# Supplementary material for: Poised PABP–RNA hubs implement signal-dependent mRNA decay in development
Source: Nat Struct Mol Biol. 2024 Jul 25;31(9):1439–47. doi: 10.1038/s41594-024-01363-x (PMC11402784; doi:10.1038/s41594-024-01363-x)
Supplement: Supplementary file 4 — Source data for Fig. 1a: log2 fold changes in the expression of selected naive and primed factors along the naive-to-primed differentiation. Source data for Fig. 1c,d: features outlined for GBM model. Source data for Fig. 1e: repository of iCLIP experiments applied for the GBM training and model benchmarking. Source data for Fig. 1f: fold change in mRNA half-lives in two comparisons (nPS cells versus priming WT and nPS cells versus priming KO) for naive and extended pluripotency regulon. Source data for Fig. 1g: log2 FC in expression and their respective statistical score comparing 6 h Dox-induced and untreated iLIN28A–GFP PS cells. Source data for Fig. 1i: values for flow cytometry quantifications of primed PS cells that were treated with Dox (iLIN28A–GFP) or left untreated (LIN28A-KO), compared to WT PS cells and immunostained for SSEA1 and SSEA4. [file 41594_2024_1363_MOESM4_ESM.xls]

## Sheet: Fig1a
symbol	value	time	cat
Esrrb	0	a_0hrs	naïve
Esrrb	-0.3775	b_1hrs	naïve
Esrrb	-0.5353	c_6hrs	naïve
Esrrb	-0.8959	d_12hrs	naïve
Esrrb	-1.9436	e_24hrs	naïve
Esrrb	-4.2575	f_36hrs	naïve
Esrrb	-5.0095	g_48hrs	naïve
Esrrb	-7.0506	h_72hrs	naïve
Kdm3a	0	a_0hrs	naïve
Kdm3a	0.5371	b_1hrs	naïve
Kdm3a	0.3285	c_6hrs	naïve
Kdm3a	0.0413	d_12hrs	naïve
Kdm3a	-0.4701	e_24hrs	naïve
Kdm3a	-1.4078	f_36hrs	naïve
Kdm3a	-2.1532	g_48hrs	naïve
Kdm3a	-2.4702	h_72hrs	naïve
Kdm3b	0	a_0hrs	naïve
Kdm3b	-0.1092	b_1hrs	naïve
Kdm3b	-0.4904	c_6hrs	naïve
Kdm3b	-0.6008	d_12hrs	naïve
Kdm3b	-1.2219	e_24hrs	naïve
Kdm3b	-1.2963	f_36hrs	naïve
Kdm3b	-1.6463	g_48hrs	naïve
Kdm3b	-1.37	h_72hrs	naïve
Klf2	0	a_0hrs	naïve
Klf2	-0.0004	b_1hrs	naïve
Klf2	-1.5971	c_6hrs	naïve
Klf2	-1.6496	d_12hrs	naïve
Klf2	-1.7081	e_24hrs	naïve
Klf2	-4.1999	f_36hrs	naïve
Klf2	-5.5524	g_48hrs	naïve
Klf2	-6.2062	h_72hrs	naïve
Klf4	0	a_0hrs	naïve
Klf4	-0.1309	b_1hrs	naïve
Klf4	-2.2201	c_6hrs	naïve
Klf4	-2.3468	d_12hrs	naïve
Klf4	-3.6817	e_24hrs	naïve
Klf4	-6.4354	f_36hrs	naïve
Klf4	-6.3681	g_48hrs	naïve
Klf4	-6.5736	h_72hrs	naïve
Klf5	0	a_0hrs	naïve
Klf5	-0.2738	b_1hrs	naïve
Klf5	-0.6847	c_6hrs	naïve
Klf5	-0.9784	d_12hrs	naïve
Klf5	-1.9466	e_24hrs	naïve
Klf5	-4.0345	f_36hrs	naïve
Klf5	-3.7583	g_48hrs	naïve
Klf5	-3.8	h_72hrs	naïve
Nanog	0	a_0hrs	naïve
Nanog	0.6983	b_1hrs	naïve
Nanog	-0.2019	c_6hrs	naïve
Nanog	-0.6357	d_12hrs	naïve
Nanog	-2.2661	e_24hrs	naïve
Nanog	-4.4329	f_36hrs	naïve
Nanog	-3.9072	g_48hrs	naïve
Nanog	-3.9323	h_72hrs	naïve
Nr5a2	0	a_0hrs	naïve
Nr5a2	0.0193	b_1hrs	naïve
Nr5a2	0.1116	c_6hrs	naïve
Nr5a2	-0.2453	d_12hrs	naïve
Nr5a2	-1.8392	e_24hrs	naïve
Nr5a2	-4.4997	f_36hrs	naïve
Nr5a2	-6.2901	g_48hrs	naïve
Nr5a2	-7.2183	h_72hrs	naïve
Sox2	0	a_0hrs	naïve
Sox2	0.3424	b_1hrs	naïve
Sox2	-0.1057	c_6hrs	naïve
Sox2	-0.2437	d_12hrs	naïve
Sox2	-0.5136	e_24hrs	naïve
Sox2	-1.9409	f_36hrs	naïve
Sox2	-2.3283	g_48hrs	naïve
Sox2	-3.2771	h_72hrs	naïve
Tbx3	0	a_0hrs	naïve
Tbx3	0.1728	b_1hrs	naïve
Tbx3	-0.9007	c_6hrs	naïve
Tbx3	-1.2171	d_12hrs	naïve
Tbx3	-3.2538	e_24hrs	naïve
Tbx3	-6.6614	f_36hrs	naïve
Tbx3	-7.6235	g_48hrs	naïve
Tbx3	-7.8505	h_72hrs	naïve
Tcl1	0	a_0hrs	naïve
Tcl1	-0.5609	b_1hrs	naïve
Tcl1	-0.9482	c_6hrs	naïve
Tcl1	-0.7871	d_12hrs	naïve
Tcl1	-1.4596	e_24hrs	naïve
Tcl1	-4.5533	f_36hrs	naïve
Tcl1	-6.1069	g_48hrs	naïve
Tcl1	-7.3515	h_72hrs	naïve
Tfcp2l1	0	a_0hrs	naïve
Tfcp2l1	-0.0629	b_1hrs	naïve
Tfcp2l1	-1.4219	c_6hrs	naïve
Tfcp2l1	-2.0439	d_12hrs	naïve
Tfcp2l1	-3.8137	e_24hrs	naïve
Tfcp2l1	-6.7786	f_36hrs	naïve
Tfcp2l1	-7.0473	g_48hrs	naïve
Tfcp2l1	-7.1505	h_72hrs	naïve
Zfp42	0	a_0hrs	naïve
Zfp42	0.7045	b_1hrs	naïve
Zfp42	0.5262	c_6hrs	naïve
Zfp42	0.4476	d_12hrs	naïve
Zfp42	-0.2413	e_24hrs	naïve
Zfp42	-3.076	f_36hrs	naïve
Zfp42	-3.8117	g_48hrs	naïve
Zfp42	-5.1016	h_72hrs	naïve
Dnmt3a	0	a_0hrs	primed
Dnmt3a	0.2057	b_1hrs	primed
Dnmt3a	0.6925	c_6hrs	primed
Dnmt3a	2.1612	d_12hrs	primed
Dnmt3a	3.4737	e_24hrs	primed
Dnmt3a	4.2808	f_36hrs	primed
Dnmt3a	3.8974	g_48hrs	primed
Dnmt3a	2.8633	h_72hrs	primed
Dnmt3b	0	a_0hrs	primed
Dnmt3b	-0.1314	b_1hrs	primed
Dnmt3b	0.9485	c_6hrs	primed
Dnmt3b	2.4594	d_12hrs	primed
Dnmt3b	3.9352	e_24hrs	primed
Dnmt3b	5.0799	f_36hrs	primed
Dnmt3b	5.1237	g_48hrs	primed
Dnmt3b	4.6621	h_72hrs	primed
Fgf5	0	a_0hrs	primed
Fgf5	-0.3607	b_1hrs	primed
Fgf5	1.272	c_6hrs	primed
Fgf5	1.7557	d_12hrs	primed
Fgf5	5.423	e_24hrs	primed
Fgf5	7.0413	f_36hrs	primed
Fgf5	7.0254	g_48hrs	primed
Fgf5	6.999	h_72hrs	primed
Foxd3	0	a_0hrs	primed
Foxd3	1.33	b_1hrs	primed
Foxd3	1.0832	c_6hrs	primed
Foxd3	1.8518	d_12hrs	primed
Foxd3	1.959	e_24hrs	primed
Foxd3	2.0135	f_36hrs	primed
Foxd3	1.7238	g_48hrs	primed
Foxd3	1.7276	h_72hrs	primed
Foxp1	0	a_0hrs	primed
Foxp1	-0.2385	b_1hrs	primed
Foxp1	-0.3283	c_6hrs	primed
Foxp1	1.5526	d_12hrs	primed
Foxp1	3.1684	e_24hrs	primed
Foxp1	3.3016	f_36hrs	primed
Foxp1	2.9741	g_48hrs	primed
Foxp1	3.8741	h_72hrs	primed
Lin28a	0	a_0hrs	primed
Lin28a	-0.6029	b_1hrs	primed
Lin28a	1.2654	c_6hrs	primed
Lin28a	2.0453	d_12hrs	primed
Lin28a	2.2875	e_24hrs	primed
Lin28a	3.0028	f_36hrs	primed
Lin28a	2.8949	g_48hrs	primed
Lin28a	2.8304	h_72hrs	primed
Otx2	0	a_0hrs	primed
Otx2	1.1557	b_1hrs	primed
Otx2	2.1712	c_6hrs	primed
Otx2	2.7381	d_12hrs	primed
Otx2	4.3613	e_24hrs	primed
Otx2	4.2615	f_36hrs	primed
Otx2	4.2498	g_48hrs	primed
Otx2	4.7045	h_72hrs	primed
Sox3	0	a_0hrs	primed
Sox3	0.1407	b_1hrs	primed
Sox3	-0.0469	c_6hrs	primed
Sox3	0.8431	d_12hrs	primed
Sox3	2.0439	e_24hrs	primed
Sox3	3.0034	f_36hrs	primed
Sox3	2.7927	g_48hrs	primed
Sox3	2.9345	h_72hrs	primed
Sox4	0	a_0hrs	primed
Sox4	-0.4184	b_1hrs	primed
Sox4	2.0728	c_6hrs	primed
Sox4	1.9048	d_12hrs	primed
Sox4	3.1128	e_24hrs	primed
Sox4	3.7059	f_36hrs	primed
Sox4	3.7923	g_48hrs	primed
Sox4	4.1492	h_72hrs	primed
Utf1	0	a_0hrs	primed
Utf1	-0.2377	b_1hrs	primed
Utf1	2.6341	c_6hrs	primed
Utf1	3.3265	d_12hrs	primed
Utf1	3.5759	e_24hrs	primed
Utf1	3.6461	f_36hrs	primed
Utf1	3.4118	g_48hrs	primed
Utf1	3.2277	h_72hrs	primed

## Sheet: Fig1c
id	delta	Sample comparison	rank	UP (KO)	DOWN (WT)	KO_smooth	model
chr3_5751137_5751295_Gm8797	9.16182	KO	1	0.260057	0.739943	0.513233	iclipFeatures
chr9_44403756_44404329_Trappc4	8.22309	KO	2	0.482478	0.517522	0.548061	iclipFeatures
chr1_180600531_180601255_Parp1	8.01019	KO	3	0.758638	0.241362	0.57489	iclipFeatures
chr18_32865780_32866420_Wdr36	7.81393	KO	4	0.66158	0.33842	0.595307	iclipFeatures
chr17_35956813_35957422_Abcf1	7.66048	KO	5	0.26453	0.73547	0.611856	iclipFeatures
chr7_127214439_127214757_Sept1	7.64439	KO	6	0.652114	0.347886	0.628218	iclipFeatures
chr8_110810238_110810940_Sf3b3	7.37454	KO	7	0.75703	0.24297	0.645737	iclipFeatures
chr11_116021911_116023609_H3f3b	6.96821	KO	8	0.762697	0.237303	0.644982	iclipFeatures
chr5_143503633_143506974_Rac1	6.90571	KO	9	0.758638	0.241362	0.644311	iclipFeatures
chr5_142903114_142903797_Actb	6.89334	KO	10	0.760794	0.239206	0.684016	iclipFeatures
chr12_70994251_70996347_Psma3	6.65041	KO	11	0.423683	0.576317	0.694884	iclipFeatures
chr7_5079316_5079945_U2af2	6.59974	KO	12	0.657668	0.342332	0.658581	iclipFeatures
chr5_147110652_147111597_Polr1d	6.58979	KO	13	0.75109	0.24891	0.648973	iclipFeatures
chr4_139101813_139104043_Minos1	6.58697	KO	14	0.654869	0.345131	0.647539	iclipFeatures
chr12_85340613_85343427_Tmed10	6.46104	KO	15	0.66158	0.33842	0.597465	iclipFeatures
chr3_103056933_103058188_Csde1	6.40298	KO	16	0.760794	0.239206	0.63096	iclipFeatures
chr5_110170904_110171973_Chfr	6.3807	KO	17	0.394001	0.605999	0.635143	iclipFeatures
chr2_84669074_84669465_Selenoh	6.20305	KO	18	0.666609	0.333391	0.597129	iclipFeatures
chr11_30879663_30880361_Psme4	6.12916	KO	19	0.744299	0.255701	0.59395	iclipFeatures
chr17_28330783_28331034_Rpl10a	6.1162	KO	20	0.260057	0.739943	0.601958	iclipFeatures
chr4_46472154_46472657_Anp32b	6.10448	KO	21	0.758638	0.241362	0.602032	iclipFeatures
chr14_12237873_12242041_Ptprg	6.07479	KO	22	0.699498	0.300502	0.588715	iclipFeatures
chr2_155819831_155820101_Eif6	6.04718	KO	23	0.370943	0.629057	0.597918	iclipFeatures
chr10_80392538_80393099_Mbd3	5.95318	KO	24	0.623085	0.376915	0.567123	iclipFeatures
chr9_57790352_57792515_Arid3b	5.91554	KO	25	0.74166	0.25834	0.617387	iclipFeatures
chr15_36770261_36772717_Ywhaz	5.86529	KO	26	0.761527	0.238473	0.578617	iclipFeatures
chr19_5464802_5465053_Fibp	5.84045	KO	27	0.260833	0.739167	0.583776	iclipFeatures
chr12_8937977_8938742_Laptm4a	5.74499	KO	28	0.758638	0.241362	0.622336	iclipFeatures
chr11_73135483_73135996_Gsg2	5.72017	KO	29	0.436347	0.563653	0.635638	iclipFeatures
chr11_20224845_20226857_Rab1a	5.69804	KO	30	0.762697	0.237303	0.608432	iclipFeatures
chr1_133382299_133383924_Sox13	5.68459	KO	31	0.370943	0.629057	0.604461	iclipFeatures
chr4_42979962_42980566_Vcp	5.62463	KO	32	0.75109	0.24891	0.620379	iclipFeatures
chr9_14833648_14837126_Mre11a	5.6061	KO	33	0.756543	0.243457	0.610144	iclipFeatures
chr6_146602275_146603758_Tm7sf3	5.58968	KO	34	0.756099	0.243901	0.625522	iclipFeatures
chr7_3640922_3642486_Prpf31	5.53387	KO	35	0.469601	0.530399	0.625116	iclipFeatures
chr9_114746576_114749347_Cmtm6	5.48939	KO	36	0.721816	0.278184	0.663799	iclipFeatures
chr18_36666680_36667593_Sra1	5.47691	KO	37	0.420017	0.579983	0.633059	iclipFeatures
chr8_71465463_71465753_Mrpl34	5.3981	KO	38	0.656284	0.343716	0.633484	iclipFeatures
chr17_35253430_35253707_Ddx39b	5.38912	KO	39	0.590128	0.409872	0.613516	iclipFeatures
chr17_24073679_24079120_Pdpk1	5.33752	KO	40	0.758638	0.241362	0.622496	iclipFeatures
chr13_81673836_81676035_Polr3g	5.33494	KO	41	0.757771	0.242229	0.606668	iclipFeatures
chr11_96937815_96938914_Pnpo	5.28908	KO	42	0.443691	0.556309	0.590672	iclipFeatures
chr1_131931001_131936322_Nucks1	5.25135	KO	43	0.760794	0.239206	0.600908	iclipFeatures
chr10_110939244_110939599_Csrp2	5.24001	KO	44	0.55642	0.44358	0.617974	iclipFeatures
chr13_66997077_66998401_Ptdss1	5.23343	KO	45	0.559402	0.440598	0.611654	iclipFeatures
chr13_65064662_65066612_Mfsd14b	5.22623	KO	46	0.563537	0.436463	0.611741	iclipFeatures
chr17_35655633_35656639_Vars2	5.20158	KO	47	0.260057	0.739943	0.593377	iclipFeatures
chrX_151934383_151935417_Huwe1	5.17746	KO	48	0.758638	0.241362	0.581422	iclipFeatures
chr13_47084766_47086067_Dek	5.14464	KO	49	0.760794	0.239206	0.601909	iclipFeatures
chr18_67653898_67654178_Psmg2	5.1363	KO	50	0.695435	0.304565	0.593513	iclipFeatures
chr6_29540825_29541866_Tnpo3	5.11166	KO	51	0.758638	0.241362	0.613023	iclipFeatures
chr15_34440504_34440759_Rpl30	5.08012	KO	52	0.260057	0.739943	0.622124	iclipFeatures
chr9_92607230_92608428_Plod2	5.04886	KO	53	0.641242	0.358758	0.572266	iclipFeatures
chr14_46808148_46811751_Gmfb	5.04158	KO	54	0.761287	0.238713	0.571131	iclipFeatures
chr5_122174144_122175273_Ppp1cc	5.03561	KO	55	0.475442	0.524558	0.577525	iclipFeatures
chr15_37967327_37968292_Ubr5	5.02279	KO	56	0.758638	0.241362	0.546927	iclipFeatures
chr15_79029306_79030500_H1f0	4.95524	KO	57	0.351068	0.648932	0.585562	iclipFeatures
chrX_71559804_71560676_Hmgb3	4.94823	KO	58	0.260057	0.739943	0.597517	iclipFeatures
chr11_117813390_117814288_Syngr2	4.94361	KO	59	0.749448	0.250552	0.597252	iclipFeatures
chr7_45125556_45126166_Rpl13a	4.93422	KO	60	0.759376	0.240624	0.596668	iclipFeatures
chr4_141066511_141067563_Necap2	4.92888	KO	61	0.452653	0.547347	0.59497	iclipFeatures
chr15_79720099_79721479_Gtpbp1	4.90833	KO	62	0.646405	0.353595	0.585869	iclipFeatures
chr3_121457426_121458207_Cnn3	4.90599	KO	63	0.760794	0.239206	0.606331	iclipFeatures
chr2_23196823_23199260_Yme1l1	4.9027	KO	64	0.758638	0.241362	0.607539	iclipFeatures
chr5_115240716_115240991_Pop5	4.89547	KO	65	0.469601	0.530399	0.606984	iclipFeatures
chr2_32963793_32964496_Rpl12	4.89391	KO	66	0.74166	0.25834	0.627486	iclipFeatures
chr8_111139519_111139777_Pdpr	4.88452	KO	67	0.260057	0.739943	0.632281	iclipFeatures
chr6_83768881_83771187_Tex261	4.8796	KO	68	0.464681	0.535319	0.618027	iclipFeatures
chr2_160721554_160722764_Top1	4.86116	KO	69	0.761527	0.238473	0.568169	iclipFeatures
chr13_54106603_54108346_Sfxn1	4.76771	KO	70	0.753824	0.246176	0.590645	iclipFeatures
chr10_79967426_79969246_Wdr18	4.73885	KO	71	0.657668	0.342332	0.559337	iclipFeatures
chr18_67404761_67405277_Afg3l2	4.73528	KO	72	0.694364	0.305636	0.608901	iclipFeatures
chr2_75665286_75669407_Hnrnpa3	4.7209	KO	73	0.618252	0.381748	0.638512	iclipFeatures
chrX_8193845_8194175_Porcn	4.70302	KO	74	0.260057	0.739943	0.631903	iclipFeatures
chr2_25350565_25352213_Man1b1	4.67396	KO	75	0.694364	0.305636	0.594156	iclipFeatures
chr2_130553384_130554300_Ptpra	4.65453	KO	76	0.428575	0.571425	0.592798	iclipFeatures
chrX_136732941_136733610_Morf4l2	4.65278	KO	77	0.755698	0.244302	0.598307	iclipFeatures
chr13_58391131_58392442_Hnrnpk	4.65172	KO	78	0.760794	0.239206	0.576084	iclipFeatures
chr1_143806689_143807466_Uchl5	4.63064	KO	79	0.695435	0.304565	0.626348	iclipFeatures
chr3_63380332_63386030_Mme	4.62579	KO	80	0.376354	0.623646	0.61922	iclipFeatures
chr4_56749679_56751651_Ikbkap	4.60947	KO	81	0.644092	0.355908	0.650625	iclipFeatures
chr1_170874184_170874491_Dusp12	4.60605	KO	82	0.749448	0.250552	0.651325	iclipFeatures
chr15_102176997_102177612_Csad	4.57638	KO	83	0.396023	0.603977	0.61234	iclipFeatures
chr2_153766930_153773314_Mapre1	4.56811	KO	84	0.762697	0.237303	0.58889	iclipFeatures
chr6_142361375_142362719_Recql	4.56625	KO	85	0.623085	0.376915	0.581603	iclipFeatures
chr2_119584694_119587027_Chp1	4.55512	KO	86	0.742628	0.257372	0.593273	iclipFeatures
chr2_102300118_102304476_Trim44	4.55311	KO	87	0.762697	0.237303	0.594192	iclipFeatures
chr12_31958475_31960388_Prkar2b	4.53798	KO	88	0.370943	0.629057	0.613984	iclipFeatures
chr14_13949011_13949392_Thoc7	4.53196	KO	89	0.46093	0.53907	0.613794	iclipFeatures
chr14_57916261_57917267_Micu2	4.52838	KO	90	0.303482	0.696518	0.627565	iclipFeatures
chr7_16915376_16917057_Calm3	4.52753	KO	91	0.760794	0.239206	0.628247	iclipFeatures
chr6_85928862_85930284_Tprkb	4.52477	KO	92	0.758638	0.241362	0.627547	iclipFeatures
chr14_60300521_60302371_Mtmr6	4.51957	KO	93	0.593947	0.406053	0.624229	iclipFeatures
chr6_67283959_67297736_Serbp1	4.5185	KO	94	0.760794	0.239206	0.644252	iclipFeatures
chr1_93405939_93408172_Hdlbp	4.51301	KO	95	0.760794	0.239206	0.650998	iclipFeatures
chr3_40977227_40978165_Larp1b	4.50813	KO	96	0.749448	0.250552	0.625566	iclipFeatures
chr4_149328415_149329675_Ube4b	4.50403	KO	97	0.755698	0.244302	0.619578	iclipFeatures
chr5_35612134_35613801_Acox3	4.49384	KO	98	0.337766	0.662234	0.615519	iclipFeatures
chr14_118977952_118981702_Dnajc3	4.48448	KO	99	0.661159	0.338841	0.615303	iclipFeatures
chr1_179686677_179687189_Sccpdh	4.45557	KO	100	0.370943	0.629057	0.589904	iclipFeatures
chr9_21506402_21507146_Dnm2	4.44149	KO	101	0.506471	0.493529	0.574451	iclipFeatures
chr4_14809497_14811663_Otud6b	4.41946	KO	102	0.698762	0.301238	0.574961	iclipFeatures
chr18_67488208_67491290_Spire1	4.41343	KO	103	0.553351	0.446649	0.617263	iclipFeatures
chrX_136271665_136271978_Bex3	4.40814	KO	104	0.758638	0.241362	0.627227	iclipFeatures
chr2_60750192_60752982_Rbms1	4.38636	KO	105	0.506803	0.493197	0.646444	iclipFeatures
chr4_101151973_101153494_Jak1	4.37536	KO	106	0.594919	0.405081	0.67166	iclipFeatures
chr4_55389997_55392237_Rad23b	4.37143	KO	107	0.760794	0.239206	0.645419	iclipFeatures
chr11_51600092_51601741_Hnrnpab	4.36272	KO	108	0.760794	0.239206	0.666236	iclipFeatures
chr4_129847822_129850003_Ptp4a2	4.35507	KO	109	0.760794	0.239206	0.665983	iclipFeatures
chr18_53220250_53220860_Snx2	4.35462	KO	110	0.563111	0.436889	0.691382	iclipFeatures
chr7_3297686_3300442_Myadm	4.34323	KO	111	0.758638	0.241362	0.706999	iclipFeatures
chr12_9028156_9028848_Wdr35	4.32974	KO	112	0.436347	0.563653	0.705074	iclipFeatures
chr17_57021048_57022692_Khsrp	4.32508	KO	113	0.761527	0.238473	0.705074	iclipFeatures
chr3_152273459_152276634_Miga1	4.31297	KO	114	0.756099	0.243901	0.677987	iclipFeatures
chr2_164016561_164018588_Ywhab	4.30373	KO	115	0.760794	0.239206	0.681698	iclipFeatures
chr1_80264922_80267155_Cul3	4.29346	KO	116	0.75109	0.24891	0.681987	iclipFeatures
chrX_152273074_152279099_Kdm5c	4.2871	KO	117	0.741546	0.258454	0.713849	iclipFeatures
chr10_4358477_4359472_Akap12	4.28107	KO	118	0.760794	0.239206	0.713776	iclipFeatures
chr17_6084582_6086517_Gtf2h5	4.22622	KO	119	0.489925	0.510075	0.714508	iclipFeatures
chr1_91375830_91376239_Ilkap	4.21929	KO	120	0.600222	0.399778	0.698161	iclipFeatures
chr10_79863277_79864771_Ptbp1	4.21646	KO	121	0.761527	0.238473	0.699132	iclipFeatures
chr10_34151390_34152215_Dse	4.21597	KO	122	0.754966	0.245034	0.672559	iclipFeatures
chr8_106668615_106670247_Cdh1	4.21298	KO	123	0.760794	0.239206	0.672559	iclipFeatures
chrX_52953905_52956961_Phf6	4.20335	KO	124	0.763426	0.236574	0.667202	iclipFeatures
chr11_69656696_69657202_Mpdu1	4.2001	KO	125	0.597324	0.402676	0.683308	iclipFeatures
chr1_135295212_135301917_Timm17a	4.18756	KO	126	0.760794	0.239206	0.64855	iclipFeatures
chr9_108572521_108572774_Dalrd3	4.18012	KO	127	0.475822	0.524178	0.629114	iclipFeatures
chr7_111067749_111072691_Eif4g2	4.17378	KO	128	0.760794	0.239206	0.621835	iclipFeatures
chr16_32084415_32084673_Pigx	4.15671	KO	129	0.436347	0.563653	0.603467	iclipFeatures
chr9_108204633_108207258_Dag1	4.15526	KO	130	0.761287	0.238713	0.619887	iclipFeatures
chr2_181357689_181359585_Arfrp1	4.15413	KO	131	0.41395	0.58605	0.602942	iclipFeatures
chr2_156123636_156124263_Nfs1	4.14515	KO	132	0.560607	0.439393	0.631439	iclipFeatures
chr18_35805362_35807172_Ube2d2a	4.12804	KO	133	0.687996	0.312004	0.630929	iclipFeatures
chr17_46257850_46258412_Tjap1	4.10838	KO	134	0.579749	0.420251	0.654787	iclipFeatures
chr16_57152736_57154531_Tomm70a	4.0952	KO	135	0.761527	0.238473	0.653603	iclipFeatures
chr9_21755441_21757285_Spc24	4.08725	KO	136	0.591339	0.408661	0.671885	iclipFeatures
chr11_88049269_88053757_Srsf1	4.08449	KO	137	0.760794	0.239206	0.691762	iclipFeatures
chr9_119238431_119241141_Oxsr1	4.06542	KO	138	0.755698	0.244302	0.698532	iclipFeatures
chr3_90498538_90499944_Chtop	4.058	KO	139	0.674919	0.325081	0.706324	iclipFeatures
chr9_83597236_83601346_Sh3bgrl2	4.03474	KO	140	0.749448	0.250552	0.705741	iclipFeatures
chr7_35547184_35548062_Nudt19	4.01802	KO	141	0.596771	0.403229	0.705894	iclipFeatures
chr11_6105690_6108244_Nudcd3	3.98056	KO	142	0.759376	0.240624	0.669417	iclipFeatures
chr14_21031441_21036743_Ap3m1	3.9739	KO	143	0.755698	0.244302	0.662651	iclipFeatures
chr4_149149984_149150643_Pgd	3.96358	KO	144	0.657668	0.342332	0.642119	iclipFeatures
chr12_31331561_31332176_Dld	3.95711	KO	145	0.755698	0.244302	0.643254	iclipFeatures
chr3_90391379_90392027_Ints3	3.95142	KO	146	0.59287	0.40713	0.659656	iclipFeatures
chr17_36954355_36954607_Znrd1	3.9504	KO	147	0.396023	0.603977	0.659798	iclipFeatures
chr12_104687741_104691688_Dicer1	3.94988	KO	148	0.688039	0.311961	0.625324	iclipFeatures
chr17_86997255_86997508_Pigf	3.93679	KO	149	0.469601	0.530399	0.635127	iclipFeatures
chr6_122727808_122729930_Slc2a3	3.9353	KO	150	0.760794	0.239206	0.625185	iclipFeatures
chr9_77982808_77984519_Elovl5	3.92585	KO	151	0.760794	0.239206	0.62297	iclipFeatures
chr3_104655722_104658462_Slc16a1	3.92063	KO	152	0.760794	0.239206	0.635294	iclipFeatures
chr14_103113410_103114119_Mycbp2	3.91126	KO	153	0.410956	0.589044	0.641983	iclipFeatures
chr2_144250120_144251181_Snx5	3.90611	KO	154	0.755698	0.244302	0.654986	iclipFeatures
chr5_144858958_144859778_Trrap	3.90592	KO	155	0.656284	0.343716	0.645064	iclipFeatures
chr1_74697699_74703730_Ttll4	3.90029	KO	156	0.570713	0.429287	0.644392	iclipFeatures
chr13_100655746_100656060_Taf9	3.89975	KO	157	0.519272	0.480728	0.615894	iclipFeatures
chr13_54458834_54460073_Thoc3	3.88672	KO	158	0.754925	0.245075	0.644427	iclipFeatures
chr11_23573250_23575480_0610010F05Rik	3.87575	KO	159	0.599626	0.400374	0.595065	iclipFeatures
chrX_151088908_151089686_Fgd1	3.87093	KO	160	0.66158	0.33842	0.605301	iclipFeatures
chr17_34985416_34985893_Lsm2	3.86978	KO	161	0.754076	0.245924	0.623637	iclipFeatures
chr3_136935225_136937727_Ppp3ca	3.85319	KO	162	0.475808	0.524192	0.638371	iclipFeatures
chr13_100655038_100656059_Ak6	3.85237	KO	163	0.696288	0.303712	0.638958	iclipFeatures
chr5_144264141_144264574_Bri3	3.85211	KO	164	0.26208	0.73792	0.655148	iclipFeatures
chr4_116601047_116601859_Nasp	3.83473	KO	165	0.758638	0.241362	0.63434	iclipFeatures
chr12_108202701_108203363_Ccnk	3.83294	KO	166	0.754076	0.245924	0.624778	iclipFeatures
chr5_138164582_138164848_Mcm7	3.83052	KO	167	0.666609	0.333391	0.639506	iclipFeatures
chr15_77078989_77084161_Rbfox2	3.82914	KO	168	0.760794	0.239206	0.646006	iclipFeatures
chr4_106586765_106589113_Dhcr24	3.82535	KO	169	0.761527	0.238473	0.664087	iclipFeatures
chr7_28305515_28306075_Timm50	3.82106	KO	170	0.453507	0.546493	0.664087	iclipFeatures
chr2_70690983_70691743_Gorasp2	3.80874	KO	171	0.658455	0.341545	0.663987	iclipFeatures
chr7_55931265_55932915_Nipa2	3.80743	KO	172	0.623085	0.376915	0.661767	iclipFeatures
chr11_70977835_70978100_C1qbp	3.79647	KO	173	0.761287	0.238713	0.661096	iclipFeatures
chr16_4765996_4766742_Hmox2	3.79482	KO	174	0.442892	0.557108	0.66062	iclipFeatures
chr18_35590430_35593835_Matr3	3.79131	KO	175	0.758638	0.241362	0.689899	iclipFeatures
chr16_31871781_31873356_Dlg1	3.78968	KO	176	0.753076	0.246924	0.680657	iclipFeatures
chr1_89888894_89897617_Agap1	3.78873	KO	177	0.644415	0.355585	0.694052	iclipFeatures
chr1_106769429_106772446_Vps4b	3.78561	KO	178	0.754076	0.245924	0.673923	iclipFeatures
chr7_105803205_105810341_Mrpl17	3.78512	KO	179	0.756773	0.243227	0.699448	iclipFeatures
chr2_69871194_69871463_Mettl5	3.77684	KO	180	0.74629	0.25371	0.698892	iclipFeatures
chr8_123897122_123899548_Nup133	3.77376	KO	181	0.566042	0.433958	0.693328	iclipFeatures
chr14_70654245_70666000_Xpo7	3.76864	KO	182	0.75703	0.24297	0.679166	iclipFeatures
chr16_15550985_15556396_Ube2v2	3.76806	KO	183	0.560001	0.439999	0.672811	iclipFeatures
chr4_75277352_75277734_Tmem261	3.76535	KO	184	0.698138	0.301862	0.657997	iclipFeatures
chr5_108500404_108506976_Pcgf3	3.76474	KO	185	0.753076	0.246924	0.659638	iclipFeatures
chr6_39334770_39337191_Slc37a3	3.7573	KO	186	0.697436	0.302564	0.678971	iclipFeatures
chr2_25199711_25200319_Nelfb	3.74709	KO	187	0.502802	0.497198	0.679323	iclipFeatures
chr7_46822909_46823800_Gtf2h1	3.7288	KO	188	0.690527	0.309473	0.689263	iclipFeatures
chr8_72565187_72567792_Smim7	3.72263	KO	189	0.608629	0.391371	0.695528	iclipFeatures
chr11_93943687_93946985_Mbtd1	3.72152	KO	190	0.762697	0.237303	0.6963	iclipFeatures
chr2_113831491_113834754_Arhgap11a	3.70217	KO	191	0.759376	0.240624	0.670846	iclipFeatures
chr2_29180125_29182473_Setx	3.69516	KO	192	0.760554	0.239446	0.658201	iclipFeatures
chr17_14944993_14945244_Phf10	3.695	KO	193	0.659394	0.340606	0.617995	iclipFeatures
chr8_46206796_46207590_Slc25a4	3.69372	KO	194	0.760794	0.239206	0.583138	iclipFeatures
chr2_32230650_32234537_Prrc2b	3.69171	KO	195	0.760794	0.239206	0.56526	iclipFeatures
chr5_76154782_76155503_Srd5a3	3.68857	KO	196	0.442892	0.557108	0.553304	iclipFeatures
chr2_167607849_167609100_Gm20431	3.68746	KO	197	0.376354	0.623646	0.530162	iclipFeatures
chr4_59753039_59761439_E130308A19Rik	3.67301	KO	198	0.288472	0.711528	0.507858	iclipFeatures
chr9_65186779_65187029_Igdcc3	3.67075	KO	199	0.260057	0.739943	0.498439	iclipFeatures
chr16_18969556_18970309_Hira	3.67008	KO	200	0.583914	0.416086	0.488437	iclipFeatures
chr4_139489231_139489588_Ubr4	3.66534	KO	201	0.639811	0.360189	0.519851	iclipFeatures
chr4_46502424_46503632_Nans	3.64966	KO	202	0.529143	0.470857	0.547844	iclipFeatures
chr6_13867734_13870531_2610001J05Rik	3.6399	KO	203	0.436347	0.563653	0.581646	iclipFeatures
chrX_101079208_101079461_Slc7a3	3.6326	KO	204	0.666609	0.333391	0.621407	iclipFeatures
chr1_136034220_136035342_Tmem9	3.63163	KO	205	0.660773	0.339227	0.63796	iclipFeatures
chr8_13884787_13885040_Coprs	3.61709	KO	206	0.75703	0.24297	0.600265	iclipFeatures
chr12_105040450_105040911_Glrx5	3.61678	KO	207	0.656284	0.343716	0.613208	iclipFeatures
chr19_21597311_21598189_1110059E24Rik	3.61614	KO	208	0.626488	0.373512	0.634589	iclipFeatures
chr12_36014554_36015806_Tspan13	3.61137	KO	209	0.657668	0.342332	0.644007	iclipFeatures
chr17_29250802_29251504_Ppil1	3.61105	KO	210	0.749448	0.250552	0.646626	iclipFeatures
chr4_136049730_136050197_Rpl11	3.60673	KO	211	0.26286	0.73714	0.646492	iclipFeatures
chr13_90103322_90114921_Tmem167	3.60144	KO	212	0.658575	0.341425	0.641727	iclipFeatures
chr11_17266695_17269176_C1d	3.59895	KO	213	0.650155	0.349845	0.623382	iclipFeatures
chr13_119706478_119708260_Hmgcs1	3.58746	KO	214	0.760794	0.239206	0.588588	iclipFeatures
chr11_21319858_21321136_Vps54	3.58716	KO	215	0.686953	0.313047	0.541717	iclipFeatures
chr2_26395475_26397123_Pmpca	3.57405	KO	216	0.755698	0.244302	0.557437	iclipFeatures
chr14_32080516_32083180_Dph3	3.5709	KO	217	0.608629	0.391371	0.567659	iclipFeatures
chr13_33985389_33988465_Nqo2	3.57037	KO	218	0.443036	0.556964	0.557276	iclipFeatures
chr1_135434579_135441683_Nav1	3.56932	KO	219	0.309737	0.690263	0.550348	iclipFeatures
chr19_18704121_18704792_Carnmt1	3.56627	KO	220	0.280739	0.719261	0.53105	iclipFeatures
chr1_183326235_183327339_Mia3	3.56567	KO	221	0.420059	0.579941	0.493116	iclipFeatures
chr11_40739242_40740046_Nudcd2	3.56552	KO	222	0.760794	0.239206	0.501161	iclipFeatures
chr2_91932820_91933408_Dgkz	3.55827	KO	223	0.546321	0.453679	0.489858	iclipFeatures
chrX_53243414_53246145_Fam122b	3.55546	KO	224	0.691512	0.308488	0.533325	iclipFeatures
chr1_131053699_131055091_Mapkapk2	3.55512	KO	225	0.493976	0.506024	0.531335	iclipFeatures
chr2_167607637_167609100_Ube2v1	3.54318	KO	226	0.376354	0.623646	0.540679	iclipFeatures
chr15_81475012_81476369_Rbx1	3.54289	KO	227	0.68908	0.31092	0.501694	iclipFeatures
chr9_15311549_15312105_Taf1d	3.5372	KO	228	0.330006	0.669994	0.512828	iclipFeatures
chr16_10959272_10960942_Litaf	3.53375	KO	229	0.744413	0.255587	0.502811	iclipFeatures
chr8_85636587_85640535_Neto2	3.5308	KO	230	0.260833	0.739167	0.514488	iclipFeatures
chr17_35149075_35149467_Prrc2a	3.52997	KO	231	0.513498	0.486502	0.542621	iclipFeatures
chr4_123000515_123002485_Mycl	3.52937	KO	232	0.370943	0.629057	0.543257	iclipFeatures
chr3_53853375_53857927_Ufm1	3.52484	KO	233	0.657668	0.342332	0.5795	iclipFeatures
chr14_65039449_65039836_Ints9	3.51877	KO	234	0.591339	0.408661	0.574602	iclipFeatures
chr17_46735704_46736899_Cnpy3	3.51134	KO	235	0.610745	0.389255	0.621043	iclipFeatures
chr8_34090420_34090842_Dctn6	3.50952	KO	236	0.657686	0.342314	0.614287	iclipFeatures
chr10_91160416_91161841_Tmpo	3.50767	KO	237	0.695435	0.304565	0.616593	iclipFeatures
chrX_7882517_7883432_Pim2	3.50644	KO	238	0.692438	0.307562	0.595901	iclipFeatures
chr12_69182730_69182990_Rpl36al	3.50605	KO	239	0.695435	0.304565	0.610825	iclipFeatures
chr10_62973319_62974188_Dna2	3.49867	KO	240	0.725244	0.274756	0.61531	iclipFeatures
chr8_84699539_84699808_Trmt1	3.48691	KO	241	0.445935	0.554065	0.625621	iclipFeatures
chr14_51905270_51906139_Ndrg2	3.48522	KO	242	0.394001	0.605999	0.582083	iclipFeatures
chr10_88746606_88746903_Utp20	3.48123	KO	243	0.450752	0.549248	0.557129	iclipFeatures
chr7_30945247_30946579_Usf2	3.47974	KO	244	0.740576	0.259424	0.563288	iclipFeatures
chr3_138555504_138559696_Eif4e	3.46537	KO	245	0.655601	0.344399	0.559755	iclipFeatures
chr11_61151780_61154470_Usp22	3.46296	KO	246	0.760794	0.239206	0.541168	iclipFeatures
chr10_20141580_20142753_Map3k5	3.46225	KO	247	0.260057	0.739943	0.567534	iclipFeatures
chr19_4131444_4132307_Tmem134	3.45228	KO	248	0.442892	0.557108	0.548465	iclipFeatures
chr9_95456893_95461404_U2surp	3.4484	KO	249	0.75703	0.24297	0.549736	iclipFeatures
chr13_94201309_94203998_Scamp1	3.44317	KO	250	0.689917	0.310083	0.52127	iclipFeatures
chrX_74272885_74273137_Rpl10	3.44284	KO	251	0.260057	0.739943	0.521055	iclipFeatures
chr7_101911365_101911903_Lamtor1	3.42867	KO	252	0.657668	0.342332	0.521055	iclipFeatures
chr5_30950852_30955683_Preb	3.42672	KO	253	0.260057	0.739943	0.505456	iclipFeatures
chr7_59982494_59983239_Snrpn	3.42536	KO	254	0.753291	0.246709	0.505617	iclipFeatures
chr12_100125449_100125702_Nrde2	3.41254	KO	255	0.370943	0.629057	0.512489	iclipFeatures
chr16_87483324_87484114_Cct8	3.40941	KO	256	0.758638	0.241362	0.549207	iclipFeatures
chr11_80360491_80363948_5730455P16Rik	3.40551	KO	257	0.260057	0.739943	0.552877	iclipFeatures
chr2_151715811_151718633_Psmf1	3.40225	KO	258	0.286902	0.713098	0.5966	iclipFeatures
chr18_40204864_40206237_Yipf5	3.39768	KO	259	0.758638	0.241362	0.591825	iclipFeatures
chr4_40964645_40965303_Chmp5	3.393	KO	260	0.758638	0.241362	0.630595	iclipFeatures
chr2_84686934_84688216_Med19	3.3847	KO	261	0.627241	0.372759	0.630595	iclipFeatures
chr3_95628711_95632117_Ensa	3.3845	KO	262	0.694364	0.305636	0.674025	iclipFeatures
chr12_91806036_91809843_Sel1l	3.38009	KO	263	0.697288	0.302712	0.697605	iclipFeatures
chr5_144556394_144557480_Nptx2	3.3773	KO	264	0.705543	0.294457	0.697311	iclipFeatures
chr1_162670724_162673606_Prrc2c	3.37711	KO	265	0.758638	0.241362	0.697526	iclipFeatures
chr14_26918987_26923799_Appl1	3.36892	KO	266	0.758638	0.241362	0.710882	iclipFeatures
chr14_32296320_32297550_Parg	3.36708	KO	267	0.694364	0.305636	0.711174	iclipFeatures
chr4_130530127_130531904_Nkain1	3.36493	KO	268	0.522696	0.477304	0.713444	iclipFeatures
chr11_53259813_53261824_Hspa4	3.36411	KO	269	0.755698	0.244302	0.707331	iclipFeatures
chr8_128732022_128733579_Itgb1	3.35887	KO	270	0.760794	0.239206	0.693726	iclipFeatures
chr6_87842614_87844038_Cnbp	3.35832	KO	271	0.760794	0.239206	0.666515	iclipFeatures
chr15_89371332_89372850_Ncaph2	3.354	KO	272	0.697288	0.302712	0.673421	iclipFeatures
chr14_31700013_31702019_Ankrd28	3.35116	KO	273	0.719985	0.280015	0.68545	iclipFeatures
chr4_107048053_107049694_Ssbp3	3.34683	KO	274	0.644415	0.355585	0.657055	iclipFeatures
chr7_116104427_116105210_1110004F10Rik	3.34622	KO	275	0.622589	0.377411	0.639059	iclipFeatures
chr7_110813525_110816784_Rnf141	3.34526	KO	276	0.486529	0.513471	0.637223	iclipFeatures
chr9_120959517_120960509_Ctnnb1	3.34514	KO	277	0.763426	0.236574	0.616233	iclipFeatures
chr2_156873084_156873563_1110008F13Rik	3.34487	KO	278	0.642984	0.357016	0.570241	iclipFeatures
chr7_127027728_127027981_Kif22	3.33806	KO	279	0.471744	0.528256	0.531805	iclipFeatures
chr11_95391402_95391776_Slc35b1	3.3377	KO	280	0.580834	0.419166	0.498615	iclipFeatures
chr18_68321355_68324852_Rnmt	3.33479	KO	281	0.742432	0.257568	0.524812	iclipFeatures
chr8_110881865_110882234_Cog4	3.3326	KO	282	0.487397	0.512603	0.518013	iclipFeatures
chr8_123097434_123097760_Spg7	3.33025	KO	283	0.260057	0.739943	0.529579	iclipFeatures
chr13_65177109_65177663_Nlrp4f	3.32963	KO	284	0.260057	0.739943	0.551948	iclipFeatures
chr10_75896768_75897048_Smarcb1	3.32777	KO	285	0.290694	0.709306	0.569944	iclipFeatures
chr2_164151831_164155524_Stk4	3.32567	KO	286	0.748498	0.251502	0.540571	iclipFeatures
chr8_124838487_124839833_2810004N23Rik	3.32159	KO	287	0.695435	0.304565	0.553821	iclipFeatures
chr11_5069686_5070147_Ewsr1	3.31996	KO	288	0.758638	0.241362	0.585459	iclipFeatures
chr8_119347994_119348929_Hsbp1	3.31846	KO	289	0.695435	0.304565	0.63396	iclipFeatures
chr10_41528841_41531048_Cd164	3.31523	KO	290	0.760794	0.239206	0.681043	iclipFeatures
chr6_30211288_30214958_Ube2h	3.31041	KO	291	0.448706	0.551294	0.632199	iclipFeatures
chr8_33619194_33619804_Ppp2cb	3.30674	KO	292	0.619899	0.380101	0.638443	iclipFeatures
chr11_121327202_121328357_Wdr45b	3.30496	KO	293	0.576432	0.423568	0.608012	iclipFeatures
chr7_16839910_16840931_Strn4	3.30456	KO	294	0.745065	0.254935	0.564474	iclipFeatures
chr5_93181931_93182976_Ccni	3.29978	KO	295	0.761527	0.238473	0.562561	iclipFeatures
chr2_165288030_165290360_Elmo2	3.29901	KO	296	0.260057	0.739943	0.543696	iclipFeatures
chr7_59982500_59983362_Snurf	3.29577	KO	297	0.757871	0.242129	0.557762	iclipFeatures
chrX_139671868_139673145_Rnf128	3.29365	KO	298	0.454337	0.545663	0.576198	iclipFeatures
chr11_78541223_78541737_Ift20	3.29179	KO	299	0.260057	0.739943	0.551603	iclipFeatures
chr4_155957365_155959604_Ube2j2	3.29019	KO	300	0.74166	0.25834	0.531747	iclipFeatures
chr7_127893060_127893312_Vkorc1	3.28961	KO	301	0.260057	0.739943	0.543471	iclipFeatures
chr5_107744794_107748145_Evi5	3.28559	KO	302	0.760554	0.239446	0.542114	iclipFeatures
chr10_37133242_37136107_Marcks	3.27916	KO	303	0.760794	0.239206	0.572544	iclipFeatures
chr19_40221172_40222584_Pdlim1	3.27836	KO	304	0.499117	0.500883	0.572544	iclipFeatures
chr8_125032874_125034194_Tsnax	3.2652	KO	305	0.562967	0.437033	0.574242	iclipFeatures
chr16_87366288_87368754_N6amt1	3.26506	KO	306	0.3773	0.6227	0.618186	iclipFeatures
chr5_24802822_24803663_Rheb	3.26222	KO	307	0.744299	0.255701	0.579319	iclipFeatures
chr18_9993614_9996096_Usp14	3.2606	KO	308	0.758638	0.241362	0.566849	iclipFeatures
chr4_89274470_89274774_Cdkn2a	3.26035	KO	309	0.260057	0.739943	0.585818	iclipFeatures
chr11_8993136_8996849_Hus1	3.25233	KO	310	0.758638	0.241362	0.575706	iclipFeatures
chr4_62388039_62391769_Slc31a1	3.24703	KO	311	0.699498	0.300502	0.613839	iclipFeatures
chr2_13651020_13656821_St8sia6	3.24482	KO	312	0.371884	0.628116	0.615562	iclipFeatures
chr15_38691475_38692446_Atp6v1c1	3.24432	KO	313	0.636095	0.363905	0.615667	iclipFeatures
chr11_57482989_57484017_Fam114a2	3.23776	KO	314	0.688803	0.311197	0.63937	iclipFeatures
chr4_139648270_139649691_Aldh4a1	3.23536	KO	315	0.461844	0.538156	0.639183	iclipFeatures
chr15_81704247_81705188_Rangap1	3.23133	KO	316	0.758638	0.241362	0.638037	iclipFeatures
chr3_135465194_135468198_Ube2d3	3.22849	KO	317	0.761527	0.238473	0.666591	iclipFeatures
chr13_19357675_19358129_Stard3nl	3.22726	KO	318	0.75969	0.24031	0.678123	iclipFeatures
chr7_109893779_109894631_Dennd5a	3.22238	KO	319	0.497081	0.502919	0.685322	iclipFeatures
chr11_109667544_109669663_Prkar1a	3.22069	KO	320	0.756773	0.243227	0.689243	iclipFeatures
chr13_92384803_92389053_Dhfr	3.21559	KO	321	0.688039	0.311961	0.689458	iclipFeatures
chr1_187348577_187351704_Gpatch2	3.20969	KO	322	0.657423	0.342577	0.680275	iclipFeatures
chr9_113975383_113977201_Ubp1	3.20821	KO	323	0.751412	0.248588	0.648609	iclipFeatures
chr10_112925427_112928428_Atxn7l3b	3.2063	KO	324	0.760794	0.239206	0.674981	iclipFeatures
chr10_128488972_128490174_Smarcc2	3.20512	KO	325	0.501052	0.498948	0.675383	iclipFeatures
chr2_71855853_71858427_Itga6	3.20323	KO	326	0.760794	0.239206	0.63534	iclipFeatures
chr14_40906426_40908057_Tspan14	3.20028	KO	327	0.669689	0.330311	0.639034	iclipFeatures
chr8_71251121_71251393_Haus8	3.19854	KO	328	0.443036	0.556964	0.637455	iclipFeatures
chr19_10194922_10196872_Fads1	3.19709	KO	329	0.760794	0.239206	0.600776	iclipFeatures
chr7_118118889_118120291_Arl6ip1	3.1941	KO	330	0.760794	0.239206	0.587765	iclipFeatures
chr7_132827456_132827813_Mettl10	3.18963	KO	331	0.287607	0.712393	0.587549	iclipFeatures
chr9_50879855_50881622_Ppp2r1b	3.1893	KO	332	0.694364	0.305636	0.586461	iclipFeatures
chr6_106778244_106780929_Crbn	3.18384	KO	333	0.735627	0.264373	0.57002	iclipFeatures
chr5_134597959_134601805_Rfc2	3.18294	KO	334	0.394001	0.605999	0.531035	iclipFeatures
chr10_20280006_20281590_Map7	3.18169	KO	335	0.370943	0.629057	0.510597	iclipFeatures
chr4_107414088_107416346_Ndc1	3.18157	KO	336	0.758638	0.241362	0.551566	iclipFeatures
chr4_149176318_149180767_Kif1b	3.17198	KO	337	0.658805	0.341195	0.547872	iclipFeatures
chr17_31531075_31531326_Ndufv3	3.17115	KO	338	0.278626	0.721374	0.548739	iclipFeatures
chr7_24515419_24515682_Zfp428	3.17085	KO	339	0.370943	0.629057	0.58417	iclipFeatures
chr3_32726602_32726973_Actl6a	3.17046	KO	340	0.55642	0.44358	0.586572	iclipFeatures
chr11_59407133_59407663_Snap47	3.16962	KO	341	0.697288	0.302712	0.562003	iclipFeatures
chr5_72976063_72978841_Slain2	3.16882	KO	342	0.657423	0.342577	0.572202	iclipFeatures
chr10_119198811_119202980_Cand1	3.15795	KO	343	0.744299	0.255701	0.60057	iclipFeatures
chr4_126164081_126165395_Thrap3	3.15479	KO	344	0.748315	0.251685	0.639555	iclipFeatures
chr2_121460234_121462121_Mfap1b	3.15256	KO	345	0.394964	0.605036	0.609919	iclipFeatures
chr12_108106430_108107349_Setd3	3.15248	KO	346	0.512945	0.487055	0.584394	iclipFeatures
chr15_79527695_79530213_Ddx17	3.15203	KO	347	0.760794	0.239206	0.555746	iclipFeatures
chr4_45105206_45105629_Tomm5	3.15193	KO	348	0.562309	0.437691	0.557396	iclipFeatures
chr5_113842433_113844348_Coro1c	3.15044	KO	349	0.760794	0.239206	0.544125	iclipFeatures
chr16_20532315_20534013_Dvl3	3.14971	KO	350	0.260057	0.739943	0.574065	iclipFeatures
chr11_4928610_4928867_Thoc5	3.14772	KO	351	0.442042	0.557958	0.562171	iclipFeatures
chr5_124117943_124118196_Arl6ip4	3.14571	KO	352	0.370943	0.629057	0.545824	iclipFeatures
chr9_88447008_88454253_Syncrip	3.14476	KO	353	0.760794	0.239206	0.565672	iclipFeatures
chr2_119136997_119137701_Rmdn3	3.14299	KO	354	0.615613	0.384387	0.526781	iclipFeatures
chr6_71978515_71982475_Polr1a	3.14252	KO	355	0.694364	0.305636	0.526781	iclipFeatures
chr10_128510247_128510619_Esyt1	3.13873	KO	356	0.394001	0.605999	0.558657	iclipFeatures
chr6_87936326_87936629_Hmces	3.1355	KO	357	0.597324	0.402676	0.597426	iclipFeatures
chr10_117814464_117815780_Rap1b	3.13431	KO	358	0.760794	0.239206	0.564204	iclipFeatures
chr7_100469461_100470159_C2cd3	3.13407	KO	359	0.371884	0.628116	0.528649	iclipFeatures
chrX_77760974_77761227_Prkx	3.13374	KO	360	0.260057	0.739943	0.523294	iclipFeatures
chr6_88503578_88505106_Sec61a1	3.1303	KO	361	0.760794	0.239206	0.527529	iclipFeatures
chr18_73639008_73640257_Smad4	3.12996	KO	362	0.758638	0.241362	0.512872	iclipFeatures
chr17_24215053_24215858_1600002H07Rik	3.1253	KO	363	0.428575	0.571425	0.510516	iclipFeatures
chr9_21957270_21958270_Swsap1	3.12185	KO	364	0.260057	0.739943	0.534079	iclipFeatures
chr9_107592555_107593038_Ifrd2	3.12022	KO	365	0.64082	0.35918	0.584152	iclipFeatures
chr9_69432169_69433122_Ice2	3.11939	KO	366	0.436347	0.563653	0.582336	iclipFeatures
chr13_98723405_98725776_Fcho2	3.11469	KO	367	0.450752	0.549248	0.582336	iclipFeatures
chr3_95322789_95323599_Cers2	3.11436	KO	368	0.737233	0.262767	0.565484	iclipFeatures
chr10_61431786_61432040_Eif4ebp2	3.11155	KO	369	0.607514	0.392486	0.615237	iclipFeatures
chr11_87979524_87981519_Dynll2	3.10587	KO	370	0.760794	0.239206	0.59479	iclipFeatures
chr7_125640953_125641505_Gtf3c1	3.10462	KO	371	0.742628	0.257372	0.620045	iclipFeatures
chr6_17665435_17666972_Capza2	3.0984	KO	372	0.758638	0.241362	0.646602	iclipFeatures
chr7_105731729_105733023_Rrp8	3.09626	KO	373	0.260057	0.739943	0.598885	iclipFeatures
chr11_45909287_45910625_Clint1	3.09209	KO	374	0.757587	0.242413	0.607677	iclipFeatures
chr10_81123622_81124697_Map2k2	3.0873	KO	375	0.436347	0.563653	0.607833	iclipFeatures
chr13_114154856_114157461_Arl15	3.08395	KO	376	0.688904	0.311096	0.60965	iclipFeatures
chr16_27446251_27452218_Ccdc50	3.08021	KO	377	0.716321	0.283679	0.585892	iclipFeatures
chr13_35978796_35979838_Lyrm4	3.07774	KO	378	0.260057	0.739943	0.612307	iclipFeatures
chr8_95346631_95347513_Usb1	3.07386	KO	379	0.695435	0.304565	0.588896	iclipFeatures
chr11_116849896_116850961_Srsf2	3.07374	KO	380	0.762358	0.237642	0.573661	iclipFeatures
chr19_32672559_32674243_Atad1	3.07246	KO	381	0.760794	0.239206	0.58085	iclipFeatures
chr10_127498709_127499384_R3hdm2	3.07184	KO	382	0.521062	0.478938	0.583372	iclipFeatures
chr3_95006701_95007474_Zfp687	3.06759	KO	383	0.524202	0.475798	0.618783	iclipFeatures
chr9_50605239_50607431_AU019823	3.06706	KO	384	0.523482	0.476518	0.625103	iclipFeatures
chr4_43566927_43567188_Gba2	3.06155	KO	385	0.283996	0.716004	0.624011	iclipFeatures
chr13_58176155_58177875_Ubqln1	3.05816	KO	386	0.760794	0.239206	0.621776	iclipFeatures
chr14_20499363_20501483_Ppp3cb	3.05804	KO	387	0.741546	0.258454	0.613874	iclipFeatures
chr4_124918464_124918985_Cdca8	3.05671	KO	388	0.614159	0.385841	0.637392	iclipFeatures
chr4_59220393_59222833_Ugcg	3.05541	KO	389	0.758638	0.241362	0.661123	iclipFeatures
chr9_113918081_113919697_Clasp2	3.05301	KO	390	0.751442	0.248558	0.707867	iclipFeatures
chr11_86583864_86585307_Vmp1	3.05038	KO	391	0.738441	0.261559	0.701517	iclipFeatures
chr7_135689781_135690088_Mki67	3.04609	KO	392	0.442042	0.557958	0.668482	iclipFeatures
chrX_42104984_42109664_Xiap	3.0426	KO	393	0.759376	0.240624	0.64416	iclipFeatures
chr10_82896045_82897725_Txnrd1	3.03825	KO	394	0.760794	0.239206	0.64416	iclipFeatures
chr9_58651318_58655208_Nptn	3.03461	KO	395	0.751442	0.248558	0.64432	iclipFeatures
chr4_109385329_109387817_Eps15	3.03456	KO	396	0.697288	0.302712	0.639384	iclipFeatures
chr1_190945091_190946962_Angel2	3.03443	KO	397	0.411194	0.588806	0.669238	iclipFeatures
chr5_129718004_129722556_Mrps17	3.03245	KO	398	0.370943	0.629057	0.658677	iclipFeatures
chr14_52073375_52075079_Hnrnpc	3.032	KO	399	0.758638	0.241362	0.648939	iclipFeatures
chr9_70778094_70780229_Adam10	3.0304	KO	400	0.753046	0.246954	0.649015	iclipFeatures
chr1_181087137_181093916_Nvl	3.02989	KO	401	0.68908	0.31092	0.655149	iclipFeatures
chr10_79688059_79688402_Cdc34	3.02977	KO	402	0.740576	0.259424	0.689894	iclipFeatures
chr2_39015120_39015877_Arpc5l	3.02956	KO	403	0.653771	0.346229	0.728663	iclipFeatures
chr15_25363274_25364228_Basp1	3.02689	KO	404	0.663414	0.336586	0.728952	iclipFeatures
chr5_33372362_33373296_Maea	3.0232	KO	405	0.752194	0.247806	0.679731	iclipFeatures
chr18_10811967_10818704_Mib1	3.02172	KO	406	0.758638	0.241362	0.686305	iclipFeatures
chr17_28398752_28401046_Fkbp5	3.01857	KO	407	0.758638	0.241362	0.655882	iclipFeatures
chr4_134243288_134244902_Zfp593	3.01748	KO	408	0.758638	0.241362	0.666585	iclipFeatures
chr19_32820028_32826160_Pten	3.01611	KO	409	0.761527	0.238473	0.626249	iclipFeatures
chr9_22158082_22158358_Pigyl	3.01597	KO	410	0.260833	0.739167	0.577035	iclipFeatures
chr6_52766074_52766780_Tax1bp1	3.00758	KO	411	0.754823	0.245177	0.577251	iclipFeatures
chr18_46282150_46283255_Ccdc112	3.00724	KO	412	0.436347	0.563653	0.563587	iclipFeatures
chr2_57367423_57370720_Gpd2	3.00703	KO	413	0.760794	0.239206	0.562154	iclipFeatures
chr18_36671159_36671438_Sra1	3.00695	KO	414	0.260057	0.739943	0.525603	iclipFeatures
chr18_36671154_36671438_Apbb3	3.0019	KO	415	0.260057	0.739943	0.575384	iclipFeatures
chr17_65580052_65580688_Vapa	3.00057	KO	416	0.760794	0.239206	0.543536	iclipFeatures
chr9_36708481_36710334_Chek1	2.99961	KO	417	0.622006	0.377994	0.575839	iclipFeatures
chr5_121130532_121134146_Ptpn11	2.99879	KO	418	0.744299	0.255701	0.525765	iclipFeatures
chr1_37983866_37990198_Txndc9	2.99873	KO	419	0.396023	0.603977	0.575912	iclipFeatures
chr9_59388257_59393293_Arih1	2.99764	KO	420	0.758638	0.241362	0.624851	iclipFeatures
chrX_56376029_56378470_Smim10l2a	2.99429	KO	421	0.436347	0.563653	0.61542	iclipFeatures
chr15_34283380_34284303_Laptm4b	2.99377	KO	422	0.759376	0.240624	0.579427	iclipFeatures
chr3_41756059_41758941_D3Ertd751e	2.99075	KO	423	0.260057	0.739943	0.557317	iclipFeatures
chr1_182275769_182276746_Degs1	2.98343	KO	424	0.761527	0.238473	0.59206	iclipFeatures
chr6_39603236_39610381_Braf	2.9834	KO	425	0.749448	0.250552	0.559519	iclipFeatures
chr2_174465090_174465813_Prelid3b	2.98285	KO	426	0.666476	0.333524	0.571219	iclipFeatures
chr1_155778154_155779168_Qsox1	2.98098	KO	427	0.26208	0.73792	0.571145	iclipFeatures
chr12_4827008_4827659_Sf3b6	2.97637	KO	428	0.523196	0.476804	0.621292	iclipFeatures
chr5_92441310_92444290_Scarb2	2.97333	KO	429	0.743457	0.256543	0.600758	iclipFeatures
chr18_63987359_63989761_Wdr7	2.96734	KO	430	0.433222	0.566778	0.583223	iclipFeatures
chr1_85907638_85908698_Itm2c	2.96395	KO	431	0.553351	0.446649	0.592655	iclipFeatures
chr3_94497541_94502056_Snx27	2.95964	KO	432	0.758638	0.241362	0.59253	iclipFeatures
chr12_102775606_102777706_Ubr7	2.95565	KO	433	0.761527	0.238473	0.61629	iclipFeatures
chr3_51515317_51521306_Setd7	2.95472	KO	434	0.556188	0.443812	0.601676	iclipFeatures
chr5_140620576_140623531_Ttyh3	2.95288	KO	435	0.574095	0.425905	0.634218	iclipFeatures
chr19_41210841_41215071_Tm9sf3	2.95129	KO	436	0.760794	0.239206	0.655046	iclipFeatures
chr4_107896727_107899384_0610037L13Rik	2.95036	KO	437	0.260833	0.739167	0.605188	iclipFeatures
chr17_71344488_71345337_Smchd1	2.94557	KO	438	0.760794	0.239206	0.605114	iclipFeatures
chr18_84981142_84981472_Fbxo15	2.94445	KO	439	0.597324	0.402676	0.624103	iclipFeatures
chr8_123400706_123404174_Tcf25	2.94338	KO	440	0.758638	0.241362	0.641044	iclipFeatures
chr17_10206470_10209614_Qk	2.94287	KO	441	0.761627	0.238373	0.630822	iclipFeatures
chr12_72211748_72212534_Rtn1	2.94214	KO	442	0.260057	0.739943	0.680603	iclipFeatures
chr11_80032190_80034123_Suz12	2.94112	KO	443	0.760794	0.239206	0.669751	iclipFeatures
chr7_126491707_126492668_Atxn2l	2.93997	KO	444	0.746077	0.253923	0.675785	iclipFeatures
chr5_23503263_23507535_Srpk2	2.93838	KO	445	0.743503	0.256497	0.67503	iclipFeatures
chr1_38051713_38055579_Eif5b	2.93711	KO	446	0.658575	0.341425	0.674947	iclipFeatures
chr8_25815995_25817574_Ash2l	2.93621	KO	447	0.758638	0.241362	0.696246	iclipFeatures
chr13_6579767_6581459_Pfkp	2.93447	KO	448	0.652274	0.347726	0.694597	iclipFeatures
chr12_85815447_85816113_0610007P14Rik	2.92963	KO	449	0.657668	0.342332	0.659486	iclipFeatures
chr14_121286338_121287327_Stk24	2.92787	KO	450	0.75109	0.24891	0.661215	iclipFeatures
chr9_103353093_103356013_Cdv3	2.92259	KO	451	0.760794	0.239206	0.671221	iclipFeatures
chr11_76257197_76258564_Nxn	2.92253	KO	452	0.47305	0.52695	0.671221	iclipFeatures
chr1_40024697_40026310_Map4k4	2.92182	KO	453	0.744299	0.255701	0.682073	iclipFeatures
chr17_45698231_45698495_Mrpl14	2.92094	KO	454	0.394964	0.605036	0.690736	iclipFeatures
chr10_58421455_58424691_Lims1	2.92011	KO	455	0.760794	0.239206	0.685441	iclipFeatures
chr3_122538718_122542104_Fnbp1l	2.91948	KO	456	0.758638	0.241362	0.685225	iclipFeatures
chr4_123349626_123350888_Macf1	2.91456	KO	457	0.758638	0.241362	0.682946	iclipFeatures
chr11_95764059_95772353_Zfp652	2.91375	KO	458	0.760794	0.239206	0.656498	iclipFeatures
chr11_120488434_120489065_Mrpl12	2.91228	KO	459	0.744299	0.255701	0.693081	iclipFeatures
chr2_157556361_157557889_Blcap	2.91187	KO	460	0.698138	0.301862	0.692865	iclipFeatures
chr1_170193419_170200002_Uhmk1	2.91062	KO	461	0.758638	0.241362	0.643007	iclipFeatures
chr5_130135207_130135733_Tpst1	2.90646	KO	462	0.450257	0.549743	0.642088	iclipFeatures
chr2_90432888_90436409_Ptprj	2.90223	KO	463	0.479819	0.520181	0.641873	iclipFeatures
chr8_111154420_111157893_Glg1	2.90167	KO	464	0.760794	0.239206	0.633162	iclipFeatures
chr12_65061480_65063386_Prpf39	2.90086	KO	465	0.758638	0.241362	0.639428	iclipFeatures
chr6_131284387_131284638_Magohb	2.89791	KO	466	0.260057	0.739943	0.639726	iclipFeatures
chr2_34804363_34805710_Fbxw2	2.89687	KO	467	0.749448	0.250552	0.653835	iclipFeatures
chr6_100866576_100869934_Ppp4r2	2.89595	KO	468	0.758638	0.241362	0.664987	iclipFeatures
chr5_33027195_33027967_Ywhah	2.89191	KO	469	0.657193	0.342807	0.614913	iclipFeatures
chr16_44159640_44163462_Naa50	2.89129	KO	470	0.760794	0.239206	0.615128	iclipFeatures
chr1_181896383_181905859_Enah	2.89023	KO	471	0.761627	0.238373	0.665275	iclipFeatures
chr5_134148053_134148928_Wbscr16	2.89019	KO	472	0.591339	0.408661	0.656876	iclipFeatures
chr5_134148057_134148928_Rcc1l	2.89019	KO	473	0.591339	0.408661	0.656815	iclipFeatures
chr1_24010757_24012291_Fam135a	2.88915	KO	474	0.260057	0.739943	0.631252	iclipFeatures
chr5_135908378_135910994_Ywhag	2.88337	KO	475	0.760794	0.239206	0.606623	iclipFeatures
chr9_71478436_71479396_Polr2m	2.88258	KO	476	0.761527	0.238473	0.556466	iclipFeatures
chr4_101463667_101467771_Ak4	2.87556	KO	477	0.665452	0.334548	0.573196	iclipFeatures
chr9_55223657_55224433_Fbxo22	2.87373	KO	478	0.758028	0.241972	0.579859	iclipFeatures
chr8_71369474_71369732_Use1	2.87153	KO	479	0.401566	0.598434	0.629717	iclipFeatures
chr17_31604964_31607693_Pknox1	2.86924	KO	480	0.514505	0.485495	0.616084	iclipFeatures
chr17_56560964_56563424_Safb2	2.8677	KO	481	0.260057	0.739943	0.616084	iclipFeatures
chr6_83805400_83808835_Paip2b	2.86758	KO	482	0.758638	0.241362	0.587719	iclipFeatures
chr6_125168004_125168256_Ncapd2	2.8653	KO	483	0.657965	0.342035	0.569576	iclipFeatures
chr10_128360963_128362482_Cs	2.86507	KO	484	0.758638	0.241362	0.576874	iclipFeatures
chr6_85445216_85446435_Smyd5	2.86495	KO	485	0.624467	0.375533	0.572878	iclipFeatures
chr8_79683441_79685229_Abce1	2.86028	KO	486	0.761527	0.238473	0.612687	iclipFeatures
chr7_25711105_25712992_Ccdc97	2.85841	KO	487	0.3818	0.6182	0.59647	iclipFeatures
chr2_167034657_167034947_Ddx27	2.85749	KO	488	0.576596	0.423404	0.569482	iclipFeatures
chr2_72402366_72407501_Map3k20	2.85705	KO	489	0.474547	0.525453	0.569296	iclipFeatures
chr2_72402366_72407502_Zak	2.85705	KO	490	0.474547	0.525453	0.567712	iclipFeatures
chr7_16797739_16798274_Slc1a5	2.85689	KO	491	0.658143	0.341857	0.530368	iclipFeatures
chr2_163045360_163046154_Ift52	2.85652	KO	492	0.596469	0.403531	0.518194	iclipFeatures
chr14_20548911_20549900_Usp54	2.85574	KO	493	0.38809	0.61191	0.536398	iclipFeatures
chr8_45051409_45052257_Fat1	2.85428	KO	494	0.756773	0.243227	0.565023	iclipFeatures
chr15_81915029_81916611_Polr3h	2.85424	KO	495	0.608629	0.391371	0.585946	iclipFeatures
chr1_161088374_161090426_Klhl20	2.85405	KO	496	0.38809	0.61191	0.596402	iclipFeatures
chr1_165773757_165775308_Creg1	2.8534	KO	497	0.260057	0.739943	0.56276	iclipFeatures
chr7_143513578_143514637_Nap1l4	2.85156	KO	498	0.758638	0.241362	0.583183	iclipFeatures
chr16_13813272_13814841_Rrn3	2.85134	KO	499	0.760794	0.239206	0.582012	iclipFeatures
chr8_46534480_46536051_Acsl1	2.85009	KO	500	0.68378	0.31622	0.579892	iclipFeatures
chr3_103064233_103067914_Nras	2.84843	KO	501	0.762697	0.237303	0.593519	iclipFeatures
chr12_4876814_4877365_Ubxn2a	2.84776	KO	502	0.260057	0.739943	0.643377	iclipFeatures
chr14_54898056_54898137_Gm20521	2.84568	KO	503	0.592314	0.407686	0.628089	iclipFeatures
chr2_104054877_104057523_Fbxo3	2.84521	KO	504	0.745065	0.254935	0.618124	iclipFeatures
chr10_80614783_80615783_Scamp4	2.84266	KO	505	0.587424	0.412576	0.625825	iclipFeatures
chr1_43746965_43750480_Uxs1	2.84198	KO	506	0.524362	0.475638	0.575561	iclipFeatures
chr14_14796158_14799943_Slc4a7	2.84154	KO	507	0.758638	0.241362	0.576008	iclipFeatures
chr10_80614603_80615783_Adat3	2.84026	KO	508	0.605759	0.394241	0.584846	iclipFeatures
chr3_135570439_135571404_Manba	2.83974	KO	509	0.661139	0.338861	0.585909	iclipFeatures
chr6_144993834_145000262_Bcat1	2.83562	KO	510	0.760794	0.239206	0.595862	iclipFeatures
chr4_108633522_108634123_Cc2d1b	2.83544	KO	511	0.260057	0.739943	0.619505	iclipFeatures
chr4_62522648_62524050_Pole3	2.8338	KO	512	0.26453	0.73547	0.605261	iclipFeatures
chr16_84822636_84826375_Jam2	2.83248	KO	513	0.68069	0.31931	0.595401	iclipFeatures
chr9_115242470_115244050_Stt3b	2.82664	KO	514	0.755698	0.244302	0.577345	iclipFeatures
chr2_26409430_26410884_Sec16a	2.82576	KO	515	0.686953	0.313047	0.567032	iclipFeatures
chr6_71388633_71393124_Rmnd5a	2.82423	KO	516	0.760794	0.239206	0.586102	iclipFeatures
chr1_30940301_30943205_Ptp4a1	2.82375	KO	517	0.616198	0.383802	0.629085	iclipFeatures
chr17_10210178_10215430_Qk	2.82186	KO	518	0.507157	0.492843	0.587022	iclipFeatures
chr5_149046701_149048736_Hmgb1	2.82152	KO	519	0.480578	0.519422	0.586448	iclipFeatures
chr10_62743927_62744762_Ccar1	2.81761	KO	520	0.657668	0.342332	0.593447	iclipFeatures
chr12_66283377_66283712_Rpl10l	2.81698	KO	521	0.450752	0.549248	0.551054	iclipFeatures
chrX_101599525_101601789_Taf1	2.81621	KO	522	0.694364	0.305636	0.552473	iclipFeatures
chr7_141429743_141431104_Slc25a22	2.8159	KO	523	0.260057	0.739943	0.531995	iclipFeatures
chr7_28399518_28401800_Samd4b	2.81503	KO	524	0.749962	0.250038	0.521233	iclipFeatures
chr1_153908025_153909723_Glul	2.81476	KO	525	0.756943	0.243057	0.484314	iclipFeatures
chr6_113366024_113366987_Tada3	2.8145	KO	526	0.336865	0.663135	0.465244	iclipFeatures
chr11_69733996_69734409_Polr2a	2.81302	KO	527	0.630388	0.369612	0.422261	iclipFeatures
chr9_27097383_27098365_Jam3	2.81269	KO	528	0.302378	0.697622	0.472335	iclipFeatures
chr5_66016548_66019205_Rbm47	2.80883	KO	529	0.372955	0.627045	0.466138	iclipFeatures
chr15_78438486_78439303_Kctd17	2.80789	KO	530	0.288474	0.711526	0.448773	iclipFeatures
chr7_25624892_25625552_Atp5sl	2.80785	KO	531	0.260057	0.739943	0.491166	iclipFeatures
chr10_53607811_53609215_Asf1a	2.80704	KO	532	0.26453	0.73547	0.503991	iclipFeatures
chr13_37971400_37979738_Ssr1	2.80615	KO	533	0.760794	0.239206	0.549617	iclipFeatures
chr6_134266474_134270158_Etv6	2.80613	KO	534	0.687996	0.312004	0.588185	iclipFeatures
chr2_35728225_35730994_Dab2ip	2.80385	KO	535	0.583294	0.416706	0.634522	iclipFeatures
chr9_96332654_96333523_Atp1b3	2.80356	KO	536	0.760794	0.239206	0.634522	iclipFeatures
chr2_27534857_27536538_Wdr5	2.80315	KO	537	0.758638	0.241362	0.668057	iclipFeatures
chr15_103298740_103299871_Copz1	2.80262	KO	538	0.758638	0.241362	0.618061	iclipFeatures
chr4_119136446_119137983_Slc2a1	2.80213	KO	539	0.758638	0.241362	0.577335	iclipFeatures
chr17_83501916_83502602_Cox7a2l	2.79889	KO	540	0.751843	0.248157	0.567521	iclipFeatures
chr9_108501421_108501699_Usp19	2.79882	KO	541	0.260057	0.739943	0.567305	iclipFeatures
chr15_98812795_98813372_Prkag1	2.79865	KO	542	0.59988	0.40012	0.540114	iclipFeatures
chr9_86574649_86574899_Rwdd2a	2.79842	KO	543	0.260833	0.739167	0.490458	iclipFeatures
chr7_127925461_127925837_Kat8	2.79591	KO	544	0.280739	0.719261	0.490747	iclipFeatures
chr3_35892104_35895619_Dcun1d1	2.79491	KO	545	0.48515	0.51485	0.491715	iclipFeatures
chr17_74388312_74391116_Spast	2.79369	KO	546	0.758638	0.241362	0.516375	iclipFeatures
chr7_126765239_126765819_Mapk3	2.7892	KO	547	0.486721	0.513279	0.500981	iclipFeatures
chr1_84036292_84038030_Pid1	2.78884	KO	548	0.26208	0.73792	0.518726	iclipFeatures
chr11_17198306_17200380_Ppp3r1	2.78812	KO	549	0.761527	0.238473	0.516658	iclipFeatures
chr15_12184138_12185683_Zfr	2.78773	KO	550	0.761527	0.238473	0.542309	iclipFeatures
chr13_85214698_85216103_Rasa1	2.78552	KO	551	0.506661	0.493339	0.525371	iclipFeatures
chr10_80899449_80900160_Timm13	2.78528	KO	552	0.445935	0.554065	0.547633	iclipFeatures
chr19_6227764_6228383_Ppp2r5b	2.78375	KO	553	0.438284	0.561716	0.56506	iclipFeatures
chr2_148871717_148871971_Cst3	2.77744	KO	554	0.260057	0.739943	0.564771	iclipFeatures
chr9_21404832_21405363_Ilf3	2.77541	KO	555	0.74166	0.25834	0.547395	iclipFeatures
chr9_66508324_66508775_Herc1	2.77515	KO	556	0.589261	0.410739	0.544434	iclipFeatures
chr4_134897848_134898430_Tmem50a	2.77011	KO	557	0.709338	0.290662	0.525846	iclipFeatures
chr11_115855473_115855780_Llgl2	2.76806	KO	558	0.436347	0.563653	0.55626	iclipFeatures
chr16_32016286_32020179_Pak2	2.76225	KO	559	0.758638	0.241362	0.599691	iclipFeatures
chr5_91948841_91949735_Rchy1	2.76215	KO	560	0.587771	0.412229	0.600331	iclipFeatures
chr3_95032690_95033343_Psmd4	2.75991	KO	561	0.477048	0.522952	0.585039	iclipFeatures
chr17_17521412_17521662_Lnpep	2.75682	KO	562	0.260057	0.739943	0.540189	iclipFeatures
chr15_57869501_57871777_Derl1	2.75244	KO	563	0.742423	0.257577	0.567013	iclipFeatures
chr2_29738070_29740978_Rapgef1	2.75109	KO	564	0.694364	0.305636	0.545264	iclipFeatures
chr9_25307552_25308571_Sept7	2.74183	KO	565	0.748058	0.251942	0.528091	iclipFeatures
chr1_171281944_171282211_Usp21	2.73948	KO	566	0.436347	0.563653	0.547319	iclipFeatures
chr3_37052540_37053033_4932438A13Rik	2.73939	KO	567	0.260833	0.739167	0.596145	iclipFeatures
chr2_60292102_60294009_Ly75	2.73719	KO	568	0.704593	0.295407	0.597472	iclipFeatures
chr17_25926419_25927736_Pigq	2.73677	KO	569	0.54115	0.45885	0.59445	iclipFeatures
chr2_121491910_121494664_Mfap1a	2.73632	KO	570	0.416038	0.583962	0.594874	iclipFeatures
chr11_12236607_12238041_Cobl	2.73602	KO	571	0.669326	0.330674	0.627103	iclipFeatures
chr2_14146480_14149634_Stam	2.72758	KO	572	0.748315	0.251685	0.676723	iclipFeatures
chr3_16213978_16217037_Ythdf3	2.72701	KO	573	0.755698	0.244302	0.676328	iclipFeatures
chr2_174465066_174465813_Slmo2	2.72284	KO	574	0.66414	0.33586	0.648219	iclipFeatures
chr9_58874679_58877273_Neo1	2.7197	KO	575	0.752297	0.247703	0.657433	iclipFeatures
chr11_101321771_101323537_Psme3	2.71938	KO	576	0.758638	0.241362	0.646549	iclipFeatures
chr6_38502287_38512764_Ubn2	2.71853	KO	577	0.75703	0.24297	0.641261	iclipFeatures
chr7_45376452_45376711_Snrnp70	2.71829	KO	578	0.70065	0.29935	0.615215	iclipFeatures
chr19_4098565_4099018_Cdk2ap2	2.71818	KO	579	0.260057	0.739943	0.593395	iclipFeatures
chr12_81492193_81502166_Synj2bp	2.71569	KO	580	0.508181	0.491819	0.584874	iclipFeatures
chr5_135734812_135735329_Por	2.71555	KO	581	0.56048	0.43952	0.57572	iclipFeatures
chr1_39551295_39552471_Rnf149	2.71184	KO	582	0.695435	0.304565	0.561579	iclipFeatures
chr19_53371736_53375810_Mxi1	2.70978	KO	583	0.495241	0.504759	0.553503	iclipFeatures
chr2_130681081_130681614_Itpa	2.70875	KO	584	0.445935	0.554065	0.583399	iclipFeatures
chr3_95253673_95254995_Prune	2.70795	KO	585	0.667096	0.332904	0.598347	iclipFeatures
chr3_95253673_95254995_Prune1	2.70795	KO	586	0.667096	0.332904	0.617408	iclipFeatures
chr4_49655977_49656887_Rnf20	2.70507	KO	587	0.615613	0.384387	0.623568	iclipFeatures
chr5_114363566_114365641_Kctd10	2.70284	KO	588	0.619899	0.380101	0.613646	iclipFeatures
chr4_86576860_86577285_Rraga	2.70217	KO	589	0.559008	0.440992	0.595058	iclipFeatures
chr4_132899212_132901221_Fam76a	2.69757	KO	590	0.657668	0.342332	0.597385	iclipFeatures
chr12_3247427_3249953_Rab10	2.69623	KO	591	0.75109	0.24891	0.606755	iclipFeatures
chr11_5966044_5967781_Ykt6	2.69514	KO	592	0.75703	0.24297	0.621273	iclipFeatures
chr14_52261758_52263709_Rab2b	2.69056	KO	593	0.396023	0.603977	0.628719	iclipFeatures
chr11_59461196_59463079_Zfp867	2.68968	KO	594	0.260057	0.739943	0.635203	iclipFeatures
chr2_164424246_164426085_Sdc4	2.68871	KO	595	0.690366	0.309634	0.641295	iclipFeatures
chr8_107183668_107187471_Cyb5b	2.68829	KO	596	0.760794	0.239206	0.636101	iclipFeatures
chr11_55499668_55504838_G3bp1	2.68776	KO	597	0.760794	0.239206	0.635248	iclipFeatures
chr5_27740079_27742487_Paxip1	2.68754	KO	598	0.694364	0.305636	0.671414	iclipFeatures
chr9_108602941_108605081_Arih2	2.6875	KO	599	0.623841	0.376159	0.710627	iclipFeatures
chr11_100885097_100888769_Stat3	2.68312	KO	600	0.718594	0.281406	0.697027	iclipFeatures
chr2_165827123_165828133_Zmynd8	2.68182	KO	601	0.699149	0.300851	0.696262	iclipFeatures
chr2_131146314_131146874_1700037H04Rik	2.67797	KO	602	0.748498	0.251502	0.696046	iclipFeatures
chr2_132052495_132056668_Slc23a2	2.67736	KO	603	0.757684	0.242316	0.696153	iclipFeatures
chr1_181166133_181168994_Cnih4	2.67522	KO	604	0.652185	0.347815	0.659775	iclipFeatures
chr9_42251594_42255341_Sc5d	2.67286	KO	605	0.554373	0.445627	0.627316	iclipFeatures
chr6_113514873_113516051_Emc3	2.6711	KO	606	0.753137	0.246863	0.633104	iclipFeatures
chr17_27751231_27753959_D17Wsu92e	2.67084	KO	607	0.758638	0.241362	0.62798	iclipFeatures
chr2_112360507_112363163_Slc12a6	2.66884	KO	608	0.695435	0.304565	0.628149	iclipFeatures
chr9_123259052_123259684_Tmem158	2.66719	KO	609	0.260057	0.739943	0.628697	iclipFeatures
chr8_88746958_88751946_Cyld	2.66323	KO	610	0.394001	0.605999	0.649413	iclipFeatures
chr2_180718011_180721600_Gid8	2.66173	KO	611	0.75703	0.24297	0.613562	iclipFeatures
chr5_117091677_117092932_Suds3	2.66152	KO	612	0.697257	0.302743	0.563704	iclipFeatures
chr1_78666729_78671512_Utp14b	2.66028	KO	613	0.759376	0.240624	0.538007	iclipFeatures
chr11_115180509_115181181_Slc9a3r1	2.65913	KO	614	0.657668	0.342332	0.586059	iclipFeatures
chr19_6375995_6378038_Sf1	2.65902	KO	615	0.761527	0.238473	0.589709	iclipFeatures
chr3_108678637_108679578_Gpsm2	2.65676	KO	616	0.394634	0.605366	0.561135	iclipFeatures
chr7_143688761_143689818_Osbpl5	2.65517	KO	617	0.260057	0.739943	0.567431	iclipFeatures
chr14_8090554_8091846_LOC109729085	2.65389	KO	618	0.438467	0.561533	0.558256	iclipFeatures
chr4_137656121_137658537_Usp48	2.65382	KO	619	0.740576	0.259424	0.561421	iclipFeatures
chr19_5133684_5134909_Pacs1	2.65127	KO	620	0.430498	0.569502	0.560213	iclipFeatures
chr3_14605717_14606309_E2f5	2.64747	KO	621	0.471295	0.528705	0.571568	iclipFeatures
chr15_58454932_58457802_Fam91a1	2.64623	KO	622	0.760212	0.239788	0.571568	iclipFeatures
chr3_57455643_57458969_Wwtr1	2.6447	KO	623	0.667627	0.332373	0.590976	iclipFeatures
chr6_82646700_82648022_Pole4	2.6447	KO	624	0.689318	0.310682	0.593188	iclipFeatures
chr2_127297291_127298934_Stard7	2.64294	KO	625	0.749448	0.250552	0.599455	iclipFeatures
chr6_30366379_30366745_Zc3hc1	2.6418	KO	626	0.508181	0.491819	0.590149	iclipFeatures
chr8_53523172_53523422_Aga	2.64019	KO	627	0.260057	0.739943	0.560221	iclipFeatures
chr4_133605298_133608655_Zdhhc18	2.63882	KO	628	0.632545	0.367455	0.567624	iclipFeatures
chr14_37120312_37122141_Ghitm	2.63612	KO	629	0.762697	0.237303	0.550221	iclipFeatures
chr3_108581177_108583222_Taf13	2.63579	KO	630	0.493168	0.506832	0.530918	iclipFeatures
chr16_35311130_35314086_Sec22a	2.63237	KO	631	0.37824	0.62176	0.555964	iclipFeatures
chr2_154559399_154560687_E2f1	2.629	KO	632	0.46093	0.53907	0.594731	iclipFeatures
chr14_26413167_26414988_Slmap	2.62772	KO	633	0.74166	0.25834	0.607556	iclipFeatures
chr17_48416786_48417270_Oard1	2.62641	KO	634	0.515285	0.484715	0.568475	iclipFeatures
chr5_138312044_138312393_Stag3	2.62451	KO	635	0.55642	0.44358	0.595096	iclipFeatures
chr15_83125967_83127880_Poldip3	2.62082	KO	636	0.758638	0.241362	0.632975	iclipFeatures
chr17_42792950_42796327_Cd2ap	2.6204	KO	637	0.647727	0.352273	0.65651	iclipFeatures
chr14_47319362_47323204_Mapk1ip1l	2.62013	KO	638	0.760794	0.239206	0.627778	iclipFeatures
chr5_29766430_29767103_Dnajb6	2.61988	KO	639	0.371884	0.628116	0.619884	iclipFeatures
chr1_153455757_153456068_Dhx9	2.61385	KO	640	0.759376	0.240624	0.602422	iclipFeatures
chr11_97836245_97838766_Lasp1	2.61278	KO	641	0.75703	0.24297	0.552564	iclipFeatures
chr11_100582817_100583098_Dnajc7	2.61096	KO	642	0.696288	0.303712	0.545509	iclipFeatures
chr2_34849733_34852575_Psmd5	2.61089	KO	643	0.454337	0.545663	0.545294	iclipFeatures
chr11_72312006_72313733_Xaf1	2.60822	KO	644	0.436347	0.563653	0.553539	iclipFeatures
chr11_104328009_104332091_Mapt	2.60355	KO	645	0.3818	0.6182	0.553681	iclipFeatures
chr5_137596644_137597021_Mospd3	2.60239	KO	646	0.260057	0.739943	0.527071	iclipFeatures
chr8_84095771_84096992_Rfx1	2.60212	KO	647	0.577178	0.422822	0.52399	iclipFeatures
chr3_142790901_142793810_Pkn2	2.60203	KO	648	0.758638	0.241362	0.529057	iclipFeatures
chr8_95718754_95719010_Setd6	2.60028	KO	649	0.454337	0.545663	0.560472	iclipFeatures
chr8_4245694_4247897_Map2k7	2.59957	KO	650	0.760794	0.239206	0.569997	iclipFeatures
chr8_26141080_26143871_Rnf170	2.59869	KO	651	0.490932	0.509068	0.619929	iclipFeatures
chr5_115097197_115098793_Sppl3	2.59527	KO	652	0.665485	0.334515	0.588217	iclipFeatures
chr9_57594959_57596233_Ulk3	2.59497	KO	653	0.505004	0.494996	0.588481	iclipFeatures
chr10_52436667_52440192_Nus1	2.5934	KO	654	0.750497	0.249503	0.603232	iclipFeatures
chr5_105914926_105915820_Zfp326	2.59318	KO	655	0.477048	0.522952	0.5896	iclipFeatures
chr7_100639319_100641268_Rab6a	2.59291	KO	656	0.759376	0.240624	0.616586	iclipFeatures
chr5_8747561_8748575_Abcb1a	2.59049	KO	657	0.260057	0.739943	0.610276	iclipFeatures
chr15_94577940_94579951_Twf1	2.5884	KO	658	0.761287	0.238713	0.585781	iclipFeatures
chr4_139347433_139347695_Mrto4	2.58635	KO	659	0.601841	0.398159	0.550132	iclipFeatures
chr10_44363052_44364299_Atg5	2.58436	KO	660	0.624473	0.375527	0.528432	iclipFeatures
chr11_88339381_88344703_Msi2	2.58318	KO	661	0.760794	0.239206	0.517713	iclipFeatures
chr13_17715961_17718060_Cdk13	2.58098	KO	662	0.602384	0.397616	0.55204	iclipFeatures
chr16_91270659_91271939_Olig1	2.58094	KO	663	0.260057	0.739943	0.544456	iclipFeatures
chr16_5195279_5195847_Nagpa	2.57982	KO	664	0.394001	0.605999	0.559586	iclipFeatures
chr16_56805160_56806682_Tmem45a	2.57335	KO	665	0.260057	0.739943	0.55304	iclipFeatures
chr14_105307885_105309298_Ndfip2	2.57289	KO	666	0.652185	0.347815	0.524021	iclipFeatures
chr8_41332008_41334087_Pcm1	2.5712	KO	667	0.603327	0.396673	0.520237	iclipFeatures
chr9_18312921_18317442_Chordc1	2.56823	KO	668	0.685447	0.314553	0.522094	iclipFeatures
chr19_24094501_24095424_Tjp2	2.56742	KO	669	0.753137	0.246863	0.55686	iclipFeatures
chr16_90719311_90719897_Mis18a	2.56633	KO	670	0.559008	0.440992	0.606194	iclipFeatures
chr1_57955100_57956327_Kctd18	2.56582	KO	671	0.470605	0.529395	0.616085	iclipFeatures
chr10_81388023_81388354_Dohh	2.56377	KO	672	0.56455	0.43545	0.581758	iclipFeatures
chr10_61736734_61738653_Aifm2	2.56335	KO	673	0.278626	0.721374	0.589292	iclipFeatures
chr9_120494957_120495330_Eif1b	2.56291	KO	674	0.74166	0.25834	0.584645	iclipFeatures
chr6_125193269_125196269_Mrpl51	2.56281	KO	675	0.753396	0.246604	0.604447	iclipFeatures
chr9_113651743_113654932_Pdcd6ip	2.5628	KO	676	0.75109	0.24891	0.622764	iclipFeatures
chr11_119918659_119919552_Chmp6	2.56253	KO	677	0.260057	0.739943	0.616017	iclipFeatures
chr19_3454928_3456999_Ppp6r3	2.5615	KO	678	0.760794	0.239206	0.614607	iclipFeatures
chr2_20808039_20810713_Etl4	2.56134	KO	679	0.706666	0.293334	0.6162	iclipFeatures
chr18_37843600_37845340_Diaph1	2.56022	KO	680	0.75703	0.24297	0.585065	iclipFeatures
chr15_36477667_36479256_Ankrd46	2.55983	KO	681	0.653771	0.346229	0.536039	iclipFeatures
chr9_108572310_108572949_Wdr6	2.55982	KO	682	0.497081	0.502919	0.57947	iclipFeatures
chr4_108814294_108816966_Btf3l4	2.55976	KO	683	0.26453	0.73547	0.579	iclipFeatures
chr7_99837568_99839938_Spcs2	2.55876	KO	684	0.757587	0.242413	0.570982	iclipFeatures
chr4_24901966_24905001_Ndufaf4	2.55567	KO	685	0.442042	0.557958	0.570672	iclipFeatures
chr1_57388236_57388499_Tyw5	2.5536	KO	686	0.260833	0.739167	0.574839	iclipFeatures
chr7_79875323_79880483_Ap3s2	2.55346	KO	687	0.694364	0.305636	0.586266	iclipFeatures
chr17_31844247_31846282_Sik1	2.55171	KO	688	0.756099	0.243901	0.611163	iclipFeatures
chr5_110648417_110648863_Noc4l	2.54997	KO	689	0.626488	0.373512	0.572499	iclipFeatures
chr12_73272534_73273988_Mnat1	2.54453	KO	690	0.753927	0.246073	0.603938	iclipFeatures
chr8_9988418_9992155_Abhd13	2.5424	KO	691	0.695435	0.304565	0.632102	iclipFeatures
chr4_149564250_149566437_Ctnnbip1	2.54207	KO	692	0.611356	0.388644	0.588671	iclipFeatures
chr12_105613538_105617072_Atg2b	2.54155	KO	693	0.513498	0.486502	0.564988	iclipFeatures
chr11_102264696_102265187_BC030867	2.54065	KO	694	0.370943	0.629057	0.528345	iclipFeatures
chr10_61098641_61100867_Sgpl1	2.53699	KO	695	0.756441	0.243559	0.513779	iclipFeatures
chr11_83294387_83294637_AA465934	2.52933	KO	696	0.542466	0.457534	0.520099	iclipFeatures
chr3_155084917_155086615_Fpgt	2.52529	KO	697	0.260057	0.739943	0.509564	iclipFeatures
chr19_8793124_8793390_Polr2g	2.52338	KO	698	0.519272	0.480728	0.527651	iclipFeatures
chr16_34013131_34013953_Kalrn	2.51872	KO	699	0.260057	0.739943	0.552093	iclipFeatures
chr2_127800199_127801375_Bub1	2.51758	KO	700	0.608261	0.391739	0.513543	iclipFeatures
chr18_42574719_42575785_Tcerg1	2.5135	KO	701	0.758638	0.241362	0.535352	iclipFeatures
chr9_111223970_111225668_Lrrfip2	2.51341	KO	702	0.506011	0.493989	0.57888	iclipFeatures
chr10_111984681_111988432_Krr1	2.51152	KO	703	0.694364	0.305636	0.596389	iclipFeatures
chr3_127807006_127808490_Ap1ar	2.50902	KO	704	0.615367	0.384633	0.608659	iclipFeatures
chr8_33619585_33621529_Ubxn8	2.50859	KO	705	0.370943	0.629057	0.598413	iclipFeatures
chr9_110939602_110940703_Tdgf1	2.50822	KO	706	0.760554	0.239446	0.551221	iclipFeatures
chr4_94565138_94569415_Plaa	2.50685	KO	707	0.695335	0.304665	0.562181	iclipFeatures
chr17_12911346_12911730_Mrpl18	2.50651	KO	708	0.694364	0.305636	0.56691	iclipFeatures
chr9_21067512_21067769_Fdx1l	2.50611	KO	709	0.382752	0.617248	0.53166	iclipFeatures
chr15_39146604_39146856_Dcaf13	2.50559	KO	710	0.505807	0.494193	0.532389	iclipFeatures
chr7_100272429_100278872_Pgm2l1	2.50349	KO	711	0.28671	0.71329	0.48234	iclipFeatures
chr12_111655566_111656227_Mark3	2.50227	KO	712	0.615613	0.384387	0.478384	iclipFeatures
chr9_118581848_118582520_Golga4	2.50224	KO	713	0.74166	0.25834	0.484812	iclipFeatures
chr18_67225048_67225298_Mppe1	2.50224	KO	714	0.26286	0.73714	0.521567	iclipFeatures
chr10_100443901_100446928_Tmtc3	2.50091	KO	715	0.37824	0.62176	0.521667	iclipFeatures
chr13_112990057_112990778_Ccno	2.50055	KO	716	0.260057	0.739943	0.551695	iclipFeatures
chr17_80029486_80030592_Hnrnpll	2.50042	KO	717	0.655779	0.344221	0.536636	iclipFeatures
chr8_106127917_106130538_Nfatc3	2.50018	KO	718	0.758638	0.241362	0.508938	iclipFeatures
chr4_117271462_117272303_Rnf220	2.49949	KO	719	0.750308	0.249692	0.55323	iclipFeatures
chr7_111055785_111056377_Ctr9	2.4934	KO	720	0.506803	0.493197	0.582067	iclipFeatures
chr7_130532523_130532780_Nsmce4a	2.4933	KO	721	0.586993	0.413007	0.630568	iclipFeatures
chr8_95372520_95375080_Mmp15	2.49327	KO	722	0.465024	0.534976	0.602084	iclipFeatures
chr7_127564945_127565270_Tmem265	2.49206	KO	723	0.464681	0.535319	0.557803	iclipFeatures
chr14_118482691_118484332_Abcc4	2.49104	KO	724	0.705774	0.294226	0.558636	iclipFeatures
chr15_99620495_99621524_Racgap1	2.4903	KO	725	0.666609	0.333391	0.583658	iclipFeatures
chr8_25154551_25159751_Tacc1	2.48961	KO	726	0.745065	0.254935	0.590678	iclipFeatures
chr15_79761448_79762360_Dnal4	2.48956	KO	727	0.370943	0.629057	0.581364	iclipFeatures
chr4_72109944_72118283_Tle1	2.48847	KO	728	0.315827	0.684173	0.601829	iclipFeatures
chr16_37509789_37511388_Gtf2e1	2.48788	KO	729	0.758638	0.241362	0.589839	iclipFeatures
chr3_116902984_116908177_Frrs1	2.48467	KO	730	0.75703	0.24297	0.597685	iclipFeatures
chr11_97328568_97329922_Mrpl45	2.48252	KO	731	0.657193	0.342807	0.588945	iclipFeatures
chr6_34880425_34880803_Wdr91	2.48169	KO	732	0.371884	0.628116	0.612221	iclipFeatures
chr6_148355346_148355596_Rps4l	2.47994	KO	733	0.669326	0.330674	0.656045	iclipFeatures
chr7_102082273_102083762_Xndc1	2.47946	KO	734	0.585878	0.414122	0.613971	iclipFeatures
chrX_105797614_105800174_Atrx	2.47766	KO	735	0.745065	0.254935	0.564273	iclipFeatures
chr19_44139246_44139681_Bloc1s2	2.47701	KO	736	0.657668	0.342332	0.573936	iclipFeatures
chr4_85387753_85389380_Sh3gl2	2.47229	KO	737	0.603697	0.396303	0.566244	iclipFeatures
chr4_41291299_41293261_Dcaf12	2.47088	KO	738	0.754076	0.245924	0.574694	iclipFeatures
chr4_107233513_107233765_Lrrc42	2.46495	KO	739	0.33789	0.66211	0.562113	iclipFeatures
chr6_28239926_28241656_Zfp800	2.46469	KO	740	0.260057	0.739943	0.563176	iclipFeatures
chr10_61691401_61693297_Sar1a	2.46444	KO	741	0.753824	0.246176	0.563568	iclipFeatures
chr3_96711489_96712144_Polr3c	2.46376	KO	742	0.294956	0.705044	0.529204	iclipFeatures
chr3_122266317_122270732_Gclm	2.46347	KO	743	0.753824	0.246176	0.518569	iclipFeatures
chr18_21127200_21129124_Garem1	2.46329	KO	744	0.460074	0.539926	0.560644	iclipFeatures
chr9_119433461_119442148_Acvr2b	2.46204	KO	745	0.755698	0.244302	0.604181	iclipFeatures
chr5_25271793_25273665_Kmt2c	2.46108	KO	746	0.66158	0.33842	0.585087	iclipFeatures
chr11_83226334_83226584_AI662270	2.45386	KO	747	0.260057	0.739943	0.631455	iclipFeatures
chr8_106200437_106201021_Slc7a6os	2.45201	KO	748	0.647727	0.352273	0.623239	iclipFeatures
chr9_22331213_22333049_Anln	2.44981	KO	749	0.758638	0.241362	0.620866	iclipFeatures
chr11_100321097_100322099_Eif1	2.44871	KO	750	0.695435	0.304565	0.621376	iclipFeatures
chr4_135870917_135872013_Pnrc2	2.44865	KO	751	0.562877	0.437123	0.631297	iclipFeatures
chr13_97126874_97129522_Fam169a	2.44855	KO	752	0.758638	0.241362	0.67502	iclipFeatures
chr19_47082644_47083479_Taf5	2.44844	KO	753	0.671661	0.328339	0.668123	iclipFeatures
chr7_140134084_140137224_Paox	2.4478	KO	754	0.436347	0.563653	0.665812	iclipFeatures
chr7_34140687_34141466_Uba2	2.4466	KO	755	0.760794	0.239206	0.672348	iclipFeatures
chr6_35508823_35512295_Mtpn	2.44299	KO	756	0.760794	0.239206	0.68591	iclipFeatures
chr17_45660170_45660788_Tmem63b	2.44222	KO	757	0.697288	0.302712	0.636052	iclipFeatures
chr9_121754332_121756843_Nktr	2.4421	KO	758	0.578754	0.421246	0.643393	iclipFeatures
chr15_81951104_81951489_Pmm1	2.43988	KO	759	0.735531	0.264469	0.654004	iclipFeatures
chr17_6738040_6739302_Ezr	2.43863	KO	760	0.760794	0.239206	0.630493	iclipFeatures
chr5_20986644_20987432_Ptpn12	2.43754	KO	761	0.698502	0.301498	0.610919	iclipFeatures
chr8_94067953_94068275_Bbs2	2.43266	KO	762	0.260057	0.739943	0.58613	iclipFeatures
chr3_95181761_95188669_Gabpb2	2.4308	KO	763	0.745065	0.254935	0.57189	iclipFeatures
chr17_25242548_25242799_Tsr3	2.43074	KO	764	0.542466	0.457534	0.557263	iclipFeatures
chr3_132660497_132660756_Aimp1	2.42951	KO	765	0.52568	0.47432	0.542745	iclipFeatures
chr17_24693186_24694447_Gfer	2.42788	KO	766	0.565052	0.434948	0.517184	iclipFeatures
chr16_90751526_90751984_Urb1	2.42641	KO	767	0.449405	0.550595	0.566881	iclipFeatures
chr8_124671326_124672082_Ttc13	2.42617	KO	768	0.436347	0.563653	0.55998	iclipFeatures
chr18_67318510_67319146_Impa2	2.42439	KO	769	0.589259	0.410741	0.535972	iclipFeatures
chr12_80949920_80950507_Srsf5	2.4223	KO	770	0.615613	0.384387	0.522804	iclipFeatures
chr11_117815518_117815950_Tk1	2.42223	KO	771	0.442892	0.557108	0.540729	iclipFeatures
chr11_97205841_97207115_Npepps	2.42131	KO	772	0.75703	0.24297	0.539423	iclipFeatures
chr15_7191169_7197489_Lifr	2.42068	KO	773	0.676062	0.323938	0.521794	iclipFeatures
chr5_36952642_36955078_Ppp2r2c	2.41736	KO	774	0.302378	0.697622	0.534785	iclipFeatures
chr6_57506501_57510717_Ppm1k	2.41639	KO	775	0.394001	0.605999	0.540079	iclipFeatures
chr17_78649912_78655489_Strn	2.4132	KO	776	0.744299	0.255701	0.532978	iclipFeatures
chr9_21507379_21508172_Tmed1	2.41248	KO	777	0.436347	0.563653	0.502634	iclipFeatures
chr2_102449365_102450235_Fjx1	2.41028	KO	778	0.260057	0.739943	0.461033	iclipFeatures
chr4_133847289_133848051_Rps6ka1	2.40963	KO	779	0.719172	0.280828	0.456801	iclipFeatures
chr13_96637070_96640167_Col4a3bp	2.40837	KO	780	0.668554	0.331446	0.483649	iclipFeatures
chr14_121538364_121543624_Dock9	2.40773	KO	781	0.371884	0.628116	0.453588	iclipFeatures
chr11_115964392_115966725_Sap30bp	2.40743	KO	782	0.453583	0.546417	0.435959	iclipFeatures
chr19_6261837_6262335_Atg2a	2.40539	KO	783	0.260057	0.739943	0.475834	iclipFeatures
chr9_78178632_78178882_C920006O11Rik	2.40527	KO	784	0.260057	0.739943	0.479996	iclipFeatures
chr12_17429234_17430095_Nol10	2.40354	KO	785	0.662481	0.337519	0.460379	iclipFeatures
chr19_34806935_34812327_Pank1	2.40138	KO	786	0.443691	0.556309	0.497346	iclipFeatures
chr8_105844671_105844927_Cenpt	2.39974	KO	787	0.260057	0.739943	0.521616	iclipFeatures
chr4_48561253_48561925_Msantd3	2.39792	KO	788	0.658805	0.341195	0.571137	iclipFeatures
chr11_94643541_94645217_Lrrc59	2.3971	KO	789	0.760794	0.239206	0.607436	iclipFeatures
chr14_76134838_76137379_Nufip1	2.39685	KO	790	0.472385	0.527615	0.617267	iclipFeatures
chr13_106794437_106795630_Ipo11	2.39677	KO	791	0.741546	0.258454	0.648762	iclipFeatures
chr1_4773199_4776616_Mrpl15	2.39551	KO	792	0.696288	0.303712	0.68878	iclipFeatures
chr8_93971587_93973166_Amfr	2.39425	KO	793	0.755265	0.244735	0.690968	iclipFeatures
chr16_21934323_21934824_Tmem41a	2.39387	KO	794	0.623046	0.376954	0.640894	iclipFeatures
chr16_38240569_38246084_Gsk3b	2.39194	KO	795	0.760794	0.239206	0.669593	iclipFeatures
chr10_77616258_77618331_Sumo3	2.39172	KO	796	0.758638	0.241362	0.660171	iclipFeatures
chr1_72159232_72160884_Mreg	2.39119	KO	797	0.660235	0.339765	0.624748	iclipFeatures
chr4_32774139_32775217_Mdn1	2.391	KO	798	0.68069	0.31931	0.6253	iclipFeatures
chr7_4751790_4752041_Cox6b2	2.39	KO	799	0.260057	0.739943	0.638699	iclipFeatures
chr5_65594894_65598989_Ube2k	2.38994	KO	800	0.759376	0.240624	0.588703	iclipFeatures
chr4_94500078_94501024_Caap1	2.3898	KO	801	0.647326	0.352674	0.538845	iclipFeatures
chrX_73086292_73087127_Xlr3a	2.3897	KO	802	0.342049	0.657951	0.51711	iclipFeatures
chr7_59304930_59311727_Ube3a	2.38761	KO	803	0.760794	0.239206	0.51877	iclipFeatures
chr6_86524490_86524844_Pcbp1	2.38652	KO	804	0.75703	0.24297	0.558531	iclipFeatures
chr14_78559354_78559604_Dgkh	2.38498	KO	805	0.260833	0.739167	0.538642	iclipFeatures
chrX_13169484_13173328_Usp9x	2.38413	KO	806	0.260057	0.739943	0.54057	iclipFeatures
chr17_56606032_56606294_Safb	2.38243	KO	807	0.442892	0.557108	0.575801	iclipFeatures
chr16_50191843_50197558_Bbx	2.3819	KO	808	0.697288	0.302712	0.546851	iclipFeatures
chr12_32975724_32979502_Sypl	2.38189	KO	809	0.657668	0.342332	0.530161	iclipFeatures
chr17_30208152_30210020_Zfand3	2.37517	KO	810	0.56048	0.43952	0.530364	iclipFeatures
chr3_88055729_88055994_Gpatch4	2.37415	KO	811	0.666609	0.333391	0.580222	iclipFeatures
chr6_38603475_38607212_Luc7l2	2.37143	KO	812	0.694364	0.305636	0.611797	iclipFeatures
chr5_35556202_35557825_Trmt44	2.3706	KO	813	0.471295	0.528705	0.571936	iclipFeatures
chrX_20517896_20519939_Jade3	2.37051	KO	814	0.590128	0.409872	0.582249	iclipFeatures
chr7_44991221_44991478_Bcl2l12	2.36987	KO	815	0.26286	0.73714	0.552409	iclipFeatures
chr19_4800565_4802507_Rbm14	2.36705	KO	816	0.758638	0.241362	0.551628	iclipFeatures
chr6_115617731_115622624_Mkrn2	2.36421	KO	817	0.758638	0.241362	0.557719	iclipFeatures
chr2_26055534_26059961_Nacc2	2.36351	KO	818	0.298682	0.701318	0.561089	iclipFeatures
chr3_65379654_65382015_Ssr3	2.36338	KO	819	0.760794	0.239206	0.528082	iclipFeatures
chr15_99316491_99317018_Prpf40b	2.3626	KO	820	0.26208	0.73792	0.577474	iclipFeatures
chr6_93675452_93678945_Magi1	2.36183	KO	821	0.658805	0.341195	0.561979	iclipFeatures
chr19_7425894_7427829_Rtn3	2.36163	KO	822	0.755265	0.244735	0.512199	iclipFeatures
chr12_84343033_84343830_Zfp410	2.36108	KO	823	0.505004	0.494996	0.556497	iclipFeatures
chr15_82041318_82042105_Nhp2l1	2.36069	KO	824	0.260057	0.739943	0.554583	iclipFeatures
chr10_80287711_80288413_Dazap1	2.3571	KO	825	0.756773	0.243227	0.604455	iclipFeatures
chr9_106214995_106215390_Twf2	2.3565	KO	826	0.603697	0.396303	0.56458	iclipFeatures
chr9_66514636_66518593_Usp3	2.35563	KO	827	0.260833	0.739167	0.551702	iclipFeatures
chr17_24047719_24049414_Kctd5	2.35498	KO	828	0.74166	0.25834	0.538296	iclipFeatures
chr3_158005870_158008034_Ankrd13c	2.3548	KO	829	0.74166	0.25834	0.549385	iclipFeatures
chr6_119923968_119926369_Wnk1	2.35307	KO	830	0.760794	0.239206	0.535792	iclipFeatures
chr2_150114405_150118009_Zfp120	2.34943	KO	831	0.260057	0.739943	0.550567	iclipFeatures
chr2_181582102_181584821_Zfp512b	2.3474	KO	832	0.626488	0.373512	0.600347	iclipFeatures
chr2_130684107_130684433_Slc4a11	2.34596	KO	833	0.370943	0.629057	0.602261	iclipFeatures
chr2_30960560_30960946_Tor1a	2.34567	KO	834	0.370943	0.629057	0.604174	iclipFeatures
chr4_126593042_126593909_Clspn	2.3443	KO	835	0.620849	0.379151	0.602435	iclipFeatures
chr2_38723368_38727826_Nr6a1	2.34294	KO	836	0.751442	0.248558	0.634327	iclipFeatures
chr6_108821552_108825278_Arl8b	2.34103	KO	837	0.758638	0.241362	0.634594	iclipFeatures
chr8_104348190_104355126_Cmtm4	2.34089	KO	838	0.760794	0.239206	0.656425	iclipFeatures
chr7_132986998_132988170_Ctbp2	2.33972	KO	839	0.760794	0.239206	0.690637	iclipFeatures
chr11_101285951_101288954_Becn1	2.33931	KO	840	0.743397	0.256603	0.704416	iclipFeatures
chr11_23646478_23649291_Pex13	2.33914	KO	841	0.578986	0.421014	0.69158	iclipFeatures
chr10_78170907_78171959_Pwp2	2.33858	KO	842	0.629152	0.370848	0.688241	iclipFeatures
chr18_49696144_49698329_Dtwd2	2.33507	KO	843	0.589259	0.410741	0.687938	iclipFeatures
chr1_36792188_36792920_Tmem131	2.33399	KO	844	0.713056	0.286944	0.671184	iclipFeatures
chr10_95547005_95549356_Nudt4	2.33077	KO	845	0.758638	0.241362	0.623053	iclipFeatures
chr7_139578353_139579652_Inpp5a	2.33023	KO	846	0.623085	0.376915	0.640561	iclipFeatures
chr1_143598799_143608520_Cdc73	2.32835	KO	847	0.725244	0.274756	0.643504	iclipFeatures
chr6_113388776_113390448_Arpc4	2.32783	KO	848	0.757771	0.242229	0.650345	iclipFeatures
chr8_26021420_26032023_Hook3	2.32566	KO	849	0.593254	0.406746	0.622674	iclipFeatures
chr5_143931159_143933968_Pms2	2.32335	KO	850	0.26208	0.73792	0.572816	iclipFeatures
chr9_85687359_85688382_Ibtk	2.3227	KO	851	0.754076	0.245924	0.536513	iclipFeatures
chr8_11833092_11835219_Arhgef7	2.32242	KO	852	0.658575	0.341425	0.523721	iclipFeatures
chr10_81044069_81045003_Sgta	2.32225	KO	853	0.657668	0.342332	0.49815	iclipFeatures
chr17_25838456_25839367_Rhot2	2.3222	KO	854	0.436347	0.563653	0.514527	iclipFeatures
chr4_11615545_11615808_Rad54b	2.3219	KO	855	0.260057	0.739943	0.514325	iclipFeatures
chr12_56328305_56328694_Mbip	2.32169	KO	856	0.260057	0.739943	0.485326	iclipFeatures
chr18_46932628_46934223_Arl14epl	2.32141	KO	857	0.597324	0.402676	0.475159	iclipFeatures
chr5_113937093_113942468_Ssh1	2.32124	KO	858	0.50206	0.49794	0.439545	iclipFeatures
chr4_134525549_134526406_Mtfr1l	2.32084	KO	859	0.75703	0.24297	0.452412	iclipFeatures
chr17_56175743_56176923_Mydgf	2.31464	KO	860	0.260057	0.739943	0.493869	iclipFeatures
chr3_88410493_88412892_Slc25a44	2.31403	KO	861	0.464082	0.535918	0.543801	iclipFeatures
chr7_144476754_144477989_Ppfia1	2.31262	KO	862	0.556908	0.443092	0.510074	iclipFeatures
chr19_5369999_5371511_Eif1ad	2.31238	KO	863	0.301528	0.698472	0.535948	iclipFeatures
chr9_57748495_57752499_Edc3	2.31194	KO	864	0.56502	0.43498	0.536182	iclipFeatures
chr16_17651207_17652199_Med15	2.31091	KO	865	0.674626	0.325374	0.586013	iclipFeatures
chr4_141677548_141685631_Ddi2	2.30914	KO	866	0.759376	0.240624	0.597504	iclipFeatures
chr10_75895319_75895941_Derl3	2.30899	KO	867	0.260057	0.739943	0.608668	iclipFeatures
chr15_12349792_12351271_Golph3	2.30538	KO	868	0.760794	0.239206	0.649233	iclipFeatures
chr9_43804016_43807461_Nectin1	2.30314	KO	869	0.759376	0.240624	0.650548	iclipFeatures
chr14_122158517_122159604_Tm9sf2	2.30216	KO	870	0.758368	0.241632	0.634518	iclipFeatures
chr5_145147827_145148078_Bud31	2.30212	KO	871	0.578986	0.421014	0.595675	iclipFeatures
chr12_69803749_69805272_Map4k5	2.30141	KO	872	0.668554	0.331446	0.614695	iclipFeatures
chr12_21323508_21325275_Adam17	2.30047	KO	873	0.707171	0.292829	0.605276	iclipFeatures
chr18_37640490_37642486_Taf7	2.3003	KO	874	0.578175	0.421825	0.604841	iclipFeatures
chr7_19394444_19395694_Ercc2	2.29833	KO	875	0.514322	0.485678	0.585933	iclipFeatures
chr11_113698170_113698666_Cpsf4l	2.29764	KO	876	0.370943	0.629057	0.583159	iclipFeatures
chr13_100617163_100617643_Rad17	2.29741	KO	877	0.450257	0.549743	0.567737	iclipFeatures
chr1_78706415_78707743_Acsl3	2.29412	KO	878	0.666609	0.333391	0.566745	iclipFeatures
chr1_135382311_135385406_Ipo9	2.29368	KO	879	0.755021	0.244979	0.578364	iclipFeatures
chr9_61917277_61917663_Kif23	2.29261	KO	880	0.569296	0.430704	0.570567	iclipFeatures
chr11_43446059_43447981_Slu7	2.29214	KO	881	0.551246	0.448754	0.603238	iclipFeatures
chr1_53308962_53310309_Ormdl1	2.29212	KO	882	0.514328	0.485672	0.601847	iclipFeatures
chr10_40287457_40289328_Amd1	2.29104	KO	883	0.697257	0.302743	0.561191	iclipFeatures
chr3_57644348_57646678_Commd2	2.29067	KO	884	0.694364	0.305636	0.511695	iclipFeatures
chr9_73013366_73013938_Ccpg1	2.28979	KO	885	0.436347	0.563653	0.530821	iclipFeatures
chr12_108815655_108816632_Yy1	2.28898	KO	886	0.697652	0.302348	0.519331	iclipFeatures
chr7_25228257_25228853_Gsk3a	2.28635	KO	887	0.436347	0.563653	0.493904	iclipFeatures
chr11_57809964_57810615_Sap30l	2.28593	KO	888	0.260057	0.739943	0.500257	iclipFeatures
chr17_25260510_25262427_Ube2i	2.28504	KO	889	0.260057	0.739943	0.5069	iclipFeatures
chr3_97921270_97923276_Sec22b	2.28488	KO	890	0.760554	0.239446	0.539345	iclipFeatures
chrX_104077433_104083851_C77370	2.28487	KO	891	0.436347	0.563653	0.538275	iclipFeatures
chr14_59347406_59349167_Phf11d	2.28469	KO	892	0.260057	0.739943	0.560407	iclipFeatures
chr11_72451299_72451768_Mybbp1a	2.28289	KO	893	0.760794	0.239206	0.60056	iclipFeatures
chr8_69907068_69909843_Gatad2a	2.27978	KO	894	0.760794	0.239206	0.640321	iclipFeatures
chr5_3520791_3531008_Cdk6	2.27976	KO	895	0.760794	0.239206	0.618737	iclipFeatures
chr10_122992060_122995669_Mon2	2.27959	KO	896	0.686953	0.313047	0.650048	iclipFeatures
chr8_94673118_94674457_Arl2bp	2.27869	KO	897	0.657668	0.342332	0.650048	iclipFeatures
chr8_72222145_72224418_Fam32a	2.27865	KO	898	0.66158	0.33842	0.648191	iclipFeatures
chr5_130245730_130246389_Sbds	2.2763	KO	899	0.657668	0.342332	0.641655	iclipFeatures
chr10_42700538_42702462_Ostm1	2.27622	KO	900	0.54472	0.45528	0.591581	iclipFeatures
chr18_57944051_57946821_Slc12a2	2.27416	KO	901	0.749448	0.250552	0.598965	iclipFeatures
chr4_145624266_145625345_Gm13212	2.2739	KO	902	0.260057	0.739943	0.609278	iclipFeatures
chr5_117378102_117379809_Rfc5	2.27241	KO	903	0.742227	0.257773	0.583156	iclipFeatures
chr13_112867771_112868029_Skiv2l2	2.27204	KO	904	0.695435	0.304565	0.587118	iclipFeatures
chr10_93961521_93973520_Vezt	2.27007	KO	905	0.260057	0.739943	0.559166	iclipFeatures
chr9_44636488_44640731_Ddx6	2.26996	KO	906	0.760794	0.239206	0.542921	iclipFeatures
chr10_62804568_62812531_Tet1	2.26927	KO	907	0.760794	0.239206	0.542998	iclipFeatures
chr9_110084318_110084616_Dhx30	2.26914	KO	908	0.400361	0.599639	0.529145	iclipFeatures
chr1_150449677_150449935_Tpr	2.26908	KO	909	0.697288	0.302712	0.529145	iclipFeatures
chr13_104837548_104839274_Srek1ip1	2.26849	KO	910	0.265201	0.734799	0.559188	iclipFeatures
chr11_88990742_88991614_Coil	2.2664	KO	911	0.586993	0.413007	0.511182	iclipFeatures
chr2_143985852_143986161_Rrbp1	2.26519	KO	912	0.260833	0.739167	0.496928	iclipFeatures
chr5_148504630_148506228_Ubl3	2.26519	KO	913	0.603697	0.396303	0.516831	iclipFeatures
chr10_40287464_40289328_Amd2	2.26413	KO	914	0.695435	0.304565	0.506827	iclipFeatures
chr11_86498870_86502724_Rps6kb1	2.26284	KO	915	0.56048	0.43952	0.530252	iclipFeatures
chr7_3660826_3661202_Cnot3	2.26226	KO	916	0.280739	0.719261	0.528474	iclipFeatures
chr14_45376333_45378411_Gnpnat1	2.26164	KO	917	0.618252	0.381748	0.528396	iclipFeatures
chr16_20331301_20332603_Abcc5	2.2615	KO	918	0.599394	0.400606	0.543891	iclipFeatures
chr2_23115605_23118434_Mastl	2.26078	KO	919	0.597247	0.402753	0.512029	iclipFeatures
chr15_73577423_73581764_Slc45a4	2.26042	KO	920	0.499449	0.500551	0.481987	iclipFeatures
chr8_126947171_126949274_Rbm34	2.25774	KO	921	0.569215	0.430785	0.5189	iclipFeatures
chr7_118732457_118737024_Ccp110	2.25744	KO	922	0.260057	0.739943	0.519511	iclipFeatures
chr4_129643978_129647991_Kpna6	2.25601	KO	923	0.758638	0.241362	0.485655	iclipFeatures
chr5_134357655_134358822_Gtf2ird1	2.25571	KO	924	0.376823	0.623177	0.50201	iclipFeatures
chr3_89854714_89858846_She	2.25354	KO	925	0.260057	0.739943	0.496658	iclipFeatures
chr17_65841020_65841926_Ppp4r1	2.2535	KO	926	0.649873	0.350127	0.481341	iclipFeatures
chr7_97685987_97692782_Rsf1	2.2534	KO	927	0.62436	0.37564	0.531199	iclipFeatures
chr17_34838911_34839233_Dxo	2.25209	KO	928	0.260833	0.739167	0.511766	iclipFeatures
chr2_117177949_117182279_Spred1	2.25187	KO	929	0.760794	0.239206	0.522885	iclipFeatures
chr14_79459936_79461998_Wbp4	2.25049	KO	930	0.445935	0.554065	0.544956	iclipFeatures
chr8_46578319_46580007_Cenpu	2.25044	KO	931	0.416038	0.583962	0.555484	iclipFeatures
chr2_69750363_69754059_Ppig	2.25034	KO	932	0.758638	0.241362	0.562959	iclipFeatures
chr10_57515773_57517156_Serinc1	2.25033	KO	933	0.564305	0.435695	0.611681	iclipFeatures
chr17_35864792_35865402_Nrm	2.24937	KO	934	0.488021	0.511979	0.580867	iclipFeatures
chr8_110719969_110720400_Vac14	2.24693	KO	935	0.480762	0.519238	0.565559	iclipFeatures
chr8_18881719_18891361_Agpat5	2.24559	KO	936	0.755156	0.244844	0.599819	iclipFeatures
chr5_52866484_52867797_Anapc4	2.24526	KO	937	0.699103	0.300897	0.563356	iclipFeatures
chr5_124460698_124462311_Kmt5a	2.24526	KO	938	0.748058	0.251942	0.582495	iclipFeatures
chr6_124704369_124704633_Emg1	2.24432	KO	939	0.452653	0.547347	0.601406	iclipFeatures
chr1_36422064_36424360_Lman2l	2.24405	KO	940	0.292858	0.707142	0.579336	iclipFeatures
chr5_100033576_100036124_Hnrnpdl	2.24194	KO	941	0.758638	0.241362	0.569039	iclipFeatures
chr7_107210658_107210925_Rbmxl2	2.24016	KO	942	0.394001	0.605999	0.563693	iclipFeatures
chr5_76208586_76209245_Tmem165	2.23888	KO	943	0.755698	0.244302	0.564967	iclipFeatures
chr5_125454433_125460885_Bri3bp	2.23808	KO	944	0.677136	0.322864	0.57052	iclipFeatures
chr1_165328697_165329938_Dcaf6	2.23742	KO	945	0.260057	0.739943	0.610038	iclipFeatures
chr16_4940195_4941028_Nudt16l1	2.23742	KO	946	0.652185	0.347815	0.596482	iclipFeatures
chr2_29843171_29845002_Urm1	2.23611	KO	947	0.645649	0.354351	0.632785	iclipFeatures
chr11_52121974_52127778_Ppp2ca	2.23491	KO	948	0.760794	0.239206	0.631447	iclipFeatures
chr5_21756897_21757153_Pmpcb	2.23425	KO	949	0.508181	0.491819	0.601464	iclipFeatures
chr12_106074926_106077410_Vrk1	2.23174	KO	950	0.688039	0.311961	0.650866	iclipFeatures
chr1_131285250_131289356_Srgap2	2.22859	KO	951	0.623085	0.376915	0.647956	iclipFeatures
chr1_151818713_151822328_Edem3	2.22852	KO	952	0.75703	0.24297	0.642716	iclipFeatures
chr8_123204260_123205724_Chmp1a	2.22705	KO	953	0.742318	0.257682	0.615508	iclipFeatures
chr2_130706199_130709199_4930402H24Rik	2.22492	KO	954	0.3773	0.6227	0.634419	iclipFeatures
chr9_44391050_44392369_Hyou1	2.22253	KO	955	0.754076	0.245924	0.640045	iclipFeatures
chr6_83109673_83109939_Mrpl53	2.22102	KO	956	0.623085	0.376915	0.614831	iclipFeatures
chr1_82751530_82752394_Mff	2.22077	KO	957	0.593254	0.406746	0.588131	iclipFeatures
chr8_13781631_13781938_Cdc16	2.22077	KO	958	0.488714	0.511286	0.573546	iclipFeatures
chr18_69683076_69689079_Tcf4	2.21969	KO	959	0.697288	0.302712	0.611124	iclipFeatures
chr11_106197407_106200935_Ccdc47	2.21866	KO	960	0.744299	0.255701	0.60535	iclipFeatures
chr8_79775162_79779059_Anapc10	2.21822	KO	961	0.370943	0.629057	0.585628	iclipFeatures
chr13_93402089_93405129_Homer1	2.21783	KO	962	0.490034	0.509966	0.591606	iclipFeatures
chr12_4879031_4880581_Ubxn2a	2.21673	KO	963	0.596469	0.403531	0.612363	iclipFeatures
chr16_4081327_4084297_Crebbp	2.21619	KO	964	0.753076	0.246924	0.618714	iclipFeatures
chr3_90487619_90488379_Ilf2	2.21534	KO	965	0.69634	0.30366	0.604174	iclipFeatures
chr15_82041335_82042252_Snu13	2.21493	KO	966	0.425863	0.574137	0.593085	iclipFeatures
chr2_34674593_34678036_Gapvd1	2.21397	KO	967	0.653032	0.346968	0.577768	iclipFeatures
chr7_66074336_66074587_Snrpa1	2.2138	KO	968	0.696288	0.303712	0.573803	iclipFeatures
chr9_45962858_45968758_Pafah1b2	2.21359	KO	969	0.760794	0.239206	0.562655	iclipFeatures
chr9_13807782_13808606_Cep57	2.21335	KO	970	0.598901	0.401099	0.568885	iclipFeatures
chr17_32924687_32924950_Cyp4f13	2.21221	KO	971	0.260057	0.739943	0.552304	iclipFeatures
chr13_95021825_95023316_Wdr41	2.21209	KO	972	0.336865	0.663135	0.562383	iclipFeatures
chr7_130764319_130764785_Tacc2	2.21133	KO	973	0.556815	0.443185	0.518926	iclipFeatures
chr19_45005013_45005698_Mrpl43	2.21126	KO	974	0.641592	0.358408	0.518416	iclipFeatures
chr14_27480697_27483554_Fam208a	2.21021	KO	975	0.758638	0.241362	0.52807	iclipFeatures
chr11_62138071_62141726_Specc1	2.20989	KO	976	0.260057	0.739943	0.571705	iclipFeatures
chr5_65261849_65263062_Rfc1	2.20912	KO	977	0.753824	0.246176	0.61234	iclipFeatures
chr5_75932826_75934422_Kdr	2.20666	KO	978	0.261718	0.738282	0.582665	iclipFeatures
chr15_84939757_84942963_Nup50	2.20666	KO	979	0.755698	0.244302	0.544511	iclipFeatures
chr1_87942472_87945180_Dgkd	2.20599	KO	980	0.695435	0.304565	0.544727	iclipFeatures
chr18_34336232_34336599_Srp19	2.20567	KO	981	0.696405	0.303595	0.584927	iclipFeatures
chr12_51743718_51744520_Hectd1	2.205	KO	982	0.743222	0.256778	0.559865	iclipFeatures
chrX_140808306_140809707_Tex13	2.2032	KO	983	0.260057	0.739943	0.591073	iclipFeatures
chrX_140808306_140809707_Tex13b	2.2032	KO	984	0.260057	0.739943	0.591582	iclipFeatures
chr13_54679398_54681748_Rnf44	2.2029	KO	985	0.760794	0.239206	0.571031	iclipFeatures
chr12_99194979_99196266_Foxn3	2.20223	KO	986	0.662061	0.337939	0.57102	iclipFeatures
chr14_54267857_54269169_Abhd4	2.19969	KO	987	0.503206	0.496794	0.5724	iclipFeatures
chr18_34598614_34600181_Brd8	2.19705	KO	988	0.573793	0.426207	0.572848	iclipFeatures
chr2_153686399_153687730_Dnmt3b	2.1946	KO	989	0.760794	0.239206	0.622971	iclipFeatures
chr2_19394355_19394976_Msrb2	2.19145	KO	990	0.489925	0.510075	0.622971	iclipFeatures
chr11_3244089_3244588_Eif4enif1	2.19132	KO	991	0.696288	0.303712	0.632844	iclipFeatures
chr11_44454570_44455587_Ublcp1	2.19082	KO	992	0.75703	0.24297	0.658387	iclipFeatures
chr1_133699456_133706996_Atp2b4	2.1907	KO	993	0.26453	0.73547	0.66423	iclipFeatures
chr8_8665074_8667251_Arglu1	2.18913	KO	994	0.761287	0.238713	0.663721	iclipFeatures
chr9_7931998_7934496_Yap1	2.1891	KO	995	0.760794	0.239206	0.673049	iclipFeatures
chr11_98992942_98993413_Top2a	2.18842	KO	996	0.760794	0.239206	0.647154	iclipFeatures
chr18_42338475_42341542_Rbm27	2.18578	KO	997	0.758638	0.241362	0.600294	iclipFeatures
chr4_142139239_142141779_Kazn	2.18529	KO	998	0.632223	0.367777	0.622494	iclipFeatures
chr14_66309336_66311424_Trim35	2.18478	KO	999	0.755698	0.244302	0.583459	iclipFeatures
chr1_7169882_7173628_Pcmtd1	2.1838	KO	1000	0.583203	0.416797	0.583459	iclipFeatures
chr5_66686928_66687234_Uchl1	2.18227	KO	1001	0.437339	0.562661	0.544474	iclipFeatures
chr7_127015050_127015269_Gm42742	2.18096	KO	1002	0.288434	0.711566	0.494616	iclipFeatures
chr2_52691663_52694831_Stam2	2.1801	KO	1003	0.486529	0.513471	0.507258	iclipFeatures
chr15_98877759_98878204_Rhebl1	2.17989	KO	1004	0.370943	0.629057	0.507552	iclipFeatures
chr5_4080673_4083124_Cyp51	2.17884	KO	1005	0.760794	0.239206	0.525384	iclipFeatures
chr5_31252947_31253202_Krtcap3	2.17883	KO	1006	0.370943	0.629057	0.55773	iclipFeatures
chr11_95380959_95381872_Fam117a	2.17813	KO	1007	0.260057	0.739943	0.605039	iclipFeatures
chr11_96047430_96050243_Ube2z	2.17267	KO	1008	0.758638	0.241362	0.590163	iclipFeatures
chr6_143203456_143208547_Etnk1	2.17227	KO	1009	0.758638	0.241362	0.593104	iclipFeatures
chr19_44394449_44398018_Scd1	2.17173	KO	1010	0.761527	0.238473	0.562459	iclipFeatures
chr17_28746338_28748406_Mapk14	2.17161	KO	1011	0.760794	0.239206	0.591522	iclipFeatures
chr8_47550685_47552837_Rwdd4a	2.1712	KO	1012	0.761527	0.238473	0.631456	iclipFeatures
chr4_87769924_87774014_Mllt3	2.17045	KO	1013	0.337766	0.662234	0.631456	iclipFeatures
chr7_30321405_30321972_Sdhaf1	2.17026	KO	1014	0.400361	0.599639	0.624288	iclipFeatures
chr1_133106158_133108688_Pik3c2b	2.16953	KO	1015	0.454337	0.545663	0.624214	iclipFeatures
chr5_104503688_104505819_Pkd2	2.16845	KO	1016	0.66158	0.33842	0.623244	iclipFeatures
chr16_31251536_31254884_Ppp1r2	2.16823	KO	1017	0.659394	0.340606	0.594535	iclipFeatures
chr1_132503792_132505665_Rbbp5	2.16798	KO	1018	0.758638	0.241362	0.627049	iclipFeatures
chr17_8194545_8196804_Fgfr1op	2.16792	KO	1019	0.686953	0.313047	0.636537	iclipFeatures
chr19_8831535_8834142_Hnrnpul2	2.1659	KO	1020	0.760794	0.239206	0.640439	iclipFeatures
chr5_125516353_125517412_Aacs	2.16459	KO	1021	0.75109	0.24891	0.617915	iclipFeatures
chr1_183276341_183278351_Brox	2.16429	KO	1022	0.474437	0.525563	0.621605	iclipFeatures
chr4_155618749_155623340_Slc35e2	2.16326	KO	1023	0.662903	0.337097	0.571747	iclipFeatures
chr1_60330992_60338328_Nbeal1	2.16277	KO	1024	0.495241	0.504759	0.579204	iclipFeatures
chr7_25293535_25294159_Cic	2.16245	KO	1025	0.493356	0.506644	0.578988	iclipFeatures
chr11_60857863_60860195_Dhrs7b	2.15895	KO	1026	0.436347	0.563653	0.550608	iclipFeatures
chr19_4285998_4287288_Adrbk1	2.15818	KO	1027	0.696288	0.303712	0.569242	iclipFeatures
chr10_83600032_83600906_Appl2	2.15608	KO	1028	0.260057	0.739943	0.560245	iclipFeatures
chr5_65605720_65610195_Pds5a	2.15528	KO	1029	0.761527	0.238473	0.586365	iclipFeatures
chr5_88659232_88660459_Grsf1	2.1547	KO	1030	0.758638	0.241362	0.606759	iclipFeatures
chr17_21027142_21028856_Zfp160	2.15423	KO	1031	0.46729	0.53271	0.623494	iclipFeatures
chr6_72626370_72627359_Tcf7l1	2.15299	KO	1032	0.660773	0.339227	0.579948	iclipFeatures
chr4_138206017_138208508_Eif4g3	2.15044	KO	1033	0.572937	0.427063	0.628792	iclipFeatures
chr19_37221506_37224457_March5	2.15013	KO	1034	0.756441	0.243559	0.628342	iclipFeatures
chr5_31480257_31481754_Zfp512	2.14944	KO	1035	0.697288	0.302712	0.600284	iclipFeatures
chr5_33897915_33898724_Nelfa	2.14671	KO	1036	0.603697	0.396303	0.613209	iclipFeatures
chr15_76626001_76626487_Tonsl	2.1466	KO	1037	0.260833	0.739167	0.616675	iclipFeatures
chr2_129827773_129832287_Stk35	2.14595	KO	1038	0.748498	0.251502	0.615593	iclipFeatures
chr11_98250389_98253541_Cdk12	2.14569	KO	1039	0.75703	0.24297	0.609578	iclipFeatures
chr19_45552274_45553249_Poll	2.14213	KO	1040	0.478054	0.521946	0.596351	iclipFeatures
chr19_44034942_44036926_Erlin1	2.14161	KO	1041	0.596538	0.403462	0.583425	iclipFeatures
chr14_21793050_21798725_Samd8	2.1402	KO	1042	0.695435	0.304565	0.623686	iclipFeatures
chr5_33600346_33607394_Fam53a	2.13765	KO	1043	0.562119	0.437881	0.579799	iclipFeatures
chr11_115584253_115585729_Gga3	2.13763	KO	1044	0.696288	0.303712	0.551226	iclipFeatures
chr3_95295731_95296166_Fam63a	2.13683	KO	1045	0.56502	0.43498	0.559804	iclipFeatures
chr4_125109307_125113238_Meaf6	2.13559	KO	1046	0.474437	0.525563	0.57642	iclipFeatures
chr1_156065458_156068861_Tor1aip2	2.13491	KO	1047	0.663436	0.336564	0.565522	iclipFeatures
chrX_134084231_134086823_Cstf2	2.1348	KO	1048	0.309634	0.690366	0.570173	iclipFeatures
chr16_43861406_43863069_Qtrtd1	2.13371	KO	1049	0.471295	0.528705	0.571729	iclipFeatures
chr2_173015369_173015739_Rae1	2.13299	KO	1050	0.563834	0.436166	0.554627	iclipFeatures
chr5_34351380_34353445_Rnf4	2.13226	KO	1051	0.762697	0.237303	0.576619	iclipFeatures
chr2_164772562_164772907_Ube2c	2.13155	KO	1052	0.58646	0.41354	0.586355	iclipFeatures
chr4_106438839_106441327_Usp24	2.12861	KO	1053	0.608629	0.391371	0.631544	iclipFeatures
chr18_80212155_80212741_Gm16286	2.12668	KO	1054	0.711844	0.288156	0.610509	iclipFeatures
chr9_92271521_92272561_Plscr1	2.12577	KO	1055	0.394001	0.605999	0.582886	iclipFeatures
chr10_7821203_7823135_Ppil4	2.12547	KO	1056	0.694364	0.305636	0.555933	iclipFeatures
chr15_73095843_73106907_Ago2	2.12486	KO	1057	0.760794	0.239206	0.556418	iclipFeatures
chr6_145216536_145220724_Kras	2.12443	KO	1058	0.761527	0.238473	0.567687	iclipFeatures
chr5_30876790_30879180_Tmem214	2.12329	KO	1059	0.26094	0.73906	0.522509	iclipFeatures
chr7_127015032_127015315_Pagr1a	2.12293	KO	1060	0.287607	0.712393	0.509629	iclipFeatures
chr11_103983749_103985350_Arf2	2.12243	KO	1061	0.493168	0.506832	0.5156	iclipFeatures
chr17_31494321_31496737_Wdr4	2.12123	KO	1062	0.591311	0.408689	0.496715	iclipFeatures
chr18_80211412_80212733_Txnl4a	2.12041	KO	1063	0.721318	0.278682	0.446646	iclipFeatures
chr8_129283442_129286570_Gm32856	2.11694	KO	1064	0.260057	0.739943	0.496236	iclipFeatures
chr18_25477619_25479711_Celf4	2.11645	KO	1065	0.265201	0.734799	0.537289	iclipFeatures
chr5_115645761_115647736_Rab35	2.11539	KO	1066	0.754076	0.245924	0.546293	iclipFeatures
chr11_94339656_94341847_Ankrd40	2.11487	KO	1067	0.571951	0.428049	0.550037	iclipFeatures
chrX_56506988_56507843_Ints6l	2.11469	KO	1068	0.260833	0.739167	0.534118	iclipFeatures
chr5_53653620_53657445_Rbpj	2.11304	KO	1069	0.756841	0.243159	0.55347	iclipFeatures
chr13_101680562_101684879_Pik3r1	2.11287	KO	1070	0.698138	0.301862	0.592399	iclipFeatures
chrX_152609508_152612527_Shroom2	2.11286	KO	1071	0.583203	0.416797	0.573203	iclipFeatures
chrX_12654878_12656514_1810030O07Rik	2.11263	KO	1072	0.628756	0.371244	0.591416	iclipFeatures
chr5_110254416_110256651_Ankle2	2.11255	KO	1073	0.562119	0.437881	0.641485	iclipFeatures
chr2_32787601_32789637_Stxbp1	2.11141	KO	1074	0.453583	0.546417	0.631568	iclipFeatures
chr17_45600966_45601416_Gm7325	2.11078	KO	1075	0.654489	0.345511	0.600182	iclipFeatures
chr14_60218077_60218327_Nupl1	2.11068	KO	1076	0.562119	0.437881	0.592543	iclipFeatures
chr1_63592656_63596276_Adam23	2.11023	KO	1077	0.754076	0.245924	0.555673	iclipFeatures
chr5_67392146_67400025_Bend4	2.10988	KO	1078	0.761527	0.238473	0.575325	iclipFeatures
chr14_69716978_69718247_Chmp7	2.10974	KO	1079	0.657668	0.342332	0.589844	iclipFeatures
chr1_63752215_63754655_Fastkd2	2.10949	KO	1080	0.384279	0.615721	0.550849	iclipFeatures
chr16_19770163_19772753_B3gnt5	2.10944	KO	1081	0.506814	0.493186	0.570716	iclipFeatures
chr19_45817362_45817612_9130011E15Rik	2.10925	KO	1082	0.260057	0.739943	0.521314	iclipFeatures
chr5_28413616_28419242_Rbm33	2.10903	KO	1083	0.758638	0.241362	0.474144	iclipFeatures
chr8_79338394_79339648_Smad1	2.10591	KO	1084	0.598777	0.401223	0.445566	iclipFeatures
chr11_120780744_120781821_Rfng	2.10559	KO	1085	0.26453	0.73547	0.476681	iclipFeatures
chr17_28587647_28590056_Srpk1	2.10359	KO	1086	0.760794	0.239206	0.4948	iclipFeatures
chr10_82648720_82650799_Tdg	2.10267	KO	1087	0.260057	0.739943	0.544438	iclipFeatures
chr12_75714247_75716112_Sgpp1	2.10055	KO	1088	0.289828	0.710172	0.513168	iclipFeatures
chr2_32705781_32707923_Cdk9	2.09987	KO	1089	0.371884	0.628116	0.519907	iclipFeatures
chr1_79781138_79781446_Mrpl44	2.0991	KO	1090	0.695435	0.304565	0.552905	iclipFeatures
chr11_97048335_97049213_Mrpl10	2.09904	KO	1091	0.687996	0.312004	0.502831	iclipFeatures
chr7_118842217_118846010_Knop1	2.09899	KO	1092	0.756441	0.243559	0.502831	iclipFeatures
chr13_24751844_24752103_Gmnn	2.09891	KO	1093	0.445935	0.554065	0.549928	iclipFeatures
chr5_122731169_122736705_Camkk2	2.09831	KO	1094	0.666169	0.333831	0.578897	iclipFeatures
chr14_33377897_33382307_Mapk8	2.09815	KO	1095	0.59451	0.40549	0.552989	iclipFeatures
chr12_69311542_69312002_Nemf	2.09724	KO	1096	0.260057	0.739943	0.510195	iclipFeatures
chr13_51650389_51650662_Cks2	2.09564	KO	1097	0.260057	0.739943	0.460556	iclipFeatures
chr13_48879216_48880795_Fam120a	2.09541	KO	1098	0.760794	0.239206	0.481843	iclipFeatures
chr2_104664919_104665429_Cstf3	2.09508	KO	1099	0.66158	0.33842	0.454829	iclipFeatures
chr7_120945532_120947432_Polr3e	2.09452	KO	1100	0.436347	0.563653	0.42646	iclipFeatures
chr15_99242816_99243133_Mcrs1	2.09283	KO	1101	0.260057	0.739943	0.426741	iclipFeatures
chr15_34143285_34143612_Mtdh	2.09275	KO	1102	0.260057	0.739943	0.475879	iclipFeatures
chr3_19223107_19227635_Pde7a	2.09236	KO	1103	0.658805	0.341195	0.44443	iclipFeatures
chr9_3385596_3391154_Alkbh8	2.09172	KO	1104	0.396023	0.603977	0.422675	iclipFeatures
chr1_180162166_180165603_Cdc42bpa	2.08943	KO	1105	0.310828	0.689172	0.434795	iclipFeatures
chr9_37222613_37224700_Tmem218	2.08915	KO	1106	0.26286	0.73714	0.484653	iclipFeatures
chr9_20907205_20907520_Dnmt1	2.088	KO	1107	0.751442	0.248558	0.504081	iclipFeatures
chr2_20847918_20848711_Arhgap21	2.08759	KO	1108	0.446303	0.553697	0.464487	iclipFeatures
chr17_87035042_87035812_Cript	2.08736	KO	1109	0.444023	0.555977	0.451337	iclipFeatures
chr2_152109192_152111376_Srxn1	2.08641	KO	1110	0.557551	0.442449	0.486515	iclipFeatures
chr12_83681595_83683128_Rbm25	2.08629	KO	1111	0.758638	0.241362	0.536093	iclipFeatures
chr18_9993474_9995484_Thoc1	2.08534	KO	1112	0.454337	0.545663	0.536558	iclipFeatures
chr7_30240137_30240391_Wdr62	2.08411	KO	1113	0.26286	0.73714	0.557899	iclipFeatures
chr18_31909093_31910599_Sft2d3	2.08329	KO	1114	0.26453	0.73547	0.568582	iclipFeatures
chr4_154019876_154021513_Lrrc47	2.08302	KO	1115	0.662605	0.337395	0.562987	iclipFeatures
chr11_95271852_95275873_Kat7	2.08261	KO	1116	0.758638	0.241362	0.556212	iclipFeatures
chr8_80764430_80766328_Gab1	2.08201	KO	1117	0.756099	0.243901	0.584944	iclipFeatures
chr11_107033080_107036583_Bptf	2.07796	KO	1118	0.659711	0.340289	0.603027	iclipFeatures
chr15_81992521_81994751_Desi1	2.07638	KO	1119	0.55085	0.44915	0.615975	iclipFeatures
chr8_13798287_13799193_Upf3a	2.07593	KO	1120	0.501602	0.498398	0.623869	iclipFeatures
chr2_6441742_6446390_Usp6nl	2.07527	KO	1121	0.690887	0.309113	0.624084	iclipFeatures
chr15_58941233_58943429_Mtss1	2.07471	KO	1122	0.74166	0.25834	0.604116	iclipFeatures
chr2_103021056_103022098_Pdhx	2.0735	KO	1123	0.443691	0.556309	0.609335	iclipFeatures
chr7_45825222_45825775_Grwd1	2.0732	KO	1124	0.394001	0.605999	0.580256	iclipFeatures
chr6_66539817_66547220_Mad2l1	2.07128	KO	1125	0.741546	0.258454	0.599532	iclipFeatures
chr18_33199137_33203809_Stard4	2.07118	KO	1126	0.760794	0.239206	0.606596	iclipFeatures
chr13_104201410_104203420_Trim23	2.06997	KO	1127	0.55642	0.44358	0.595469	iclipFeatures
chr8_111448783_111450843_Wdr59	2.06991	KO	1128	0.711898	0.288102	0.616635	iclipFeatures
chr10_62429208_62429628_Supv3l1	2.06927	KO	1129	0.260057	0.739943	0.603241	iclipFeatures
chr11_43729511_43730603_Ttc1	2.06913	KO	1130	0.694364	0.305636	0.567895	iclipFeatures
chr2_30343878_30344266_Nup188	2.06647	KO	1131	0.761527	0.238473	0.551211	iclipFeatures
chr16_32682691_32683493_Tnk2	2.06401	KO	1132	0.630388	0.369612	0.559557	iclipFeatures
chr9_62057247_62060010_Glce	2.06266	KO	1133	0.655359	0.344641	0.532736	iclipFeatures
chr11_84048040_84048616_Dusp14	2.06184	KO	1134	0.260057	0.739943	0.582594	iclipFeatures
chr1_143750789_143757741_Trove2	2.06143	KO	1135	0.38809	0.61191	0.588727	iclipFeatures
chrX_134606257_134607060_Hnrnph2	2.06053	KO	1136	0.593947	0.406053	0.538658	iclipFeatures
chr11_60199083_60199921_Srebf1	2.06	KO	1137	0.639881	0.360119	0.551557	iclipFeatures
chr6_121193511_121196192_Pex26	2.05918	KO	1138	0.443691	0.556309	0.512027	iclipFeatures
chr11_23295978_23298249_Xpo1	2.05896	KO	1139	0.758638	0.241362	0.512027	iclipFeatures
chr11_102684683_102686308_Ccdc43	2.05818	KO	1140	0.755698	0.244302	0.544369	iclipFeatures
chr17_25790499_25790754_Fam173a	2.05793	KO	1141	0.260833	0.739167	0.560544	iclipFeatures
chr8_119508151_119508778_Mbtps1	2.05743	KO	1142	0.759376	0.240624	0.522561	iclipFeatures
chr9_44093861_44095627_Usp2	2.05725	KO	1143	0.260057	0.739943	0.536584	iclipFeatures
chr7_80586626_80589742_Crtc3	2.05716	KO	1144	0.260057	0.739943	0.522624	iclipFeatures
chr2_167298443_167301335_B4galt5	2.0565	KO	1145	0.711511	0.288489	0.523134	iclipFeatures
chr11_72683523_72686481_Ube2g1	2.05609	KO	1146	0.755698	0.244302	0.544289	iclipFeatures
chr17_34823992_34824278_Stk19	2.05531	KO	1147	0.260057	0.739943	0.494357	iclipFeatures
chr3_89415469_89415910_Cks1b	2.05517	KO	1148	0.583914	0.416086	0.494357	iclipFeatures
chr18_32228348_32236751_Map3k2	2.05443	KO	1149	0.619043	0.380957	0.511691	iclipFeatures
chr15_38487429_38490384_Azin1	2.0543	KO	1150	0.760794	0.239206	0.509339	iclipFeatures
chr9_83393415_83395174_Lca5	2.05333	KO	1151	0.472385	0.527615	0.502423	iclipFeatures
chr7_101285320_101289908_Atg16l2	2.05297	KO	1152	0.260057	0.739943	0.510726	iclipFeatures
chr19_8880013_8880524_Uqcc3	2.05169	KO	1153	0.260057	0.739943	0.509529	iclipFeatures
chr19_5664634_5665052_Pcnx3	2.0516	KO	1154	0.433392	0.566608	0.512381	iclipFeatures
chr6_7871257_7875687_C1galt1	2.05119	KO	1155	0.687996	0.312004	0.473396	iclipFeatures
chr14_54368318_54369673_Oxa1l	2.04832	KO	1156	0.686536	0.313464	0.492234	iclipFeatures
chr12_98676740_98678549_Ptpn21	2.04715	KO	1157	0.343081	0.656919	0.506974	iclipFeatures
chr4_136340028_136359447_Hnrnpr	2.0466	KO	1158	0.571951	0.428049	0.557048	iclipFeatures
chr15_99212216_99213214_Spats2	2.04659	KO	1159	0.647559	0.352441	0.573598	iclipFeatures
chr8_116568721_116575128_Cdyl2	2.04615	KO	1160	0.370943	0.629057	0.541893	iclipFeatures
chrX_136168983_136170809_Tceal8	2.04538	KO	1161	0.660773	0.339227	0.54707	iclipFeatures
chr9_20637748_20638376_Fbxl12	2.04488	KO	1162	0.407451	0.592549	0.57507	iclipFeatures
chr11_120805845_120807853_Fasn	2.04297	KO	1163	0.760794	0.239206	0.593955	iclipFeatures
chr14_105114518_105115196_Rbm26	2.04287	KO	1164	0.598901	0.401099	0.593358	iclipFeatures
chr12_4247361_4249750_Ncoa1	2.04265	KO	1165	0.370943	0.629057	0.600157	iclipFeatures
chrX_93746431_93749951_Pcyt1b	2.04227	KO	1166	0.738305	0.261695	0.599846	iclipFeatures
chr2_158074929_158078207_Rprd1b	2.04021	KO	1167	0.623085	0.376915	0.634965	iclipFeatures
chr1_181173225_181177805_Wdr26	2.03959	KO	1168	0.760794	0.239206	0.605079	iclipFeatures
chrX_105968081_105971463_Magt1	2.03893	KO	1169	0.641592	0.358408	0.578875	iclipFeatures
chr1_5162165_5162549_Atp6v1h	2.0387	KO	1170	0.438928	0.561072	0.617088	iclipFeatures
chr3_79062510_79064535_Rapgef2	2.0386	KO	1171	0.657668	0.342332	0.619122	iclipFeatures
chr16_22381308_22383469_Etv5	2.03699	KO	1172	0.758638	0.241362	0.625699	iclipFeatures
chr19_54031276_54033278_Shoc2	2.0364	KO	1173	0.461932	0.538068	0.600539	iclipFeatures
chr12_54892988_54894304_Baz1a	2.03458	KO	1174	0.336865	0.663135	0.610812	iclipFeatures
chr3_96790006_96791155_Rnf115	2.03454	KO	1175	0.753076	0.246924	0.643155	iclipFeatures
chr1_59981727_59985348_Fam117b	2.0336	KO	1176	0.758638	0.241362	0.653336	iclipFeatures
chr14_55097507_55098995_Thtpa	2.03349	KO	1177	0.688861	0.311139	0.651269	iclipFeatures
chr3_106502259_106503624_Cept1	2.03294	KO	1178	0.509188	0.490812	0.638762	iclipFeatures
chr14_78492245_78495775_Akap11	2.02941	KO	1179	0.744323	0.255677	0.681131	iclipFeatures
chr9_44142975_44151444_Cbl	2.02847	KO	1180	0.762358	0.237642	0.631829	iclipFeatures
chr7_121986721_121989690_Gga2	2.02717	KO	1181	0.759477	0.240523	0.602548	iclipFeatures
chr3_138458951_138460384_Metap1	2.02685	KO	1182	0.737972	0.262028	0.599819	iclipFeatures
chr6_137477244_137479015_Eps8	2.02391	KO	1183	0.336865	0.663135	0.606729	iclipFeatures
chr16_30312422_30315810_Atp13a3	2.02363	KO	1184	0.760554	0.239446	0.582858	iclipFeatures
chr18_56955830_56957741_C330018D20Rik	2.02345	KO	1185	0.260057	0.739943	0.532628	iclipFeatures
chr2_157469961_157471862_Src	2.02292	KO	1186	0.465821	0.534179	0.523613	iclipFeatures
chr13_64192544_64196675_Cdc14b	2.02272	KO	1187	0.66158	0.33842	0.51936	iclipFeatures
chr11_69090185_69092384_Vamp2	2.0194	KO	1188	0.578283	0.421717	0.555217	iclipFeatures
chr15_76950388_76950979_1110038F14Rik	2.01849	KO	1189	0.505619	0.494381	0.545319	iclipFeatures
chr9_110425925_110428630_Klhl18	2.01784	KO	1190	0.260057	0.739943	0.59382	iclipFeatures
chr11_8431651_8434493_Tns3	2.01745	KO	1191	0.669326	0.330674	0.623317	iclipFeatures
chr6_146549631_146549945_Asun	2.01706	KO	1192	0.695435	0.304565	0.583165	iclipFeatures
chr6_146549631_146549945_Ints13	2.01706	KO	1193	0.695435	0.304565	0.589986	iclipFeatures
chr18_36798022_36799660_Zmat2	2.01706	KO	1194	0.66158	0.33842	0.615577	iclipFeatures
chr3_69034371_69034623_Smc4	2.0168	KO	1195	0.745065	0.254935	0.644477	iclipFeatures
chr13_35872670_35874064_Cdyl	2.01634	KO	1196	0.760794	0.239206	0.65247	iclipFeatures
chr19_6067841_6068236_Vps51	2.01565	KO	1197	0.260057	0.739943	0.654798	iclipFeatures
chrX_85630554_85634469_Tab3	2.01345	KO	1198	0.646492	0.353508	0.640896	iclipFeatures
chr11_58058765_58062034_Larp1	2.01284	KO	1199	0.761527	0.238473	0.637041	iclipFeatures
chr19_3893407_3894369_Chka	2.01131	KO	1200	0.549057	0.450943	0.605486	iclipFeatures
chr11_115644043_115645768_Grb2	2.01096	KO	1201	0.749256	0.250744	0.605749	iclipFeatures
chr17_24719530_24719780_Snhg9	2.01086	KO	1202	0.718714	0.281286	0.636213	iclipFeatures
chr6_72359711_72360642_Rnf181	2.01052	KO	1203	0.55642	0.44358	0.608658	iclipFeatures
chr2_131197369_131198511_Cdc25b	2.0104	KO	1204	0.623031	0.376969	0.581115	iclipFeatures
chr16_48924227_48925991_Dzip3	2.00894	KO	1205	0.42951	0.57049	0.600653	iclipFeatures
chr4_130389593_130390030_Snrnp40	2.0084	KO	1206	0.763426	0.236574	0.562821	iclipFeatures
chr6_72318675_72319191_Usp39	2.00813	KO	1207	0.564699	0.435301	0.564978	iclipFeatures
chr5_38268978_38269634_Tmem128	2.00582	KO	1208	0.370943	0.629057	0.535341	iclipFeatures
chr7_126292649_126295016_Sbk1	2.00578	KO	1209	0.486093	0.513907	0.548902	iclipFeatures
chr15_100259959_100261248_Atf1	2.00466	KO	1210	0.744432	0.255568	0.564143	iclipFeatures
chr16_11803720_11805356_Cpped1	2.00425	KO	1211	0.370943	0.629057	0.535105	iclipFeatures
chr11_97627388_97628171_E130012A19Rik	2.004	KO	1212	0.740279	0.259721	0.504641	iclipFeatures
chr19_41943696_41944103_Zdhhc16	2.00321	KO	1213	0.260057	0.739943	0.529878	iclipFeatures
chr10_91116573_91117041_Slc25a3	2.00296	KO	1214	0.758638	0.241362	0.507275	iclipFeatures
chr11_116438218_116439077_Ubald2	2.00243	KO	1215	0.58192	0.41808	0.476466	iclipFeatures
chr14_47240943_47241617_Wdhd1	2.00224	KO	1216	0.47305	0.52695	0.515451	iclipFeatures
chr8_70768175_70769057_Pik3r2	2.00202	KO	1217	0.260057	0.739943	0.481832	iclipFeatures
chr3_115938972_115946663_Slc30a7	2.00202	KO	1218	0.623314	0.376686	0.481832	iclipFeatures
chr7_97550307_97550818_Aamdc	2.00194	KO	1219	0.260057	0.739943	0.469574	iclipFeatures
chr11_115268023_115268323_Fdxr	2.0019	KO	1220	0.436347	0.563653	0.487461	iclipFeatures
chr13_55313728_55318325_Nsd1	2.00113	KO	1221	0.760794	0.239206	0.47868	iclipFeatures
chr19_55298295_55298784_Zdhhc6	1.99986	KO	1222	0.404089	0.595911	0.509176	iclipFeatures
chr2_70964560_70965679_Mettl8	1.9995	KO	1223	0.260057	0.739943	0.473016	iclipFeatures
chr8_84246224_84246552_D8Ertd738e	1.99919	KO	1224	0.636056	0.363944	0.473016	iclipFeatures
chr13_51149161_51152562_Spin1	1.99752	KO	1225	0.760794	0.239206	0.455387	iclipFeatures
chr13_55319222_55320149_Rab24	1.99691	KO	1226	0.385233	0.614767	0.455387	iclipFeatures
chr5_110784487_110786171_Ulk1	1.99666	KO	1227	0.56502	0.43498	0.480856	iclipFeatures
chr11_100457122_100457374_Klhl11	1.99565	KO	1228	0.261718	0.738282	0.480934	iclipFeatures
chr8_20268285_20268535_6820431F20Rik	1.99425	KO	1229	0.260057	0.739943	0.443781	iclipFeatures
chr4_11958182_11960572_Pdp1	1.994	KO	1230	0.260057	0.739943	0.44173	iclipFeatures
chr5_92052144_92054780_G3bp2	1.99374	KO	1231	0.760794	0.239206	0.469087	iclipFeatures
chr6_71284756_71285319_Krcc1	1.99256	KO	1232	0.658778	0.341222	0.487729	iclipFeatures
chr16_92111925_92112230_Mrps6	1.99149	KO	1233	0.260833	0.739167	0.535987	iclipFeatures
chr10_75506282_75508877_Gucd1	1.99023	KO	1234	0.26453	0.73547	0.585745	iclipFeatures
chr11_97627378_97628171_Epop	1.98982	KO	1235	0.740279	0.259721	0.585745	iclipFeatures
chr15_76070181_76070436_Puf60	1.98845	KO	1236	0.658805	0.341195	0.585529	iclipFeatures
chr5_23740164_23741973_Pus7	1.98803	KO	1237	0.751442	0.248558	0.594596	iclipFeatures
chr14_31118901_31121592_Pbrm1	1.98764	KO	1238	0.744299	0.255701	0.643458	iclipFeatures
chr1_172000959_172004621_Vangl2	1.98718	KO	1239	0.757629	0.242371	0.665706	iclipFeatures
chr8_94780556_94782427_Cx3cl1	1.98673	KO	1240	0.260057	0.739943	0.625365	iclipFeatures
chr12_100206264_100209824_Calm1	1.9856	KO	1241	0.758638	0.241362	0.621995	iclipFeatures
chr5_150807848_150810690_Pds5b	1.98539	KO	1242	0.749448	0.250552	0.622494	iclipFeatures
chr11_72767645_72772146_Ankfy1	1.98507	KO	1243	0.749448	0.250552	0.623634	iclipFeatures
chr15_10493331_10493695_Rad1	1.98458	KO	1244	0.487014	0.512986	0.623735	iclipFeatures
chr18_33796326_33797341_Epb41l4a	1.98437	KO	1245	0.336865	0.663135	0.673667	iclipFeatures
chr11_113661316_113663309_Fam104a	1.98381	KO	1246	0.625106	0.374894	0.673667	iclipFeatures
chr5_142666972_142670588_Wipi2	1.97977	KO	1247	0.756441	0.243559	0.644867	iclipFeatures
chr18_6201001_6203707_Kif5b	1.97977	KO	1248	0.755698	0.244302	0.646002	iclipFeatures
chr1_84721188_84724617_Trip12	1.97889	KO	1249	0.758638	0.241362	0.64159	iclipFeatures
chr3_51472800_51476507_Naa15	1.97851	KO	1250	0.759376	0.240624	0.665313	iclipFeatures
chr1_46807543_46809952_Slc39a10	1.97828	KO	1251	0.758638	0.241362	0.660212	iclipFeatures
chr2_30097282_30098785_Zer1	1.97811	KO	1252	0.461449	0.538551	0.610573	iclipFeatures
chr13_98839017_98844620_Tnpo1	1.97724	KO	1253	0.760794	0.239206	0.610867	iclipFeatures
chr13_100137380_100137698_Smn1	1.97664	KO	1254	0.442892	0.557108	0.561211	iclipFeatures
chr5_33895177_33897966_Nsd2	1.97616	KO	1255	0.574095	0.425905	0.561426	iclipFeatures
chr5_33895177_33897966_Whsc1	1.97616	KO	1256	0.574095	0.425905	0.511568	iclipFeatures
chr2_28552267_28553082_Ralgds	1.97603	KO	1257	0.260057	0.739943	0.539686	iclipFeatures
chr5_127707024_127709374_Glt1d1	1.97582	KO	1258	0.758638	0.241362	0.529374	iclipFeatures
chr5_148313305_148316065_Mtus2	1.97578	KO	1259	0.26208	0.73792	0.533921	iclipFeatures
chr5_33247722_33250216_Ctbp1	1.97447	KO	1260	0.761527	0.238473	0.552591	iclipFeatures
chr7_122978681_122984392_Rbbp6	1.97428	KO	1261	0.260057	0.739943	0.571045	iclipFeatures
chr1_189640605_189642598_Cenpf	1.97364	KO	1262	0.742628	0.257372	0.571492	iclipFeatures
chr2_120599341_120601255_Snap23	1.97359	KO	1263	0.657668	0.342332	0.554773	iclipFeatures
chr11_11930498_11933462_Grb10	1.97184	KO	1264	0.488363	0.511637	0.555086	iclipFeatures
chr3_103739813_103743947_Hipk1	1.97172	KO	1265	0.760794	0.239206	0.554797	iclipFeatures
chr2_31615652_31617526_Fubp3	1.96995	KO	1266	0.758638	0.241362	0.58047	iclipFeatures
chr11_32516487_32518710_Ubtd2	1.96899	KO	1267	0.26453	0.73547	0.549841	iclipFeatures
chr10_34283420_34285275_Tspyl1	1.96792	KO	1268	0.59145	0.40855	0.535424	iclipFeatures
chr16_43618744_43642602_Zbtb20	1.96782	KO	1269	0.265201	0.734799	0.552355	iclipFeatures
chr10_126996486_126999975_Ctdsp2	1.96747	KO	1270	0.758638	0.241362	0.51964	iclipFeatures
chr11_50255633_50258801_Maml1	1.9668	KO	1271	0.516785	0.483215	0.519855	iclipFeatures
chr8_84639467_84640249_Cacna1a	1.96543	KO	1272	0.436347	0.563653	0.533005	iclipFeatures
chrX_153392868_153396134_Klf8	1.96509	KO	1273	0.513498	0.486502	0.538719	iclipFeatures
chr11_31665149_31665867_Bod1	1.96405	KO	1274	0.657668	0.342332	0.588062	iclipFeatures
chr10_85131699_85132307_Cry1	1.96351	KO	1275	0.433641	0.566359	0.538719	iclipFeatures
chr2_180034297_180035465_Lsm14b	1.96135	KO	1276	0.760794	0.239206	0.536395	iclipFeatures
chrX_139941527_139945736_Rbm41	1.96123	KO	1277	0.396023	0.603977	0.519214	iclipFeatures
chr1_156678531_156681410_Fam20b	1.95987	KO	1278	0.64859	0.35141	0.543943	iclipFeatures
chr8_85537632_85539215_Dnaja2	1.95824	KO	1279	0.758638	0.241362	0.55404	iclipFeatures
chr16_33948752_33949338_Itgb5	1.95616	KO	1280	0.265201	0.734799	0.555045	iclipFeatures
chr7_127197458_127198570_Tbc1d10b	1.95329	KO	1281	0.493553	0.506447	0.535014	iclipFeatures
chr1_192844487_192846372_Sertad4	1.95309	KO	1282	0.26453	0.73547	0.571275	iclipFeatures
chr12_8749671_8752583_Pum2	1.95162	KO	1283	0.760794	0.239206	0.562058	iclipFeatures
chr2_35180204_35183726_Rab14	1.95119	KO	1284	0.758638	0.241362	0.548359	iclipFeatures
chr2_163083294_163084688_Mybl2	1.9496	KO	1285	0.443691	0.556309	0.597146	iclipFeatures
chr16_91870194_91871655_Itsn1	1.94884	KO	1286	0.56048	0.43952	0.573797	iclipFeatures
chr15_81864515_81865802_Phf5a	1.94801	KO	1287	0.758638	0.241362	0.588063	iclipFeatures
chr3_87923183_87923672_Mrpl24	1.94795	KO	1288	0.55642	0.44358	0.587661	iclipFeatures
chr4_126275261_126275883_Trappc3	1.94779	KO	1289	0.621641	0.378359	0.581341	iclipFeatures
chr4_118136956_118138229_Kdm4a	1.94745	KO	1290	0.753076	0.246924	0.562977	iclipFeatures
chr9_122945088_122948075_1110059G10Rik	1.94646	KO	1291	0.260057	0.739943	0.564647	iclipFeatures
chr19_8770573_8772475_Nxf1	1.94522	KO	1292	0.407197	0.592803	0.551341	iclipFeatures
chr10_128557760_128558905_Pa2g4	1.94429	KO	1293	0.756773	0.243227	0.556179	iclipFeatures
chr8_88331058_88332560_Brd7	1.94407	KO	1294	0.695435	0.304565	0.568554	iclipFeatures
chr17_85023695_85023992_Ppm1b	1.94331	KO	1295	0.260057	0.739943	0.567401	iclipFeatures
chr4_118432900_118433151_Cdc20	1.94299	KO	1296	0.577178	0.422822	0.607276	iclipFeatures
chrX_105865545_105867666_Atrx	1.9411	KO	1297	0.62558	0.37442	0.592562	iclipFeatures
chr11_70009592_70010777_Dvl2	1.94094	KO	1298	0.604796	0.395204	0.561755	iclipFeatures
chr7_128439776_128442532_Tial1	1.94052	KO	1299	0.745393	0.254607	0.526133	iclipFeatures
chr11_120379797_120382468_Nploc4	1.9403	KO	1300	0.741546	0.258454	0.552361	iclipFeatures
chr8_61393837_61396072_Sh3rf1	1.93822	KO	1301	0.658805	0.341195	0.520649	iclipFeatures
chr7_19606216_19606552_Relb	1.93813	KO	1302	0.260057	0.739943	0.519652	iclipFeatures
chr3_108678539_108678840_Clcc1	1.93786	KO	1303	0.448706	0.551294	0.499412	iclipFeatures
chr3_95122684_95123051_Vps72	1.93778	KO	1304	0.339212	0.660788	0.475326	iclipFeatures
chr19_11777484_11779173_Stx3	1.93756	KO	1305	0.522338	0.477662	0.477251	iclipFeatures
chr7_35685164_35690780_Dpy19l3	1.93678	KO	1306	0.260057	0.739943	0.487234	iclipFeatures
chr2_115777031_115778768_BC052040	1.93628	KO	1307	0.615613	0.384387	0.487749	iclipFeatures
chr9_63640284_63644588_Aagab	1.9362	KO	1308	0.402394	0.597606	0.471392	iclipFeatures
chr5_45699873_45700547_Ncapg	1.936	KO	1309	0.504532	0.495468	0.504404	iclipFeatures
chr5_77282984_77286432_Rest	1.93463	KO	1310	0.760794	0.239206	0.527737	iclipFeatures
chr6_22306519_22308448_Fam3c	1.93435	KO	1311	0.758638	0.241362	0.577811	iclipFeatures
chr18_74221205_74221491_Cxxc1	1.93304	KO	1312	0.265201	0.734799	0.556489	iclipFeatures
chr8_123231731_123232256_Cdk10	1.93286	KO	1313	0.285145	0.714855	0.582745	iclipFeatures
chr12_86519065_86521628_Esrrb	1.93259	KO	1314	0.669326	0.330674	0.560155	iclipFeatures
chr3_19131401_19134171_Armc1	1.93173	KO	1315	0.75567	0.24433	0.555935	iclipFeatures
chr8_46638148_46639698_Casp3	1.93048	KO	1316	0.760794	0.239206	0.545838	iclipFeatures
chr10_75646109_75646543_Cabin1	1.92927	KO	1317	0.402394	0.597606	0.545323	iclipFeatures
chr4_147611935_147613026_Zfp979	1.92811	KO	1318	0.664961	0.335039	0.550495	iclipFeatures
chr17_24897255_24897529_Nme3	1.92723	KO	1319	0.278626	0.721374	0.559642	iclipFeatures
chr1_134506321_134508774_Rabif	1.92651	KO	1320	0.718594	0.281406	0.550826	iclipFeatures
chr9_106887414_106889040_Manf	1.92582	KO	1321	0.657668	0.342332	0.540994	iclipFeatures
chr12_81996108_82000924_Pcnx	1.92478	KO	1322	0.260057	0.739943	0.537849	iclipFeatures
chr19_37021290_37024859_Cpeb3	1.92406	KO	1323	0.336865	0.663135	0.547433	iclipFeatures
chr3_31050277_31052959_Prkci	1.92381	KO	1324	0.760794	0.239206	0.545576	iclipFeatures
chr17_56067550_56068026_Chaf1a	1.92375	KO	1325	0.667504	0.332496	0.499722	iclipFeatures
chr1_59639432_59640199_Sumo1	1.9227	KO	1326	0.662481	0.337519	0.509552	iclipFeatures
chr9_110898496_110900530_Als2cl	1.9224	KO	1327	0.370943	0.629057	0.539579	iclipFeatures
chr3_88587991_88588419_Ssr2	1.92164	KO	1328	0.760794	0.239206	0.550967	iclipFeatures
chr7_7182998_7183562_Zfp418	1.92119	KO	1329	0.260057	0.739943	0.500894	iclipFeatures
chr16_3979105_3979820_Slx4	1.91968	KO	1330	0.260057	0.739943	0.510081	iclipFeatures
chr4_132777874_132778752_Rpa2	1.91959	KO	1331	0.755974	0.244026	0.469927	iclipFeatures
chr1_52922318_52925441_1700019D03Rik	1.91836	KO	1332	0.560319	0.439681	0.480638	iclipFeatures
chr12_87238866_87239815_Vipas39	1.91734	KO	1333	0.450752	0.549248	0.470439	iclipFeatures
chr3_97689823_97690811_Pde4dip	1.91693	KO	1334	0.260057	0.739943	0.520513	iclipFeatures
chr1_74528854_74530842_Cnot9	1.91683	KO	1335	0.759376	0.240624	0.549695	iclipFeatures
chrX_101297127_101298934_Med12	1.9165	KO	1336	0.26094	0.73906	0.546513	iclipFeatures
chr3_102153582_102158486_Vangl1	1.91545	KO	1337	0.478054	0.521946	0.566184	iclipFeatures
chr1_180907642_180908088_Pycr2	1.91488	KO	1338	0.658805	0.341195	0.570932	iclipFeatures
chr8_72477994_72483765_Slc35e1	1.91422	KO	1339	0.760794	0.239206	0.592279	iclipFeatures
chr17_33742483_33747667_Rab11b	1.91372	KO	1340	0.551881	0.448119	0.590604	iclipFeatures
chr6_72608420_72612104_Tgoln1	1.91321	KO	1341	0.724153	0.275847	0.590516	iclipFeatures
chr11_51975911_51977336_Cdkn2aipnl	1.91305	KO	1342	0.75703	0.24297	0.608477	iclipFeatures
chr12_99954914_99955219_Tdp1	1.91189	KO	1343	0.498226	0.501774	0.594744	iclipFeatures
chr9_102906961_102908307_Ryk	1.91159	KO	1344	0.473527	0.526473	0.594818	iclipFeatures
chr2_126791557_126792825_Trpm7	1.91088	KO	1345	0.742628	0.257372	0.615782	iclipFeatures
chr17_25730778_25731463_Rpusd1	1.91015	KO	1346	0.260057	0.739943	0.618173	iclipFeatures
chr18_76940475_76941614_Ier3ip1	1.90985	KO	1347	0.657668	0.342332	0.592862	iclipFeatures
chr11_90644552_90645977_Cox11	1.90977	KO	1348	0.521479	0.478521	0.578346	iclipFeatures
chr3_32334791_32341483_Zmat3	1.90908	KO	1349	0.761527	0.238473	0.601055	iclipFeatures
chr15_51962603_51964055_Rad21	1.90711	KO	1350	0.761527	0.238473	0.599103	iclipFeatures
chr4_152303204_152307126_Icmt	1.90706	KO	1351	0.748058	0.251942	0.599618	iclipFeatures
chr19_10713234_10714625_Vps37c	1.90663	KO	1352	0.50392	0.49608	0.599154	iclipFeatures
chr14_25663047_25666743_Zmiz1	1.90654	KO	1353	0.353068	0.646932	0.573012	iclipFeatures
chr10_63011733_63018742_Rufy2	1.90652	KO	1354	0.700621	0.299379	0.572723	iclipFeatures
chr1_93818323_93822102_Ing5	1.90559	KO	1355	0.723111	0.276889	0.522576	iclipFeatures
chr14_32102411_32103203_Oxnad1	1.90524	KO	1356	0.265201	0.734799	0.487171	iclipFeatures
chr17_56278961_56279731_Plin3	1.90502	KO	1357	0.653032	0.346968	0.464998	iclipFeatures
chr2_152681290_152685146_H13	1.90457	KO	1358	0.260057	0.739943	0.483734	iclipFeatures
chr4_150619489_150621966_Rere	1.90446	KO	1359	0.758638	0.241362	0.439678	iclipFeatures
chr7_27281409_27282150_Numbl	1.90319	KO	1360	0.260057	0.739943	0.442964	iclipFeatures
chr10_80243643_80245144_Mum1	1.90317	KO	1361	0.394001	0.605999	0.482324	iclipFeatures
chr7_126864868_126865382_Hirip3	1.90305	KO	1362	0.282195	0.717805	0.491966	iclipFeatures
chr1_33739392_33742564_Rab23	1.90295	KO	1363	0.540428	0.459572	0.526741	iclipFeatures
chr11_101434317_101435673_Rundc1	1.90214	KO	1364	0.260057	0.739943	0.496625	iclipFeatures
chr9_32261043_32268446_Arhgap32	1.90191	KO	1365	0.755974	0.244026	0.525754	iclipFeatures
chr14_65817413_65817822_Pbk	1.90026	KO	1366	0.658805	0.341195	0.562218	iclipFeatures
chr16_95979928_95980182_Psmg1	1.90025	KO	1367	0.749448	0.250552	0.603764	iclipFeatures
chr5_34908845_34912534_Htt	1.90021	KO	1368	0.607802	0.392198	0.619769	iclipFeatures
chr4_133266044_133266833_Tmem222	1.90019	KO	1369	0.457482	0.542518	0.630858	iclipFeatures
chr16_48318711_48319723_Dppa2	1.89923	KO	1370	0.551349	0.448651	0.610791	iclipFeatures
chr14_65530445_65531523_Elp3	1.89839	KO	1371	0.758638	0.241362	0.620848	iclipFeatures
chr16_16312227_16313986_Dnm1l	1.89825	KO	1372	0.697652	0.302348	0.620333	iclipFeatures
chr19_14448071_14449733_Tle4	1.89813	KO	1373	0.700485	0.299515	0.588622	iclipFeatures
chr17_30215523_30220372_Btbd9	1.89738	KO	1374	0.370943	0.629057	0.578273	iclipFeatures
chr8_111134894_111137074_Pdpr	1.89608	KO	1375	0.555303	0.444697	0.598708	iclipFeatures
chr16_92391950_92393452_Rcan1	1.89413	KO	1376	0.759376	0.240624	0.596299	iclipFeatures
chr9_96052809_96057806_Xrn1	1.894	KO	1377	0.744299	0.255701	0.596055	iclipFeatures
chr1_151884523_151893393_1700025G04Rik	1.89393	KO	1378	0.290694	0.709306	0.552012	iclipFeatures
chr2_134594184_134598524_Tmx4	1.89386	KO	1379	0.353989	0.646011	0.562362	iclipFeatures
chr4_133679007_133680330_Arid1a	1.89255	KO	1380	0.755698	0.244302	0.582695	iclipFeatures
chr13_30540307_30540730_Uqcrfs1	1.89169	KO	1381	0.734547	0.265453	0.532841	iclipFeatures
chr14_54897282_54898927_Pabpn1	1.89024	KO	1382	0.695218	0.304782	0.533794	iclipFeatures
chr6_145004117_145004287_Bcat1	1.89007	KO	1383	0.260057	0.739943	0.553625	iclipFeatures
chr19_40846098_40848572_Ccnj	1.89	KO	1384	0.474437	0.525563	0.549881	iclipFeatures
chr9_97074960_97079045_Slc25a36	1.88945	KO	1385	0.758638	0.241362	0.518204	iclipFeatures
chr9_108051446_108052801_Gmppb	1.88944	KO	1386	0.260833	0.739167	0.519289	iclipFeatures
chr8_47823958_47828822_Wwc2	1.88918	KO	1387	0.753824	0.246176	0.520836	iclipFeatures
chr6_128373966_128376146_Foxm1	1.8891	KO	1388	0.489008	0.510992	0.566711	iclipFeatures
chr15_85061551_85062830_Fam118a	1.88904	KO	1389	0.316553	0.683447	0.595131	iclipFeatures
chr4_108338479_108341544_Coa7	1.88717	KO	1390	0.438928	0.561072	0.569186	iclipFeatures
chr4_49512595_49514216_Mrpl50	1.88682	KO	1391	0.745393	0.254607	0.618806	iclipFeatures
chr19_10199131_10199935_Fen1	1.8858	KO	1392	0.710683	0.289317	0.617682	iclipFeatures
chr19_29015892_29020237_Cdc37l1	1.88562	KO	1393	0.71881	0.28119	0.605876	iclipFeatures
chr6_72841104_72843121_Kcmf1	1.88555	KO	1394	0.758638	0.241362	0.637336	iclipFeatures
chrX_98944861_98949020_Yipf6	1.88551	KO	1395	0.499193	0.500807	0.642483	iclipFeatures
chr13_44919952_44921643_Jarid2	1.88421	KO	1396	0.75703	0.24297	0.593949	iclipFeatures
chr5_150635971_150643263_N4bp2l2	1.88377	KO	1397	0.742586	0.257414	0.598745	iclipFeatures
chr14_45593170_45595482_Ddhd1	1.88307	KO	1398	0.370943	0.629057	0.55315	iclipFeatures
chr10_83594238_83596469_A230046K03Rik	1.88289	KO	1399	0.631157	0.368843	0.55315	iclipFeatures
chr14_49086327_49087723_Ap5m1	1.88186	KO	1400	0.490396	0.509604	0.562321	iclipFeatures
chr19_33719669_33720778_Lipo2	1.88179	KO	1401	0.260057	0.739943	0.561932	iclipFeatures
chr17_56322502_56323488_Uhrf1	1.8814	KO	1402	0.758638	0.241362	0.54631	iclipFeatures
chr8_22128282_22128684_Nek3	1.88131	KO	1403	0.26286	0.73714	0.575374	iclipFeatures
chr5_92284006_92286822_Sdad1	1.88045	KO	1404	0.758638	0.241362	0.588411	iclipFeatures
chr19_11943352_11945096_Patl1	1.88039	KO	1405	0.590905	0.409095	0.591605	iclipFeatures
chr7_79360156_79365508_Abhd2	1.87986	KO	1406	0.753137	0.246863	0.612168	iclipFeatures
chr19_41862844_41863206_Rrp12	1.87923	KO	1407	0.58637	0.41363	0.592464	iclipFeatures
chr10_99023119_99026143_Atp2b1	1.87889	KO	1408	0.66158	0.33842	0.606821	iclipFeatures
chr15_93489168_93491913_Pphln1	1.87829	KO	1409	0.761527	0.238473	0.606895	iclipFeatures
chr4_116031769_116034311_Nsun4	1.87825	KO	1410	0.522338	0.477662	0.592009	iclipFeatures
chr13_99319647_99320168_Ptcd2	1.87759	KO	1411	0.465683	0.534317	0.546705	iclipFeatures
chr1_86605216_86609375_Cops7b	1.87681	KO	1412	0.561599	0.438401	0.564147	iclipFeatures
chr11_120483474_120483984_Hgs	1.87669	KO	1413	0.406436	0.593564	0.523995	iclipFeatures
chr5_140337658_140338137_Nudt1	1.87598	KO	1414	0.759376	0.240624	0.523922	iclipFeatures
chr17_36948354_36949538_Ppp1r11	1.87566	KO	1415	0.442042	0.557958	0.537248	iclipFeatures
chr2_152687597_152687951_Mcts2	1.87505	KO	1416	0.300098	0.699902	0.560598	iclipFeatures
chr19_45750258_45752143_Mgea5	1.87499	KO	1417	0.760794	0.239206	0.574203	iclipFeatures
chr6_87788852_87792589_Rab43	1.87425	KO	1418	0.260057	0.739943	0.60913	iclipFeatures
chr16_64855880_64859507_Cggbp1	1.87216	KO	1419	0.760794	0.239206	0.5955	iclipFeatures
chr10_117750623_117751005_Nup107	1.87051	KO	1420	0.655601	0.344399	0.588391	iclipFeatures
chr8_94179424_94180329_Mt1	1.87029	KO	1421	0.699186	0.300814	0.597781	iclipFeatures
chr7_16435510_16437696_Zc3h4	1.87018	KO	1422	0.697652	0.302348	0.547707	iclipFeatures
chr11_65688242_65690804_Map2k4	1.86875	KO	1423	0.755698	0.244302	0.597565	iclipFeatures
chr6_31507681_31516811_Mkln1	1.86738	KO	1424	0.623085	0.376915	0.587644	iclipFeatures
chrX_8123300_8125544_Wdr13	1.86669	KO	1425	0.370943	0.629057	0.556603	iclipFeatures
chr9_104046587_104047745_Uba5	1.86588	KO	1426	0.394001	0.605999	0.549399	iclipFeatures
chrX_106124615_106128160_Atp7a	1.86576	KO	1427	0.260057	0.739943	0.535276	iclipFeatures
chr18_46608134_46610225_Eif1a	1.86516	KO	1428	0.758638	0.241362	0.535316	iclipFeatures
chr4_59898967_59904740_Snx30	1.86508	KO	1429	0.66158	0.33842	0.541812	iclipFeatures
chr7_65701653_65701913_Tm2d3	1.86271	KO	1430	0.345192	0.654808	0.574513	iclipFeatures
chr4_108558785_108559421_Zcchc11	1.86092	KO	1431	0.627149	0.372851	0.611456	iclipFeatures
chr6_83986621_83989550_Zfp638	1.85915	KO	1432	0.55642	0.44358	0.660559	iclipFeatures
chr6_54888455_54893500_Znrf2	1.85729	KO	1433	0.756099	0.243901	0.648282	iclipFeatures
chr18_32097149_32104331_Iws1	1.85653	KO	1434	0.688039	0.311961	0.626818	iclipFeatures
chr11_3689103_3690510_Morc2a	1.85571	KO	1435	0.697958	0.302042	0.618304	iclipFeatures
chr7_6703891_6707505_Peg3	1.85512	KO	1436	0.763426	0.236574	0.581595	iclipFeatures
chr14_45348519_45349073_Psmc6	1.85453	KO	1437	0.75109	0.24891	0.554853	iclipFeatures
chr9_65689016_65690301_Oaz2	1.85444	KO	1438	0.63587	0.36413	0.532701	iclipFeatures
chr17_26932032_26932579_Kifc5b	1.85442	KO	1439	0.446931	0.553069	0.489902	iclipFeatures
chr12_71318894_71320107_Dact1	1.85441	KO	1440	0.260057	0.739943	0.480006	iclipFeatures
chr11_32622561_32624595_Stk10	1.85353	KO	1441	0.260057	0.739943	0.458649	iclipFeatures
chr8_119561977_119564038_Hsdl1	1.8535	KO	1442	0.289	0.711	0.458848	iclipFeatures
chr18_80117822_80119640_Pard6g	1.85243	KO	1443	0.534578	0.465422	0.460217	iclipFeatures
chr4_120529259_120530199_Scmh1	1.85123	KO	1444	0.260057	0.739943	0.463343	iclipFeatures
chr9_119924804_119926588_Wdr48	1.84902	KO	1445	0.598991	0.401009	0.513201	iclipFeatures
chrX_169311529_169312823_Hccs	1.84729	KO	1446	0.549864	0.450136	0.531991	iclipFeatures
chr17_32196271_32197751_Brd4	1.84663	KO	1447	0.753076	0.246924	0.578954	iclipFeatures
chr4_8866655_8868449_Chd7	1.84649	KO	1448	0.649557	0.350443	0.554344	iclipFeatures
chrX_36848542_36851099_C330007P06Rik	1.84638	KO	1449	0.478192	0.521808	0.59088	iclipFeatures
chr3_58590694_58593546_Selenot	1.84553	KO	1450	0.758638	0.241362	0.591659	iclipFeatures
chr3_27416157_27419290_Fndc3b	1.84475	KO	1451	0.447953	0.552047	0.574852	iclipFeatures
chr17_32303671_32305256_Akap8	1.84436	KO	1452	0.758638	0.241362	0.525551	iclipFeatures
chr10_43525120_43525401_1700021F05Rik	1.84433	KO	1453	0.288472	0.711528	0.536165	iclipFeatures
chr19_4286000_4287099_Grk2	1.8438	KO	1454	0.625418	0.374582	0.563271	iclipFeatures
chr2_31680570_31681580_Exosc2	1.842	KO	1455	0.60678	0.39322	0.563271	iclipFeatures
chrX_73033980_73035217_Pnma5	1.84057	KO	1456	0.3818	0.6182	0.574118	iclipFeatures
chr17_25844733_25845067_Wdr90	1.84055	KO	1457	0.260057	0.739943	0.572576	iclipFeatures
chr19_37420375_37421859_Kif11	1.8395	KO	1458	0.755698	0.244302	0.613543	iclipFeatures
chr9_53816971_53818161_Slc35f2	1.83941	KO	1459	0.749256	0.250744	0.626571	iclipFeatures
chr2_75926043_75931350_Agps	1.83714	KO	1460	0.758638	0.241362	0.641757	iclipFeatures
chr4_101640573_101642799_Dnajc6	1.83703	KO	1461	0.55642	0.44358	0.67944	iclipFeatures
chr2_11585436_11585732_Rbm17	1.83612	KO	1462	0.743222	0.256778	0.722978	iclipFeatures
chr11_40701387_40702838_Hmmr	1.83586	KO	1463	0.698138	0.301862	0.722917	iclipFeatures
chr11_20021447_20024026_Spred2	1.83536	KO	1464	0.755698	0.244302	0.694084	iclipFeatures
chr6_120766417_120771192_Cecr2	1.83508	KO	1465	0.758638	0.241362	0.655315	iclipFeatures
chr9_54909741_54912534_Ireb2	1.83487	KO	1466	0.758638	0.241362	0.663282	iclipFeatures
chr1_128236758_128237737_R3hdm1	1.83402	KO	1467	0.695435	0.304565	0.614966	iclipFeatures
chr10_71381818_71385885_Ipmk	1.832	KO	1468	0.755082	0.244918	0.600843	iclipFeatures
chr16_91505411_91510522_Ifnar1	1.83161	KO	1469	0.46093	0.53907	0.599613	iclipFeatures
chr11_76250424_76250619_Rnmtl1	1.83126	KO	1470	0.370943	0.629057	0.599613	iclipFeatures
chr10_121410349_121412935_Rassf3	1.8305	KO	1471	0.636095	0.363905	0.580254	iclipFeatures
chr2_119248962_119249527_Spint1	1.82914	KO	1472	0.260057	0.739943	0.586015	iclipFeatures
chr7_30105900_30107622_Zfp260	1.82908	KO	1473	0.556912	0.443088	0.573623	iclipFeatures
chr19_37268740_37270741_Ide	1.828	KO	1474	0.743397	0.256603	0.572031	iclipFeatures
chr5_103989761_103990509_Hsd17b11	1.8273	KO	1475	0.758638	0.241362	0.602511	iclipFeatures
chr8_95719450_95720407_Cnot1	1.82642	KO	1476	0.565052	0.434948	0.601553	iclipFeatures
chr12_79174335_79176144_Rdh11	1.8257	KO	1477	0.753046	0.246954	0.62313	iclipFeatures
chr10_83594238_83596473_Washc4	1.82498	KO	1478	0.631157	0.368843	0.641702	iclipFeatures
chr4_32804027_32806112_Ankrd6	1.82471	KO	1479	0.445018	0.554982	0.643441	iclipFeatures
chr2_158495644_158499253_Ralgapb	1.82435	KO	1480	0.675734	0.324266	0.604672	iclipFeatures
chr5_5537450_5539251_Gtpbp10	1.8226	KO	1481	0.626523	0.373477	0.607257	iclipFeatures
chr15_8289823_8292091_Nipbl	1.82252	KO	1482	0.475822	0.524178	0.607816	iclipFeatures
chr5_86109286_86112649_Uba6	1.82222	KO	1483	0.742628	0.257372	0.570706	iclipFeatures
chr16_11192969_11193479_Rsl1d1	1.82206	KO	1484	0.760794	0.239206	0.601907	iclipFeatures
chrX_160801391_160808304_Cdkl5	1.82205	KO	1485	0.370943	0.629057	0.600101	iclipFeatures
chr2_59354448_59355208_Pkp4	1.82073	KO	1486	0.590905	0.409095	0.563454	iclipFeatures
chr11_68985696_68987962_Pfas	1.8185	KO	1487	0.758638	0.241362	0.591736	iclipFeatures
chr17_33908181_33908431_BC051226	1.8157	KO	1488	0.260057	0.739943	0.584781	iclipFeatures
chr10_71225463_71228707_Tfam	1.81551	KO	1489	0.75703	0.24297	0.556282	iclipFeatures
chr2_24789927_24791949_Ehmt1	1.81482	KO	1490	0.657668	0.342332	0.580464	iclipFeatures
chr9_40804949_40805201_Hspa8	1.81411	KO	1491	0.260057	0.739943	0.547826	iclipFeatures
chr13_113592178_113594608_Snx18	1.81343	KO	1492	0.758638	0.241362	0.53812	iclipFeatures
chr17_88486926_88490533_Foxn2	1.81226	KO	1493	0.673075	0.326925	0.586601	iclipFeatures
chr11_76777207_76782183_Cpd	1.81215	KO	1494	0.475808	0.524192	0.57094	iclipFeatures
chr9_77793251_77794489_Gclc	1.81184	KO	1495	0.612761	0.387239	0.580876	iclipFeatures
chr12_73983897_73984820_Snapc1	1.81169	KO	1496	0.26453	0.73547	0.597935	iclipFeatures
chr1_105753623_105755191_2310035C23Rik	1.81138	KO	1497	0.66158	0.33842	0.550919	iclipFeatures
chr17_14944170_14945939_1600012H06Rik	1.81136	KO	1498	0.744862	0.255138	0.559181	iclipFeatures
chr19_59296083_59299522_Pdzd8	1.81097	KO	1499	0.600422	0.399578	0.548802	iclipFeatures
chr6_54640783_54645839_Plekha8	1.81096	KO	1500	0.75703	0.24297	0.539748	iclipFeatures
chr12_59043091_59043661_Trappc6b	1.81043	KO	1501	0.430648	0.569352	0.539301	iclipFeatures
chr10_128567522_128569617_Erbb3	1.80654	KO	1502	0.288472	0.711528	0.547309	iclipFeatures
chr12_102003221_102005993_Cpsf2	1.80297	KO	1503	0.755698	0.244302	0.498828	iclipFeatures
chr1_156004579_156007035_Tor1aip1	1.80263	KO	1504	0.372013	0.627987	0.499156	iclipFeatures
chr11_70644026_70644765_Slc25a11	1.80079	KO	1505	0.522226	0.477774	0.48861	iclipFeatures
chr12_17791204_17791929_Hpcal1	1.79977	KO	1506	0.260057	0.739943	0.519711	iclipFeatures
chr2_34776113_34777547_Hspa5	1.79933	KO	1507	0.74166	0.25834	0.516947	iclipFeatures
chr13_54550633_54551290_Simc1	1.79932	KO	1508	0.260057	0.739943	0.486543	iclipFeatures
chr17_45585197_45585764_Slc29a1	1.79862	KO	1509	0.603697	0.396303	0.525205	iclipFeatures
chr9_57504836_57505450_Rpp25	1.79858	KO	1510	0.651572	0.348428	0.522818	iclipFeatures
chr6_18853634_18854059_Lsm8	1.79773	KO	1511	0.74166	0.25834	0.544257	iclipFeatures
chr7_44777221_44777515_Vrk3	1.79767	KO	1512	0.260833	0.739167	0.518743	iclipFeatures
chr17_80393751_80398180_Sos1	1.7972	KO	1513	0.451655	0.548345	0.518743	iclipFeatures
chr6_39397803_39399292_Mkrn1	1.79575	KO	1514	0.758638	0.241362	0.534453	iclipFeatures
chr2_121194834_121198505_Trp53bp1	1.79509	KO	1515	0.498356	0.501644	0.51303	iclipFeatures
chr13_69815689_69816096_Med10	1.79437	KO	1516	0.474437	0.525563	0.507772	iclipFeatures
chr9_99478371_99480743_Armc8	1.79421	KO	1517	0.486529	0.513471	0.550492	iclipFeatures
chr10_11609502_11610438_Timm8a1	1.79342	KO	1518	0.260057	0.739943	0.581191	iclipFeatures
chr1_167222882_167226381_Uck2	1.79129	KO	1519	0.760794	0.239206	0.581191	iclipFeatures
chr9_65828925_65833405_Trip4	1.79112	KO	1520	0.437339	0.562661	0.557361	iclipFeatures
chr8_106883861_106886301_Chtf8	1.79095	KO	1521	0.68908	0.31092	0.568505	iclipFeatures
chr6_142775340_142775714_Cmas	1.7899	KO	1522	0.688039	0.311961	0.576149	iclipFeatures
chrX_68715675_68717963_Fmr1	1.7892	KO	1523	0.758638	0.241362	0.626222	iclipFeatures
chr5_118762833_118765438_Med13l	1.789	KO	1524	0.758638	0.241362	0.576149	iclipFeatures
chr7_100160218_100161365_Lipt2	1.7881	KO	1525	0.260057	0.739943	0.607022	iclipFeatures
chr10_80130223_80130685_Stk11	1.7855	KO	1526	0.585878	0.414122	0.593427	iclipFeatures
chr5_5736316_5736673_Steap1	1.78538	KO	1527	0.562967	0.437033	0.594166	iclipFeatures
chr19_44303200_44306866_Scd2	1.78533	KO	1528	0.760794	0.239206	0.544308	iclipFeatures
chr18_36291055_36291305_Pura	1.78385	KO	1529	0.260057	0.739943	0.544524	iclipFeatures
chr2_69871182_69871846_Ssb	1.78311	KO	1530	0.746077	0.253923	0.565562	iclipFeatures
chr12_78837634_78840713_Mpp5	1.78002	KO	1531	0.553124	0.446876	0.569421	iclipFeatures
chr15_98038743_98042889_Senp1	1.77867	KO	1532	0.695435	0.304565	0.557017	iclipFeatures
chr5_31187557_31187833_Eif2b4	1.77818	KO	1533	0.260057	0.739943	0.547465	iclipFeatures
chr12_113136668_113137208_Mta1	1.7781	KO	1534	0.760794	0.239206	0.590665	iclipFeatures
chr12_28867095_28867493_Tssc1	1.77713	KO	1535	0.470436	0.529564	0.564629	iclipFeatures
chr10_80792738_80795461_Dot1l	1.77676	KO	1536	0.624473	0.375527	0.568963	iclipFeatures
chr2_30173446_30174092_Spout1	1.77674	KO	1537	0.438928	0.561072	0.548121	iclipFeatures
chr1_44001477_44003000_Tpp2	1.77661	KO	1538	0.665267	0.334733	0.597726	iclipFeatures
chr4_41114426_41115356_Nol6	1.77656	KO	1539	0.69206	0.30794	0.591168	iclipFeatures
chr13_46749086_46750605_Kif13a	1.77646	KO	1540	0.485714	0.514286	0.5824	iclipFeatures
chr7_114046781_114048163_Rras2	1.77635	KO	1541	0.596469	0.403531	0.596105	iclipFeatures
chr1_159344838_159347640_Rfwd2	1.77617	KO	1542	0.487014	0.512986	0.621853	iclipFeatures
chr4_15283350_15286753_Tmem64	1.77544	KO	1543	0.756099	0.243901	0.598376	iclipFeatures
chr11_106263170_106264158_Smarcd2	1.7751	KO	1544	0.695218	0.304782	0.583516	iclipFeatures
chr11_121147873_121148321_Tex19.1	1.77354	KO	1545	0.382752	0.617248	0.56095	iclipFeatures
chr8_40492537_40493986_Cnot7	1.77309	KO	1546	0.761527	0.238473	0.577167	iclipFeatures
chr18_31580167_31583190_Slc25a46	1.77275	KO	1547	0.696405	0.303595	0.602621	iclipFeatures
chrX_73354383_73359080_Zfp275	1.77242	KO	1548	0.430498	0.569502	0.58629	iclipFeatures
chr3_132981751_132983082_Gstcd	1.77194	KO	1549	0.543466	0.456534	0.591031	iclipFeatures
chr4_63133780_63139708_Zfp618	1.77157	KO	1550	0.260057	0.739943	0.59819	iclipFeatures
chr1_134630810_134635285_Kdm5b	1.77156	KO	1551	0.758638	0.241362	0.548557	iclipFeatures
chr9_42963841_42969181_Arhgef12	1.77151	KO	1552	0.741546	0.258454	0.553966	iclipFeatures
chr10_11213544_11217595_Shprh	1.7711	KO	1553	0.592795	0.407205	0.580098	iclipFeatures
chr11_62316425_62317842_Ncor1	1.77093	KO	1554	0.742628	0.257372	0.600772	iclipFeatures
chr19_7274657_7275225_Rcor2	1.76958	KO	1555	0.454337	0.545663	0.612946	iclipFeatures
chr16_13702257_13703612_Bfar	1.76753	KO	1556	0.265201	0.734799	0.612946	iclipFeatures
chr17_80580511_80581847_Map4k3	1.7669	KO	1557	0.750497	0.249503	0.581488	iclipFeatures
chr10_7905647_7907434_Tab2	1.76668	KO	1558	0.691815	0.308185	0.591973	iclipFeatures
chr1_82895058_82901182_Agfg1	1.76578	KO	1559	0.750204	0.249796	0.543716	iclipFeatures
chr2_32924026_32925254_Fam129b	1.76528	KO	1560	0.3818	0.6182	0.574146	iclipFeatures
chr8_95446095_95453366_Csnk2a2	1.76526	KO	1561	0.758638	0.241362	0.573632	iclipFeatures
chr12_38865769_38868215_Etv1	1.76445	KO	1562	0.426961	0.573039	0.558472	iclipFeatures
chr18_34318581_34322190_Apc	1.76409	KO	1563	0.697652	0.302348	0.565228	iclipFeatures
chr7_127254551_127254804_Zfp771	1.76392	KO	1564	0.260057	0.739943	0.541071	iclipFeatures
chr12_91555261_91559743_Gtf2a1	1.7616	KO	1565	0.758638	0.241362	0.578594	iclipFeatures
chr10_11609591_11610438_Gm9797	1.761	KO	1566	0.260057	0.739943	0.528938	iclipFeatures
chr13_70588688_70589600_Ice1	1.7609	KO	1567	0.598901	0.401099	0.561387	iclipFeatures
chr3_34068933_34070322_Fxr1	1.75975	KO	1568	0.759376	0.240624	0.567857	iclipFeatures
chr2_3455814_3458622_Suv39h2	1.75972	KO	1569	0.508632	0.491368	0.567857	iclipFeatures
chr18_20684598_20688320_B4galt6	1.75942	KO	1570	0.75703	0.24297	0.566338	iclipFeatures
chr11_115429660_115431275_Kctd2	1.75941	KO	1571	0.26208	0.73792	0.616412	iclipFeatures
chr8_109671320_109672447_Ist1	1.75936	KO	1572	0.751442	0.248558	0.631829	iclipFeatures
chr3_22210427_22216594_Tbl1xr1	1.75925	KO	1573	0.762358	0.237642	0.581975	iclipFeatures
chr7_140039500_140040605_Zfp511	1.75884	KO	1574	0.260057	0.739943	0.600634	iclipFeatures
chr2_22940072_22941871_Abi1	1.75815	KO	1575	0.74345	0.25655	0.586492	iclipFeatures
chr3_95945250_95947390_Anp32e	1.75796	KO	1576	0.760794	0.239206	0.635692	iclipFeatures
chr2_37569867_37584029_Strbp	1.75698	KO	1577	0.753076	0.246924	0.629243	iclipFeatures
chr11_87743313_87743618_Supt4a	1.75677	KO	1578	0.260833	0.739167	0.61648	iclipFeatures
chr1_165592175_165593677_Mpzl1	1.75611	KO	1579	0.695218	0.304782	0.653841	iclipFeatures
chr10_88445840_88447329_Gnptab	1.75539	KO	1580	0.615613	0.384387	0.65536	iclipFeatures
chr11_86210680_86212631_Ints2	1.75509	KO	1581	0.754076	0.245924	0.613486	iclipFeatures
chr8_94658800_94660276_Rspry1	1.75499	KO	1582	0.686953	0.313047	0.604384	iclipFeatures
chr3_68625858_68626482_Gm21949	1.75384	KO	1583	0.634731	0.365269	0.606164	iclipFeatures
chr3_68625858_68626482_Schip1	1.75384	KO	1584	0.633668	0.366332	0.570328	iclipFeatures
chr1_74267795_74268213_Arpc2	1.75299	KO	1585	0.758638	0.241362	0.578396	iclipFeatures
chr5_36600484_36602786_D5Ertd579e	1.75126	KO	1586	0.342049	0.657951	0.578852	iclipFeatures
chr7_116337264_116340040_Pik3c2a	1.74993	KO	1587	0.662061	0.337939	0.568899	iclipFeatures
chr16_10530206_10530812_Dexi	1.7498	KO	1588	0.278626	0.721374	0.574969	iclipFeatures
chr11_78255138_78255496_Sdf2	1.74964	KO	1589	0.336865	0.663135	0.566075	iclipFeatures
chr16_58465789_58469745_Dcbld2	1.74806	KO	1590	0.696288	0.303712	0.564556	iclipFeatures
chr11_101580618_101581951_Nbr1	1.7474	KO	1591	0.758638	0.241362	0.60643	iclipFeatures
chr10_128677170_128679529_Rab5b	1.7468	KO	1592	0.587424	0.412576	0.596079	iclipFeatures
chr1_134431658_134433351_Adipor1	1.74651	KO	1593	0.695435	0.304565	0.594222	iclipFeatures
chr17_86997060_87000069_Rhoq	1.74528	KO	1594	0.54472	0.45528	0.636399	iclipFeatures
chr10_69336634_69338554_Cdk1	1.74496	KO	1595	0.74345	0.25655	0.621017	iclipFeatures
chr8_111270942_111273019_Rfwd3	1.74486	KO	1596	0.760794	0.239206	0.609032	iclipFeatures
chr18_60571953_60572810_Rbm22	1.74395	KO	1597	0.558545	0.441455	0.611972	iclipFeatures
chr15_58047002_58048785_Zhx1	1.74317	KO	1598	0.260057	0.739943	0.592994	iclipFeatures
chr19_29143292_29143852_Rcl1	1.74313	KO	1599	0.758638	0.241362	0.575616	iclipFeatures
chr8_105713853_105716884_Gfod2	1.74264	KO	1600	0.542466	0.457534	0.566376	iclipFeatures
chr11_73175502_73176446_Emc6	1.7425	KO	1601	0.638795	0.361205	0.564619	iclipFeatures
chr4_41011535_41013873_Nfx1	1.74182	KO	1602	0.61682	0.38318	0.584844	iclipFeatures
chr4_48430857_48431205_Tex10	1.74105	KO	1603	0.505654	0.494346	0.614026	iclipFeatures
chr6_113333931_113334188_Ogg1	1.74022	KO	1604	0.370943	0.629057	0.575257	iclipFeatures
chr3_9427009_9438786_Zfp704	1.73945	KO	1605	0.651049	0.348951	0.576354	iclipFeatures
chr11_23489188_23490560_Usp34	1.73945	KO	1606	0.743222	0.256778	0.579917	iclipFeatures
chr15_103191543_103199715_Cbx5	1.73906	KO	1607	0.760794	0.239206	0.562524	iclipFeatures
chr14_75343764_75344426_Zc3h13	1.73824	KO	1608	0.551881	0.448119	0.586222	iclipFeatures
chr13_112968937_112969433_Dhx29	1.73738	KO	1609	0.370943	0.629057	0.614505	iclipFeatures
chr4_43583083_43587487_Rgp1	1.73722	KO	1610	0.553444	0.446556	0.593086	iclipFeatures
chr3_103167802_103169769_Dennd2c	1.73722	KO	1611	0.674423	0.325577	0.558164	iclipFeatures
chr10_7762803_7763150_Katna1	1.73662	KO	1612	0.442892	0.557108	0.527918	iclipFeatures
chr3_116631163_116632273_Mfsd14a	1.73548	KO	1613	0.742628	0.257372	0.498813	iclipFeatures
chr2_153208598_153210466_Tm9sf4	1.73489	KO	1614	0.653771	0.346229	0.536903	iclipFeatures
chr17_12227620_12228099_Map3k4	1.7347	KO	1615	0.436863	0.563137	0.556743	iclipFeatures
chr12_111827853_111828388_Zfyve21	1.73379	KO	1616	0.394001	0.605999	0.556374	iclipFeatures
chr4_53021360_53022060_Nipsnap3b	1.73244	KO	1617	0.458337	0.541663	0.588164	iclipFeatures
chr12_103407975_103408235_Ddx24	1.7323	KO	1618	0.260833	0.739167	0.589765	iclipFeatures
chr2_162934757_162937121_Srsf6	1.73176	KO	1619	0.751843	0.248157	0.600467	iclipFeatures
chr4_8606421_8607778_Rab2a	1.731	KO	1620	0.751843	0.248157	0.615794	iclipFeatures
chr5_114138376_114139323_Ung	1.73086	KO	1621	0.670729	0.329271	0.6509	iclipFeatures
chr7_122078560_122082199_Ubfd1	1.73055	KO	1622	0.760794	0.239206	0.6746	iclipFeatures
chr11_117852807_117855744_Birc5	1.7301	KO	1623	0.758638	0.241362	0.695561	iclipFeatures
chr11_74673948_74677812_Pafah1b1	1.72804	KO	1624	0.760794	0.239206	0.696135	iclipFeatures
chr6_48062394_48063831_Zfp746	1.72673	KO	1625	0.590128	0.409872	0.671401	iclipFeatures
chr4_155154072_155157340_Ski	1.72538	KO	1626	0.745065	0.254935	0.632999	iclipFeatures
chr3_54728481_54728762_Supt20	1.72461	KO	1627	0.695335	0.304665	0.582926	iclipFeatures
chr15_88826425_88826681_Creld2	1.72417	KO	1628	0.470436	0.529564	0.581325	iclipFeatures
chr14_55023885_55024137_Ngdn	1.72284	KO	1629	0.757587	0.242413	0.574789	iclipFeatures
chr13_9684834_9686903_Zmynd11	1.72031	KO	1630	0.504507	0.495493	0.571988	iclipFeatures
chr15_89426348_89426598_Chkb	1.71827	KO	1631	0.28671	0.71329	0.573561	iclipFeatures
chr7_99317672_99320352_Map6	1.71783	KO	1632	0.260057	0.739943	0.570185	iclipFeatures
chr4_126861819_126864109_Zmym4	1.71685	KO	1633	0.742628	0.257372	0.597404	iclipFeatures
chr18_10627724_10628230_Snrpd1	1.71625	KO	1634	0.695435	0.304565	0.547651	iclipFeatures
chr10_127197066_127199063_Pip4k2c	1.71602	KO	1635	0.562119	0.437881	0.573064	iclipFeatures
chr7_119715092_119716835_Thumpd1	1.71543	KO	1636	0.760794	0.239206	0.588987	iclipFeatures
chr18_34837670_34839370_Kdm3b	1.71526	KO	1637	0.66158	0.33842	0.616339	iclipFeatures
chr5_30674037_30674837_Cenpa	1.71515	KO	1638	0.742628	0.257372	0.61794	iclipFeatures
chr19_6938061_6938369_Gpr137	1.71456	KO	1639	0.260057	0.739943	0.595851	iclipFeatures
chr15_36997026_37001063_Zfp706	1.71386	KO	1640	0.758638	0.241362	0.605406	iclipFeatures
chr6_70904288_70905245_Eif2ak3	1.71332	KO	1641	0.445935	0.554065	0.568727	iclipFeatures
chr9_64715298_64717019_Rab11a	1.71212	KO	1642	0.533575	0.466425	0.564877	iclipFeatures
chr2_119648989_119651244_Nusap1	1.71187	KO	1643	0.758638	0.241362	0.566478	iclipFeatures
chr10_122078113_122081513_Tmem5	1.7118	KO	1644	0.474547	0.525453	0.616336	iclipFeatures
chr1_59711253_59719044_Nop58	1.70965	KO	1645	0.657668	0.342332	0.616552	iclipFeatures
chr14_54690233_54690742_1700123O20Rik	1.70951	KO	1646	0.394001	0.605999	0.626761	iclipFeatures
chr7_122148154_122149047_Dctn5	1.70917	KO	1647	0.623085	0.376915	0.643863	iclipFeatures
chr8_109860195_109864209_Ap1g1	1.70772	KO	1648	0.758638	0.241362	0.639806	iclipFeatures
chr8_75030033_75031978_Hmgxb4	1.70736	KO	1649	0.758638	0.241362	0.668215	iclipFeatures
chr4_118208212_118209820_Ptprf	1.70705	KO	1650	0.760794	0.239206	0.672513	iclipFeatures
chr8_108957102_108961636_Zfhx3	1.70578	KO	1651	0.548028	0.451972	0.693003	iclipFeatures
chr17_86831102_86833411_Epas1	1.70577	KO	1652	0.704593	0.295407	0.705035	iclipFeatures
chr5_66298724_66302541_Apbb2	1.70543	KO	1653	0.718068	0.281932	0.684156	iclipFeatures
chr19_60761114_60762080_Eif3a	1.70355	KO	1654	0.758638	0.241362	0.65654	iclipFeatures
chr14_50926888_50927188_Apex1	1.70308	KO	1655	0.70065	0.29935	0.647188	iclipFeatures
chr5_31156003_31157548_Gtf3c2	1.70226	KO	1656	0.598901	0.401099	0.649456	iclipFeatures
chr9_31068755_31075885_Zbtb44	1.7017	KO	1657	0.743397	0.256603	0.63986	iclipFeatures
chr9_35504220_35507652_Cdon	1.70066	KO	1658	0.549853	0.450147	0.643917	iclipFeatures
chr16_59490774_59493596_Crybg3	1.70053	KO	1659	0.482478	0.517522	0.594059	iclipFeatures
chr11_88830791_88831754_Akap1	1.70051	KO	1660	0.667272	0.332728	0.593713	iclipFeatures
chr7_120730661_120734854_BC030336	1.69972	KO	1661	0.570713	0.429287	0.6014	iclipFeatures
chr5_113742445_113743128_Sart3	1.69749	KO	1662	0.608629	0.391371	0.570238	iclipFeatures
chr11_6467598_6474911_Purb	1.69734	KO	1663	0.758638	0.241362	0.555409	iclipFeatures
chr9_44410158_44410413_Ccdc84	1.69609	KO	1664	0.260057	0.739943	0.571571	iclipFeatures
chr10_128697938_128699105_Cdk2	1.69548	KO	1665	0.697197	0.302803	0.530849	iclipFeatures
chr2_30149765_30152015_Tbc1d13	1.6944	KO	1666	0.67577	0.32423	0.519472	iclipFeatures
chr12_87273702_87273997_Ahsa1	1.69255	KO	1667	0.431772	0.568228	0.533719	iclipFeatures
chr9_96181780_96184608_Gk5	1.69084	KO	1668	0.401566	0.598434	0.523441	iclipFeatures
chr18_67206100_67207887_Chmp1b	1.69044	KO	1669	0.644092	0.355908	0.55657	iclipFeatures
chr17_25231867_25234443_Unkl	1.6904	KO	1670	0.260057	0.739943	0.562714	iclipFeatures
chr2_153265883_153270249_Pofut1	1.68965	KO	1671	0.456947	0.543053	0.560904	iclipFeatures
chr1_85849221_85851578_Cab39	1.68918	KO	1672	0.75109	0.24891	0.588095	iclipFeatures
chr1_54395876_54397879_Gtf3c3	1.68861	KO	1673	0.655866	0.344134	0.622883	iclipFeatures
chr6_98925337_98930089_Foxp1	1.68859	KO	1674	0.591339	0.408661	0.597874	iclipFeatures
chr8_111003185_111008280_Ddx19b	1.68675	KO	1675	0.758638	0.241362	0.597874	iclipFeatures
chr2_128610082_128612956_Anapc1	1.68643	KO	1676	0.657668	0.342332	0.589519	iclipFeatures
chr7_121642020_121648183_Usp31	1.68586	KO	1677	0.703686	0.296314	0.557407	iclipFeatures
chr11_106054855_106059324_Dcaf7	1.68542	KO	1678	0.749448	0.250552	0.538266	iclipFeatures
chr7_109711893_109712189_Akip1	1.68495	KO	1679	0.394001	0.605999	0.534204	iclipFeatures
chr14_12301123_12303231_3830406C13Rik	1.68329	KO	1680	0.260057	0.739943	0.484626	iclipFeatures
chr9_110981679_110984066_Lrrc2	1.68237	KO	1681	0.373394	0.626606	0.495022	iclipFeatures
chrX_134696415_134697772_Armcx4	1.68196	KO	1682	0.429976	0.570024	0.500732	iclipFeatures
chr2_5229188_5230878_Ccdc3	1.68145	KO	1683	0.464452	0.535548	0.500897	iclipFeatures
chr1_171463094_171464603_F11r	1.68144	KO	1684	0.550717	0.449283	0.50759	iclipFeatures
chr7_82306864_82307420_Sh3gl3	1.6813	KO	1685	0.26286	0.73714	0.507792	iclipFeatures
chr18_12990558_12992948_Impact	1.68053	KO	1686	0.761627	0.238373	0.498852	iclipFeatures
chrX_150983132_150986103_Gnl3l	1.67993	KO	1687	0.760794	0.239206	0.499321	iclipFeatures
chr18_60556441_60558762_Dctn4	1.67846	KO	1688	0.75109	0.24891	0.52874	iclipFeatures
chr12_85234465_85235628_Mlh3	1.6771	KO	1689	0.46093	0.53907	0.499674	iclipFeatures
chr7_25199912_25200162_Dedd2	1.67596	KO	1690	0.26208	0.73792	0.54954	iclipFeatures
chrX_166499811_166502317_Tceanc	1.6759	KO	1691	0.283996	0.716004	0.549241	iclipFeatures
chr6_86564199_86564449_1600020E01Rik	1.67578	KO	1692	0.434663	0.565337	0.534025	iclipFeatures
chr4_129148001_129151074_S100pbp	1.67559	KO	1693	0.758638	0.241362	0.523156	iclipFeatures
chr11_109575131_109577035_Wipi1	1.67553	KO	1694	0.260057	0.739943	0.503069	iclipFeatures
chr8_64718138_64718985_Msmo1	1.67547	KO	1695	0.761527	0.238473	0.502867	iclipFeatures
chr10_76351253_76351738_Pcnt	1.67533	KO	1696	0.758638	0.241362	0.540347	iclipFeatures
chr1_171340570_171342530_Nit1	1.67504	KO	1697	0.608629	0.391371	0.528913	iclipFeatures
chr2_31801899_31804362_Abl1	1.67418	KO	1698	0.642404	0.357596	0.526546	iclipFeatures
chr11_93932219_93932781_Mbtd1	1.67385	KO	1699	0.260057	0.739943	0.537634	iclipFeatures
chr11_121222406_121222656_Hexdc	1.67354	KO	1700	0.260057	0.739943	0.534437	iclipFeatures
chr10_80665317_80667106_Mknk2	1.67321	KO	1701	0.658805	0.341195	0.51487	iclipFeatures
chr3_95896371_95898592_Aph1a	1.67276	KO	1702	0.320317	0.679683	0.507012	iclipFeatures
chr15_82808446_82809787_Tcf20	1.67198	KO	1703	0.734968	0.265032	0.50893	iclipFeatures
chr6_71807801_71810710_Reep1	1.67149	KO	1704	0.370943	0.629057	0.558788	iclipFeatures
chr7_126382853_126384980_Nfatc2ip	1.67148	KO	1705	0.729555	0.270445	0.598227	iclipFeatures
chr1_37262096_37263384_Cnga3	1.67144	KO	1706	0.562967	0.437033	0.603805	iclipFeatures
chr9_110617979_110618633_Setd2	1.67132	KO	1707	0.53005	0.46995	0.647637	iclipFeatures
chr7_140809676_140811428_Zfp941	1.67105	KO	1708	0.66158	0.33842	0.650004	iclipFeatures
chr2_83663987_83664622_Zc3h15	1.66987	KO	1709	0.758638	0.241362	0.638915	iclipFeatures
chr2_132249161_132249728_Pcna	1.66923	KO	1710	0.654448	0.345552	0.635396	iclipFeatures
chr6_37965710_37968445_Trim24	1.66891	KO	1711	0.714583	0.285417	0.616288	iclipFeatures
chr5_36471402_36474080_Grpel1	1.66612	KO	1712	0.758638	0.241362	0.6385	iclipFeatures
chr1_172377970_172384099_Pigm	1.66572	KO	1713	0.758638	0.241362	0.636416	iclipFeatures
chr11_69850400_69852058_Plscr3	1.66544	KO	1714	0.260057	0.739943	0.63586	iclipFeatures
chr3_89782288_89784000_Ube2q1	1.66412	KO	1715	0.694364	0.305636	0.626057	iclipFeatures
chr6_81958071_81959915_Gcfc2	1.66302	KO	1716	0.371884	0.628116	0.588804	iclipFeatures
chr16_37881462_37888858_Lrrc58	1.66285	KO	1717	0.75217	0.24783	0.562648	iclipFeatures
chr10_117215139_117215666_Yeats4	1.66197	KO	1718	0.640739	0.359261	0.526386	iclipFeatures
chr15_98831668_98834499_Kmt2d	1.65968	KO	1719	0.753076	0.246924	0.541126	iclipFeatures
chr16_13715055_13715553_Pla2g10	1.65958	KO	1720	0.55642	0.44358	0.510594	iclipFeatures
chr17_74423413_74424229_Slc30a6	1.65893	KO	1721	0.342049	0.657951	0.549485	iclipFeatures
chr5_31054367_31054633_Atraid	1.65746	KO	1722	0.497081	0.502919	0.550347	iclipFeatures
chr3_122955585_122957554_Usp53	1.6574	KO	1723	0.396023	0.603977	0.562137	iclipFeatures
chr4_149744035_149744737_Slc25a33	1.65699	KO	1724	0.407451	0.592549	0.543126	iclipFeatures
chr3_137908321_137916557_Dnajb14	1.65693	KO	1725	0.389047	0.610953	0.539804	iclipFeatures
chr10_91147570_91149475_Tmpo	1.65554	KO	1726	0.760794	0.239206	0.571227	iclipFeatures
chr9_62791818_62796284_Fem1b	1.65248	KO	1727	0.760794	0.239206	0.558614	iclipFeatures
chr1_151469404_151471315_Rnf2	1.65207	KO	1728	0.758638	0.241362	0.588089	iclipFeatures
chr13_98246801_98249257_Utp15	1.65158	KO	1729	0.562967	0.437033	0.604244	iclipFeatures
chr5_3689998_3692755_Ankib1	1.65011	KO	1730	0.523196	0.476804	0.641394	iclipFeatures
chr5_115297109_115298763_Dynll1	1.64967	KO	1731	0.656284	0.343716	0.630534	iclipFeatures
chr18_84207701_84208741_Zfp407	1.64935	KO	1732	0.370943	0.629057	0.613266	iclipFeatures
chr4_45395922_45399240_Slc25a51	1.64805	KO	1733	0.690779	0.309221	0.563486	iclipFeatures
chr8_23171264_23174551_Gpat4	1.6479	KO	1734	0.568995	0.431005	0.561436	iclipFeatures
chr17_53670868_53672721_Kat2b	1.64738	KO	1735	0.760554	0.239446	0.584726	iclipFeatures
chr12_72100828_72101529_Jkamp	1.646	KO	1736	0.652185	0.347815	0.595177	iclipFeatures
chr14_57832701_57836646_Zdhhc20	1.64382	KO	1737	0.588122	0.411878	0.634162	iclipFeatures
chr15_82206951_82207212_Shisa8	1.64306	KO	1738	0.260833	0.739167	0.641164	iclipFeatures
chr1_139447530_139453007_Zbtb41	1.64188	KO	1739	0.542466	0.457534	0.653808	iclipFeatures
chr11_84078919_84079591_Tada2a	1.64149	KO	1740	0.756099	0.243901	0.653616	iclipFeatures
chr9_94517863_94520314_1190002N15Rik	1.64118	KO	1741	0.760794	0.239206	0.625492	iclipFeatures
chr17_29041249_29043372_Srsf3	1.64097	KO	1742	0.760794	0.239206	0.617395	iclipFeatures
chr10_121587379_121590193_Xpot	1.64087	KO	1743	0.760794	0.239206	0.617318	iclipFeatures
chr8_84869004_84869257_Farsa	1.63933	KO	1744	0.695435	0.304565	0.637226	iclipFeatures
chr18_62504058_62504701_Fbxo38	1.63931	KO	1745	0.758638	0.241362	0.636561	iclipFeatures
chr11_5191551_5194952_Kremen1	1.63883	KO	1746	0.370943	0.629057	0.609259	iclipFeatures
chr2_148691048_148692949_Gzf1	1.63741	KO	1747	0.507157	0.492843	0.559904	iclipFeatures
chr6_65935969_65936990_Prdm5	1.63731	KO	1748	0.260057	0.739943	0.552661	iclipFeatures
chr5_88756081_88764220_Mob1b	1.63692	KO	1749	0.741546	0.258454	0.542249	iclipFeatures
chr13_21192588_21194724_Trim27	1.63675	KO	1750	0.749448	0.250552	0.535821	iclipFeatures
chr16_97791466_97794179_Prdm15	1.63666	KO	1751	0.487775	0.512225	0.574806	iclipFeatures
chr11_120610061_120610668_Pcyt2	1.63627	KO	1752	0.26725	0.73275	0.559197	iclipFeatures
chr12_102568581_102570125_Itpk1	1.63572	KO	1753	0.688362	0.311638	0.570626	iclipFeatures
chr10_108279392_108279762_Ppp1r12a	1.63571	KO	1754	0.591311	0.408689	0.522477	iclipFeatures
chr8_111863037_111866365_Tmem170	1.63533	KO	1755	0.694364	0.305636	0.510899	iclipFeatures
chr9_65659437_65660528_Rbpms2	1.63512	KO	1756	0.760794	0.239206	0.537985	iclipFeatures
chr15_27730648_27732481_Trio	1.63456	KO	1757	0.351068	0.648932	0.587339	iclipFeatures
chr15_79248992_79249484_Pick1	1.6339	KO	1758	0.374337	0.625663	0.588037	iclipFeatures
chr16_87483178_87483517_Usp16	1.6335	KO	1759	0.260057	0.739943	0.604769	iclipFeatures
chr5_121439863_121442551_Naa25	1.63037	KO	1760	0.633668	0.366332	0.561875	iclipFeatures
chr13_9170942_9174451_Larp4b	1.62943	KO	1761	0.758638	0.241362	0.511879	iclipFeatures
chr17_13903929_13906150_Afdn	1.62873	KO	1762	0.760794	0.239206	0.502778	iclipFeatures
chr13_112867568_112867894_Plpp1	1.62865	KO	1763	0.695335	0.304665	0.491428	iclipFeatures
chr6_83340253_83343776_Mob1a	1.62841	KO	1764	0.758638	0.241362	0.503138	iclipFeatures
chrX_12036737_12037625_Bcor	1.62823	KO	1765	0.265423	0.734577	0.484467	iclipFeatures
chr9_63646766_63650261_Smad3	1.62819	KO	1766	0.260833	0.739167	0.484551	iclipFeatures
chr17_22337986_22338785_Zfp944	1.62807	KO	1767	0.260057	0.739943	0.484156	iclipFeatures
chr9_106658745_106659026_Tex264	1.62761	KO	1768	0.260833	0.739167	0.490409	iclipFeatures
chr2_150832487_150833100_Abhd12	1.62707	KO	1769	0.377163	0.622837	0.453946	iclipFeatures
chr5_103861972_103863067_Klhl8	1.62654	KO	1770	0.446957	0.553043	0.493032	iclipFeatures
chr1_97706042_97707952_Ppip5k2	1.62615	KO	1771	0.759477	0.240523	0.50918	iclipFeatures
chr6_71588969_71589634_Kdm3a	1.62597	KO	1772	0.756841	0.243159	0.552065	iclipFeatures
chr4_4762483_4767703_Impad1	1.6258	KO	1773	0.757871	0.242129	0.569361	iclipFeatures
chr13_59449534_59450231_Agtpbp1	1.62454	KO	1774	0.394001	0.605999	0.568739	iclipFeatures
chr17_85015447_85017128_Ppm1b	1.62377	KO	1775	0.656284	0.343716	0.582969	iclipFeatures
chr12_116058952_116063361_Zfp386	1.6235	KO	1776	0.422317	0.577683	0.533027	iclipFeatures
chr8_122433595_122434094_Mvd	1.62241	KO	1777	0.688904	0.311096	0.494437	iclipFeatures
chr16_18834105_18835261_Ufd1l	1.62215	KO	1778	0.433792	0.566208	0.444733	iclipFeatures
chr2_158786150_158786637_Fam83d	1.62206	KO	1779	0.370943	0.629057	0.480553	iclipFeatures
chr8_83999875_84000412_Samd1	1.6213	KO	1780	0.589259	0.410741	0.478143	iclipFeatures
chr3_34677743_34677993_Sox2ot	1.62096	KO	1781	0.260057	0.739943	0.480671	iclipFeatures
chr2_180176033_180176288_Adrm1	1.62045	KO	1782	0.370943	0.629057	0.437875	iclipFeatures
chrX_134362002_134363104_Cenpi	1.61924	KO	1783	0.260833	0.739167	0.434596	iclipFeatures
chr6_87814268_87819095_Isy1	1.61896	KO	1784	0.752194	0.247806	0.4438	iclipFeatures
chr11_70940098_70943105_Rabep1	1.61891	KO	1785	0.632186	0.367814	0.450319	iclipFeatures
chr2_104426480_104429854_Hipk3	1.61866	KO	1786	0.447602	0.552398	0.480313	iclipFeatures
chr13_45410510_45412019_Mylip	1.6183	KO	1787	0.26094	0.73906	0.469225	iclipFeatures
chr9_80143862_80144953_Senp6	1.6182	KO	1788	0.401005	0.598995	0.469147	iclipFeatures
chr16_35825398_35828462_Hspbap1	1.6173	KO	1789	0.462983	0.537017	0.468082	iclipFeatures
chr2_119609531_119610318_Oip5	1.61671	KO	1790	0.654448	0.345552	0.480943	iclipFeatures
chr11_74669610_74670849_Cluh	1.6165	KO	1791	0.560001	0.439999	0.484924	iclipFeatures
chr11_76208007_76209416_Fam57a	1.61603	KO	1792	0.260057	0.739943	0.51931	iclipFeatures
chr7_19581034_19581293_Clasrp	1.61551	KO	1793	0.260057	0.739943	0.555105	iclipFeatures
chr5_33640054_33640811_Slbp	1.61438	KO	1794	0.741546	0.258454	0.58467	iclipFeatures
chr12_105836860_105838943_Papola	1.61386	KO	1795	0.760794	0.239206	0.573842	iclipFeatures
chr16_20123106_20127744_Klhl24	1.61308	KO	1796	0.487413	0.512587	0.543848	iclipFeatures
chr2_76695502_76697335_Plekha3	1.61307	KO	1797	0.604796	0.395204	0.593921	iclipFeatures
chr1_179744893_179746480_Ahctf1	1.61258	KO	1798	0.758954	0.241046	0.630631	iclipFeatures
chr17_28970884_28972545_Stk38	1.61256	KO	1799	0.758638	0.241362	0.632555	iclipFeatures
chr2_173033510_173034734_Rbm38	1.61199	KO	1800	0.546165	0.453835	0.622634	iclipFeatures
chr4_24602646_24602950_Mms22l	1.6116	KO	1801	0.260057	0.739943	0.611081	iclipFeatures
chr4_123054292_123054949_Trit1	1.6115	KO	1802	0.760794	0.239206	0.59499	iclipFeatures
chr2_3488849_3489144_Hspa14	1.61137	KO	1803	0.627149	0.372851	0.594959	iclipFeatures
chr16_8688721_8690825_Usp7	1.61041	KO	1804	0.760794	0.239206	0.584906	iclipFeatures
chr7_126101714_126102288_Xpo6	1.61034	KO	1805	0.66158	0.33842	0.606127	iclipFeatures
chr17_23610764_23611019_Zscan10	1.61016	KO	1806	0.371884	0.628116	0.655435	iclipFeatures
chr7_10487223_10489776_Zik1	1.60915	KO	1807	0.443886	0.556114	0.642587	iclipFeatures
chr17_34028265_34028795_Slc39a7	1.60818	KO	1808	0.758638	0.241362	0.645742	iclipFeatures
chr9_99385419_99388404_Mras	1.60814	KO	1809	0.658116	0.341884	0.628588	iclipFeatures
chr19_16383394_16387463_Gnaq	1.60751	KO	1810	0.758368	0.241632	0.614006	iclipFeatures
chr5_130241219_130243765_Tmem248	1.60691	KO	1811	0.753137	0.246863	0.635743	iclipFeatures
chr2_69108594_69114283_Cers6	1.60661	KO	1812	0.632314	0.367686	0.617875	iclipFeatures
chr3_89999586_90000895_Ubap2l	1.60661	KO	1813	0.658699	0.341301	0.61809	iclipFeatures
chr18_38316612_38317849_Rnf14	1.60627	KO	1814	0.589259	0.410741	0.606651	iclipFeatures
chr14_61531850_61535143_Spryd7	1.60584	KO	1815	0.515755	0.484245	0.557267	iclipFeatures
chr1_36140026_36144225_Uggt1	1.60338	KO	1816	0.589259	0.410741	0.507959	iclipFeatures
chr16_36871834_36872721_Iqcb1	1.60334	KO	1817	0.265201	0.734799	0.471013	iclipFeatures
chr5_122456323_122457150_Atp2a2	1.60313	KO	1818	0.760794	0.239206	0.471529	iclipFeatures
chr17_5343011_5347656_Arid1b	1.60274	KO	1819	0.54372	0.45628	0.482125	iclipFeatures
chr11_53600852_53604246_Kif3a	1.60143	KO	1820	0.26453	0.73547	0.506629	iclipFeatures
chr7_44862400_44862992_Pnkp	1.60138	KO	1821	0.260057	0.739943	0.473709	iclipFeatures
chr14_30595353_30595866_Prkcd	1.59961	KO	1822	0.26286	0.73714	0.506323	iclipFeatures
chr16_95999269_96002188_Brwd1	1.59871	KO	1823	0.663857	0.336143	0.499787	iclipFeatures
chr1_51749757_51751272_Myo1b	1.59865	KO	1824	0.695218	0.304782	0.515365	iclipFeatures
chr1_191778534_191784257_Lpgat1	1.59849	KO	1825	0.760794	0.239206	0.514917	iclipFeatures
chr16_18564286_18566680_Gnb1l	1.59815	KO	1826	0.260057	0.739943	0.515119	iclipFeatures
chr5_123728425_123729176_Rsrc2	1.59776	KO	1827	0.591339	0.408661	0.5546	iclipFeatures
chr19_53379213_53380463_Smndc1	1.59762	KO	1828	0.695435	0.304565	0.528699	iclipFeatures
chr10_80640076_80640771_Csnk1g2	1.597	KO	1829	0.699498	0.300502	0.48563	iclipFeatures
chr10_104196203_104196522_Gm20765	1.59626	KO	1830	0.260057	0.739943	0.485488	iclipFeatures
chr10_104196203_104196522_Gm4340	1.59626	KO	1831	0.26208	0.73792	0.491138	iclipFeatures
chr9_20428317_20436386_Zfp26	1.59603	KO	1832	0.657668	0.342332	0.508084	iclipFeatures
chr5_30058199_30061241_Tyms	1.59554	KO	1833	0.404845	0.595155	0.476968	iclipFeatures
chr10_81621784_81622412_Sirt6	1.59411	KO	1834	0.26453	0.73547	0.454148	iclipFeatures
chr10_116485160_116486250_Cnot2	1.59395	KO	1835	0.759376	0.240624	0.492707	iclipFeatures
chr18_5773066_5775468_Zeb1	1.59312	KO	1836	0.316553	0.683447	0.528181	iclipFeatures
chr10_62580245_62582349_Ddx21	1.59299	KO	1837	0.760794	0.239206	0.521451	iclipFeatures
chr19_6080761_6081027_Zfpl1	1.59202	KO	1838	0.384279	0.615721	0.506972	iclipFeatures
chr4_135975459_135976394_Pithd1	1.59183	KO	1839	0.471295	0.528705	0.547067	iclipFeatures
chr8_105251684_105253053_D230025D16Rik	1.59158	KO	1840	0.645649	0.354351	0.500416	iclipFeatures
chr6_124833030_124833703_Cdca3	1.5912	KO	1841	0.61682	0.38318	0.542591	iclipFeatures
chr3_116548200_116549981_Dbt	1.59087	KO	1842	0.590368	0.409632	0.542121	iclipFeatures
chrX_36608182_36610972_Akap17b	1.58998	KO	1843	0.260057	0.739943	0.555735	iclipFeatures
chr15_12934995_12935291_Drosha	1.58935	KO	1844	0.665485	0.334515	0.582945	iclipFeatures
chr2_145915889_145916425_Naa20	1.5881	KO	1845	0.292858	0.707142	0.59446	iclipFeatures
chr5_138133883_138134265_Zscan21	1.58743	KO	1846	0.738305	0.261695	0.559298	iclipFeatures
chr4_135412307_135416419_Rcan3	1.58715	KO	1847	0.756099	0.243901	0.52963	iclipFeatures
chr14_36874935_36879698_Ccser2	1.58712	KO	1848	0.520416	0.479584	0.579489	iclipFeatures
chr6_148921034_148923030_Fam60a	1.58687	KO	1849	0.743397	0.256603	0.560115	iclipFeatures
chr2_91013365_91019497_Celf1	1.58658	KO	1850	0.760794	0.239206	0.578411	iclipFeatures
chr11_84040928_84044578_Synrg	1.58644	KO	1851	0.265201	0.734799	0.58066	iclipFeatures
chr6_118501307_118503022_Ankrd26	1.58611	KO	1852	0.293693	0.706307	0.548231	iclipFeatures
chr1_125392904_125393994_Actr3	1.58543	KO	1853	0.758638	0.241362	0.533485	iclipFeatures
chr19_41941085_41944552_Mms19	1.58502	KO	1854	0.471744	0.528256	0.49624	iclipFeatures
chr3_14564452_14568303_Lrrcc1	1.58456	KO	1855	0.475822	0.524178	0.44923	iclipFeatures
chr17_24942151_24944490_Hn1l	1.58404	KO	1856	0.760794	0.239206	0.498647	iclipFeatures
chr2_25222157_25222407_Tubb4b	1.58347	KO	1857	0.431813	0.568187	0.54476	iclipFeatures
chr8_36216062_36217442_Lonrf1	1.58328	KO	1858	0.372955	0.627045	0.513299	iclipFeatures
chr1_10136145_10136768_Cspp1	1.58326	KO	1859	0.370943	0.629057	0.49241	iclipFeatures
chr5_137314557_137314950_Slc12a9	1.58291	KO	1860	0.290694	0.709306	0.520692	iclipFeatures
chr5_124368701_124374528_Sbno1	1.58287	KO	1861	0.759376	0.240624	0.503538	iclipFeatures
chr3_19219106_19220817_Mtfr1	1.58286	KO	1862	0.754823	0.245177	0.531081	iclipFeatures
chr2_131246789_131248025_Mavs	1.58069	KO	1863	0.444023	0.555977	0.553626	iclipFeatures
chr14_56524781_56525032_Rnf17	1.58027	KO	1864	0.26286	0.73714	0.592611	iclipFeatures
chr5_110259129_110260286_Pgam5	1.58019	KO	1865	0.758638	0.241362	0.58975	iclipFeatures
chr18_76304730_76311747_Smad2	1.5798	KO	1866	0.589259	0.410741	0.589676	iclipFeatures
chr3_88361108_88362338_Smg5	1.57899	KO	1867	0.707242	0.292758	0.553594	iclipFeatures
chr2_118641319_118641592_Bub1b	1.57723	KO	1868	0.598401	0.401599	0.58092	iclipFeatures
chr15_31455898_31459188_March6	1.57714	KO	1869	0.760794	0.239206	0.614133	iclipFeatures
chr11_107671342_107672287_Helz	1.5744	KO	1870	0.26208	0.73792	0.600354	iclipFeatures
chr6_140650786_140655481_Aebp2	1.57367	KO	1871	0.758638	0.241362	0.569291	iclipFeatures
chr9_35216964_35217747_Fam118b	1.57321	KO	1872	0.394001	0.605999	0.541533	iclipFeatures
chr14_31506617_31509858_Eaf1	1.57209	KO	1873	0.717291	0.282709	0.528538	iclipFeatures
chr7_113315625_113316428_Btbd10	1.57148	KO	1874	0.59499	0.40501	0.528538	iclipFeatures
chr14_67740412_67742310_Kctd9	1.57089	KO	1875	0.620849	0.379151	0.576593	iclipFeatures
chr12_69189086_69189887_Dnaaf2	1.57086	KO	1876	0.278626	0.721374	0.539005	iclipFeatures
chr8_122481697_122481981_Piezo1	1.57074	KO	1877	0.429663	0.570337	0.573771	iclipFeatures
chr12_52567338_52567852_Arhgap5	1.57004	KO	1878	0.468453	0.531547	0.57715	iclipFeatures
chrX_13291492_13294052_Ddx3x	1.56764	KO	1879	0.760794	0.239206	0.573948	iclipFeatures
chr4_57892967_57896984_Pakap	1.56714	KO	1880	0.742628	0.257372	0.575844	iclipFeatures
chrX_130460935_130465834_Diaph2	1.56704	KO	1881	0.382752	0.617248	0.573987	iclipFeatures
chr13_73514288_73516422_Lpcat1	1.56657	KO	1882	0.74166	0.25834	0.557027	iclipFeatures
chr10_128817411_128819446_Dnajc14	1.5638	KO	1883	0.75109	0.24891	0.536265	iclipFeatures
chr16_49018383_49019705_C330027C09Rik	1.56327	KO	1884	0.562967	0.437033	0.522494	iclipFeatures
chr15_12270071_12272240_Mtmr12	1.56255	KO	1885	0.639811	0.360189	0.485947	iclipFeatures
chr10_104196243_104196493_Gm21304	1.56191	KO	1886	0.260057	0.739943	0.473678	iclipFeatures
chr10_104196243_104196493_Gm6763	1.56191	KO	1887	0.260057	0.739943	0.473666	iclipFeatures
chr10_104196243_104196493_Gm8764	1.56191	KO	1888	0.260833	0.739167	0.456734	iclipFeatures
chr18_3434975_3436700_Cul2	1.56116	KO	1889	0.623085	0.376915	0.426443	iclipFeatures
chr12_110869078_110869998_Zfp839	1.56101	KO	1890	0.377163	0.622837	0.388467	iclipFeatures
chr9_123694415_123700097_Lztfl1	1.56087	KO	1891	0.260057	0.739943	0.438541	iclipFeatures
chr5_125385964_125386221_Ubc	1.56005	KO	1892	0.741546	0.258454	0.460465	iclipFeatures
chr14_49012143_49014160_Exoc5	1.55954	KO	1893	0.581765	0.418235	0.508823	iclipFeatures
chr10_104196203_104196493_Gm21293	1.55745	KO	1894	0.260057	0.739943	0.522594	iclipFeatures
chr12_69965011_69966139_Sav1	1.55691	KO	1895	0.260057	0.739943	0.550645	iclipFeatures
chr11_95957161_95963499_Igf2bp1	1.55674	KO	1896	0.760794	0.239206	0.552502	iclipFeatures
chrX_135803103_135803474_Gprasp1	1.55635	KO	1897	0.479299	0.520701	0.504353	iclipFeatures
chr4_57892891_57896984_Akap2	1.55622	KO	1898	0.744413	0.255587	0.503345	iclipFeatures
chr19_38967827_38971051_Hells	1.55552	KO	1899	0.760794	0.239206	0.529562	iclipFeatures
chr5_105814305_105815215_Lrrc8d	1.55486	KO	1900	0.657668	0.342332	0.563645	iclipFeatures
chr6_71880637_71881152_Ptcd3	1.55482	KO	1901	0.278626	0.721374	0.516466	iclipFeatures
chr12_72911658_72913311_4930447C04Rik	1.55465	KO	1902	0.260057	0.739943	0.54319	iclipFeatures
chr9_21353681_21355028_Slc44a2	1.55424	KO	1903	0.571688	0.428312	0.506806	iclipFeatures
chr16_29651628_29654884_Opa1	1.55342	KO	1904	0.522226	0.477774	0.500163	iclipFeatures
chr11_120103950_120104996_Slc38a10	1.55265	KO	1905	0.600887	0.399113	0.471491	iclipFeatures
chr3_88744699_88747699_Syt11	1.5513	KO	1906	0.289	0.711	0.480723	iclipFeatures
chr11_50385776_50386529_Hnrnph1	1.551	KO	1907	0.74654	0.25346	0.52898	iclipFeatures
chr4_45315121_45316131_Trmt10b	1.55056	KO	1908	0.380579	0.619421	0.529894	iclipFeatures
chr7_126851579_126852769_Ino80e	1.55053	KO	1909	0.694364	0.305636	0.504476	iclipFeatures
chr13_63899503_63900302_Ercc6l2	1.55028	KO	1910	0.370943	0.629057	0.504227	iclipFeatures
chr8_27225775_27226528_Adrb3	1.54999	KO	1911	0.370943	0.629057	0.550272	iclipFeatures
chr3_95759872_95763679_Rprd2	1.54963	KO	1912	0.742628	0.257372	0.501624	iclipFeatures
chr11_116537692_116539043_Ube2o	1.54953	KO	1913	0.580834	0.419166	0.491428	iclipFeatures
chr16_38497842_38498932_Timmdc1	1.5491	KO	1914	0.26804	0.73196	0.447998	iclipFeatures
chr11_51791443_51791953_Sar1b	1.54846	KO	1915	0.598401	0.401599	0.486983	iclipFeatures
chr14_99034543_99036489_Mzt1	1.54772	KO	1916	0.749448	0.250552	0.494963	iclipFeatures
chr9_63163767_63164085_Map2k5	1.54664	KO	1917	0.260057	0.739943	0.472923	iclipFeatures
chrX_94273265_94277724_Klhl15	1.54599	KO	1918	0.278626	0.721374	0.467535	iclipFeatures
chr14_32295335_32295649_Parg	1.54493	KO	1919	0.260057	0.739943	0.466737	iclipFeatures
chr11_121306964_121309898_Foxk2	1.5442	KO	1920	0.760794	0.239206	0.432902	iclipFeatures
chr9_49078319_49078773_Zw10	1.54404	KO	1921	0.450752	0.549248	0.43222	iclipFeatures
chr1_105518421_105522003_Pign	1.54353	KO	1922	0.522226	0.477774	0.482367	iclipFeatures
chr2_31214340_31218775_Gpr107	1.54298	KO	1923	0.526951	0.473049	0.500973	iclipFeatures
chr17_28326111_28326574_Fance	1.54162	KO	1924	0.260057	0.739943	0.541125	iclipFeatures
chr9_44509581_44510412_Bcl9l	1.54105	KO	1925	0.260057	0.739943	0.491051	iclipFeatures
chr7_84109354_84110581_Abhd17c	1.54018	KO	1926	0.742628	0.257372	0.520406	iclipFeatures
chr5_88781246_88783281_Dck	1.53944	KO	1927	0.761527	0.238473	0.533561	iclipFeatures
chr6_115840696_115842484_Mbd4	1.53854	KO	1928	0.464681	0.535319	0.556729	iclipFeatures
chr1_58900448_58904120_Trak2	1.53669	KO	1929	0.66158	0.33842	0.580835	iclipFeatures
chr16_35926510_35929298_Dtx3l	1.53641	KO	1930	0.260057	0.739943	0.629973	iclipFeatures
chr7_68226340_68233668_Igf1r	1.53589	KO	1931	0.744299	0.255701	0.630656	iclipFeatures
chr8_78505267_78505545_Rbmxl1	1.53522	KO	1932	0.653771	0.346229	0.580509	iclipFeatures
chr7_131568725_131571898_Bub3	1.53473	KO	1933	0.758638	0.241362	0.584146	iclipFeatures
chr2_120316460_120318033_Vps39	1.53455	KO	1934	0.501113	0.498887	0.557388	iclipFeatures
chr1_58462770_58464224_Orc2	1.53434	KO	1935	0.751442	0.248558	0.557388	iclipFeatures
chr4_135863948_135865818_Srsf10	1.53344	KO	1936	0.749448	0.250552	0.508964	iclipFeatures
chr8_25801947_25803975_Lsm1	1.5327	KO	1937	0.260057	0.739943	0.469592	iclipFeatures
chr17_66336981_66338154_Mtcl1	1.53246	KO	1938	0.501052	0.498948	0.459731	iclipFeatures
chr2_152704621_152708670_H13	1.53158	KO	1939	0.394001	0.605999	0.454326	iclipFeatures
chr4_133591398_133591735_Gpn2	1.53101	KO	1940	0.260057	0.739943	0.4537	iclipFeatures
chr3_88729342_88731048_Rit1	1.53095	KO	1941	0.260057	0.739943	0.454619	iclipFeatures
chr11_69656460_69656727_Sox15	1.53059	KO	1942	0.260057	0.739943	0.503558	iclipFeatures
chr10_128320765_128321358_Pan2	1.52927	KO	1943	0.660026	0.339974	0.528562	iclipFeatures
chr8_70133096_70133751_Nr2c2ap	1.52863	KO	1944	0.447068	0.552932	0.558796	iclipFeatures
chr4_32019533_32023470_Map3k7	1.52826	KO	1945	0.745179	0.254821	0.592777	iclipFeatures
chr5_124886329_124888630_Zfp664	1.52807	KO	1946	0.758638	0.241362	0.623068	iclipFeatures
chrX_38531615_38533632_Cul4b	1.52805	KO	1947	0.749448	0.250552	0.659777	iclipFeatures
chr11_32744529_32746816_Fbxw11	1.52767	KO	1948	0.75109	0.24891	0.643703	iclipFeatures
chr14_20384637_20385361_Dnajc9	1.52753	KO	1949	0.69634	0.30366	0.630652	iclipFeatures
chr9_15260350_15262226_Med17	1.52694	KO	1950	0.599869	0.400131	0.632213	iclipFeatures
chr6_97151949_97155353_Tmf1	1.52677	KO	1951	0.562967	0.437033	0.625978	iclipFeatures
chr17_53506429_53507681_Rab5a	1.52672	KO	1952	0.627149	0.372851	0.626898	iclipFeatures
chr18_10064400_10066047_Rock1	1.5259	KO	1953	0.499287	0.500713	0.611618	iclipFeatures
chr5_131437334_131437584_Auts2	1.52578	KO	1954	0.316553	0.683447	0.617848	iclipFeatures
chr6_113151470_113153435_Setd5	1.52556	KO	1955	0.760794	0.239206	0.584381	iclipFeatures
chr10_58493904_58494175_Ranbp2	1.52549	KO	1956	0.696288	0.303712	0.592493	iclipFeatures
chr5_108106913_108109219_Mtf2	1.52523	KO	1957	0.758638	0.241362	0.573413	iclipFeatures
chr10_120083607_120084811_Helb	1.52488	KO	1958	0.598293	0.401707	0.599564	iclipFeatures
chr9_53614581_53617946_Cul5	1.52418	KO	1959	0.758638	0.241362	0.642853	iclipFeatures
chrX_164070702_164071233_Siah1b	1.52313	KO	1960	0.265201	0.734799	0.642344	iclipFeatures
chr13_95350682_95351501_Aggf1	1.52296	KO	1961	0.644092	0.355908	0.632457	iclipFeatures
chr1_163953753_163954310_BC055324	1.52231	KO	1962	0.436347	0.563653	0.632863	iclipFeatures
chr16_17043685_17047453_Mapk1	1.52175	KO	1963	0.760794	0.239206	0.63196	iclipFeatures
chr17_65848427_65849968_Ralbp1	1.52129	KO	1964	0.749448	0.250552	0.631041	iclipFeatures
chr1_134411079_134411740_Cyb5r1	1.51992	KO	1965	0.755698	0.244302	0.679466	iclipFeatures
chr15_99734880_99736408_Cers5	1.51886	KO	1966	0.597425	0.402575	0.666728	iclipFeatures
chr16_15623896_15624676_Mcm4	1.51851	KO	1967	0.762697	0.237303	0.649099	iclipFeatures
chr5_140340292_140341528_Snx8	1.51721	KO	1968	0.589259	0.410741	0.599227	iclipFeatures
chr12_101039408_101040668_Ppp4r3a	1.51712	KO	1969	0.749448	0.250552	0.583583	iclipFeatures
chr12_101039408_101040668_Smek1	1.51712	KO	1970	0.749448	0.250552	0.583198	iclipFeatures
chr3_90450590_90451119_Npr1	1.51674	KO	1971	0.516713	0.483287	0.589613	iclipFeatures
chr14_26063749_26064539_Tmem254b	1.51643	KO	1972	0.260057	0.739943	0.579288	iclipFeatures
chr14_26063750_26064539_Tmem254c	1.51643	KO	1973	0.26208	0.73792	0.589798	iclipFeatures
chr8_12614276_12615137_Tubgcp3	1.51565	KO	1974	0.593006	0.406994	0.583748	iclipFeatures
chr11_107497544_107498173_Psmd12	1.5153	KO	1975	0.751843	0.248157	0.534809	iclipFeatures
chr14_67014055_67016373_Ppp2r2a	1.5142	KO	1976	0.66158	0.33842	0.509143	iclipFeatures
chrX_73681100_73682502_Slc6a8	1.51412	KO	1977	0.659446	0.340554	0.522538	iclipFeatures
chr2_156091957_156095371_Rbm12	1.5141	KO	1978	0.694364	0.305636	0.571845	iclipFeatures
chr8_94819803_94823193_Ciapin1	1.51392	KO	1979	0.688943	0.311057	0.53855	iclipFeatures
chr11_106155498_106155748_Map3k3	1.51308	KO	1980	0.260057	0.739943	0.523196	iclipFeatures
chr10_104196272_104196522_Gm21312	1.51176	KO	1981	0.260057	0.739943	0.483132	iclipFeatures
chr13_67339305_67342971_Zfp953	1.51153	KO	1982	0.394001	0.605999	0.486952	iclipFeatures
chr8_123461566_123463899_Def8	1.5115	KO	1983	0.755156	0.244844	0.473689	iclipFeatures
chr13_51683381_51684044_Secisbp2	1.51096	KO	1984	0.260057	0.739943	0.430878	iclipFeatures
chr2_144538689_144541995_Polr3f	1.51095	KO	1985	0.598299	0.401701	0.430878	iclipFeatures
chr11_59155368_59158264_Iba57	1.5106	KO	1986	0.26094	0.73906	0.430878	iclipFeatures
chr9_70591575_70592237_Sltm	1.51054	KO	1987	0.697652	0.302348	0.453586	iclipFeatures
chr1_59870485_59879014_Bmpr2	1.5101	KO	1988	0.561725	0.438275	0.45415	iclipFeatures
chr3_90065611_90068347_1700094D03Rik	1.51009	KO	1989	0.260833	0.739167	0.50249	iclipFeatures
chr3_90065611_90068347_4933434E20Rik	1.51009	KO	1990	0.260057	0.739943	0.468743	iclipFeatures
chr9_107564912_107566112_Tusc2	1.5076	KO	1991	0.260057	0.739943	0.468655	iclipFeatures
chr4_88718291_88720148_Klhl9	1.50748	KO	1992	0.62109	0.37891	0.433172	iclipFeatures
chr9_106188625_106191706_Wdr82	1.50687	KO	1993	0.760794	0.239206	0.406868	iclipFeatures
chr16_64762135_64766354_4930453N24Rik	1.50667	KO	1994	0.74345	0.25655	0.40679	iclipFeatures
chr15_102281494_102281751_Mfsd5	1.5063	KO	1995	0.260833	0.739167	0.420387	iclipFeatures
chr5_127595661_127596623_Slc15a4	1.50578	KO	1996	0.260057	0.739943	0.43875	iclipFeatures
chrX_48406088_48408049_Bcorl1	1.50512	KO	1997	0.342825	0.657175	0.4389	iclipFeatures
chr13_73331681_73332179_Mrpl36	1.50466	KO	1998	0.298682	0.701318	0.431812	iclipFeatures
chr10_4367073_4368479_Zbtb2	1.50337	KO	1999	0.260057	0.739943	0.42358	iclipFeatures
[truncated: 4,270 more rows]

## Sheet: fig1d
feature_set	feature_name
deepbindFeatures	D00084.001_A1CF
deepbindFeatures	D00085.001_ANKHD1
deepbindFeatures	D00087.001_BRUNOL4
deepbindFeatures	D00095.001_CPEB2
deepbindFeatures	D00096.001_DAZAP1
deepbindFeatures	D00099.001_FMR1
deepbindFeatures	D00101.001_FUS
deepbindFeatures	D00102.001_SRSF10
deepbindFeatures	D00102.002_SRSF10
deepbindFeatures	D00102.003_SRSF10
deepbindFeatures	D00102.004_SRSF10
deepbindFeatures	D00103.001_FXR2
deepbindFeatures	D00104.001_G3BP2
deepbindFeatures	D00105.001_HNRNPA1
deepbindFeatures	D00106.001_HNRNPA1L2
deepbindFeatures	D00107.001_HNRNPA2B1
deepbindFeatures	D00108.001_HNRNPC
deepbindFeatures	D00109.001_HNRNPK
deepbindFeatures	D00110.001_HNRNPL
deepbindFeatures	D00110.002_HNRNPL
deepbindFeatures	D00114.001_HuR
deepbindFeatures	D00114.002_HuR
deepbindFeatures	D00114.003_HuR
deepbindFeatures	D00114.004_HuR
deepbindFeatures	D00114.005_HuR
deepbindFeatures	D00115.001_IGF2BP2
deepbindFeatures	D00116.001_KHDRBS3
deepbindFeatures	D00118.001_LIN28A
deepbindFeatures	D00118.002_LIN28A
deepbindFeatures	D00119.001_MATR3
deepbindFeatures	D00120.001_MBNL1
deepbindFeatures	D00123.001_MSI1
deepbindFeatures	D00123.002_MSI1
deepbindFeatures	D00125.001_PABPC4
deepbindFeatures	D00126.001_PCBP2
deepbindFeatures	D00127.001_PPRC1
deepbindFeatures	D00129.001_QKI
deepbindFeatures	D00130.001_RBM28
deepbindFeatures	D00131.001_RBM3
deepbindFeatures	D00132.001_RBM38
deepbindFeatures	D00133.001_RBM4
deepbindFeatures	D00133.002_RBM4
deepbindFeatures	D00134.001_RBM41
deepbindFeatures	D00135.001_RBM46
deepbindFeatures	D00136.001_RBM5
deepbindFeatures	D00136.002_RBM5
deepbindFeatures	D00137.001_RBM8A
deepbindFeatures	D00138.001_RBMS3
deepbindFeatures	D00138.002_RBMS3
deepbindFeatures	D00143.001_KHDRBS1
deepbindFeatures	D00144.001_SAMD4A
deepbindFeatures	D00145.001_SART3
deepbindFeatures	D00148.001_SRSF9
deepbindFeatures	D00148.002_SRSF9
deepbindFeatures	D00151.001_SNRNP70
deepbindFeatures	D00152.001_SNRPA
deepbindFeatures	D00153.001_SRSF2
deepbindFeatures	D00154.001_SRSF7
deepbindFeatures	D00156.001_TARDBP
deepbindFeatures	D00157.001_TIA1
deepbindFeatures	D00157.002_TIA1
deepbindFeatures	D00159.001_U2AF2
deepbindFeatures	D00163.001_YBX1
deepbindFeatures	D00163.002_YBX1
deepbindFeatures	D00164.001_YBX2
deepbindFeatures	D00165.001_ZC3H10
deepbindFeatures	D00166.001_ZC3H14
deepbindFeatures	D00167.001_ZCRB1
deepbindFeatures	D00169.001_SRSF1
deepbindFeatures	D00169.002_SRSF1
deepbindFeatures	D00169.003_SRSF1
deepbindFeatures	D00169.004_SRSF1
deepbindFeatures	D00169.005_SRSF1
deepbindFeatures	D00169.006_SRSF1
deepbindFeatures	D00195.001_ENOX1
deepbindFeatures	D00196.001_ESRP2
deepbindFeatures	D00197.001_RBM42
deepbindFeatures	D00198.001_RBMS1
deepbindFeatures	D00199.001_PABPC3
deepbindFeatures	D00200.001_PABPC1
deepbindFeatures	D00201.001_CNOT4
deepbindFeatures	D00202.001_PABPN1
deepbindFeatures	D00203.001_CPEB4
deepbindFeatures	D00204.001_RALY
deepbindFeatures	D00205.001_HNRNPH2
deepbindFeatures	D00206.001_FXR1
deepbindFeatures	D00207.001_ZNF638
deepbindFeatures	D00208.001_BRUNOL5
deepbindFeatures	D00209.001_HNRNPCL1
deepbindFeatures	D00210.001_RBFOX1
deepbindFeatures	D00211.001_KHDRBS1
deepbindFeatures	D00212.001_RBM6
deepbindFeatures	D00213.001_PABPC5
deepbindFeatures	D00214.001_IGF2BP3
deepbindFeatures	D00215.001_SFPQ
deepbindFeatures	D00216.001_HNRPLL
deepbindFeatures	D00222.001_RBM24
deepbindFeatures	D00223.001_KHDRBS2
deepbindFeatures	D00224.001_PCBP1
deepbindFeatures	D00225.001_BRUNOL6
deepbindFeatures	D00235.001_PCBP3
deepbindFeatures	D00254.001_PCBP1
deepbindFeatures	D00256.001_RBM45
deepbindFeatures	D00274.001_PTBP1
deepbindFeatures	D00274.002_PTBP1
iclipFeatures	mESC_AGO2.Ko
iclipFeatures	mESC_AGO2.tagged
iclipFeatures	mESC_AGO2.Tr
iclipFeatures	mESC_AGO2.untagged
iclipFeatures	mESC_AGO2.Wt
iclipFeatures	mESC_CBX7
iclipFeatures	mESC_CBX7.Ctrl
iclipFeatures	mESC_CPEB1
iclipFeatures	mESC_CSTF64
iclipFeatures	mESC_DDX18
iclipFeatures	mESC_EZH2
iclipFeatures	mESC_FAM120a.tagged
iclipFeatures	mESC_FAM120a.untagged
iclipFeatures	mESC_FBL
iclipFeatures	mESC_FUS
iclipFeatures	mESC_hnRNP
iclipFeatures	mESC_HUR
iclipFeatures	mESC_IDH1
iclipFeatures	mESC_JARID2.Nd
iclipFeatures	mESC_JARID2.Ra
iclipFeatures	mESC_Lin28a.2J3
iclipFeatures	mESC_Lin28a.35L33G
iclipFeatures	mESC_Lin28a.polyclonal
iclipFeatures	mESC_Lin28aEndo
iclipFeatures	mESC_Lin28aEndo.Mettl3Ko
iclipFeatures	mESC_NACC1
iclipFeatures	mESC_NACC1.Smi
iclipFeatures	mESC_NPM1
iclipFeatures	mESC_PABPC1
iclipFeatures	mESC_PABPC1.Dox
iclipFeatures	mESC_PABPC1.NoDox
iclipFeatures	mESC_PKM2
iclipFeatures	mESC_PRPF8
iclipFeatures	mESC_PSPC1
iclipFeatures	mESC_PTBP1
iclipFeatures	mESC_RBFOX2
iclipFeatures	mESC_RBFOX2.untagged
iclipFeatures	mESC_SKIV2L
iclipFeatures	mESC_SmB
iclipFeatures	mESC_SmB.Ctrl
iclipFeatures	mESC_SRSF3
iclipFeatures	mESC_SRSF3.GFP
iclipFeatures	mESC_SUZ12
iclipFeatures	mESC_SUZ12.Ctrl
iclipFeatures	mESC_TARDBP
iclipFeatures	mESC_TARDBP.GFP
iclipFeatures	mESC_UPF1
iclipFeatures	mESC_UPF1.CHX
iclipFeatures	mESC_UPF1.CHXCtrl
iclipFeatures	mESC_UPF1.Ctrl
iclipFeatures	mESC_UPF1.I
iclipFeatures	mESC_UPF1.ICtrl
iclipFeatures	mESC_XRN1
iclipFeatures	mESC_YTHDF2.Lin28aKo
iclipFeatures	mESC_YTHDF2.Lin28aNls
iclipFeatures	mESC_YTHDF2.Mettl3Ko
iclipFeatures	mESC_ZFP871.clone14
iclipFeatures	mESC_ZFP871.clone63
iclipFeatures	NPC_PTBP1
iclipFeatures	mESC_Lin28a.naive
iclipFeatures	mESC_Lin28a.NLS
iclipFeatures	mESC_Lin28a.primed
m6aFeatures	m6A_naive_mESCs_LIN28A_KO
m6aFeatures	m6A_naive_mESCs_LIN28A_NLS
m6aFeatures	m6A_naive_mESCs_LIN28A_WT
m6aFeatures	m6A_primed_LIN28A_KO
m6aFeatures	m6A_primed_LIN28A_NLS
m6aFeatures	m6A_primed_LIN28A_WT
postar2Features	APC_Brain
postar2Features	CELF_C2C12
postar2Features	CELF_Heart
postar2Features	CELF_Muscle
postar2Features	CELF1_Myoblast
postar2Features	CELF2_N2A
postar2Features	CELF4_Brain
postar2Features	CIRBP_Fibroblast
postar2Features	CPSF6_MEF
postar2Features	CPSF6_MEF_Mbnl1_2_KO
postar2Features	CREBBP_Mouse_embryonic_fibroblasts
postar2Features	ELAVL1_Brain
postar2Features	EZH2_mESC
postar2Features	FMR1_Brain
postar2Features	FUS_Brain
postar2Features	FUS_mESC_derived_neuronal
postar2Features	LIN28A_mESC
postar2Features	MBNL1_Brain
postar2Features	MBNL1_Heart
postar2Features	MBNL1_MEF
postar2Features	MBNL1_Muscle
postar2Features	MBNL1_Myoblast
postar2Features	MBNL1_Quadriceps
postar2Features	MBNL2_Brain
postar2Features	MBNL2_MEF
postar2Features	MBNL3_MEF
postar2Features	MSI2_Intestinal_epithelial_cell
postar2Features	MSI2_Keratinocytes
postar2Features	NOVA1_Cortex
postar2Features	NOVA2_Cortex
postar2Features	PABPC1_MEL
postar2Features	POU5F1_Embryonic_stem_cells
postar2Features	PTBP1_Myoblast
postar2Features	PTBP2_Testis
postar2Features	RBFOX1_Brain
postar2Features	RBFOX2_Brain
postar2Features	RBFOX2_V6.5
postar2Features	RBFOX3_Brain
postar2Features	RBFOX3_P19
postar2Features	RBM10_Mouse_mandibular_MEPA
postar2Features	RBM3_Fibroblast
postar2Features	SRRM4_N2A
postar2Features	SRSF1_Fibroblast
postar2Features	SRSF2_Fibroblast
postar2Features	SRSF3_Embryonal
postar2Features	SRSF4_Embryonal
postar2Features	TAF15_mESC_derived_neuronal
postar2Features	TARDBP_Brain
postar2Features	U2AF2_Brain
postar2Features	U2AF2_N2A
postar2Features	U2AF2_N2A_SRRM4_KD
postar2Features	UPF1_mESC
postar2Features	YTHDC2_Testis
postar2Features	YY1_Embryonic_stem_cells
simpleFeatures	utr_width
simpleFeatures	gc_content
simpleFeatures	phastCon_score
simpleFeatures	AA
simpleFeatures	AC
simpleFeatures	AG
simpleFeatures	AT
simpleFeatures	CA
simpleFeatures	CC
simpleFeatures	CG
simpleFeatures	CT
simpleFeatures	GA
simpleFeatures	GC
simpleFeatures	GG
simpleFeatures	GT
simpleFeatures	TA
simpleFeatures	TC
simpleFeatures	TG
simpleFeatures	TT
tailseqFeatures	polyA_length
tailseqFeatures	A
tailseqFeatures	monoC
tailseqFeatures	monoG
tailseqFeatures	monoT
tailseqFeatures	oligoC
tailseqFeatures	oligoG
tailseqFeatures	oligoT
targetscanFeatures	let75p_miR985p
targetscanFeatures	let7a23p
targetscanFeatures	miR105p
targetscanFeatures	miR1033p_1073p
targetscanFeatures	miR1405p
targetscanFeatures	miR175p_205p_935p_1065p
targetscanFeatures	miR1915p
targetscanFeatures	miR1925p_2155p
targetscanFeatures	miR2213p_2223p
targetscanFeatures	miR265p
targetscanFeatures	miR305p_3845p

## Sheet: Fig1e
Protein	Name	Pubmed ID	GEO	Tag	Cell Type	Replicate	Condition/Treatment	Method	SRA ID
Ago2	Ago2_FLAG-HA_mESC_DoxInduced-Ago1to4del-CreER_rep1	25449132	https://www.ncbi.nlm.nih.gov/geo/query/acc.cgi?acc=GSE61348	FLAG-HA	mESC	1	DoxInduced-Ago1to4del-CreER	iCLIP	SRX699613
Ago2	Ago2_NoTag_mESC_DoxInduced-Ago1to4del-CreER_rep1	25449132	https://www.ncbi.nlm.nih.gov/geo/query/acc.cgi?acc=GSE61348	NoTag	mESC	1	DoxInduced-Ago1to4del-CreER	iCLIP	SRX699614
Ago2	Ago2_NoTag_129/B6-mESC_WT_rep1	21258322	https://www.ncbi.nlm.nih.gov/geo/query/acc.cgi?acc=GSE25310	NoTag	129/B6-mESC	1	WT	CLIPseq	SRX031189
Ago2	Ago2_NoTag_129/B6-mESC_WT_rep1	21258322	https://www.ncbi.nlm.nih.gov/geo/query/acc.cgi?acc=GSE25310	NoTag	129/B6-mESC	1	WT	CLIPseq	SRX031191
Ago2	Ago2_NoTag_129/B6-mESC_Dicer-KO_rep1	21258322	https://www.ncbi.nlm.nih.gov/geo/query/acc.cgi?acc=GSE25310	NoTag	129/B6-mESC	1	Dicer-KO	CLIPseq	SRX031192
Ago2	Ago2_NoTag_129/B6-mESC_Dicer-KO_rep2	21258322	https://www.ncbi.nlm.nih.gov/geo/query/acc.cgi?acc=GSE25310	NoTag	129/B6-mESC	2	Dicer-KO	CLIPseq	SRX031193
CBX7	CBX7_Biotag_CAST/Eix129/Sv/Jae-female-mESC_BirA_rep1	29073373	https://www.ncbi.nlm.nih.gov/geo/query/acc.cgi?acc=GSE88823	Biotag	CAST/Eix129/Sv/Jae-female-mESC	1	BirA	dCLIP	SRX2249077
CBX7	CBX7_Biotag_CAST/Eix129/Sv/Jae-female-mESC_BirA_rep2	29073373	https://www.ncbi.nlm.nih.gov/geo/query/acc.cgi?acc=GSE88823	Biotag	CAST/Eix129/Sv/Jae-female-mESC	2	BirA	dCLIP	SRX2249079
CBX7	CBX7_Biotag_CAST/Eix129/Sv/Jae-female-mESC_BirA_rep3	29073373	https://www.ncbi.nlm.nih.gov/geo/query/acc.cgi?acc=GSE88823	Biotag	CAST/Eix129/Sv/Jae-female-mESC	3	BirA	dCLIP	SRX2249080
CPEB1	merge_iCLIP_CPEB	inhouse		noTag	mESC	1	WT	iCLIP	inhouse
CSTF64	iCLIP_CSTF64	inhouse		noTag	mESC	1	WT	iCLIP	inhouse
DAZL	Dazl_NoTag_mESC	Biorxiv	https://www.ebi.ac.uk/arrayexpress/experiments/E-MTAB-9332/files/	noTag	mESC	2	WT	iCLIP	E-MTAB-9332
DDX18	DDX18_Flag-biotin_129S1/SVImJ mESC_serum+LIF_rep1	31914400	https://www.ncbi.nlm.nih.gov/geo/query/acc.cgi?acc=GSE124580	Flag-biotin	129S1/SVImJ mESC	1	serum+LIF	CLIP/TAP-seq	SRX5195354
DDX18	DDX18_Flag-biotin_129S1/SVImJ mESC_serum+LIF_rep2	31914400	https://www.ncbi.nlm.nih.gov/geo/query/acc.cgi?acc=GSE124580	Flag-biotin	129S1/SVImJ mESC	2	serum+LIF	CLIP/TAP-seq	SRX5195355
DDX5	Ddx5 PAR-CLIP-ES-rep1	not yet in PubMed: https://advances.sciencemag.org/content/6/24/eaba0777	https://www.ncbi.nlm.nih.gov/geo/query/acc.cgi?acc=GSE125644	NoTag	mESC	1		PAR-CLIP	SRX5291005
DDX5	Ddx5 PAR-CLIP-ES-rep2	not yet in PubMed: https://advances.sciencemag.org/content/6/24/eaba0777	https://www.ncbi.nlm.nih.gov/geo/query/acc.cgi?acc=GSE125644	NoTag	mESC	2		PAR-CLIP	SRX5291006
EZH2	EZH2_HA_129/Ola-E14-mESC_WT_rep1	24141703	https://www.ncbi.nlm.nih.gov/geo/query/acc.cgi?acc=GSE49433	HA	129/Ola-E14-mESC	1	WT	PAR-CLIP	SRX333083
EZH2	EZH2_HA_129/Ola-E14-mESC_WT_rep2	24141703	https://www.ncbi.nlm.nih.gov/geo/query/acc.cgi?acc=GSE49433	HA	129/Ola-E14-mESC	2	WT	PAR-CLIP	SRX333084
EZH2	EZH2_HA_129/Ola-E14-mESC_WT_rep3	24141703	https://www.ncbi.nlm.nih.gov/geo/query/acc.cgi?acc=GSE49433	HA	129/Ola-E14-mESC	3	WT	PAR-CLIP	SRX333085
EZH2	EZH2_HA_129/Ola-E14-mESC_WT_rep4	24141703	https://www.ncbi.nlm.nih.gov/geo/query/acc.cgi?acc=GSE49433	HA	129/Ola-E14-mESC	4	WT	PAR-CLIP	SRX333086
Fam120a	Fam120a_FLAG-HA_mESC_DoxInduced_rep1	31289130	https://www.ncbi.nlm.nih.gov/geo/query/acc.cgi?acc=GSE128264	FLAG-HA	mESC	1	DoxInduced	iCLIP	SRX5516752
Fam120a	Fam120a_NoTag_mESC_DoxInduced_rep1	31289130	https://www.ncbi.nlm.nih.gov/geo/query/acc.cgi?acc=GSE128264	NoTag	mESC	1	DoxInduced	iCLIP	SRX5516753
FBL	FBL_ESC	inhouse			v6.5 mESC	1	WT	inhouse
FUS	FUS_NoTag_mESC_Ezh2-floxed-no-tamoxifen_rep1	27197219	https://www.ncbi.nlm.nih.gov/geo/query/acc.cgi?acc=GSE66831	NoTag	mESC	1	Ezh2-floxed-no-tamoxifen	iCLIP	SRX955420
hnRNPA1	iCLIP_hnRNPA1	inhouse			IDG3.2 mESC	1	WT	iCLIP
HNRNPC	HNRNPC_NoTag_mESC_Ezh2-floxed-no-tamoxifen_rep1	27197219	https://www.ncbi.nlm.nih.gov/geo/query/acc.cgi?acc=GSE66831	NoTag	mESC	1	Ezh2-floxed-no-tamoxifen	iCLIP	SRX955421
hRBFOX2	hRBFOX2_NoTag_v6.5 mESC_DoxInduced_rep1	24637117	https://www.ncbi.nlm.nih.gov/geo/query/acc.cgi?acc=GSE54794	NoTag	v6.5 mESC	1	DoxInduced	iCLIP	SRX467562
hRBFOX2	hRBFOX2_FLAG-HA_v6.5 mESC_DoxInduced_rep1	24637117	https://www.ncbi.nlm.nih.gov/geo/query/acc.cgi?acc=GSE54794	FLAG-HA	v6.5 mESC	1	DoxInduced	iCLIP	SRX467563
HuR	HuR_NoTag_v6.5-mESC_WT_rep1	25799993	https://www.ncbi.nlm.nih.gov/geo/query/acc.cgi?acc=GSE64168	NoTag	v6.5-mESC	1	WT	iCLIP	SRX810308
HuR	HuR_NoTag_v6.5-mESC_WT_rep2	25799993	https://www.ncbi.nlm.nih.gov/geo/query/acc.cgi?acc=GSE64168	NoTag	v6.5-mESC	2	WT	iCLIP	SRX810309
IDH1	IDH1_3XFLAG-biotin_mESC_WT_rep1	30698743	https://www.ncbi.nlm.nih.gov/geo/query/acc.cgi?acc=GSE119798	3XFLAG-biotin	mESC	1	WT	CLIPseq	SRX4670596
IDH1	IDH1_3XFLAG-biotin_mESC_WT_rep2	30698743	https://www.ncbi.nlm.nih.gov/geo/query/acc.cgi?acc=GSE119798	3XFLAG-biotin	mESC	2	WT	CLIPseq	SRX4670597
IDH1	IDH1_3XFLAG-biotin_mESC_WT_rep3	30698743	https://www.ncbi.nlm.nih.gov/geo/query/acc.cgi?acc=GSE119798	3XFLAG-biotin	mESC	3	WT	CLIPseq	SRX4670598
Jarid2	Jarid2_NoTag_E14-mESC_WT_rep1	5170018	https://www.ncbi.nlm.nih.gov/geo/query/acc.cgi?acc=GSE60516	NoTag	E14-mESC	1	WT	PAR-CLIP	SRX704269
Jarid2	Jarid2_NoTag_E14-mESC_WT_rep2	5170018	https://www.ncbi.nlm.nih.gov/geo/query/acc.cgi?acc=GSE60516	NoTag	E14-mESC	2	WT	PAR-CLIP	SRX704270
Jarid2	Jarid2_NoTag_E14-mESC_WT_rep3	5170018	https://www.ncbi.nlm.nih.gov/geo/query/acc.cgi?acc=GSE60516	NoTag	E14-mESC	3	WT	PAR-CLIP	SRX704271
Jarid2	Jarid2_NoTag_E14-mESC_2uM-RA-24hrs_rep1	5170018	https://www.ncbi.nlm.nih.gov/geo/query/acc.cgi?acc=GSE60516	NoTag	E14-mESC	1	2uM-RA-24hrs	PAR-CLIP	SRX704272
Jarid2	Jarid2_NoTag_E14-mESC_2uM-RA-24hrs_rep2	5170018	https://www.ncbi.nlm.nih.gov/geo/query/acc.cgi?acc=GSE60516	NoTag	E14-mESC	2	2uM-RA-24hrs	PAR-CLIP	SRX704273
Jarid2	Jarid2_NoTag_E14-mESC_2uM-RA-24hrs_rep3	5170018	https://www.ncbi.nlm.nih.gov/geo/query/acc.cgi?acc=GSE60516	NoTag	E14-mESC	3	2uM-RA-24hrs	PAR-CLIP	SRX704274
LIN28A	LIN28A_NoTag_A3-1-mESC_Antibody35L33G_rep1	23102813	https://www.ncbi.nlm.nih.gov/geo/query/acc.cgi?acc=GSE37111	NoTag	A3-1-mESC	1	Antibody35L33G	CLIPseq	SRX137372
LIN28A	LIN28A_NoTag_A3-1-mESC_Antibody2J3_rep1	23102813	https://www.ncbi.nlm.nih.gov/geo/query/acc.cgi?acc=GSE37111	NoTag	A3-1-mESC	1	Antibody2J3	CLIPseq	SRX137373
LIN28A	LIN28A_NoTag_A3-1-mESC_PolyclonalAntibody_rep1	23102813	https://www.ncbi.nlm.nih.gov/geo/query/acc.cgi?acc=GSE37111	NoTag	A3-1-mESC	1	PolyclonalAntibody	CLIPseq	SRX137374
LIN28A	LIN28A_NoTag-mESC_AntibodyA177_rep1			NoTag	v6.5 mESC	1	WT	iCLIP	inhouse
LIN28A	LIN28A_NoTag-mESC_AntibodyA177_rep2			NoTag	v6.5 mESC	2	WT	iCLIP	inhouse
LIN28A	LIN28A_NoTag-mESC_AntibodyA177_rep3			NoTag	v6.5 mESC	3	WT	iCLIP	inhouse
LIN28A	LIN28A_NoTag-mESC_AntibodyA177_rep4			NoTag	v6.5 mESC	4	WT	iCLIP	inhouse
LIN28A	LIN28A_NoTag-mESC_AntibodyA177_rep5			NoTag	v6.5-mESC	5	WT	iCLIP	inhouse
LIN28A	LIN28A_NoTag-mESC_AntibodyA177_rep6			NoTag	v6.5-mESC	6	WT	iCLIP	inhouse
Nacc1	Nacc1_NoTag_N2A_WT_rep1	28575669	https://www.ncbi.nlm.nih.gov/geo/query/acc.cgi?acc=GSE80205	NoTag	N2A	1	WT	iCLIP	SRX2415967
Nacc1	Nacc1_NoTag_N2A_WT_rep2	28575669	https://www.ncbi.nlm.nih.gov/geo/query/acc.cgi?acc=GSE80205	NoTag	N2A	2	WT	iCLIP	SRX2415968
NPM1	NPM1_NoTag_C57/BJ6-MEF_Trp53del-Trp53del-Npm1del_rep1	31570891	https://www.ncbi.nlm.nih.gov/geo/query/acc.cgi?acc=GSE135724	NoTag	C57/BJ6-MEF	1	Trp53del-Trp53del-Npm1del	HITS-CLIP	SRX6701148
PABP	PABP1_ESC_rep1	inhouse		NoTag	v6.5 mESC	1	WT	iCLIP	inhouse
PABP	PABP1_ESC_rep2	inhouse		NoTag	v6.5 mESC	2	WT	iCLIP	inhouse
PKM	PKM_FLAG-HA_E14-mESC_WT_rep1	28575669	https://www.ncbi.nlm.nih.gov/geo/query/acc.cgi?acc=GSE96998	FLAG-HA	E14-mESC	1	WT	iCLIP	SRX2671514
PKM	PKM_FLAG-HA_E14-mESC_WT_rep2	28575669	https://www.ncbi.nlm.nih.gov/geo/query/acc.cgi?acc=GSE96998	FLAG-HA	E14-mESC	2	WT	iCLIP	SRX2671515
PRPF8	PRPF8_ESC_rep1	inhouse		NoTag	mESC	1	WT	iCLIP	inhouse
PRPF8	PRPF8_ESC_rep2	inhouse		NoTag	mESC	2	WT	iCLIP	inhouse
PRPF8	PRPF8_ESC_rep3	inhouse		NoTag	mESC	3	WT	iCLIP	inhouse
PRPF8	PRPF8_ESC_rep4	inhouse		NoTag	mESC	4	WT	iCLIP	inhouse
PSPC1	PSPC1_3XFLAG_J1-mESC_WT_rep1	29483655	https://www.ncbi.nlm.nih.gov/geo/query/acc.cgi?acc=GSE103268	3XFLAG	J1-mESC	1	WT	CLIPseq	SRX3145856
PTBP1	PTBP1_NoTag_46C-mESC_WT_rep1	26705333	https://www.ncbi.nlm.nih.gov/geo/query/acc.cgi?acc=GSE71178	NoTag	46C-mESC	1	WT	iCLIP	SRX1114455
PTBP1	PTBP1_NoTag_46C-mNPC_WT_rep1	26705333	https://www.ncbi.nlm.nih.gov/geo/query/acc.cgi?acc=GSE71178	NoTag	46C-mNPC	1	WT	iCLIP	SRX1114456
SmB	mESC_SmB-Ctrl_rep1	inhouse			mESC	1	WT	iCLIP	inhouse
SmB	mESC_SmB_rep1	inhouse				2	WT	iCLIP	inhouse
SKIV2L	SKIV2L__mESC__rep1	32048998	https://www.ncbi.nlm.nih.gov/geo/query/acc.cgi?acc=GSE134020	xFLAG-Avi	mESC	1	WT	CRAC	SRX6420397
SKIV2L	SKIV2L__mESC__rep2	32048998	https://www.ncbi.nlm.nih.gov/geo/query/acc.cgi?acc=GSE134020	xFLAG-Avi	mESC	2	WT	CRAC	SRX6420398
SKIV2L	SKIV2L__mESC__rep3	32048998	https://www.ncbi.nlm.nih.gov/geo/query/acc.cgi?acc=GSE134020	xFLAG-Avi	mESC	3	WT	CRAC	SRX6420399
SKIV2L	SKIV2L__mESC__rep4	32048998	https://www.ncbi.nlm.nih.gov/geo/query/acc.cgi?acc=GSE134020	xFLAG-Avi	mESC	4	WT	CRAC	SRX6420400
SKIV2L	SKIV2L__mESC__rep5	32048998	https://www.ncbi.nlm.nih.gov/geo/query/acc.cgi?acc=GSE134020	xFLAG-Avi	mESC	5	WT	CRAC	SRX6420403
SKIV2L	SKIV2L__mESC__rep6	32048998	https://www.ncbi.nlm.nih.gov/geo/query/acc.cgi?acc=GSE134020	xFLAG-Avi	mESC	6	WT	CRAC	SRX6420404
SKIV2L	SKIV2L__mESC__rep7	32048998	https://www.ncbi.nlm.nih.gov/geo/query/acc.cgi?acc=GSE134020	xFLAG-Avi	mESC	7	WT	CRAC	SRX6452222
SKIV2L	SKIV2L__mESC__rep8	32048998	https://www.ncbi.nlm.nih.gov/geo/query/acc.cgi?acc=GSE134020	xFLAG-Avi	mESC	8	WT	CRAC	SRX6452233
SKIV2L	SKIV2L__mESC__rep9	32048998	https://www.ncbi.nlm.nih.gov/geo/query/acc.cgi?acc=GSE134020	xFLAG-Avi	mESC	9	WT	CRAC	SRX6452218
SKIV2L	SKIV2L__mESC__rep10	32048998	https://www.ncbi.nlm.nih.gov/geo/query/acc.cgi?acc=GSE134020	xFLAG-Avi	mESC	10	WT	CRAC	SRX6452210
SKIV2L	SKIV2L__mESC__rep11	32048998	https://www.ncbi.nlm.nih.gov/geo/query/acc.cgi?acc=GSE134020	xFLAG-Avi	mESC	11	WT	CRAC	SRX6452189
SRSF3	SRSF3_mESC	29741478	https://icount.biolab.si	NoTag	mESC	1	WT	iCLIP	20160219_Anko (DOI: 10.7554/eLife.37419)
SRSF3	SRSF3-GFP_mESC_rep1	29741478	https://icount.biolab.si	GFP-Tag	mESC	1	SRSF3-GFP-overexpression	iCLIP	20160219_Anko (DOI: 10.7554/eLife.37419)
SRSF3	SRSF3-GFP_mESC_rep2	29741478	https://icount.biolab.si	GFP-Tag	mESC	2	SRSF3-GFP-overexpression	iCLIP	20160219_Anko (DOI: 10.7554/eLife.37419)
TARDBP	TARDBP_GFP_mESC_p2lox_TDP43-GFP	31047794	https://www.ebi.ac.uk/arrayexpress/experiments/E-MTAB-5100	GFP-Tag	mESC	1	TARDBP-GFP	iCLIP	ERR3237579
TARDBP	TARDBP_mESC_p2lox_TARDBP_GFP	31047794	https://www.ebi.ac.uk/arrayexpress/experiments/E-MTAB-5100	NoTag	mESC	1	TARDBP-GFP	iCLIP	ERR3237580
SAM68	mES_Sam68_iCLIP	inhouse		NoTag	mESC	1	WT	iCLIP
SAM68	mES_Sam68_iCLIP	inhouse		NoTag	mESC	2	WT	iCLIP
Suz12	Suz12_NoTag_mESC_Ezh2-floxed-no-tamoxifen_rep1	27197219	https://www.ncbi.nlm.nih.gov/geo/query/acc.cgi?acc=GSE66831	NoTag	mESC	1	Ezh2-floxed-no-tamoxifen	iCLIP	SRX955412
Suz12	Suz12_NoTag_mESC_Ezh2-floxed-no-tamoxifen_rep2	27197219	https://www.ncbi.nlm.nih.gov/geo/query/acc.cgi?acc=GSE66831	NoTag	mESC	2	Ezh2-floxed-no-tamoxifen	iCLIP	SRX955413
Suz12	Suz12_NoTag_mESC_Ezh2-floxed-no-tamoxifen_rep3	27197219	https://www.ncbi.nlm.nih.gov/geo/query/acc.cgi?acc=GSE66831	NoTag	mESC	3	Ezh2-floxed-no-tamoxifen	iCLIP	SRX955414
Suz12	Suz12_NoTag_mESC_Ezh2-floxed-no-tamoxifen_rep4	27197219	https://www.ncbi.nlm.nih.gov/geo/query/acc.cgi?acc=GSE66831	NoTag	mESC	4	Ezh2-floxed-no-tamoxifen	iCLIP	SRX1092541
Suz12	Suz12_NoTag_mESC_Ezh2-floxed-no-tamoxifen_rep5	27197219	https://www.ncbi.nlm.nih.gov/geo/query/acc.cgi?acc=GSE66831	NoTag	mESC	5	Ezh2-floxed-no-tamoxifen	iCLIP	SRX1092542
Suz12	Suz12_NoTag_mESC_Ezh2-floxed-no-tamoxifen_rep6	27197219	https://www.ncbi.nlm.nih.gov/geo/query/acc.cgi?acc=GSE66831	NoTag	mESC	6	Ezh2-floxed-no-tamoxifen	iCLIP	SRX1471699
UPF1	UPF1_NoTag_v6.5-mESC_WT_rep1	23766421	https://www.ncbi.nlm.nih.gov/geo/query/acc.cgi?acc=GSE41785	NoTag	v6.5-mESC	1	WT	CLIPseq	SRX200662
UPF1	UPF1_NoTag_v6.5-mESC_WT_rep2	23766421	https://www.ncbi.nlm.nih.gov/geo/query/acc.cgi?acc=GSE41785	NoTag	v6.5-mESC	2	WT	CLIPseq	SRX200663
UPF1	UPF1_NoTag_v6.5-mESC_WT_rep1	23766421	https://www.ncbi.nlm.nih.gov/geo/query/acc.cgi?acc=GSE41785	NoTag	v6.5-mESC	1	WT	CLIPseq	SRX200664
UPF1	UPF1_NoTag_v6.5-mESC_CHX_rep1	23766421	https://www.ncbi.nlm.nih.gov/geo/query/acc.cgi?acc=GSE41785	NoTag	v6.5-mESC	1	CHX	CLIPseq	SRX200665
UPF1	UPF1_NoTag_v6.5-mESC_CHX_rep2	23766421	https://www.ncbi.nlm.nih.gov/geo/query/acc.cgi?acc=GSE41785	NoTag	v6.5-mESC	2	CHX	CLIPseq	SRX200666
XRN1	XRN1__mESC__rep1	32048998	https://www.ncbi.nlm.nih.gov/geo/query/acc.cgi?acc=GSE134020	xFLAG-Avi	mESC	1	WT	CRAC	SRX6420413
XRN1	XRN1__mESC__rep2	32048998	https://www.ncbi.nlm.nih.gov/geo/query/acc.cgi?acc=GSE134020	xFLAG-Avi	mESC	2	WT	CRAC	SRX6420414
XRN1	XRN1__mESC__rep3	32048998	https://www.ncbi.nlm.nih.gov/geo/query/acc.cgi?acc=GSE134020	xFLAG-Avi	mESC	3	WT	CRAC	SRX6420415
XRN1	XRN1__mESC__rep4	32048998	https://www.ncbi.nlm.nih.gov/geo/query/acc.cgi?acc=GSE134020	xFLAG-Avi	mESC	4	WT	CRAC	SRX6420416
XRN1	XRN1__mESC__rep5	32048998	https://www.ncbi.nlm.nih.gov/geo/query/acc.cgi?acc=GSE134020	xFLAG-Avi	mESC	5	WT	CRAC	SRX6420417
XRN1	XRN1__mESC__rep6	32048998	https://www.ncbi.nlm.nih.gov/geo/query/acc.cgi?acc=GSE134020	xFLAG-Avi	mESC	6	WT	CRAC	SRX6452193
XRN1	XRN1__mESC__rep7	32048998	https://www.ncbi.nlm.nih.gov/geo/query/acc.cgi?acc=GSE134020	xFLAG-Avi	mESC	7	WT	CRAC	SRX6452200
YTHDF2	YTHDF2__mESC__rep1	inhouse		NoTag	mESC	1	WT	iCLIP	inhouse
Zfp871	Zfp871_FLAG_N2A_DoxInduced_rep1	28575669	https://www.ncbi.nlm.nih.gov/geo/query/acc.cgi?acc=GSE80205	FLAG	N2A	1	DoxInduced	iCLIP	SRX1700553
Zfp871	Zfp871_FLAG_N2A_DoxInduced_rep2	28575669	https://www.ncbi.nlm.nih.gov/geo/query/acc.cgi?acc=GSE80205	FLAG	N2A	2	DoxInduced	iCLIP	SRX1700554
Zfp871	Zfp871_FLAG_N2A_DoxInduced_rep1	28575669	https://www.ncbi.nlm.nih.gov/geo/query/acc.cgi?acc=GSE80205	FLAG	N2A	1	DoxInduced	iCLIP	SRX1700551
Zfp871	Zfp871_FLAG_N2A_DoxInduced_rep2	28575669	https://www.ncbi.nlm.nih.gov/geo/query/acc.cgi?acc=GSE80205	FLAG	N2A	2	DoxInduced	iCLIP	SRX1700552
XRN1	XRN1.CRAC.mm.rep7Aligned.sortedByCoord.out.bam	mESC_XRN1_rep7
YTHDF2	ythdf2-esc-lin28a-ko-2-20191024-mm.trimmed.bam	mESC_YTHDF2-Lin28aKo_rep1
YTHDF2	ythdf2-esc-lin28a-nls-f1-2-20191024-mm.trimmed.bam	mESC_YTHDF2-Lin28aNls_rep1
YTHDF2	ythdf2-esc-mettl3-ko-1-20191024-mm.trimmed.bam	mESC_YTHDF2-Mettl3Ko_rep1
ZFP871	Zfp871.flag.N2A.cells.iCLIP.clone14.rep1Aligned.sortedByCoord.out.bam	mESC_ZFP871-clone14_rep1
ZFP871	Zfp871.flag.N2A.cells.iCLIP.clone14.rep2Aligned.sortedByCoord.out.bam	mESC_ZFP871-clone14_rep2
ZFP871	Zfp871.flag.N2A.cells.iCLIP.clone63.rep1Aligned.sortedByCoord.out.bam	mESC_ZFP871-clone63_rep1
ZFP871	Zfp871.flag.N2A.cells.iCLIP.clone63.rep2Aligned.sortedByCoord.out.bam	mESC_ZFP871-clone63_rep2
FBL	ESC.FBL.trimmed.bam	mESC_FBL_rep1

## Sheet: Fig1f
symbol	ratio	group	log2	cat	up-down
MICU2	0.101711	ratio wt_ko	-3.29745	1_KO	1
CAND2	0.115702	upon_naïve-priming	-3.11151	2_diff	1
1810058I24RIK	0.144453	upon_naïve-priming	-2.79133	2_diff	1
TIMM21	0.147737	upon_naïve-priming	-2.7589	2_diff	1
NDRG2	0.166824	ratio wt_ko	-2.5836	1_KO	1
ZFP341	0.172592	upon_naïve-priming	-2.53456	2_diff	1
PPM1J	0.177861	upon_naïve-priming	-2.49118	2_diff	1
RWDD2A	0.179952	ratio wt_ko	-2.47432	1_KO	1
ANKHD1	0.187038	upon_naïve-priming	-2.4186	2_diff	1
CPHX1	0.193306	upon_naïve-priming	-2.37104	2_diff	1
CPHX2	0.193306	upon_naïve-priming	-2.37104	2_diff	1
CPHX3	0.193306	upon_naïve-priming	-2.37104	2_diff	1
ARHGAP26	0.194849	upon_naïve-priming	-2.35957	2_diff	1
SLC25A16	0.202467	upon_naïve-priming	-2.30424	2_diff	1
SELENOH	0.205822	upon_naïve-priming	-2.28053	2_diff	1
ZFP94	0.212797	upon_naïve-priming	-2.23245	2_diff	1
FIBP	0.217287	ratio wt_ko	-2.20232	1_KO	1
LCA5	0.2282	ratio wt_ko	-2.13163	1_KO	1
TAGAP	0.229935	upon_naïve-priming	-2.1207	2_diff	1
GBA2	0.233425	ratio wt_ko	-2.09897	1_KO	1
SLC18B1	0.234535	upon_naïve-priming	-2.09213	2_diff	1
CYP4F13	0.238492	ratio wt_ko	-2.06799	1_KO	1
CSPG5	0.241339	upon_naïve-priming	-2.05087	2_diff	1
KLHL15	0.249003	ratio wt_ko	-2.00576	1_KO	1
CRTC3	0.251839	ratio wt_ko	-1.98943	1_KO	1
SLCO5A1	0.25231	upon_naïve-priming	-1.98673	2_diff	1
ZBTB20	0.25427	ratio wt_ko	-1.97556	1_KO	1
ULK3	0.256419	ratio wt_ko	-1.96342	1_KO	1
YY1	0.264016	upon_naïve-priming	-1.9213	2_diff	1
GCNT1	0.264348	upon_naïve-priming	-1.91949	2_diff	1
FBXL2	0.271372	upon_naïve-priming	-1.88166	2_diff	1
USP53	0.272839	ratio wt_ko	-1.87388	1_KO	1
TYW1	0.273053	upon_naïve-priming	-1.87275	2_diff	1
XAF1	0.276776	ratio wt_ko	-1.85321	1_KO	1
GM12258	0.279244	ratio wt_ko	-1.8404	1_KO	1
EFNA5	0.280109	upon_naïve-priming	-1.83594	2_diff	1
ZFP867	0.280554	ratio wt_ko	-1.83365	1_KO	1
HELZ	0.282118	ratio wt_ko	-1.82563	1_KO	1
ALKBH4	0.282436	upon_naïve-priming	-1.824	2_diff	1
SPIRE1	0.285566	ratio wt_ko	-1.8081	1_KO	1
COX7C	0.28973	upon_naïve-priming	-1.78722	2_diff	1
BCAT1	0.291386	ratio wt_ko	-1.779	1_KO	1
ZFP800	0.292741	ratio wt_ko	-1.7723	1_KO	1
DBNDD2	0.293056	ratio wt_ko	-1.77075	1_KO	1
KLHL18	0.297762	ratio wt_ko	-1.74777	1_KO	1
HOXA10	0.302798	upon_naïve-priming	-1.72357	2_diff	1
DNAJB4	0.305046	upon_naïve-priming	-1.7129	2_diff	1
PIRT	0.306985	upon_naïve-priming	-1.70376	2_diff	1
SETD7	0.308221	ratio wt_ko	-1.69797	1_KO	1
MBD2	0.31383	upon_naïve-priming	-1.67194	2_diff	1
METAP2	0.314966	upon_naïve-priming	-1.66673	2_diff	1
CSAD	0.316467	ratio wt_ko	-1.65987	1_KO	1
WNT9A	0.316534	upon_naïve-priming	-1.65957	2_diff	1
ZFP941	0.318253	ratio wt_ko	-1.65175	1_KO	1
SRA1	0.320083	ratio wt_ko	-1.64348	1_KO	1
APBB3	0.320314	ratio wt_ko	-1.64244	1_KO	1
HPS3	0.32338	upon_naïve-priming	-1.6287	2_diff	1
PACS1	0.323883	ratio wt_ko	-1.62646	1_KO	1
OSBPL10	0.324754	upon_naïve-priming	-1.62258	2_diff	1
6820431F20RIK	0.326679	ratio wt_ko	-1.61405	1_KO	1
NFIL3	0.327159	ratio wt_ko	-1.61194	1_KO	1
C920006O11RIK	0.327824	ratio wt_ko	-1.60901	1_KO	1
RPL11	0.32982	ratio wt_ko	-1.60025	1_KO	1
4930402H24RIK	0.330177	ratio wt_ko	-1.59869	1_KO	1
FJX1	0.332382	ratio wt_ko	-1.58909	1_KO	1
CCDC120	0.332724	upon_naïve-priming	-1.5876	2_diff	1
NETO2	0.332844	ratio wt_ko	-1.58708	1_KO	1
A4GALT	0.332917	upon_naïve-priming	-1.58676	2_diff	1
ANKRD37	0.333495	upon_naïve-priming	-1.58426	2_diff	1
PTPN21	0.334148	ratio wt_ko	-1.58144	1_KO	1
GM527	0.338474	upon_naïve-priming	-1.56288	2_diff	1
FPGT	0.338539	ratio wt_ko	-1.56261	1_KO	1
SOX2OT	0.339238	ratio wt_ko	-1.55963	1_KO	1
DGKH	0.340225	ratio wt_ko	-1.55544	1_KO	1
ALS2CL	0.342551	ratio wt_ko	-1.54561	1_KO	1
ZFP773	0.344064	ratio wt_ko	-1.53925	1_KO	1
DALRD3	0.344295	ratio wt_ko	-1.53828	1_KO	1
ASPSCR1	0.345171	upon_naïve-priming	-1.53462	2_diff	1
D930048N14RIK	0.347658	ratio wt_ko	-1.52426	1_KO	1
THRAP3	0.347748	upon_naïve-priming	-1.52389	2_diff	1
GSG2	0.348253	ratio wt_ko	-1.52179	1_KO	1
ZFP160	0.353295	ratio wt_ko	-1.50105	1_KO	1
MFSD14B	0.358591	ratio wt_ko	-1.47959	1_KO	1
FBXL15	0.359666	upon_naïve-priming	-1.47527	2_diff	1
DERL3	0.360071	ratio wt_ko	-1.47365	1_KO	1
ST7	0.360229	upon_naïve-priming	-1.47301	2_diff	1
NRDE2	0.360851	ratio wt_ko	-1.47053	1_KO	1
RELB	0.362475	ratio wt_ko	-1.46405	1_KO	1
USP2	0.36272	ratio wt_ko	-1.46307	1_KO	1
DNAJC3	0.363461	ratio wt_ko	-1.46013	1_KO	1
DEDD2	0.364204	ratio wt_ko	-1.45718	1_KO	1
USP46	0.364316	ratio wt_ko	-1.45674	1_KO	1
NABP2	0.364642	upon_naïve-priming	-1.45545	2_diff	1
PTPRG	0.364698	ratio wt_ko	-1.45522	1_KO	1
GFOD2	0.364969	ratio wt_ko	-1.45415	1_KO	1
5730455P16RIK	0.365043	ratio wt_ko	-1.45386	1_KO	1
CRYBG3	0.365063	upon_naïve-priming	-1.45378	2_diff	1
TCTN3	0.367653	upon_naïve-priming	-1.44358	2_diff	1
RAB34	0.367802	upon_naïve-priming	-1.443	2_diff	1
ANKRD26	0.369363	ratio wt_ko	-1.43689	1_KO	1
PORCN	0.369487	ratio wt_ko	-1.43641	1_KO	1
ADAM9	0.370623	upon_naïve-priming	-1.43198	2_diff	1
UNKL	0.371249	ratio wt_ko	-1.42954	1_KO	1
RNF31	0.371794	upon_naïve-priming	-1.42743	2_diff	1
TNK1	0.37201	ratio wt_ko	-1.42659	1_KO	1
AP1G2	0.372584	upon_naïve-priming	-1.42436	2_diff	1
VARS2	0.373207	ratio wt_ko	-1.42195	1_KO	1
PALM2	0.373301	upon_naïve-priming	-1.42159	2_diff	1
H1F0	0.374811	ratio wt_ko	-1.41577	1_KO	1
N6AMT1	0.374927	ratio wt_ko	-1.41532	1_KO	1
GDPGP1	0.375956	upon_naïve-priming	-1.41136	2_diff	1
MTMR6	0.376268	ratio wt_ko	-1.41017	1_KO	1
GM10093	0.376664	upon_naïve-priming	-1.40865	2_diff	1
NIPA2	0.376803	ratio wt_ko	-1.40812	1_KO	1
NDRG3	0.377158	ratio wt_ko	-1.40676	1_KO	1
FAM161B	0.377639	ratio wt_ko	-1.40492	1_KO	1
TMX4	0.377693	ratio wt_ko	-1.40471	1_KO	1
GM32856	0.379912	ratio wt_ko	-1.39626	1_KO	1
37135	0.380207	ratio wt_ko	-1.39514	1_KO	1
SCARB1	0.380862	ratio wt_ko	-1.39266	1_KO	1
TEX13	0.381366	ratio wt_ko	-1.39075	1_KO	1
TEX13B	0.381366	ratio wt_ko	-1.39075	1_KO	1
SF3B3	0.381528	ratio wt_ko	-1.39014	1_KO	1
MCF2L	0.381596	upon_naïve-priming	-1.38988	2_diff	1
RUNDC1	0.381674	ratio wt_ko	-1.38959	1_KO	1
MYCL	0.382229	ratio wt_ko	-1.38749	1_KO	1
ARL5C	0.382749	upon_naïve-priming	-1.38553	2_diff	1
SWSAP1	0.383002	ratio wt_ko	-1.38458	1_KO	1
LMX1A	0.38301	upon_naïve-priming	-1.38455	2_diff	1
CX3CL1	0.385352	ratio wt_ko	-1.37575	1_KO	1
GPATCH2	0.38604	ratio wt_ko	-1.37318	1_KO	1
2610008E11RIK	0.387144	upon_naïve-priming	-1.36906	2_diff	1
MAN1B1	0.388032	ratio wt_ko	-1.36575	1_KO	1
HIRA	0.38806	ratio wt_ko	-1.36565	1_KO	1
HOOK2	0.388251	ratio wt_ko	-1.36494	1_KO	1
ZBTB48	0.388318	ratio wt_ko	-1.36469	1_KO	1
MAP3K2	0.389017	ratio wt_ko	-1.3621	1_KO	1
SAP30BP	0.389349	ratio wt_ko	-1.36086	1_KO	1
BMP2K	0.389587	upon_naïve-priming	-1.35998	2_diff	1
SAFB2	0.389657	ratio wt_ko	-1.35972	1_KO	1
PKNOX1	0.38985	ratio wt_ko	-1.35901	1_KO	1
RBBP6	0.391467	ratio wt_ko	-1.35304	1_KO	1
FCHO2	0.391982	ratio wt_ko	-1.35114	1_KO	1
GAREM1	0.392506	ratio wt_ko	-1.34921	1_KO	1
TMEM35B	0.392559	ratio wt_ko	-1.34902	1_KO	1
GM10762	0.392715	upon_naïve-priming	-1.34844	2_diff	1
EIF6	0.392835	ratio wt_ko	-1.348	1_KO	1
SSH1	0.394083	ratio wt_ko	-1.34343	1_KO	1
RRP8	0.394601	ratio wt_ko	-1.34153	1_KO	1
MBD3	0.397975	ratio wt_ko	-1.32925	1_KO	1
MAP3K5	0.39825	ratio wt_ko	-1.32825	1_KO	1
H13	0.398586	ratio wt_ko	-1.32704	1_KO	1
USP54	0.398753	ratio wt_ko	-1.32643	1_KO	1
40787	0.3992	ratio wt_ko	-1.32482	1_KO	1
KCTD18	0.399507	ratio wt_ko	-1.32371	1_KO	1
EBP	0.399781	upon_naïve-priming	-1.32272	2_diff	1
MRE11A	0.402039	ratio wt_ko	-1.31459	1_KO	1
METTL8	0.403763	ratio wt_ko	-1.30842	1_KO	1
KLHL20	0.405802	ratio wt_ko	-1.30115	1_KO	1
IFRD2	0.407104	ratio wt_ko	-1.29653	1_KO	1
HS3ST3B1	0.407492	upon_naïve-priming	-1.29516	2_diff	1
ARHGAP11A	0.408161	ratio wt_ko	-1.29279	1_KO	1
ABHD13	0.408473	ratio wt_ko	-1.29169	1_KO	1
LMAN2L	0.409194	ratio wt_ko	-1.28914	1_KO	1
MTERF2	0.409717	ratio wt_ko	-1.2873	1_KO	1
PTPRA	0.410115	ratio wt_ko	-1.2859	1_KO	1
AMIGO2	0.410948	ratio wt_ko	-1.28297	1_KO	1
PCGF5	0.411174	upon_naïve-priming	-1.28218	2_diff	1
ZFP653	0.412647	ratio wt_ko	-1.27702	1_KO	1
H3F3B	0.412847	ratio wt_ko	-1.27632	1_KO	1
WDR91	0.413051	ratio wt_ko	-1.27561	1_KO	1
TEX261	0.413353	ratio wt_ko	-1.27455	1_KO	1
NBEAL1	0.413825	ratio wt_ko	-1.27291	1_KO	1
TMEM88	0.41451	upon_naïve-priming	-1.27052	2_diff	1
KCTD10	0.415053	ratio wt_ko	-1.26863	1_KO	1
TPRKB	0.41556	ratio wt_ko	-1.26687	1_KO	1
1700094D03RIK	0.416912	ratio wt_ko	-1.26219	1_KO	1
4933434E20RIK	0.416912	ratio wt_ko	-1.26219	1_KO	1
CELF4	0.418214	ratio wt_ko	-1.25769	1_KO	1
ICE2	0.418431	ratio wt_ko	-1.25694	1_KO	1
NAV1	0.419461	ratio wt_ko	-1.25339	1_KO	1
MAPK1	0.419881	upon_naïve-priming	-1.25195	2_diff	1
RBM12B1	0.420089	upon_naïve-priming	-1.25123	2_diff	1
RALGDS	0.421232	ratio wt_ko	-1.24731	1_KO	1
MXI1	0.421562	ratio wt_ko	-1.24618	1_KO	1
SNHG9	0.421844	upon_naïve-priming	-1.24522	2_diff	1
RTN1	0.422325	ratio wt_ko	-1.24357	1_KO	1
NACC2	0.422765	ratio wt_ko	-1.24207	1_KO	1
POLR3G	0.422827	ratio wt_ko	-1.24186	1_KO	1
POP5	0.423108	ratio wt_ko	-1.2409	1_KO	1
FZD4	0.423155	ratio wt_ko	-1.24074	1_KO	1
LSM4	0.423169	upon_naïve-priming	-1.24069	2_diff	1
LRFN4	0.423949	upon_naïve-priming	-1.23804	2_diff	1
SLC23A2	0.424255	ratio wt_ko	-1.237	1_KO	1
PCNX	0.424548	ratio wt_ko	-1.236	1_KO	1
ACOX3	0.424658	ratio wt_ko	-1.23563	1_KO	1
GM8797	0.4257	ratio wt_ko	-1.23209	1_KO	1
TRMT44	0.425903	ratio wt_ko	-1.2314	1_KO	1
WDR36	0.426051	ratio wt_ko	-1.2309	1_KO	1
SLAIN2	0.426748	ratio wt_ko	-1.22854	1_KO	1
OLFR506	0.426824	dox-untreated	-1.22829	3_dox	1
VASN	0.426859	ratio wt_ko	-1.22817	1_KO	1
HUS1	0.426997	ratio wt_ko	-1.2277	1_KO	1
NUPL1	0.427574	upon_naïve-priming	-1.22575	2_diff	1
TMEM220	0.427972	upon_naïve-priming	-1.22441	2_diff	1
MIGA1	0.428032	ratio wt_ko	-1.22421	1_KO	1
PID1	0.428037	ratio wt_ko	-1.22419	1_KO	1
TTLL4	0.428934	ratio wt_ko	-1.22117	1_KO	1
TIGD3	0.429191	ratio wt_ko	-1.22031	1_KO	1
PRPF39	0.429532	ratio wt_ko	-1.21916	1_KO	1
GPR137	0.429867	ratio wt_ko	-1.21804	1_KO	1
E130308A19RIK	0.430275	ratio wt_ko	-1.21667	1_KO	1
ZFP120	0.430276	ratio wt_ko	-1.21666	1_KO	1
TM7SF3	0.431725	ratio wt_ko	-1.21182	1_KO	1
SLX4	0.43332	ratio wt_ko	-1.20649	1_KO	1
PPP3CB	0.434811	ratio wt_ko	-1.20154	1_KO	1
ASF1A	0.437472	ratio wt_ko	-1.19274	1_KO	1
PDPR	0.437586	ratio wt_ko	-1.19236	1_KO	1
SRD5A3	0.437843	ratio wt_ko	-1.19151	1_KO	1
PCGF3	0.438221	ratio wt_ko	-1.19027	1_KO	1
ZFP687	0.438249	ratio wt_ko	-1.19018	1_KO	1
ZFP667	0.43826	upon_naïve-priming	-1.19014	2_diff	1
MTERF1A	0.438867	upon_naïve-priming	-1.18815	2_diff	1
PPP3CA	0.438899	ratio wt_ko	-1.18804	1_KO	1
FICD	0.439104	ratio wt_ko	-1.18737	1_KO	1
TMED10	0.439322	ratio wt_ko	-1.18665	1_KO	1
RECQL	0.439385	ratio wt_ko	-1.18644	1_KO	1
ZFP760	0.44045	ratio wt_ko	-1.18295	1_KO	1
LIPO2	0.440696	ratio wt_ko	-1.18214	1_KO	1
1600002H07RIK	0.440875	ratio wt_ko	-1.18156	1_KO	1
CHFR	0.440961	ratio wt_ko	-1.18128	1_KO	1
2610001J05RIK	0.441744	ratio wt_ko	-1.17872	1_KO	1
XNDC1	0.441755	ratio wt_ko	-1.17868	1_KO	1
D3ERTD751E	0.441967	ratio wt_ko	-1.17799	1_KO	1
RRBP1	0.443005	ratio wt_ko	-1.17461	1_KO	1
CNGA3	0.443079	ratio wt_ko	-1.17436	1_KO	1
SH3BGRL2	0.443445	ratio wt_ko	-1.17317	1_KO	1
PNPO	0.443482	ratio wt_ko	-1.17305	1_KO	1
HERC1	0.44353	ratio wt_ko	-1.1729	1_KO	1
UHMK1	0.443634	ratio wt_ko	-1.17256	1_KO	1
CCDC134	0.444242	upon_naïve-priming	-1.17058	2_diff	1
BLCAP	0.444415	ratio wt_ko	-1.17002	1_KO	1
ABCB1A	0.444763	ratio wt_ko	-1.16889	1_KO	1
ARCN1	0.444808	upon_naïve-priming	-1.16875	2_diff	1
MYCBP2	0.44502	ratio wt_ko	-1.16806	1_KO	1
GM16523	0.446157	ratio wt_ko	-1.16438	1_KO	1
ZFP51	0.446246	ratio wt_ko	-1.16409	1_KO	1
ZFP959	0.446569	ratio wt_ko	-1.16305	1_KO	1
ZFP619	0.447647	upon_naïve-priming	-1.15957	2_diff	1
NPTX2	0.447796	ratio wt_ko	-1.15909	1_KO	1
RSF1	0.447911	ratio wt_ko	-1.15872	1_KO	1
SPHK2	0.448502	upon_naïve-priming	-1.15681	2_diff	1
SMIM7	0.44882	ratio wt_ko	-1.15579	1_KO	1
CCNJ	0.448981	ratio wt_ko	-1.15527	1_KO	1
SERTAD4	0.449025	ratio wt_ko	-1.15513	1_KO	1
CCDC85A	0.449036	upon_naïve-priming	-1.1551	2_diff	1
ZFP14	0.449421	upon_naïve-priming	-1.15386	2_diff	1
PRDM15	0.449636	ratio wt_ko	-1.15317	1_KO	1
RNMTL1	0.44979	ratio wt_ko	-1.15268	1_KO	1
RAB43	0.449924	ratio wt_ko	-1.15225	1_KO	1
DNAJC5G	0.450038	upon_naïve-priming	-1.15188	2_diff	1
FAM221A	0.450274	upon_naïve-priming	-1.15112	2_diff	1
DSE	0.450494	ratio wt_ko	-1.15042	1_KO	1
SRA1	0.450872	ratio wt_ko	-1.14921	1_KO	1
CUL3	0.450912	ratio wt_ko	-1.14908	1_KO	1
ZFP944	0.451014	ratio wt_ko	-1.14876	1_KO	1
DUSP12	0.451259	ratio wt_ko	-1.14797	1_KO	1
CRBN	0.45147	ratio wt_ko	-1.1473	1_KO	1
VPS54	0.45152	ratio wt_ko	-1.14714	1_KO	1
ZFP790	0.451593	ratio wt_ko	-1.14691	1_KO	1
KMT2A	0.451599	dox-untreated	-1.14689	3_dox	1
PRR23A1	0.451729	upon_naïve-priming	-1.14647	2_diff	1
RPUSD1	0.452133	ratio wt_ko	-1.14518	1_KO	1
CPSF6	0.452135	ratio wt_ko	-1.14518	1_KO	1
FAM53B	0.452181	upon_naïve-priming	-1.14503	2_diff	1
FBXW17	0.452371	upon_naïve-priming	-1.14442	2_diff	1
TMTC3	0.452373	ratio wt_ko	-1.14442	1_KO	1
ZFP420	0.452581	upon_naïve-priming	-1.14375	2_diff	1
RABIF	0.452681	ratio wt_ko	-1.14343	1_KO	1
PDPK1	0.452791	ratio wt_ko	-1.14308	1_KO	1
LIPT2	0.453772	ratio wt_ko	-1.13996	1_KO	1
APPL1	0.453894	ratio wt_ko	-1.13957	1_KO	1
CMTM6	0.454044	ratio wt_ko	-1.1391	1_KO	1
LOC109729085	0.454289	ratio wt_ko	-1.13832	1_KO	1
CHTOP	0.454316	ratio wt_ko	-1.13823	1_KO	1
AW209491	0.454833	dox-untreated	-1.13659	3_dox	1
PRPF31	0.455143	ratio wt_ko	-1.13561	1_KO	1
WDR35	0.455415	ratio wt_ko	-1.13475	1_KO	1
NAT8F1	0.455993	upon_naïve-priming	-1.13292	2_diff	1
SLC4A7	0.456209	ratio wt_ko	-1.13223	1_KO	1
FUBP1	0.456787	ratio wt_ko	-1.13041	1_KO	1
PIGF	0.456947	ratio wt_ko	-1.1299	1_KO	1
GSG2	0.456985	upon_naïve-priming	-1.12978	2_diff	1
SLC12A6	0.457992	ratio wt_ko	-1.12661	1_KO	1
SLC25A22	0.458077	ratio wt_ko	-1.12634	1_KO	1
C2CD3	0.458094	ratio wt_ko	-1.12628	1_KO	1
COPS9	0.458204	upon_naïve-priming	-1.12594	2_diff	1
TJAP1	0.458546	ratio wt_ko	-1.12486	1_KO	1
TMEM158	0.458611	ratio wt_ko	-1.12466	1_KO	1
FAM122B	0.458757	ratio wt_ko	-1.1242	1_KO	1
OXSR1	0.458841	ratio wt_ko	-1.12394	1_KO	1
UBXN2A	0.458905	ratio wt_ko	-1.12373	1_KO	1
BBS2	0.458925	ratio wt_ko	-1.12367	1_KO	1
ERCC2	0.458964	ratio wt_ko	-1.12355	1_KO	1
MALAT1	0.45972	ratio wt_ko	-1.12117	1_KO	1
1600012H06RIK	0.460001	ratio wt_ko	-1.12029	1_KO	1
AU019823	0.460099	ratio wt_ko	-1.11998	1_KO	1
TRAPPC4	0.460125	ratio wt_ko	-1.1199	1_KO	1
ZFP11	0.460205	ratio wt_ko	-1.11965	1_KO	1
CCDC97	0.460413	ratio wt_ko	-1.119	1_KO	1
MYADM	0.460621	ratio wt_ko	-1.11835	1_KO	1
FGFR1OP	0.460733	ratio wt_ko	-1.118	1_KO	1
MBTD1	0.461116	ratio wt_ko	-1.1168	1_KO	1
AIFM2	0.461305	ratio wt_ko	-1.11621	1_KO	1
DVL3	0.461347	ratio wt_ko	-1.11608	1_KO	1
GRHL1	0.461466	ratio wt_ko	-1.1157	1_KO	1
ZXDC	0.461551	ratio wt_ko	-1.11544	1_KO	1
TEAD3	0.461562	ratio wt_ko	-1.1154	1_KO	1
PIK3R1	0.461671	ratio wt_ko	-1.11506	1_KO	1
ZNRD1	0.4618	ratio wt_ko	-1.11466	1_KO	1
TRMT10B	0.462052	ratio wt_ko	-1.11387	1_KO	1
RASA1	0.462169	ratio wt_ko	-1.11351	1_KO	1
SPECC1	0.462778	ratio wt_ko	-1.11161	1_KO	1
POLL	0.462941	ratio wt_ko	-1.1111	1_KO	1
ZFP410	0.46315	ratio wt_ko	-1.11045	1_KO	1
PIK3C2B	0.463229	ratio wt_ko	-1.1102	1_KO	1
GMFB	0.463388	ratio wt_ko	-1.10971	1_KO	1
TMEM218	0.463764	ratio wt_ko	-1.10854	1_KO	1
NFS1	0.463848	ratio wt_ko	-1.10828	1_KO	1
QSOX1	0.464225	ratio wt_ko	-1.1071	1_KO	1
BC080695	0.464375	upon_naïve-priming	-1.10664	2_diff	1
SELENOH	0.464807	upon_naïve-priming	-1.1053	2_diff	1
LRIG3	0.464837	ratio wt_ko	-1.1052	1_KO	1
MOB3C	0.464981	upon_naïve-priming	-1.10476	2_diff	1
NR4A2	0.465191	upon_naïve-priming	-1.1041	2_diff	1
KALRN	0.465222	ratio wt_ko	-1.10401	1_KO	1
NEU1	0.465293	dox-untreated	-1.10379	3_dox	1
TMEM265	0.465692	ratio wt_ko	-1.10255	1_KO	1
CLK1	0.465923	ratio wt_ko	-1.10184	1_KO	1
MPPE1	0.466246	ratio wt_ko	-1.10084	1_KO	1
LSM2	0.466333	ratio wt_ko	-1.10057	1_KO	1
RNF141	0.466431	ratio wt_ko	-1.10026	1_KO	1
SMCHD1	0.466554	ratio wt_ko	-1.09988	1_KO	1
RBM26	0.466862	ratio wt_ko	-1.09893	1_KO	1
ATAD1	0.466956	ratio wt_ko	-1.09864	1_KO	1
ARIH1	0.467912	ratio wt_ko	-1.09569	1_KO	1
PTPRJ	0.468501	ratio wt_ko	-1.09388	1_KO	1
GTPBP1	0.46872	ratio wt_ko	-1.0932	1_KO	1
MBLAC2	0.469249	upon_naïve-priming	-1.09157	2_diff	1
KDM5C	0.469563	ratio wt_ko	-1.09061	1_KO	1
SMIM10L2A	0.469634	ratio wt_ko	-1.09039	1_KO	1
SIRT3	0.469715	upon_naïve-priming	-1.09014	2_diff	1
UBE2D2A	0.469854	ratio wt_ko	-1.08972	1_KO	1
TYW5	0.470179	ratio wt_ko	-1.08872	1_KO	1
OTUD6B	0.470734	ratio wt_ko	-1.08702	1_KO	1
SMAD3	0.471132	ratio wt_ko	-1.0858	1_KO	1
HSPA1B	0.471299	upon_naïve-priming	-1.08528	2_diff	1
UBE2J2	0.47158	ratio wt_ko	-1.08443	1_KO	1
STK4	0.471858	ratio wt_ko	-1.08358	1_KO	1
SFXN1	0.471938	ratio wt_ko	-1.08333	1_KO	1
ARFRP1	0.472274	ratio wt_ko	-1.08231	1_KO	1
FAM208A	0.472305	ratio wt_ko	-1.08221	1_KO	1
ARMCX4	0.472642	ratio wt_ko	-1.08118	1_KO	1
NUDT19	0.47267	ratio wt_ko	-1.08109	1_KO	1
PIGYL	0.472748	ratio wt_ko	-1.08086	1_KO	1
KDR	0.473147	ratio wt_ko	-1.07964	1_KO	1
BCL3	0.473176	upon_naïve-priming	-1.07955	2_diff	1
VPS4B	0.473223	ratio wt_ko	-1.07941	1_KO	1
AGAP1	0.473305	ratio wt_ko	-1.07916	1_KO	1
TMEM9	0.473396	ratio wt_ko	-1.07888	1_KO	1
PMS2	0.47363	ratio wt_ko	-1.07817	1_KO	1
TOR4A	0.473702	ratio wt_ko	-1.07795	1_KO	1
LARP1B	0.47374	ratio wt_ko	-1.07783	1_KO	1
ARL15	0.473934	ratio wt_ko	-1.07724	1_KO	1
CSPP1	0.474018	ratio wt_ko	-1.07699	1_KO	1
UBE4B	0.474142	ratio wt_ko	-1.07661	1_KO	1
TRIM44	0.474538	ratio wt_ko	-1.07541	1_KO	1
CHST7	0.474888	ratio wt_ko	-1.07434	1_KO	1
SLC25A44	0.474904	ratio wt_ko	-1.07429	1_KO	1
AP3M1	0.475092	ratio wt_ko	-1.07372	1_KO	1
MSANTD3	0.47521	ratio wt_ko	-1.07336	1_KO	1
FAM13B	0.475314	upon_naïve-priming	-1.07305	2_diff	1
BCDIN3D	0.475448	dox-untreated	-1.07264	3_dox	1
SRD5A1	0.475499	upon_naïve-priming	-1.07249	2_diff	1
PREB	0.475736	ratio wt_ko	-1.07177	1_KO	1
TRIM23	0.476191	ratio wt_ko	-1.07039	1_KO	1
RAD54B	0.476212	ratio wt_ko	-1.07032	1_KO	1
TRRAP	0.476738	ratio wt_ko	-1.06873	1_KO	1
SS18L1	0.477304	ratio wt_ko	-1.06702	1_KO	1
ZBTB41	0.477708	ratio wt_ko	-1.0658	1_KO	1
SLC22A17	0.477977	dox-untreated	-1.06499	3_dox	1
PPM1K	0.478418	ratio wt_ko	-1.06366	1_KO	1
MYPOP	0.478468	upon_naïve-priming	-1.06351	2_diff	1
STK10	0.478718	ratio wt_ko	-1.06275	1_KO	1
PTEN	0.478956	ratio wt_ko	-1.06204	1_KO	1
MICU3	0.479428	dox-untreated	-1.06061	3_dox	1
TONSL	0.479705	ratio wt_ko	-1.05978	1_KO	1
ZFP326	0.479828	ratio wt_ko	-1.05941	1_KO	1
STK35	0.480054	ratio wt_ko	-1.05873	1_KO	1
COL27A1	0.480342	upon_naïve-priming	-1.05787	2_diff	1
FDXR	0.480346	ratio wt_ko	-1.05785	1_KO	1
MASTL	0.480397	ratio wt_ko	-1.0577	1_KO	1
INTS6L	0.480809	ratio wt_ko	-1.05646	1_KO	1
VPS37C	0.481155	ratio wt_ko	-1.05543	1_KO	1
PRKX	0.481226	ratio wt_ko	-1.05521	1_KO	1
THTPA	0.481279	ratio wt_ko	-1.05505	1_KO	1
SLC1A5	0.481675	ratio wt_ko	-1.05387	1_KO	1
OLIG1	0.481888	ratio wt_ko	-1.05323	1_KO	1
EIF2AK3	0.482316	ratio wt_ko	-1.05195	1_KO	1
ARHGEF7	0.482554	ratio wt_ko	-1.05124	1_KO	1
PLOD2	0.482936	ratio wt_ko	-1.0501	1_KO	1
MON2	0.482972	ratio wt_ko	-1.04999	1_KO	1
NEK6	0.483255	upon_naïve-priming	-1.04914	2_diff	1
SAMD4B	0.483479	ratio wt_ko	-1.04847	1_KO	1
ABCF1	0.483543	ratio wt_ko	-1.04828	1_KO	1
DLG1	0.484677	ratio wt_ko	-1.0449	1_KO	1
KDM6B	0.484729	dox-untreated	-1.04475	3_dox	1
LRCH1	0.484824	dox-untreated	-1.04447	3_dox	1
FAM135A	0.484935	ratio wt_ko	-1.04414	1_KO	1
SETX	0.485111	ratio wt_ko	-1.04361	1_KO	1
CDYL	0.485136	ratio wt_ko	-1.04354	1_KO	1
RBMS1	0.485252	ratio wt_ko	-1.04319	1_KO	1
SEC22A	0.485584	ratio wt_ko	-1.04221	1_KO	1
DACT1	0.485624	ratio wt_ko	-1.04209	1_KO	1
ZKSCAN3	0.485833	ratio wt_ko	-1.04147	1_KO	1
LPAR6	0.485846	ratio wt_ko	-1.04143	1_KO	1
HMOX2	0.485963	ratio wt_ko	-1.04108	1_KO	1
DMRTA2	0.485995	ratio wt_ko	-1.04099	1_KO	1
PDP1	0.486188	ratio wt_ko	-1.04042	1_KO	1
E2F1	0.486526	ratio wt_ko	-1.03941	1_KO	1
PHF6	0.486595	ratio wt_ko	-1.03921	1_KO	1
HUWE1	0.486617	ratio wt_ko	-1.03914	1_KO	1
MAP2K7	0.486723	ratio wt_ko	-1.03883	1_KO	1
ZMYND8	0.487012	ratio wt_ko	-1.03797	1_KO	1
NUP54	0.487267	upon_naïve-priming	-1.03722	2_diff	1
GM13580	0.487335	upon_naïve-priming	-1.03701	2_diff	1
PCM1	0.487998	ratio wt_ko	-1.03505	1_KO	1
DXO	0.488109	ratio wt_ko	-1.03473	1_KO	1
ZFP688	0.488297	ratio wt_ko	-1.03417	1_KO	1
UBP1	0.488729	ratio wt_ko	-1.03289	1_KO	1
RAD17	0.488761	ratio wt_ko	-1.0328	1_KO	1
CCDC112	0.489083	ratio wt_ko	-1.03185	1_KO	1
ZFP275	0.489121	ratio wt_ko	-1.03174	1_KO	1
KCTD15	0.489285	upon_naïve-priming	-1.03125	2_diff	1
DNAJB14	0.48949	ratio wt_ko	-1.03065	1_KO	1
ERCC6	0.489697	dox-untreated	-1.03004	3_dox	1
ZFP652	0.489763	ratio wt_ko	-1.02985	1_KO	1
POLH	0.49023	ratio wt_ko	-1.02847	1_KO	1
TBC1D9	0.490549	ratio wt_ko	-1.02753	1_KO	1
PELI2	0.490611	upon_naïve-priming	-1.02735	2_diff	1
EPB41L5	0.490618	ratio wt_ko	-1.02733	1_KO	1
RAB26OS	0.490664	ratio wt_ko	-1.02719	1_KO	1
AFG3L2	0.490899	ratio wt_ko	-1.0265	1_KO	1
UBN2	0.491146	ratio wt_ko	-1.02578	1_KO	1
COA7	0.49118	ratio wt_ko	-1.02568	1_KO	1
RAB23	0.491181	ratio wt_ko	-1.02567	1_KO	1
VEZT	0.491303	ratio wt_ko	-1.02531	1_KO	1
SCCPDH	0.491622	ratio wt_ko	-1.02438	1_KO	1
RNF170	0.491737	ratio wt_ko	-1.02404	1_KO	1
THAP3	0.491884	ratio wt_ko	-1.02361	1_KO	1
SCMH1	0.491916	ratio wt_ko	-1.02352	1_KO	1
SNAI2	0.492064	ratio wt_ko	-1.02308	1_KO	1
FOXN3	0.492292	ratio wt_ko	-1.02241	1_KO	1
ZFP418	0.492489	ratio wt_ko	-1.02184	1_KO	1
TPST1	0.492546	ratio wt_ko	-1.02167	1_KO	1
SLC31A1	0.492659	ratio wt_ko	-1.02134	1_KO	1
QTRTD1	0.492712	ratio wt_ko	-1.02118	1_KO	1
WDR59	0.49332	ratio wt_ko	-1.0194	1_KO	1
AA465934	0.493637	ratio wt_ko	-1.01848	1_KO	1
POLR1D	0.493759	ratio wt_ko	-1.01812	1_KO	1
ZFP512B	0.493879	ratio wt_ko	-1.01777	1_KO	1
SMAD4	0.493907	ratio wt_ko	-1.01769	1_KO	1
ARID4B	0.494014	upon_naïve-priming	-1.01738	2_diff	1
GPSM2	0.494442	ratio wt_ko	-1.01613	1_KO	1
CSRP2	0.494628	ratio wt_ko	-1.01558	1_KO	1
HAUS8	0.494681	ratio wt_ko	-1.01543	1_KO	1
GLI1	0.49472	upon_naïve-priming	-1.01531	2_diff	1
SLC5A3	0.494862	upon_naïve-priming	-1.0149	2_diff	1
ZFP407	0.495063	ratio wt_ko	-1.01432	1_KO	1
IKBKAP	0.495431	ratio wt_ko	-1.01324	1_KO	1
DIDO1	0.495446	ratio wt_ko	-1.0132	1_KO	1
ZFP260	0.496086	ratio wt_ko	-1.01134	1_KO	1
LIF	0.49662	ratio wt_ko	-1.00979	1_KO	1
SAV1	0.496624	dox-untreated	-1.00977	3_dox	1
HOXA3	0.496861	upon_naïve-priming	-1.00909	2_diff	1
NKTR	0.496885	ratio wt_ko	-1.00902	1_KO	1
HIPK3	0.496944	ratio wt_ko	-1.00885	1_KO	1
MIA3	0.496945	ratio wt_ko	-1.00884	1_KO	1
YIPF5	0.49698	ratio wt_ko	-1.00874	1_KO	1
SEL1L	0.497052	ratio wt_ko	-1.00853	1_KO	1
C1GALT1	0.497094	ratio wt_ko	-1.00841	1_KO	1
MAGI1	0.497203	ratio wt_ko	-1.00809	1_KO	1
OLFR1459	0.497574	dox-untreated	-1.00702	3_dox	1
CDK13	0.497711	ratio wt_ko	-1.00662	1_KO	1
ARF2	0.497892	ratio wt_ko	-1.0061	1_KO	1
SLC37A3	0.498138	ratio wt_ko	-1.00538	1_KO	1
COIL	0.498453	ratio wt_ko	-1.00447	1_KO	1
ZCCHC11	0.498851	dox-untreated	-1.00332	3_dox	1
KIF1B	0.498964	ratio wt_ko	-1.00299	1_KO	1
KIFC5B	0.499437	ratio wt_ko	-1.00163	1_KO	1
LCOR	0.499722	ratio wt_ko	-1.0008	1_KO	1
TRMT1	0.499765	ratio wt_ko	-1.00068	1_KO	1
PRR23A1	0.500841	ratio wt_ko	-0.997574	1_KO	1
ZBTB46	0.501351	ratio wt_ko	-0.996106	1_KO	1
POLR3H	0.501597	ratio wt_ko	-0.995399	1_KO	1
PPP4R2	0.501666	ratio wt_ko	-0.9952	1_KO	1
CC2D1B	0.501802	ratio wt_ko	-0.994811	1_KO	1
EMC3	0.501802	ratio wt_ko	-0.994809	1_KO	1
TCEANC	0.502192	ratio wt_ko	-0.99369	1_KO	1
AMD1	0.502369	ratio wt_ko	-0.993182	1_KO	1
DAB2IP	0.502772	ratio wt_ko	-0.992025	1_KO	1
DGKZ	0.502883	ratio wt_ko	-0.991706	1_KO	1
BRAF	0.503002	ratio wt_ko	-0.991363	1_KO	1
PLAUR	0.503176	dox-untreated	-0.990864	3_dox	1
YME1L1	0.503283	ratio wt_ko	-0.990559	1_KO	1
AP5M1	0.503409	ratio wt_ko	-0.990197	1_KO	1
KAZN	0.503501	ratio wt_ko	-0.989934	1_KO	1
GLT1D1	0.503524	ratio wt_ko	-0.989868	1_KO	1
SLC7A6OS	0.503656	ratio wt_ko	-0.989489	1_KO	1
GGA3	0.503669	ratio wt_ko	-0.989451	1_KO	1
CWF19L1	0.503897	upon_naïve-priming	-0.9888	2_diff	1
PKD2	0.503919	ratio wt_ko	-0.988737	1_KO	1
DNA2	0.503981	ratio wt_ko	-0.988559	1_KO	1
ANGEL2	0.504183	ratio wt_ko	-0.987981	1_KO	1
TLE1	0.50475	ratio wt_ko	-0.986359	1_KO	1
CRYBG3	0.504759	ratio wt_ko	-0.986335	1_KO	1
POMGNT2	0.504836	upon_naïve-priming	-0.986114	2_diff	1
BRD8	0.505145	ratio wt_ko	-0.985229	1_KO	1
UBR5	0.505355	ratio wt_ko	-0.98463	1_KO	1
ADPRM	0.505365	upon_naïve-priming	-0.984601	2_diff	1
SPRED2	0.505466	ratio wt_ko	-0.984315	1_KO	1
TNPO3	0.505576	ratio wt_ko	-0.984001	1_KO	1
RAB2B	0.505756	ratio wt_ko	-0.983485	1_KO	1
TMEM128	0.505932	ratio wt_ko	-0.982984	1_KO	1
SIMC1	0.506258	ratio wt_ko	-0.982055	1_KO	1
C330018D20RIK	0.506271	ratio wt_ko	-0.982019	1_KO	1
RHEB	0.506692	ratio wt_ko	-0.980818	1_KO	1
1600020E01RIK	0.506713	ratio wt_ko	-0.98076	1_KO	1
PCNX	0.506729	dox-untreated	-0.980714	3_dox	1
ANKIB1	0.50677	ratio wt_ko	-0.980598	1_KO	1
FOXP1	0.506904	ratio wt_ko	-0.980216	1_KO	1
MAML1	0.506948	ratio wt_ko	-0.980091	1_KO	1
UXS1	0.506986	ratio wt_ko	-0.979983	1_KO	1
KDM7A	0.507118	ratio wt_ko	-0.979607	1_KO	1
MAP4K5	0.507245	ratio wt_ko	-0.979246	1_KO	1
INTS9	0.50747	ratio wt_ko	-0.978605	1_KO	1
AMD2	0.507594	ratio wt_ko	-0.978254	1_KO	1
HOOK3	0.507614	ratio wt_ko	-0.978195	1_KO	1
CCDC174	0.507698	ratio wt_ko	-0.977956	1_KO	1
CNPY3	0.507729	ratio wt_ko	-0.977868	1_KO	1
USP21	0.507875	ratio wt_ko	-0.977454	1_KO	1
LNPEP	0.507938	ratio wt_ko	-0.977275	1_KO	1
SNHG3	0.508043	ratio wt_ko	-0.976977	1_KO	1
ILKAP	0.508239	ratio wt_ko	-0.976422	1_KO	1
STAG3	0.508344	ratio wt_ko	-0.976122	1_KO	1
RAB1A	0.508632	ratio wt_ko	-0.975305	1_KO	1
4932438A13RIK	0.508758	ratio wt_ko	-0.974949	1_KO	1
WDR7	0.509221	ratio wt_ko	-0.973637	1_KO	1
RBM26	0.509334	ratio wt_ko	-0.973316	1_KO	1
STAM	0.509638	ratio wt_ko	-0.972455	1_KO	1
NET1	0.509916	upon_naïve-priming	-0.971668	2_diff	1
RAC1	0.510228	ratio wt_ko	-0.970786	1_KO	1
MARCKS	0.510265	ratio wt_ko	-0.970681	1_KO	1
TIMM50	0.510477	ratio wt_ko	-0.970082	1_KO	1
VMP1	0.51059	ratio wt_ko	-0.969764	1_KO	1
PIGX	0.510755	ratio wt_ko	-0.969297	1_KO	1
ZFP593	0.511109	ratio wt_ko	-0.968297	1_KO	1
ZFP746	0.51127	ratio wt_ko	-0.967842	1_KO	1
PNRC1	0.511334	ratio wt_ko	-0.967662	1_KO	1
FAM83H	0.511341	upon_naïve-priming	-0.967644	2_diff	1
CCNK	0.511388	ratio wt_ko	-0.967509	1_KO	1
ANKRD28	0.511404	ratio wt_ko	-0.967466	1_KO	1
NUCKS1	0.511552	ratio wt_ko	-0.967048	1_KO	1
MAP7	0.51169	ratio wt_ko	-0.966658	1_KO	1
BCORL1	0.512045	ratio wt_ko	-0.965657	1_KO	1
0610010F05RIK	0.51222	ratio wt_ko	-0.965164	1_KO	1
CHEK1	0.51227	ratio wt_ko	-0.965024	1_KO	1
CLSPN	0.512404	ratio wt_ko	-0.964646	1_KO	1
PPM1B	0.51305	ratio wt_ko	-0.96283	1_KO	1
RBM33	0.513193	ratio wt_ko	-0.962426	1_KO	1
PURA	0.513292	ratio wt_ko	-0.962149	1_KO	1
ARHGAP32	0.513422	ratio wt_ko	-0.961782	1_KO	1
1110059G10RIK	0.513491	ratio wt_ko	-0.961589	1_KO	1
FAM117A	0.513598	ratio wt_ko	-0.961288	1_KO	1
MAP6	0.513921	ratio wt_ko	-0.960382	1_KO	1
RBFOX2	0.513968	ratio wt_ko	-0.96025	1_KO	1
XIAP	0.513976	ratio wt_ko	-0.960228	1_KO	1
ZFP58	0.514024	upon_naïve-priming	-0.960092	2_diff	1
CDK2AP2	0.514076	ratio wt_ko	-0.959946	1_KO	1
TMEM131	0.514078	ratio wt_ko	-0.95994	1_KO	1
FBXO44	0.514086	upon_naïve-priming	-0.959918	2_diff	1
SLC30A7	0.514127	ratio wt_ko	-0.959803	1_KO	1
CEP104	0.514191	ratio wt_ko	-0.959625	1_KO	1
MFAP1B	0.514664	ratio wt_ko	-0.958298	1_KO	1
RMDN3	0.514713	ratio wt_ko	-0.958159	1_KO	1
SOX13	0.515236	ratio wt_ko	-0.956696	1_KO	1
NLRP4F	0.515272	ratio wt_ko	-0.956594	1_KO	1
E130311K13RIK	0.515284	upon_naïve-priming	-0.956561	2_diff	1
TYW1	0.515496	ratio wt_ko	-0.955968	1_KO	1
PEX26	0.515628	ratio wt_ko	-0.955596	1_KO	1
RAPGEF1	0.515722	ratio wt_ko	-0.955333	1_KO	1
TMEM214	0.51587	ratio wt_ko	-0.954921	1_KO	1
NDST2	0.516013	ratio wt_ko	-0.95452	1_KO	1
SRXN1	0.516046	ratio wt_ko	-0.954428	1_KO	1
CEP57	0.516105	ratio wt_ko	-0.954263	1_KO	1
EVI5	0.516225	ratio wt_ko	-0.953929	1_KO	1
XPO7	0.516371	ratio wt_ko	-0.953519	1_KO	1
SALL2	0.516822	ratio wt_ko	-0.952261	1_KO	1
RPL12	0.516921	ratio wt_ko	-0.951985	1_KO	1
UTP14B	0.516942	ratio wt_ko	-0.951924	1_KO	1
CDK6	0.517013	ratio wt_ko	-0.951729	1_KO	1
ORMDL1	0.517227	ratio wt_ko	-0.951132	1_KO	1
PRRC2B	0.517508	ratio wt_ko	-0.950348	1_KO	1
KLHL11	0.517601	ratio wt_ko	-0.950087	1_KO	1
TMPO	0.517755	ratio wt_ko	-0.949658	1_KO	1
ST8SIA6	0.517864	ratio wt_ko	-0.949354	1_KO	1
SLC35E2	0.517923	ratio wt_ko	-0.949191	1_KO	1
PTP4A2	0.51805	ratio wt_ko	-0.948837	1_KO	1
ARHGAP21	0.518173	ratio wt_ko	-0.948494	1_KO	1
IFT52	0.518206	ratio wt_ko	-0.948401	1_KO	1
ZFR	0.51847	ratio wt_ko	-0.947668	1_KO	1
ATG2B	0.518551	ratio wt_ko	-0.947441	1_KO	1
NFATC3	0.51874	ratio wt_ko	-0.946916	1_KO	1
DEGS1	0.518773	ratio wt_ko	-0.946825	1_KO	1
TMEM87B	0.518813	dox-untreated	-0.946713	3_dox	1
DCAF6	0.519018	ratio wt_ko	-0.946143	1_KO	1
MIB1	0.519083	ratio wt_ko	-0.945962	1_KO	1
UFM1	0.519228	ratio wt_ko	-0.94556	1_KO	1
MRPL34	0.519598	ratio wt_ko	-0.944531	1_KO	1
SLC2A1	0.519637	ratio wt_ko	-0.944424	1_KO	1
A930004D18RIK	0.519685	ratio wt_ko	-0.944292	1_KO	1
PSMG2	0.51979	ratio wt_ko	-0.943999	1_KO	1
SDHAF1	0.519828	ratio wt_ko	-0.943894	1_KO	1
NCOA1	0.519933	ratio wt_ko	-0.943604	1_KO	1
ETV6	0.519949	ratio wt_ko	-0.943559	1_KO	1
DEK	0.519965	ratio wt_ko	-0.943515	1_KO	1
ANP32B	0.520036	ratio wt_ko	-0.943316	1_KO	1
ARID3B	0.520128	ratio wt_ko	-0.943061	1_KO	1
PSMF1	0.520266	ratio wt_ko	-0.94268	1_KO	1
ZER1	0.520346	ratio wt_ko	-0.942456	1_KO	1
CTIF	0.520656	ratio wt_ko	-0.941597	1_KO	1
MAP3K20	0.520789	ratio wt_ko	-0.941228	1_KO	1
ZAK	0.520789	ratio wt_ko	-0.941228	1_KO	1
RNF20	0.520836	ratio wt_ko	-0.941099	1_KO	1
B3GNT5	0.520981	ratio wt_ko	-0.940698	1_KO	1
IL17RA	0.521007	ratio wt_ko	-0.940625	1_KO	1
NUDCD3	0.521049	ratio wt_ko	-0.940508	1_KO	1
BCL11B	0.521101	upon_naïve-priming	-0.940365	2_diff	1
SNHG20	0.52124	ratio wt_ko	-0.939981	1_KO	1
BET1L	0.521305	ratio wt_ko	-0.939802	1_KO	1
ATXN2L	0.52155	ratio wt_ko	-0.939121	1_KO	1
GM42742	0.521625	ratio wt_ko	-0.938916	1_KO	1
TACC2	0.521687	ratio wt_ko	-0.938745	1_KO	1
UBXN8	0.521871	ratio wt_ko	-0.938234	1_KO	1
MPDU1	0.521892	ratio wt_ko	-0.938176	1_KO	1
BHLHE40	0.522003	dox-untreated	-0.93787	3_dox	1
UBE2H	0.522121	ratio wt_ko	-0.937544	1_KO	1
FNDC3B	0.522548	ratio wt_ko	-0.936364	1_KO	1
SPRED1	0.522565	ratio wt_ko	-0.936317	1_KO	1
NUFIP1	0.522638	ratio wt_ko	-0.936116	1_KO	1
LIFR	0.52269	ratio wt_ko	-0.935973	1_KO	1
GLCE	0.522935	ratio wt_ko	-0.935298	1_KO	1
AW146154	0.523007	ratio wt_ko	-0.935097	1_KO	1
WBSCR16	0.523293	ratio wt_ko	-0.934309	1_KO	1
RCC1L	0.523293	ratio wt_ko	-0.934309	1_KO	1
GCFC2	0.523304	ratio wt_ko	-0.934279	1_KO	1
ZEB1	0.523431	ratio wt_ko	-0.933928	1_KO	1
BC030867	0.523446	ratio wt_ko	-0.933888	1_KO	1
RNF128	0.523496	ratio wt_ko	-0.933749	1_KO	1
DDX39B	0.523654	ratio wt_ko	-0.933315	1_KO	1
SFT2D3	0.523665	ratio wt_ko	-0.933284	1_KO	1
NDC1	0.523764	ratio wt_ko	-0.933012	1_KO	1
PRRC2A	0.523821	ratio wt_ko	-0.932855	1_KO	1
TMEM41A	0.524094	ratio wt_ko	-0.932103	1_KO	1
GTF2E1	0.524168	ratio wt_ko	-0.9319	1_KO	1
PGM2L1	0.524193	ratio wt_ko	-0.93183	1_KO	1
DERL1	0.524735	ratio wt_ko	-0.93034	1_KO	1
SMARCC2	0.524773	ratio wt_ko	-0.930234	1_KO	1
RUFY2	0.524805	ratio wt_ko	-0.930146	1_KO	1
MSRB2	0.524859	ratio wt_ko	-0.929997	1_KO	1
FAM76A	0.524941	ratio wt_ko	-0.929773	1_KO	1
GUCD1	0.525062	ratio wt_ko	-0.92944	1_KO	1
CTR9	0.525325	ratio wt_ko	-0.928718	1_KO	1
DNM2	0.525521	ratio wt_ko	-0.92818	1_KO	1
CCDC127	0.525588	dox-untreated	-0.927995	3_dox	1
DCUN1D1	0.525699	ratio wt_ko	-0.927692	1_KO	1
NEK3	0.52576	ratio wt_ko	-0.927523	1_KO	1
AP4E1	0.525787	ratio wt_ko	-0.92745	1_KO	1
PAFAH1B2	0.525846	ratio wt_ko	-0.927288	1_KO	1
SNX5	0.526288	ratio wt_ko	-0.926076	1_KO	1
TELO2	0.526361	upon_naïve-priming	-0.925876	2_diff	1
SUZ12	0.526363	ratio wt_ko	-0.925869	1_KO	1
PANK1	0.526419	ratio wt_ko	-0.925717	1_KO	1
ELMO2	0.526432	ratio wt_ko	-0.925681	1_KO	1
GM13212	0.526559	ratio wt_ko	-0.925332	1_KO	1
GORASP2	0.526665	ratio wt_ko	-0.925042	1_KO	1
ING5	0.526793	ratio wt_ko	-0.924691	1_KO	1
SRPK2	0.526966	ratio wt_ko	-0.924218	1_KO	1
DYNLL2	0.527004	ratio wt_ko	-0.924114	1_KO	1
ACVR2B	0.527209	ratio wt_ko	-0.923552	1_KO	1
KMT2C	0.527561	ratio wt_ko	-0.922589	1_KO	1
ADGRG1	0.527668	dox-untreated	-0.922298	3_dox	1
MTSS1	0.52778	ratio wt_ko	-0.921991	1_KO	1
SHE	0.527845	ratio wt_ko	-0.921813	1_KO	1
TAF5	0.527858	ratio wt_ko	-0.921777	1_KO	1
CASP2	0.527983	ratio wt_ko	-0.921438	1_KO	1
GSK3B	0.528315	ratio wt_ko	-0.920529	1_KO	1
NQO2	0.528725	ratio wt_ko	-0.919411	1_KO	1
TSPAN14	0.528856	ratio wt_ko	-0.919053	1_KO	1
PIM2	0.528874	ratio wt_ko	-0.919004	1_KO	1
ZFP830	0.529159	ratio wt_ko	-0.918226	1_KO	1
RSRC2	0.52919	ratio wt_ko	-0.918142	1_KO	1
UBR7	0.529395	ratio wt_ko	-0.917583	1_KO	1
LIMCH1	0.529567	dox-untreated	-0.917115	3_dox	1
ANKLE2	0.529606	ratio wt_ko	-0.91701	1_KO	1
CHMP6	0.529696	ratio wt_ko	-0.916762	1_KO	1
EDC3	0.529889	ratio wt_ko	-0.916238	1_KO	1
NDUFAF4	0.529932	ratio wt_ko	-0.91612	1_KO	1
APBB2	0.529981	ratio wt_ko	-0.915987	1_KO	1
PAGR1A	0.530003	ratio wt_ko	-0.915926	1_KO	1
SREK1IP1	0.530017	ratio wt_ko	-0.91589	1_KO	1
INTS3	0.53007	ratio wt_ko	-0.915746	1_KO	1
POR	0.53027	ratio wt_ko	-0.9152	1_KO	1
SPATA13	0.530681	upon_naïve-priming	-0.914083	2_diff	1
GTF3C1	0.530809	ratio wt_ko	-0.913736	1_KO	1
DENND5B	0.530876	dox-untreated	-0.913552	3_dox	1
MBIP	0.531063	ratio wt_ko	-0.913045	1_KO	1
SOS1	0.53114	ratio wt_ko	-0.912835	1_KO	1
UBIAD1	0.531292	ratio wt_ko	-0.912423	1_KO	1
ANKRD46	0.531406	ratio wt_ko	-0.912114	1_KO	1
PEX13	0.531433	ratio wt_ko	-0.91204	1_KO	1
JADE3	0.531465	ratio wt_ko	-0.911954	1_KO	1
PPIL1	0.531522	ratio wt_ko	-0.911797	1_KO	1
CYLD	0.531604	ratio wt_ko	-0.911577	1_KO	1
OGFOD2	0.532001	ratio wt_ko	-0.910499	1_KO	1
TOR1A	0.532153	ratio wt_ko	-0.910088	1_KO	1
ADAM17	0.532265	ratio wt_ko	-0.909783	1_KO	1
CHKA	0.532374	ratio wt_ko	-0.909487	1_KO	1
SEC16A	0.53247	ratio wt_ko	-0.909228	1_KO	1
ALKBH8	0.532662	ratio wt_ko	-0.908707	1_KO	1
CLINT1	0.532761	ratio wt_ko	-0.908441	1_KO	1
MLLT3	0.532787	ratio wt_ko	-0.908368	1_KO	1
DNAL4	0.533043	ratio wt_ko	-0.907675	1_KO	1
LAPTM4A	0.533261	ratio wt_ko	-0.907086	1_KO	1
ALDH1A3	0.533286	upon_naïve-priming	-0.907018	2_diff	1
TOP1	0.533344	ratio wt_ko	-0.906861	1_KO	1
SERINC1	0.533372	ratio wt_ko	-0.906787	1_KO	1
PDE4A	0.533859	dox-untreated	-0.90547	3_dox	1
COL18A1	0.534005	upon_naïve-priming	-0.905074	2_diff	1
ZFP26	0.534695	ratio wt_ko	-0.903213	1_KO	1
LYRM4	0.535075	ratio wt_ko	-0.902187	1_KO	1
ERN1	0.535078	ratio wt_ko	-0.902178	1_KO	1
YTHDF3	0.53514	ratio wt_ko	-0.902011	1_KO	1
DENND2C	0.535334	ratio wt_ko	-0.901488	1_KO	1
DPH3	0.535591	ratio wt_ko	-0.900797	1_KO	1
TAF13	0.535675	ratio wt_ko	-0.90057	1_KO	1
4932438A13RIK	0.536212	dox-untreated	-0.899126	3_dox	1
U2SURP	0.536414	ratio wt_ko	-0.898582	1_KO	1
MRPS17	0.536533	ratio wt_ko	-0.898262	1_KO	1
USP3	0.536745	ratio wt_ko	-0.897691	1_KO	1
PNRC2	0.53726	ratio wt_ko	-0.896307	1_KO	1
SLC4A11	0.537281	ratio wt_ko	-0.896251	1_KO	1
ZFHX3	0.537308	ratio wt_ko	-0.896178	1_KO	1
CHMP5	0.537375	ratio wt_ko	-0.895999	1_KO	1
BC030336	0.537451	ratio wt_ko	-0.895796	1_KO	1
PLK1	0.537637	upon_naïve-priming	-0.895296	2_diff	1
RNF149	0.537846	ratio wt_ko	-0.894735	1_KO	1
1110059E24RIK	0.538028	ratio wt_ko	-0.894248	1_KO	1
PIP4K2C	0.538146	ratio wt_ko	-0.89393	1_KO	1
SLMAP	0.538179	ratio wt_ko	-0.893841	1_KO	1
COG4	0.538229	ratio wt_ko	-0.893709	1_KO	1
IER5	0.53838	ratio wt_ko	-0.893304	1_KO	1
LYSMD2	0.538393	upon_naïve-priming	-0.893269	2_diff	1
VANGL1	0.538836	ratio wt_ko	-0.892081	1_KO	1
HEXDC	0.538843	ratio wt_ko	-0.892064	1_KO	1
BAZ1A	0.538847	ratio wt_ko	-0.892052	1_KO	1
UBE3A	0.538918	ratio wt_ko	-0.891862	1_KO	1
CYB561D2	0.539079	upon_naïve-priming	-0.89143	2_diff	1
ZFP821	0.539163	ratio wt_ko	-0.891207	1_KO	1
PDE7A	0.539248	ratio wt_ko	-0.890978	1_KO	1
RFX1	0.539418	ratio wt_ko	-0.890525	1_KO	1
ATP6V0A1	0.539475	upon_naïve-priming	-0.890372	2_diff	1
TRPS1	0.539579	ratio wt_ko	-0.890095	1_KO	1
CARNMT1	0.539639	ratio wt_ko	-0.889932	1_KO	1
UGCG	0.539998	ratio wt_ko	-0.888974	1_KO	1
USB1	0.540009	ratio wt_ko	-0.888943	1_KO	1
JAM2	0.540214	ratio wt_ko	-0.888397	1_KO	1
SPRYD3	0.540214	ratio wt_ko	-0.888397	1_KO	1
EPB41L4A	0.54025	ratio wt_ko	-0.888301	1_KO	1
1700019D03RIK	0.540251	ratio wt_ko	-0.888299	1_KO	1
PPFIA4	0.540443	upon_naïve-priming	-0.887787	2_diff	1
ERLIN1	0.54065	ratio wt_ko	-0.887234	1_KO	1
BROX	0.540655	ratio wt_ko	-0.887219	1_KO	1
WDR53	0.540725	upon_naïve-priming	-0.887034	2_diff	1
2810025M15RIK	0.540832	upon_naïve-priming	-0.886747	2_diff	1
EIF1	0.540919	ratio wt_ko	-0.886517	1_KO	1
1190002N15RIK	0.540994	ratio wt_ko	-0.886315	1_KO	1
POLR3C	0.541084	ratio wt_ko	-0.886076	1_KO	1
SLC15A4	0.541282	ratio wt_ko	-0.885549	1_KO	1
TTI2	0.54132	ratio wt_ko	-0.885445	1_KO	1
FGD1	0.541409	ratio wt_ko	-0.88521	1_KO	1
RAB22A	0.541555	ratio wt_ko	-0.884821	1_KO	1
CDR2	0.541696	ratio wt_ko	-0.884444	1_KO	1
CDYL2	0.541743	ratio wt_ko	-0.88432	1_KO	1
ZFP534	0.541745	ratio wt_ko	-0.884315	1_KO	1
PCMTD1	0.542061	ratio wt_ko	-0.883473	1_KO	1
ANAPC4	0.542565	dox-untreated	-0.882132	3_dox	1
LEFTY1	0.542625	ratio wt_ko	-0.881971	1_KO	1
LIMS1	0.54266	ratio wt_ko	-0.88188	1_KO	1
GM16286	0.542661	ratio wt_ko	-0.881877	1_KO	1
CDK9	0.542716	ratio wt_ko	-0.88173	1_KO	1
DHX30	0.542904	ratio wt_ko	-0.88123	1_KO	1
NEK9	0.543065	dox-untreated	-0.880802	3_dox	1
PARG	0.543441	ratio wt_ko	-0.879805	1_KO	1
DCAF15	0.54347	dox-untreated	-0.879729	3_dox	1
TXNL4A	0.543559	ratio wt_ko	-0.879491	1_KO	1
SNX2	0.543621	ratio wt_ko	-0.879327	1_KO	1
IQCB1	0.543648	ratio wt_ko	-0.879255	1_KO	1
CNOT4	0.543722	ratio wt_ko	-0.879058	1_KO	1
USF2	0.543792	ratio wt_ko	-0.878873	1_KO	1
CSTF3	0.543813	dox-untreated	-0.878819	3_dox	1
PSMA3	0.54383	ratio wt_ko	-0.878772	1_KO	1
ABCC4	0.543877	ratio wt_ko	-0.878648	1_KO	1
1700021F05RIK	0.543895	ratio wt_ko	-0.878601	1_KO	1
DHFR	0.544062	ratio wt_ko	-0.878156	1_KO	1
FOXN2	0.544108	ratio wt_ko	-0.878036	1_KO	1
RBBP5	0.544205	ratio wt_ko	-0.877779	1_KO	1
SLC35B1	0.544314	ratio wt_ko	-0.877488	1_KO	1
HNRNPH3	0.544391	ratio wt_ko	-0.877284	1_KO	1
PTDSS1	0.544696	ratio wt_ko	-0.876477	1_KO	1
VAMP2	0.544731	ratio wt_ko	-0.876384	1_KO	1
SMAD1	0.544764	ratio wt_ko	-0.876297	1_KO	1
PTPN12	0.544795	ratio wt_ko	-0.876215	1_KO	1
UBE2V2	0.544867	ratio wt_ko	-0.876024	1_KO	1
SIK1	0.544899	ratio wt_ko	-0.875939	1_KO	1
1110008F13RIK	0.544971	ratio wt_ko	-0.87575	1_KO	1
ZFP935	0.545104	upon_naïve-priming	-0.875397	2_diff	1
KCTD17	0.545146	ratio wt_ko	-0.875287	1_KO	1
DENND5A	0.545169	ratio wt_ko	-0.875223	1_KO	1
PPP1CC	0.545223	ratio wt_ko	-0.875082	1_KO	1
ZIK1	0.545411	ratio wt_ko	-0.874585	1_KO	1
POLQ	0.545449	ratio wt_ko	-0.874483	1_KO	1
SYNGR2	0.545546	ratio wt_ko	-0.874227	1_KO	1
TAB3	0.545664	ratio wt_ko	-0.873916	1_KO	1
SLC7A3	0.545746	ratio wt_ko	-0.873698	1_KO	1
ENSA	0.545891	ratio wt_ko	-0.873314	1_KO	1
ATP5SL	0.545908	ratio wt_ko	-0.873269	1_KO	1
ATXN7L3B	0.546005	ratio wt_ko	-0.873014	1_KO	1
QRICH1	0.546018	ratio wt_ko	-0.872979	1_KO	1
TSR3	0.546028	ratio wt_ko	-0.872954	1_KO	1
NSD3	0.546088	ratio wt_ko	-0.872795	1_KO	1
WHSC1L1	0.546088	ratio wt_ko	-0.872795	1_KO	1
KRR1	0.546104	ratio wt_ko	-0.872753	1_KO	1
PRUNE	0.54624	ratio wt_ko	-0.872393	1_KO	1
PRUNE1	0.54624	ratio wt_ko	-0.872393	1_KO	1
PRPF40B	0.546383	ratio wt_ko	-0.872015	1_KO	1
STX3	0.546388	ratio wt_ko	-0.872001	1_KO	1
TMEM177	0.546497	ratio wt_ko	-0.871715	1_KO	1
ARL6IP4	0.546542	ratio wt_ko	-0.871595	1_KO	1
USP19	0.546705	ratio wt_ko	-0.871166	1_KO	1
SAFB	0.546827	ratio wt_ko	-0.870843	1_KO	1
PTPN11	0.546875	ratio wt_ko	-0.870718	1_KO	1
MIR22HG	0.546966	ratio wt_ko	-0.870476	1_KO	1
PRI-MIR-22	0.546966	ratio wt_ko	-0.870476	1_KO	1
STK24	0.547045	ratio wt_ko	-0.870268	1_KO	1
SCARB2	0.547294	ratio wt_ko	-0.869612	1_KO	1
RPL10A	0.547547	ratio wt_ko	-0.868946	1_KO	1
TLE4	0.547568	ratio wt_ko	-0.868891	1_KO	1
BCL6	0.547726	ratio wt_ko	-0.868474	1_KO	1
GPATCH4	0.547775	ratio wt_ko	-0.868344	1_KO	1
DUSP14	0.547826	ratio wt_ko	-0.86821	1_KO	1
DDHD1	0.547848	ratio wt_ko	-0.868153	1_KO	1
PIGN	0.548075	ratio wt_ko	-0.867555	1_KO	1
ZFP668	0.548397	ratio wt_ko	-0.866707	1_KO	1
CEP44	0.548414	upon_naïve-priming	-0.866662	2_diff	1
FDX1L	0.548479	ratio wt_ko	-0.86649	1_KO	1
BRI3	0.548669	ratio wt_ko	-0.865991	1_KO	1
HMGXB4	0.548931	ratio wt_ko	-0.865302	1_KO	1
DICER1	0.549048	ratio wt_ko	-0.864995	1_KO	1
TMEM170	0.549305	ratio wt_ko	-0.86432	1_KO	1
RAPGEF2	0.549314	ratio wt_ko	-0.864296	1_KO	1
CLOCK	0.549585	ratio wt_ko	-0.863585	1_KO	1
EIF1AD	0.549598	ratio wt_ko	-0.863551	1_KO	1
PPP1CA	0.549992	upon_naïve-priming	-0.862517	2_diff	1
XRN1	0.550222	ratio wt_ko	-0.861914	1_KO	1
CENPU	0.550288	ratio wt_ko	-0.861741	1_KO	1
SLU7	0.550378	ratio wt_ko	-0.861504	1_KO	1
SIRT6	0.550422	ratio wt_ko	-0.861391	1_KO	1
TEX264	0.55048	ratio wt_ko	-0.861238	1_KO	1
UCHL5	0.550733	ratio wt_ko	-0.860574	1_KO	1
OXNAD1	0.55079	ratio wt_ko	-0.860427	1_KO	1
RANGAP1	0.551013	ratio wt_ko	-0.859842	1_KO	1
CGGBP1	0.551159	ratio wt_ko	-0.85946	1_KO	1
FBXW2	0.551329	ratio wt_ko	-0.859015	1_KO	1
THOC3	0.551427	ratio wt_ko	-0.858757	1_KO	1
B4GALT5	0.551504	ratio wt_ko	-0.858556	1_KO	1
NXPE3	0.551535	upon_naïve-priming	-0.858477	2_diff	1
PAXIP1	0.551541	ratio wt_ko	-0.858459	1_KO	1
KAT8	0.551621	ratio wt_ko	-0.85825	1_KO	1
PIGQ	0.551712	ratio wt_ko	-0.858014	1_KO	1
CREG1	0.551741	ratio wt_ko	-0.857936	1_KO	1
TOR1AIP1	0.551809	ratio wt_ko	-0.857759	1_KO	1
SETD6	0.551916	ratio wt_ko	-0.85748	1_KO	1
2310035C23RIK	0.551993	ratio wt_ko	-0.857277	1_KO	1
PRRC2C	0.552412	ratio wt_ko	-0.856183	1_KO	1
SYNJ2BP	0.552428	ratio wt_ko	-0.856141	1_KO	1
METTL5	0.552446	ratio wt_ko	-0.856095	1_KO	1
WDR20	0.552451	ratio wt_ko	-0.856082	1_KO	1
ACBD3	0.552512	dox-untreated	-0.855921	3_dox	1
SPG7	0.552737	ratio wt_ko	-0.855336	1_KO	1
ILF3	0.552933	ratio wt_ko	-0.854823	1_KO	1
DAG1	0.553012	ratio wt_ko	-0.854616	1_KO	1
MAPK1IP1L	0.553016	ratio wt_ko	-0.854607	1_KO	1
PRELID3B	0.553243	ratio wt_ko	-0.854015	1_KO	1
9130011E15RIK	0.553391	ratio wt_ko	-0.853628	1_KO	1
MME	0.553527	ratio wt_ko	-0.853275	1_KO	1
RSBN1	0.553553	ratio wt_ko	-0.853205	1_KO	1
AUTS2	0.553566	ratio wt_ko	-0.853173	1_KO	1
ZMYM4	0.553586	ratio wt_ko	-0.853121	1_KO	1
AKAP12	0.553619	ratio wt_ko	-0.853035	1_KO	1
PPIL4	0.553629	ratio wt_ko	-0.853009	1_KO	1
SPPL3	0.553818	ratio wt_ko	-0.852515	1_KO	1
ZBTB6	0.553987	ratio wt_ko	-0.852076	1_KO	1
MRPL43	0.553999	ratio wt_ko	-0.852045	1_KO	1
MLLT1	0.554024	ratio wt_ko	-0.85198	1_KO	1
CAAP1	0.554106	ratio wt_ko	-0.851765	1_KO	1
TBX21	0.554169	upon_naïve-priming	-0.851602	2_diff	1
RAD52	0.554261	ratio wt_ko	-0.851361	1_KO	1
IFT20	0.554332	ratio wt_ko	-0.851178	1_KO	1
SKIV2L	0.554387	upon_naïve-priming	-0.851035	2_diff	1
FNBP1L	0.554396	ratio wt_ko	-0.851011	1_KO	1
SNX27	0.554506	ratio wt_ko	-0.850725	1_KO	1
MYLIP	0.554515	ratio wt_ko	-0.850701	1_KO	1
ZBED5	0.55458	ratio wt_ko	-0.850533	1_KO	1
TCEAL8	0.554678	ratio wt_ko	-0.850279	1_KO	1
PDHX	0.55477	ratio wt_ko	-0.850039	1_KO	1
SNX30	0.554825	ratio wt_ko	-0.849896	1_KO	1
RHOU	0.554907	upon_naïve-priming	-0.849682	2_diff	1
PTP4A1	0.554976	ratio wt_ko	-0.849503	1_KO	1
APPL2	0.55505	ratio wt_ko	-0.84931	1_KO	1
EIF2B3	0.555295	upon_naïve-priming	-0.848674	2_diff	1
PAIP2B	0.555325	ratio wt_ko	-0.848595	1_KO	1
TMEM92	0.555328	upon_naïve-priming	-0.848589	2_diff	1
KLF11	0.555408	ratio wt_ko	-0.84838	1_KO	1
RPL26	0.555468	upon_naïve-priming	-0.848225	2_diff	1
MBD4	0.555517	ratio wt_ko	-0.848097	1_KO	1
SLC7A2	0.555526	upon_naïve-priming	-0.848074	2_diff	1
POLR3E	0.555586	ratio wt_ko	-0.847917	1_KO	1
PRKAA1	0.555728	ratio wt_ko	-0.847548	1_KO	1
RUSC2	0.555801	ratio wt_ko	-0.84736	1_KO	1
GTF2H1	0.55581	ratio wt_ko	-0.847337	1_KO	1
AK4	0.555851	ratio wt_ko	-0.84723	1_KO	1
SLC45A4	0.556041	ratio wt_ko	-0.846737	1_KO	1
OGDH	0.556107	dox-untreated	-0.846565	3_dox	1
VIPAS39	0.55613	ratio wt_ko	-0.846507	1_KO	1
RAD1	0.556329	ratio wt_ko	-0.845989	1_KO	1
LRRFIP2	0.556398	ratio wt_ko	-0.845811	1_KO	1
ATP7A	0.556436	ratio wt_ko	-0.845712	1_KO	1
TAF9	0.556476	ratio wt_ko	-0.845607	1_KO	1
RNF219	0.556582	ratio wt_ko	-0.845334	1_KO	1
CLCC1	0.556767	ratio wt_ko	-0.844854	1_KO	1
GK5	0.556856	ratio wt_ko	-0.844624	1_KO	1
KCTD2	0.557156	ratio wt_ko	-0.843848	1_KO	1
ZFP512	0.5572	ratio wt_ko	-0.843732	1_KO	1
LCMT2	0.55723	dox-untreated	-0.843655	3_dox	1
STARD7	0.557318	ratio wt_ko	-0.843427	1_KO	1
NPTN	0.557438	ratio wt_ko	-0.843117	1_KO	1
TUSC2	0.557609	ratio wt_ko	-0.842673	1_KO	1
MAGT1	0.557827	ratio wt_ko	-0.842112	1_KO	1
SPC24	0.55789	ratio wt_ko	-0.841948	1_KO	1
EIF4E	0.558	ratio wt_ko	-0.841663	1_KO	1
ZFP846	0.558284	ratio wt_ko	-0.840928	1_KO	1
TRPM7	0.558387	ratio wt_ko	-0.840662	1_KO	1
GM7325	0.558628	ratio wt_ko	-0.840039	1_KO	1
SNAP47	0.558785	ratio wt_ko	-0.839635	1_KO	1
GOLGA4	0.558837	ratio wt_ko	-0.839501	1_KO	1
SAMD8	0.558869	ratio wt_ko	-0.839417	1_KO	1
TMEM222	0.558926	ratio wt_ko	-0.839272	1_KO	1
IBTK	0.558993	ratio wt_ko	-0.839098	1_KO	1
NUDT16	0.55907	upon_naïve-priming	-0.8389	2_diff	1
CDK12	0.559103	ratio wt_ko	-0.838813	1_KO	1
GABPB2	0.559148	ratio wt_ko	-0.838699	1_KO	1
RHOB	0.559348	ratio wt_ko	-0.838182	1_KO	1
SLC16A1	0.559355	ratio wt_ko	-0.838163	1_KO	1
UBL3	0.55939	ratio wt_ko	-0.838073	1_KO	1
YY1	0.559402	ratio wt_ko	-0.838041	1_KO	1
CACNA1A	0.559454	ratio wt_ko	-0.837909	1_KO	1
FBXO22	0.559461	ratio wt_ko	-0.837889	1_KO	1
ZBTB8B	0.55952	ratio wt_ko	-0.83774	1_KO	1
BC051226	0.559544	ratio wt_ko	-0.837677	1_KO	1
ZFP961	0.559561	ratio wt_ko	-0.837633	1_KO	1
ITGA6	0.559702	ratio wt_ko	-0.83727	1_KO	1
FRRS1	0.559797	ratio wt_ko	-0.837023	1_KO	1
WDR45B	0.559958	ratio wt_ko	-0.83661	1_KO	1
DTWD2	0.55999	ratio wt_ko	-0.836527	1_KO	1
PPP3R1	0.560021	ratio wt_ko	-0.836447	1_KO	1
ZFP65	0.560105	ratio wt_ko	-0.83623	1_KO	1
IMPDH1	0.560343	upon_naïve-priming	-0.835619	2_diff	1
MATR3	0.560443	ratio wt_ko	-0.835361	1_KO	1
TMEM5	0.560522	dox-untreated	-0.835158	3_dox	1
MOB1B	0.560596	ratio wt_ko	-0.834966	1_KO	1
UBLCP1	0.560643	ratio wt_ko	-0.834845	1_KO	1
IQSEC1	0.560811	dox-untreated	-0.834415	3_dox	1
UTP20	0.5609	ratio wt_ko	-0.834184	1_KO	1
RHEBL1	0.561012	ratio wt_ko	-0.833897	1_KO	1
KLHL8	0.561093	ratio wt_ko	-0.833688	1_KO	1
ANKLE2	0.561212	dox-untreated	-0.833382	3_dox	1
MRPL12	0.561305	ratio wt_ko	-0.833143	1_KO	1
FRS2	0.561436	dox-untreated	-0.832806	3_dox	1
SUPT20	0.56191	ratio wt_ko	-0.831588	1_KO	1
RC3H2	0.56193	ratio wt_ko	-0.831537	1_KO	1
ZFP991	0.561982	ratio wt_ko	-0.831405	1_KO	1
RRN3	0.562072	ratio wt_ko	-0.831173	1_KO	1
ZFP81	0.562254	ratio wt_ko	-0.830707	1_KO	1
N4BP2L2	0.562278	ratio wt_ko	-0.830645	1_KO	1
KPNA2	0.562357	dox-untreated	-0.830443	3_dox	1
MFAP1A	0.56238	ratio wt_ko	-0.830382	1_KO	1
STRADA	0.562385	ratio wt_ko	-0.83037	1_KO	1
XRN1	0.562404	dox-untreated	-0.830322	3_dox	1
RPS6KB1	0.562432	ratio wt_ko	-0.830249	1_KO	1
HTT	0.562587	ratio wt_ko	-0.829852	1_KO	1
AK6	0.562672	ratio wt_ko	-0.829634	1_KO	1
SC5D	0.562789	ratio wt_ko	-0.829334	1_KO	1
AI987944	0.562843	ratio wt_ko	-0.829195	1_KO	1
SHROOM2	0.562968	ratio wt_ko	-0.828876	1_KO	1
OSTM1	0.562986	ratio wt_ko	-0.82883	1_KO	1
RABEP1	0.56299	ratio wt_ko	-0.82882	1_KO	1
ENAH	0.563112	ratio wt_ko	-0.828506	1_KO	1
DEXI	0.563209	ratio wt_ko	-0.828258	1_KO	1
ALDH4A1	0.563222	ratio wt_ko	-0.828225	1_KO	1
QK	0.563319	ratio wt_ko	-0.827976	1_KO	1
FAM57A	0.563327	ratio wt_ko	-0.827956	1_KO	1
ZFP428	0.563584	ratio wt_ko	-0.827296	1_KO	1
ZSCAN21	0.563587	ratio wt_ko	-0.82729	1_KO	1
DDX17	0.5639	ratio wt_ko	-0.826488	1_KO	1
MIS18A	0.563999	ratio wt_ko	-0.826236	1_KO	1
RDH11	0.564138	ratio wt_ko	-0.825881	1_KO	1
RCHY1	0.564147	ratio wt_ko	-0.825857	1_KO	1
MARS2	0.564386	ratio wt_ko	-0.825247	1_KO	1
TMEM167	0.564514	ratio wt_ko	-0.824919	1_KO	1
DSTYK	0.564754	ratio wt_ko	-0.824305	1_KO	1
QK	0.564909	ratio wt_ko	-0.823909	1_KO	1
TMEM64	0.565286	ratio wt_ko	-0.822947	1_KO	1
SLMO2	0.565533	ratio wt_ko	-0.822317	1_KO	1
SREBF1	0.565556	ratio wt_ko	-0.822257	1_KO	1
RHOT2	0.5656	ratio wt_ko	-0.822146	1_KO	1
NCKAP5L	0.565616	ratio wt_ko	-0.822106	1_KO	1
AI467606	0.565659	ratio wt_ko	-0.821995	1_KO	1
WDR60	0.56568	ratio wt_ko	-0.821942	1_KO	1
BFAR	0.565697	ratio wt_ko	-0.821898	1_KO	1
LRRC47	0.565755	ratio wt_ko	-0.821751	1_KO	1
DNAJB9	0.565783	ratio wt_ko	-0.82168	1_KO	1
MLLT11	0.565895	ratio wt_ko	-0.821395	1_KO	1
CAMKK2	0.566145	ratio wt_ko	-0.820756	1_KO	1
U2AF2	0.566249	ratio wt_ko	-0.820491	1_KO	1
LITAF	0.566332	ratio wt_ko	-0.820279	1_KO	1
CPEB3	0.566344	ratio wt_ko	-0.820249	1_KO	1
CDC73	0.566439	ratio wt_ko	-0.820006	1_KO	1
PRDX1	0.566507	upon_naïve-priming	-0.819834	2_diff	1
GAPVD1	0.566628	ratio wt_ko	-0.819527	1_KO	1
AP4M1	0.566726	ratio wt_ko	-0.819277	1_KO	1
SELENOH	0.566758	ratio wt_ko	-0.819194	1_KO	1
DDX27	0.56677	ratio wt_ko	-0.819165	1_KO	1
ATG2A	0.566964	ratio wt_ko	-0.818671	1_KO	1
FAM91A1	0.567007	ratio wt_ko	-0.818561	1_KO	1
NEMF	0.567017	ratio wt_ko	-0.818535	1_KO	1
DCAF12	0.567095	ratio wt_ko	-0.818337	1_KO	1
CERS2	0.567104	ratio wt_ko	-0.818315	1_KO	1
TMEM261	0.567153	ratio wt_ko	-0.81819	1_KO	1
IGDCC3	0.567274	ratio wt_ko	-0.817883	1_KO	1
NVL	0.567336	ratio wt_ko	-0.817725	1_KO	1
TNS3	0.567513	ratio wt_ko	-0.817276	1_KO	1
SPTY2D1	0.567603	ratio wt_ko	-0.817045	1_KO	1
RNF4	0.567639	ratio wt_ko	-0.816955	1_KO	1
GOLPH3	0.567853	ratio wt_ko	-0.81641	1_KO	1
1700123O20RIK	0.567913	ratio wt_ko	-0.816259	1_KO	1
ATG9B	0.568011	upon_naïve-priming	-0.816009	2_diff	1
TET1	0.568067	ratio wt_ko	-0.815867	1_KO	1
ZBTB37	0.5681	ratio wt_ko	-0.815784	1_KO	1
PKN2	0.568399	ratio wt_ko	-0.815024	1_KO	1
IKBKB	0.568956	ratio wt_ko	-0.813611	1_KO	1
HNRNPH3	0.568988	upon_naïve-priming	-0.813531	2_diff	1
D5ERTD579E	0.569123	ratio wt_ko	-0.813188	1_KO	1
CAR2	0.569127	upon_naïve-priming	-0.813178	2_diff	1
FRY	0.56913	dox-untreated	-0.81317	3_dox	1
KDF1	0.569244	ratio wt_ko	-0.812881	1_KO	1
TRIOBP	0.569488	ratio wt_ko	-0.812264	1_KO	1
MED13L	0.569563	ratio wt_ko	-0.812073	1_KO	1
MAATS1	0.569564	upon_naïve-priming	-0.812071	2_diff	1
DIMT1	0.569694	dox-untreated	-0.811742	3_dox	1
NSD1	0.569728	ratio wt_ko	-0.811654	1_KO	1
CNBP	0.569818	ratio wt_ko	-0.811428	1_KO	1
BCL9L	0.569936	ratio wt_ko	-0.811127	1_KO	1
TRIT1	0.569995	ratio wt_ko	-0.810978	1_KO	1
PPFIBP2	0.570009	ratio wt_ko	-0.810942	1_KO	1
CD55	0.570164	upon_naïve-priming	-0.810551	2_diff	1
HOMER1	0.570542	ratio wt_ko	-0.809595	1_KO	1
RAD23B	0.570638	ratio wt_ko	-0.809351	1_KO	1
ZFP35	0.570679	ratio wt_ko	-0.809249	1_KO	1
KAT7	0.570722	ratio wt_ko	-0.80914	1_KO	1
TCF4	0.570726	ratio wt_ko	-0.809131	1_KO	1
CLASP1	0.57091	dox-untreated	-0.808666	3_dox	1
TAF1	0.570918	ratio wt_ko	-0.808645	1_KO	1
ZFP827	0.571168	ratio wt_ko	-0.808014	1_KO	1
MFSD11	0.571354	ratio wt_ko	-0.807544	1_KO	1
NUDCD2	0.571446	ratio wt_ko	-0.807312	1_KO	1
SHOC2	0.571487	ratio wt_ko	-0.807207	1_KO	1
CHP1	0.571557	ratio wt_ko	-0.807031	1_KO	1
PURB	0.571561	ratio wt_ko	-0.807021	1_KO	1
DHCR24	0.571594	ratio wt_ko	-0.806938	1_KO	1
STRN	0.57161	ratio wt_ko	-0.806897	1_KO	1
SRSF1	0.571613	ratio wt_ko	-0.806889	1_KO	1
B4GALNT3	0.571693	dox-untreated	-0.806687	3_dox	1
CCNI	0.571808	ratio wt_ko	-0.806396	1_KO	1
RHOQ	0.572057	ratio wt_ko	-0.805769	1_KO	1
ARL4A	0.572279	ratio wt_ko	-0.805208	1_KO	1
HMGB3	0.572448	ratio wt_ko	-0.804783	1_KO	1
TSC22D4	0.572461	dox-untreated	-0.80475	3_dox	1
AP5Z1	0.572469	ratio wt_ko	-0.80473	1_KO	1
ICOSL	0.572526	ratio wt_ko	-0.804587	1_KO	1
OLFR1459	0.57257	upon_naïve-priming	-0.804477	2_diff	1
NXN	0.572747	ratio wt_ko	-0.804029	1_KO	1
EIF4G3	0.572812	ratio wt_ko	-0.803866	1_KO	1
CCDC84	0.572852	ratio wt_ko	-0.803766	1_KO	1
TSPYL5	0.572875	upon_naïve-priming	-0.803706	2_diff	1
BPTF	0.573064	ratio wt_ko	-0.803232	1_KO	1
PHF11D	0.573185	ratio wt_ko	-0.802927	1_KO	1
DEPDC1A	0.573552	upon_naïve-priming	-0.802004	2_diff	1
WDR18	0.5736	ratio wt_ko	-0.801883	1_KO	1
ATG16L2	0.573612	ratio wt_ko	-0.801853	1_KO	1
RBM41	0.573741	ratio wt_ko	-0.801528	1_KO	1
DNAJC6	0.573794	ratio wt_ko	-0.801395	1_KO	1
DDI2	0.573846	ratio wt_ko	-0.801265	1_KO	1
CD164	0.57386	ratio wt_ko	-0.801229	1_KO	1
KCTD7	0.573924	ratio wt_ko	-0.801068	1_KO	1
WDR81	0.573968	dox-untreated	-0.800959	3_dox	1
MAP3K3	0.574025	ratio wt_ko	-0.800815	1_KO	1
EIF1A	0.574055	ratio wt_ko	-0.800739	1_KO	1
ACSL3	0.574056	ratio wt_ko	-0.800737	1_KO	1
SGK1	0.57408	ratio wt_ko	-0.800677	1_KO	1
ETL4	0.574172	ratio wt_ko	-0.800446	1_KO	1
CAMSAP2	0.574269	dox-untreated	-0.800202	3_dox	1
PRDM1	0.574284	ratio wt_ko	-0.800164	1_KO	1
MAEA	0.574285	ratio wt_ko	-0.80016	1_KO	1
RGMA	0.574319	upon_naïve-priming	-0.800075	2_diff	1
CCDC50	0.574321	ratio wt_ko	-0.80007	1_KO	1
OTX2	0.574532	ratio wt_ko	-0.799541	1_KO	1
ARPC5L	0.574541	ratio wt_ko	-0.799517	1_KO	1
SUV39H2	0.574542	ratio wt_ko	-0.799515	1_KO	1
0610037L13RIK	0.574749	ratio wt_ko	-0.798995	1_KO	1
TMCC1	0.574817	ratio wt_ko	-0.798826	1_KO	1
CTBP2	0.574824	ratio wt_ko	-0.798808	1_KO	1
DISP1	0.574847	upon_naïve-priming	-0.798749	2_diff	1
SHISA8	0.574882	ratio wt_ko	-0.798662	1_KO	1
GM3055	0.575399	ratio wt_ko	-0.797364	1_KO	1
MSI2	0.575459	ratio wt_ko	-0.797216	1_KO	1
ZHX1	0.575616	ratio wt_ko	-0.796822	1_KO	1
USP14	0.575895	ratio wt_ko	-0.796121	1_KO	1
CYHR1	0.575959	upon_naïve-priming	-0.795962	2_diff	1
A130010J15RIK	0.575974	dox-untreated	-0.795925	3_dox	1
UBE2G1	0.5762	ratio wt_ko	-0.79536	1_KO	1
FAM173A	0.576241	ratio wt_ko	-0.795256	1_KO	1
HSDL1	0.576274	ratio wt_ko	-0.795174	1_KO	1
ERCC4	0.576279	ratio wt_ko	-0.795161	1_KO	1
SPRY1	0.576296	ratio wt_ko	-0.795119	1_KO	1
KIF13A	0.576558	ratio wt_ko	-0.794463	1_KO	1
DDX31	0.576678	upon_naïve-priming	-0.794161	2_diff	1
RBM25	0.576747	ratio wt_ko	-0.793991	1_KO	1
STAT3	0.576863	ratio wt_ko	-0.7937	1_KO	1
ARIH2	0.576896	ratio wt_ko	-0.793617	1_KO	1
WDR62	0.577199	ratio wt_ko	-0.792859	1_KO	1
GM21293	0.577239	upon_naïve-priming	-0.79276	2_diff	1
GM21312	0.577239	upon_naïve-priming	-0.79276	2_diff	1
GM21304	0.577239	upon_naïve-priming	-0.79276	2_diff	1
GM6763	0.577239	upon_naïve-priming	-0.79276	2_diff	1
GM8764	0.577239	upon_naïve-priming	-0.79276	2_diff	1
TXNDC9	0.577313	ratio wt_ko	-0.792575	1_KO	1
EIF1B	0.577342	ratio wt_ko	-0.792503	1_KO	1
SNAPC1	0.577351	ratio wt_ko	-0.79248	1_KO	1
ABCC5	0.577402	ratio wt_ko	-0.792351	1_KO	1
LACC1	0.577461	upon_naïve-priming	-0.792205	2_diff	1
USP22	0.577578	ratio wt_ko	-0.791912	1_KO	1
KIF23	0.577736	ratio wt_ko	-0.791518	1_KO	1
GNA12	0.577791	dox-untreated	-0.79138	3_dox	1
RNF216	0.578155	dox-untreated	-0.790473	3_dox	1
PIGH	0.578163	ratio wt_ko	-0.790453	1_KO	1
KANSL3	0.578192	dox-untreated	-0.790379	3_dox	1
IBA57	0.578268	ratio wt_ko	-0.790189	1_KO	1
TMEM165	0.578337	ratio wt_ko	-0.790018	1_KO	1
PSMD5	0.578394	ratio wt_ko	-0.789876	1_KO	1
TM2D3	0.578491	ratio wt_ko	-0.789632	1_KO	1
CCPG1	0.578618	ratio wt_ko	-0.789317	1_KO	1
EEF1B2	0.578845	upon_naïve-priming	-0.788751	2_diff	1
PFKFB4	0.578874	upon_naïve-priming	-0.788679	2_diff	1
TRAK2	0.578894	dox-untreated	-0.788628	3_dox	1
USP48	0.578999	ratio wt_ko	-0.788367	1_KO	1
RAI1	0.57904	upon_naïve-priming	-0.788265	2_diff	1
PARD6G	0.579041	ratio wt_ko	-0.788263	1_KO	1
HNRNPL	0.579248	upon_naïve-priming	-0.787747	2_diff	1
CRIM1	0.579399	ratio wt_ko	-0.787371	1_KO	1
DST	0.579515	ratio wt_ko	-0.787082	1_KO	1
MARK3	0.579702	ratio wt_ko	-0.786616	1_KO	1
PRDM5	0.579756	ratio wt_ko	-0.786482	1_KO	1
ZBTB2	0.57985	ratio wt_ko	-0.786249	1_KO	1
MKRN2	0.579857	ratio wt_ko	-0.786232	1_KO	1
EIF4ENIF1	0.579876	ratio wt_ko	-0.786183	1_KO	1
RERE	0.579885	ratio wt_ko	-0.786161	1_KO	1
ZFP729A	0.579891	ratio wt_ko	-0.786147	1_KO	1
MACF1	0.579956	ratio wt_ko	-0.785984	1_KO	1
KANK1	0.580004	ratio wt_ko	-0.785865	1_KO	1
PUM2	0.580059	ratio wt_ko	-0.785728	1_KO	1
FBXO42	0.58009	ratio wt_ko	-0.78565	1_KO	1
ANKRD16	0.580198	ratio wt_ko	-0.785382	1_KO	1
MAPK8	0.5802	ratio wt_ko	-0.785379	1_KO	1
2810004N23RIK	0.580451	ratio wt_ko	-0.784754	1_KO	1
MCM7	0.580544	ratio wt_ko	-0.784523	1_KO	1
ESRRB	0.580577	ratio wt_ko	-0.784441	1_KO	1
TOMM6	0.580601	upon_naïve-priming	-0.784381	2_diff	1
PLEKHF1	0.580623	ratio wt_ko	-0.784327	1_KO	1
USP6NL	0.580723	ratio wt_ko	-0.784077	1_KO	1
ATRX	0.580777	ratio wt_ko	-0.783944	1_KO	1
ALKBH2	0.580796	ratio wt_ko	-0.783896	1_KO	1
MPP5	0.580814	ratio wt_ko	-0.783852	1_KO	1
SRC	0.580885	ratio wt_ko	-0.783675	1_KO	1
UQCRB	0.580982	upon_naïve-priming	-0.783434	2_diff	1
VAPA	0.581047	ratio wt_ko	-0.783273	1_KO	1
NUP35	0.581122	upon_naïve-priming	-0.783087	2_diff	1
DET1	0.581236	upon_naïve-priming	-0.782803	2_diff	1
PDCD10	0.581257	dox-untreated	-0.782753	3_dox	1
CENPT	0.581332	ratio wt_ko	-0.782565	1_KO	1
B3GALT6	0.581368	ratio wt_ko	-0.782476	1_KO	1
STRN4	0.581448	ratio wt_ko	-0.782278	1_KO	1
RRAGA	0.581449	ratio wt_ko	-0.782275	1_KO	1
ZFP382	0.581501	upon_naïve-priming	-0.782147	2_diff	1
DSEL	0.581684	ratio wt_ko	-0.781692	1_KO	1
ZFP239	0.581735	upon_naïve-priming	-0.781566	2_diff	1
SLC25A51	0.581751	ratio wt_ko	-0.781527	1_KO	1
SCAMP1	0.581879	ratio wt_ko	-0.781209	1_KO	1
CHORDC1	0.58194	ratio wt_ko	-0.781058	1_KO	1
GLOD4	0.581972	dox-untreated	-0.780979	3_dox	1
NUS1	0.581972	ratio wt_ko	-0.780977	1_KO	1
SIAH1B	0.582166	ratio wt_ko	-0.780496	1_KO	1
POLR2A	0.582269	ratio wt_ko	-0.780243	1_KO	1
ANKRD6	0.582397	ratio wt_ko	-0.779926	1_KO	1
DGKE	0.58258	ratio wt_ko	-0.779472	1_KO	1
SOX13	0.582595	upon_naïve-priming	-0.779435	2_diff	1
USP24	0.582673	ratio wt_ko	-0.779242	1_KO	1
SH3RF1	0.582685	ratio wt_ko	-0.779213	1_KO	1
R3HDM1	0.582954	ratio wt_ko	-0.778545	1_KO	1
ZFP317	0.583183	ratio wt_ko	-0.777979	1_KO	1
PKD1	0.583374	ratio wt_ko	-0.777507	1_KO	1
ARAP1	0.583406	dox-untreated	-0.777427	3_dox	1
POLE4	0.583467	ratio wt_ko	-0.777276	1_KO	1
TUBGCP6	0.583474	ratio wt_ko	-0.77726	1_KO	1
PSME4	0.583498	ratio wt_ko	-0.7772	1_KO	1
KRCC1	0.583515	ratio wt_ko	-0.777158	1_KO	1
FAM126B	0.583582	ratio wt_ko	-0.776992	1_KO	1
RFC2	0.583681	ratio wt_ko	-0.776747	1_KO	1
MTMR10	0.583683	dox-untreated	-0.776743	3_dox	1
PPP6R3	0.583697	ratio wt_ko	-0.776709	1_KO	1
NABP1	0.583819	ratio wt_ko	-0.776406	1_KO	1
ZFP772	0.583947	ratio wt_ko	-0.776092	1_KO	1
CTR9	0.583959	dox-untreated	-0.77606	3_dox	1
FAM169A	0.584131	ratio wt_ko	-0.775636	1_KO	1
NRROS	0.584148	ratio wt_ko	-0.775595	1_KO	1
WDR48	0.584204	ratio wt_ko	-0.775456	1_KO	1
LRRCC1	0.584277	ratio wt_ko	-0.775275	1_KO	1
MRM3	0.58428	ratio wt_ko	-0.775268	1_KO	1
ARID1A	0.584378	ratio wt_ko	-0.775026	1_KO	1
ETV3	0.584477	ratio wt_ko	-0.774783	1_KO	1
NT5DC3	0.58453	ratio wt_ko	-0.77465	1_KO	1
PARP1	0.584627	ratio wt_ko	-0.774411	1_KO	1
ADRB2	0.584696	upon_naïve-priming	-0.774242	2_diff	1
TNRC6B	0.584824	ratio wt_ko	-0.773926	1_KO	1
ZMYND8	0.584949	ratio wt_ko	-0.773617	1_KO	1
OGDH	0.58501	upon_naïve-priming	-0.773466	2_diff	1
CSDE1	0.585011	ratio wt_ko	-0.773465	1_KO	1
GADD45A	0.585018	ratio wt_ko	-0.773446	1_KO	1
URB1	0.585234	ratio wt_ko	-0.772914	1_KO	1
ATP13A3	0.585398	ratio wt_ko	-0.77251	1_KO	1
CIC	0.585414	ratio wt_ko	-0.772471	1_KO	1
KRAS	0.585508	ratio wt_ko	-0.772239	1_KO	1
GM20765	0.585509	upon_naïve-priming	-0.772237	2_diff	1
ZFP62	0.585863	ratio wt_ko	-0.771365	1_KO	1
4930430F08RIK	0.585881	upon_naïve-priming	-0.771321	2_diff	1
FADS1	0.58612	ratio wt_ko	-0.770732	1_KO	1
CDCA8	0.586301	ratio wt_ko	-0.770286	1_KO	1
NECTIN1	0.58656	ratio wt_ko	-0.769648	1_KO	1
SOCS1	0.586582	ratio wt_ko	-0.769594	1_KO	1
ZDHHC18	0.586727	ratio wt_ko	-0.769239	1_KO	1
CDV3	0.586737	ratio wt_ko	-0.769213	1_KO	1
NUP50	0.586938	ratio wt_ko	-0.768721	1_KO	1
TAB2	0.587005	ratio wt_ko	-0.768555	1_KO	1
MAPT	0.587049	ratio wt_ko	-0.768447	1_KO	1
SMYD5	0.587108	ratio wt_ko	-0.768302	1_KO	1
4930453N24RIK	0.587148	ratio wt_ko	-0.768205	1_KO	1
ATG5	0.587186	ratio wt_ko	-0.76811	1_KO	1
TOMM5	0.587243	ratio wt_ko	-0.76797	1_KO	1
TADA3	0.587366	ratio wt_ko	-0.767668	1_KO	1
ARGLU1	0.587447	ratio wt_ko	-0.76747	1_KO	1
ATP5G3	0.587557	upon_naïve-priming	-0.7672	2_diff	1
TUSC1	0.587569	ratio wt_ko	-0.76717	1_KO	1
PDE4D	0.587579	ratio wt_ko	-0.767145	1_KO	1
BC065397	0.587593	ratio wt_ko	-0.767111	1_KO	1
RAD51AP1	0.587594	ratio wt_ko	-0.767109	1_KO	1
GMPPB	0.587654	ratio wt_ko	-0.76696	1_KO	1
SRGAP2	0.587698	ratio wt_ko	-0.766854	1_KO	1
TDGF1	0.587771	ratio wt_ko	-0.766674	1_KO	1
ANKFY1	0.587772	ratio wt_ko	-0.766672	1_KO	1
UBTD2	0.587873	ratio wt_ko	-0.766423	1_KO	1
PRICKLE2	0.58792	ratio wt_ko	-0.766309	1_KO	1
FBXL12	0.588008	ratio wt_ko	-0.766093	1_KO	1
KLF16	0.588074	ratio wt_ko	-0.76593	1_KO	1
DIDO1	0.588272	dox-untreated	-0.765445	3_dox	1
DPY19L3	0.588307	ratio wt_ko	-0.76536	1_KO	1
SSBP3	0.588386	ratio wt_ko	-0.765164	1_KO	1
RBMXL2	0.588436	upon_naïve-priming	-0.765043	2_diff	1
MED20	0.588531	ratio wt_ko	-0.764809	1_KO	1
RAB10	0.588535	ratio wt_ko	-0.7648	1_KO	1
PPP2CB	0.5887	ratio wt_ko	-0.764396	1_KO	1
SASH1	0.588839	ratio wt_ko	-0.764054	1_KO	1
FAM193A	0.588845	ratio wt_ko	-0.764041	1_KO	1
WWTR1	0.588867	ratio wt_ko	-0.763985	1_KO	1
GTF2H5	0.588906	ratio wt_ko	-0.763892	1_KO	1
SGPL1	0.589145	ratio wt_ko	-0.763306	1_KO	1
NRAS	0.589163	ratio wt_ko	-0.763262	1_KO	1
ZCCHC11	0.589163	ratio wt_ko	-0.763261	1_KO	1
DZIP3	0.589328	ratio wt_ko	-0.762857	1_KO	1
AKAP8	0.589333	ratio wt_ko	-0.762844	1_KO	1
PTBP1	0.589374	ratio wt_ko	-0.762745	1_KO	1
SNX18	0.589434	ratio wt_ko	-0.762598	1_KO	1
SAR1A	0.589503	ratio wt_ko	-0.762429	1_KO	1
KLF4	0.589547	upon_naïve-priming	-0.762322	2_diff	1
UBC	0.589557	ratio wt_ko	-0.762298	1_KO	1
HMCES	0.589685	ratio wt_ko	-0.761983	1_KO	1
BRWD1	0.589691	ratio wt_ko	-0.76197	1_KO	1
HNRNPDL	0.589871	ratio wt_ko	-0.761529	1_KO	1
PWP2	0.590131	ratio wt_ko	-0.760893	1_KO	1
EDEM3	0.590149	ratio wt_ko	-0.760849	1_KO	1
WDR13	0.590389	ratio wt_ko	-0.760263	1_KO	1
BCOR	0.590516	ratio wt_ko	-0.759951	1_KO	1
EPS15	0.590551	ratio wt_ko	-0.759866	1_KO	1
ZMYM2	0.590721	ratio wt_ko	-0.759452	1_KO	1
HPCAL1	0.590762	ratio wt_ko	-0.759351	1_KO	1
DCTN4	0.590797	ratio wt_ko	-0.759266	1_KO	1
METTL10	0.591002	ratio wt_ko	-0.758765	1_KO	1
ZDHHC20	0.591142	ratio wt_ko	-0.758425	1_KO	1
CREBBP	0.591153	ratio wt_ko	-0.758396	1_KO	1
FAM221A	0.591167	ratio wt_ko	-0.758363	1_KO	1
MARK3	0.591177	dox-untreated	-0.758339	3_dox	1
COL4A3BP	0.591223	ratio wt_ko	-0.758227	1_KO	1
NASP	0.591227	ratio wt_ko	-0.758215	1_KO	1
NAGPA	0.591354	ratio wt_ko	-0.757907	1_KO	1
STK11	0.591475	ratio wt_ko	-0.757612	1_KO	1
C77370	0.591496	ratio wt_ko	-0.757559	1_KO	1
LRP10	0.591739	ratio wt_ko	-0.756967	1_KO	1
GLUL	0.591791	ratio wt_ko	-0.75684	1_KO	1
TNK2	0.59183	ratio wt_ko	-0.756744	1_KO	1
SH3GL2	0.591831	ratio wt_ko	-0.756742	1_KO	1
MORC2A	0.591852	ratio wt_ko	-0.75669	1_KO	1
PDS5A	0.591879	ratio wt_ko	-0.756626	1_KO	1
PAK2	0.592119	ratio wt_ko	-0.756041	1_KO	1
DNAJB9	0.592199	ratio wt_ko	-0.755847	1_KO	1
SCAMP4	0.592229	ratio wt_ko	-0.755773	1_KO	1
MRPL50	0.592345	ratio wt_ko	-0.755491	1_KO	1
KIF7	0.592395	ratio wt_ko	-0.75537	1_KO	1
YES1	0.592507	dox-untreated	-0.755095	3_dox	1
FAM53A	0.592529	ratio wt_ko	-0.755042	1_KO	1
SYNCRIP	0.592537	ratio wt_ko	-0.755023	1_KO	1
UBXN2A	0.592572	ratio wt_ko	-0.754937	1_KO	1
ADAT3	0.592573	ratio wt_ko	-0.754935	1_KO	1
ZFP449	0.592605	ratio wt_ko	-0.754857	1_KO	1
NEO1	0.592741	ratio wt_ko	-0.754527	1_KO	1
MNT	0.592863	ratio wt_ko	-0.754229	1_KO	1
CNOT3	0.592943	ratio wt_ko	-0.754035	1_KO	1
CDKL5	0.59295	ratio wt_ko	-0.754017	1_KO	1
ADAT1	0.59299	ratio wt_ko	-0.753921	1_KO	1
MRPL44	0.593103	ratio wt_ko	-0.753645	1_KO	1
ADAMTS4	0.593174	ratio wt_ko	-0.753472	1_KO	1
AMBRA1	0.593429	upon_naïve-priming	-0.752853	2_diff	1
EPHA4	0.593628	ratio wt_ko	-0.752369	1_KO	1
PHF12	0.593679	ratio wt_ko	-0.752244	1_KO	1
RSPRY1	0.593744	ratio wt_ko	-0.752088	1_KO	1
PPFIA1	0.593774	ratio wt_ko	-0.752015	1_KO	1
PMPCA	0.594022	ratio wt_ko	-0.751413	1_KO	1
UQCC3	0.594026	ratio wt_ko	-0.751401	1_KO	1
RPRD1B	0.594068	ratio wt_ko	-0.7513	1_KO	1
TBC1D10B	0.594102	ratio wt_ko	-0.751217	1_KO	1
HDLBP	0.594137	ratio wt_ko	-0.751132	1_KO	1
MANBA	0.594263	upon_naïve-priming	-0.750826	2_diff	1
SBDS	0.594335	ratio wt_ko	-0.750652	1_KO	1
3830406C13RIK	0.594348	ratio wt_ko	-0.750621	1_KO	1
POLE3	0.594359	ratio wt_ko	-0.750594	1_KO	1
FBXO7	0.594361	ratio wt_ko	-0.750588	1_KO	1
MMP15	0.59444	ratio wt_ko	-0.750397	1_KO	1
CCDC47	0.594703	ratio wt_ko	-0.749758	1_KO	1
TMEM50A	0.594737	ratio wt_ko	-0.749675	1_KO	1
FOSL2	0.594761	ratio wt_ko	-0.749619	1_KO	1
MAPK14	0.594883	ratio wt_ko	-0.749323	1_KO	1
NECAP2	0.595221	ratio wt_ko	-0.748502	1_KO	1
MTCL1	0.595266	ratio wt_ko	-0.748393	1_KO	1
ACSL1	0.595513	ratio wt_ko	-0.747796	1_KO	1
ZFP953	0.595634	ratio wt_ko	-0.747501	1_KO	1
GAN	0.595699	ratio wt_ko	-0.747344	1_KO	1
NUP133	0.595936	ratio wt_ko	-0.746771	1_KO	1
ICMT	0.596025	ratio wt_ko	-0.746556	1_KO	1
COBL	0.596103	ratio wt_ko	-0.746367	1_KO	1
ZFP704	0.59622	ratio wt_ko	-0.746082	1_KO	1
ANLN	0.596323	ratio wt_ko	-0.745833	1_KO	1
RMND5A	0.596328	ratio wt_ko	-0.745822	1_KO	1
MRPL17	0.596364	ratio wt_ko	-0.745735	1_KO	1
CAMSAP2	0.596605	ratio wt_ko	-0.745152	1_KO	1
ELOVL5	0.59662	ratio wt_ko	-0.745116	1_KO	1
NUPL1	0.596718	ratio wt_ko	-0.74488	1_KO	1
GPAT4	0.596758	ratio wt_ko	-0.744781	1_KO	1
RBM34	0.596904	ratio wt_ko	-0.74443	1_KO	1
MAP3K9	0.59693	ratio wt_ko	-0.744366	1_KO	1
CHKB	0.59713	ratio wt_ko	-0.743883	1_KO	1
DCTN6	0.597139	ratio wt_ko	-0.74386	1_KO	1
PHF10	0.597203	ratio wt_ko	-0.743707	1_KO	1
SLC35F2	0.597302	ratio wt_ko	-0.743468	1_KO	1
FAM207A	0.597455	ratio wt_ko	-0.743097	1_KO	1
CRY1	0.597517	ratio wt_ko	-0.742948	1_KO	1
KREMEN1	0.597525	ratio wt_ko	-0.74293	1_KO	1
FAM20B	0.597584	ratio wt_ko	-0.742787	1_KO	1
BRD4	0.597584	ratio wt_ko	-0.742786	1_KO	1
FKBP5	0.597721	ratio wt_ko	-0.742456	1_KO	1
AMZ2	0.597772	ratio wt_ko	-0.742332	1_KO	1
WBSCR16	0.597798	dox-untreated	-0.742269	3_dox	1
RCC1L	0.597798	dox-untreated	-0.742269	3_dox	1
TJP2	0.597821	ratio wt_ko	-0.742216	1_KO	1
GID8	0.598072	ratio wt_ko	-0.741609	1_KO	1
ZC3H4	0.59824	ratio wt_ko	-0.741205	1_KO	1
TROVE2	0.598274	ratio wt_ko	-0.741122	1_KO	1
RPS6KA5	0.598275	ratio wt_ko	-0.741119	1_KO	1
ANAPC7	0.598338	upon_naïve-priming	-0.740968	2_diff	1
MKI67	0.598359	ratio wt_ko	-0.740916	1_KO	1
FAM118A	0.598412	ratio wt_ko	-0.740788	1_KO	1
TBPL1	0.598611	ratio wt_ko	-0.74031	1_KO	1
CYP51	0.598649	ratio wt_ko	-0.740218	1_KO	1
SLC5A6	0.598727	ratio wt_ko	-0.740031	1_KO	1
ATXN7L1	0.598827	ratio wt_ko	-0.73979	1_KO	1
MRPL45	0.59885	ratio wt_ko	-0.739734	1_KO	1
MAGI3	0.598861	ratio wt_ko	-0.739706	1_KO	1
LONRF1	0.599032	ratio wt_ko	-0.739295	1_KO	1
RBM47	0.599084	ratio wt_ko	-0.73917	1_KO	1
PLPP1	0.599129	ratio wt_ko	-0.739062	1_KO	1
DOT1L	0.59915	ratio wt_ko	-0.739011	1_KO	1
AP3S2	0.599308	ratio wt_ko	-0.73863	1_KO	1
CDKN1B	0.599321	ratio wt_ko	-0.7386	1_KO	1
PPP4R1	0.59947	ratio wt_ko	-0.73824	1_KO	1
CHD7	0.599681	ratio wt_ko	-0.737732	1_KO	1
ZFP141	0.599971	ratio wt_ko	-0.737036	1_KO	1
FAM83D	0.599992	ratio wt_ko	-0.736985	1_KO	1
WBP4	0.600033	ratio wt_ko	-0.736887	1_KO	1
CHD7	0.600166	upon_naïve-priming	-0.736567	2_diff	1
CLASP2	0.600258	ratio wt_ko	-0.736346	1_KO	1
CNN3	0.600329	ratio wt_ko	-0.736174	1_KO	1
E2F5	0.600457	ratio wt_ko	-0.735868	1_KO	1
KCTD9	0.600515	ratio wt_ko	-0.735728	1_KO	1
EZH1	0.600757	ratio wt_ko	-0.735146	1_KO	1
MED19	0.600776	ratio wt_ko	-0.735102	1_KO	1
CEPT1	0.600871	ratio wt_ko	-0.734873	1_KO	1
BBX	0.600893	ratio wt_ko	-0.734821	1_KO	1
FEN1	0.600896	ratio wt_ko	-0.734814	1_KO	1
APCDD1	0.600931	upon_naïve-priming	-0.734728	2_diff	1
WDR90	0.600962	ratio wt_ko	-0.734654	1_KO	1
2010111I01RIK	0.60101	ratio wt_ko	-0.73454	1_KO	1
SHPRH	0.601031	ratio wt_ko	-0.73449	1_KO	1
HSPBAP1	0.601103	ratio wt_ko	-0.734317	1_KO	1
AGA	0.601161	ratio wt_ko	-0.734176	1_KO	1
ZFP236	0.601254	ratio wt_ko	-0.733953	1_KO	1
DCK	0.601465	ratio wt_ko	-0.733446	1_KO	1
HHEX	0.601868	ratio wt_ko	-0.732482	1_KO	1
RNF111	0.60194	dox-untreated	-0.732309	3_dox	1
TAF1D	0.601943	ratio wt_ko	-0.732301	1_KO	1
TAPT1	0.601959	ratio wt_ko	-0.732263	1_KO	1
SMAD2	0.602013	ratio wt_ko	-0.732133	1_KO	1
SURF6	0.602057	ratio wt_ko	-0.732028	1_KO	1
USP31	0.60226	ratio wt_ko	-0.731542	1_KO	1
IER3	0.602266	ratio wt_ko	-0.731527	1_KO	1
NDFIP2	0.602271	ratio wt_ko	-0.731515	1_KO	1
R3HDM2	0.602361	ratio wt_ko	-0.731299	1_KO	1
UBE2D3	0.602485	ratio wt_ko	-0.731002	1_KO	1
FAM76B	0.602495	ratio wt_ko	-0.730979	1_KO	1
A230046K03RIK	0.602617	ratio wt_ko	-0.730687	1_KO	1
PDZD8	0.602694	ratio wt_ko	-0.730503	1_KO	1
TACC1	0.602726	ratio wt_ko	-0.730427	1_KO	1
B4GALT6	0.602802	ratio wt_ko	-0.730244	1_KO	1
TMED1	0.602845	ratio wt_ko	-0.73014	1_KO	1
PLSCR3	0.603001	ratio wt_ko	-0.729768	1_KO	1
HMGCS1	0.603056	ratio wt_ko	-0.729636	1_KO	1
DTX2	0.603212	upon_naïve-priming	-0.729264	2_diff	1
NELFB	0.603287	ratio wt_ko	-0.729084	1_KO	1
STK19	0.603424	ratio wt_ko	-0.728756	1_KO	1
PIEZO1	0.603747	dox-untreated	-0.727985	3_dox	1
EHMT1	0.603781	ratio wt_ko	-0.727903	1_KO	1
RACGAP1	0.603839	ratio wt_ko	-0.727764	1_KO	1
GRWD1	0.603894	ratio wt_ko	-0.727634	1_KO	1
SRSF5	0.603931	ratio wt_ko	-0.727544	1_KO	1
AI662270	0.603962	ratio wt_ko	-0.727471	1_KO	1
PPIG	0.604022	ratio wt_ko	-0.727326	1_KO	1
GTF2IRD1	0.60405	ratio wt_ko	-0.727261	1_KO	1
SYPL	0.604206	ratio wt_ko	-0.726888	1_KO	1
MORF4L2	0.604355	ratio wt_ko	-0.726532	1_KO	1
ZFP781	0.604415	ratio wt_ko	-0.726389	1_KO	1
SSR1	0.604529	ratio wt_ko	-0.726116	1_KO	1
RGP1	0.604656	ratio wt_ko	-0.725813	1_KO	1
SDF2	0.604722	ratio wt_ko	-0.725656	1_KO	1
H2AFV	0.60481	upon_naïve-priming	-0.725446	2_diff	1
NFKBIZ	0.604865	ratio wt_ko	-0.725316	1_KO	1
SLC25A40	0.604985	ratio wt_ko	-0.725028	1_KO	1
NDEL1	0.605474	ratio wt_ko	-0.723863	1_KO	1
WSB1	0.605475	ratio wt_ko	-0.72386	1_KO	1
CABIN1	0.605586	ratio wt_ko	-0.723597	1_KO	1
MFSD5	0.605592	ratio wt_ko	-0.723581	1_KO	1
TIGD5	0.605628	upon_naïve-priming	-0.723497	2_diff	1
RAB5A	0.605629	ratio wt_ko	-0.723493	1_KO	1
ADAM10	0.605784	ratio wt_ko	-0.723125	1_KO	1
RNMT	0.605819	ratio wt_ko	-0.723042	1_KO	1
RIT1	0.605834	dox-untreated	-0.723007	3_dox	1
PUM1	0.605877	ratio wt_ko	-0.722903	1_KO	1
TAF4	0.605896	dox-untreated	-0.722858	3_dox	1
RAP1B	0.605933	ratio wt_ko	-0.72277	1_KO	1
TMEM189	0.606065	dox-untreated	-0.722456	3_dox	1
DDX6	0.606117	ratio wt_ko	-0.722331	1_KO	1
TSNAX	0.606162	ratio wt_ko	-0.722224	1_KO	1
DNAJC1	0.606359	ratio wt_ko	-0.721757	1_KO	1
A830080D01RIK	0.606396	ratio wt_ko	-0.721669	1_KO	1
CCSER2	0.606439	ratio wt_ko	-0.721565	1_KO	1
TRIM35	0.606472	ratio wt_ko	-0.721488	1_KO	1
IWS1	0.606478	ratio wt_ko	-0.721472	1_KO	1
D230025D16RIK	0.606768	ratio wt_ko	-0.720782	1_KO	1
MMS22L	0.60678	ratio wt_ko	-0.720755	1_KO	1
MGAT5	0.606782	ratio wt_ko	-0.720749	1_KO	1
MEAF6	0.606786	ratio wt_ko	-0.720741	1_KO	1
MTUS2	0.606877	ratio wt_ko	-0.720523	1_KO	1
TSTD2	0.60695	dox-untreated	-0.720351	3_dox	1
CDADC1	0.606972	ratio wt_ko	-0.720298	1_KO	1
LUC7L2	0.606975	ratio wt_ko	-0.720291	1_KO	1
NUMBL	0.607029	ratio wt_ko	-0.720162	1_KO	1
ZFP936	0.607037	dox-untreated	-0.720145	3_dox	1
NAA50	0.607055	ratio wt_ko	-0.720101	1_KO	1
FAF2	0.607059	ratio wt_ko	-0.72009	1_KO	1
EAF1	0.607068	ratio wt_ko	-0.720069	1_KO	1
CDC14B	0.607129	ratio wt_ko	-0.719925	1_KO	1
FBXO3	0.607167	ratio wt_ko	-0.719836	1_KO	1
SETD2	0.607186	ratio wt_ko	-0.71979	1_KO	1
FAT1	0.607386	ratio wt_ko	-0.719315	1_KO	1
RASL11B	0.607596	ratio wt_ko	-0.718817	1_KO	1
AKAP2	0.607642	ratio wt_ko	-0.718707	1_KO	1
PPP1R15B	0.60785	ratio wt_ko	-0.718213	1_KO	1
COX6B2	0.60793	ratio wt_ko	-0.718024	1_KO	1
CCP110	0.607968	ratio wt_ko	-0.717932	1_KO	1
CSTF3	0.60799	ratio wt_ko	-0.71788	1_KO	1
SLC46A1	0.608006	dox-untreated	-0.717843	3_dox	1
GZF1	0.608051	ratio wt_ko	-0.717735	1_KO	1
PAKAP	0.608074	ratio wt_ko	-0.717681	1_KO	1
ARRDC3	0.608152	ratio wt_ko	-0.717497	1_KO	1
2810474O19RIK	0.608392	ratio wt_ko	-0.716927	1_KO	1
MUM1	0.608407	ratio wt_ko	-0.716892	1_KO	1
CMTM4	0.608425	ratio wt_ko	-0.716849	1_KO	1
MAGEE1	0.608434	ratio wt_ko	-0.716827	1_KO	1
MIER3	0.608463	ratio wt_ko	-0.71676	1_KO	1
ATRX	0.608474	ratio wt_ko	-0.716733	1_KO	1
RRNAD1	0.608599	ratio wt_ko	-0.716436	1_KO	1
CRKL	0.60861	ratio wt_ko	-0.716411	1_KO	1
MFSD7B	0.608721	dox-untreated	-0.716146	3_dox	1
ADRB3	0.608741	ratio wt_ko	-0.7161	1_KO	1
RAB35	0.608792	ratio wt_ko	-0.715979	1_KO	1
TRIO	0.608892	ratio wt_ko	-0.715742	1_KO	1
PIGW	0.608997	ratio wt_ko	-0.715492	1_KO	1
CAR8	0.609199	upon_naïve-priming	-0.715014	2_diff	1
YWHAH	0.609242	ratio wt_ko	-0.714912	1_KO	1
CXXC5	0.609418	dox-untreated	-0.714495	3_dox	1
PNMA5	0.609453	ratio wt_ko	-0.714412	1_KO	1
ABHD2	0.609461	ratio wt_ko	-0.714394	1_KO	1
ETNK1	0.609498	ratio wt_ko	-0.714306	1_KO	1
RALGAPB	0.609518	ratio wt_ko	-0.714259	1_KO	1
ANAPC10	0.609534	ratio wt_ko	-0.714222	1_KO	1
CNOT6L	0.609563	ratio wt_ko	-0.714152	1_KO	1
ARHGEF3	0.609601	ratio wt_ko	-0.714062	1_KO	1
USP16	0.609617	ratio wt_ko	-0.714026	1_KO	1
PTCH1	0.609677	ratio wt_ko	-0.713883	1_KO	1
DNAAF2	0.609806	ratio wt_ko	-0.713577	1_KO	1
FAM102A	0.609866	ratio wt_ko	-0.713436	1_KO	1
MAVS	0.609893	ratio wt_ko	-0.713372	1_KO	1
HNRNPR	0.610046	ratio wt_ko	-0.713011	1_KO	1
TNIP1	0.610065	ratio wt_ko	-0.712965	1_KO	1
PCED1A	0.610144	ratio wt_ko	-0.712779	1_KO	1
SPATS2	0.610271	ratio wt_ko	-0.712478	1_KO	1
TIMM17A	0.610327	ratio wt_ko	-0.712346	1_KO	1
CCDC186	0.610461	ratio wt_ko	-0.712029	1_KO	1
MYO1B	0.610489	dox-untreated	-0.711963	3_dox	1
ZFP61	0.61062	ratio wt_ko	-0.711654	1_KO	1
PNPLA3	0.610629	ratio wt_ko	-0.711632	1_KO	1
ZFP771	0.610673	ratio wt_ko	-0.711528	1_KO	1
PPP1R15A	0.610966	ratio wt_ko	-0.710836	1_KO	1
POMT2	0.611025	dox-untreated	-0.710697	3_dox	1
SLC2A3	0.611139	ratio wt_ko	-0.710428	1_KO	1
HSPA13	0.611151	ratio wt_ko	-0.710398	1_KO	1
PYCR2	0.611158	ratio wt_ko	-0.710384	1_KO	1
ZMIZ1	0.611167	ratio wt_ko	-0.710362	1_KO	1
YWHAG	0.611204	ratio wt_ko	-0.710274	1_KO	1
PARP16	0.611303	ratio wt_ko	-0.710041	1_KO	1
TXNRD1	0.611385	ratio wt_ko	-0.709847	1_KO	1
SNHG15	0.61151	ratio wt_ko	-0.709552	1_KO	1
SLC25A46	0.611629	ratio wt_ko	-0.709272	1_KO	1
CLCN4	0.611636	ratio wt_ko	-0.709255	1_KO	1
KIF3B	0.611743	ratio wt_ko	-0.709001	1_KO	1
ITM2C	0.611748	ratio wt_ko	-0.70899	1_KO	1
AKAP11	0.611857	ratio wt_ko	-0.708734	1_KO	1
NCOR1	0.611865	ratio wt_ko	-0.708715	1_KO	1
NSUN3	0.611945	upon_naïve-priming	-0.708525	2_diff	1
ASPM	0.612141	ratio wt_ko	-0.708064	1_KO	1
ANKRD40	0.612145	ratio wt_ko	-0.708055	1_KO	1
DDHD2	0.612161	ratio wt_ko	-0.708017	1_KO	1
DTX3L	0.612171	ratio wt_ko	-0.707994	1_KO	1
ZFP654	0.612195	ratio wt_ko	-0.707936	1_KO	1
FAM220A	0.612324	upon_naïve-priming	-0.707634	2_diff	1
RAB6A	0.612541	ratio wt_ko	-0.707121	1_KO	1
CBX2	0.612661	ratio wt_ko	-0.706838	1_KO	1
NR6A1	0.612747	dox-untreated	-0.706636	3_dox	1
ZFP979	0.612988	ratio wt_ko	-0.706069	1_KO	1
D17WSU92E	0.61299	ratio wt_ko	-0.706065	1_KO	1
NANS	0.612999	ratio wt_ko	-0.706042	1_KO	1
RNF220	0.613059	ratio wt_ko	-0.705902	1_KO	1
DDX19B	0.613076	dox-untreated	-0.705863	3_dox	1
TOMM70A	0.613106	ratio wt_ko	-0.70579	1_KO	1
SOX15	0.613172	ratio wt_ko	-0.705636	1_KO	1
TOR1AIP2	0.613192	ratio wt_ko	-0.705589	1_KO	1
JAM3	0.613248	ratio wt_ko	-0.705457	1_KO	1
INAFM1	0.61354	ratio wt_ko	-0.70477	1_KO	1
SOX11	0.613599	ratio wt_ko	-0.704632	1_KO	1
VPS51	0.613635	ratio wt_ko	-0.704548	1_KO	1
SGPP1	0.613768	ratio wt_ko	-0.704234	1_KO	1
COMMD2	0.613769	ratio wt_ko	-0.704233	1_KO	1
ATP1B3	0.613825	ratio wt_ko	-0.7041	1_KO	1
CENPI	0.614006	ratio wt_ko	-0.703675	1_KO	1
TMEM248	0.614171	ratio wt_ko	-0.703287	1_KO	1
COMMD10	0.614194	upon_naïve-priming	-0.703233	2_diff	1
NOL10	0.614437	ratio wt_ko	-0.702664	1_KO	1
TMEM209	0.61449	ratio wt_ko	-0.702539	1_KO	1
SPAST	0.614537	ratio wt_ko	-0.702429	1_KO	1
ATP1A1	0.614537	upon_naïve-priming	-0.702427	2_diff	1
DHRS13	0.614604	ratio wt_ko	-0.702272	1_KO	1
PTCD2	0.614604	ratio wt_ko	-0.702272	1_KO	1
RBPJ	0.614606	ratio wt_ko	-0.702267	1_KO	1
FBRSL1	0.614772	ratio wt_ko	-0.701877	1_KO	1
CPSF4L	0.614804	ratio wt_ko	-0.701801	1_KO	1
DCAF5	0.614815	ratio wt_ko	-0.701777	1_KO	1
ZFP386	0.61492	ratio wt_ko	-0.701528	1_KO	1
ZFX	0.614937	dox-untreated	-0.701489	3_dox	1
CDC42BPA	0.615107	ratio wt_ko	-0.70109	1_KO	1
PEX12	0.615242	ratio wt_ko	-0.700773	1_KO	1
TUG1	0.615304	ratio wt_ko	-0.700628	1_KO	1
WASHC4	0.615346	ratio wt_ko	-0.700531	1_KO	1
ANKRD9	0.615358	ratio wt_ko	-0.700503	1_KO	1
COX11	0.615516	ratio wt_ko	-0.700132	1_KO	1
SEMA4D	0.615551	dox-untreated	-0.70005	3_dox	1
SETD3	0.61556	ratio wt_ko	-0.700029	1_KO	1
RNF6	0.61563	ratio wt_ko	-0.699865	1_KO	1
ZFP958	0.615661	ratio wt_ko	-0.699791	1_KO	1
ABCA1	0.615675	upon_naïve-priming	-0.699758	2_diff	1
TRIM27	0.61594	ratio wt_ko	-0.699138	1_KO	1
STXBP1	0.616136	ratio wt_ko	-0.698678	1_KO	1
DIXDC1	0.61621	upon_naïve-priming	-0.698506	2_diff	1
TRAPPC13	0.616225	dox-untreated	-0.698472	3_dox	1
YY2	0.61624	ratio wt_ko	-0.698436	1_KO	1
ZFP568	0.616357	ratio wt_ko	-0.698163	1_KO	1
IPO11	0.616455	ratio wt_ko	-0.697932	1_KO	1
CHST10	0.616576	ratio wt_ko	-0.697649	1_KO	1
38412	0.61667	ratio wt_ko	-0.69743	1_KO	1
AAR2	0.616721	dox-untreated	-0.697311	3_dox	1
MAP2K5	0.616743	ratio wt_ko	-0.697259	1_KO	1
SESTD1	0.616847	ratio wt_ko	-0.697015	1_KO	1
WDR4	0.616931	ratio wt_ko	-0.696819	1_KO	1
CCDC14	0.616973	ratio wt_ko	-0.696721	1_KO	1
GM14325	0.617004	ratio wt_ko	-0.696647	1_KO	1
ZDHHC6	0.617012	ratio wt_ko	-0.69663	1_KO	1
KCTD5	0.617151	ratio wt_ko	-0.696304	1_KO	1
DGKD	0.617294	ratio wt_ko	-0.69597	1_KO	1
ERDR1	0.617367	ratio wt_ko	-0.695799	1_KO	1
RBM27	0.617368	ratio wt_ko	-0.695798	1_KO	1
ZFP68	0.617384	ratio wt_ko	-0.69576	1_KO	1
IKZF5	0.617476	ratio wt_ko	-0.695545	1_KO	1
FASTKD2	0.61761	ratio wt_ko	-0.695233	1_KO	1
TXLNG	0.61761	ratio wt_ko	-0.695233	1_KO	1
TIAL1	0.617666	ratio wt_ko	-0.695102	1_KO	1
ANKRD54	0.617678	ratio wt_ko	-0.695072	1_KO	1
TMEM201	0.617689	ratio wt_ko	-0.695049	1_KO	1
RBM38	0.617701	ratio wt_ko	-0.69502	1_KO	1
NR6A1	0.617772	ratio wt_ko	-0.694853	1_KO	1
CRYZ	0.6178	dox-untreated	-0.694789	3_dox	1
ICE1	0.617864	ratio wt_ko	-0.694639	1_KO	1
BBS1	0.617886	ratio wt_ko	-0.694587	1_KO	1
AGO2	0.61793	ratio wt_ko	-0.694484	1_KO	1
GFER	0.618017	ratio wt_ko	-0.694281	1_KO	1
BTBD9	0.618022	ratio wt_ko	-0.69427	1_KO	1
GNAQ	0.618027	ratio wt_ko	-0.694258	1_KO	1
BUB1	0.618029	ratio wt_ko	-0.694254	1_KO	1
ZBTB7A	0.618279	ratio wt_ko	-0.693669	1_KO	1
PIK3R2	0.618306	ratio wt_ko	-0.693608	1_KO	1
PPP4R3A	0.618307	ratio wt_ko	-0.693605	1_KO	1
SMEK1	0.618307	ratio wt_ko	-0.693605	1_KO	1
PCYT2	0.618331	ratio wt_ko	-0.693548	1_KO	1
AKAP17B	0.618338	ratio wt_ko	-0.693532	1_KO	1
STARD4	0.618649	ratio wt_ko	-0.692806	1_KO	1
ZFP984	0.61867	ratio wt_ko	-0.692759	1_KO	1
RBMX2	0.618774	ratio wt_ko	-0.692515	1_KO	1
KLHL24	0.61889	ratio wt_ko	-0.692246	1_KO	1
RELA	0.619063	ratio wt_ko	-0.691841	1_KO	1
PPP1R11	0.619066	ratio wt_ko	-0.691835	1_KO	1
DPH2	0.619219	ratio wt_ko	-0.691478	1_KO	1
TWF1	0.619225	ratio wt_ko	-0.691465	1_KO	1
AGFG2	0.619235	upon_naïve-priming	-0.691442	2_diff	1
9330159F19RIK	0.619352	ratio wt_ko	-0.691169	1_KO	1
NR2C2AP	0.619356	ratio wt_ko	-0.691159	1_KO	1
AZIN1	0.61966	ratio wt_ko	-0.690452	1_KO	1
SLC12A2	0.6197	ratio wt_ko	-0.690358	1_KO	1
RAB24	0.619799	ratio wt_ko	-0.690128	1_KO	1
DLD	0.619814	ratio wt_ko	-0.690092	1_KO	1
ZC3HC1	0.61987	ratio wt_ko	-0.689962	1_KO	1
CDK10	0.619945	ratio wt_ko	-0.689788	1_KO	1
LPIN2	0.620003	ratio wt_ko	-0.689653	1_KO	1
POLR3F	0.620068	ratio wt_ko	-0.689501	1_KO	1
NRIP1	0.620407	ratio wt_ko	-0.688713	1_KO	1
MINOS1	0.620493	ratio wt_ko	-0.688514	1_KO	1
PPM1B	0.620601	ratio wt_ko	-0.688262	1_KO	1
ASXL1	0.620654	ratio wt_ko	-0.688139	1_KO	1
STAM2	0.620736	ratio wt_ko	-0.687949	1_KO	1
PPP2R2A	0.620748	ratio wt_ko	-0.68792	1_KO	1
WDHD1	0.620897	ratio wt_ko	-0.687574	1_KO	1
FAM117B	0.621031	ratio wt_ko	-0.687262	1_KO	1
DDX43	0.621128	ratio wt_ko	-0.687038	1_KO	1
MAP3K3	0.621159	ratio wt_ko	-0.686964	1_KO	1
DNAJC14	0.621164	ratio wt_ko	-0.686954	1_KO	1
TSPYL1	0.621184	ratio wt_ko	-0.686907	1_KO	1
TTYH3	0.62125	ratio wt_ko	-0.686753	1_KO	1
KDM4A	0.621301	ratio wt_ko	-0.686635	1_KO	1
ANKRD39	0.621388	upon_naïve-priming	-0.686434	2_diff	1
SLC25A19	0.621485	ratio wt_ko	-0.686209	1_KO	1
ZSWIM3	0.621695	upon_naïve-priming	-0.68572	2_diff	1
NR3C1	0.621715	ratio wt_ko	-0.685676	1_KO	1
CYHR1	0.62179	dox-untreated	-0.685501	3_dox	1
ZFP334	0.621885	upon_naïve-priming	-0.68528	2_diff	1
C2CD4B	0.621905	upon_naïve-priming	-0.685234	2_diff	1
DYNC1LI2	0.621931	ratio wt_ko	-0.685173	1_KO	1
LARP4B	0.622103	ratio wt_ko	-0.684774	1_KO	1
MFSD7B	0.62217	ratio wt_ko	-0.68462	1_KO	1
SMC4	0.62224	ratio wt_ko	-0.684456	1_KO	1
GPD2	0.622366	ratio wt_ko	-0.684164	1_KO	1
C1D	0.622372	ratio wt_ko	-0.68415	1_KO	1
B230219D22RIK	0.622736	ratio wt_ko	-0.683309	1_KO	1
DNM1L	0.622769	ratio wt_ko	-0.68323	1_KO	1
SLC25A36	0.622801	ratio wt_ko	-0.683156	1_KO	1
LPAR4	0.622863	ratio wt_ko	-0.683014	1_KO	1
ABL1	0.622922	ratio wt_ko	-0.682876	1_KO	1
HECTD1	0.623077	ratio wt_ko	-0.682517	1_KO	1
PLPP3	0.623091	ratio wt_ko	-0.682485	1_KO	1
DZIP3	0.623115	dox-untreated	-0.68243	3_dox	1
HEPACAM	0.623218	upon_naïve-priming	-0.682192	2_diff	1
CNIH4	0.623278	ratio wt_ko	-0.682051	1_KO	1
AP1AR	0.623334	ratio wt_ko	-0.681923	1_KO	1
EPC1	0.623422	ratio wt_ko	-0.681718	1_KO	1
DHRS7B	0.623468	ratio wt_ko	-0.681612	1_KO	1
CXADR	0.623526	ratio wt_ko	-0.681479	1_KO	1
FMN2	0.623655	ratio wt_ko	-0.68118	1_KO	1
1810030O07RIK	0.623816	ratio wt_ko	-0.680807	1_KO	1
MOCS3	0.623921	ratio wt_ko	-0.680566	1_KO	1
MKLN1	0.623981	ratio wt_ko	-0.680425	1_KO	1
5430403G16RIK	0.62406	ratio wt_ko	-0.680244	1_KO	1
FANCE	0.624084	ratio wt_ko	-0.680187	1_KO	1
BC052040	0.624199	ratio wt_ko	-0.679923	1_KO	1
CD2AP	0.6246	ratio wt_ko	-0.678995	1_KO	1
BCL2L12	0.624707	ratio wt_ko	-0.678748	1_KO	1
SLC38A7	0.624732	upon_naïve-priming	-0.678691	2_diff	1
MBTPS2	0.624802	ratio wt_ko	-0.67853	1_KO	1
HIPK1	0.625049	ratio wt_ko	-0.677959	1_KO	1
NSD2	0.625223	ratio wt_ko	-0.677557	1_KO	1
WHSC1	0.625223	ratio wt_ko	-0.677557	1_KO	1
F8A	0.625262	ratio wt_ko	-0.677467	1_KO	1
MOSPD3	0.625338	ratio wt_ko	-0.677293	1_KO	1
ABI1	0.625346	ratio wt_ko	-0.677273	1_KO	1
KCMF1	0.625387	ratio wt_ko	-0.677178	1_KO	1
PLEKHF2	0.62545	ratio wt_ko	-0.677035	1_KO	1
CDON	0.625521	ratio wt_ko	-0.67687	1_KO	1
ACBD3	0.625544	ratio wt_ko	-0.676818	1_KO	1
PLEKHA3	0.625638	ratio wt_ko	-0.676599	1_KO	1
ARMC8	0.62564	ratio wt_ko	-0.676595	1_KO	1
ARHGEF12	0.625661	ratio wt_ko	-0.676546	1_KO	1
MRPL14	0.625667	ratio wt_ko	-0.676533	1_KO	1
RAB14	0.625672	ratio wt_ko	-0.676522	1_KO	1
CXXC1	0.625706	ratio wt_ko	-0.676444	1_KO	1
WNK1	0.625758	ratio wt_ko	-0.676324	1_KO	1
SENP1	0.62586	ratio wt_ko	-0.676087	1_KO	1
THOC7	0.62603	ratio wt_ko	-0.675697	1_KO	1
ZFP951	0.626153	ratio wt_ko	-0.675414	1_KO	1
CLDN4	0.626219	ratio wt_ko	-0.675261	1_KO	1
RETN	0.626277	ratio wt_ko	-0.675128	1_KO	1
DCBLD2	0.626411	ratio wt_ko	-0.674819	1_KO	1
LGALSL	0.626549	ratio wt_ko	-0.674501	1_KO	1
ANKRD13C	0.626655	dox-untreated	-0.674256	3_dox	1
BTBD3	0.626768	ratio wt_ko	-0.673996	1_KO	1
FAM46C	0.626821	ratio wt_ko	-0.673875	1_KO	1
STON2	0.626829	ratio wt_ko	-0.673856	1_KO	1
DOCK9	0.626923	ratio wt_ko	-0.673639	1_KO	1
TLK1	0.627049	ratio wt_ko	-0.673351	1_KO	1
FOXD3	0.627069	ratio wt_ko	-0.673304	1_KO	1
RIT1	0.62708	ratio wt_ko	-0.673279	1_KO	1
PLEKHO2	0.627144	dox-untreated	-0.673131	3_dox	1
GCLM	0.627262	ratio wt_ko	-0.67286	1_KO	1
BAG3	0.627314	ratio wt_ko	-0.672741	1_KO	1
ZFP456	0.627329	ratio wt_ko	-0.672706	1_KO	1
TMEM87B	0.627363	ratio wt_ko	-0.672628	1_KO	1
CSNK2A2	0.627372	ratio wt_ko	-0.672607	1_KO	1
GAB1	0.627407	ratio wt_ko	-0.672528	1_KO	1
AAK1	0.627475	ratio wt_ko	-0.672369	1_KO	1
ATP6V1C1	0.627495	ratio wt_ko	-0.672323	1_KO	1
ATF1	0.627569	ratio wt_ko	-0.672154	1_KO	1
PPP1R12A	0.62765	ratio wt_ko	-0.671969	1_KO	1
MAPRE1	0.627705	dox-untreated	-0.671842	3_dox	1
SRPK1	0.627768	ratio wt_ko	-0.671697	1_KO	1
PLPP3	0.627797	dox-untreated	-0.67163	3_dox	1
SMG5	0.627874	ratio wt_ko	-0.671452	1_KO	1
CENPF	0.628053	ratio wt_ko	-0.671041	1_KO	1
INO80D	0.628085	ratio wt_ko	-0.670969	1_KO	1
ZSCAN10	0.62812	ratio wt_ko	-0.670887	1_KO	1
ZFP638	0.628165	ratio wt_ko	-0.670785	1_KO	1
AGTPBP1	0.628222	ratio wt_ko	-0.670654	1_KO	1
MRPL15	0.628243	ratio wt_ko	-0.670606	1_KO	1
BMI1	0.628247	upon_naïve-priming	-0.670597	2_diff	1
BMPR2	0.628258	ratio wt_ko	-0.670572	1_KO	1
OARD1	0.628278	ratio wt_ko	-0.670525	1_KO	1
LRRC8D	0.62838	ratio wt_ko	-0.670292	1_KO	1
PCBP1	0.628401	ratio wt_ko	-0.670243	1_KO	1
PLK4	0.628405	ratio wt_ko	-0.670234	1_KO	1
POLR2H	0.628426	dox-untreated	-0.670185	3_dox	1
ZFP526	0.628528	upon_naïve-priming	-0.66995	2_diff	1
RUVBL1	0.628561	upon_naïve-priming	-0.669875	2_diff	1
SLC31A2	0.628616	ratio wt_ko	-0.66975	1_KO	1
RBL1	0.62871	ratio wt_ko	-0.669533	1_KO	1
HSD17B11	0.628806	ratio wt_ko	-0.669314	1_KO	1
PTCD1	0.628826	ratio wt_ko	-0.669268	1_KO	1
2810001G20RIK	0.628888	ratio wt_ko	-0.669125	1_KO	1
CNOT7	0.628899	ratio wt_ko	-0.6691	1_KO	1
TTC1	0.628994	ratio wt_ko	-0.668881	1_KO	1
SRSF2	0.629001	ratio wt_ko	-0.668865	1_KO	1
JAK1	0.629047	ratio wt_ko	-0.668759	1_KO	1
WDR26	0.629119	ratio wt_ko	-0.668595	1_KO	1
MIGA2	0.62915	ratio wt_ko	-0.668523	1_KO	1
TBC1D25	0.629156	ratio wt_ko	-0.668511	1_KO	1
PSORS1C2	0.6292	ratio wt_ko	-0.66841	1_KO	1
TMEM60	0.629202	ratio wt_ko	-0.668405	1_KO	1
BCL9	0.629296	upon_naïve-priming	-0.66819	2_diff	1
PDLIM1	0.629345	ratio wt_ko	-0.668076	1_KO	1
VANGL2	0.629351	dox-untreated	-0.668063	3_dox	1
LYSMD2	0.629358	ratio wt_ko	-0.668047	1_KO	1
BASP1	0.62947	ratio wt_ko	-0.66779	1_KO	1
TBC1D31	0.629522	ratio wt_ko	-0.667672	1_KO	1
GTPBP10	0.629551	ratio wt_ko	-0.667605	1_KO	1
ADAM23	0.629586	ratio wt_ko	-0.667524	1_KO	1
GM35315	0.629696	dox-untreated	-0.667273	3_dox	1
WWC2	0.629715	ratio wt_ko	-0.66723	1_KO	1
TBC1D20	0.629718	ratio wt_ko	-0.667221	1_KO	1
GM10330	0.629736	ratio wt_ko	-0.66718	1_KO	1
EMSY	0.629765	ratio wt_ko	-0.667115	1_KO	1
AGPAT5	0.629809	ratio wt_ko	-0.667013	1_KO	1
SPIN1	0.629921	ratio wt_ko	-0.666758	1_KO	1
ST3GAL5	0.630023	ratio wt_ko	-0.666523	1_KO	1
FRS2	0.630103	ratio wt_ko	-0.66634	1_KO	1
UBR4	0.630222	ratio wt_ko	-0.666067	1_KO	1
CCDC71L	0.630224	ratio wt_ko	-0.666064	1_KO	1
BEX3	0.630301	ratio wt_ko	-0.665887	1_KO	1
SYT11	0.630313	ratio wt_ko	-0.66586	1_KO	1
AAGAB	0.630419	ratio wt_ko	-0.665618	1_KO	1
ERBB3	0.630587	ratio wt_ko	-0.665234	1_KO	1
TCF7L1	0.630676	ratio wt_ko	-0.665029	1_KO	1
ZFP866	0.630708	ratio wt_ko	-0.664955	1_KO	1
HNRNPAB	0.630755	ratio wt_ko	-0.664848	1_KO	1
KMT2D	0.630763	ratio wt_ko	-0.664831	1_KO	1
PIK3C2A	0.630771	ratio wt_ko	-0.664813	1_KO	1
ARID1B	0.630975	ratio wt_ko	-0.664344	1_KO	1
VCP	0.631008	ratio wt_ko	-0.664271	1_KO	1
SBNO1	0.631009	ratio wt_ko	-0.664268	1_KO	1
SLC35E3	0.63106	ratio wt_ko	-0.664152	1_KO	1
OTUD1	0.631166	ratio wt_ko	-0.663909	1_KO	1
RBAK	0.631182	ratio wt_ko	-0.663871	1_KO	1
NAP1L4	0.631233	ratio wt_ko	-0.663755	1_KO	1
MN1	0.631252	upon_naïve-priming	-0.663712	2_diff	1
WDHD1	0.631297	upon_naïve-priming	-0.66361	2_diff	1
TBL1XR1	0.631309	ratio wt_ko	-0.663581	1_KO	1
ZBTB44	0.631339	ratio wt_ko	-0.663512	1_KO	1
PLXNB1	0.63134	ratio wt_ko	-0.663512	1_KO	1
MREG	0.631363	ratio wt_ko	-0.663459	1_KO	1
TXNL4B	0.631442	upon_naïve-priming	-0.663279	2_diff	1
NUMB	0.631453	dox-untreated	-0.663254	3_dox	1
TSC22D1	0.631551	ratio wt_ko	-0.663029	1_KO	1
LRRC20	0.631658	upon_naïve-priming	-0.662784	2_diff	1
KDM6A	0.631774	dox-untreated	-0.662519	3_dox	1
KAT6B	0.631925	ratio wt_ko	-0.662176	1_KO	1
SETD5	0.63201	ratio wt_ko	-0.661982	1_KO	1
WDYHV1	0.632162	ratio wt_ko	-0.661634	1_KO	1
KCTD10	0.632197	dox-untreated	-0.661553	3_dox	1
E2F6	0.632256	ratio wt_ko	-0.66142	1_KO	1
MTDH	0.632308	ratio wt_ko	-0.661302	1_KO	1
RASSF3	0.632377	ratio wt_ko	-0.661142	1_KO	1
YIPF6	0.632393	ratio wt_ko	-0.661108	1_KO	1
EID2	0.63252	ratio wt_ko	-0.660818	1_KO	1
CYB5R1	0.632556	ratio wt_ko	-0.660735	1_KO	1
NFX1	0.632592	ratio wt_ko	-0.660653	1_KO	1
PLAGL2	0.63267	ratio wt_ko	-0.660474	1_KO	1
UBE2Q1	0.632782	ratio wt_ko	-0.66022	1_KO	1
FIZ1	0.632808	upon_naïve-priming	-0.66016	2_diff	1
MME	0.632904	dox-untreated	-0.659941	3_dox	1
ATG12	0.633011	ratio wt_ko	-0.659698	1_KO	1
TTC3	0.633015	ratio wt_ko	-0.659688	1_KO	1
ZFP87	0.633025	ratio wt_ko	-0.659665	1_KO	1
GCLC	0.633102	ratio wt_ko	-0.65949	1_KO	1
RNF214	0.633107	upon_naïve-priming	-0.659479	2_diff	1
TTLL6	0.633113	upon_naïve-priming	-0.659464	2_diff	1
CEP68	0.6332	ratio wt_ko	-0.659268	1_KO	1
NSUN4	0.633244	ratio wt_ko	-0.659167	1_KO	1
URM1	0.633338	ratio wt_ko	-0.658953	1_KO	1
PPP2CA	0.633422	ratio wt_ko	-0.658761	1_KO	1
GM21949	0.633499	ratio wt_ko	-0.658587	1_KO	1
SCHIP1	0.633499	ratio wt_ko	-0.658587	1_KO	1
SGTA	0.633591	ratio wt_ko	-0.658376	1_KO	1
FAM178A	0.633806	ratio wt_ko	-0.657888	1_KO	1
RPP25	0.633815	ratio wt_ko	-0.657867	1_KO	1
ZFP207	0.63396	ratio wt_ko	-0.657536	1_KO	1
ZCCHC4	0.634003	ratio wt_ko	-0.657437	1_KO	1
DVL2	0.634024	ratio wt_ko	-0.65739	1_KO	1
SLC20A1	0.634074	ratio wt_ko	-0.657277	1_KO	1
SNX8	0.634176	ratio wt_ko	-0.657045	1_KO	1
UBR2	0.634227	ratio wt_ko	-0.656929	1_KO	1
ARID2	0.634338	ratio wt_ko	-0.656677	1_KO	1
YKT6	0.634376	ratio wt_ko	-0.65659	1_KO	1
CHAF1A	0.634475	ratio wt_ko	-0.656365	1_KO	1
WIPI1	0.634494	ratio wt_ko	-0.656321	1_KO	1
TMEM5	0.634514	ratio wt_ko	-0.656275	1_KO	1
BAIAP2	0.634524	ratio wt_ko	-0.656253	1_KO	1
UBA5	0.634544	ratio wt_ko	-0.656208	1_KO	1
TMEM117	0.634586	dox-untreated	-0.656112	3_dox	1
POLDIP3	0.634635	ratio wt_ko	-0.656	1_KO	1
TCF20	0.63468	ratio wt_ko	-0.6559	1_KO	1
CHTF8	0.634785	ratio wt_ko	-0.655661	1_KO	1
FIGNL1	0.634836	ratio wt_ko	-0.655544	1_KO	1
CRK	0.634896	ratio wt_ko	-0.655408	1_KO	1
TK1	0.63499	ratio wt_ko	-0.655194	1_KO	1
CHD1	0.635053	ratio wt_ko	-0.65505	1_KO	1
AKAP1	0.635066	ratio wt_ko	-0.655023	1_KO	1
LYSMD4	0.635104	ratio wt_ko	-0.654935	1_KO	1
MDN1	0.635181	ratio wt_ko	-0.654761	1_KO	1
MFSD14A	0.635216	ratio wt_ko	-0.654681	1_KO	1
RAE1	0.635287	ratio wt_ko	-0.65452	1_KO	1
IL20RB	0.635375	ratio wt_ko	-0.65432	1_KO	1
NIPBL	0.635414	ratio wt_ko	-0.65423	1_KO	1
SLC12A7	0.635454	ratio wt_ko	-0.65414	1_KO	1
TFAP2A	0.63557	upon_naïve-priming	-0.653877	2_diff	1
SPRYD7	0.635701	ratio wt_ko	-0.653579	1_KO	1
UBE2G2	0.635891	ratio wt_ko	-0.653149	1_KO	1
TRAK2	0.635892	ratio wt_ko	-0.653145	1_KO	1
BOK	0.636029	upon_naïve-priming	-0.652836	2_diff	1
CDC34	0.636114	ratio wt_ko	-0.652643	1_KO	1
STIM2	0.636243	upon_naïve-priming	-0.652351	2_diff	1
C2CD4B	0.636549	dox-untreated	-0.651656	3_dox	1
6030458C11RIK	0.636672	dox-untreated	-0.651378	3_dox	1
POLR2M	0.63682	ratio wt_ko	-0.651042	1_KO	1
ZFP511	0.636844	ratio wt_ko	-0.650988	1_KO	1
BRD1	0.636845	ratio wt_ko	-0.650985	1_KO	1
KAT6A	0.636883	ratio wt_ko	-0.650901	1_KO	1
MSMO1	0.636894	ratio wt_ko	-0.650874	1_KO	1
TAF3	0.637122	ratio wt_ko	-0.650359	1_KO	1
NELFA	0.637146	ratio wt_ko	-0.650304	1_KO	1
PICK1	0.637177	ratio wt_ko	-0.650233	1_KO	1
TCF19	0.637339	ratio wt_ko	-0.649867	1_KO	1
RRS1	0.637478	ratio wt_ko	-0.649552	1_KO	1
DEPDC7	0.637545	ratio wt_ko	-0.649401	1_KO	1
RCAN1	0.637581	ratio wt_ko	-0.649319	1_KO	1
COA4	0.637596	ratio wt_ko	-0.649285	1_KO	1
LAMTOR1	0.637687	ratio wt_ko	-0.649079	1_KO	1
PPP1R10	0.637742	ratio wt_ko	-0.648954	1_KO	1
ETV1	0.637746	ratio wt_ko	-0.648947	1_KO	1
FBXO15	0.637847	ratio wt_ko	-0.648717	1_KO	1
TCF15	0.637871	upon_naïve-priming	-0.648664	2_diff	1
AHCTF1	0.637897	ratio wt_ko	-0.648604	1_KO	1
RGP1	0.637922	upon_naïve-priming	-0.648549	2_diff	1
PIF1	0.637966	ratio wt_ko	-0.648448	1_KO	1
SUGP2	0.638312	ratio wt_ko	-0.647665	1_KO	1
METAP1	0.638435	ratio wt_ko	-0.647389	1_KO	1
SIPA1	0.638571	upon_naïve-priming	-0.647081	2_diff	1
EXOSC2	0.638677	ratio wt_ko	-0.646841	1_KO	1
DDIT4L	0.638963	ratio wt_ko	-0.646196	1_KO	1
TRAPPC6B	0.639083	ratio wt_ko	-0.645926	1_KO	1
RALGAPA2	0.639105	ratio wt_ko	-0.645874	1_KO	1
SH3BP5L	0.639356	ratio wt_ko	-0.645308	1_KO	1
SAP30L	0.639361	ratio wt_ko	-0.645298	1_KO	1
AEBP2	0.639412	ratio wt_ko	-0.645182	1_KO	1
[truncated: 14,328 more rows]

## Sheet: Fig1g
	baseMean	log2FoldChange	lfcSE	pvalue	padj	gene_name	log_signed_p	dev_gene	target_gene	gene_type	alpha_level
ENSMUSG00000000001.4	429.108	-0.143426	0.153568	0.23504	0.53782	Gnai3	0.894806	Other	Other	Other	0.3
ENSMUSG00000000028.15	250.724	0.022377	0.117955	0.828127	0.940304	Cdc45	0.088801	Other	Other	Other	0.3
ENSMUSG00000000037.17	8.99091	0.138215	0.275976	0.121272	0.375332	Scml2	1.41376	Other	Other	Other	0.3
ENSMUSG00000000056.7	20.9243	0.26684	0.339444	0.0691164	0.268272	Narf	1.89823	Other	Other	Other	0.3
ENSMUSG00000000078.7	686.107	-0.9564	0.100578	1.45e-22	3.41e-20	Klf6	64.6671	Other	Other	Other	0.3
ENSMUSG00000000085.16	74.8707	0.164366	0.199761	0.21511	0.514924	Scmh1	0.95757	Other	Other	Other	0.3
ENSMUSG00000000088.7	4132.65	-0.137094	0.087562	0.0912695	0.31754	Cox5a	1.65499	Other	Other	Other	0.3
ENSMUSG00000000120.6	57.49	-1.89454	0.292038	5.96e-12	4.92e-10	Ngfr	30.9216	Other	Lin28a target	Other	0.3
ENSMUSG00000000126.11	4.22583	0.15227	0.303719	0.0321593	0.166936	Wnt9a	2.58264	Other	Other	Other	0.3
ENSMUSG00000000127.15	245.558	-0.0132802	0.137929	0.904789	0.968576	Fer	0.0460622	Other	Other	Other	0.3
ENSMUSG00000000131.15	360.844	-0.329779	0.108189	0.000763	0.0103027	Xpo6	6.60084	Other	Other	Other	0.3
ENSMUSG00000000134.17	182.02	-0.491271	0.136185	5.28e-05	0.00113532	Tfe3	9.78268	Other	Other	Other	0.3
ENSMUSG00000000142.15	55.4435	-0.268826	0.280575	0.0778072	0.288654	Axin2	1.79259	Downregulated in diff.	Other	Developmental	0.6
ENSMUSG00000000148.17	56.9266	0.0283302	0.179252	0.813628	0.934596	Brat1	0.0975847	Other	Other	Other	0.3
ENSMUSG00000000149.10	58.5632	-0.111052	0.192295	0.375782	0.674003	Gna12	0.569173	Other	Other	Other	0.3
ENSMUSG00000000167.14	13.0664	-0.0173066	0.218157	0.847662	0.948031	Pih1d2	0.0769932	Other	Other	Other	0.3
ENSMUSG00000000168.9	286.629	-0.0027566	0.109839	0.976597	0.992433	Dlat	0.0109585	Other	Other	Other	0.3
ENSMUSG00000000171.5	231.911	-0.668535	0.296935	0.00189335	0.0214481	Sdhd	5.543	Other	Other	Other	0.3
ENSMUSG00000000184.12	18.4845	-0.335683	0.41031	0.0426489	0.199923	Ccnd2	2.32249	Other	Other	Other	0.3
ENSMUSG00000000194.13	255.922	0.0119041	0.121446	0.910804	0.97107	Gpr107	0.0423534	Other	Other	Other	0.3
ENSMUSG00000000197.8	4.02273	0.0576713	0.241523	0.325359	0.630488	Nalcn	0.66546	Other	Other	Other	0.3
ENSMUSG00000000244.17	6.67434	0.0928238	0.255887	0.143531	0.411838	Tspan32	1.27985	Other	Other	Other	0.3
ENSMUSG00000000247.11	17.037	0.0672307	0.22206	0.50827	0.773844	Lhx2	0.369886	Other	Other	Other	0.3
ENSMUSG00000000253.13	20.6128	0.270218	0.319748	0.0735979	0.279046	Gmpr	1.84143	Other	Other	Other	0.3
ENSMUSG00000000275.16	428.228	-0.785878	0.114287	5.97e-13	5.41e-11	Trim25	34.1047	Other	Other	Other	0.3
ENSMUSG00000000276.11	101.689	-0.119623	0.169888	0.335003	0.640052	Dgke	0.643739	Other	Other	Other	0.3
ENSMUSG00000000278.10	1190.33	-0.116758	0.075394	0.101708	0.337764	Scpep1	1.56591	Other	Other	Other	0.3
ENSMUSG00000000282.12	91.4949	-0.872664	0.196229	6.59e-07	2.39e-05	Mnt	15.3498	Other	Other	Other	0.3
ENSMUSG00000000295.13	211.306	0.447971	0.127253	8.74e-05	0.00173508	Hddc2	9.17078	Other	Other	Other	0.3
ENSMUSG00000000296.8	182.039	-0.108591	0.131277	0.323564	0.629298	Tpd52l1	0.668185	Other	Other	Other	0.3
ENSMUSG00000000301.16	17.4572	0.0702416	0.211956	0.528612	0.788516	Pemt	0.342787	Other	Other	Other	0.3
ENSMUSG00000000303.12	4304.8	-0.0157032	0.103384	0.860591	0.952951	Cdh1	0.0695266	Other	Other	Other	0.3
ENSMUSG00000000305.12	37.7086	-0.0499401	0.188506	0.673431	0.86809	Cdh4	0.204083	Other	Other	Other	0.3
ENSMUSG00000000308.14	68.3457	-0.127395	0.184745	0.317667	0.625228	Ckmt1	0.677545	Downregulated in diff.	Other	Developmental	0.6
ENSMUSG00000000320.10	22.2278	-0.0170304	0.197739	0.877505	0.959839	Alox12	0.0591363	Downregulated in diff.	Other	Developmental	0.6
ENSMUSG00000000325.16	52.1573	-0.135544	0.198818	0.289391	0.596176	Arvcf	0.74619	Other	Other	Other	0.3
ENSMUSG00000000326.13	339.039	0.0910701	0.11759	0.374217	0.673028	Comt	0.571261	Other	Other	Other	0.3
ENSMUSG00000000339.14	298.647	-0.101056	0.136397	0.369385	0.667631	Rtca	0.582878	Other	Other	Other	0.3
ENSMUSG00000000340.10	272.689	0.132651	0.174025	0.296966	0.603437	Dbt	0.728725	Other	Other	Other	0.3
ENSMUSG00000000346.9	428.91	-0.096581	0.106735	0.311217	0.618812	Dazap2	0.692426	Other	Other	Other	0.3
ENSMUSG00000000355.13	193.688	0.10948	0.115576	0.279484	0.585513	Mcts1	0.772226	Other	Other	Other	0.3
ENSMUSG00000000365.9	155.977	0.0853357	0.144181	0.461873	0.739341	Rnf17	0.435689	Other	Other	Other	0.3
ENSMUSG00000000374.8	128.327	0.19187	0.165196	0.129945	0.389703	Trappc10	1.35955	Other	Other	Other	0.3
ENSMUSG00000000378.15	30.4338	0.317426	0.29264	0.0525504	0.227091	Ccm2	2.13866	Other	Other	Other	0.3
ENSMUSG00000000384.15	380.728	-0.271151	0.121047	0.0104411	0.0761925	Tbrg4	3.71421	Other	Other	Other	0.3
ENSMUSG00000000399.10	581.455	-0.0982913	0.0875463	0.226499	0.528076	Ndufa9	0.921182	Other	Other	Other	0.3
ENSMUSG00000000402.2	42.9224	-0.194292	0.216087	0.158221	0.435421	Egfl6	1.19952	Other	Other	Other	0.3
ENSMUSG00000000409.14	39.0413	-4.83e-05	0.183295	0.998377	0.999403	Lck	0.000861	Other	Other	Other	0.3
ENSMUSG00000000416.16	42.6889	-1.17748	0.273403	1.02e-06	3.54e-05	Cttnbp2	14.7873	Downregulated in diff.	Lin28a target	Developmental	0.6
ENSMUSG00000000420.15	813.324	0.0385964	0.0880565	0.638014	0.850181	Galnt1	0.234157	Downregulated in diff.	Other	Developmental	0.6
ENSMUSG00000000439.9	236.371	0.250006	0.137167	0.0304284	0.161452	Mkrn2	2.63082	Other	Other	Other	0.3
ENSMUSG00000000441.17	475.958	-0.795027	0.39283	0.0023324	0.024969	Raf1	5.32372	Other	Other	Other	0.3
ENSMUSG00000000486.13	171.477	-0.106753	0.160086	0.379637	0.67727	2001-09-01	0.562196	Other	Other	Other	0.3
ENSMUSG00000000489.7	3.6236	-0.0438543	0.236156	0.479935	0.754767	Pdgfb	0.405896	Downregulated in diff.	Other	Developmental	0.6
ENSMUSG00000000531.5	48.2878	0.187961	0.203757	0.166674	0.448952	Grasp	1.15537	Downregulated in diff.	Other	Developmental	0.6
ENSMUSG00000000532.11	78.3247	-0.0349254	0.151376	0.765388	0.913115	Acvr1b	0.131132	Downregulated in diff.	Other	Developmental	0.6
ENSMUSG00000000538.18	39.005	0.0805374	0.18287	0.513855	0.777788	Tom1l2	0.362552	Other	Other	Other	0.3
ENSMUSG00000000544.14	154.164	-0.707518	0.159649	9.31e-07	3.24e-05	Gpa33	14.9149	Other	Other	Other	0.3
ENSMUSG00000000552.10	32.626	-0.18373	0.229789	0.17626	0.461742	Zfp385a	1.11484	Other	Other	Other	0.3
ENSMUSG00000000555.8	17.695	-0.0073186	0.208721	0.941433	0.982071	Itga5	0.0261014	Other	Other	Other	0.3
ENSMUSG00000000561.14	1286.8	-0.0368979	0.0963336	0.674528	0.868712	Wdr77	0.20305	Other	Other	Other	0.3
ENSMUSG00000000563.17	1763.56	-0.147766	0.0919662	0.0803613	0.294907	Atp5f1	1.76167	Other	Other	Other	0.3
ENSMUSG00000000568.15	2357.12	0.034251	0.067466	0.597123	0.827482	Hnrnpd	0.2732	Other	Other	Other	0.3
ENSMUSG00000000581.8	353.82	-0.0715884	0.16511	0.552887	0.802487	C1d	0.317449	Other	Other	Other	0.3
ENSMUSG00000000594.7	116.816	0.0607452	0.132006	0.582559	0.81967	Gm2a	0.286885	Downregulated in diff.	Other	Developmental	0.6
ENSMUSG00000000600.15	351.157	0.0689241	0.0950311	0.429242	0.716138	Krit1	0.481691	Other	Other	Other	0.3
ENSMUSG00000000605.9	69.4141	0.00985218	0.152556	0.934074	0.979849	Clcn4	0.0293683	Other	Other	Other	0.3
ENSMUSG00000000627.15	11.9527	0.235287	0.337887	0.0735298	0.279046	Sema4f	1.84143	Downregulated in diff.	Other	Developmental	0.6
ENSMUSG00000000628.10	1521.42	-0.512131	0.0647988	6.97e-16	8.92e-14	Hk2	43.3497	Downregulated in diff.	Other	Developmental	0.6
ENSMUSG00000000631.20	314.323	-1.0455	0.251935	1.92e-06	6.16e-05	Myo18a	13.9861	Downregulated in diff.	Lin28a target	Developmental	0.6
ENSMUSG00000000708.14	355.014	-0.336964	0.176489	0.0149513	0.0982978	Kat2b	3.3467	Other	Other	Other	0.3
ENSMUSG00000000711.3	308.69	-0.164677	0.109047	0.0896021	0.313307	Rab5b	1.67435	Other	Other	Other	0.3
ENSMUSG00000000730.13	268.138	-0.513857	0.13463	2.18e-05	0.00053	Dnmt3l	10.8822	Other	Other	Other	0.3
ENSMUSG00000000732.9	7.35405	0.0361089	0.225263	0.666815	0.865343	Icosl	0.208656	Other	Other	Other	0.3
ENSMUSG00000000738.18	459.153	0.310676	0.112997	0.00213627	0.0233312	Spg7	5.4216	Other	Other	Other	0.3
ENSMUSG00000000739.14	4.63854	0.0740125	0.244893	0.279434	0.585513	Sult5a1	0.772226	Other	Other	Other	0.3
ENSMUSG00000000740.12	18651.6	-0.0305949	0.0761344	0.670433	0.866405	Rpl13	0.206887	Other	Other	Other	0.3
ENSMUSG00000000743.9	223.413	0.0271492	0.128183	0.80315	0.929342	Chmp1a	0.105719	Other	Other	Other	0.3
ENSMUSG00000000751.13	618.36	-0.0012362	0.0801758	0.985659	0.995741	Rpa1	0.00615721	Other	Other	Other	0.3
ENSMUSG00000000753.15	6.50052	-0.0274122	0.225858	0.730652	0.896145	Serpinf1	0.158196	Other	Other	Other	0.3
ENSMUSG00000000759.14	326.549	-0.009942	0.101894	0.920733	0.974807	Tubgcp3	0.0368112	Other	Other	Other	0.3
ENSMUSG00000000776.13	418.433	-0.0226787	0.0945341	0.793062	0.924719	Polr3d	0.112913	Other	Other	Other	0.3
ENSMUSG00000000782.15	35.3745	-0.0294312	0.181801	0.803163	0.929342	Tcf7	0.105719	Other	Other	Other	0.3
ENSMUSG00000000787.12	3909.44	0.03002	0.0739837	0.669897	0.866262	Ddx3x	0.207125	Other	Other	Other	0.3
ENSMUSG00000000791.9	5.24982	-0.0364632	0.236364	0.497077	0.766778	Il12rb1	0.38312	Other	Other	Other	0.3
ENSMUSG00000000792.2	3.68233	0.10159	0.266349	0.0506437	0.222068	Slc5a5	2.17093	Other	Other	Other	0.3
ENSMUSG00000000804.14	119.945	0.361209	0.751064	0.012987	0.0889711	Usp32	3.49052	Other	Other	Other	0.3
ENSMUSG00000000811.13	103.159	0.0747883	0.156624	0.532651	0.79187	Txnrd3	0.336665	Other	Other	Other	0.3
ENSMUSG00000000826.16	536.426	0.25542	0.0925253	0.00279506	0.028794	Dnajc5	5.11809	Other	Other	Other	0.3
ENSMUSG00000000827.18	319.783	-0.105233	0.10465	0.261986	0.568938	Tpd52l2	0.813657	Other	Other	Other	0.3
ENSMUSG00000000838.17	434.712	0.0759556	0.110125	0.436825	0.721607	Fmr1	0.470714	Other	Other	Other	0.3
ENSMUSG00000000861.15	4.93416	-0.137073	0.289676	0.040501	0.19314	Bcl11a	2.37228	Other	Other	Other	0.3
ENSMUSG00000000876.11	67.5394	0.15419	0.22089	0.236883	0.539803	Pxmp4	0.889496	Other	Other	Other	0.3
ENSMUSG00000000881.12	126.705	0.523308	0.200245	0.00117472	0.0144998	Dlg3	6.10783	Other	Other	Other	0.3
ENSMUSG00000000884.17	52.5076	0.0216925	0.180331	0.856815	0.951858	Gnb1l	0.071182	Other	Other	Other	0.3
ENSMUSG00000000901.17	139.527	0.252666	0.148719	0.0382115	0.186423	Mmp11	2.42335	Other	Other	Other	0.3
ENSMUSG00000000902.13	429.409	0.0402563	0.12147	0.701627	0.882047	Smarcb1	0.181072	Other	Other	Other	0.3
ENSMUSG00000000903.3	6.80186	0.011124	0.229082	0.871383	0.95771	Vpreb3	0.0623391	Other	Other	Other	0.3
ENSMUSG00000000915.15	24.9477	0.815884	0.369605	0.00169756	0.0196728	Hip1r	5.66765	Other	Other	Other	0.3
ENSMUSG00000000916.15	86.8494	-0.0136585	0.160149	0.907329	0.969842	Nsun5	0.0441786	Other	Other	Other	0.3
ENSMUSG00000000934.9	12.8104	0.0563161	0.219028	0.576923	0.817416	Top1mt	0.290858	Other	Other	Other	0.3
ENSMUSG00000000957.11	40.6795	-0.0607127	0.193647	0.607842	0.833263	Mmp14	0.263157	Other	Other	Other	0.3
ENSMUSG00000000958.10	55.5085	-0.457681	0.230314	0.00684507	0.0561211	Slc7a7	4.15531	Other	Other	Other	0.3
ENSMUSG00000000959.7	395	-0.0655236	0.117036	0.519544	0.7819	Oxa1l	0.354944	Other	Other	Other	0.3
ENSMUSG00000000976.13	158.554	0.127228	0.153045	0.29081	0.597665	Heatr6	0.742592	Other	Other	Other	0.3
ENSMUSG00000001014.6	4.7897	0.00976794	0.229252	0.884608	0.962737	Icam4	0.0547857	Other	Other	Other	0.3
ENSMUSG00000001016.12	660.162	0.0284177	0.0828956	0.713763	0.888295	Ilf2	0.170889	Other	Other	Other	0.3
ENSMUSG00000001017.15	1058.84	0.0273667	0.0852859	0.732071	0.896862	Chtop	0.157042	Other	Other	Other	0.3
ENSMUSG00000001018.15	113.986	0.205267	0.168844	0.110369	0.354513	Snapin	1.49609	Other	Other	Other	0.3
ENSMUSG00000001025.8	198.017	-1.41934	0.164868	4.14e-19	7.11e-17	S100a6	53.6419	Other	Lin28a target	Other	0.3
ENSMUSG00000001034.17	149.769	-0.169004	0.131308	0.126507	0.383726	Mapk7	1.38185	Other	Other	Other	0.3
ENSMUSG00000001036.17	354.754	-0.104666	0.155133	0.381733	0.678632	Epn2	0.559298	Other	Other	Other	0.3
ENSMUSG00000001039.12	67.1096	-0.0081297	0.154714	0.944237	0.982453	B9d1	0.0255397	Other	Other	Other	0.3
ENSMUSG00000001052.15	129.47	-0.0135697	0.170587	0.908167	0.970226	Sec24b	0.0436071	Other	Other	Other	0.3
ENSMUSG00000001053.15	103.389	-1.5367	0.258394	1.67e-10	1.11e-08	N4bp3	26.422	Other	Lin28a target	Other	0.3
ENSMUSG00000001054.9	174.354	-0.225053	0.137502	0.0505714	0.221955	Rmnd5b	2.17166	Other	Other	Other	0.3
ENSMUSG00000001056.3	759.987	-0.238653	0.0899064	0.00415486	0.0391186	Nhp2	4.676	Other	Other	Other	0.3
ENSMUSG00000001062.18	76.4753	0.135829	0.165242	0.275128	0.581956	Vps9d1	0.781019	Other	Other	Other	0.3
ENSMUSG00000001065.15	67.4954	0.272638	0.206307	0.0594825	0.245968	Zfp276	2.02346	Other	Other	Other	0.3
ENSMUSG00000001082.12	291.867	0.0689158	0.150654	0.559883	0.806272	Mfsd10	0.310662	Other	Other	Other	0.3
ENSMUSG00000001089.14	745.016	-0.269525	0.106603	0.00499493	0.044856	Luzp1	4.47855	Other	Other	Other	0.3
ENSMUSG00000001095.5	6.36921	-0.0913185	0.255764	0.148328	0.419338	Slc13a2	1.25382	Other	Other	Other	0.3
ENSMUSG00000001098.15	96.4318	-0.05435	0.143757	0.636203	0.848711	Kctd10	0.236655	Other	Other	Other	0.3
ENSMUSG00000001100.10	219.589	-0.189189	0.125871	0.0795873	0.292953	Poldip2	1.77126	Other	Other	Other	0.3
ENSMUSG00000001105.15	642.443	0.0210631	0.0846408	0.790631	0.924379	Ift20	0.113444	Other	Other	Other	0.3
ENSMUSG00000001120.15	13.8336	-0.0101609	0.21141	0.917366	0.974136	Pcbp3	0.0378047	Other	Other	Other	0.3
ENSMUSG00000001123.15	15.5343	0.00417196	0.213168	0.967265	0.989499	Lgals9	0.01523	Other	Other	Other	0.3
ENSMUSG00000001127.12	184.795	0.0871102	0.135671	0.438204	0.722359	Araf	0.469213	Other	Other	Other	0.3
ENSMUSG00000001128.7	32.9815	-0.002789	0.194611	0.978859	0.993418	Cfp	0.00952762	Downregulated in diff.	Other	Developmental	0.6
ENSMUSG00000001131.11	280.023	-0.417306	0.123596	0.000168	0.00292865	Timp1	8.41555	Downregulated in diff.	Other	Developmental	0.6
ENSMUSG00000001134.9	143.455	-0.18984	0.143589	0.105682	0.345847	Uxt	1.5318	Other	Other	Other	0.3
ENSMUSG00000001138.13	148.521	0.00534775	0.170624	0.967037	0.989499	Cnnm3	0.01523	Other	Other	Other	0.3
ENSMUSG00000001143.13	101.595	0.586153	0.173603	9.23e-05	0.00181146	Lman2l	9.10863	Other	Other	Other	0.3
ENSMUSG00000001150.7	514.247	-0.0354951	0.0838013	0.650336	0.855604	Mcm3ap	0.224985	Other	Other	Other	0.3
ENSMUSG00000001151.10	851.378	0.0079313	0.108945	0.936741	0.980874	Pcnt	0.0278597	Other	Other	Other	0.3
ENSMUSG00000001156.9	37.9695	1.08456	0.381808	0.000231	0.00389813	Mxd1	8.003	Other	Other	Other	0.3
ENSMUSG00000001157.13	295.602	-0.0585036	0.110357	0.549512	0.800716	Gmcl1	0.320638	Other	Other	Other	0.3
ENSMUSG00000001158.13	867.747	0.151269	0.0961731	0.0853191	0.304232	Snrnp27	1.71676	Other	Other	Other	0.3
ENSMUSG00000001166.17	6.0624	-0.0669117	0.23487	0.417542	0.70812	Oas1c	0.497934	Other	Other	Other	0.3
ENSMUSG00000001173.15	139.904	0.0611126	0.13584	0.586485	0.821949	Ocrl	0.282879	Other	Other	Other	0.3
ENSMUSG00000001175.15	5210.45	-0.0752793	0.0849862	0.342434	0.644691	Calm1	0.633321	Other	Other	Other	0.3
ENSMUSG00000001211.15	103.424	-0.0498978	0.146676	0.666708	0.865343	Agpat3	0.208656	Other	Other	Other	0.3
ENSMUSG00000001228.14	871.165	-0.159082	0.0824832	0.0391255	0.189615	Uhrf1	2.39885	Other	Other	Other	0.3
ENSMUSG00000001229.9	94.5349	-0.0415247	0.147713	0.720632	0.891311	Dpp9	0.165999	Other	Other	Other	0.3
ENSMUSG00000001247.16	197.997	0.251316	0.136911	0.0295766	0.158081	Lsr	2.66126	Other	Other	Other	0.3
ENSMUSG00000001248.15	105.913	-0.154366	0.17988	0.231489	0.533408	Gramd1a	0.906689	Downregulated in diff.	Other	Developmental	0.6
ENSMUSG00000001249.14	7.69622	-0.0555506	0.238121	0.39542	0.690984	Hpn	0.533275	Other	Other	Other	0.3
ENSMUSG00000001270.9	1960.11	-0.335702	0.112792	0.000935	0.0121206	Ckb	6.3664	Downregulated in diff.	Other	Developmental	0.6
ENSMUSG00000001280.13	1620.93	0.0532533	0.0685836	0.417778	0.70812	Sp1	0.497934	Other	Other	Other	0.3
ENSMUSG00000001281.10	30.6222	-0.0976367	0.201282	0.42451	0.712765	Itgb7	0.488502	Other	Other	Other	0.3
ENSMUSG00000001285.12	81.9819	0.0541182	0.155652	0.649514	0.855604	Myg1	0.224985	Other	Other	Other	0.3
ENSMUSG00000001288.15	91.381	-1.63617	0.265395	3.07e-11	2.34e-09	Rarg	28.67	Other	Lin28a target	Other	0.3
ENSMUSG00000001289.12	347.455	-0.165856	0.111643	0.0928422	0.320358	Pfdn5	1.64224	Other	Other	Other	0.3
ENSMUSG00000001300.16	12.0618	0.335847	0.499158	0.0324514	0.167915	Efnb2	2.5742	Other	Other	Other	0.3
ENSMUSG00000001305.5	274.759	-0.0491276	0.112182	0.614472	0.837556	Rrp15	0.255742	Other	Other	Other	0.3
ENSMUSG00000001313.12	103.683	-0.261848	0.176162	0.0513835	0.22404	Rnd2	2.15817	Other	Other	Other	0.3
ENSMUSG00000001323.17	13.5484	0.157884	0.271408	0.157737	0.434743	Srr	1.20177	Other	Other	Other	0.3
ENSMUSG00000001333.9	6.282	-0.0769815	0.243896	0.293203	0.599797	Sync	0.737455	Downregulated in diff.	Other	Developmental	0.6
ENSMUSG00000001348.15	26.8046	-0.117202	0.206392	0.347446	0.648885	Acp5	0.623966	Other	Other	Other	0.3
ENSMUSG00000001366.14	92.585	0.167368	0.162822	0.181047	0.468066	Fbxo9	1.09522	Other	Other	Other	0.3
ENSMUSG00000001380.7	471.344	-0.0075519	0.0852121	0.923316	0.976099	Hars	0.0349001	Other	Other	Other	0.3
ENSMUSG00000001383.9	1104.05	0.0476104	0.107133	0.619804	0.841269	Zmat2	0.24936	Other	Other	Other	0.3
ENSMUSG00000001403.13	1773.23	-0.129774	0.0718712	0.0576089	0.241072	Ube2c	2.05246	Other	Other	Other	0.3
ENSMUSG00000001415.10	400.541	0.0459648	0.0892478	0.577871	0.817817	Smg5	0.29015	Other	Other	Other	0.3
ENSMUSG00000001416.13	2918.11	-0.0578231	0.0717175	0.397183	0.69198	Cct3	0.531198	Other	Other	Other	0.3
ENSMUSG00000001418.13	287.438	-0.0404925	0.107582	0.672498	0.867475	Glmp	0.205106	Downregulated in diff.	Other	Developmental	0.6
ENSMUSG00000001419.17	167.882	-0.453473	0.146374	0.000366	0.00568184	Mef2d	7.45943	Other	Other	Other	0.3
ENSMUSG00000001420.13	116.204	3.2327	0.257575	1.2e-37	7.01e-35	Tmem79	113.458	Other	Other	Other	0.3
ENSMUSG00000001424.14	232.677	0.0261438	0.104305	0.781241	0.9201	Snd1	0.120138	Other	Other	Other	0.3
ENSMUSG00000001435.15	88.1548	-0.389461	0.187211	0.00799489	0.0623951	Col18a1	4.00242	Other	Other	Other	0.3
ENSMUSG00000001436.15	35.8734	0.266277	0.286636	0.0811646	0.295772	Slc19a1	1.75744	Other	Other	Other	0.3
ENSMUSG00000001440.5	2228.05	-0.124051	0.0781079	0.0918381	0.318404	Kpnb1	1.65107	Other	Other	Other	0.3
ENSMUSG00000001441.13	1610.69	-0.206869	0.0639268	0.000749	0.0101531	Npepps	6.62193	Other	Other	Other	0.3
ENSMUSG00000001445.10	265.011	0.0425221	0.11095	0.672079	0.867415	Mrpl10	0.205205	Other	Other	Other	0.3
ENSMUSG00000001467.5	463.556	0.104277	0.0856739	0.191796	0.483584	Cyp51	1.04816	Other	Other	Other	0.3
ENSMUSG00000001472.17	1384.8	0.249515	0.133625	0.0278492	0.151963	Tcf25	2.7182	Other	Other	Other	0.3
ENSMUSG00000001473.7	299.456	-0.176895	0.107233	0.0646873	0.258651	Tubb6	1.95092	Other	Other	Other	0.3
ENSMUSG00000001482.15	419.297	-0.199967	0.140152	0.0844011	0.302213	Def8	1.72636	Other	Other	Other	0.3
ENSMUSG00000001497.18	3.59194	1.61525	1.47914	0.00706384	0.0573034	Pax9	4.12523	Other	Other	Other	0.3
ENSMUSG00000001504.10	34.1903	0.0037974	0.209961	0.971752	0.991072	Irx2	0.0129388	Other	Other	Other	0.3
ENSMUSG00000001507.16	32.1445	0.0929907	0.209952	0.433182	0.71913	Itga3	0.475676	Other	Other	Other	0.3
ENSMUSG00000001517.14	329.776	0.041303	0.0991943	0.648068	0.85546	Foxm1	0.225228	Other	Other	Other	0.3
ENSMUSG00000001518.12	223.731	0.0624302	0.117292	0.542388	0.797964	Itfg2	0.325604	Other	Other	Other	0.3
ENSMUSG00000001521.12	217.153	0.271113	0.153371	0.0298115	0.158987	Tulp3	2.65302	Other	Other	Other	0.3
ENSMUSG00000001524.14	37.026	-0.0196768	0.190326	0.863686	0.954625	Gtf2h4	0.0669943	Other	Other	Other	0.3
ENSMUSG00000001525.10	6868.78	-0.222554	0.0724248	0.00121031	0.0148015	Tubb5	6.07812	Other	Other	Other	0.3
ENSMUSG00000001542.7	187.028	-0.223421	0.143235	0.0583439	0.242925	Ell2	2.04142	Other	Other	Other	0.3
ENSMUSG00000001552.14	662.459	-0.366952	0.0874743	7.97e-06	0.00022	Jup	12.1495	Other	Other	Other	0.3
ENSMUSG00000001555.10	10.199	-0.0867684	0.236082	0.358568	0.658456	Fkbp10	0.602841	Other	Other	Other	0.3
ENSMUSG00000001569.10	209.658	0.0374797	0.121287	0.721132	0.891312	Nom1	0.165997	Other	Other	Other	0.3
ENSMUSG00000001576.15	290.5	-0.0055938	0.135186	0.958923	0.986933	Ergic1	0.0189764	Other	Other	Other	0.3
ENSMUSG00000001583.13	31.667	0.00784979	0.189269	0.947393	0.982894	Tnk1	0.0248925	Other	Other	Other	0.3
ENSMUSG00000001588.12	7.81213	-0.217103	0.354829	0.0491558	0.217882	Acap1	2.19838	Other	Other	Other	0.3
ENSMUSG00000001604.14	163.36	-0.795854	0.194036	3.23e-06	9.8e-05	Tcea3	13.3174	Other	Other	Other	0.3
ENSMUSG00000001627.12	998.231	0.731384	0.212949	5.13e-05	0.00111027	Ifrd1	9.81487	Other	Other	Other	0.3
ENSMUSG00000001630.13	175.598	0.125673	0.123136	0.23568	0.538359	Stk38l	0.89336	Other	Other	Other	0.3
ENSMUSG00000001632.16	372.905	-0.0690954	0.108725	0.47531	0.750402	Brpf1	0.414264	Other	Other	Other	0.3
ENSMUSG00000001642.18	911.465	-0.152384	0.145551	0.194174	0.486999	Akr1b3	1.03801	Other	Other	Other	0.3
ENSMUSG00000001655.6	76.6928	0.0550599	0.172221	0.649935	0.855604	Hoxc13	0.224985	Downregulated in diff.	Other	Developmental	0.6
ENSMUSG00000001656.3	7.224	-0.0027087	0.226903	0.968198	0.989752	Hoxc11	0.0148606	Downregulated in diff.	Other	Developmental	0.6
ENSMUSG00000001663.10	12.4998	2.26991	0.611393	1.16e-05	0.000309	Gstt1	11.6618	Other	Other	Other	0.3
ENSMUSG00000001665.11	44.4098	0.265273	0.241628	0.0780086	0.289254	Gstt3	1.78959	Other	Other	Other	0.3
ENSMUSG00000001666.8	435.118	0.0264	0.0923124	0.756624	0.909948	Ddt	0.136144	Other	Other	Other	0.3
ENSMUSG00000001672.14	5.20724	0.141969	0.283813	0.0946807	0.324309	Marveld3	1.62456	Other	Other	Other	0.3
ENSMUSG00000001674.11	2208.76	-0.0366505	0.0960836	0.67636	0.869308	Ddx18	0.202061	Other	Other	Other	0.3
ENSMUSG00000001687.15	446.312	-0.855305	0.13836	5.43e-11	3.94e-09	Ubl3	27.9177	Other	Other	Other	0.3
ENSMUSG00000001700.10	5.68512	0.176513	0.321679	0.0431369	0.201353	Gramd3	2.3122	Other	Other	Other	0.3
ENSMUSG00000001707.8	290.622	-0.24877	0.229303	0.0892291	0.312527	Eef1e1	1.67795	Other	Other	Other	0.3
ENSMUSG00000001729.14	295.196	-0.245073	0.110711	0.0130148	0.0889711	Akt1	3.49052	Other	Other	Other	0.3
ENSMUSG00000001739.14	8.16111	0.0746007	0.236618	0.382369	0.67892	Cldn15	0.558687	Other	Other	Other	0.3
ENSMUSG00000001750.16	42.9497	-0.0069453	0.191223	0.950408	0.983827	Tcirg1	0.0235236	Other	Other	Other	0.3
ENSMUSG00000001751.9	5.4633	0.267495	0.488868	0.0131888	0.0896565	Naglu	3.47945	Other	Other	Other	0.3
ENSMUSG00000001755.12	103.638	-0.008878	0.150443	0.938539	0.981447	Coasy	0.0270183	Other	Other	Other	0.3
ENSMUSG00000001761.7	33.9428	0.0435573	0.18237	0.717631	0.889875	Smo	0.168325	Other	Other	Other	0.3
ENSMUSG00000001763.14	13.5668	0.988356	0.633699	0.00412557	0.0389661	Tspan33	4.68164	Other	Other	Other	0.3
ENSMUSG00000001767.5	581.465	0.225358	0.127576	0.0393599	0.190183	Crnkl1	2.39454	Other	Other	Other	0.3
ENSMUSG00000001768.16	16.7396	0.184127	0.282423	0.133191	0.396182	Rin2	1.33577	Other	Other	Other	0.3
ENSMUSG00000001774.8	735.473	0.0691088	0.0995841	0.445309	0.726607	Chordc1	0.460753	Other	Other	Other	0.3
ENSMUSG00000001783.3	536.742	-0.0029677	0.105202	0.970402	0.990803	Rtcb	0.01333	Other	Other	Other	0.3
ENSMUSG00000001785.13	423.36	0.0696931	0.0933885	0.417732	0.70812	Pwp1	0.497934	Other	Other	Other	0.3
ENSMUSG00000001786.14	136.208	0.187105	0.150942	0.122307	0.376539	Fbxo7	1.40913	Other	Other	Other	0.3
ENSMUSG00000001794.13	1314.29	-0.259101	0.0702957	0.000112	0.00212953	Capns1	8.87525	Other	Other	Other	0.3
ENSMUSG00000001802.16	4.58839	0.0459758	0.237411	0.441596	0.724865	Lrp3	0.464217	Other	Other	Other	0.3
ENSMUSG00000001819.4	33.2705	0.116996	0.201288	0.352729	0.653209	Hoxd13	0.614383	Other	Other	Other	0.3
ENSMUSG00000001827.12	139.614	0.0287956	0.155476	0.808752	0.932296	Folr1	0.101139	Other	Other	Other	0.3
ENSMUSG00000001829.17	248.562	0.0726015	0.128794	0.504632	0.77181	Clpb	0.373682	Other	Other	Other	0.3
ENSMUSG00000001833.17	1508.04	0.0918961	0.0790781	0.217364	0.517688	2007-09-01	0.949844	Other	Other	Other	0.3
ENSMUSG00000001844.10	188.409	0.0658349	0.12749	0.543228	0.798166	Zdhhc4	0.325239	Other	Other	Other	0.3
ENSMUSG00000001847.14	1292.75	-0.169237	0.0831407	0.0292612	0.157143	Rac1	2.66985	Other	Other	Other	0.3
ENSMUSG00000001855.15	356.113	0.0255467	0.107294	0.790638	0.924379	Nup214	0.113444	Other	Other	Other	0.3
ENSMUSG00000001864.13	8.08849	0.126563	0.264422	0.16773	0.450717	Aif1l	1.14971	Other	Other	Other	0.3
ENSMUSG00000001870.16	12.3839	-0.0919692	0.240646	0.319087	0.625725	Ltbp1	0.6764	Other	Other	Other	0.3
ENSMUSG00000001891.16	171.66	0.0205216	0.142452	0.859134	0.952777	Ugp2	0.0697891	Other	Other	Other	0.3
ENSMUSG00000001909.16	385.627	-0.611039	0.205917	0.000318	0.00504345	Trmt1	7.63137	Other	Other	Other	0.3
ENSMUSG00000001910.5	393.625	-0.243339	0.109944	0.0131079	0.0893563	Nacc1	3.48429	Other	Other	Other	0.3
ENSMUSG00000001911.16	28.0863	0.204914	0.296112	0.107503	0.349701	Nfix	1.51581	Other	Other	Other	0.3
ENSMUSG00000001918.17	503.452	0.138154	0.0925067	0.104538	0.343797	Slc1a5	1.54037	Other	Other	Other	0.3
ENSMUSG00000001924.15	2041.57	0.0165288	0.0943416	0.84883	0.948395	Uba1	0.0764406	Other	Other	Other	0.3
ENSMUSG00000001930.17	29.4387	-0.292258	0.396339	0.0470905	0.212489	Vwf	2.23454	Downregulated in diff.	Other	Developmental	0.6
ENSMUSG00000001942.8	62.1037	0.363563	0.222628	0.0215074	0.127536	Siae	2.97102	Other	Other	Other	0.3
ENSMUSG00000001943.8	3.68766	0.0654559	0.2434	0.290262	0.597079	Vsig2	0.744006	Other	Other	Other	0.3
ENSMUSG00000001946.14	5.22069	-0.0249115	0.233751	0.657999	0.860371	Esam	0.216969	Other	Other	Other	0.3
ENSMUSG00000001948.10	5.36145	0.0834875	0.249682	0.216569	0.516722	Spa17	0.95254	Other	Other	Other	0.3
ENSMUSG00000001962.8	188.284	-0.159324	0.120227	0.126071	0.383038	Fam50a	1.38444	Other	Other	Other	0.3
ENSMUSG00000001964.14	656.638	0.00900538	0.0915962	0.916538	0.97412	Emd	0.0378292	Other	Other	Other	0.3
ENSMUSG00000001983.7	20.2319	0.114821	0.23049	0.316045	0.622933	Taco1	0.682851	Other	Other	Other	0.3
ENSMUSG00000001985.9	93.7026	-0.457402	0.254722	0.0100181	0.0738375	Grik3	3.7595	Downregulated in diff.	Other	Developmental	0.6
ENSMUSG00000001995.9	202.928	-0.215188	0.119761	0.0391925	0.189814	Sipa1l2	2.39734	Other	Other	Other	0.3
ENSMUSG00000001998.15	78.1313	0.149738	0.167131	0.232858	0.535042	Ap4e1	0.902277	Other	Other	Other	0.3
ENSMUSG00000001999.15	70.0863	0.743203	0.241584	0.000174	0.00303682	Blvra	8.36322	Other	Other	Other	0.3
ENSMUSG00000002006.12	15.5645	-0.172984	0.272942	0.152949	0.427602	Pdzd4	1.22566	Other	Other	Other	0.3
ENSMUSG00000002010.17	410.897	-0.250429	0.0985308	0.00534884	0.0469939	Idh3g	4.41138	Other	Other	Other	0.3
ENSMUSG00000002012.13	4.57783	0.0978703	0.256438	0.174264	0.459066	Pnck	1.12323	Other	Other	Other	0.3
ENSMUSG00000002014.12	332.421	0.0555295	0.102396	0.5568	0.804623	Ssr4	0.313614	Other	Other	Other	0.3
ENSMUSG00000002015.5	649.036	-0.000263	0.0809471	0.996568	0.999056	Bcap31	0.00136228	Other	Other	Other	0.3
ENSMUSG00000002017.10	152.59	-0.209937	0.13762	0.0673358	0.264952	Fam98a	1.9162	Other	Other	Other	0.3
ENSMUSG00000002028.13	1011.56	0.272359	0.176481	0.043803	0.203264	Kmt2a	2.29857	Other	Other	Other	0.3
ENSMUSG00000002031.12	193.928	0.0224577	0.153789	0.848768	0.948395	Ift46	0.0764406	Other	Other	Other	0.3
ENSMUSG00000002032.17	3.6087	0.00779283	0.232498	0.888834	0.963221	Tmem25	0.0540608	Other	Other	Other	0.3
ENSMUSG00000002033.14	11.0424	-0.0243549	0.214033	0.802276	0.929032	Cd3g	0.106199	Other	Other	Other	0.3
ENSMUSG00000002043.17	42.2876	-0.0925461	0.194753	0.45085	0.731242	Trappc6a	0.45158	Other	Other	Other	0.3
ENSMUSG00000002052.6	653.349	0.0232878	0.0982959	0.795614	0.925701	Supt6	0.111381	Other	Other	Other	0.3
ENSMUSG00000002055.9	319.291	0.398198	0.130196	0.000529	0.00769752	Spag5	7.02139	Other	Other	Other	0.3
ENSMUSG00000002058.13	72.5152	0.277771	0.239667	0.0680618	0.266227	Unc119	1.90927	Other	Other	Other	0.3
ENSMUSG00000002059.18	105.132	-0.132731	0.158398	0.275812	0.58231	Rab34	0.780141	Other	Other	Other	0.3
ENSMUSG00000002064.10	207.306	-0.000817	0.128591	0.993072	0.997778	Sdf2	0.00320983	Other	Other	Other	0.3
ENSMUSG00000002068.16	518.48	-0.197139	0.0937674	0.0220169	0.129423	Ccne1	2.94984	Other	Other	Other	0.3
ENSMUSG00000002076.12	576.687	0.0836316	0.0981056	0.349434	0.650063	Hsf2bp	0.62135	Other	Other	Other	0.3
ENSMUSG00000002083.13	147.887	-0.597259	0.157242	1.79e-05	0.000448	Bbc3	11.1255	Other	Other	Other	0.3
ENSMUSG00000002100.15	4.66249	-0.0448475	0.233149	0.530833	0.790556	Mybpc3	0.33906	Other	Other	Other	0.3
ENSMUSG00000002102.15	3069.49	0.0738828	0.109174	0.445862	0.727103	Psmc3	0.459768	Other	Other	Other	0.3
ENSMUSG00000002103.15	82.1237	0.280856	0.194134	0.048084	0.214651	Acp2	2.21994	Other	Other	Other	0.3
ENSMUSG00000002104.11	36.9646	-0.0375225	0.192269	0.745889	0.904983	Rapsn	0.144038	Downregulated in diff.	Other	Developmental	0.6
ENSMUSG00000002105.15	44.2319	0.143866	0.21698	0.26302	0.569967	Slc39a13	0.811049	Other	Other	Other	0.3
ENSMUSG00000002107.18	92.7622	0.0770516	0.17328	0.529618	0.789614	Celf2	0.34078	Other	Other	Other	0.3
ENSMUSG00000002109.14	85.6887	0.0965169	0.174221	0.437106	0.721607	Ddb2	0.470714	Other	Other	Other	0.3
ENSMUSG00000002111.8	11.1895	0.0671207	0.227219	0.479194	0.754251	Spi1	0.406883	Other	Other	Other	0.3
ENSMUSG00000002129.11	597.627	0.00496693	0.0947915	0.955299	0.985494	Sf3a1	0.0210811	Other	Other	Other	0.3
ENSMUSG00000002147.18	74.3272	0.060395	0.154981	0.612878	0.836361	Stat6	0.257803	Other	Other	Other	0.3
ENSMUSG00000002190.13	8.73408	0.158798	0.294472	0.0884385	0.311209	Clgn	1.68404	Other	Other	Other	0.3
ENSMUSG00000002205.16	111.309	-0.0827422	0.155001	0.487547	0.76047	Vrk3	0.395037	Other	Other	Other	0.3
ENSMUSG00000002210.11	44.6124	0.127397	0.185212	0.318093	0.6254	Smg9	0.677149	Other	Other	Other	0.3
ENSMUSG00000002221.11	298.191	-0.150224	0.120624	0.149829	0.421785	Paxip1	1.24542	Other	Other	Other	0.3
ENSMUSG00000002222.14	300.217	-0.0786002	0.133083	0.476903	0.751861	Rmnd5a	0.411463	Other	Other	Other	0.3
ENSMUSG00000002227.15	356.164	-0.630593	0.128768	1.21e-07	5.09e-06	Mov10	17.5848	Other	Other	Other	0.3
ENSMUSG00000002228.7	20.353	-0.082875	0.213489	0.466194	0.742936	Ppm1j	0.428689	Other	Other	Other	0.3
ENSMUSG00000002233.13	184.366	0.088306	0.143894	0.445417	0.726702	Rhoc	0.460564	Other	Other	Other	0.3
ENSMUSG00000002249.21	7.59101	-0.036261	0.228718	0.636629	0.848877	Tead3	0.236373	Other	Other	Other	0.3
ENSMUSG00000002250.16	61.6648	0.0243815	0.166164	0.839855	0.945242	Ppard	0.0812444	Downregulated in diff.	Other	Developmental	0.6
ENSMUSG00000002257.8	69.829	-0.10793	0.191585	0.388173	0.68505	Def6	0.545719	Other	Other	Other	0.3
ENSMUSG00000002265.16	547.448	0.164964	0.0912638	0.0497759	0.21932	Peg3	2.18889	Other	Other	Other	0.3
ENSMUSG00000002266.17	3.44888	0.0553018	0.242916	0.265531	0.571534	Zim1	0.807089	Other	Other	Other	0.3
ENSMUSG00000002274.13	20.1673	0.00989834	0.207672	0.925609	0.976726	Metrn	0.0339736	Other	Other	Other	0.3
ENSMUSG00000002279.19	38.7604	0.118066	0.200151	0.348251	0.649363	Lmf1	0.622904	Other	Other	Other	0.3
ENSMUSG00000002280.11	64.3993	-0.199073	0.186261	0.136617	0.401244	Narfl	1.31745	Other	Other	Other	0.3
ENSMUSG00000002289.16	77.891	0.41277	0.226883	0.0119678	0.084097	Angptl4	3.5718	Other	Other	Other	0.3
ENSMUSG00000002297.16	1943.1	0.0330264	0.0729104	0.634889	0.848413	Dbf4	0.237162	Other	Other	Other	0.3
ENSMUSG00000002307.16	542.986	-0.223916	0.109848	0.0220591	0.129516	Daxx	2.94879	Other	Other	Other	0.3
ENSMUSG00000002308.16	99.3581	0.00208476	0.138098	0.98621	0.995895	Cd320	0.00593473	Other	Other	Other	0.3
ENSMUSG00000002319.16	139.984	-0.1598	0.210358	0.225605	0.527231	Ipo4	0.923494	Other	Other	Other	0.3
ENSMUSG00000002320.15	12.2073	-0.049104	0.227214	0.560488	0.806477	Tm9sf1	0.310295	Other	Other	Other	0.3
ENSMUSG00000002324.8	17.8425	0.218184	0.295302	0.10745	0.349701	Rec8	1.51581	Downregulated in diff.	Other	Developmental	0.6
ENSMUSG00000002325.15	134.842	-0.350409	0.186819	0.0147048	0.0969388	Irf9	3.36678	Downregulated in diff.	Other	Developmental	0.6
ENSMUSG00000002326.6	50.3573	-0.236111	0.211487	0.096488	0.327808	Gmpr2	1.60908	Other	Other	Other	0.3
ENSMUSG00000002329.7	216.135	0.218792	0.117907	0.0342217	0.173028	Mdp1	2.53092	Other	Other	Other	0.3
ENSMUSG00000002332.16	239.364	0.0136136	0.123444	0.908731	0.970272	Dhrs1	0.0435393	Other	Other	Other	0.3
ENSMUSG00000002342.17	175.466	0.534808	0.160375	0.000121	0.00225465	Tmem161a	8.79288	Other	Other	Other	0.3
ENSMUSG00000002343.11	101.791	-0.0314279	0.141545	0.782372	0.920643	Armc6	0.119286	Other	Other	Other	0.3
ENSMUSG00000002345.18	117.523	0.149966	0.159738	0.224029	0.526109	Borcs8	0.926565	Other	Other	Other	0.3
ENSMUSG00000002346.16	16.6706	-0.0572669	0.215496	0.581114	0.819373	Slc25a42	0.287408	Other	Other	Other	0.3
ENSMUSG00000002365.10	92.5224	-0.0286304	0.174252	0.809894	0.93295	Snx9	0.100128	Other	Other	Other	0.3
ENSMUSG00000002372.9	447.975	-0.0321029	0.103984	0.731068	0.896386	Ranbp3	0.157809	Other	Other	Other	0.3
ENSMUSG00000002379.7	820.51	-0.0702471	0.115623	0.499203	0.768248	Ndufa11	0.380357	Other	Other	Other	0.3
ENSMUSG00000002393.14	103.239	0.174342	0.165221	0.167308	0.44983	Nr2f6	1.15255	Other	Other	Other	0.3
ENSMUSG00000002395.14	798.886	-0.0309897	0.0818756	0.686395	0.873859	Use1	0.194527	Other	Other	Other	0.3
ENSMUSG00000002396.8	95.8118	0.0150605	0.150942	0.898857	0.966645	Ocel1	0.0489419	Other	Other	Other	0.3
ENSMUSG00000002409.18	5.43094	-0.000141	0.226148	0.997019	0.999056	Dyrk1b	0.00136228	Other	Other	Other	0.3
ENSMUSG00000002413.15	222.863	0.171469	0.141908	0.140359	0.407445	Braf	1.29532	Other	Other	Other	0.3
ENSMUSG00000002416.13	837.48	-0.0907367	0.0817218	0.236005	0.538797	Ndufb2	0.892187	Other	Other	Other	0.3
ENSMUSG00000002428.12	347.776	-0.32647	0.114274	0.00141704	0.0168773	Hltf	5.88877	Other	Other	Other	0.3
ENSMUSG00000002455.14	444.775	-0.0363676	0.0855036	0.647753	0.855306	Prpf6	0.225487	Other	Other	Other	0.3
ENSMUSG00000002458.13	43.2911	0.119185	0.187475	0.348487	0.649471	Rgs19	0.622663	Other	Other	Other	0.3
ENSMUSG00000002475.16	4.24991	0.0336905	0.233603	0.59128	0.825061	Abhd3	0.277427	Downregulated in diff.	Other	Developmental	0.6
ENSMUSG00000002477.5	2196.28	-0.0347782	0.0600607	0.548958	0.800309	Snrpd1	0.321372	Other	Other	Other	0.3
ENSMUSG00000002486.15	131.403	0.239289	0.170372	0.0676873	0.265298	Tchp	1.91431	Other	Other	Other	0.3
ENSMUSG00000002489.16	109.411	-0.261454	0.278943	0.0821698	0.297785	Tiam1	1.74766	Downregulated in diff.	Other	Developmental	0.6
ENSMUSG00000002496.10	124.08	-0.131092	0.173896	0.301218	0.608055	Tsc2	0.717726	Other	Other	Other	0.3
ENSMUSG00000002500.15	7.54052	-0.0610085	0.230889	0.47504	0.750139	Rpl3l	0.41477	Other	Other	Other	0.3
ENSMUSG00000002504.15	93.9964	-0.136177	0.180507	0.285567	0.592224	Slc9a3r2	0.755785	Other	Other	Other	0.3
ENSMUSG00000002524.17	970.505	0.0226664	0.0780762	0.75979	0.910776	Puf60	0.134832	Other	Other	Other	0.3
ENSMUSG00000002546.16	242.95	0.485332	0.271609	0.0088406	0.0673073	Golga2	3.89309	Other	Other	Other	0.3
ENSMUSG00000002550.16	101.407	-0.0542029	0.146264	0.64019	0.851071	Uck1	0.232648	Other	Other	Other	0.3
ENSMUSG00000002578.18	30.5315	0.294922	0.277764	0.0633522	0.254961	Ikzf4	1.97165	Other	Other	Other	0.3
ENSMUSG00000002580.7	257.155	-0.0679699	0.114773	0.499104	0.768248	Mien1	0.380357	Other	Other	Other	0.3
ENSMUSG00000002602.16	5.29184	-0.0031299	0.231265	0.956322	0.986034	Axl	0.0202903	Other	Other	Other	0.3
ENSMUSG00000002603.15	14.6666	0.0877949	0.262246	0.00888086	0.0674705	Tgfb1	3.8896	Other	Other	Other	0.3
ENSMUSG00000002608.8	102.039	0.201894	0.163381	0.111036	0.355637	Ccdc97	1.49152	Other	Other	Other	0.3
ENSMUSG00000002617.14	28.6762	0.198999	0.238792	0.151256	0.424494	Zfp40	1.23618	Other	Other	Other	0.3
ENSMUSG00000002625.10	117.455	0.182064	0.166694	0.151878	0.425831	Akap8l	1.23165	Other	Other	Other	0.3
ENSMUSG00000002635.11	222.158	0.00171386	0.109338	0.986761	0.996106	Pdcd2l	0.00562819	Other	Other	Other	0.3
ENSMUSG00000002658.9	568.382	-0.0428884	0.0846962	0.587386	0.822469	Gtf2f1	0.281966	Other	Other	Other	0.3
ENSMUSG00000002660.8	382.495	-0.209126	0.106999	0.0291218	0.156683	Clpp	2.67408	Other	Other	Other	0.3
ENSMUSG00000002661.14	89.846	-0.171775	0.155951	0.161419	0.441063	Alkbh7	1.18094	Other	Other	Other	0.3
ENSMUSG00000002668.8	11.0718	-0.0145593	0.215579	0.875369	0.959095	Dennd1c	0.0602549	Other	Other	Other	0.3
ENSMUSG00000002679.14	221.653	-0.225984	0.117999	0.0286874	0.155203	Med6	2.68777	Other	Other	Other	0.3
ENSMUSG00000002688.8	5.89034	0.00282393	0.228127	0.968203	0.989752	Prkd1	0.0148606	Other	Other	Other	0.3
ENSMUSG00000002718.14	836.438	0.0463981	0.0807422	0.541844	0.797822	Cse1l	0.325861	Other	Other	Other	0.3
ENSMUSG00000002728.14	200.51	-0.315057	0.13054	0.00532087	0.0468521	Naa20	4.41574	Other	Other	Other	0.3
ENSMUSG00000002731.6	91.1367	0.317782	0.191818	0.027077	0.148806	Prkra	2.74849	Other	Other	Other	0.3
ENSMUSG00000002732.14	38.0756	0.0625467	0.192359	0.598466	0.827932	Fkbp7	0.272416	Other	Other	Other	0.3
ENSMUSG00000002733.8	412.431	-0.076331	0.122711	0.46815	0.74405	Plekha3	0.426529	Other	Other	Other	0.3
ENSMUSG00000002741.9	371.768	0.0359216	0.0946242	0.680277	0.871657	Ykt6	0.198168	Other	Other	Other	0.3
ENSMUSG00000002748.7	1634.78	0.0294627	0.0717318	0.669418	0.866104	Baz1b	0.207388	Other	Other	Other	0.3
ENSMUSG00000002763.16	9.7706	0.237969	0.383727	0.0411601	0.195428	Pex6	2.35529	Other	Other	Other	0.3
ENSMUSG00000002767.13	390.702	0.0436367	0.102339	0.646751	0.855306	Mrpl2	0.225487	Other	Other	Other	0.3
ENSMUSG00000002768.8	232.85	-0.194684	0.152036	0.109037	0.352409	Mea1	1.50468	Other	Other	Other	0.3
ENSMUSG00000002769.9	7.22438	0.209897	0.350083	0.0474143	0.213162	Gnmt	2.22998	Other	Other	Other	0.3
ENSMUSG00000002778.14	919.612	0.241799	0.131912	0.0317631	0.165704	Kdelr1	2.59332	Other	Other	Other	0.3
ENSMUSG00000002781.19	33.849	-0.179689	0.223232	0.18434	0.47273	Tmem143	1.08091	Other	Other	Other	0.3
ENSMUSG00000002797.9	140.424	-0.0626257	0.15291	0.595055	0.826342	Ggct	0.275189	Other	Other	Other	0.3
ENSMUSG00000002799.6	11.9443	0.205865	0.322249	0.0814533	0.296234	Jag2	1.75519	Other	Other	Other	0.3
ENSMUSG00000002803.14	49.4376	0.362563	0.263334	0.0309809	0.163304	Btbd6	2.61436	Other	Other	Other	0.3
ENSMUSG00000002804.4	73.4687	0.122932	0.166889	0.322372	0.628559	Nudt14	0.66988	Other	Other	Other	0.3
ENSMUSG00000002808.7	71.2808	-0.0516559	0.171158	0.667424	0.865671	Epdr1	0.20811	Other	Other	Other	0.3
ENSMUSG00000002812.4	166.696	-0.0244012	0.139629	0.828362	0.940425	Flii	0.0886158	Downregulated in diff.	Other	Developmental	0.6
ENSMUSG00000002814.15	61.0466	0.0043331	0.16673	0.973036	0.991505	Top3a	0.0123074	Other	Other	Other	0.3
ENSMUSG00000002820.6	107.158	0.137332	0.15952	0.263313	0.570036	Atg4d	0.810875	Other	Other	Other	0.3
ENSMUSG00000002825.8	151.131	-0.206686	0.142718	0.0785578	0.290537	Qtrt1	1.78321	Other	Other	Other	0.3
ENSMUSG00000002835.9	397.378	0.199735	0.133441	0.0756667	0.283573	Chaf1a	1.81821	Other	Other	Other	0.3
ENSMUSG00000002844.9	812.061	-0.129958	0.0961023	0.138578	0.404269	Adprh	1.30661	Other	Other	Other	0.3
ENSMUSG00000002845.14	210.037	-0.7631	0.243221	0.000131	0.00240448	Tmem39a	8.70006	Other	Other	Other	0.3
ENSMUSG00000002846.9	143.875	-0.0165001	0.135481	0.881303	0.961171	Timmdc1	0.0571356	Other	Other	Other	0.3
ENSMUSG00000002847.7	128.552	-0.0747757	0.137586	0.507794	0.773769	Pla1a	0.370025	Downregulated in diff.	Other	Developmental	0.6
ENSMUSG00000002870.8	1173.49	-0.0960647	0.0926191	0.259358	0.56577	Mcm2	0.821713	Other	Other	Other	0.3
ENSMUSG00000002871.14	59.1766	0.176702	0.209088	0.191473	0.483217	Tpra1	1.04926	Other	Other	Other	0.3
ENSMUSG00000002881.14	57.1983	0.0999512	0.182353	0.423134	0.711902	Nab1	0.490249	Other	Other	Other	0.3
ENSMUSG00000002885.14	136.54	0.684106	0.176215	1.05e-05	0.000284	Adgre5	11.7834	Downregulated in diff.	Other	Developmental	0.6
ENSMUSG00000002897.5	40.6274	0.857838	0.317288	0.000445	0.00669903	Il17ra	7.22183	Other	Other	Other	0.3
ENSMUSG00000002900.16	47.3858	-0.027028	0.209685	0.789284	0.924148	Lamb1	0.113803	Other	Other	Other	0.3
ENSMUSG00000002908.17	8.00373	0.0206928	0.223842	0.801492	0.928849	Kcnn1	0.106483	Other	Other	Other	0.3
ENSMUSG00000002910.11	41.6439	0.193714	0.22936	0.15998	0.438772	Arrdc2	1.18846	Other	Other	Other	0.3
ENSMUSG00000002948.19	452.709	0.135189	0.143113	0.245014	0.548583	Map2k7	0.866218	Other	Other	Other	0.3
ENSMUSG00000002949.15	1033.83	0.0762864	0.0971718	0.391989	0.688621	Timm44	0.538217	Other	Other	Other	0.3
ENSMUSG00000002957.11	456.956	0.0880588	0.0931197	0.304192	0.611479	Ap2a2	0.709626	Other	Other	Other	0.3
ENSMUSG00000002963.17	84.8557	-0.0278853	0.194094	0.805404	0.930862	Pnkp	0.103361	Other	Other	Other	0.3
ENSMUSG00000002968.9	97.7842	-0.299649	0.21436	0.0444246	0.205216	Med25	2.28478	Other	Other	Other	0.3
ENSMUSG00000002980.14	83.1443	-0.182249	0.198596	0.175437	0.460495	Bcam	1.11874	Other	Other	Other	0.3
ENSMUSG00000002981.10	300.457	0.0178286	0.118136	0.863098	0.954389	Clptm1	0.0673504	Other	Other	Other	0.3
ENSMUSG00000002983.17	126.444	-0.361242	0.161555	0.00648593	0.0539337	Relb	4.21267	Downregulated in diff.	Other	Developmental	0.6
ENSMUSG00000002984.17	1184.53	-0.0733958	0.0964348	0.40426	0.69735	Tomm40	0.520045	Other	Other	Other	0.3
ENSMUSG00000002985.16	2415.41	-0.0587385	0.108448	0.542329	0.797964	Apoe	0.325604	Downregulated in diff.	Other	Developmental	0.6
ENSMUSG00000002992.17	3.93825	-0.024027	0.231669	0.700852	0.881476	Apoc2	0.182007	Other	Other	Other	0.3
ENSMUSG00000002996.17	193.805	0.0869135	0.152703	0.465575	0.74239	Hbp1	0.429751	Other	Other	Other	0.3
ENSMUSG00000002997.15	8.1408	0.114142	0.257231	0.195151	0.488196	Prkar2b	1.03447	Other	Other	Other	0.3
ENSMUSG00000003031.14	1088.33	0.213398	0.111592	0.0311722	0.163884	Cdkn1b	2.60926	Downregulated in diff.	Other	Developmental	0.6
ENSMUSG00000003032.8	1626.21	-1.2699	0.0753098	5.06e-65	1.05e-61	Klf4	202.561	Downregulated in diff.	Lin28a target	Pluripotency	1
ENSMUSG00000003033.15	200.157	-0.061665	0.117728	0.546104	0.799904	Ap1m1	0.322102	Other	Other	Other	0.3
ENSMUSG00000003037.16	1117.39	0.0906679	0.103043	0.329663	0.634564	Rab8a	0.656163	Other	Other	Other	0.3
ENSMUSG00000003038.15	3336.77	0.091208	0.0541267	0.0834234	0.30035	Hmgn2	1.73528	Other	Other	Other	0.3
ENSMUSG00000003039.9	960.698	0.137189	0.0932908	0.109306	0.352804	Fam32a	1.50306	Other	Other	Other	0.3
ENSMUSG00000003051.13	106.643	-0.64749	0.207657	0.000187	0.00322325	Elf3	8.27727	Downregulated in diff.	Other	Developmental	0.6
ENSMUSG00000003062.13	162.763	-0.104195	0.13315	0.349068	0.650063	Stard3nl	0.62135	Other	Other	Other	0.3
ENSMUSG00000003068.16	182.366	0.0214848	0.136337	0.848809	0.948395	Stk11	0.0764406	Other	Other	Other	0.3
ENSMUSG00000003070.6	46.1675	0.112405	0.184339	0.37339	0.672535	Efna2	0.572318	Other	Other	Other	0.3
ENSMUSG00000003072.15	1059.65	-0.182949	0.106883	0.0544861	0.233042	Atp5d	2.10134	Other	Other	Other	0.3
ENSMUSG00000003099.11	166.227	0.054408	0.140329	0.629148	0.84601	Ppp5c	0.241253	Other	Other	Other	0.3
ENSMUSG00000003119.14	814.877	0.0943379	0.0864806	0.241306	0.544684	Cdk12	0.876508	Other	Other	Other	0.3
ENSMUSG00000003123.15	36.69	0.325325	0.339338	0.0508662	0.222699	Lipe	2.16684	Other	Other	Other	0.3
ENSMUSG00000003131.7	247.417	-0.129403	0.111998	0.190392	0.48171	Pafah1b2	1.05376	Other	Other	Other	0.3
ENSMUSG00000003134.10	61.6874	0.161338	0.270444	0.155422	0.431458	Tbc1d8	1.21271	Downregulated in diff.	Other	Developmental	0.6
ENSMUSG00000003135.15	217.161	0.0272337	0.129473	0.803457	0.929342	Cnot11	0.105719	Other	Other	Other	0.3
ENSMUSG00000003153.10	2146.94	-0.437453	0.0848207	5.61e-08	2.51e-06	Slc2a3	18.6016	Downregulated in diff.	Other	Developmental	0.6
ENSMUSG00000003154.15	48.6348	-0.0444248	0.191193	0.705081	0.883897	Foxj2	0.17805	Other	Other	Other	0.3
ENSMUSG00000003161.15	183.198	0.0639214	0.125528	0.550833	0.801282	Sri	0.319618	Other	Other	Other	0.3
ENSMUSG00000003166.20	283.286	0.0205652	0.11396	0.838009	0.944284	Dgcr2	0.0827079	Other	Other	Other	0.3
ENSMUSG00000003184.15	132.853	-0.065039	0.156237	0.58446	0.82121	Irf3	0.284177	Other	Other	Other	0.3
ENSMUSG00000003190.12	31.1492	-0.170359	0.223882	0.202184	0.49791	Bcl2l12	1.00604	Other	Other	Other	0.3
ENSMUSG00000003198.10	54.5733	0.25682	0.281956	0.086274	0.306067	Zfp959	1.70808	Other	Other	Other	0.3
ENSMUSG00000003199.16	172.884	-0.101157	0.135569	0.365896	0.664612	Mpnd	0.589416	Other	Other	Other	0.3
ENSMUSG00000003200.10	555.293	0.0151941	0.101183	0.862612	0.954103	Sh3gl1	0.0677837	Other	Other	Other	0.3
ENSMUSG00000003226.7	758.443	-0.0035571	0.0895221	0.965064	0.988796	Ranbp2	0.0162548	Other	Other	Other	0.3
ENSMUSG00000003228.9	29.664	0.243483	0.262332	0.0993663	0.332939	Grk5	1.58667	Other	Other	Other	0.3
ENSMUSG00000003233.12	141.258	-0.0677129	0.1382	0.548726	0.800309	Dvl3	0.321372	Other	Other	Other	0.3
ENSMUSG00000003234.16	117.664	-0.133556	0.229364	0.271524	0.578127	Abcf3	0.790542	Other	Other	Other	0.3
ENSMUSG00000003235.13	836.304	-0.0528016	0.110338	0.588638	0.823777	Eif2b5	0.279674	Other	Other	Other	0.3
ENSMUSG00000003269.17	247.382	0.332813	0.121689	0.00201568	0.0224166	Cyth2	5.47929	Other	Other	Other	0.3
ENSMUSG00000003271.17	3.53449	0.0106523	0.229992	0.870149	0.957493	Sult2b1	0.0626663	Downregulated in diff.	Other	Developmental	0.6
ENSMUSG00000003273.14	7.87974	-0.0352503	0.238593	0.411105	0.702757	Car11	0.508902	Other	Other	Other	0.3
ENSMUSG00000003279.17	49.9835	-0.268327	0.303575	0.0741164	0.279992	Dlgap1	1.83654	Other	Other	Other	0.3
ENSMUSG00000003282.9	18.4236	-0.102113	0.251607	0.215309	0.515064	Plag1	0.957178	Other	Other	Other	0.3
ENSMUSG00000003283.14	8.35778	-0.0589616	0.232245	0.47453	0.749674	Hck	0.415664	Other	Other	Other	0.3
ENSMUSG00000003299.10	237.393	-0.151122	0.119021	0.144161	0.412187	Mrpl4	1.27863	Other	Other	Other	0.3
ENSMUSG00000003308.15	844.695	-0.359785	0.126121	0.00120605	0.0147719	Keap1	6.081	Downregulated in diff.	Other	Developmental	0.6
ENSMUSG00000003309.14	46.8869	0.264596	0.223029	0.0743165	0.280478	Ap1m2	1.83404	Other	Other	Other	0.3
ENSMUSG00000003316.14	1483.96	0.267544	0.11199	0.00741238	0.0592874	Glg1	4.07613	Other	Other	Other	0.3
ENSMUSG00000003344.14	167.505	-0.0893263	0.141415	0.436199	0.721538	Btbd2	0.470852	Other	Other	Other	0.3
ENSMUSG00000003345.16	288.078	-0.0465847	0.131359	0.670733	0.8665	Csnk1g2	0.206728	Other	Other	Other	0.3
ENSMUSG00000003346.14	68.0785	0.0240243	0.161208	0.841725	0.945654	Abhd17a	0.0806158	Other	Other	Other	0.3
ENSMUSG00000003348.10	35.446	0.0501391	0.204468	0.655793	0.859116	Mob3a	0.219075	Other	Other	Other	0.3
ENSMUSG00000003352.14	36.2867	-0.267444	0.259506	0.0792018	0.292194	Cacnb3	1.775	Other	Other	Other	0.3
ENSMUSG00000003355.7	43.3946	-0.0803861	0.207289	0.488857	0.761012	Fkbp11	0.39401	Other	Other	Other	0.3
ENSMUSG00000003360.15	65.1825	0.137988	0.184954	0.283401	0.589776	Ddx23	0.76176	Other	Other	Other	0.3
ENSMUSG00000003363.15	197.638	0.026657	0.112842	0.789332	0.924148	Pld3	0.113803	Other	Other	Other	0.3
ENSMUSG00000003378.9	3.36613	-0.0504217	0.238414	0.408503	0.700936	Grik5	0.512645	Other	Other	Other	0.3
ENSMUSG00000003380.11	233.493	0.241223	0.140644	0.039766	0.191196	Rabac1	2.38687	Other	Other	Other	0.3
ENSMUSG00000003382.18	82.8959	-0.123292	0.189817	0.330145	0.634906	Etv3	0.655385	Other	Other	Other	0.3
ENSMUSG00000003402.14	426.126	-0.118107	0.113066	0.235346	0.538034	Prkcsh	0.894231	Other	Other	Other	0.3
ENSMUSG00000003410.8	20.4333	-0.074958	0.222225	0.46967	0.745447	Elavl3	0.423822	Other	Other	Other	0.3
ENSMUSG00000003411.10	5.01907	-0.0040024	0.230979	0.943771	0.982453	Rab3b	0.0255397	Other	Other	Other	0.3
ENSMUSG00000003418.11	33.0723	0.00832877	0.182789	0.94496	0.982509	St8sia6	0.025457	Other	Other	Other	0.3
ENSMUSG00000003420.8	21.6363	-0.017892	0.197624	0.870755	0.957509	Fcgrt	0.0626425	Downregulated in diff.	Other	Developmental	0.6
ENSMUSG00000003421.13	139.976	0.0484115	0.141849	0.673611	0.868124	Nosip	0.204027	Other	Other	Other	0.3
ENSMUSG00000003423.15	170.925	0.0781089	0.137608	0.490414	0.761763	Pih1d1	0.392587	Other	Other	Other	0.3
ENSMUSG00000003429.11	6233.29	-0.121902	0.0834981	0.118104	0.369536	Rps11	1.43621	Other	Other	Other	0.3
ENSMUSG00000003435.9	393.903	-0.0190394	0.0913021	0.820412	0.937229	Supt5	0.0935267	Other	Other	Other	0.3
ENSMUSG00000003436.11	14.4855	0.580752	0.699184	0.0152003	0.0993171	Dll3	3.33181	Other	Other	Other	0.3
ENSMUSG00000003437.14	169.966	0.222579	0.145357	0.0618334	0.252064	Paf1	1.98814	Other	Other	Other	0.3
ENSMUSG00000003438.17	238.056	0.020085	0.125837	0.853303	0.950467	Timm50	0.0732918	Other	Other	Other	0.3
ENSMUSG00000003444.8	130.585	-0.0905753	0.13705	0.421845	0.711139	Med29	0.491797	Other	Other	Other	0.3
ENSMUSG00000003452.15	134.099	0.610386	0.293764	0.00311545	0.0311801	Bicd1	5.00323	Other	Other	Other	0.3
ENSMUSG00000003458.12	76.6773	-0.154265	0.181169	0.231886	0.53407	Ncstn	0.904898	Other	Other	Other	0.3
ENSMUSG00000003464.13	120.847	-0.07364	0.148076	0.528669	0.788522	Pex19	0.342777	Other	Other	Other	0.3
ENSMUSG00000003500.13	185.571	0.916394	0.149445	6.53e-11	4.7e-09	Impdh1	27.665	Other	Other	Other	0.3
ENSMUSG00000003518.13	44.6534	0.166882	0.243726	0.194616	0.487625	Dusp3	1.03616	Other	Other	Other	0.3
ENSMUSG00000003526.12	29.9124	-0.0118966	0.195128	0.914451	0.973333	Prodh	0.0389953	Other	Other	Other	0.3
ENSMUSG00000003528.15	177.651	0.019343	0.12246	0.85529	0.951321	Slc25a1	0.0719955	Other	Other	Other	0.3
ENSMUSG00000003531.15	75.7413	0.0227026	0.157622	0.84943	0.948705	Dgcr6	0.0759682	Other	Other	Other	0.3
ENSMUSG00000003534.17	99.4829	-0.23028	0.190042	0.0922768	0.319182	Ddr1	1.64755	Other	Other	Other	0.3
ENSMUSG00000003541.6	45.9421	0.0663985	0.200734	0.571258	0.812933	Ier3	0.298792	Other	Other	Other	0.3
ENSMUSG00000003545.3	4.32821	-0.0629606	0.247237	0.125134	0.381542	Fosb	1.39009	Other	Other	Other	0.3
ENSMUSG00000003546.10	46.8763	-0.0647429	0.182244	0.594032	0.826182	Klc4	0.275469	Other	Other	Other	0.3
ENSMUSG00000003549.9	94.3505	-0.0686193	0.150129	0.559259	0.806186	Ercc1	0.310815	Other	Other	Other	0.3
ENSMUSG00000003559.8	42.7244	0.0397341	0.182982	0.741061	0.901922	As3mt	0.148926	Other	Other	Other	0.3
ENSMUSG00000003573.15	70.3906	-0.0049154	0.177473	0.965456	0.988856	Homer3	0.0161675	Other	Other	Other	0.3
ENSMUSG00000003575.13	20.9414	1.11057	0.418767	0.000418	0.00632712	Crtc1	7.30424	Other	Other	Other	0.3
ENSMUSG00000003581.14	34.7317	0.637575	0.34156	0.00469491	0.0427934	Rnf215	4.54647	Other	Other	Other	0.3
ENSMUSG00000003585.13	21.2789	0.420393	0.396905	0.0278393	0.151963	Sec14l2	2.7182	Other	Other	Other	0.3
ENSMUSG00000003604.14	185.253	-0.0014657	0.123653	0.987931	0.996617	Aven	0.00488915	Other	Other	Other	0.3
ENSMUSG00000003623.4	123.257	0.209685	0.182959	0.115885	0.365348	Crot	1.45266	Other	Other	Other	0.3
ENSMUSG00000003644.17	398.959	-0.139328	0.179222	0.273381	0.580219	Rps6ka1	0.785331	Other	Other	Other	0.3
ENSMUSG00000003657.9	8.42833	-0.0481212	0.226478	0.575644	0.816469	Calb2	0.29253	Downregulated in diff.	Other	Developmental	0.6
ENSMUSG00000003660.10	672.885	-0.0453684	0.0818225	0.552714	0.802487	Snrnp200	0.317449	Other	Other	Other	0.3
ENSMUSG00000003662.10	117.255	0.0664815	0.136766	0.555671	0.804433	Ciao1	0.313957	Other	Other	Other	0.3
ENSMUSG00000003680.16	8.08912	-0.0263642	0.224846	0.742529	0.903119	Taf6l	0.147013	Other	Other	Other	0.3
ENSMUSG00000003721.14	87.8014	0.0328834	0.146204	0.777579	0.918516	Insig2	0.122624	Other	Other	Other	0.3
ENSMUSG00000003731.13	145.989	0.0330324	0.137979	0.768275	0.913918	Kpna6	0.129863	Other	Other	Other	0.3
ENSMUSG00000003746.16	9.51166	-0.0483894	0.222625	0.601863	0.830629	Man1a	0.267724	Other	Other	Other	0.3
ENSMUSG00000003752.9	27.096	-0.817353	0.409445	0.00254834	0.0268729	Itpkc	5.2177	Downregulated in diff.	Other	Developmental	0.6
ENSMUSG00000003778.14	1013.17	0.037115	0.120622	0.72107	0.891311	Brd8	0.165999	Other	Other	Other	0.3
ENSMUSG00000003779.16	776.086	-0.0788686	0.0916304	0.350293	0.650843	Kif20a	0.619619	Other	Other	Other	0.3
ENSMUSG00000003808.18	983.861	0.0471016	0.124609	0.656667	0.859737	Farsa	0.218032	Other	Other	Other	0.3
ENSMUSG00000003809.14	158.727	-0.0784356	0.133538	0.480704	0.755325	Gcdh	0.40483	Other	Other	Other	0.3
ENSMUSG00000003810.12	111.196	-0.288368	0.159795	0.0248255	0.140341	Mast2	2.83299	Other	Other	Other	0.3
ENSMUSG00000003812.13	393.551	0.0253164	0.093079	0.7684	0.913918	Dnase2a	0.129863	Downregulated in diff.	Other	Developmental	0.6
ENSMUSG00000003813.15	293.528	-0.315332	0.137431	0.00715285	0.0577901	Rad23a	4.11303	Other	Other	Other	0.3
ENSMUSG00000003814.8	3880.24	-0.0674336	0.119966	0.522159	0.782988	Calr	0.352939	Other	Other	Other	0.3
ENSMUSG00000003824.12	270.803	-0.0809118	0.146931	0.487152	0.760429	Syce2	0.395114	Other	Other	Other	0.3
ENSMUSG00000003847.16	221.436	-0.288298	0.138216	0.0134867	0.0912146	Nfat5	3.45459	Other	Other	Other	0.3
ENSMUSG00000003848.14	686.739	-0.0370463	0.0945941	0.669007	0.866104	Nob1	0.207388	Other	Other	Other	0.3
ENSMUSG00000003849.8	833.991	-0.464004	0.12336	3.23e-05	0.000747	Nqo1	10.3864	Other	Other	Other	0.3
ENSMUSG00000003863.18	15.2341	-0.113803	0.244421	0.265671	0.571666	Ppfia3	0.806755	Other	Other	Other	0.3
ENSMUSG00000003865.16	77.4506	0.306702	0.197744	0.0347378	0.174967	Gys1	2.51484	Other	Other	Other	0.3
ENSMUSG00000003868.14	557.664	-0.015149	0.196634	0.890053	0.963472	Ruvbl2	0.0536855	Other	Other	Other	0.3
ENSMUSG00000003872.9	6.20132	2.03967	1.09412	0.00188665	0.0213888	Lin7b	5.547	Other	Other	Other	0.3
ENSMUSG00000003873.11	48.0013	-0.0621404	0.17781	0.608147	0.833388	Bax	0.26294	Other	Other	Other	0.3
ENSMUSG00000003923.14	675.528	0.214936	0.162267	0.0893111	0.312714	Tfam	1.67708	Other	Other	Other	0.3
ENSMUSG00000003929.11	64.9002	-0.0408878	0.173894	0.731774	0.896688	Zfp81	0.157322	Other	Other	Other	0.3
ENSMUSG00000003934.5	15.1529	-0.0896011	0.229507	0.388559	0.685382	Efnb3	0.545019	Other	Other	Other	0.3
ENSMUSG00000003948.17	29.5935	0.293225	0.292062	0.0639839	0.25675	Mmd	1.96157	Downregulated in diff.	Other	Developmental	0.6
ENSMUSG00000003949.16	5.14111	-0.0106466	0.226138	0.885545	0.962934	Hlf	0.0544919	Other	Other	Other	0.3
ENSMUSG00000003955.8	285.178	0.148912	0.100784	0.102919	0.340708	Fam162a	1.55339	Other	Other	Other	0.3
ENSMUSG00000003970.9	5651.81	-0.126658	0.0935931	0.14496	0.413761	Rpl8	1.27313	Other	Other	Other	0.3
ENSMUSG00000003992.15	13.0769	0.0521717	0.229943	0.523369	0.783986	Ssbp2	0.351101	Other	Other	Other	0.3
ENSMUSG00000004018.9	179.462	-0.0094207	0.145143	0.933591	0.979804	Fancl	0.0294346	Other	Other	Other	0.3
ENSMUSG00000004032.10	62.0779	1.27254	0.262071	7.06e-08	3.07e-06	Gstm5	18.3118	Other	Other	Other	0.3
ENSMUSG00000004035.12	11.5443	-0.0613352	0.224484	0.518449	0.780979	Gstm7	0.356644	Other	Other	Other	0.3
ENSMUSG00000004038.9	26.5776	-0.0310886	0.197637	0.781037	0.919993	Gstm3	0.120306	Downregulated in diff.	Other	Developmental	0.6
ENSMUSG00000004040.16	1316.07	-0.295544	0.0886764	0.000343	0.00538646	Stat3	7.53645	Downregulated in diff.	Other	Developmental	0.6
ENSMUSG00000004043.14	27.4728	0.112646	0.230316	0.322853	0.629275	Stat5a	0.668237	Other	Other	Other	0.3
ENSMUSG00000004054.9	33.9407	0.00814062	0.187179	0.945721	0.982561	Map3k11	0.0253805	Other	Other	Other	0.3
ENSMUSG00000004056.15	407.62	-0.12315	0.12361	0.245025	0.548583	Akt2	0.866218	Other	Other	Other	0.3
ENSMUSG00000004069.17	212.732	-0.0840831	0.109467	0.386425	0.683306	Dnaja3	0.549396	Other	Other	Other	0.3
ENSMUSG00000004070.15	300.526	0.224829	0.128491	0.0409101	0.194583	Hmox2	2.36155	Other	Other	Other	0.3
ENSMUSG00000004071.13	226.051	0.107669	0.115891	0.288468	0.595197	Cdip1	0.74856	Other	Other	Other	0.3
ENSMUSG00000004096.9	1111.29	-0.0154425	0.0809176	0.83854	0.94449	Cwc15	0.0823926	Other	Other	Other	0.3
ENSMUSG00000004098.7	3.60443	-0.0490089	0.236503	0.453034	0.733467	Col5a3	0.447196	Other	Other	Other	0.3
ENSMUSG00000004099.16	1087.55	-0.229195	0.103384	0.0139208	0.0931227	Dnmt1	3.42472	Other	Other	Other	0.3
ENSMUSG00000004100.12	663.858	-0.362517	0.110292	0.000295	0.00473288	Ppan	7.72307	Other	Other	Other	0.3
ENSMUSG00000004127.12	410.936	0.163631	0.140994	0.158135	0.435274	Trmt10a	1.2	Other	Other	Other	0.3
ENSMUSG00000004151.17	113.841	-1.15674	0.195056	1.98e-10	1.31e-08	Etv1	26.1894	Other	Lin28a target	Other	0.3
ENSMUSG00000004187.11	9.60348	0.0564551	0.233719	0.470966	0.746162	Kifc2	0.42244	Other	Other	Other	0.3
ENSMUSG00000004207.14	1929.22	0.0080141	0.0918168	0.926729	0.976906	Psap	0.0337082	Other	Other	Other	0.3
ENSMUSG00000004221.16	47.4382	0.114356	0.181782	0.365282	0.664308	Ikbkg	0.590076	Other	Other	Other	0.3
ENSMUSG00000004233.14	44.1458	0.117383	0.203745	0.348092	0.649231	Wars2	0.623195	Other	Other	Other	0.3
ENSMUSG00000004263.15	90.7112	-0.611424	0.302467	0.00372811	0.0359801	Atn1	4.79666	Downregulated in diff.	Other	Developmental	0.6
ENSMUSG00000004264.17	3353.84	-0.1769	0.0723998	0.0101023	0.0742765	Phb2	3.75095	Other	Other	Other	0.3
ENSMUSG00000004266.15	186.369	0.0452561	0.152122	0.701675	0.882047	Ptpn6	0.181072	Other	Other	Other	0.3
ENSMUSG00000004267.16	16.3042	0.584594	0.551457	0.0142114	0.0944457	Eno2	3.40437	Other	Other	Other	0.3
ENSMUSG00000004268.11	1197.63	-0.118144	0.153621	0.325397	0.630488	Emg1	0.66546	Other	Other	Other	0.3
ENSMUSG00000004270.13	438.089	-0.0948233	0.11718	0.352145	0.65254	Lpcat3	0.615861	Other	Other	Other	0.3
ENSMUSG00000004285.12	1543.26	0.0468514	0.0974213	0.596178	0.827115	Atp6v1f	0.273839	Other	Other	Other	0.3
ENSMUSG00000004317.14	64.1571	0.0636172	0.179602	0.599086	0.828473	Clcn5	0.271473	Other	Other	Other	0.3
ENSMUSG00000004319.15	806.42	0.149632	0.0700648	0.0250779	0.14144	Clcn3	2.82174	Other	Other	Other	0.3
ENSMUSG00000004341.8	3.31431	0.0293112	0.234508	0.60678	0.832491	Gpx6	0.264493	Other	Other	Other	0.3
ENSMUSG00000004347.16	5.68876	0.158384	0.312912	0.0170091	0.10728	Pde1c	3.22054	Other	Other	Other	0.3
ENSMUSG00000004356.8	683.794	-0.0851736	0.116201	0.400522	0.695164	Utp20	0.524575	Other	Other	Other	0.3
ENSMUSG00000004359.16	69.5302	-2.02594	0.240773	1.88e-18	3.09e-16	Spic	51.5227	Downregulated in diff.	Lin28a target	Developmental	0.6
ENSMUSG00000004364.14	916.77	-0.118747	0.112944	0.231143	0.533115	Cul3	0.907481	Other	Other	Other	0.3
ENSMUSG00000004393.10	236.377	-0.169195	0.122137	0.10889	0.352319	Ddx56	1.50504	Other	Other	Other	0.3
ENSMUSG00000004394.12	131.064	0.195697	0.16656	0.125043	0.381424	Tmed4	1.39053	Other	Other	Other	0.3
ENSMUSG00000004415.15	5.01055	0.124723	0.27164	0.117837	0.36916	Col26a1	1.43768	Other	Other	Other	0.3
ENSMUSG00000004446.12	513.925	-0.357807	0.137467	0.00254889	0.0268729	Bid	5.2177	Other	Other	Other	0.3
ENSMUSG00000004451.14	209.228	-0.0712578	0.12966	0.513229	0.777324	Ralb	0.363413	Downregulated in diff.	Other	Developmental	0.6
ENSMUSG00000004455.16	1752.07	-0.196479	0.165181	0.12188	0.376334	Ppp1cc	1.40991	Other	Other	Other	0.3
ENSMUSG00000004460.17	454.153	-0.220828	0.0959712	0.0118181	0.0832403	Dnajb11	3.58657	Other	Other	Other	0.3
ENSMUSG00000004462.7	126.25	-0.0778667	0.141814	0.496231	0.765884	Tbccd1	0.384802	Other	Other	Other	0.3
ENSMUSG00000004473.10	5.18318	0.125943	0.275	0.0952212	0.325397	Clec11a	1.61973	Other	Other	Other	0.3
ENSMUSG00000004500.9	25.5433	-0.0640406	0.198416	0.584554	0.82121	Zfp324	0.284177	Other	Other	Other	0.3
ENSMUSG00000004508.6	6.95014	0.136508	0.275442	0.123397	0.378636	Gab2	1.40112	Other	Other	Other	0.3
ENSMUSG00000004530.12	1303.67	-0.322808	0.0901746	0.000122	0.00227057	Coro1c	8.78273	Other	Other	Other	0.3
ENSMUSG00000004535.12	1223.56	0.0566912	0.0648383	0.36315	0.662306	Tax1bp1	0.594431	Other	Other	Other	0.3
ENSMUSG00000004558.15	26.8687	-0.0499276	0.206853	0.647407	0.855306	Ndrg2	0.225487	Other	Other	Other	0.3
ENSMUSG00000004561.14	122.034	-0.133329	0.160787	0.275881	0.58231	Mettl17	0.780141	Other	Other	Other	0.3
ENSMUSG00000004562.16	291.371	-0.192099	0.100081	0.0342012	0.172994	Arhgef40	2.53121	Other	Other	Other	0.3
ENSMUSG00000004565.15	190.637	-0.0609005	0.135624	0.584502	0.82121	Pnpla6	0.284177	Other	Other	Other	0.3
ENSMUSG00000004567.16	43.318	0.30593	0.345464	0.0553866	0.235163	Mcoln1	2.08827	Other	Other	Other	0.3
ENSMUSG00000004568.12	420.407	-0.769748	0.0937405	2.23e-17	3.22e-15	Arhgef18	48.1403	Other	Other	Other	0.3
ENSMUSG00000004591.16	1153.66	0.0521203	0.101758	0.569776	0.811694	Pkn2	0.300992	Other	Other	Other	0.3
ENSMUSG00000004610.4	631.74	-0.208996	0.102884	0.0244573	0.138959	Etfb	2.84727	Other	Other	Other	0.3
ENSMUSG00000004626.14	353.462	0.0487515	0.106658	0.608599	0.833694	Stxbp2	0.262411	Other	Other	Other	0.3
ENSMUSG00000004631.15	20.6308	-0.73713	0.444337	0.00508823	0.0454702	Sgce	4.45893	Other	Other	Other	0.3
ENSMUSG00000004633.17	11.3886	0.0477555	0.221364	0.613743	0.837026	Chn2	0.256655	Other	Other	Other	0.3
ENSMUSG00000004637.15	52.3335	0.425321	0.253539	0.0141884	0.0943476	Wwox	3.40587	Other	Other	Other	0.3
ENSMUSG00000004642.13	1005.46	0.111062	0.129158	0.309367	0.616455	Slbp	0.697932	Other	Other	Other	0.3
ENSMUSG00000004661.15	320.79	-0.239982	0.131856	0.0323514	0.167633	Arid3b	2.57663	Other	Other	Other	0.3
ENSMUSG00000004665.10	131.092	-0.0416776	0.152666	0.722273	0.891701	Cnn2	0.165368	Other	Other	Other	0.3
ENSMUSG00000004667.18	1216.85	-0.0861101	0.0933045	0.315006	0.622133	Polr2e	0.684705	Other	Other	Other	0.3
ENSMUSG00000004677.17	120.411	-0.0315699	0.184196	0.787759	0.923405	Myo9b	0.114965	Other	Other	Other	0.3
ENSMUSG00000004748.5	40.9405	-0.0661256	0.185886	0.584029	0.820946	Mtfp1	0.284641	Other	Other	Other	0.3
ENSMUSG00000004768.14	130.833	-0.141425	0.194217	0.274253	0.581225	Rab23	0.782832	Other	Other	Other	0.3
ENSMUSG00000004771.12	342.957	0.0201611	0.0980694	0.8222	0.93783	Rab11a	0.0926021	Other	Other	Other	0.3
ENSMUSG00000004788.11	331.998	-0.0127549	0.092084	0.879956	0.960724	Eif2b2	0.0578057	Other	Other	Other	0.3
ENSMUSG00000004789.10	373.857	0.0861086	0.0953534	0.323482	0.629298	Dlst	0.668185	Other	Other	Other	0.3
ENSMUSG00000004798.14	12.4835	0.0750789	0.22736	0.448764	0.72953	Ulk2	0.454961	Other	Other	Other	0.3
ENSMUSG00000004815.12	62.6745	0.233555	0.235996	0.10715	0.349085	Dgkq	1.51835	Other	Other	Other	0.3
ENSMUSG00000004843.7	313.831	-0.0159827	0.120585	0.877123	0.959818	Chmp2b	0.059167	Other	Other	Other	0.3
ENSMUSG00000004846.10	130.577	0.0248998	0.123436	0.814721	0.935043	Plod3	0.0968957	Other	Other	Other	0.3
ENSMUSG00000004849.14	195.507	-0.15669	0.137274	0.168469	0.451432	Ap1s1	1.14742	Other	Other	Other	0.3
ENSMUSG00000004864.13	16.6577	0.0636974	0.219571	0.535049	0.79382	Mapk13	0.333116	Other	Other	Other	0.3
ENSMUSG00000004865.16	649.334	0.157682	0.0971941	0.075153	0.282518	Srpk1	1.82359	Other	Other	Other	0.3
ENSMUSG00000004880.11	1020.15	-0.0752148	0.068597	0.251691	0.556509	Lbr	0.845523	Other	Other	Other	0.3
ENSMUSG00000004885.5	6.14654	-0.0311979	0.227054	0.68763	0.874088	Crabp2	0.19415	Other	Other	Other	0.3
ENSMUSG00000004891.16	162.208	-0.224812	0.14124	0.0549414	0.234303	Nes	2.09355	Other	Other	Other	0.3
ENSMUSG00000004892.13	3.86189	0.00363511	0.231779	0.950291	0.983806	Bcan	0.0235547	Other	Other	Other	0.3
ENSMUSG00000004895.9	65.7076	-0.387645	0.212464	0.0133054	0.0902392	Prcc	3.4701	Other	Other	Other	0.3
ENSMUSG00000004896.16	119.648	0.0198551	0.13718	0.860721	0.953006	Rrnad1	0.0694423	Other	Other	Other	0.3
ENSMUSG00000004897.16	5216.19	-0.275563	0.0889099	0.000857	0.0112982	Hdgf	6.46776	Other	Other	Other	0.3
ENSMUSG00000004929.12	59.4	-0.241501	0.215506	0.0925988	0.319879	Thop1	1.6444	Other	Other	Other	0.3
ENSMUSG00000004931.11	183.824	0.000621	0.13313	0.996553	0.999056	Apba3	0.00136228	Other	Other	Other	0.3
ENSMUSG00000004934.14	122.538	0.0788096	0.145346	0.498565	0.7681	Pias4	0.380634	Other	Other	Other	0.3
ENSMUSG00000004936.8	316.247	0.0763746	0.113678	0.449889	0.730407	Map2k1	0.453227	Other	Other	Other	0.3
ENSMUSG00000004937.6	420.566	-0.0642138	0.14328	0.573784	0.814892	Sgta	0.295319	Other	Other	Other	0.3
ENSMUSG00000004945.15	197.821	-0.0386558	0.12961	0.721624	0.891468	Tmem242	0.165744	Other	Other	Other	0.3
ENSMUSG00000004947.15	133.254	0.296269	0.149003	0.0164988	0.105022	Dtx2	3.25124	Other	Other	Other	0.3
ENSMUSG00000004948.12	43.9912	-0.000876	0.180473	0.992623	0.997778	Zp3	0.00320983	Other	Other	Other	0.3
ENSMUSG00000004951.10	10707.9	-0.0351696	0.102974	0.707344	0.885149	Hspb1	0.176008	Other	Other	Other	0.3
ENSMUSG00000004952.13	21.6751	-0.181236	0.259418	0.159941	0.438748	Rasa4	1.18854	Other	Other	Other	0.3
ENSMUSG00000004980.16	4641.74	-0.251588	0.103088	0.00699219	0.0570072	Hnrnpa2b1	4.13271	Other	Other	Other	0.3
ENSMUSG00000004988.9	9.20427	-0.0202436	0.224025	0.801142	0.928849	Fxyd4	0.106483	Other	Other	Other	0.3
ENSMUSG00000004994.12	137.918	0.222911	0.142038	0.0578878	0.241646	Ccdc130	2.04903	Other	Other	Other	0.3
ENSMUSG00000004996.9	193.699	-0.104726	0.128227	0.333933	0.639068	Mri1	0.645959	Other	Other	Other	0.3
ENSMUSG00000005034.15	220.316	0.315432	0.16821	0.0182609	0.113034	Prkacb	3.14518	Other	Other	Other	0.3
ENSMUSG00000005043.13	7.20875	1.02429	1.32715	0.00768706	0.0607821	Sgsh	4.04021	Other	Other	Other	0.3
ENSMUSG00000005045.16	9.3063	0.274578	0.40898	0.044804	0.205915	Chd5	2.27988	Other	Other	Other	0.3
ENSMUSG00000005054.7	2013.99	-0.361194	0.0748717	4.39e-07	1.63e-05	Cstb	15.9053	Other	Other	Other	0.3
ENSMUSG00000005057.13	14.3431	0.20536	0.323196	0.0777536	0.288602	Sh2b2	1.79285	Other	Other	Other	0.3
ENSMUSG00000005069.12	141.591	-0.0230247	0.131245	0.833282	0.942407	Pex5	0.0855785	Other	Other	Other	0.3
ENSMUSG00000005078.16	293.376	-0.0578903	0.120419	0.578051	0.817818	Jkamp	0.290148	Other	Other	Other	0.3
ENSMUSG00000005089.15	4.23524	-0.0378417	0.23149	0.592829	0.825529	Slc1a2	0.27661	Other	Other	Other	0.3
ENSMUSG00000005102.13	114.515	0.124348	0.173985	0.323078	0.629275	Eif2ak4	0.668237	Other	Other	Other	0.3
ENSMUSG00000005103.12	632.203	-0.141485	0.103796	0.129515	0.388873	Wdr1	1.36263	Other	Other	Other	0.3
ENSMUSG00000005125.13	57.6885	-0.854999	0.282842	0.000159	0.00280487	Ndrg1	8.47785	Other	Other	Other	0.3
ENSMUSG00000005142.10	349.437	0.0428933	0.102541	0.647413	0.855306	Man2b1	0.225487	Other	Other	Other	0.3
ENSMUSG00000005148.8	1666.91	-0.13622	0.0987795	0.128829	0.387789	Klf5	1.36666	Downregulated in diff.	Other	Developmental	0.6
ENSMUSG00000005150.16	58.3165	-0.070005	0.168708	0.56551	0.809472	Wdr83	0.304947	Other	Other	Other	0.3
ENSMUSG00000005161.15	1914.65	-0.0437523	0.0845474	0.577952	0.817818	Prdx2	0.290148	Other	Other	Other	0.3
ENSMUSG00000005198.15	1250.44	0.0945732	0.0986598	0.292484	0.599418	Polr2a	0.738366	Downregulated in diff.	Other	Developmental	0.6
ENSMUSG00000005204.12	197.344	-1.10786	0.629124	0.00244596	0.0259752	Senp3	5.26672	Other	Lin28a target	Other	0.3
ENSMUSG00000005225.15	190.966	0.425592	0.122759	0.000117	0.00219471	Plekha8	8.83176	Other	Other	Other	0.3
ENSMUSG00000005233.16	859.248	0.461222	0.101846	1.2e-06	4.06e-05	Spc25	14.5879	Other	Other	Other	0.3
ENSMUSG00000005237.14	4.94246	-0.0323127	0.238633	0.404432	0.69735	Dnah2	0.520045	Other	Other	Other	0.3
ENSMUSG00000005251.15	28.7438	0.286791	0.280974	0.0680974	0.266227	Ripk4	1.90927	Other	Other	Other	0.3
ENSMUSG00000005267.13	9.91542	0.193919	0.324009	0.0674566	0.265141	Zfp287	1.91517	Other	Other	Other	0.3
ENSMUSG00000005268.20	29.0304	-0.671946	0.421955	0.00602571	0.0512449	Prlr	4.28645	Other	Other	Other	0.3
ENSMUSG00000005299.6	307.856	0.211775	0.109405	0.0294023	0.157611	Letm1	2.66556	Other	Other	Other	0.3
ENSMUSG00000005312.15	568.044	-0.0276279	0.0831756	0.722241	0.891701	Ubqln1	0.165368	Other	Other	Other	0.3
ENSMUSG00000005354.16	460.085	-0.0335147	0.136848	0.760289	0.910776	Txn2	0.134832	Other	Other	Other	0.3
ENSMUSG00000005360.14	19.087	0.0262722	0.217369	0.779156	0.919075	Slc1a3	0.121745	Other	Other	Other	0.3
ENSMUSG00000005362.14	170.135	0.0170001	0.152736	0.886241	0.962958	Crbn	0.0544552	Other	Other	Other	0.3
ENSMUSG00000005370.4	2334.68	-0.342328	0.0667267	9.87e-08	4.2e-06	Msh6	17.8596	Other	Other	Other	0.3
ENSMUSG00000005371.15	224.557	0.228277	0.157999	0.0684822	0.266808	Fbxo11	1.90613	Other	Other	Other	0.3
ENSMUSG00000005373.13	8.79738	2.56624	1.07049	0.000498	0.00738461	Mlxipl	7.08126	Other	Other	Other	0.3
ENSMUSG00000005374.13	84.7871	0.0207172	0.153301	0.862215	0.953864	Tbl2	0.0681438	Other	Other	Other	0.3
ENSMUSG00000005397.8	436.768	-0.564747	0.115271	1.39e-07	5.75e-06	Nid1	17.4078	Downregulated in diff.	Other	Developmental	0.6
ENSMUSG00000005410.6	1984.59	-0.0669556	0.0836715	0.391929	0.688621	Mcm5	0.538217	Other	Other	Other	0.3
ENSMUSG00000005413.8	69.3912	0.0602336	0.174728	0.620649	0.841769	Hmox1	0.248504	Other	Other	Other	0.3
ENSMUSG00000005417.17	364.162	0.0698586	0.103085	0.453375	0.733622	Mprip	0.446891	Other	Other	Other	0.3
ENSMUSG00000005442.13	153.621	-0.0705782	0.157864	0.554634	0.803289	Cic	0.316008	Other	Other	Other	0.3
ENSMUSG00000005447.12	234.262	-0.181269	0.130758	0.101331	0.336743	Pafah1b3	1.57028	Other	Other	Other	0.3
ENSMUSG00000005469.10	279.781	0.1208	0.11231	0.224881	0.526655	Prkaca	0.925071	Other	Other	Other	0.3
ENSMUSG00000005470.8	367.076	-0.0014723	0.0974472	0.985681	0.995741	Asf1b	0.00615721	Other	Other	Other	0.3
ENSMUSG00000005481.18	1890.15	-0.0121641	0.0727371	0.859905	0.952951	Ddx39	0.0695266	Other	Other	Other	0.3
ENSMUSG00000005483.10	791.863	-0.063192	0.0892027	0.444349	0.725857	Dnajb1	0.462243	Other	Other	Other	0.3
ENSMUSG00000005501.14	145.928	0.749183	0.178906	2.56e-06	8.02e-05	Usp40	13.6066	Other	Other	Other	0.3
ENSMUSG00000005503.8	5.59211	-3.32618	1.02773	0.000149	0.00266862	Evx1	8.54969	Other	Lin28a target	Other	0.3
ENSMUSG00000005505.12	107.775	-0.0388457	0.150001	0.74062	0.901662	Kbtbd4	0.149342	Other	Other	Other	0.3
ENSMUSG00000005506.16	2556.44	0.0307733	0.0625353	0.610557	0.834692	Celf1	0.260684	Other	Other	Other	0.3
ENSMUSG00000005510.9	512.338	-0.0366805	0.0943994	0.67162	0.867262	Ndufs3	0.20546	Other	Other	Other	0.3
ENSMUSG00000005514.14	222.628	0.285642	0.117369	0.00596511	0.0508479	Por	4.29767	Other	Other	Other	0.3
ENSMUSG00000005533.10	169.636	0.100743	0.131264	0.360799	0.660364	Igf1r	0.598666	Other	Other	Other	0.3
ENSMUSG00000005534.10	44.7268	0.147068	0.233461	0.237936	0.540753	Insr	0.886958	Other	Other	Other	0.3
ENSMUSG00000005566.14	3915.89	-0.117801	0.0715742	0.0835239	0.300398	Trim28	1.73505	Other	Other	Other	0.3
ENSMUSG00000005575.16	197.045	-0.221274	0.134371	0.0504513	0.221561	Ube2m	2.17423	Other	Other	Other	0.3
ENSMUSG00000005580.11	8.44995	0.0896437	0.244131	0.298078	0.604518	Adcy9	0.726142	Other	Other	Other	0.3
ENSMUSG00000005609.16	594.251	0.33264	0.161803	0.0113861	0.0808656	Ctr9	3.62833	Other	Other	Other	0.3
ENSMUSG00000005610.17	7365.23	-0.0778106	0.0723718	0.259043	0.565573	Eif4g2	0.822214	Other	Other	Other	0.3
ENSMUSG00000005615.15	181.431	0.190482	0.126882	0.0782826	0.289755	Pcyt1a	1.7871	Other	Other	Other	0.3
ENSMUSG00000005621.11	145.221	0.0856005	0.1326	0.439708	0.723486	Zfp592	0.466962	Other	Other	Other	0.3
ENSMUSG00000005625.15	1287.82	0.138261	0.133671	0.217156	0.517381	Psmd4	0.950702	Other	Other	Other	0.3
ENSMUSG00000005656.9	697.631	-0.180803	0.120469	0.0833238	0.30035	Snx6	1.73528	Other	Other	Other	0.3
ENSMUSG00000005667.8	966.77	1.27931	0.112279	6.87e-31	2.79e-28	Mthfd2	91.5345	Other	Other	Other	0.3
ENSMUSG00000005672.12	435.056	-0.205966	0.132055	0.0652799	0.260442	Kit	1.94097	Downregulated in diff.	Other	Developmental	0.6
ENSMUSG00000005674.9	94.9813	0.108692	0.152931	0.363402	0.662306	Tomm40l	0.594431	Other	Other	Other	0.3
ENSMUSG00000005681.12	38.219	-0.0588758	0.185931	0.623874	0.844095	Apoa2	0.244523	Other	Other	Other	0.3
ENSMUSG00000005682.9	229.724	0.058921	0.11372	0.556634	0.804623	Pan2	0.313614	Other	Other	Other	0.3
ENSMUSG00000005683.8	1213.11	-0.105966	0.0752854	0.136833	0.401526	Cs	1.31643	Other	Other	Other	0.3
ENSMUSG00000005686.17	26.2363	-0.292644	0.304727	0.0625954	0.253204	Ampd3	1.98163	Downregulated in diff.	Other	Developmental	0.6
ENSMUSG00000005687.14	992.636	-0.050946	0.106395	0.591618	0.825061	Bcas2	0.277427	Other	Other	Other	0.3
ENSMUSG00000005698.15	1597.19	0.317513	0.0938911	0.000262	0.00430106	Ctcf	7.86109	Other	Other	Other	0.3
ENSMUSG00000005699.16	64.6597	0.366231	0.250596	0.0270017	0.148672	Pard6a	2.74979	Other	Other	Other	0.3
ENSMUSG00000005705.10	10.2551	0.0740042	0.230017	0.438774	0.722815	Agrp	0.468301	Other	Other	Other	0.3
ENSMUSG00000005718.8	76.7336	-0.406755	0.218597	0.0112286	0.0800903	Tfap4	3.64223	Other	Other	Other	0.3
ENSMUSG00000005732.14	3489.62	-0.093529	0.0650479	0.134021	0.397344	Ranbp1	1.33154	Other	Other	Other	0.3
ENSMUSG00000005774.12	70.6287	-0.0971305	0.17705	0.432937	0.719035	Rfx5	0.475867	Other	Other	Other	0.3
ENSMUSG00000005779.12	2404.42	-0.0175294	0.0879992	0.829493	0.94118	Psmb4	0.0874581	Other	Other	Other	0.3
ENSMUSG00000005802.12	37.7527	0.410652	0.327698	0.0257991	0.14406	Slc30a4	2.79525	Other	Other	Other	0.3
ENSMUSG00000005804.14	109.014	0.438164	0.258845	0.0127461	0.0877505	Bloc1s6	3.51045	Other	Other	Other	0.3
ENSMUSG00000005813.12	516.204	0.0466341	0.0888051	0.57224	0.813776	Metap1	0.297297	Other	Other	Other	0.3
ENSMUSG00000005823.9	79.3758	0.276595	0.190905	0.0489887	0.21736	Gpr108	2.20184	Other	Other	Other	0.3
ENSMUSG00000005846.12	3295.02	-0.0241848	0.0706041	0.718971	0.890678	Rsl1d1	0.167024	Other	Other	Other	0.3
ENSMUSG00000005871.15	686.889	0.243367	0.130175	0.0287489	0.155306	Apc	2.68681	Other	Other	Other	0.3
ENSMUSG00000005873.6	98.7593	-0.0824419	0.18799	0.496235	0.765884	Reep5	0.384802	Other	Other	Other	0.3
ENSMUSG00000005881.13	239.475	0.0916984	0.116426	0.368116	0.666902	Ergic3	0.584453	Other	Other	Other	0.3
ENSMUSG00000005882.18	137.298	0.0593566	0.137961	0.600687	0.829744	Uqcc1	0.269261	Other	Other	Other	0.3
ENSMUSG00000005886.14	119.568	-0.0238468	0.180696	0.839151	0.944959	Ncoa2	0.0816769	Other	Other	Other	0.3
ENSMUSG00000005892.4	77.0411	-0.654839	0.237847	0.00054	0.00781301	Trh	6.99991	Other	Other	Other	0.3
ENSMUSG00000005893.14	355.418	0.0941479	0.105154	0.319481	0.625759	Nr2c2	0.676321	Other	Other	Other	0.3
ENSMUSG00000005897.14	19.0574	0.363538	0.473605	0.0330996	0.169964	Nr2c1	2.5567	Other	Other	Other	0.3
ENSMUSG00000005899.14	276.329	-0.0561321	0.116875	0.5816	0.81967	Smpd4	0.286885	Other	Other	Other	0.3
ENSMUSG00000005907.14	142.445	0.335111	0.239352	0.0345795	0.1744	Pex1	2.51953	Other	Other	Other	0.3
ENSMUSG00000005917.15	24.153	0.0604384	0.208159	0.568491	0.810655	Otx1	0.302841	Other	Other	Other	0.3
ENSMUSG00000005936.19	330.898	0.0501565	0.120227	0.630709	0.846641	Kctd20	0.240178	Other	Other	Other	0.3
ENSMUSG00000005947.11	4.76509	-0.0129363	0.227369	0.857141	0.952002	Itgae	0.0709634	Other	Other	Other	0.3
ENSMUSG00000005949.9	22.2497	0.195768	0.257971	0.147066	0.417017	Ctns	1.26182	Downregulated in diff.	Other	Developmental	0.6
ENSMUSG00000005950.14	4.91603	0.003752	0.227348	0.9592	0.98696	P2rx5	0.0189366	Other	Other	Other	0.3
ENSMUSG00000005958.15	177.13	-0.431934	0.168835	0.00200352	0.0223153	Ephb3	5.48582	Downregulated in diff.	Other	Developmental	0.6
ENSMUSG00000005968.14	35.793	0.974808	0.336102	0.000221	0.00374385	Tuft1	8.06126	Other	Other	Other	0.3
ENSMUSG00000005973.6	1018.86	-0.423033	0.0849538	1.51e-07	6.16e-06	Rcn1	17.3081	Downregulated in diff.	Other	Developmental	0.6
ENSMUSG00000005981.11	467.111	-0.0443519	0.0843952	0.573261	0.814585	Trap1	0.295863	Other	Other	Other	0.3
ENSMUSG00000005982.14	74.9502	0.144497	0.183573	0.2623	0.569159	Naa60	0.813096	Other	Other	Other	0.3
ENSMUSG00000005983.15	5.85337	0.138479	0.280156	0.0982519	0.330342	1700037C18Rik	1.59797	Other	Other	Other	0.3
ENSMUSG00000005986.16	4.2205	0.0393004	0.235319	0.518015	0.780926	Ankrd13d	0.356742	Other	Other	Other	0.3
ENSMUSG00000006005.18	5713.32	-0.0965467	0.102641	0.295214	0.601719	Tpr	0.732839	Other	Other	Other	0.3
ENSMUSG00000006019.15	23.2534	0.0997077	0.211228	0.405554	0.698256	Dhx34	0.518173	Other	Other	Other	0.3
ENSMUSG00000006021.5	28.4091	-0.06415	0.19332	0.58936	0.824314	Kptn	0.278734	Other	Other	Other	0.3
ENSMUSG00000006024.13	323.753	0.0523442	0.108489	0.589589	0.824477	Napa	0.278448	Other	Other	Other	0.3
ENSMUSG00000006050.12	250.615	-0.0674451	0.144014	0.557876	0.805202	Sra1	0.312577	Other	Other	Other	0.3
ENSMUSG00000006056.13	489.362	-0.36906	0.124161	0.000807	0.0107532	Calcoco2	6.53909	Downregulated in diff.	Other	Developmental	0.6
ENSMUSG00000006057.15	1837.58	-0.247679	0.169992	0.0588221	0.24415	Atp5g1	2.03416	Other	Other	Other	0.3
ENSMUSG00000006058.10	571.705	-0.0859301	0.0852895	0.279557	0.585581	Snf8	0.772059	Other	Other	Other	0.3
ENSMUSG00000006095.12	266.058	0.0212189	0.126469	0.845096	0.946848	Tbcb	0.0787953	Other	Other	Other	0.3
ENSMUSG00000006127.9	52.0565	0.236621	0.203111	0.0930969	0.320992	Inpp5k	1.63939	Other	Other	Other	0.3
ENSMUSG00000006134.4	410.545	0.262172	0.0901542	0.00171692	0.0198657	Crkl	5.65358	Other	Other	Other	0.3
ENSMUSG00000006169.19	591.531	0.145417	0.104777	0.121439	0.375572	Clint1	1.41284	Other	Other	Other	0.3
ENSMUSG00000006179.9	35.2573	0.350855	0.295388	0.0389167	0.188864	Prss16	2.40458	Other	Other	Other	0.3
ENSMUSG00000006191.17	151.996	0.116939	0.130412	0.288203	0.594903	Cdkal1	0.749274	Other	Other	Other	0.3
ENSMUSG00000006200.3	107.6	0.257661	0.16309	0.0454066	0.2077	Rhox6	2.26743	Other	Other	Other	0.3
ENSMUSG00000006205.13	103.657	-0.218685	0.176408	0.0978366	0.329619	Htra1	1.60113	Other	Other	Other	0.3
ENSMUSG00000006215.12	90.3352	-0.0699562	0.151701	0.552767	0.802487	Zbtb17	0.317449	Other	Other	Other	0.3
ENSMUSG00000006216.10	14.0117	0.0858113	0.231628	0.388817	0.685604	Clcnkb	0.544552	Other	Other	Other	0.3
ENSMUSG00000006219.12	912.725	-0.198473	0.0945585	0.0219209	0.128964	Fblim1	2.95496	Downregulated in diff.	Other	Developmental	0.6
ENSMUSG00000006262.15	187.219	0.0776266	0.226025	0.445124	0.726522	Mob1b	0.460922	Other	Other	Other	0.3
ENSMUSG00000006273.14	1840.72	-0.0178805	0.0710775	0.791592	0.924592	Atp6v1b2	0.113111	Other	Other	Other	0.3
ENSMUSG00000006276.10	259.913	0.157853	0.111962	0.111025	0.355637	Eps15l1	1.49152	Other	Other	Other	0.3
ENSMUSG00000006281.8	41.5019	0.0994928	0.202289	0.414225	0.705943	Tep1	0.502376	Other	Other	Other	0.3
ENSMUSG00000006288.8	84.6514	-0.0900078	0.147289	0.440905	0.724178	Ttc5	0.465584	Other	Other	Other	0.3
ENSMUSG00000006289.14	345.455	-0.118674	0.15313	0.320104	0.626228	Osgep	0.67524	Other	Other	Other	0.3
ENSMUSG00000006299.13	1508.11	-0.0524844	0.0750525	0.460629	0.738646	Aamp	0.437046	Other	Other	Other	0.3
ENSMUSG00000006301.17	86.394	-0.404589	0.177483	0.00459565	0.0422049	Tmbim1	4.56645	Other	Other	Other	0.3
ENSMUSG00000006304.14	1692.67	-0.0224747	0.0834445	0.77286	0.916162	Arpc2	0.126326	Other	Other	Other	0.3
ENSMUSG00000006307.16	275.817	-0.0093747	0.117254	0.926165	0.976733	Kmt2b	0.0339636	Other	Other	Other	0.3
ENSMUSG00000006310.10	21.9649	-0.288401	0.384981	0.0503253	0.221207	Zbtb32	2.17653	Other	Other	Other	0.3
ENSMUSG00000006311.8	10.6984	-0.180671	0.32099	0.0514592	0.224144	Etv2	2.1575	Other	Other	Other	0.3
ENSMUSG00000006313.5	13.4379	-0.23647	0.344172	0.0684215	0.266769	Upk1a	1.90634	Other	Other	Other	0.3
ENSMUSG00000006315.9	211.656	-0.0461343	0.124172	0.662716	0.862553	Tmem147	0.213315	Other	Other	Other	0.3
ENSMUSG00000006333.14	10401.6	-0.0989607	0.116095	0.332408	0.637068	Rps9	0.650481	Other	Other	Other	0.3
ENSMUSG00000006335.16	63.8691	0.191841	0.227794	0.162897	0.442846	Tfpt	1.17512	Other	Other	Other	0.3
ENSMUSG00000006342.15	70.789	-0.007912	0.152775	0.945634	0.982561	Susd2	0.0253805	Downregulated in diff.	Other	Developmental	0.6
ENSMUSG00000006345.10	34.0355	-0.263233	0.337294	0.0668893	0.263978	Ggt1	1.92151	Downregulated in diff.	Other	Developmental	0.6
ENSMUSG00000006356.10	253.372	-0.378912	0.127434	0.000771	0.0103613	Crip2	6.59265	Other	Other	Other	0.3
ENSMUSG00000006360.11	210.168	-0.347832	0.1475	0.00518318	0.046009	Crip1	4.44194	Other	Other	Other	0.3
ENSMUSG00000006369.14	88.6408	-0.284823	0.194097	0.0452652	0.207331	Fbln1	2.26999	Downregulated in diff.	Other	Developmental	0.6
ENSMUSG00000006373.10	558.698	-0.246642	0.173066	0.062024	0.252488	Pgrmc1	1.98571	Other	Other	Other	0.3
ENSMUSG00000006378.15	585.618	-0.18078	0.117953	0.0832743	0.30035	Gcat	1.73528	Other	Other	Other	0.3
ENSMUSG00000006386.15	13.6751	0.00916172	0.231821	0.864647	0.955036	Tek	0.0663727	Other	Other	Other	0.3
ENSMUSG00000006390.15	60.2649	0.0309265	0.176541	0.797884	0.926571	Elovl1	0.110026	Other	Other	Other	0.3
ENSMUSG00000006392.16	415.133	0.0554068	0.102576	0.550388	0.801034	Med8	0.320065	Other	Other	Other	0.3
ENSMUSG00000006398.15	1172.04	-0.055482	0.0913368	0.5109	0.775726	Cdc20	0.366381	Other	Other	Other	0.3
ENSMUSG00000006403.13	8.16249	-0.0590771	0.234269	0.452394	0.732671	Adamts4	0.448763	Other	Other	Other	0.3
ENSMUSG00000006412.10	348.168	0.0276597	0.109515	0.777282	0.918479	Pfdn2	0.122682	Other	Other	Other	0.3
ENSMUSG00000006418.17	176.847	-0.150992	0.127186	0.163083	0.442977	Rnf114	1.1747	Other	Other	Other	0.3
ENSMUSG00000006423.15	156.796	0.0356402	0.121411	0.734328	0.898421	C330007P06Rik	0.154536	Other	Other	Other	0.3
ENSMUSG00000006435.16	98.3983	0.132918	0.162787	0.282597	0.589095	Neurl1a	0.763427	Downregulated in diff.	Other	Developmental	0.6
ENSMUSG00000006442.10	603.923	-0.251837	0.0991881	0.00539673	0.0472723	Srm	4.40286	Other	Other	Other	0.3
ENSMUSG00000006445.3	90.4728	-1.26182	0.27367	2.35e-07	9.15e-06	Epha2	16.7374	Other	Lin28a target	Other	0.3
ENSMUSG00000006456.10	534.105	-0.421532	0.109425	2.68e-05	0.000632	Rbm14	10.6267	Other	Other	Other	0.3
ENSMUSG00000006463.13	19.4085	0.0767717	0.216381	0.483886	0.757716	Zdhhc24	0.400271	Other	Other	Other	0.3
ENSMUSG00000006464.9	11.2184	0.0926274	0.245343	0.272056	0.578633	Bbs1	0.78928	Other	Other	Other	0.3
ENSMUSG00000006471.18	34.5886	-0.300921	0.30717	0.060617	0.24906	Ndor1	2.00544	Other	Other	Other	0.3
ENSMUSG00000006476.19	5.31296	0.272473	0.489732	0.0158155	0.10223	Nsmf	3.29011	Other	Other	Other	0.3
ENSMUSG00000006494.11	308.42	-0.414777	0.24542	0.0142614	0.0946569	Pdk1	3.40115	Other	Other	Other	0.3
ENSMUSG00000006498.16	1148.49	-0.128333	0.106998	0.179352	0.466086	Ptbp1	1.10133	Other	Other	Other	0.3
ENSMUSG00000006517.5	200.206	0.107011	0.152015	0.370957	0.669805	Mvd	0.578187	Other	Other	Other	0.3
ENSMUSG00000006519.11	157.795	0.174338	0.133648	0.119651	0.372208	Cyba	1.42582	Downregulated in diff.	Other	Developmental	0.6
ENSMUSG00000006527.16	144.298	0.26593	0.157378	0.0354567	0.177078	Sfmbt1	2.49754	Other	Other	Other	0.3
ENSMUSG00000006567.11	4.18455	0.0277349	0.233793	0.638675	0.85048	Atp7b	0.233651	Other	Other	Other	0.3
ENSMUSG00000006575.14	157.083	-1.03426	0.146379	1.12e-13	1.17e-11	Rundc3a	36.3124	Downregulated in diff.	Lin28a target	Developmental	0.6
ENSMUSG00000006576.16	12.5558	-0.0228688	0.229226	0.737851	0.900317	Slc4a3	0.151494	Other	Other	Other	0.3
ENSMUSG00000006585.3	1276.8	-0.0185476	0.0668821	0.770573	0.914825	Cdt1	0.128433	Other	Other	Other	0.3
ENSMUSG00000006586.15	21.6698	-0.046552	0.207859	0.667708	0.865732	Runx1t1	0.208008	Other	Other	Other	0.3
ENSMUSG00000006587.6	4.13181	-0.0910717	0.252751	0.194875	0.487756	Snai3	1.03577	Other	Other	Other	0.3
ENSMUSG00000006589.8	862.577	-0.403506	0.0925813	3.32e-06	0.0001	Aprt	13.2871	Other	Other	Other	0.3
ENSMUSG00000006599.13	1050.33	-0.190828	0.0916934	0.0237434	0.136122	Gtf2h1	2.87703	Other	Other	Other	0.3
ENSMUSG00000006641.12	85.1929	0.00152847	0.151105	0.990489	0.997483	Slc5a6	0.00363598	Other	Other	Other	0.3
ENSMUSG00000006651.8	46.3979	0.129715	0.21601	0.302395	0.609562	Aplp1	0.714155	Other	Other	Other	0.3
ENSMUSG00000006673.14	234.641	-0.0220693	0.12484	0.834669	0.942734	Qrich1	0.0850767	Other	Other	Other	0.3
ENSMUSG00000006675.10	8.59076	0.051898	0.228793	0.540377	0.79719	P4htm	0.327004	Downregulated in diff.	Other	Developmental	0.6
ENSMUSG00000006676.16	438.659	-0.0528294	0.101786	0.565242	0.809472	Usp19	0.304947	Other	Other	Other	0.3
ENSMUSG00000006678.6	740.333	0.176178	0.15941	0.155813	0.432133	Pola1	1.21045	Other	Other	Other	0.3
ENSMUSG00000006699.17	1822.76	0.00939368	0.0674665	0.885448	0.962933	Cdc42	0.0544922	Other	Other	Other	0.3
ENSMUSG00000006705.13	203.021	0.260436	0.160465	0.0417101	0.197232	Pknox1	2.34204	Other	Other	Other	0.3
ENSMUSG00000006715.11	526.352	-0.0948267	0.148401	0.417667	0.70812	Gmnn	0.497934	Other	Other	Other	0.3
ENSMUSG00000006717.7	294.567	-0.03843	0.123232	0.714696	0.888926	Acot13	0.169865	Other	Other	Other	0.3
ENSMUSG00000006720.16	13.7643	-0.009025	0.213004	0.924862	0.976592	Zfp184	0.0341717	Other	Other	Other	0.3
ENSMUSG00000006728.12	927.009	-0.179067	0.101615	0.0509193	0.222812	Cdk4	2.1661	Other	Other	Other	0.3
ENSMUSG00000006731.10	18.3916	0.0267785	0.209709	0.796917	0.926406	B4galnt1	0.110283	Other	Other	Other	0.3
ENSMUSG00000006732.14	242.319	0.0130336	0.13486	0.908606	0.970272	Mettl1	0.0435393	Other	Other	Other	0.3
ENSMUSG00000006736.9	189.302	0.13378	0.129999	0.223596	0.525656	Tspan31	0.927808	Other	Other	Other	0.3
ENSMUSG00000006740.14	3883.77	-0.0516997	0.0641463	0.402142	0.696323	Kif5b	0.522172	Other	Other	Other	0.3
ENSMUSG00000006763.14	161.298	-0.135251	0.142178	0.242746	0.545739	Saal1	0.873716	Other	Other	Other	0.3
ENSMUSG00000006782.16	30.4361	-0.115503	0.205563	0.355595	0.6557	Cnp	0.608892	Other	Other	Other	0.3
ENSMUSG00000006784.14	5.77501	0.078837	0.242215	0.318468	0.6254	Ttc25	0.677149	Downregulated in diff.	Other	Developmental	0.6
ENSMUSG00000006800.14	704.784	-0.192522	0.0865761	0.0166383	0.10554	Sulf2	3.24414	Other	Other	Other	0.3
ENSMUSG00000006818.5	1545.69	-0.236105	0.0659055	0.000187	0.00322857	Sod2	8.27489	Downregulated in diff.	Other	Developmental	0.6
ENSMUSG00000006850.8	19.2406	0.0207763	0.200826	0.85135	0.949761	Tmco6	0.0743642	Other	Other	Other	0.3
ENSMUSG00000006906.10	44.5209	0.102201	0.195725	0.409435	0.701607	Stambp	0.511264	Other	Other	Other	0.3
ENSMUSG00000006920.14	69.6418	0.0784187	0.189736	0.51766	0.780643	Ezh1	0.357265	Other	Other	Other	0.3
ENSMUSG00000006930.15	125.269	-0.0810391	0.132878	0.464282	0.741409	Hap1	0.431658	Downregulated in diff.	Other	Developmental	0.6
ENSMUSG00000006931.15	27.6122	0.512436	0.402964	0.0160107	0.103081	P3h4	3.27815	Other	Other	Other	0.3
ENSMUSG00000006932.17	2992.46	0.0226217	0.0700904	0.736428	0.899333	Ctnnb1	0.153073	Other	Other	Other	0.3
ENSMUSG00000006941.5	328.911	0.264535	0.131518	0.0188374	0.115427	Eif1b	3.11494	Other	Other	Other	0.3
ENSMUSG00000006958.14	5.48665	0.0229586	0.231442	0.719439	0.8909	Chrd	0.166664	Other	Other	Other	0.3
ENSMUSG00000006998.16	2349.44	-0.0131418	0.0718217	0.847	0.947586	Psmd2	0.0776714	Other	Other	Other	0.3
ENSMUSG00000007021.5	6.40797	0.0403851	0.229694	0.598987	0.828415	Syngr3	0.271574	Other	Other	Other	0.3
ENSMUSG00000007029.16	360.715	-0.217732	0.196724	0.112189	0.358231	Vars	1.48104	Other	Other	Other	0.3
ENSMUSG00000007034.15	14.724	-0.0025467	0.216577	0.976386	0.992341	Slc44a4	0.0110927	Other	Other	Other	0.3
ENSMUSG00000007035.15	6.50663	-0.0297476	0.230416	0.664622	0.863802	Msh5	0.211227	Other	Other	Other	0.3
ENSMUSG00000007036.15	93.3831	0.0156304	0.153234	0.897244	0.965969	Abhd16a	0.0499517	Other	Other	Other	0.3
ENSMUSG00000007038.5	72.6588	0.655979	0.238909	0.000555	0.00799504	Neu1	6.96668	Downregulated in diff.	Other	Developmental	0.6
ENSMUSG00000007039.12	378.915	-0.360819	0.16501	0.00705783	0.0573034	Ddah2	4.12523	Other	Other	Other	0.3
ENSMUSG00000007041.9	141.807	-0.0161449	0.141878	0.88573	0.962934	Clic1	0.0544919	Other	Other	Other	0.3
ENSMUSG00000007050.17	414.178	-0.201548	0.110078	0.039399	0.190253	Lsm2	2.39401	Other	Other	Other	0.3
ENSMUSG00000007080.14	333.959	-0.691569	0.154348	7.48e-07	2.66e-05	Pole	15.1998	Other	Other	Other	0.3
ENSMUSG00000007097.14	9.45043	0.0253425	0.222869	0.765344	0.913115	Atp1a2	0.131132	Other	Other	Other	0.3
ENSMUSG00000007207.10	16.9177	0.11654	0.228042	0.3188	0.625557	Stx1a	0.676788	Other	Other	Other	0.3
ENSMUSG00000007216.6	41.5242	0.123074	0.197101	0.33402	0.639152	Zfp775	0.64577	Other	Other	Other	0.3
ENSMUSG00000007338.10	298.87	0.0449099	0.112188	0.660189	0.861307	Mrpl49	0.215401	Other	Other	Other	0.3
ENSMUSG00000007379.15	258.54	-0.671298	0.134543	6.55e-08	2.89e-06	Dennd2c	18.4007	Other	Other	Other	0.3
ENSMUSG00000007411.16	437.707	0.12114	0.104742	0.197371	0.4916	Mark3	1.02444	Other	Other	Other	0.3
ENSMUSG00000007415.15	413.497	-0.0516112	0.10494	0.583128	0.820153	Gatad1	0.286035	Other	Other	Other	0.3
ENSMUSG00000007458.14	861.31	-0.170964	0.114374	0.0887623	0.311639	M6pr	1.68205	Other	Other	Other	0.3
ENSMUSG00000007476.18	150.356	-0.0538086	0.127616	0.617966	0.840057	Lrrc8a	0.251441	Other	Other	Other	0.3
ENSMUSG00000007480.4	13.6638	-1.91179	0.614517	9e-05	0.00177149	Mc5r	9.14082	Downregulated in diff.	Lin28a target	Developmental	0.6
ENSMUSG00000007564.15	1375.11	-0.119599	0.14191	0.299436	0.606322	Ppp2r1a	0.721845	Other	Other	Other	0.3
ENSMUSG00000007589.9	239.148	-0.130018	0.117906	0.204785	0.500799	Tinf2	0.997696	Other	Other	Other	0.3
ENSMUSG00000007594.10	4.74111	0.158098	0.306188	0.0438444	0.203313	Hapln4	2.29823	Other	Other	Other	0.3
ENSMUSG00000007603.9	88.6915	-0.171707	0.163413	0.170607	0.454268	Dus3l	1.13839	Other	Other	Other	0.3
ENSMUSG00000007610.15	128.622	1.71514	0.20457	3.43e-18	5.5e-16	Gtpbp3	50.6907	Other	Other	Other	0.3
ENSMUSG00000007613.15	117.421	-0.0981694	0.170977	0.423913	0.712393	Tgfbr1	0.489254	Other	Other	Other	0.3
ENSMUSG00000007617.18	137.94	0.10893	0.19596	0.382907	0.679365	Homer1	0.55774	Other	Other	Other	0.3
ENSMUSG00000007646.13	72.6366	0.47819	0.249056	0.00705938	0.0573034	Rad51c	4.12523	Other	Other	Other	0.3
ENSMUSG00000007656.13	961.443	-0.111097	0.0877072	0.172043	0.456095	Arpp19	1.13259	Other	Other	Other	0.3
ENSMUSG00000007659.18	121.952	-0.14284	0.147113	0.226436	0.528013	Bcl2l1	0.921354	Other	Other	Other	0.3
ENSMUSG00000007670.10	859.319	-0.0244023	0.0821766	0.75113	0.906814	Khsrp	0.141121	Other	Other	Other	0.3
ENSMUSG00000007721.6	272.001	-0.0461215	0.122599	0.660107	0.861307	Ccdc124	0.215401	Other	Other	Other	0.3
ENSMUSG00000007739.10	2337.66	-0.0782047	0.0971364	0.376897	0.675033	Cct4	0.56697	Other	Other	Other	0.3
ENSMUSG00000007777.9	100.588	-0.174241	0.217547	0.19379	0.486508	0610009B22Rik	1.03946	Other	Other	Other	0.3
ENSMUSG00000007783.10	43.6506	-0.0239524	0.17233	0.840228	0.945311	Cpt1c	0.0811397	Other	Other	Other	0.3
ENSMUSG00000007812.16	114.487	0.0309253	0.135538	0.782896	0.920884	Zfp655	0.118909	Other	Other	Other	0.3
ENSMUSG00000007815.13	1277.98	-0.104515	0.0758289	0.144996	0.413765	Rhoa	1.27312	Other	Other	Other	0.3
ENSMUSG00000007817.15	66.6895	-0.591968	0.211045	0.000558	0.0080297	Zmiz1	6.96044	Other	Other	Other	0.3
ENSMUSG00000007827.10	547.399	0.649254	0.166743	1.07e-05	0.000288	Ankrd26	11.7622	Other	Other	Other	0.3
ENSMUSG00000007833.15	159.66	0.00259704	0.143343	0.982906	0.994966	Aldh16a1	0.00728029	Other	Other	Other	0.3
ENSMUSG00000007836.6	2209.56	0.192132	0.0601177	0.000934	0.0121125	Hnrnpa0	6.36736	Other	Other	Other	0.3
ENSMUSG00000007837.11	76.4116	-0.0979773	0.16927	0.425767	0.71366	Prrg2	0.486691	Other	Other	Other	0.3
ENSMUSG00000007850.16	849.121	-0.0993489	0.0942179	0.250046	0.554531	Hnrnph1	0.850659	Other	Other	Other	0.3
ENSMUSG00000007867.9	69.0092	0.223944	0.196492	0.104899	0.344504	Ift43	1.53741	Other	Other	Other	0.3
ENSMUSG00000007872.3	384.378	-1.31842	0.1093	1.17e-34	6.1e-32	Id3	103.692	Other	Lin28a target	Other	0.3
ENSMUSG00000007880.16	1067.14	-0.253024	0.092399	0.00299067	0.0301586	Arid1a	5.05129	Other	Other	Other	0.3
ENSMUSG00000007888.15	7.23798	-0.125456	0.26603	0.153293	0.428325	Crlf1	1.22322	Other	Other	Other	0.3
ENSMUSG00000007891.16	949.216	-0.0596601	0.0995078	0.508761	0.774008	Ctsd	0.369579	Other	Other	Other	0.3
ENSMUSG00000007892.8	13595.8	0.0962635	0.0899929	0.250151	0.554531	Rplp1	0.850659	Other	Other	Other	0.3
ENSMUSG00000007907.4	12.4977	-0.224665	0.330751	0.0781925	0.289642	Cabs1	1.78766	Other	Other	Other	0.3
ENSMUSG00000007944.8	7.11655	-0.0148919	0.229445	0.821406	0.937397	Ttc9b	0.0932682	Other	Other	Other	0.3
ENSMUSG00000007946.11	7.10185	0.144589	0.277322	0.132132	0.394038	Phox2a	1.34359	Other	Other	Other	0.3
ENSMUSG00000007950.9	18.3987	0.0504047	0.212739	0.63293	0.847134	Abhd8	0.239338	Other	Other	Other	0.3
ENSMUSG00000007987.12	19.7064	-0.059371	0.206972	0.594788	0.826342	Ift22	0.275189	Other	Other	Other	0.3
ENSMUSG00000007989.7	45.8604	0.977494	0.269789	1.94e-05	0.000478	Fzd3	11.0309	Other	Other	Other	0.3
ENSMUSG00000008035.12	26.3125	0.307953	0.318806	0.0564577	0.237834	Mid1ip1	2.07198	Other	Other	Other	0.3
ENSMUSG00000008036.11	54.0718	0.270166	0.246662	0.0753549	0.283007	Ap2s1	1.82109	Other	Other	Other	0.3
ENSMUSG00000008090.14	19.0538	-0.0788518	0.209469	0.490887	0.762148	Fgfrl1	0.391857	Other	Other	Other	0.3
ENSMUSG00000008129.14	19.7169	0.0427748	0.211909	0.682967	0.873111	4930432K21Rik	0.195763	Other	Other	Other	0.3
ENSMUSG00000008136.14	5.41817	0.109674	0.260531	0.163725	0.443959	Fhl2	1.1715	Other	Other	Other	0.3
ENSMUSG00000008140.17	507.926	-0.0911059	0.0855552	0.253006	0.558066	Emc10	0.841492	Other	Other	Other	0.3
ENSMUSG00000008153.11	7.73858	0.156505	0.308423	0.0232473	0.134226	Clstn3	2.89727	Other	Other	Other	0.3
ENSMUSG00000008167.14	119.316	-0.104396	0.154816	0.384567	0.681074	Fbxw9	0.554117	Other	Other	Other	0.3
ENSMUSG00000008200.14	728.117	-0.0937701	0.101584	0.306456	0.614595	Fnbp4	0.702292	Other	Other	Other	0.3
ENSMUSG00000008206.16	67.9323	-0.317979	0.20123	0.0305047	0.161739	Cers4	2.62826	Other	Other	Other	0.3
ENSMUSG00000008226.14	86.0875	0.192255	0.22865	0.160952	0.44028	Scrn3	1.18351	Other	Other	Other	0.3
ENSMUSG00000008301.11	533.631	-0.161805	0.0954282	0.0635083	0.255365	Phax	1.96937	Other	Other	Other	0.3
ENSMUSG00000008305.18	183.737	-0.525489	0.170295	0.000281	0.00456161	Tle1	7.77624	Other	Other	Other	0.3
ENSMUSG00000008307.11	5.20186	0.0273048	0.234439	0.6128	0.836361	1700109H08Rik	0.257803	Other	Other	Other	0.3
ENSMUSG00000008318.10	21.6124	0.438027	0.38799	0.0245741	0.13946	Relt	2.84207	Other	Other	Other	0.3
ENSMUSG00000008333.12	3052.65	-0.0292838	0.0828699	0.710121	0.886817	Snrpb2	0.173291	Other	Other	Other	0.3
ENSMUSG00000008348.9	1374.56	-0.0801867	0.1009	0.379535	0.677254	Ubc	0.56223	Other	Other	Other	0.3
ENSMUSG00000008373.16	187.858	-0.181951	0.141467	0.117044	0.367623	Prpf31	1.4437	Other	Other	Other	0.3
ENSMUSG00000008384.8	134.513	-0.250084	0.139083	0.031965	0.166328	Sertad1	2.58789	Other	Other	Other	0.3
ENSMUSG00000008393.9	239.433	0.021785	0.119512	0.8343	0.94262	Carhsp1	0.0852514	Other	Other	Other	0.3
ENSMUSG00000008398.15	26.183	-0.327534	0.376648	0.0468044	0.211985	Elk3	2.23797	Downregulated in diff.	Other	Developmental	0.6
ENSMUSG00000008429.8	103.571	0.0544719	0.155218	0.647217	0.855306	Herpud2	0.225487	Other	Other	Other	0.3
ENSMUSG00000008435.15	85.1796	-0.0067717	0.142028	0.951822	0.984313	Rdh13	0.0228103	Other	Other	Other	0.3
ENSMUSG00000008475.13	743.508	-0.0765454	0.0791185	0.304119	0.611479	Arpc5	0.709626	Other	Other	Other	0.3
ENSMUSG00000008489.18	486.701	-0.0621048	0.100415	0.494456	0.764779	Elavl2	0.386885	Other	Other	Other	0.3
ENSMUSG00000008496.19	5.06216	0.0284696	0.23236	0.658785	0.86093	Pou2f2	0.216032	Other	Other	Other	0.3
ENSMUSG00000008540.11	8.07917	0.0639136	0.241075	0.335061	0.640052	Mgst1	0.643739	Other	Other	Other	0.3
ENSMUSG00000008575.17	505.551	-1.06814	0.103024	2.29e-26	7.59e-24	Nfib	76.8027	Other	Lin28a target	Other	0.3
ENSMUSG00000008601.12	13.3411	-0.063648	0.219627	0.533862	0.792748	Rab25	0.335066	Other	Other	Other	0.3
ENSMUSG00000008604.11	269.102	-0.40577	0.114995	0.000101	0.00196872	Ubqln4	8.98853	Other	Other	Other	0.3
ENSMUSG00000008658.16	6.94236	0.0765401	0.255494	0.0172344	0.108333	Rbfox1	3.20646	Other	Other	Other	0.3
ENSMUSG00000008668.15	11941.6	-0.0922324	0.0741591	0.187983	0.477711	Rps18	1.06579	Other	Other	Other	0.3
ENSMUSG00000008682.13	253.802	-0.15989	0.275518	0.145474	0.414804	Rpl10	1.2695	Other	Other	Other	0.3
ENSMUSG00000008683.16	7471.81	-0.229139	0.124497	0.0330682	0.169902	Rps15a	2.55722	Other	Other	Other	0.3
ENSMUSG00000008690.15	659.802	-0.126542	0.0844847	0.108167	0.35091	Ncaph2	1.51083	Other	Other	Other	0.3
ENSMUSG00000008730.17	471.831	-0.0134619	0.105676	0.887224	0.963126	Hipk1	0.0542038	Other	Other	Other	0.3
ENSMUSG00000008734.9	12.5215	0.047507	0.233336	0.505212	0.772117	Gprc5b	0.373108	Other	Other	Other	0.3
ENSMUSG00000008763.16	624.737	0.209871	0.109359	0.0311897	0.163884	Man1a2	2.60926	Other	Other	Other	0.3
ENSMUSG00000008822.15	148.605	-0.481115	0.209891	0.00313997	0.0313396	Acyp1	4.99587	Other	Other	Other	0.3
ENSMUSG00000008855.17	37.4247	-0.0332833	0.195243	0.770025	0.914641	Hdac5	0.128722	Other	Other	Other	0.3
ENSMUSG00000008859.8	813.269	0.0650282	0.0811964	0.39421	0.690486	Rala	0.534317	Other	Other	Other	0.3
ENSMUSG00000008892.12	1307.35	0.074369	0.0700488	0.266729	0.572678	Vdac3	0.804204	Other	Other	Other	0.3
ENSMUSG00000008958.14	587.392	0.167096	0.128311	0.126297	0.383326	Vps72	1.38336	Other	Other	Other	0.3
ENSMUSG00000008976.16	369.456	-0.192515	0.134361	0.0867374	0.307263	Gabpa	1.70245	Other	Other	Other	0.3
ENSMUSG00000008999.7	13.2679	-0.144548	0.280396	0.107982	0.350547	Bmp7	1.51232	Downregulated in diff.	Other	Developmental	0.6
ENSMUSG00000009013.5	2618.41	-0.422463	0.181894	0.00383858	0.036803	Dynll1	4.76403	Other	Other	Other	0.3
ENSMUSG00000009030.14	177.748	0.0340083	0.125537	0.751468	0.906929	Pdcl	0.140938	Other	Other	Other	0.3
ENSMUSG00000009035.15	96.5116	-0.230728	0.180398	0.0856252	0.304781	Tmem184b	1.71415	Other	Other	Other	0.3
ENSMUSG00000009073.16	278.997	-0.0425254	0.147338	0.711155	0.887395	Nf2	0.172352	Other	Other	Other	0.3
ENSMUSG00000009076.10	58.3193	-0.0451839	0.168156	0.706745	0.88469	Zmat5	0.176756	Other	Other	Other	0.3
ENSMUSG00000009079.16	1367.81	-0.11968	0.11306	0.228615	0.530721	Ewsr1	0.913975	Other	Other	Other	0.3
ENSMUSG00000009090.17	244.301	0.28663	0.14584	0.0181042	0.112301	Ap1b1	3.15455	Other	Other	Other	0.3
ENSMUSG00000009092.5	4.5645	-0.0370767	0.231108	0.60285	0.830892	Derl3	0.267267	Other	Other	Other	0.3
ENSMUSG00000009112.4	269.126	0.208199	0.111219	0.0349916	0.175644	Bcl2l13	2.50928	Other	Other	Other	0.3
ENSMUSG00000009145.6	111.26	-0.288206	0.166845	0.0289323	0.15596	Dqx1	2.68075	Other	Other	Other	0.3
ENSMUSG00000009248.6	4.19159	0.116869	0.270034	0.0969799	0.328714	Ascl2	1.60509	Other	Other	Other	0.3
ENSMUSG00000009291.13	341.697	-0.161284	0.115034	0.110195	0.354489	Pttg1ip	1.49619	Other	Other	Other	0.3
ENSMUSG00000009293.17	213.542	0.0615284	0.136983	0.584349	0.821159	Ube2g2	0.284267	Other	Other	Other	0.3
ENSMUSG00000009376.15	33.2602	0.335819	0.465131	0.0329945	0.169762	Met	2.55841	Other	Other	Other	0.3
ENSMUSG00000009406.13	133.89	0.119341	0.150613	0.317546	0.625189	Elk1	0.677635	Other	Other	Other	0.3
ENSMUSG00000009418.16	307.295	-0.222184	0.120078	0.0336607	0.171229	Nav1	2.546	Other	Other	Other	0.3
ENSMUSG00000009470.17	1110.39	-0.123512	0.0954327	0.15717	0.433673	Tnpo1	1.20532	Other	Other	Other	0.3
ENSMUSG00000009535.13	534.379	-0.0999745	0.118369	0.330424	0.635023	Rnmt	0.655119	Other	Other	Other	0.3
ENSMUSG00000009549.14	690.261	-0.148218	0.113752	0.139395	0.406114	Srp14	1.30004	Other	Other	Other	0.3
ENSMUSG00000009555.16	495.029	-0.219623	0.106077	0.0210637	0.125745	Cdk9	2.99143	Other	Other	Other	0.3
ENSMUSG00000009563.16	90.9819	0.097197	0.160427	0.424739	0.713042	Tor2a	0.487942	Other	Other	Other	0.3
ENSMUSG00000009566.12	231.903	0.0533691	0.11766	0.605815	0.831717	Fpgs	0.265835	Other	Other	Other	0.3
ENSMUSG00000009575.14	3011.77	0.0474852	0.0582774	0.401005	0.695813	Cbx5	0.523229	Other	Other	Other	0.3
ENSMUSG00000009585.18	303.445	-0.30402	0.12539	0.00550469	0.0479622	Apobec3	4.38196	Other	Other	Other	0.3
ENSMUSG00000009596.9	10.2894	0.078544	0.230565	0.415267	0.706394	Taf7l	0.501455	Other	Other	Other	0.3
ENSMUSG00000009621.18	26.9761	0.174198	0.262076	0.164104	0.444798	Vav2	1.16878	Other	Other	Other	0.3
ENSMUSG00000009628.14	256.113	-0.157573	0.111162	0.109106	0.352409	Tex15	1.50468	Other	Other	Other	0.3
ENSMUSG00000009630.10	214.513	-0.470547	0.240704	0.00687604	0.0563118	Ppp2cb	4.15042	Other	Other	Other	0.3
ENSMUSG00000009633.3	4.10497	-0.004814	0.231205	0.934558	0.979964	G0s2	0.0291989	Other	Other	Other	0.3
ENSMUSG00000009640.11	114.966	0.0986976	0.147815	0.392948	0.689246	Dmap1	0.536909	Other	Other	Other	0.3
ENSMUSG00000009647.13	160.048	0.325932	0.245594	0.0402735	0.19244	Mcu	2.37752	Other	Other	Other	0.3
ENSMUSG00000009670.11	22.8754	0.420615	0.376673	0.0272467	0.149467	Tex11	2.7421	Other	Other	Other	0.3
ENSMUSG00000009681.10	94.1706	0.0376165	0.185483	0.750359	0.906419	Bcr	0.14175	Other	Other	Other	0.3
ENSMUSG00000009731.4	21.8328	-0.156532	0.260176	0.185046	0.473294	Kcnd1	1.07919	Other	Other	Other	0.3
ENSMUSG00000009733.9	42.9609	0.3591	0.27684	0.0338278	0.1718	Tfcp2	2.5412	Downregulated in diff.	Other	Developmental	0.6
ENSMUSG00000009739.17	8.27509	0.102409	0.248312	0.254859	0.560417	Pou6f1	0.835428	Other	Other	Other	0.3
ENSMUSG00000009741.15	700.602	0.0695834	0.0974927	0.433993	0.719888	Ubp1	0.474156	Other	Other	Other	0.3
ENSMUSG00000009772.15	10.3643	0.0213618	0.218612	0.81542	0.935398	Nuak2	0.0963481	Other	Other	Other	0.3
ENSMUSG00000009828.15	129.137	0.0948371	0.166219	0.440035	0.723486	Ick	0.466962	Other	Other	Other	0.3
ENSMUSG00000009863.14	1203.82	0.00240083	0.11449	0.98197	0.994502	Sdhb	0.00795353	Other	Other	Other	0.3
ENSMUSG00000009894.15	177.516	0.314911	0.178349	0.0230024	0.13318	Snap47	2.90855	Other	Other	Other	0.3
ENSMUSG00000009905.5	275.342	0.12737	0.110258	0.191729	0.483584	Kdsr	1.04816	Other	Other	Other	0.3
ENSMUSG00000009907.17	536.278	0.020962	0.111099	0.833139	0.942366	Vps4b	0.085641	Other	Other	Other	0.3
ENSMUSG00000009927.9	9814.93	-0.185902	0.108122	0.0537476	0.230898	Rps25	2.11467	Other	Other	Other	0.3
ENSMUSG00000009995.17	53.9006	-0.0429682	0.16622	0.720098	0.891311	Taz	0.165999	Other	Other	Other	0.3
ENSMUSG00000010025.19	55.495	0.127264	0.179574	0.315849	0.622755	Aldh3a2	0.683264	Other	Other	Other	0.3
ENSMUSG00000010045.2	85.0987	0.0370328	0.15806	0.756274	0.909647	Tmem115	0.136622	Other	Other	Other	0.3
ENSMUSG00000010047.12	60.2399	-0.548804	0.260652	0.00384253	0.0368166	Hyal2	4.7635	Other	Other	Other	0.3
ENSMUSG00000010048.10	52.5803	0.0259514	0.167316	0.829897	0.941362	Ifrd2	0.0871778	Other	Other	Other	0.3
ENSMUSG00000010051.15	31.565	-0.310092	0.2749	0.0539415	0.231336	Hyal1	2.11194	Downregulated in diff.	Other	Developmental	0.6
ENSMUSG00000010054.4	166.766	0.0251331	0.125318	0.814962	0.935247	Tusc2	0.096581	Other	Other	Other	0.3
ENSMUSG00000010057.8	56.4524	0.0761365	0.175286	0.536099	0.794329	Nprl2	0.332192	Other	Other	Other	0.3
ENSMUSG00000010066.15	28.163	0.0570119	0.193035	0.631274	0.8467	Cacna2d2	0.240076	Other	Other	Other	0.3
ENSMUSG00000010067.13	74.9359	-0.127268	0.187273	0.31685	0.624378	Rassf1	0.679509	Other	Other	Other	0.3
ENSMUSG00000010095.13	3061.65	0.313755	0.0610194	1.08e-07	4.57e-06	Slc3a2	17.738	Other	Other	Other	0.3
ENSMUSG00000010097.15	385.357	0.10427	0.114632	0.30025	0.607238	Nxf1	0.719667	Other	Other	Other	0.3
ENSMUSG00000010110.17	129.142	-0.0200821	0.140918	0.858989	0.952751	Stx5a	0.0698296	Other	Other	Other	0.3
ENSMUSG00000010122.14	7.54814	0.234249	0.384482	0.0375943	0.18446	Slc47a1	2.43862	Other	Other	Other	0.3
ENSMUSG00000010142.12	3.93069	0.126901	0.277127	0.0837024	0.300596	Tnfrsf13b	1.7341	Other	Other	Other	0.3
ENSMUSG00000010154.7	29.251	-1.34927	0.39503	2.93e-05	0.000682	Spire2	10.5172	Other	Lin28a target	Other	0.3
ENSMUSG00000010175.13	6.60813	0.105177	0.257949	0.174502	0.459362	Prox1	1.1223	Other	Other	Other	0.3
ENSMUSG00000010205.11	6.94412	0.0187739	0.238751	0.507817	0.773769	Raver1	0.370025	Other	Other	Other	0.3
ENSMUSG00000010277.7	1017.75	-0.0037132	0.0804404	0.95952	0.98696	2610507B11Rik	0.0189366	Other	Other	Other	0.3
ENSMUSG00000010290.7	99.7938	0.183803	0.155057	0.13432	0.397405	AI597479	1.33132	Other	Other	Other	0.3
ENSMUSG00000010307.7	10.358	0.138464	0.263953	0.179912	0.467118	Tmem86a	1.09814	Other	Other	Other	0.3
ENSMUSG00000010342.16	143.061	0.0301477	0.146753	0.795929	0.925773	Tex14	0.11127	Other	Other	Other	0.3
ENSMUSG00000010358.13	11.3182	-0.120772	0.250551	0.236098	0.538844	Ifi35	0.892061	Other	Other	Other	0.3
ENSMUSG00000010362.9	170.648	-0.0336367	0.133008	0.760356	0.910776	Rdm1	0.134832	Other	Other	Other	0.3
ENSMUSG00000010376.15	1592.17	0.0512341	0.107027	0.593325	0.825904	Nedd8	0.275954	Other	Other	Other	0.3
ENSMUSG00000010392.8	64.3939	0.0165185	0.162314	0.890918	0.963503	Gosr1	0.0536393	Other	Other	Other	0.3
ENSMUSG00000010406.12	586.593	-0.147013	0.118492	0.164962	0.446153	Mrpl52	1.16439	Other	Other	Other	0.3
ENSMUSG00000010453.12	279.83	0.141567	0.121724	0.17845	0.46481	Kansl3	1.10529	Other	Other	Other	0.3
ENSMUSG00000010517.7	352.411	0.0490141	0.105166	0.604313	0.831519	Faf1	0.266178	Other	Other	Other	0.3
ENSMUSG00000010538.14	27.2508	-0.149165	0.224978	0.244892	0.548583	Tsacc	0.866218	Other	Other	Other	0.3
ENSMUSG00000010554.14	606.327	0.0263095	0.107628	0.785206	0.92256	Mettl16	0.116286	Other	Other	Other	0.3
[truncated: 10,497 more rows]

## Sheet: Fig1i
percent positive	marker	condition	medium	cell_line
[truncated: 27 more rows]
