# Supplementary material for: Poised PABP–RNA hubs implement signal-dependent mRNA decay in development
Source: Nat Struct Mol Biol. 2024 Jul 25;31(9):1439–47. doi: 10.1038/s41594-024-01363-x (PMC11402784; doi:10.1038/s41594-024-01363-x)
Supplement: Supplementary file 5 — Source data for Extended Data Fig. 1a: fold change in gene expression of all genes during hours of PS cell naive-to-primed differentiation. Source data for Extended Data Fig. 1b: fluorescence arbitrary units of immunostained naive markers SOX2, KLF2, TBX3 and NR5A2. Source data for Extended Data Fig. 1c: ranking of all half-life transcripts from upregulated (half-life higher in naive) toward downregulated (half-life higher in priming PS cells) compared with the class probability predicted with the binary model trained using iCLIP features. Source data for Extended Data Fig. 1d,g,h: repository of iCLIP experiments applied for the GBM training and model benchmarking. Source data for Extended Data Fig. 1j: fluorescence arbitrary units of immunostained naive markers SOX2, KLF4, NANOG and NR5A2 comparing 20 h Dox-induced and untreated iLIN28A–GFP. [file 41594_2024_1363_MOESM5_ESM.xls]

## Sheet: ExtFig 1a (Yang et al, 2019)
ensmus	symbol	0h	1h	6h	12h	24h	36h	48h	72h
ENSMUSG00000085214	0610005C13Rik	0	0.944966	0.691645	1.07639	1.31959	1.22278	-0.143874	-0.207537
ENSMUSG00000021252	0610007P14Rik	0	-0.0194696	0.0997192	0.146037	0.138408	0.203207	0.0467797	-0.24166
ENSMUSG00000007777	0610009B22Rik	0	-0.0430764	0.421887	0.466582	0.696626	0.66533	0.841149	0.503749
ENSMUSG00000086714	0610009E02Rik	-2.22045e-16	0.000933634	0.0787289	0.269973	0.329221	0.729822	0.577616	1.06865
ENSMUSG00000043644	0610009L18Rik	0	0.360744	0.0537126	0.351182	0.418196	0.27948	0.101871	0.866392
ENSMUSG00000024442	0610009O20Rik	0	-0.510999	-0.421076	-0.156519	0.0684351	0.194822	0.40347	0.408405
ENSMUSG00000042208	0610010F05Rik	0	0.416949	0.626679	0.520922	0.514952	0.304837	0.472701	1.07172
ENSMUSG00000020831	0610010K14Rik	-4.44089e-16	0.531559	0.350009	0.601696	0.454096	0.165929	0.255108	0.831381
ENSMUSG00000025731	0610011F06Rik	0	-0.329552	-0.604558	-0.70112	-0.838135	-0.892281	-0.185862	0.361401
ENSMUSG00000058706	0610030E20Rik	0	-0.979295	-0.692462	-0.602782	-0.546008	-0.446657	-0.0352856	0.103941
ENSMUSG00000028608	0610037L13Rik	8.88178e-16	0.0509202	0.099272	0.16246	0.116983	0.0903522	0.195861	0.176749
ENSMUSG00000058812	0610039K10Rik	2.22045e-16	0.639945	0.50077	0.449957	0.915684	1.30606	1.35505	0.94437
ENSMUSG00000089889	0610040B10Rik	0	0.100531	0.115381	-0.194499	-0.0356431	-0.171285	0.179554	0.691339
ENSMUSG00000087341	0610040F04Rik	-2.22045e-16	-0.213086	0.407372	0.294657	0.902202	0.996481	0.169181	-0.519365
ENSMUSG00000060512	0610040J01Rik	0	0.886611	0.425271	-0.223656	-0.999718	-1.41254	-1.84433	-0.58393
ENSMUSG00000087361	0610043K17Rik	-4.44089e-16	0.146647	-0.429968	-0.946959	-1.50456	-1.56355	-1.25276	-0.931482
ENSMUSG00000019689	1110001J03Rik	0	-0.246456	-0.545634	-0.662088	-0.615461	-0.663905	-0.28674	0.061183
ENSMUSG00000071456	1110002L01Rik	0	-0.833778	-0.138153	0.473315	1.16471	1.74134	1.69512	1.49379
ENSMUSG00000022972	1110004E09Rik	-8.88178e-16	-0.101613	-0.187174	-0.128649	-0.00320602	0.136281	0.550594	0.501886
ENSMUSG00000030663	1110004F10Rik	0	0.101327	0.293441	0.198748	0.151987	0.306057	0.48125	0.562078
ENSMUSG00000037960	1110007C09Rik	4.44089e-16	-0.0304195	-0.217586	-0.626958	0.698994	1.8724	2.11594	1.8622
ENSMUSG00000027637	1110008F13Rik	8.88178e-16	0.245223	0.437391	0.54927	0.844439	1.00904	0.895714	0.27519
ENSMUSG00000021023	1110008L16Rik	8.88178e-16	0.140053	-0.0969998	-0.0524217	0.299407	0.369202	-0.00257226	-0.203273
ENSMUSG00000039195	1110008P14Rik	0	0.150544	-0.0648518	0.057019	0.169247	0.20645	0.358884	-0.406791
ENSMUSG00000045237	1110012L19Rik	0	-0.280447	0.33741	0.278145	0.0599097	-0.551304	-0.228359	0.13874
ENSMUSG00000028441	1110017D15Rik	-2.77556e-17	-0.017685	0.0503277	-0.0697912	-0.0715728	0.218044	0.322666	0.102328
ENSMUSG00000085151	1110018N20Rik	1.11022e-16	-0.066222	-0.0982713	0.0782475	0.344854	0.898609	0.786051	0.92007
ENSMUSG00000037971	1110032A03Rik	0	0.0697544	-0.00921679	0.00327924	-0.307877	-0.832845	-0.0357305	0.958351
ENSMUSG00000046999	1110032F04Rik	-4.44089e-16	0.206064	-0.396246	-1.25559	-0.684734	-0.110931	1.15143	1.10704
ENSMUSG00000044991	1110034G24Rik	8.88178e-16	-0.379099	-0.275887	-0.53383	-0.540743	-0.847342	-0.915168	-0.716375
ENSMUSG00000040720	1110037F02Rik	0	0.189499	0.408766	0.434324	0.218602	0.331295	-0.402087	-0.242962
ENSMUSG00000092203	1110038B12Rik	-8.88178e-16	-0.12285	-0.405103	-0.210891	-0.239664	0.202182	-0.287992	-0.654253
ENSMUSG00000063236	1110038F14Rik	-8.88178e-16	0.268146	0.653305	0.486993	-0.0974032	0.00309751	-0.218259	-0.345863
ENSMUSG00000085457	1110046J04Rik	0	0.377119	0.15499	0.164982	0.210831	0.410605	0.711882	0.876789
ENSMUSG00000040591	1110051M20Rik	0	-0.497162	-1.58124	-1.45	-1.69136	-2.39446	-1.27658	0.283964
ENSMUSG00000035171	1110059E24Rik	0	0.150801	0.368431	0.288776	0.399344	0.810878	0.026021	0.0242359
ENSMUSG00000032551	1110059G10Rik	8.88178e-16	0.438317	0.218416	0.0305357	0.246958	0.0616096	0.0243068	-0.159969
ENSMUSG00000078570	1110065P20Rik	0	-0.244045	-0.174471	-0.589141	-0.215489	0.116112	0.712841	0.766767
ENSMUSG00000045414	1190002N15Rik	0	0.564658	-0.211279	-0.270876	-0.10949	-0.189309	-0.357985	-0.833624
ENSMUSG00000043687	1190005I06Rik	0	-0.244051	3.12565	3.8298	3.78656	3.59901	4.08558	4.42023
ENSMUSG00000063320	1190007I07Rik	-8.88178e-16	-0.262175	-0.608884	-0.518831	-0.0022938	0.412274	0.254518	-0.30165
ENSMUSG00000020783	1200014J11Rik	-8.88178e-16	-0.0107207	0.065139	0.955115	1.84026	1.80337	0.661709	-0.34438
ENSMUSG00000033688	1300017J02Rik	-4.44089e-16	-0.289453	-0.126836	-0.254869	0.459779	0.515979	0.309145	-0.180755
ENSMUSG00000068099	1500009C09Rik	0	-0.688943	-0.844199	0.292643	-0.165163	-0.985605	-0.767464	-1.55599
ENSMUSG00000087651	1500009L16Rik	0	-0.0282669	0.376999	0.532471	1.17983	0.589641	0.852232	0.771879
ENSMUSG00000072694	1500011B03Rik	-4.44089e-16	-1.01599	-0.342968	-0.499062	-0.427553	-0.0229734	-0.032055	0.250293
ENSMUSG00000051319	1500011K16Rik	-4.44089e-16	-0.472485	-0.196236	-0.362545	-0.44061	-0.119871	0.53564	0.0893615
ENSMUSG00000074578	1500012F01Rik	0	-1.02525	-0.904437	-0.72262	-0.7693	-0.620746	-0.321487	-0.279004
ENSMUSG00000026051	1500015O10Rik	0	0.412035	0.216246	-0.00421229	-0.0689889	0.675886	1.48473	1.20259
ENSMUSG00000043747	1520401A03Rik	0	0.0736699	0.180724	0.0884718	0.121904	0.506936	1.53186	1.54299
ENSMUSG00000086899	1600002D24Rik	0	0.0293093	0.0687277	-0.0637928	0.00893838	0.0268797	-0.110191	-0.148213
ENSMUSG00000024118	1600002H07Rik	0	-0.229563	-0.246312	0.00699725	-0.248116	-0.092762	-0.223563	-0.468302
ENSMUSG00000035595	1600002K03Rik	4.44089e-16	-0.0895305	0.0265788	0.0922709	-0.027631	-0.0850841	-0.176809	-0.564768
ENSMUSG00000050088	1600012H06Rik	8.88178e-16	-0.368735	-0.246828	-0.273542	0.0244541	-0.0486756	-0.264913	-0.392566
ENSMUSG00000054676	1600014C10Rik	0	-0.924854	0.865377	0.421835	0.100676	0.461875	-1.02219	-1.30423
ENSMUSG00000057818	1600029O15Rik	-1.11022e-16	0.0504976	0.244495	0.171714	-0.181397	-0.170772	-0.188771	-0.184668
ENSMUSG00000047150	1700001C19Rik	0	-0.548633	-0.432852	-0.347437	0.0554087	-0.0333159	0.578802	0.679237
ENSMUSG00000085984	1700001G11Rik	-4.44089e-16	0.278631	0.653965	0.878194	0.317249	0.753036	0.56362	0.985298
ENSMUSG00000056508	1700001K19Rik	1.11022e-16	-0.153314	-0.315972	-0.083911	-0.296319	-0.096713	-0.369938	-0.510272
ENSMUSG00000075511	1700001L05Rik	0	-0.386198	-0.676697	-0.230407	0.543983	0.693891	0.379594	-1.0709
ENSMUSG00000021534	1700001L19Rik	0	-0.334396	-0.289701	-0.287392	-0.279938	-0.265219	0.248709	0.0506073
ENSMUSG00000044320	1700001O22Rik	4.44089e-16	-0.303353	-0.949824	-0.568821	-0.104413	-0.564643	-0.15204	-0.140512
ENSMUSG00000018543	1700001P01Rik	0	-0.400373	-0.336476	-0.0263519	-0.148945	-0.260398	-1.13939	-1.15416
ENSMUSG00000030030	1700003E16Rik	2.22045e-16	-0.018817	-0.0794251	0.354323	0.405897	0.196189	0.535309	0.275702
ENSMUSG00000038523	1700003F12Rik	-2.22045e-16	0.0543448	-0.0890095	0.0277375	0.00987414	0.108234	0.409449	0.731552
ENSMUSG00000087621	1700003G18Rik	1.11022e-16	0.0877013	0.190905	0.139022	-0.0309451	0.283093	0.368568	0.330904
ENSMUSG00000028294	1700003M02Rik	0	0.432996	-0.292822	0.168956	0.220039	-0.711616	-1.46777	-1.47924
ENSMUSG00000085389	1700003M07Rik	4.44089e-16	-0.915113	0.12356	1.14496	0.60443	0.487692	1.02181	0.42447
ENSMUSG00000034764	1700006J14Rik	0	-0.295127	-1.14724	-0.705122	-0.971425	-1.17704	-1.62815	-0.929455
ENSMUSG00000057816	1700007G11Rik	2.22045e-16	0.0664424	0.144063	0.157006	1.09891	2.46852	3.23978	3.16647
ENSMUSG00000026831	1700007K13Rik	0	0.0768024	0.0444222	0.72403	-0.161822	-1.18519	-0.840893	-1.27592
ENSMUSG00000008028	1700008O03Rik	4.44089e-16	0.460597	0.409102	0.84663	0.312582	-0.186863	0.126573	0.491734
ENSMUSG00000067101	1700010H22Rik	-5.55112e-17	0.00806117	0.255485	0.105191	0.333195	0.561941	0.00392356	0.00483151
ENSMUSG00000023873	1700010I14Rik	4.44089e-16	-0.182996	0.358255	0.304432	0.0165813	-0.000463974	-0.104936	0.55701
ENSMUSG00000085102	1700010K24Rik	0	0.136766	0.460138	0.21102	0.153432	0.739569	0.628326	0.523916
ENSMUSG00000036557	1700011E24Rik	-2.77556e-17	-0.230218	-0.206695	-0.237226	-0.160052	-0.154568	-0.157636	-0.28085
ENSMUSG00000021850	1700011H14Rik	-1.11022e-16	-0.0681216	0.305936	1.32637	0.964163	0.620889	-0.0835439	-0.143639
ENSMUSG00000020617	1700012B07Rik	0	0.521194	0.160848	0.297142	0.286742	-0.529912	-0.723509	-0.987641
ENSMUSG00000085470	1700012C14Rik	-2.22045e-16	-0.0620903	-0.200404	-0.0386064	0.466022	0.41582	0.573797	0.636729
ENSMUSG00000027886	1700013F07Rik	1.38778e-17	0.0139588	-0.00330627	0.183606	0.00207352	-0.034222	-0.0351759	0.0823638
ENSMUSG00000054727	1700013H16Rik	-8.88178e-16	1.36591	1.16003	0.76397	0.955195	0.605394	0.233637	-0.998671
ENSMUSG00000031509	1700016D06Rik	0	0.0586014	-0.734257	-0.663707	-1.33393	-2.00638	-2.18685	-2.17812
ENSMUSG00000029320	1700016H13Rik	2.22045e-16	0.108809	0.218422	0.356229	0.980913	0.980954	1.03776	0.925764
ENSMUSG00000053783	1700016K19Rik	2.22045e-16	0.466795	0.260585	0.286028	0.277664	0.883491	1.41404	1.20537
ENSMUSG00000085609	1700016P03Rik	0	0.132204	-0.00327322	0.176587	-0.0436328	0.282794	0.232047	0.251926
ENSMUSG00000032300	1700017B05Rik	0	-0.195615	0.470905	0.314469	0.664684	1.25429	1.4101	1.36853
ENSMUSG00000086348	1700017J07Rik	2.22045e-16	-0.335369	-0.302907	-0.050935	-0.203987	-0.292302	-0.292434	-0.666976
ENSMUSG00000031809	1700018B08Rik	4.44089e-16	-0.398338	-0.0261024	-0.0677304	-0.0669501	-0.121997	0.148029	-0.838163
ENSMUSG00000037910	1700018B24Rik	-4.44089e-16	0.603308	0.902498	0.67164	1.30806	1.14245	0.805648	-0.854559
ENSMUSG00000046145	1700018M17Rik	5.55112e-17	0.238713	-0.0174447	0.0331589	-0.0133851	-0.0940242	0.105507	0.0665368
ENSMUSG00000060715	1700019A02Rik	-4.44089e-16	0.354896	0.874654	0.800611	1.3033	1.55873	1.47429	-0.131564
ENSMUSG00000040340	1700019B03Rik	0	1.03317	0.262114	0.139793	-0.104737	-0.0307902	0.153609	0.0499219
ENSMUSG00000085757	1700019B21Rik	2.22045e-16	0.139539	-0.44116	-0.434174	-0.852833	-0.520455	-0.555766	-0.459265
ENSMUSG00000043629	1700019D03Rik	0	0.0568484	0.305703	0.000785943	0.0389038	-0.228222	-0.670572	-0.602203
ENSMUSG00000086202	1700019E08Rik	-2.22045e-16	0.120867	0.413762	0.125161	1.26469	1.43958	0.930469	-0.0635795
ENSMUSG00000068299	1700019G17Rik	0	-0.208171	0.298279	0.142912	-0.138594	-0.433056	-0.461528	-0.971174
ENSMUSG00000038987	1700019L03Rik	-1.11022e-16	-0.015575	0.0570559	-0.0660016	-0.186882	-0.303725	-0.270041	-0.261258
ENSMUSG00000026931	1700019N19Rik	5.55112e-17	0.00871083	0.318212	0.00518165	0.209683	0.300271	0.0482179	0.522287
ENSMUSG00000085438	1700020I14Rik	0	-0.142199	5.44505e-05	-0.118843	-0.110893	-0.0318874	-0.0010421	0.438849
ENSMUSG00000050844	1700020N01Rik	2.22045e-16	0.0825915	-0.123849	-0.261216	-0.0990796	0.163536	0.207956	-0.473969
ENSMUSG00000059690	1700020N15Rik	0	0.392425	0.101278	0.378423	0.731324	0.616897	0.318454	0.171166
ENSMUSG00000037535	1700021A07Rik	-4.44089e-16	-0.341047	0.524963	-0.275987	0.204985	-0.391863	-0.83493	-1.36598
ENSMUSG00000019797	1700021F05Rik	0	-0.181374	-0.242638	-0.247984	-0.107746	0.14031	0.510625	0.504498
ENSMUSG00000035629	1700021K19Rik	8.88178e-16	-0.739064	-0.233274	-0.26305	-0.372865	-0.432324	-0.249714	-0.591448
ENSMUSG00000087343	1700021N21Rik	0	0.10333	0.0494048	0.223484	0.235617	0.208769	0.217305	0.0170287
ENSMUSG00000038165	1700022A21Rik	0	-0.700534	-1.50437	-1.83595	-2.03825	-2.00715	-2.03243	-1.96111
ENSMUSG00000020940	1700023F06Rik	2.22045e-16	0.0481344	0.281191	0.426573	0.341799	0.561504	1.1107	0.934914
ENSMUSG00000089827	1700023H06Rik	0	0.557159	0.422258	0.856049	0.73836	0.867535	0.616132	0.669382
ENSMUSG00000052334	1700024B05Rik	-4.44089e-16	0.307832	0.709119	0.430002	0.528168	-0.965822	-1.77543	-1.70087
ENSMUSG00000072473	1700024G13Rik	0	0.392639	2.78011	3.03782	2.25035	2.15468	0.624088	0.137192
ENSMUSG00000078612	1700024P16Rik	0	0.0791964	0.180904	0.114073	0.322457	0.194253	0.588269	0.903429
ENSMUSG00000032666	1700025G04Rik	0	-0.232105	0.159305	-0.00111266	0.239407	0.0999811	0.424039	0.610002
ENSMUSG00000011154	1700026D08Rik	0	0.256626	-0.289681	0.150867	-0.173288	-0.12781	-0.050454	-0.387923
ENSMUSG00000026809	1700026L06Rik	-2.22045e-16	-0.297021	-0.368181	0.0955145	0.399246	0.246577	0.225788	0.598133
ENSMUSG00000063838	1700027J19Rik	0	-0.762336	0.100219	-0.133825	-0.124128	-0.245455	-0.336882	-0.920006
ENSMUSG00000056821	1700028I16Rik	0	0.365119	0.298162	0.321612	-0.158585	-0.480515	-0.763571	-0.677177
ENSMUSG00000038782	1700028J19Rik	2.22045e-16	0.107477	-0.203231	-0.0415519	0.351039	0.370803	0.0187128	0.219663
ENSMUSG00000089798	1700028K03Rik	-2.22045e-16	-0.0479596	0.45351	-0.27896	0.128378	0.126911	-0.00458041	-0.177435
ENSMUSG00000078635	1700028N14Rik	0	0.233991	0.0422117	0.137305	0.0898122	0.23844	0.283238	0.0961501
ENSMUSG00000033053	1700028P14Rik	0	-0.133073	-0.192494	0.170145	0.0163179	-0.0923443	0.0545453	0.269479
ENSMUSG00000086823	1700028P15Rik	-1.11022e-16	-0.0376883	0.106977	0.0217735	0.240655	0.0891008	0.0662117	-0.188999
ENSMUSG00000044916	1700029I15Rik	0	0.552291	0.0211442	-0.0363156	-0.0277891	-0.202102	0.00993669	-0.163033
ENSMUSG00000071103	1700029J07Rik	-2.22045e-16	0.0356426	0.313674	0.0966559	-0.135114	0.0429813	0.758714	2.0768
ENSMUSG00000086788	1700029M20Rik	-2.22045e-16	-0.254792	1.03245	0.735797	0.704503	0.366288	0.148162	0.390097
ENSMUSG00000061633	1700029P11Rik	8.88178e-16	0.050639	0.61533	0.400721	0.324168	-0.029235	-1.66205	-3.96441
ENSMUSG00000091071	1700030C10Rik	0	-0.947908	0.383133	0.00653364	-0.154825	-0.708153	-1.82174	-2.64385
ENSMUSG00000086459	1700030C12Rik	1.11022e-16	0.427417	0.157588	0.0998702	0.190245	0.165417	0.20601	0.359401
ENSMUSG00000031847	1700030J22Rik	0	-0.184746	0.795943	0.978434	0.474255	0.231552	0.171091	-0.104744
ENSMUSG00000052794	1700030K09Rik	8.88178e-16	-0.873419	-0.0628871	-0.0245514	-0.191876	0.100048	0.0262526	-0.0739268
ENSMUSG00000055833	1700034H15Rik	4.44089e-16	0.285056	-0.12799	0.0262394	-0.0813848	-0.41505	-0.170308	-0.0929289
ENSMUSG00000005983	1700037C18Rik	0	0.421695	0.755386	1.00801	1.1832	1.71584	2.1484	1.90814
ENSMUSG00000027327	1700037H04Rik	0	0.131735	-0.306581	0.123885	0.230931	-0.0525885	0.324596	0.126159
ENSMUSG00000070568	1700039E15Rik	1.11022e-16	-0.021222	-0.0032358	0.235969	0.241849	-0.0584248	-0.217454	-0.170202
ENSMUSG00000086391	1700042O10Rik	4.44089e-16	2.12443	1.59613	0.555192	-0.863406	-1.46692	-2.50584	-2.8388
ENSMUSG00000087347	1700047K16Rik	0	0.126192	0.0294521	-0.0749886	0.0453134	0.0322736	-0.0734417	0.0915039
ENSMUSG00000085637	1700048M11Rik	-2.22045e-16	-0.288288	-0.157024	-0.394216	-0.334589	-0.197881	-0.394354	-0.0294998
ENSMUSG00000043773	1700048O20Rik	-4.44089e-16	-0.330886	-0.00433234	0.0207183	0.315826	0.544692	0.835435	0.699839
ENSMUSG00000070709	1700049G17Rik	8.88178e-16	-1.02042	-1.07485	-0.848387	-0.814021	-1.35081	-0.665159	0.0967475
ENSMUSG00000011052	1700049J03Rik	2.77556e-17	0.00506082	0.108157	0.129798	0.120582	0.144946	0.238509	0.191831
ENSMUSG00000085889	1700054M17Rik	0	0.0964435	0.0440671	0.089318	0.311251	0.241766	0.0960181	0.00304976
ENSMUSG00000093616	1700055C04Rik	0	-0.072733	0.382702	0.382354	0.323917	-0.12301	-0.130236	-0.129016
ENSMUSG00000070997	1700055D18Rik	2.22045e-16	0.346393	0.544037	0.220813	-0.000350673	0.349219	0.272788	0.538093
ENSMUSG00000044854	1700056E22Rik	-2.22045e-16	0.168347	0.224503	0.15259	-0.0178968	0.0929878	0.176844	0.582826
ENSMUSG00000084792	1700056N10Rik	0	0.103887	0.109671	0.259259	0.152343	0.230039	-0.0528705	0.179711
ENSMUSG00000074139	1700057G04Rik	0	0.0108494	0.108328	0.196576	0.0810193	0.00949155	0.043186	0.0524416
ENSMUSG00000084757	1700057H15Rik	0	0.013999	0.00182316	0.00836464	0.447448	0.87323	0.480585	0.252258
ENSMUSG00000086007	1700057H21Rik	-2.22045e-16	1.37611	3.40831	3.36004	3.47011	2.55992	1.73127	-0.176112
ENSMUSG00000024209	1700061G19Rik	-8.88178e-16	-0.106453	-0.631353	-1.46397	-1.63291	-2.37042	-4.83168	-6.38343
ENSMUSG00000040657	1700063H04Rik	-2.22045e-16	0.357963	0.583034	1.2994	2.36642	2.28087	0.675523	0.526071
ENSMUSG00000082766	1700064H15Rik	-5.55112e-17	-0.0465149	0.0932894	-0.0130053	0.0256297	-0.0962604	0.0761516	0.341004
ENSMUSG00000073598	1700066B19Rik	0	-0.430755	-0.689562	-0.650217	-0.912204	-0.298231	-0.861685	-0.971997
ENSMUSG00000038323	1700066M21Rik	0	-0.72401	-0.348049	-0.637852	-0.657927	-1.3722	-1.32368	-1.31037
ENSMUSG00000046408	1700067K01Rik	4.44089e-16	-0.367772	-0.272597	0.0867811	0.0944021	0.198686	0.594026	0.751048
ENSMUSG00000042184	1700069L16Rik	0	-0.0644763	-0.119044	-0.0681798	0.047825	0.122934	0.266946	-0.0723247
ENSMUSG00000090307	1700071M16Rik	-1.11022e-16	1.63714	1.1759	0.366537	0.126224	0.0323636	0.0138886	0.017097
ENSMUSG00000086771	1700080G11Rik	-5.55112e-17	0.00644582	-0.418072	-0.414858	-0.555485	-0.495496	-0.553978	-0.552891
ENSMUSG00000031118	1700080O16Rik	-2.22045e-16	0.642464	1.24713	1.61173	1.73185	1.24357	-0.067828	-1.15216
ENSMUSG00000023737	1700082M22Rik	0	0.0437889	0.0295247	0.0490583	-0.176384	-0.112222	0.0653345	0.731536
ENSMUSG00000070532	1700084C01Rik	0	-0.433797	-0.858952	-1.36015	-1.31571	-1.08894	-1.11797	-0.970858
ENSMUSG00000086016	1700084C06Rik	1.11022e-16	0.0883658	-0.10789	-0.0363633	-0.138621	0.126565	-0.184403	0.158077
ENSMUSG00000058101	1700084J12Rik	1.11022e-16	0.213726	0.166717	0.118308	0.14288	0.220632	0.142644	0.186383
ENSMUSG00000020548	1700086D15Rik	-4.44089e-16	-0.207985	0.232495	0.291319	0.241631	0.613149	-0.804762	-0.570665
ENSMUSG00000071265	1700086L19Rik	5.55112e-17	0.321292	0.137639	0.0578689	0.0502253	0.011598	0.240293	0.741529
ENSMUSG00000085085	1700086P04Rik	0	-0.332429	-0.296651	-0.440995	0.0492105	0.455141	0.741779	1.43712
ENSMUSG00000033029	1700088E04Rik	0	0.0398515	-0.516384	-0.0757869	-0.330047	-0.429062	-0.318969	0.0862965
ENSMUSG00000090840	1700092M07Rik	0	0.118373	0.132155	0.137114	-0.00683545	0.380244	0.186072	0.292466
ENSMUSG00000022915	1700093J21Rik	-2.77556e-17	0.0715322	-0.285969	-0.317473	-0.368973	-0.3638	-0.367989	-0.321745
ENSMUSG00000020286	1700093K21Rik	1.11022e-16	0.0743358	0.231372	0.375177	0.167383	0.502459	-0.0303709	0.0169837
ENSMUSG00000079502	1700101E01Rik	-4.44089e-16	-0.298308	-0.175891	0.0649155	0.0145025	0.144894	-0.888296	-1.28566
ENSMUSG00000032611	1700102P08Rik	-4.44089e-16	-0.286478	-0.706924	-0.311106	-1.00423	-0.617917	-0.523668	-0.0253565
ENSMUSG00000008307	1700109H08Rik	4.44089e-16	0.7958	-0.148156	0.0777533	-0.212744	0.136457	-0.230785	0.0691908
ENSMUSG00000087047	1700110K17Rik	0	-0.228178	-0.570143	-0.572579	-0.607492	-0.616973	-0.736591	-0.587661
ENSMUSG00000091329	1700112D23Rik	0	-0.0218403	0.109724	0.084195	0.208143	-0.0633985	-0.0804592	0.229674
ENSMUSG00000063458	1700112E06Rik	1.11022e-16	-0.103691	-0.134248	-1.05669e-05	-0.0883677	-0.184394	-0.0846213	0.201174
ENSMUSG00000092276	1700116B05Rik	-1.11022e-16	0.0318398	0.641033	1.14249	1.65966	0.40471	0.0156306	0.0192414
ENSMUSG00000045391	1700120B22Rik	0	0.366941	0.347005	0.298555	0.104466	0.0187936	0.376825	0.241037
ENSMUSG00000092066	1700121N20Rik	0	0.0917873	0.111963	0.248011	0.965584	1.52464	0.54488	0.0166989
ENSMUSG00000087685	1700122E12Rik	-2.22045e-16	-0.347247	0.022236	0.109826	0.166938	0.759867	0.775614	0.956388
ENSMUSG00000024786	1700123I01Rik	4.44089e-16	-0.00304665	-0.33408	0.373064	0.778587	0.219213	0.368054	-1.30855
ENSMUSG00000085614	1700123M08Rik	0	-0.253511	0.329507	1.07886	0.876418	1.33468	1.80505	2.57921
ENSMUSG00000040822	1700123O20Rik	0	0.724822	0.192923	0.079141	-0.0227502	0.106473	-0.0841648	-0.231499
ENSMUSG00000085197	1700125H03Rik	-1.11022e-16	-0.0782679	-0.0989663	-0.0898503	0.340696	0.437068	0.572486	0.140172
ENSMUSG00000018479	1700125H20Rik	5.55112e-17	0.00668995	-0.0634189	-0.131121	-0.104453	-0.1144	-0.213491	-0.00930965
ENSMUSG00000071653	1810009A15Rik	-8.88178e-16	0.0703581	0.45591	0.809912	0.810651	1.28566	1.29454	0.65565
ENSMUSG00000078607	1810010H24Rik	0	0.0241436	0.838185	1.26502	0.774785	0.229993	0.2254	0.478574
ENSMUSG00000056329	1810010K12Rik	6.93889e-18	0.00631123	0.000807973	0.00375711	0.00208352	0.208678	0.328218	0.424875
ENSMUSG00000056313	1810011O10Rik	-2.22045e-16	1.08857	1.92956	1.35161	2.04266	1.09749	0.473223	0.82674
ENSMUSG00000087595	1810012K08Rik	-5.55112e-17	-0.227606	-0.0947085	-0.143775	-0.109807	-0.00860695	-0.00432768	-0.143669
ENSMUSG00000028177	1810013D15Rik	-1.11022e-16	0.246333	0.365061	0.47209	0.420378	0.220181	0.146656	0.185548
ENSMUSG00000022507	1810013L24Rik	8.88178e-16	0.311379	0.163024	-0.00805857	-0.119425	-0.34462	-0.551004	-0.830591
ENSMUSG00000086390	1810019D21Rik	4.44089e-16	-0.0359121	-0.232705	-0.407995	-0.614183	-0.506966	0.320758	0.505211
ENSMUSG00000089997	1810020O05Rik	2.22045e-16	0.491861	-0.312733	-0.262445	-0.134115	-0.451911	-0.543139	-0.651579
ENSMUSG00000078784	1810022K09Rik	0	0.426247	0.642984	0.500027	0.582894	0.636993	0.629167	0.456342
ENSMUSG00000044145	1810024B03Rik	4.44089e-16	0.0171269	0.11986	-0.0818711	0.117192	0.324498	0.272244	0.630629
ENSMUSG00000048429	1810026J23Rik	8.88178e-16	0.0520244	-0.236233	-0.224947	-0.299137	-0.254198	-0.456637	-0.950193
ENSMUSG00000044148	1810030O07Rik	-8.88178e-16	-0.220982	-0.25057	0.0217423	-0.121347	-0.355143	-0.641011	-0.554487
ENSMUSG00000020812	1810032O08Rik	0	0.506039	0.328543	0.356158	0.14248	0.595025	0.288081	-0.0624847
ENSMUSG00000054091	1810037I17Rik	0	0.196433	0.296987	0.192677	0.568837	0.526287	0.180847	-0.450083
ENSMUSG00000062760	1810041L15Rik	0	-0.398767	-0.263294	-0.391105	-0.180768	1.03802	1.74915	1.53326
ENSMUSG00000020284	1810043G02Rik	0	-0.244736	0.145486	-0.0960526	-0.626029	-0.443549	-0.137503	-0.0602366
ENSMUSG00000078572	1810043H04Rik	4.44089e-16	0.196603	0.162188	0.468045	0.362936	0.428589	0.36362	0.0108508
ENSMUSG00000035372	1810055G02Rik	-8.88178e-16	0.129103	-0.304243	-0.118958	-0.0198086	0.197685	-0.0410055	-0.528058
ENSMUSG00000073155	1810058I24Rik	8.88178e-16	-0.0712068	0.0724788	0.0487961	-0.0119996	-0.306768	-0.695086	-0.803417
ENSMUSG00000086340	1810059C17Rik	-2.22045e-16	0.529979	0.12556	0.271232	0.186082	0.711498	0.365539	0.399892
ENSMUSG00000027713	1810062G17Rik	0	0.558547	0.368097	0.165925	-0.100752	-0.0310017	-0.10578	0.148719
ENSMUSG00000084925	1810062O18Rik	1.11022e-16	0.0815813	-0.177224	-0.11541	-0.0248023	-0.0541726	-0.20333	-0.0584301
ENSMUSG00000085551	1810063I02Rik	0	-0.392081	-0.653908	-0.623223	-0.179333	-0.62556	0.313306	0.82385
ENSMUSG00000087165	2010001A14Rik	-4.44089e-16	-0.346653	-0.388122	0.131285	0.607591	0.616889	0.119135	0.00562196
ENSMUSG00000087277	2010013B24Rik	0	-0.127386	0.0299441	0.201439	0.318555	0.98499	0.647387	-0.0773988
ENSMUSG00000021290	2010107E04Rik	8.88178e-16	0.143583	0.154833	0.00708812	0.0139815	-0.346474	-0.272953	-0.306783
ENSMUSG00000029847	2010107G12Rik	0	-0.362205	-0.724015	-1.22571	-0.779936	-0.97967	-1.13343	-1.68263
ENSMUSG00000020083	2010107G23Rik	4.44089e-16	-0.491457	-0.634822	-0.534657	-0.568907	-1.02319	0.644781	1.02694
ENSMUSG00000029384	2010109A12Rik	0	0.534833	0.290993	0.239228	0.550543	0.683527	0.43307	0.51929
ENSMUSG00000021458	2010111I01Rik	0	-0.189877	-0.25249	-0.0758877	-0.00916596	-0.160183	0.0162848	0.127885
ENSMUSG00000063018	2010204K13Rik	-4.44089e-16	-0.305713	0.575595	0.7103	1.1581	1.70446	1.82898	1.81329
ENSMUSG00000026090	2010300C02Rik	0	0.366081	-0.145934	-0.443613	-0.196676	-0.870685	-1.17291	-0.393176
ENSMUSG00000030587	2200002D01Rik	0	1.51504	3.07015	2.17497	1.07545	-0.0723242	0.242475	1.04589
ENSMUSG00000074217	2210011C24Rik	0	-0.172854	-0.621144	-0.317198	-0.365921	-1.60888	-1.14459	-0.941562
ENSMUSG00000086316	2210013O21Rik	-8.88178e-16	-0.265677	-0.121938	-0.0925746	-0.165239	-0.512679	-0.476318	-0.252223
ENSMUSG00000021550	2210016F16Rik	-8.88178e-16	0.151745	0.0115108	-0.16204	-0.0990544	-0.10008	-0.199624	-0.374004
ENSMUSG00000029559	2210016L21Rik	0	-0.523964	-0.602517	-0.366075	-0.453385	-0.183461	-0.13786	-0.0781705
ENSMUSG00000035401	2210018M11Rik	0	0.119318	0.162796	0.400076	0.46114	0.84706	0.252903	-0.195316
ENSMUSG00000078546	2210404O09Rik	0	0.419199	0.261377	-0.14453	0.275218	-0.277537	-0.0679069	-0.189741
ENSMUSG00000039563	2210406O10Rik	0	0.146092	0.224901	0.278775	0.346817	0.231885	0.456722	0.54204
ENSMUSG00000087380	2210408F21Rik	-5.55112e-17	-0.0133334	-0.0285548	0.112199	0.0497024	0.260645	0.108565	0.449178
ENSMUSG00000071252	2210408I21Rik	0	0.401955	-0.0840173	0.155762	0.648939	0.761373	0.410346	0.235345
ENSMUSG00000081766	2210409E12Rik	-4.44089e-16	1.1956	-0.467481	-0.58054	-1.16881	-3.50939	-3.88242	-4.06205
ENSMUSG00000086494	2210417A02Rik	4.44089e-16	-0.568343	0.120724	-0.161299	-0.488602	-0.91847	-2.18085	-2.51349
ENSMUSG00000039269	2300002M23Rik	0	-0.713579	-1.09806	-2.13007	-3.05507	-3.43378	-3.4237	-3.49195
ENSMUSG00000075605	2300005B03Rik	5.55112e-17	-0.0390656	-0.0475969	0.144741	0.348375	0.538398	0.0987337	0.140305
ENSMUSG00000032403	2300009A05Rik	0	-0.261861	-0.269698	-0.636445	-0.579876	-0.135997	0.19585	0.520701
ENSMUSG00000007457	2310003L06Rik	0	0.951099	1.1872	1.09851	-0.156741	-1.96946	-2.46666	-2.44926
ENSMUSG00000034159	2310007B03Rik	0	0.136974	0.648684	0.0303642	0.0531161	0.115859	0.310126	0.387052
ENSMUSG00000079283	2310009B15Rik	-4.44089e-16	0.0273377	-0.222512	-0.233138	-0.36465	-0.676261	-0.417145	-0.39676
ENSMUSG00000020133	2310011J03Rik	-8.88178e-16	-0.15434	0.295623	0.426498	0.387034	0.466978	0.223838	-0.415701
ENSMUSG00000085945	2310014F06Rik	0	0.318994	0.0427578	0.142571	-0.0451064	0.0562552	0.220026	0.393925
ENSMUSG00000085965	2310016D23Rik	0	0.0570391	0.0452985	0.307323	0.243684	0.206488	0.00263371	0.00324323
ENSMUSG00000049643	2310022A10Rik	-8.88178e-16	-0.51004	-0.29671	-0.22894	-0.256391	-0.379621	-0.419841	-0.995398
ENSMUSG00000031983	2310022B05Rik	0	-0.350759	-0.925755	-0.859276	-0.296567	0.505559	0.923917	1.14191
ENSMUSG00000032062	2310030G06Rik	0	-0.245681	0.218594	-0.577664	-0.76453	-1.07682	0.155981	0.259053
ENSMUSG00000020441	2310033P09Rik	0	-0.318414	0.568636	0.687549	0.517931	0.584636	0.252338	0.199309
ENSMUSG00000026319	2310035C23Rik	-8.88178e-16	0.404015	0.0597948	-0.142877	-0.230977	-0.124007	-0.404916	-0.673142
ENSMUSG00000041203	2310036O22Rik	8.88178e-16	0.0378854	0.100782	0.0983864	0.0184245	0.199842	0.0730585	-0.380631
ENSMUSG00000062619	2310039H08Rik	0	-0.225237	-0.0533791	-0.103098	0.112338	-0.194176	-0.209211	0.39968
ENSMUSG00000040177	2310057M21Rik	8.88178e-16	0.362813	0.10332	-0.170895	0.00368991	0.218252	-0.0148392	-0.283409
ENSMUSG00000085379	2310058D17Rik	-4.44089e-16	0.40891	0.301904	0.120749	0.116904	0.391077	0.00346718	0.557101
ENSMUSG00000050705	2310061I04Rik	-8.88178e-16	-0.732877	-0.495729	-0.385357	-0.330522	-0.372529	0.0753008	0.149491
ENSMUSG00000020747	2310067B10Rik	-8.88178e-16	-0.951912	-1.24551	-1.13578	-1.43089	-1.75995	-1.00602	-0.39347
ENSMUSG00000045411	2410002F23Rik	-8.88178e-16	0.255458	0.0631776	0.455248	0.652465	0.68461	0.112697	-0.0847577
ENSMUSG00000085860	2410003L11Rik	8.88178e-16	-0.570465	-0.522124	0.116705	0.405849	0.502721	0.566257	0.118804
ENSMUSG00000036873	2410004B18Rik	0	0.522255	0.521	0.465474	0.41931	0.580805	0.394024	0.00299072
ENSMUSG00000085338	2410004I01Rik	2.22045e-16	-0.2446	0.0664952	0.126497	0.249284	0.205289	0.222398	0.143508
ENSMUSG00000071398	2410004P03Rik	0	0.799028	0.876179	0.53199	0.721514	1.15191	1.62342	1.48126
ENSMUSG00000086841	2410006H16Rik	0	-1.3633	-1.83802	-1.6624	-1.43335	-1.38046	-0.393449	-0.0626333
ENSMUSG00000049760	2410015M20Rik	8.88178e-16	-0.0837276	-0.0313255	-0.115253	-0.113221	-0.176696	-0.147898	-0.148103
ENSMUSG00000046791	2410016O06Rik	-8.88178e-16	0.128857	0.0831586	0.162435	0.288021	0.523493	0.673063	0.234494
ENSMUSG00000073164	2410018L13Rik	0	-0.338885	0.0751143	-0.18582	-0.085675	-0.23743	-0.503962	-0.911514
ENSMUSG00000054379	2410024N13Rik	0	0.112919	0.595011	1.19188	1.17377	0.64684	-0.571967	-0.899198
ENSMUSG00000044387	2410080I02Rik	-4.44089e-16	-0.251362	-0.22639	-0.0585968	0.658873	0.540803	0.99008	1.66199
ENSMUSG00000039801	2410089E03Rik	0	-0.0774484	-0.622397	-0.757218	-0.946158	-0.71694	-0.9035	-0.757893
ENSMUSG00000051297	2410124H12Rik	0	-0.0400132	-0.565212	-0.108352	-0.453241	-0.546806	-0.69417	-0.162911
ENSMUSG00000032840	2410131K14Rik	8.88178e-16	-0.0177489	-0.263398	-0.516459	-0.671307	-0.255045	0.170802	0.00901475
ENSMUSG00000064308	2410137M14Rik	0	-0.187972	0.0110628	0.226248	0.291859	-1.13537	-3.43283	-4.74267
ENSMUSG00000074832	2410141K09Rik	0	-0.0943961	0.745996	0.576962	0.570237	0.389065	-0.448302	-2.58278
ENSMUSG00000084825	2410152P15Rik	2.22045e-16	0.139576	-0.347231	-0.0470539	0.631242	0.730483	-0.372515	-0.481092
ENSMUSG00000073236	2500004C02Rik	0	0.240025	0.732767	-0.189983	-0.587942	-0.246678	-0.452266	0.445887
ENSMUSG00000071632	2510002D24Rik	-8.88178e-16	-0.266385	-0.175042	-0.173113	-0.0588851	-0.151183	0.0394763	0.23813
ENSMUSG00000043391	2510009E07Rik	0	-0.27713	-2.92709	-2.73185	-4.06864	-5.15844	-5.84191	-6.01031
ENSMUSG00000044496	2510039O18Rik	0	-0.19722	-0.539811	-0.732334	-0.854838	-1.21919	-1.14876	-1.21783
ENSMUSG00000066175	2510046G10Rik	0	0.223823	0.451838	0.0732447	0.440428	0.531924	0.714549	0.760752
ENSMUSG00000039798	2600006K01Rik	0	0.205523	-0.0558936	0.125794	-0.177118	-0.210547	0.0692574	0.187386
ENSMUSG00000052419	2610001J05Rik	-8.88178e-16	0.524636	0.555692	0.316594	-0.00557582	0.0334943	0.216012	0.367047
ENSMUSG00000031242	2610002M06Rik	0	0.0729118	0.640824	0.480449	0.966427	0.787002	0.856231	1.59108
ENSMUSG00000071793	2610005L07Rik	0	0.645634	0.235342	-0.0510985	-0.219241	0.398097	-0.271302	-0.28827
ENSMUSG00000060301	2610008E11Rik	-8.88178e-16	0.261694	0.225069	-0.107704	-0.156152	-0.394744	0.0575174	1.02711
ENSMUSG00000022701	2610015P09Rik	0	-0.796146	-0.0115087	-0.166285	-0.48002	0.21581	0.624336	0.838735
ENSMUSG00000030924	2610020H08Rik	-8.88178e-16	0.0970676	0.342313	-0.0223175	-0.185557	-0.329175	-0.181621	0.234309
ENSMUSG00000091474	2610021A01Rik	8.88178e-16	0.571827	0.843567	0.910158	0.956498	0.912532	0.451405	-0.201268
ENSMUSG00000084362	2610024D14Rik	2.22045e-16	-0.148421	-0.554053	-0.47614	-0.310283	-0.103398	-0.375522	-0.375379
ENSMUSG00000085562	2610028E06Rik	-5.55112e-17	0.145083	0.178573	0.0868952	-0.00393126	0.0219052	0.0619631	0.146633
ENSMUSG00000009114	2610028H24Rik	0	-0.100785	-0.319677	-0.197008	-0.0908045	0.0983712	0.130289	0.177097
ENSMUSG00000087259	2610035D17Rik	-4.44089e-16	-0.968854	-1.62051	-2.64197	-2.97758	-3.67517	-2.99022	-1.82898
ENSMUSG00000085555	2610035F20Rik	2.22045e-16	1.09775	1.14858	1.63233	2.18382	2.11891	1.96164	2.84179
ENSMUSG00000079388	2610042L04Rik	2.22045e-16	0.458824	0.766753	0.210392	0.347737	0.817602	0.970716	1.8478
ENSMUSG00000071302	2610044O15Rik8	4.44089e-16	-0.0103636	0.477477	0.440643	0.51924	0.421251	-0.592339	-2.64645
ENSMUSG00000079671	2610203C22Rik	1.11022e-16	-0.0452692	-0.297258	-0.151663	-0.171248	0.377577	-0.321195	-0.467959
ENSMUSG00000085236	2610206C17Rik	2.77556e-17	-0.273572	-0.202865	-0.277026	-0.279561	-0.321266	-0.275328	-0.0152963
ENSMUSG00000059482	2610301B20Rik	-8.88178e-16	-0.36759	-0.232786	-0.274114	-0.163735	-0.0390637	0.494828	0.393447
ENSMUSG00000066000	2610305D13Rik	0	0.645754	0.804038	0.282956	0.346886	-0.0573173	-0.180984	-0.682052
ENSMUSG00000085936	2610307P16Rik	-4.44089e-16	0.0822463	3.19451	3.21411	3.39259	3.8531	3.56832	4.37935
ENSMUSG00000049916	2610318N02Rik	-8.88178e-16	-0.442446	-0.0141204	0.825171	1.27643	0.878406	0.523737	0.268292
ENSMUSG00000010277	2610507B11Rik	-8.88178e-16	-0.166799	-0.402532	-0.139849	-0.014291	0.139455	-0.0115768	-0.0760422
ENSMUSG00000085882	2610507I01Rik	0	0.149416	0.00911156	0.0487228	-0.0751941	0.0811614	-0.0310505	0.148254
ENSMUSG00000092486	2610524H06Rik	0	0.0979763	0.481193	0.0597664	0.0804164	0.0453975	-0.453647	-0.475787
ENSMUSG00000028536	2610528J11Rik	0	0.435082	0.756494	0.345246	2.76006	5.28853	5.13399	5.4513
ENSMUSG00000038005	2700029M09Rik	0	0.0883208	0.122006	0.232934	0.505596	0.463365	0.733295	0.920192
ENSMUSG00000086328	2700033N17Rik	-2.22045e-16	0.329477	0.537538	0.281913	0.0593242	-0.459267	-0.930065	-1.29325
ENSMUSG00000041789	2700046A07Rik	0	-0.46281	0.0683114	-1.11605	-1.79592	-2.07296	-1.97939	-2.10951
ENSMUSG00000034601	2700049A03Rik	8.88178e-16	-0.380919	-0.366212	-0.171816	-0.138549	-0.0575809	-0.0983907	-0.0495189
ENSMUSG00000021807	2700060E02Rik	0	-0.076042	-0.0960532	-0.0954232	0.0466761	-0.0130928	0.153931	0.13638
ENSMUSG00000024273	2700062C07Rik	0	-0.058235	0.496581	0.402286	0.469715	0.588285	-0.0289145	-0.10605
ENSMUSG00000086172	2700068H02Rik	2.22045e-16	0.142967	0.316259	0.235611	0.27748	0.461626	-0.047602	-0.0846776
ENSMUSG00000053080	2700081O15Rik	0	0.597993	0.162992	0.428803	0.00206356	-0.155716	-1.1664	-1.32558
ENSMUSG00000076437	2700094K13Rik	0	0.269296	0.478676	0.821377	1.11489	1.25628	0.943281	0.525111
ENSMUSG00000062198	2700097O09Rik	-8.88178e-16	-0.0889393	-0.138827	0.0273683	0.107886	0.175335	0.35788	-0.00765503
ENSMUSG00000087497	2810001G20Rik	0	0.18223	0.140051	0.24311	0.343037	0.916053	0.961078	0.733421
ENSMUSG00000045464	2810002D19Rik	0	-0.288703	0.098048	0.175062	0.546543	0.980338	0.359742	0.386456
ENSMUSG00000031984	2810004N23Rik	0	0.157715	0.148714	0.21427	0.343952	0.522563	0.785993	0.732853
ENSMUSG00000047635	2810006K23Rik	0	-0.512952	0.0559337	-0.218204	-0.485303	-0.566216	0.084883	0.428002
ENSMUSG00000020491	2810021J22Rik	8.88178e-16	-0.481138	-0.104256	-0.321724	-0.539477	-0.343918	-0.217324	-0.449393
ENSMUSG00000049881	2810025M15Rik	0	-0.0761372	-0.0781169	0.0910777	0.313265	0.371761	0.525155	0.75064
ENSMUSG00000037735	2810032G03Rik	5.55112e-17	0.343223	0.0381442	0.228228	0.0333234	-0.0303909	0.134639	0.184677
ENSMUSG00000028060	2810403A07Rik	0	0.162609	0.0306479	-0.017537	-0.151719	0.10617	0.00262818	-0.0473909
ENSMUSG00000086629	2810403D21Rik	-4.44089e-16	0.371006	-0.0367442	0.153792	0.0577192	0.236635	0.0645295	0.831897
ENSMUSG00000018570	2810408A11Rik	0	-0.421938	-1.11379	-0.709793	-0.272814	1.17939	1.33584	1.97016
ENSMUSG00000087213	2810408I11Rik	-4.44089e-16	-0.100095	0.323236	0.222781	0.607615	0.803642	1.15286	0.680168
ENSMUSG00000075389	2810410L24Rik	-4.44089e-16	-0.827063	0.0389866	0.11404	-0.911001	-1.0776	-1.4785	-0.824942
ENSMUSG00000040204	2810417H13Rik	-8.88178e-16	0.125037	-0.364759	-0.273948	0.973868	1.48731	2.253	2.17196
ENSMUSG00000058833	2810428I15Rik	-8.88178e-16	-0.367952	-0.466482	-0.376857	-0.208718	0.130841	0.293935	-0.0393476
ENSMUSG00000085766	2810430I11Rik	0	0.143181	0.0794029	0.250688	0.242198	0.00774391	0.165053	0.278289
ENSMUSG00000086283	2810433D01Rik	-1.11022e-16	-0.0801986	0.046323	0.480774	0.812785	0.40697	0.30971	0.119744
ENSMUSG00000085030	2810455O05Rik	0	-0.155996	-0.0429281	-0.34113	-0.194048	-0.312965	-0.286056	-0.112111
ENSMUSG00000026227	2810459M11Rik	0	0.262815	0.0796784	-0.0126903	1.12832	2.8294	2.94391	2.03132
ENSMUSG00000091475	2810468N07Rik	-2.22045e-16	0.111417	-0.183901	-0.444435	-0.388747	-0.639845	-0.119764	-0.136369
ENSMUSG00000032712	2810474O19Rik	8.88178e-16	0.616893	0.749869	0.436051	0.46057	0.597684	-0.106018	-0.0359835
ENSMUSG00000043833	2900005J15Rik	-2.22045e-16	-0.447333	0.392173	-0.130228	-0.400281	-0.895328	-0.516176	-0.10789
ENSMUSG00000044117	2900011O08Rik	-8.88178e-16	-0.0171791	0.0192726	1.08191	0.503345	0.55754	0.663671	0.196881
ENSMUSG00000051339	2900026A02Rik	0	-0.554196	-0.897808	-0.515217	-0.701001	-0.212927	-0.119592	0.421626
ENSMUSG00000054418	2900041M22Rik	0	-1.01311	-0.0632056	0.721236	1.13495	0.550968	0.483205	-0.792053
ENSMUSG00000043993	2900052L18Rik	4.44089e-16	0.198374	0.190401	0.488876	0.043882	-0.0807868	-0.0421584	0.488261
ENSMUSG00000071860	2900055J20Rik	2.22045e-16	0.211831	1.43056	0.762372	0.708882	0.678602	1.92844	2.51263
ENSMUSG00000087018	2900072N19Rik	0	0.00640336	0.000809121	0.221981	0.172714	0.10975	0.356237	0.219066
ENSMUSG00000087484	2900089D17Rik	0	0.0670794	-0.463261	-0.508944	-0.291095	-0.428414	-0.465009	-0.179891
ENSMUSG00000070282	3000002C10Rik	-4.44089e-16	0.488248	0.380662	0.375646	0.0930413	0.339077	-0.039857	-0.13029
ENSMUSG00000084885	3010001F23Rik	2.22045e-16	-0.0315179	0.0921708	0.203985	0.129381	0.314124	0.850747	0.766688
ENSMUSG00000085355	3010003L21Rik	4.44089e-16	0.76508	0.276816	0.40473	0.616834	0.354736	0.260837	0.124779
ENSMUSG00000020381	3010026O09Rik	-8.88178e-16	-0.687632	-0.557644	-0.283567	-0.511935	-1.19632	-0.214772	-0.00654146
ENSMUSG00000079737	3110001I22Rik	8.88178e-16	1.12354	1.01668	0.641117	0.476197	0.362637	-0.34988	-1.06217
ENSMUSG00000024410	3110002H16Rik	0	0.249028	-0.103092	-0.377127	-0.556085	-0.759195	-0.843931	-0.893597
ENSMUSG00000026388	3110009E18Rik	0	0.0121057	-0.138367	-0.0034891	-0.0305313	0.112283	1.03661	1.18186
ENSMUSG00000025102	3110040N11Rik	8.88178e-16	-0.0252224	0.0820612	0.165285	0.351491	0.455354	0.586955	0.736166
ENSMUSG00000028300	3110043O21Rik	0	0.141542	-0.0454716	-0.26379	-0.347106	-0.792988	-0.959884	-0.683046
ENSMUSG00000035868	3110052M02Rik	-4.44089e-16	-0.297483	-0.331438	-0.750868	-0.207631	-0.541404	-0.00918648	0.16622
ENSMUSG00000085642	3110053B16Rik	8.88178e-16	-0.139147	0.296258	0.42984	0.572486	0.297445	0.0564671	-0.632485
ENSMUSG00000085622	3110056K07Rik	0	0.587145	0.291706	0.293249	0.205294	0.313158	0.155165	0.426696
ENSMUSG00000037818	3110057O12Rik	-4.44089e-16	-0.514045	-0.709985	-1.14806	-0.682855	-1.1552	-1.05575	-1.17625
ENSMUSG00000046806	3110062M04Rik	0	-0.584706	-0.371353	-0.305589	-0.329923	0.499074	0.676458	0.47721
ENSMUSG00000081187	3110067C02Rik	0	-0.0738097	-0.0118048	0.19604	0.451601	0.487217	0.0487529	0.115763
ENSMUSG00000074635	3110070M22Rik	0	0.299465	0.0877566	0.0612713	0.0865639	0.252224	0.366715	0.498612
ENSMUSG00000026258	3110079O15Rik	0	0.021765	-0.0886068	-0.0358116	-0.086894	0.0158524	0.475978	0.332658
ENSMUSG00000053553	3110082I17Rik	8.88178e-16	0.0101563	-0.417414	0.368154	0.45169	0.659935	0.845123	0.524
ENSMUSG00000073590	3222401L13Rik	-4.44089e-16	-0.270744	0.219122	-0.222869	-0.817282	-1.12211	-1.1225	-0.458428
ENSMUSG00000063364	3300002I08Rik	0	-0.165146	-0.0980621	-0.159712	-0.0395952	-0.184324	-0.201087	0.191556
ENSMUSG00000071540	3425401B19Rik	0	-0.011817	-0.125819	-0.121505	-0.074422	-0.0204813	0.391299	0.418216
ENSMUSG00000036242	3632451O06Rik	8.88178e-16	-0.485794	-0.663482	-0.12633	-0.076372	-1.73481	-1.19502	-0.357179
ENSMUSG00000089759	3632454L22Rik	-1.11022e-16	0.091278	-0.0722029	-0.0107376	0.38233	0.218489	-0.151609	0.0715477
ENSMUSG00000031125	3830403N18Rik	-2.22045e-16	0.62853	0.628336	0.150551	0.223856	0.0418906	-0.132288	-0.273533
ENSMUSG00000033111	3830406C13Rik	0	-0.21065	0.254888	0.64013	0.648132	0.370763	0.454165	0.775228
ENSMUSG00000071181	3830408C21Rik	2.22045e-16	-0.238483	-0.368398	0.109299	0.163809	0.184733	0.166291	0.842366
ENSMUSG00000031179	3830417A13Rik	4.44089e-16	1.2008	3.03382	2.51685	1.82403	1.24823	0.0241431	-0.919657
ENSMUSG00000038917	3930402G23Rik	2.22045e-16	0.196813	0.478192	0.419514	0.58889	1.11524	0.667709	0.832597
ENSMUSG00000064202	4430402I18Rik	-2.22045e-16	-0.0258749	-0.360751	0.0887998	-0.171648	-0.248707	-0.00848039	0.458539
ENSMUSG00000042579	4632404H12Rik	0	-0.576091	-0.0155565	-0.279298	0.216981	0.361936	0.277966	0.885356
ENSMUSG00000048106	4632415L05Rik	0	-0.0497623	0.510808	0.189171	0.219436	0.341214	0.665458	0.835061
ENSMUSG00000074024	4632427E13Rik	4.44089e-16	1.11144	0.887856	0.693242	0.0851297	0.993948	0.292771	1.12276
ENSMUSG00000020101	4632428N05Rik	2.22045e-16	1.13	0.484581	0.87575	1.66368	1.91977	2.11077	1.03798
ENSMUSG00000063757	4632433K11Rik	-2.22045e-16	-0.159286	-0.223698	-0.425771	-0.435434	-0.560803	-0.0354277	0.0541555
ENSMUSG00000090031	4732440D04Rik	-2.22045e-16	0.657432	0.748862	0.44213	0.539603	0.493163	0.172987	0.926492
ENSMUSG00000048699	4732456N10Rik	0	0.0567652	0.000873524	0.00409054	0.188977	0.293018	0.267087	0.329512
ENSMUSG00000053714	4732471J01Rik	0	-0.0134428	0.187728	0.316431	0.0599511	-0.00859416	0.103712	0.107752
ENSMUSG00000013562	4833413E03Rik	1.11022e-16	0.195339	0.214067	0.234807	0.0911527	0.515269	0.0992744	-0.123479
ENSMUSG00000086015	4833417C18Rik	0	-0.126598	-0.10825	0.63336	0.990344	1.2225	0.705554	0.574773
ENSMUSG00000085287	4833418N02Rik	0	-0.132456	-0.0702509	-0.0927565	-0.0326838	-0.0895631	0.733114	1.48043
ENSMUSG00000062822	4833420G17Rik	0	0.175804	0.0262503	-0.117047	-0.0185091	0.0371229	-0.0822405	0.250371
ENSMUSG00000032057	4833427G06Rik	0	0.0994319	0.182426	0.195254	0.641185	0.92052	0.63003	1.36256
ENSMUSG00000025871	4833439L19Rik	0	0.117918	-0.0945373	0.143493	0.386813	0.514028	0.220815	0.307644
ENSMUSG00000026734	4921504E06Rik	-2.77556e-17	0.0528812	0.141129	0.0813434	0.0777506	0.186024	0.0444496	0.000167042
ENSMUSG00000046782	4921506M07Rik	0	0.174104	0.128733	-0.0833177	-0.0888169	0.128533	0.190018	0.0497564
ENSMUSG00000029828	4921507P07Rik	0	-0.241423	0.48537	0.446302	-0.172463	0.0747776	0.892113	1.29568
ENSMUSG00000061525	4921509C19Rik	0	0.236351	0.181362	0.119705	0.0799765	0.265208	0.148256	0.0867077
ENSMUSG00000066944	4921513D11Rik	2.22045e-16	0.64267	0.386532	-0.0989196	-0.276406	-0.120477	-0.484227	-0.479596
ENSMUSG00000036934	4921524J17Rik	8.88178e-16	0.516694	0.23885	0.148898	0.148636	-0.0349199	0.126982	-0.0632163
ENSMUSG00000085704	4921531C22Rik	0	0.679258	1.49355	1.40537	0.780903	1.0399	0.6226	1.0152
ENSMUSG00000020434	4921536K21Rik	0	-0.353557	0.179927	-0.482449	-0.011202	-0.325661	0.0415546	0.121905
ENSMUSG00000028520	4921539E11Rik	0	0.0971142	0.0787019	0.0916046	0.15786	0.141931	0.160519	0.00084127
ENSMUSG00000027309	4930402H24Rik	8.88178e-16	-0.351774	-0.480147	-0.351499	-0.612259	-1.78981	-1.54475	-0.358908
ENSMUSG00000020234	4930404N11Rik	0	0.918408	0.0351027	0.0380051	0.346157	0.384364	-0.266011	-0.176939
ENSMUSG00000086638	4930405A21Rik	0	-0.0324656	0.400889	0.648507	1.06855	1.44246	1.4691	1.8772
ENSMUSG00000090565	4930405O22Rik	2.22045e-16	-0.171429	-0.0610368	0.191516	0.278771	0.239733	-0.0674984	0.0746128
ENSMUSG00000085558	4930412C18Rik	0	0.152171	-0.0143688	0.302161	0.0893665	0.507679	-0.316478	-0.22402
ENSMUSG00000051008	4930412M03Rik	0	0.235418	0.477687	0.612326	0.43749	0.954141	1.06173	1.06306
ENSMUSG00000020191	4930415F15Rik	0	-0.0309103	0.00609263	-0.494684	-0.443441	-0.332285	-0.202435	0.0459088
ENSMUSG00000022993	4930415O20Rik	1.11022e-16	-0.210609	-0.18439	-0.171819	0.0514394	-0.0628456	0.0519936	0.234475
ENSMUSG00000071818	4930417O22Rik	-2.77556e-17	0.00814919	0.0765191	0.13165	0.0814742	0.106852	0.0501496	0.215371
ENSMUSG00000043168	4930426D05Rik	1.11022e-16	0.232796	0.114737	0.178476	0.702004	1.26358	3.03138	5.51383
ENSMUSG00000026736	4930426L09Rik	0	-0.00240754	0.0616835	0.0363532	0.0258766	0.188155	0.217394	0.392541
ENSMUSG00000037466	4930427A07Rik	0	-0.365378	-0.372651	-0.101621	-0.0958449	0.0607517	0.350061	0.21462
ENSMUSG00000086918	4930429F24Rik	2.22045e-16	0.394013	0.475046	0.183321	0.293671	0.262651	0.614152	0.866948
ENSMUSG00000046567	4930430F08Rik	0	-0.176128	0.229738	-0.0806397	-0.00913034	-0.391527	-0.149843	0.192523
ENSMUSG00000008129	4930432K21Rik	0	-0.213137	1.30971	1.22491	1.38544	1.0826	0.264156	-0.46284
ENSMUSG00000042360	4930433N12Rik	4.44089e-16	-0.0779588	0.267062	0.499226	0.321095	0.101778	0.0954364	1.04951
ENSMUSG00000022798	4930435E12Rik	1.11022e-16	0.0761079	0.154189	0.00922534	0.415134	1.07997	0.427013	0.00926283
ENSMUSG00000069873	4930438A08Rik	0	-0.0662645	-0.0814941	-0.0334063	0.0458459	0.15761	0.0836537	0.1552
ENSMUSG00000067795	4930444P10Rik	0	-0.0948048	-0.0347499	-0.103139	-0.192769	-0.00206659	0.160908	0.100851
ENSMUSG00000021098	4930447C04Rik	0	0.652302	0.943414	1.12614	2.02671	2.79101	3.1693	3.17799
ENSMUSG00000022116	4930449E01Rik	1.11022e-16	0.294337	0.593779	0.312453	0.285906	0.419098	0.058345	0.236769
ENSMUSG00000022543	4930451G09Rik	0	-0.292947	-0.0278298	0.0134392	-0.0376872	0.463591	0.207879	0.589491
ENSMUSG00000021747	4930452B06Rik	-8.88178e-16	0.126096	-0.836088	0.117335	-0.171188	-1.57008	-1.42173	-0.893987
ENSMUSG00000087358	4930453H23Rik	-2.22045e-16	0.0266014	0.189526	-0.0841159	0.213846	0.380023	0.30913	-0.0337041
ENSMUSG00000059920	4930453N24Rik	0	0.434136	0.593614	0.565271	0.484834	0.331504	-0.063757	-0.689115
ENSMUSG00000085761	4930455G09Rik	-1.11022e-16	-0.0227244	-0.383693	-0.319	-0.0212645	-0.303605	-0.281757	-0.463215
ENSMUSG00000056682	4930465K10Rik	0	0.332074	0.488339	0.110978	0.465807	0.629408	0.405748	0.283908
ENSMUSG00000085788	4930470G03Rik	0	0.00655575	0.246402	0.368704	0.445419	0.222338	0.630372	0.500051
ENSMUSG00000086138	4930471C06Rik	1.11022e-16	0.0802746	0.0902385	-0.0360633	-0.1187	-0.315324	-0.43155	-0.384285
ENSMUSG00000085238	4930479D17Rik	-1.38778e-17	0.0971658	0.0600029	0.0898927	0.0453965	-0.0283576	-0.0746861	0.0115369
ENSMUSG00000086938	4930481A15Rik	-2.22045e-16	0.355036	0.267543	0.105866	0.0448814	-0.362077	0.093265	0.620521
ENSMUSG00000085956	4930481B07Rik	-4.44089e-16	0.539067	0.324203	0.30641	0.486322	0.973307	1.07197	0.964061
ENSMUSG00000050345	4930486L24Rik	0	0.552109	1.06606	1.16371	1.87606	2.02767	0.711439	-0.921637
ENSMUSG00000086799	4930502E09Rik	0	-0.00343354	0.178347	0.0709	0.158981	0.136991	0.0854335	0.0573136
ENSMUSG00000055555	4930502E18Rik	0	0.499162	-0.50808	-0.556801	0.948391	1.4465	0.336281	-2.2314
ENSMUSG00000072595	4930503E14Rik	2.22045e-16	0.552904	0.579347	0.384752	0.283924	-0.11355	-0.494326	-0.490453
ENSMUSG00000044906	4930503L19Rik	0	0.0308799	-0.109098	-0.104887	-0.161232	-0.195986	-0.0105821	-0.0110817
ENSMUSG00000052642	4930504O13Rik	5.55112e-17	0.108722	-0.0764635	0.163248	0.16766	0.155402	0.0138439	-0.114279
ENSMUSG00000040919	4930505A04Rik	0	-0.145987	-0.0402948	0.138455	0.0340781	0.441155	0.0618513	-0.057044
ENSMUSG00000087478	4930506C21Rik	0	0.259583	0.136342	0.0490426	0.146899	0.150371	-0.000337894	0.395187
ENSMUSG00000086607	4930511M06Rik	0	-0.0892019	-0.0644857	0.0986741	0.0840963	-0.082406	-0.0103805	-0.0962856
ENSMUSG00000074136	4930513N10Rik	-4.44089e-16	0.242568	0.102883	-0.156886	-0.134325	0.214973	-0.0864626	-0.523147
ENSMUSG00000092183	4930515G01Rik	4.44089e-16	0.00236184	0.0670837	-0.0208095	-0.0192948	0.597485	0.665542	0.399299
ENSMUSG00000074629	4930518I15Rik	0	0.435358	0.0150138	0.394305	0.259111	0.322831	-0.140215	0.0554547
ENSMUSG00000031325	4930519F16Rik	0	0.87138	0.58235	0.32735	0.313366	-0.801321	-2.50464	-3.62004
ENSMUSG00000074039	4930520O04Rik	-4.44089e-16	-0.779377	-0.749724	-0.894134	-1.04129	-1.30343	-0.746086	-1.26146
ENSMUSG00000072762	4930522L14Rik	-8.88178e-16	0.0322376	-0.0834406	-0.366142	-0.380757	-0.872222	-0.84551	-0.424139
ENSMUSG00000020299	4930524B15Rik	4.44089e-16	0.0650187	0.338802	-0.0200124	0.848894	1.21195	0.450333	-0.367597
ENSMUSG00000035364	4930524J08Rik	2.22045e-16	0.378267	-0.0572779	-0.450113	-0.0172559	0.166219	0.0766359	-0.24862
ENSMUSG00000090207	4930524O07Rik	2.22045e-16	0.753744	1.3112	1.12043	0.888603	1.70162	2.06872	2.57388
ENSMUSG00000085521	4930526A20Rik	4.44089e-16	0.232828	-0.341552	-0.040824	-0.151495	-0.66997	-0.869314	-0.72951
ENSMUSG00000047692	4930533K18Rik	0	-0.507351	-0.343054	0.0443963	-1.22115	-2.56873	-3.76968	-3.88453
ENSMUSG00000063904	4930533O14Rik	0	-0.237117	-0.442117	-0.263569	-0.118396	0.108547	0.256887	-0.147416
ENSMUSG00000093619	4930535L15Rik	-5.55112e-17	0.0121906	0.149623	-0.0426365	-0.0445899	0.285284	0.318837	0.178671
ENSMUSG00000028642	4930538K18Rik	-1.11022e-16	-0.061238	-0.112577	-0.335733	-0.135752	-0.188702	-0.288737	0.0825093
ENSMUSG00000048905	4930539E08Rik	-8.88178e-16	-0.690939	-0.678428	-0.447331	-0.175264	-0.337238	-0.987907	-1.82536
ENSMUSG00000090724	4930542C12Rik	0	0.147399	0.16118	0.0481358	0.23263	0.0166588	0.0370486	0.209421
ENSMUSG00000087279	4930544D05Rik	1.11022e-16	-0.19505	-0.167993	-0.244082	-0.16529	-0.239674	0.132455	-0.111593
ENSMUSG00000086687	4930547E08Rik	0	0.364346	0.0904547	0.206418	0.256658	0.294287	0.284791	0.146977
ENSMUSG00000029138	4930548H24Rik	1.11022e-16	-0.0822207	0.181107	-0.250847	-0.04959	0.108623	0.0314911	0.130019
ENSMUSG00000005131	4930550C14Rik	2.22045e-16	-0.0169494	-0.153629	0.482576	0.730308	1.06864	1.13253	1.15333
ENSMUSG00000046180	4930550L24Rik	4.44089e-16	0.873068	1.64229	1.17666	1.1719	-0.480719	-2.37427	-2.85696
ENSMUSG00000075029	4930558J22Rik	2.22045e-16	-0.159084	0.140729	-0.0141976	0.0350286	0.297551	-0.0236142	0.241046
ENSMUSG00000022518	4930562C15Rik	0	-0.122131	-0.134327	-0.0644825	0.296207	0.281969	-0.0347636	-0.378189
ENSMUSG00000053574	4930563E22Rik	0	0.00672062	0.356987	-0.0025914	-0.303401	-0.101817	0.608457	1.02056
ENSMUSG00000085084	4930570G19Rik	0	-0.0572409	-0.119404	-0.157381	-0.0718656	-0.0538532	0.215669	0.072449
ENSMUSG00000087440	4930577N17Rik	2.22045e-16	0.459604	0.405589	0.0880696	-0.00685067	0.236165	0.323954	0.322076
ENSMUSG00000040840	4930579G18Rik	0	-0.0796783	0.0917872	0.214138	0.44173	0.782333	0.397396	0.319694
ENSMUSG00000027811	4930579G24Rik	0	0.209929	0.052697	-0.147247	-0.259252	-0.447258	-0.222872	-0.679518
ENSMUSG00000051074	4930579K19Rik	0	-0.138498	0.0427052	-0.396079	-0.338709	-0.16043	-0.301592	0.414123
ENSMUSG00000070315	4930581F22Rik	4.44089e-16	-0.578576	-0.00668964	0.0793811	-1.04997	-0.943263	-0.856894	0.00395612
ENSMUSG00000055159	4930583K01Rik	0	-0.019521	0.0782259	-0.0290142	-0.0827909	-0.1202	0.317648	0.099964
ENSMUSG00000068957	4930589L23Rik	0	0.161081	0.00679766	0.752842	0.942084	0.692971	1.02628	0.639312
ENSMUSG00000034063	4930590J08Rik	0	0.443978	0.214878	0.068286	0.264481	0.515448	0.247121	0.111432
ENSMUSG00000039138	4930591A17Rik	0	-0.363308	-0.0457295	0.43786	0.978765	1.54662	-0.430383	-3.47029
ENSMUSG00000087233	4930594C11Rik	0	0.277937	-0.0209305	-0.00241747	-0.0544945	-0.120934	-0.0690067	0.143516
ENSMUSG00000075463	4930594M22Rik	0	0.591361	0.369533	0.270016	0.0335817	0.333136	0.448379	0.405977
ENSMUSG00000073144	4930599N23Rik	0	0.0424264	0.163859	0.450408	0.725876	1.05001	0.703512	0.649516
ENSMUSG00000031938	4931406C07Rik	0	-0.729208	-1.05865	-1.10641	-0.299939	-0.350724	-0.837408	-0.599532
ENSMUSG00000085398	4931406G06Rik	-5.55112e-17	0.034585	0.0781733	0.0221059	0.0532251	0.0350962	0.0580341	0.244183
ENSMUSG00000066571	4931406P16Rik	0	0.463212	0.429083	0.189772	0.390992	0.617379	0.21863	0.246445
ENSMUSG00000038199	4931409K22Rik	-1.11022e-16	-0.0102366	-0.0897257	0.115335	-0.188672	0.30665	0.958609	0.700877
ENSMUSG00000022179	4931414P19Rik	8.88178e-16	-1.13396	-0.204897	0.232542	0.000735635	0.408131	0.112008	0.00947267
ENSMUSG00000054910	4931415C17Rik	2.22045e-16	0.228635	0.442192	0.305329	0.0363206	0.47831	1.08643	1.51198
ENSMUSG00000046085	4931422A03Rik	0	0.0500774	0.377558	0.410397	0.497007	0.840766	0.302059	0.307428
ENSMUSG00000026774	4931423N10Rik	1.11022e-16	0.149957	-0.0417446	-0.126905	-0.100404	-0.281724	-0.17747	-0.0769773
ENSMUSG00000014837	4931428F04Rik	4.44089e-16	-0.798153	-0.808892	-0.411201	-0.171334	-0.147246	-0.552415	-0.0185316
ENSMUSG00000086727	4931428L18Rik	0	-0.156134	0.252176	0.449067	0.431285	0.362528	-0.0667278	0.0273895
ENSMUSG00000032023	4931429I11Rik	0	0.0881736	0.125709	0.0122061	0.00684638	0.201844	0.400364	1.58334
ENSMUSG00000055061	4931431C16Rik	0	0.363495	0.148134	0.266238	-0.0757917	-0.175793	-0.0935135	-0.0592118
ENSMUSG00000078157	4931440F15Rik	0	0.455217	0.472285	0.63351	0.527366	2.00454	1.52865	0.205313
ENSMUSG00000074580	4931440P22Rik	2.22045e-16	0.174286	0.685367	1.00143	0.335052	0.822968	0.211629	0.610115
ENSMUSG00000058670	4932411N23Rik	-5.55112e-17	0.236507	0.0752683	-0.0385956	0.436733	0.0686016	-0.0870254	0.0374639
ENSMUSG00000075070	4932412D23Rik	4.44089e-16	-0.0548445	-1.06928	-0.816506	0.122164	0.476698	-0.625212	-1.17853
ENSMUSG00000048038	4932418E24Rik	0	-0.145193	0.135497	0.605172	2.59626	2.8481	2.57269	2.2985
ENSMUSG00000074224	4932431P20Rik	1.11022e-16	-0.150161	-0.0084629	0.157584	0.0384129	-0.0509101	-0.0689775	-0.0262081
ENSMUSG00000037270	4932438A13Rik	-8.88178e-16	0.108973	0.250245	-0.126411	-0.502976	-0.030299	-0.578813	0.0587703
ENSMUSG00000086796	4932702P03Rik	0	-0.335446	-0.0484424	-0.182961	-0.131362	-0.38005	-0.256668	-0.33726
ENSMUSG00000045330	4933402E13Rik	4.44089e-16	0.012683	0.756368	-0.0305649	-0.864363	-2.36894	-2.81938	-2.90094
ENSMUSG00000013158	4933405L10Rik	-1.11022e-16	0.0389577	-0.0742672	0.0232578	-0.115845	0.155023	0.129743	0.31522
ENSMUSG00000087475	4933406I18Rik	-1.38778e-17	0.00558413	0.000704246	0.0939992	0.0906466	0.285129	0.176695	0.297626
ENSMUSG00000027229	4933406J08Rik	0	0.308975	1.07631	0.955614	1.36715	1.13639	1.15312	0.271296
ENSMUSG00000086690	4933406J10Rik	5.55112e-17	-0.0362515	0.180275	0.166418	0.345304	0.323022	0.00680774	-0.0390773
ENSMUSG00000050526	4933406M09Rik	2.22045e-16	0.0385728	0.966496	0.890953	0.340756	-0.268608	-0.170353	-0.291161
ENSMUSG00000069713	4933406P04Rik	0	0.886051	1.35832	0.50368	0.602007	0.82661	1.06316	1.53402
ENSMUSG00000087396	4933407K13Rik	0	-0.0584211	-0.59421	-0.401351	-0.236751	-0.0610609	-0.228649	0.163927
ENSMUSG00000049357	4933408B17Rik	2.22045e-16	0.480992	0.107062	-0.0573735	-0.391628	-0.29507	-0.633472	-0.505778
ENSMUSG00000084848	4933408N05Rik	0	0.239803	0.753352	0.867366	0.566265	0.332539	-0.173944	-0.221607
ENSMUSG00000090369	4933411K16Rik	0	0.0385853	0.226697	0.368378	0.201231	0.191494	0.778179	0.5166
ENSMUSG00000043623	4933412A08Rik	0	0.177121	0.112381	0.14942	0.0792684	0.227864	0.0886084	0.0386462
ENSMUSG00000071749	4933412E24Rik	0	-0.0929231	0.0797963	0.131532	0.687957	-0.0883941	-0.211657	-0.210125
ENSMUSG00000089952	4933413C19Rik	2.22045e-16	0.0366677	0.284836	-0.351048	-0.822475	-0.979395	-1.13646	-0.910589
ENSMUSG00000021874	4933413J09Rik	0	-0.13575	0.795591	0.513346	0.264059	0.396449	0.530707	0.447836
ENSMUSG00000045877	4933415A04Rik	-4.44089e-16	-0.420236	-0.703532	-0.664453	-0.798908	-1.30784	-0.925298	-0.711916
ENSMUSG00000074734	4933416C03Rik	2.22045e-16	0.251276	0.337669	-0.610676	-0.462616	-0.58293	0.620627	-1.06887
ENSMUSG00000071763	4933416I08Rik	4.44089e-16	0.487924	-0.623116	-0.427405	-0.89855	-0.679224	-1.23716	-1.56239
ENSMUSG00000086443	4933421A08Rik	-5.55112e-17	-0.112444	-0.0379779	0.0523634	-0.117532	0.0745746	0.208127	0.250668
ENSMUSG00000085037	4933421O10Rik	-2.22045e-16	0.0927026	0.133599	-0.179435	0.106366	0.49268	1.13965	2.27528
ENSMUSG00000085471	4933423P22Rik	0	0.188459	0.199349	0.256299	0.311973	0.157447	0.00362418	0.176514
ENSMUSG00000021718	4933425L06Rik	0	0.217049	0.896939	0.876898	0.756501	0.456752	0.318569	-0.172606
ENSMUSG00000055403	4933427D06Rik	4.44089e-16	0.438726	0.739203	0.782733	1.21245	1.35699	1.24737	0.00973889
ENSMUSG00000020807	4933427D14Rik	8.88178e-16	-0.653755	-0.0714815	-0.000908365	-0.359671	0.0250734	0.182484	0.38617
ENSMUSG00000044276	4933427E11Rik	0	0.0598882	0.0142031	0.0587968	-0.000316592	0.251213	0.0523932	0.0489519
ENSMUSG00000030877	4933427G17Rik	-1.11022e-16	0.0384117	0.251382	0.0250123	0.16519	0.349534	0.827079	1.23407
ENSMUSG00000086697	4933427G23Rik	-1.11022e-16	-0.20447	-0.137876	-0.0574078	-0.261916	-0.0686529	-0.129187	0.232607
ENSMUSG00000047988	4933428G20Rik	0	0.0861543	-0.099256	0.0295492	-0.100155	-0.0478781	0.092058	0.0641323
ENSMUSG00000042525	4933428M09Rik	1.11022e-16	0.109445	0.169505	0.213973	0.148023	0.12667	0.27584	-0.0348059
ENSMUSG00000058046	4933430I17Rik	0	0.216627	-0.404828	-0.244794	0.0630713	0.150903	-0.18447	-0.35918
ENSMUSG00000086968	4933431E20Rik	0	-0.10547	-0.396895	-0.218565	1.00368	2.04345	2.40602	2.69515
ENSMUSG00000086451	4933431K23Rik	6.93889e-18	0.0169535	0.0800767	0.132021	-0.0328868	0.104167	0.149258	0.0777764
ENSMUSG00000036770	4933433C11Rik	-2.22045e-16	-0.166148	-0.276272	-0.0870977	0.417652	0.0820528	0.899947	0.783779
ENSMUSG00000027942	4933434E20Rik	0	0.523561	-0.0831571	-0.401387	-0.232299	0.0826864	0.274722	-0.069115
ENSMUSG00000086978	4933435F18Rik	-1.11022e-16	0.025981	0.0633778	0.132689	0.706802	1.52237	0.735505	0.0746724
ENSMUSG00000072893	4933439C10Rik	-4.44089e-16	0.336247	1.96827	2.63643	2.16343	1.59702	1.03811	1.0742
ENSMUSG00000085184	4933439K11Rik	-2.22045e-16	0.0121313	0.116815	0.00521601	0.0257954	-0.133903	-0.182902	0.380434
ENSMUSG00000045928	4933440M02Rik	-4.44089e-16	-1.47346	-2.36965	-2.41	-2.56927	-2.18251	-2.4269	-2.33203
ENSMUSG00000042087	4933440N22Rik	-1.11022e-16	0.111312	0.0159908	-0.222993	-0.220844	-0.113804	-0.044979	-0.17003
ENSMUSG00000051940	5031410I06Rik	1.11022e-16	0.133756	0.00789395	0.0331847	0.465428	2.58461	1.78491	0.449931
ENSMUSG00000034959	5031414D18Rik	1.11022e-16	-0.120389	-0.0670693	-0.315349	-0.317719	-0.300202	-0.0308309	0.0599788
ENSMUSG00000073147	5031425E22Rik	-4.44089e-16	0.714552	0.0399153	-0.204839	-0.380407	-0.086748	-0.0554418	0.753212
ENSMUSG00000044574	5031434C07Rik	-1.11022e-16	0.426385	0.608528	0.702686	1.10305	0.609537	0.17611	0.0226172
ENSMUSG00000036046	5031439G07Rik	-8.88178e-16	-0.352688	-1.00681	-1.01885	-0.582967	-0.818162	-0.392697	0.0470017
ENSMUSG00000038152	5033430I15Rik	2.22045e-16	-0.375107	-0.432781	-0.735776	-0.652651	-0.776614	-0.561123	-0.424686
ENSMUSG00000087455	5330411J11Rik	4.44089e-16	1.06679	1.59416	1.06043	-0.84324	-2.78127	-3.8869	-3.99178
ENSMUSG00000086822	5330413P13Rik	-4.44089e-16	-0.31976	0.520402	0.982705	1.68694	1.64593	-0.190237	-0.588532
ENSMUSG00000054944	5330416C01Rik	0	0.0588459	0.000716741	0.445293	0.205792	0.161112	0.0464062	0.00338227
ENSMUSG00000040412	5330417C22Rik	0	0.195094	-0.750577	-0.377376	-0.576526	-0.242508	0.947462	1.11962
ENSMUSG00000085896	5330429C05Rik	-1.11022e-16	0.0131388	0.190313	0.34707	0.475125	0.145476	-0.2797	-0.332472
ENSMUSG00000087620	5330434G04Rik	-1.11022e-16	0.0770173	0.00230286	0.168755	0.0631694	0.447274	0.408756	1.21438
ENSMUSG00000052291	5330438D12Rik	-4.44089e-16	0.263751	-0.471393	-0.442217	-0.00979076	-0.137682	0.0990689	1.06988
ENSMUSG00000085776	5430402O13Rik	2.22045e-16	1.44466	1.05576	1.0959	-0.055658	-0.504654	-0.880873	-0.3543
ENSMUSG00000072763	5430403G16Rik	-8.88178e-16	-0.169353	-0.0201246	-0.155816	-0.122859	-0.387926	-0.0568596	0.00408501
ENSMUSG00000085741	5430405H02Rik	0	-0.195042	-0.188738	-0.440076	-0.675033	-0.417803	-0.693886	0.0293662
ENSMUSG00000087174	5530601H04Rik	-4.44089e-16	0.15184	0.0568968	0.279523	0.306215	0.396046	0.0584754	0.323739
ENSMUSG00000087424	5730405O15Rik	4.44089e-16	0.0884594	0.0315338	0.895827	0.734512	-0.110537	-0.49845	-0.0450094
ENSMUSG00000073755	5730409E04Rik	4.44089e-16	-0.282459	-0.0363465	-0.440713	-0.315286	0.0699847	0.655512	0.675416
ENSMUSG00000057181	5730455P16Rik	0	-0.196658	0.041996	-0.0401465	-0.163881	0.0313077	0.30689	0.418084
ENSMUSG00000086126	5730457N03Rik	0	1.26908	1.95609	1.74396	0.552582	0.502115	0.0728728	-0.0897618
ENSMUSG00000073197	5730507C01Rik	-4.44089e-16	0.293354	0.650926	0.193848	0.269392	-0.154225	-0.257385	-0.736066
ENSMUSG00000050549	5730508B09Rik	0	0.781727	0.598334	0.446599	0.654072	0.351896	0.887534	0.957226
ENSMUSG00000032985	5730522E02Rik	4.44089e-16	-0.175024	-0.264474	-0.32603	-0.348942	-0.753497	-1.13053	-0.842573
ENSMUSG00000041605	5730559C18Rik	4.44089e-16	-1.22558	0.14001	0.189242	-0.209196	0.00322878	0.6649	1.01969
ENSMUSG00000028331	5830415F09Rik	0	-0.0810348	0.270017	0.299244	0.407941	0.185381	-0.0108794	-0.223183
ENSMUSG00000078684	5830417I10Rik	0	-0.242543	0.181799	0.303232	0.145055	0.231574	0.0510382	0.212531
ENSMUSG00000086236	5830418P13Rik	4.44089e-16	-0.313162	-0.653154	0.125424	-0.013377	0.0207941	0.0571231	-0.308585
ENSMUSG00000084803	5830444B04Rik	-4.44089e-16	0.0378222	0.482931	-0.595277	-0.589184	-0.768476	-0.951209	-0.736774
ENSMUSG00000052658	5830454E08Rik	0	-0.427641	-0.422668	-0.296562	-0.344859	0.0512766	0.188407	0.494504
ENSMUSG00000046463	5930403N24Rik	-2.22045e-16	0.0220784	-0.0705032	-0.131314	0.12071	0.074669	0.389975	0.536148
ENSMUSG00000072591	5930412G12Rik	4.44089e-16	-0.609306	-1.07661	-1.36957	-1.58811	-1.09014	-0.768796	-0.923141
ENSMUSG00000075408	6030408B16Rik	-1.11022e-16	0.882412	-0.265913	-0.096499	-0.317724	-0.237111	-0.0488345	-0.196329
ENSMUSG00000066607	6030419C18Rik	0	0.407396	0.263477	-0.952409	-1.89233	-1.96093	-1.43316	-2.04501
ENSMUSG00000066178	6030445D17Rik	0	0.0533562	0.716209	0.738847	0.821734	0.749083	0.736187	1.20928
ENSMUSG00000022195	6030458C11Rik	8.88178e-16	-0.160439	0.128325	-0.0971684	-0.110497	-0.251946	-0.305342	-0.507215
ENSMUSG00000053963	6330403A02Rik	0	-0.159958	-0.127001	-0.0427873	0.157419	1.56987	0.636426	0.177017
ENSMUSG00000018451	6330403K07Rik	4.44089e-16	-0.138418	-0.717196	-0.365501	-0.111946	-0.0640997	0.578441	0.979329
ENSMUSG00000075585	6330403L08Rik	-4.44089e-16	-0.239334	0.0211641	-1.07551	-1.59135	-2.36685	-2.70243	-2.7336
ENSMUSG00000070814	6330408A02Rik	0	-0.233843	0.138099	0.0143027	-0.311375	-0.0757274	-0.15259	0.263229
ENSMUSG00000045917	6330416G13Rik	-8.88178e-16	-0.762416	-1.1486	-1.44272	-1.34543	-1.44104	-0.825416	-0.605856
ENSMUSG00000085227	6330418K02Rik	4.44089e-16	0.119334	0.949508	0.984857	0.531714	0.686734	0.509009	0.666194
ENSMUSG00000045327	6330549D23Rik	0	-0.121992	0.230888	0.397405	0.436527	1.04202	0.529372	0.717611
ENSMUSG00000093424	6330562C20Rik	-2.77556e-17	-0.109362	0.0966189	0.0907577	0.0110508	0.0170704	-0.0717465	0.0171968
ENSMUSG00000053545	6430503K07Rik	0	0.0601693	0.182793	0.249186	0.167529	0.199493	-0.0338964	-0.0331934
ENSMUSG00000073795	6430531B16Rik	0	0.239481	1.73011	1.85727	1.33081	0.892352	1.25196	1.93126
ENSMUSG00000031824	6430548M08Rik	-2.22045e-16	0.398529	-0.414372	-0.558619	-0.80094	-0.981303	-0.807006	-0.714313
ENSMUSG00000074646	6430550D23Rik	0	-0.128417	-0.0868486	-0.129111	0.00493592	0.2267	-0.103031	0.229883
ENSMUSG00000037977	6430571L13Rik	0	0.140713	-0.262232	0.0766877	-0.29031	-0.566655	-0.0609653	0.0247324
ENSMUSG00000039620	6430573F11Rik	-4.44089e-16	-0.324303	-1.36934	-0.779614	0.417012	0.348617	0.618848	2.49793
ENSMUSG00000085427	6430710C18Rik	6.93889e-18	0.0556397	0.0840929	0.195247	0.27737	0.169998	0.0817147	0.00301472
ENSMUSG00000079499	6530402F18Rik	0	-0.182907	-0.265917	-0.220447	-0.505959	-0.365665	-0.386333	-0.458941
ENSMUSG00000072066	6720489N17Rik	0	0.112493	-0.0548412	0.144965	0.70784	0.798117	0.774209	0.653684
ENSMUSG00000032680	6820408C15Rik	0	0.124379	-0.496702	-0.420978	0.180834	0.826104	1.01027	1.23463
ENSMUSG00000071796	6820431F20Rik	-8.88178e-16	0.659699	0.236317	-0.0103739	-0.371719	0.374715	-0.268995	-0.213035
ENSMUSG00000074123	7420426K07Rik	0	0.892815	0.365165	-0.0784418	-0.00265432	-0.0908302	-0.112748	-0.364244
ENSMUSG00000052295	8030423F21Rik	2.22045e-16	-0.150183	-0.401351	-0.442947	0.0148646	0.401595	1.00039	-0.086307
ENSMUSG00000085058	8030453O22Rik	0	-0.0864817	-0.512974	-0.293206	-0.401214	-0.489178	-0.67206	-1.07107
ENSMUSG00000047466	8030462N17Rik	0	0.0190184	0.142734	0.0342945	-0.0502705	0.0377161	-0.129123	-0.384843
ENSMUSG00000046774	8030474K03Rik	-4.44089e-16	0.891708	0.961443	0.672564	0.134732	-0.529687	0.262552	0.0836873
ENSMUSG00000034587	8430429K09Rik	0	-0.0993547	0.466086	0.235099	0.236744	0.920711	0.811524	1.02707
ENSMUSG00000041878	8430432A02Rik	0	0.0907381	-0.0417429	-0.111503	0.000345354	0.105042	0.338963	0.737198
ENSMUSG00000045008	9030612E09Rik	5.55112e-17	0.24677	0.0878305	0.0526512	0.0941024	0.159311	0.435273	0.474491
ENSMUSG00000021185	9030617O03Rik	8.88178e-16	-0.0517315	-1.14695	-0.0316647	0.249143	-0.443812	-1.88587	-3.46862
ENSMUSG00000053168	9030619P08Rik	5.55112e-17	0.332328	0.370028	0.0971586	0.378489	0.215124	0.00422189	0.00519889
ENSMUSG00000073158	9030624G23Rik	0	-0.343265	-0.00572192	-0.085309	-0.311339	-0.702611	-0.697304	-1.12929
ENSMUSG00000030982	9030624J02Rik	0	-0.0687918	-0.519292	-0.740028	-0.91193	-1.47957	-1.54332	-1.02201
ENSMUSG00000054951	9130008F23Rik	0	-0.0387248	0.37327	0.435748	0.360892	0.864993	1.17816	2.89683
ENSMUSG00000039901	9130011E15Rik	0	-0.242785	0.414493	0.550158	0.0494507	0.0373508	-0.196779	-0.508978
ENSMUSG00000055134	9130017K11Rik	0	0.429453	0.338442	-0.0774889	-0.0925177	0.516688	0.48956	1.3222
ENSMUSG00000030823	9130019O22Rik	0	-0.0741919	0.162177	-0.0706076	-0.664097	-0.0497724	-0.102639	0.1157
ENSMUSG00000062944	9130023H24Rik	4.44089e-16	0.566522	0.452827	-0.0756847	-0.502748	-0.263561	-0.166773	0.0450558
ENSMUSG00000087022	9130024F11Rik	0	0.338364	0.221348	0.0503783	0.0440922	0.0628307	0.133017	-0.0415067
ENSMUSG00000086474	9130204K15Rik	-2.22045e-16	0.348835	0.510152	0.58014	0.258814	-0.0719447	-0.158597	-0.19748
ENSMUSG00000091175	9130204L05Rik	0	0.1487	0.148553	0.0270986	0.091704	-0.0421389	-0.103071	-0.630994
ENSMUSG00000090330	9130221H12Rik	-4.44089e-16	-0.796466	-0.625688	-0.740831	-0.995477	-1.03708	-1.64215	-1.19363
ENSMUSG00000054598	9130230L23Rik	2.22045e-16	0.278254	0.108984	0.214033	0.467998	0.249411	0.166513	0.112728
ENSMUSG00000092626	9130230N09Rik	2.22045e-16	0.3283	0.129269	0.125824	0.057161	-0.403404	-0.331134	-0.29889
ENSMUSG00000072753	9230020A06Rik	5.55112e-17	0.110697	0.375958	0.414667	0.516373	0.218173	0.00488794	0.00601909
ENSMUSG00000090191	9230105E05Rik	1.11022e-16	0.36458	0.865602	0.836806	0.0706734	0.0408886	0.0304107	-0.0748351
ENSMUSG00000053070	9230110C19Rik	4.44089e-16	0.0531206	0.149777	0.824141	1.67075	2.42144	2.62852	3.0809
ENSMUSG00000087624	9230111E07Rik	-1.11022e-16	0.0194622	-0.0508323	0.00978325	0.147153	0.554447	0.748354	0.668678
ENSMUSG00000070461	9230112E08Rik	0	-0.141519	-1.05951	-0.740847	-1.79865	-1.76292	-1.43097	-1.46198
ENSMUSG00000089874	9230117E06Rik	0	-0.0783568	-0.223764	-0.170433	-0.21756	-0.210173	0.254565	-0.167442
ENSMUSG00000091050	9330020H09Rik	4.44089e-16	0.68035	0.493673	0.488807	0.489283	1.02884	0.940437	1.0224
ENSMUSG00000043498	9330132A10Rik	0	-0.0327786	-0.0376243	0.059733	0.0106824	0.115241	0.20905	0.298751
ENSMUSG00000056031	9330154J02Rik	5.55112e-17	0.491735	0.650343	0.104091	0.00371532	0.151954	0.0589848	0.307278
ENSMUSG00000004360	9330159F19Rik	-2.22045e-16	0.404181	4.38234	5.26697	4.369	4.15579	1.27432	1.59866
ENSMUSG00000072809	9330160F10Rik	0	0.494919	0.619408	0.23007	0.0447188	0.2649	0.379756	0.266838
ENSMUSG00000055271	9330161L09Rik	0	0.620909	0.861061	0.658457	0.588104	0.910946	0.438204	0.846393
ENSMUSG00000086448	9330162012Rik	0	0.0148549	-0.137101	-0.0414192	-0.0887205	0.0643254	0.246618	0.134304
ENSMUSG00000039133	9330171B17Rik	-6.93889e-18	0.301607	-0.00154128	-0.0431622	-0.0444818	0.00675162	0.0713022	0.190634
ENSMUSG00000056004	9330182L06Rik	0	0.483064	-0.941496	-0.66168	-0.344774	-1.38359	-0.278913	0.379003
ENSMUSG00000062704	9430002A10Rik	0	0.280828	0.513977	0.474938	0.0263773	0.557319	0.105974	0.167727
ENSMUSG00000059939	9430015G10Rik	0	-0.841248	-0.769957	-0.508478	-0.384729	-0.177355	0.245797	0.209331
ENSMUSG00000025971	9430016H08Rik	8.88178e-16	0.456415	0.342472	0.104411	0.160447	0.161852	-0.0534984	-0.0737068
ENSMUSG00000033960	9430020K01Rik	-8.88178e-16	0.541922	0.588082	0.108057	0.260796	-0.42913	-0.513452	-0.412876
ENSMUSG00000054457	9430021M05Rik	-1.11022e-16	0.0139129	0.00181948	0.00832085	0.181052	0.50589	0.388798	0.907059
ENSMUSG00000055216	9430025C20Rik	-5.55112e-17	0.0723363	-0.198522	-0.311008	-0.0390913	-0.296938	-0.308065	-0.306758
ENSMUSG00000040139	9430038I01Rik	0	0.244905	0.439508	0.844572	1.1456	0.898539	0.514094	-0.161477
ENSMUSG00000086155	9430041J12Rik	-2.22045e-16	-0.288121	-0.500955	-0.0694325	-0.450848	-0.619544	-0.897318	-1.34781
ENSMUSG00000084808	9430091E24Rik	0	0.0846293	-0.0762475	0.208277	0.0792185	0.451893	0.537703	1.26328
ENSMUSG00000075405	9430097D07Rik	0	-0.014972	0.392274	0.68134	0.395168	0.818389	0.965817	1.15388
ENSMUSG00000086047	9530046B11Rik	0	0.0568285	0.0379033	-0.123211	-0.132826	0.00214607	-0.122841	0.0675521
ENSMUSG00000085982	9530051G07Rik	-2.22045e-16	-0.0441436	0.0903212	0.349535	0.287104	0.540871	0.522041	1.16765
ENSMUSG00000078776	9530053A07Rik	4.44089e-16	0.498123	0.50988	0.332134	0.378855	-0.996493	-2.4874	-3.68931
ENSMUSG00000045345	9530056K15Rik	0	-0.252054	0.0227417	-0.0203991	-0.0540759	0.31792	0.211496	0.297535
ENSMUSG00000036275	9530068E07Rik	0	0.00797903	-0.0404667	-0.252658	-0.558652	-0.538342	-0.736769	-0.49031
ENSMUSG00000036411	9530077C05Rik	0	-0.0626368	-0.586844	-0.0369439	1.04184	0.909973	0.768773	-0.60915
ENSMUSG00000044125	9530080O11Rik	1.11022e-16	0.150281	0.236925	0.179511	0.368951	0.588537	0.872582	1.02729
ENSMUSG00000086359	9630013K17Rik	1.11022e-16	-0.32196	-0.223729	-0.545614	-0.558151	-0.683258	-0.309389	-0.601579
ENSMUSG00000051295	9630028B13Rik	-1.11022e-16	-0.23698	-0.197757	0.0709785	-0.132526	-0.284595	-0.486751	-0.485219
ENSMUSG00000087528	9830144P21Rik	4.44089e-16	-0.0234343	0.113063	1.19754	1.83306	1.21016	-0.37022	-1.57869
ENSMUSG00000074158	9830147E19Rik	-8.88178e-16	-0.170451	-0.552056	-0.611779	-0.728551	-1.17671	-1.15988	-0.910065
ENSMUSG00000044551	9930012K11Rik	0	-0.679227	1.81333	2.79957	3.1727	2.7114	2.24162	2.07494
ENSMUSG00000046138	9930021J03Rik	8.88178e-16	0.218841	0.240898	0.157428	0.0605589	0.234765	-0.013725	0.0465904
ENSMUSG00000044730	9930104L06Rik	0	0.13473	0.265146	0.399848	0.101399	0.252395	-0.210418	-0.64388
ENSMUSG00000069893	9930111J21Rik1	0	0.219886	0.432164	0.0726602	0.0578599	0.282467	0.10594	-0.195248
ENSMUSG00000069892	9930111J21Rik2	0	0.307439	0.0234149	0.150416	0.468864	0.248746	-0.267587	-0.512468
ENSMUSG00000027596	a	-1.11022e-16	-0.297027	0.0195206	-0.0666905	0.188803	0.304247	-0.216652	-0.0640956
ENSMUSG00000069136	A130006I12Rik	-2.22045e-16	-0.0809079	-0.0250697	-0.158528	-0.308358	-0.0711307	0.222008	0.838973
ENSMUSG00000079144	A130010J15Rik	0	-0.187184	0.596208	0.23145	0.56189	0.530107	0.698395	0.604665
ENSMUSG00000087612	A230005M16Rik	-5.55112e-17	0.103179	0.0463803	0.00487253	0.157757	0.320171	0.457872	0.267415
ENSMUSG00000089633	A230009B12Rik	0	-0.507808	-0.803796	-0.689028	-0.673622	-0.780057	-0.833886	-0.887905
ENSMUSG00000034560	A230046K03Rik	8.88178e-16	0.035478	-0.122952	-0.077782	0.0403911	0.309225	0.105066	-0.0203422
ENSMUSG00000038884	A230050P20Rik	8.88178e-16	-1.04566	-1.3737	-1.39015	-0.607285	0.1602	0.639385	0.610723
ENSMUSG00000087178	A230056P14Rik	2.22045e-16	0.00338971	0.281894	0.990905	1.6732	1.15718	0.509959	0.387304
ENSMUSG00000086877	A230072C01Rik	-4.44089e-16	-0.200876	-0.282556	-0.16262	0.0192922	0.0291199	0.262045	0.221381
ENSMUSG00000084771	A230072E10Rik	0	0.626237	0.208645	-0.0653248	0.14337	0.09416	-0.279591	-0.00228448
ENSMUSG00000085482	A230083N12Rik	0	0.116327	0.252709	0.440983	0.592995	0.704056	0.94006	0.976182
ENSMUSG00000087026	A230103J11Rik	0	0.115154	-0.10628	0.0207582	-0.0602657	-0.171564	-0.280588	-0.240249
ENSMUSG00000030111	A2m	0	-0.7802	-1.12863	-2.3607	-3.22006	-3.94977	-4.00098	-4.34767
ENSMUSG00000073388	A330017A19Rik	0	0.0119332	0.202538	0.374159	0.413707	0.815623	0.926705	1.16682
ENSMUSG00000085615	A330035P11Rik	0	0.310644	0.68993	0.0978804	-0.298052	0.210975	0.216801	0.675092
ENSMUSG00000087466	A330041J22Rik	0	0.196934	0.00277252	0.132123	0.140763	0.0975676	-0.186644	-0.0153563
ENSMUSG00000086363	A330102I10Rik	0	-0.523022	0.351206	0.511012	1.1267	0.750856	0.64611	-0.0913115
ENSMUSG00000028794	A3galt2	-2.77556e-17	0.325428	-0.247105	-0.338806	-0.34118	-0.333822	-0.144641	-0.338774
ENSMUSG00000047613	A430005L14Rik	8.88178e-16	-0.226559	0.565207	0.615962	0.535885	0.394604	0.786896	0.488551
ENSMUSG00000085315	A430018G15Rik	-2.22045e-16	0.65101	-0.0961188	0.0982436	0.21469	0.0777348	0.18994	0.0686468
ENSMUSG00000056014	A430033K04Rik	0	-0.933876	-0.584107	-0.692896	-0.642826	-0.797911	-0.281677	-0.463972
ENSMUSG00000087305	A430035B10Rik	-2.22045e-16	-0.1135	0.0674462	-0.119261	-0.218971	-0.141313	-0.173729	0.0833717
ENSMUSG00000090564	A430057M04Rik	0	0.358905	-0.519389	-0.304592	0.303966	0.166372	0.250337	0.418722
ENSMUSG00000074497	A430078G23Rik	0	-0.520592	-0.615055	-0.198784	-0.141435	0.0312438	-0.597418	-0.8317
ENSMUSG00000085589	A430078I02Rik	0	0.342657	0.431449	0.68165	0.397559	0.982176	0.267781	0.728502
ENSMUSG00000067577	A430093F15Rik	0	-0.0321536	-0.0372651	0.096334	0.0107116	0.114725	0.345966	0.186495
ENSMUSG00000045838	A430105I19Rik	0	-1.196	0.490806	0.615251	-0.263343	-0.319736	-0.033112	-0.406219
ENSMUSG00000086851	A430108G06Rik	-1.11022e-16	0.199251	0.572372	0.187009	0.0953365	0.167131	0.246478	0.247541
ENSMUSG00000054135	A430110L20Rik	2.22045e-16	0.0256515	-0.178569	-0.319339	-0.542995	-0.152253	-0.277348	0.36408
ENSMUSG00000047878	A4galt	0	-0.489538	-2.12114	-1.90981	-1.64387	-2.99111	-2.88458	-2.25201
ENSMUSG00000006462	A530013C23Rik	0	-0.0300471	0.00627031	0.0169309	0.0545747	0.241859	0.698952	0.716686
ENSMUSG00000072847	A530017D24Rik	0	-0.260975	-0.520973	-0.268715	-0.133253	-0.486014	-0.742562	-0.911479
ENSMUSG00000089844	A530032D15Rik	0	0.10765	-0.0391178	0.119079	0.00294915	-0.028919	-0.0797083	-0.0392881
ENSMUSG00000072109	A530040E14Rik	4.44089e-16	0.773482	0.0491374	0.317412	-0.217509	-0.58674	-1.30168	-1.03223
ENSMUSG00000087694	A530058N18Rik	1.38778e-17	0.0559543	0.120013	0.00342997	0.00189864	0.211817	0.181739	0.375953
ENSMUSG00000043939	A530064D06Rik	0	0.136905	0.189451	0.308838	0.318555	0.148851	0.00291244	0.00358665
ENSMUSG00000085112	A530072M11Rik	2.22045e-16	-0.250654	0.303031	0.273963	0.208199	-0.0877836	-0.128331	-0.0793969
ENSMUSG00000086124	A530076I17Rik	5.55112e-17	0.226759	0.20548	0.050972	0.0449787	0.308415	-0.0425269	0.0530373
ENSMUSG00000052760	A630001G21Rik	0	-0.171051	0.0308839	0.156084	0.783072	2.58129	2.41393	2.01532
ENSMUSG00000075395	A630010A05Rik	0	0.256277	0.814	1.31243	0.796961	-0.66627	-0.914651	-0.976077
ENSMUSG00000086395	A630014C17Rik	0	-0.213985	0.295952	-0.358785	0.0949315	0.745	1.0487	2.06555
ENSMUSG00000086725	A630052C17Rik	4.44089e-16	0.653677	0.675244	0.447672	0.368366	0.609895	0.585417	0.56386
ENSMUSG00000084846	A730011C13Rik	0	0.524709	-0.50519	-0.494323	-0.832974	-0.878344	-0.630486	0.0842498
ENSMUSG00000047384	A730013G03Rik	-5.55112e-17	-0.100474	-0.107996	0.112322	-0.0579944	0.411417	0.118408	0.162849
ENSMUSG00000090551	A730015C16Rik	0	0.277409	0.0835043	0.0917309	0.160331	0.153781	0.100787	0.243778
ENSMUSG00000050875	A730017C20Rik	0	-0.0315757	0.112297	-0.206725	-0.207599	0.031148	0.0379225	-0.11835
ENSMUSG00000085566	A730017L22Rik	0	0.0957913	-0.897418	-0.346989	-0.2728	-1.00819	-0.524059	-0.246193
ENSMUSG00000056738	A730036I17Rik	-4.44089e-16	-0.6865	-0.462575	1.0883	1.78543	0.705951	-0.725785	-2.18467
ENSMUSG00000085139	A730046J19Rik	-1.11022e-16	0.3189	0.146382	0.27491	0.345403	0.0192311	0.210034	0.0761762
ENSMUSG00000048636	A730049H05Rik	-4.44089e-16	-0.572872	1.34386	1.47237	0.40265	-1.89801	-3.27819	-3.38327
ENSMUSG00000053588	A730061H03Rik	0	0.0629014	0.0603486	-0.000112598	-0.131053	-0.00707386	-0.0895227	0.293143
ENSMUSG00000086693	A730081D07Rik	0	-0.0655518	-0.0380743	0.0504731	-0.0733793	-0.112121	0.119996	0.11577
ENSMUSG00000086552	A730090H04Rik	1.11022e-16	-0.189869	-0.0719909	0.0519281	-0.0259922	0.203703	-0.0583895	0.0985515
ENSMUSG00000090120	A730090N16Rik	0	-0.0756543	-0.0104779	0.115797	-0.187203	-0.142322	-0.145056	-0.213961
ENSMUSG00000053181	A830005F24Rik	0	0.100748	0.154589	0.173299	0.0311264	-0.121165	-0.0396386	0.161774
ENSMUSG00000044060	A830010M20Rik	0	-0.0751555	0.0550843	-0.251456	0.0420638	0.307303	0.421744	0.912576
ENSMUSG00000085996	A830012C17Rik	1.11022e-16	0.308183	0.479463	0.10247	0.151644	-0.0255988	0.0521188	0.0157419
ENSMUSG00000057715	A830018L16Rik	-8.88178e-16	0.0214779	-0.822134	-0.882349	-0.599027	-0.963442	-0.461536	-0.226091
ENSMUSG00000059706	A830035A12Rik	0	0.101476	0.108195	0.0516903	0.00641122	0.0226045	-0.0289359	-0.0281555
ENSMUSG00000084890	A830036E02Rik	0	-0.0426154	-0.0493125	-0.0457235	-0.0477602	0.341257	0.537005	0.104635
ENSMUSG00000091890	A830073O21Rik	-2.22045e-16	0.194959	0.21799	0.30993	0.741523	0.636106	1.26644	1.55953
ENSMUSG00000044150	A830080D01Rik	0	0.16342	0.444731	0.432836	-0.160618	-0.43054	-0.870098	-1.18463
ENSMUSG00000087143	A830082K12Rik	0	-0.0184509	-0.140043	-0.448363	-0.361433	-0.122896	-0.395149	-0.251345
ENSMUSG00000087132	A930001C03Rik	-4.44089e-16	-0.439714	0.050968	0.411044	0.559195	0.555696	0.715293	1.62849
ENSMUSG00000045506	A930002H24Rik	-1.11022e-16	-0.0554009	0.179416	-0.114135	-0.0297618	-0.000381185	0.058945	0.499881
ENSMUSG00000075330	A930003A15Rik	1.11022e-16	0.0199453	0.238007	0.161976	0.249825	1.07815	0.492857	0.658561
ENSMUSG00000054057	A930004D18Rik	8.88178e-16	1.05492	1.37061	1.2378	1.16718	0.722698	0.208099	0.240797
ENSMUSG00000054426	A930005H10Rik	0	-0.369912	-0.388475	-0.700388	-0.70288	-0.813862	-0.413215	-0.32624
ENSMUSG00000084866	A930006K02Rik	2.22045e-16	0.122583	-0.196313	0.124816	0.532592	0.305466	0.295275	0.518557
ENSMUSG00000054181	A930012O16Rik	-2.22045e-16	0.649781	0.755725	0.931263	0.847277	0.396316	-0.0684402	0.270982
ENSMUSG00000040705	A930016O22Rik	2.22045e-16	-0.168187	0.0827439	-0.141115	-0.0157217	0.0896257	0.270781	0.145018
ENSMUSG00000025727	A930017K11Rik	0	0.33866	-0.000599469	0.0592507	0.180138	0.646619	0.299712	0.0114595
ENSMUSG00000060530	A930017M01Rik	1.11022e-16	-0.102173	0.0656838	0.0873583	-0.11288	0.190165	0.078312	-0.0633141
ENSMUSG00000091089	A930018M24Rik	2.77556e-17	-0.100183	-0.110722	0.0154918	-0.107569	-0.0269482	-0.149653	0.0875482
ENSMUSG00000032671	A930018P22Rik	2.77556e-17	-0.0383882	-0.141955	-0.13476	-0.223659	-0.132051	-0.0975223	-0.0587131
ENSMUSG00000056735	A930024E05Rik	0	-0.353385	2.02191	2.62459	3.03348	3.54624	3.53117	3.9139
ENSMUSG00000090622	A930033H14Rik	2.22045e-16	-0.251463	-0.0346966	0.52533	0.00920559	-0.117218	0.556905	1.51055
ENSMUSG00000052241	A930035D04Rik	-2.22045e-16	0.109486	-0.115308	-0.240066	0.138731	-0.0114907	0.143083	0.417948
ENSMUSG00000045339	A930104D05Rik	0	0.103111	0.0740663	0.132247	0.258799	0.088119	0.00632025	0.000616291
ENSMUSG00000074357	AA386476	0	-0.020154	-0.117523	-0.0850543	0.233394	0.546067	0.756174	0.949687
ENSMUSG00000084381	AA413626	2.22045e-16	-0.104807	-0.0164271	-0.101694	-0.118867	-0.0953614	-0.140042	-0.262703
ENSMUSG00000083307	AA414768	0	0.287907	0.674422	0.277825	-0.513188	-1.65489	-2.22829	-2.85516
ENSMUSG00000087385	AA415398	4.44089e-16	0.576672	0.274903	-0.0454947	0.213109	-0.0755086	-0.229955	0.432148
ENSMUSG00000093483	AA465934	8.88178e-16	0.487777	0.365106	0.516444	0.527511	0.845013	0.772802	0.073187
ENSMUSG00000033213	AA467197	2.22045e-16	0.324983	-0.632931	-0.606496	-0.854076	-1.04968	-0.71012	-0.335627
ENSMUSG00000073867	AA474408	4.44089e-16	0.881132	0.325496	0.422533	0.460211	0.540227	0.606574	0.747327
ENSMUSG00000092125	AA543401	0	0.601666	-0.170403	-0.21501	0.113558	-0.0357786	-1.23756	-2.63254
ENSMUSG00000081478	AA623943	4.44089e-16	1.92054	1.48565	0.719214	-0.0466739	-0.96959	-2.12792	-2.18401
ENSMUSG00000042510	AA986860	0	0.282145	-0.795393	-1.61819	-2.44196	-2.5632	-2.23288	-2.18235
ENSMUSG00000036678	Aaas	0	-0.0906274	-0.186414	0.172298	0.16574	-0.152582	-0.087972	-0.238755
ENSMUSG00000029482	Aacs	0	-0.345449	0.0149579	0.184515	0.173319	-0.0721364	-0.580492	-1.49434
ENSMUSG00000027761	Aadac	2.22045e-16	-0.159288	0.0855459	0.308836	0.781573	2.07938	1.75127	0.658281
ENSMUSG00000091376	Aadacl2	-1.11022e-16	-0.178732	-0.196275	-0.234722	-0.0633482	0.142095	0.224505	-0.0104592
ENSMUSG00000057228	Aadat	2.22045e-16	0.0778807	0.218936	0.515442	1.96921	4.68109	4.84196	3.82253
ENSMUSG00000021482	Aaed1	0	-0.0764261	-0.875967	-1.0725	-0.723653	-1.01851	-0.586035	-0.424531
ENSMUSG00000037257	Aagab	0	-0.264324	0.0681125	0.235746	0.269182	0.484761	0.818491	0.388301
ENSMUSG00000057230	Aak1	0	-0.153201	0.0529788	-0.112377	-0.366111	-0.14657	-0.72719	-0.719288
ENSMUSG00000035642	Aamdc	0	0.052861	-0.491254	-0.373609	-0.760781	-1.22579	-1.30242	-0.594843
ENSMUSG00000006299	Aamp	8.88178e-16	-0.176622	-0.0684247	0.2022	0.115585	-0.00267204	-0.411898	-0.618331
ENSMUSG00000027628	Aar2	0	0.188764	0.326299	0.484398	0.435142	0.470137	0.0484868	-0.105039
ENSMUSG00000068522	Aard	8.88178e-16	0.580944	1.31163	1.20199	-0.0686543	-3.0608	-3.33052	-3.90876
ENSMUSG00000031960	Aars	0	-0.010156	-0.416221	-0.492086	-0.621873	-0.468335	0.419812	0.139674
ENSMUSG00000023938	Aars2	8.88178e-16	-0.375369	-0.330818	0.203726	-0.158941	-0.58098	-0.787054	-0.831052
ENSMUSG00000075528	Aarsd1	0	-0.156249	-0.112034	0.241745	0.446363	0.39928	0.540845	0.640502
ENSMUSG00000055923	Aasdh	-8.88178e-16	-0.622481	-0.723979	-0.608276	0.106811	0.598726	1.29653	1.60533
ENSMUSG00000025894	Aasdhppt	0	0.0548569	0.472466	0.25636	0.51089	0.549045	0.423703	0.446662
ENSMUSG00000029695	Aass	-8.88178e-16	-0.373048	1.97254	2.61525	3.268	2.5273	1.94954	-0.084623
ENSMUSG00000018697	Aatf	8.88178e-16	0.00135282	-0.217305	0.118346	-0.0122559	0.157351	0.490735	0.20184
ENSMUSG00000025375	Aatk	2.22045e-16	-0.168323	-0.95421	-0.876754	-0.934438	-0.574451	0.0370046	0.69287
ENSMUSG00000046109	AB041806	0	0.0249652	0.237833	0.0724127	0.462477	0.798047	1.14974	0.731965
ENSMUSG00000057880	Abat	4.44089e-16	0.389433	-0.756338	0.791958	0.758914	-0.605584	-1.42041	-1.26301
ENSMUSG00000015243	Abca1	-8.88178e-16	-0.0057362	-1.78817	-1.9811	-2.21733	-3.1843	-4.21588	-4.80881
ENSMUSG00000050296	Abca12	0	0.543104	0.689749	0.847745	0.546867	0.222152	-0.069975	-0.0766486
ENSMUSG00000004668	Abca13	-4.44089e-16	0.553351	-0.754125	-0.140105	0.684174	0.783318	-0.725563	-1.482
ENSMUSG00000062017	Abca14	2.22045e-16	0.156738	1.02892	0.402429	-0.0130656	-0.220801	-0.46194	-0.40641
ENSMUSG00000051900	Abca16	0	0.25938	0.994978	0.682525	0.577152	1.19392	0.759541	0.733589
ENSMUSG00000035435	Abca17	-5.55112e-17	0.0285805	-0.0315754	-0.0613833	0.0111096	-0.0985274	0.055298	0.0727749
ENSMUSG00000026944	Abca2	8.88178e-16	-0.234621	-0.696444	-0.798822	-0.828887	-1.08192	-0.0549595	1.13516
ENSMUSG00000024130	Abca3	0	0.120301	-0.96373	-1.0855	-1.4007	-1.62888	-0.794436	0.36711
ENSMUSG00000028125	Abca4	4.44089e-16	0.432495	2.09435	2.23558	2.00583	3.02677	3.44502	3.27099
ENSMUSG00000018800	Abca5	-8.88178e-16	0.517259	0.734674	-0.0106462	-1.22662	-1.96075	-1.27225	-0.452482
ENSMUSG00000044749	Abca6	1.11022e-16	0.135719	-0.0677806	0.104848	0.144899	-0.153706	-0.290689	-0.0681111
ENSMUSG00000035722	Abca7	8.88178e-16	-0.971185	-1.66675	-1.74221	-2.13856	-2.62925	-2.62374	-0.862729
ENSMUSG00000020620	Abca8b	4.44089e-16	-0.717184	-1.33687	-1.56537	-0.55354	0.601239	0.453578	0.478522
ENSMUSG00000041797	Abca9	2.22045e-16	-0.0997811	-0.203636	0.0760683	1.1426	3.20685	3.5014	2.45393
ENSMUSG00000031974	Abcb10	8.88178e-16	-0.0268097	-0.374605	-0.17853	0.0773593	-0.619778	-0.679033	-0.787319
ENSMUSG00000027048	Abcb11	2.22045e-16	0.750468	2.32313	1.12222	0.223251	0.0191113	-0.437679	-0.354178
ENSMUSG00000040584	Abcb1a	0	0.817163	0.640023	0.433324	0.105178	-0.692551	-1.73077	-2.65267
ENSMUSG00000028970	Abcb1b	-8.88178e-16	0.36562	0.0935359	0.228432	0.00310424	-0.361249	-0.267926	-0.515657
ENSMUSG00000042476	Abcb4	2.22045e-16	0.0648174	0.00502872	-0.0309956	-0.625498	-0.543987	-0.617012	-0.391121
ENSMUSG00000072791	Abcb5	-4.44089e-16	0.923302	0.640354	0.517663	-0.178439	-1.09977	-2.06738	-2.37582
ENSMUSG00000026198	Abcb6	0	-0.366727	-0.171042	0.00668329	-0.0661173	-0.197011	-0.342166	0.214004
ENSMUSG00000031333	Abcb7	8.88178e-16	0.145606	0.0910705	-0.0435095	-0.167728	-0.194344	-0.202572	0.228765
ENSMUSG00000028973	Abcb8	0	-0.262888	-0.0773143	-0.00304403	-0.317693	-0.315166	-0.344243	0.121667
ENSMUSG00000029408	Abcb9	2.22045e-16	-0.0756505	-0.0492302	0.0508653	-0.222448	-0.304076	0.322754	0.0891946
ENSMUSG00000023088	Abcc1	8.88178e-16	-0.468644	-0.450773	-0.558927	-0.255097	0.0391715	0.218754	0.50487
ENSMUSG00000032842	Abcc10	-8.88178e-16	-0.629809	-0.495842	-0.597045	-0.661553	-0.768433	-0.575983	-0.688899
ENSMUSG00000036872	Abcc12	0	-0.0658608	0.799475	0.729134	1.18608	1.90747	0.589803	-0.987031
ENSMUSG00000025194	Abcc2	4.44089e-16	-0.481354	0.291992	0.315534	-0.00757552	-0.903073	-0.986289	-1.80414
ENSMUSG00000020865	Abcc3	0	0.859257	3.34727	1.42497	-0.274424	-0.539697	-0.39982	0.810699
ENSMUSG00000032849	Abcc4	0	-0.382222	0.0532505	-0.0466112	-0.390914	-0.339322	-1.17151	-0.56086
ENSMUSG00000022822	Abcc5	-8.88178e-16	-0.154497	-0.127384	0.0745788	0.00894787	-0.492212	-1.4838	-1.68885
ENSMUSG00000030834	Abcc6	2.22045e-16	-0.116594	0.073683	-0.0652941	0.49918	0.745082	0.717027	0.19287
ENSMUSG00000040136	Abcc8	-1.11022e-16	-0.000756102	-0.110139	0.0435901	0.0756632	0.975289	1.71035	1.56999
ENSMUSG00000030249	Abcc9	-1.11022e-16	0.186278	0.278993	0.496977	0.785429	0.721484	0.209695	0.12111
ENSMUSG00000031378	Abcd1	0	-0.104771	0.230336	0.640293	0.105473	-1.73629	-1.75531	-1.10524
ENSMUSG00000055782	Abcd2	1.11022e-16	0.0430791	0.0738202	0.0982296	0.220679	0.517219	1.46688	2.20969
ENSMUSG00000028127	Abcd3	0	-0.0462751	0.0675407	0.141578	-0.14652	-0.741434	-1.06137	-1.04244
ENSMUSG00000021240	Abcd4	8.88178e-16	-1.14071	-2.51002	-2.20652	-0.610939	-0.040028	-0.420192	-1.04987
ENSMUSG00000058355	Abce1	0	0.387653	0.533636	0.262852	0.191646	0.440893	0.53357	0.378406
ENSMUSG00000038762	Abcf1	0	-0.191616	-0.0579936	0.332279	0.393199	0.507203	0.466733	0.212968
ENSMUSG00000028953	Abcf2	0	0.101215	0.2162	0.302555	0.397384	0.78175	0.788405	0.153818
ENSMUSG00000003234	Abcf3	0	0.0839181	0.195264	0.107148	-0.290519	-0.24626	-0.408415	-0.399166
ENSMUSG00000024030	Abcg1	0	-0.864394	-1.59416	-1.16674	-0.307885	-0.214651	-0.273484	-0.707634
ENSMUSG00000029802	Abcg2	0	0.442692	1.7012	1.31235	1.0036	0.89563	0.822068	0.874801
ENSMUSG00000029299	Abcg3	-4.44089e-16	0.270016	0.1655	0.23723	0.803663	0.68231	0.598434	0.279182
ENSMUSG00000032131	Abcg4	-2.22045e-16	-0.379938	-1.08614	-1.0185	-1.09183	-1.24508	-0.867907	-0.986428
ENSMUSG00000040505	Abcg5	5.55112e-17	0.010636	0.0013898	0.00636019	0.00354048	0.0122449	0.568811	0.893582
ENSMUSG00000024254	Abcg8	0	0.0186297	0.0454657	-0.0353431	0.00758131	0.0184102	0.280062	0.554397
ENSMUSG00000006638	Abhd1	0	-0.14407	-0.272114	-0.0847955	-0.48447	-0.603021	-0.29405	-0.518553
ENSMUSG00000033157	Abhd10	8.88178e-16	0.0954313	0.206069	-0.0324297	-0.215478	-0.540023	-0.68667	-0.490819
ENSMUSG00000040532	Abhd11	-8.88178e-16	-0.356975	-0.492896	0.05988	0.469946	0.242037	0.231815	0.0629027
ENSMUSG00000085042	Abhd11os	4.44089e-16	-0.48077	-1.03147	0.221736	0.916548	0.554723	0.982883	1.28927
ENSMUSG00000032046	Abhd12	-8.88178e-16	-0.101919	-0.38266	-0.309975	-0.407918	-0.872415	-0.4791	-0.525612
ENSMUSG00000090121	Abhd12b	-1.38778e-17	0.00589053	0.167152	0.0034977	0.322054	0.299922	0.0963275	0.088046
ENSMUSG00000040396	Abhd13	0	0.339514	0.0682907	-0.228886	-0.0220096	0.180023	0.312079	0.381634
ENSMUSG00000042210	Abhd14a	8.88178e-16	-0.453625	-0.586777	0.354182	0.789748	0.960389	1.38315	1.24384
ENSMUSG00000042073	Abhd14b	4.44089e-16	-1.34198	-1.3149	-0.343572	0.213004	1.12996	1.44279	1.15433
ENSMUSG00000000686	Abhd15	0	-0.190528	-0.386073	-0.585678	-0.480597	-0.79269	-0.493949	-0.509545
ENSMUSG00000007036	Abhd16a	0	-0.498226	-0.607487	-0.984359	-0.794117	-0.782686	-0.468984	-0.234083
ENSMUSG00000055882	Abhd16b	0	-0.157308	0.0841038	0.187668	0.529818	0.311331	0.308349	0.0547777
ENSMUSG00000003346	Abhd17a	0	-0.422831	-0.418987	-0.191965	0.138576	-0.162089	-0.279322	-0.444069
ENSMUSG00000047368	Abhd17b	0	0.605316	0.53742	0.343195	0.305157	-0.298107	0.0974601	0.0804974
ENSMUSG00000038459	Abhd17c	-8.88178e-16	-0.203929	-0.426266	-0.730371	-0.503388	-0.302952	-0.0858274	-0.183772
ENSMUSG00000039202	Abhd2	0	-0.145992	-0.182133	-0.480278	-0.694276	-0.932156	-1.38988	-1.82459
ENSMUSG00000002475	Abhd3	-4.44089e-16	0.229343	0.0745499	-0.392609	-1.02875	-1.17986	-1.08421	-0.680411
ENSMUSG00000040997	Abhd4	8.88178e-16	-0.193098	-0.0528487	-0.330622	-0.546376	-0.950871	-0.802059	-0.157472
ENSMUSG00000032540	Abhd5	8.88178e-16	0.249405	0.960106	0.285973	0.421277	-0.083761	0.286039	0.933598
ENSMUSG00000025277	Abhd6	-4.44089e-16	0.034119	0.719529	0.697907	0.309989	-0.330697	-0.812276	-0.619174
ENSMUSG00000007950	Abhd8	0	-0.636441	-0.33876	-0.458594	-0.194444	0.139058	0.963391	1.32939
ENSMUSG00000058835	Abi1	0	0.0941596	-0.121154	-0.324532	-0.385185	-0.777811	-0.690126	-0.597335
ENSMUSG00000026782	Abi2	0	0.0574183	0.266585	0.350395	0.549467	1.04276	0.976332	0.792272
ENSMUSG00000018381	Abi3	-4.44089e-16	-0.947593	0.638592	-0.230079	-0.200011	-0.241318	0.0340899	-0.371711
ENSMUSG00000035258	Abi3bp	-2.22045e-16	-0.153254	-0.208216	-0.411677	-0.0919565	0.12057	-0.0720891	-0.32413
ENSMUSG00000026842	Abl1	0	-0.406142	-0.643636	-0.60747	-0.763075	-0.779575	-0.727289	-0.507177
ENSMUSG00000026596	Abl2	0	0.00243785	0.135783	0.078814	0.19727	0.732803	0.280156	0.144453
ENSMUSG00000025085	Ablim1	-8.88178e-16	-0.935308	-2.11518	-2.29778	-3.52764	-4.55802	-2.55796	-1.93842
ENSMUSG00000029095	Ablim2	-8.88178e-16	-0.337997	-3.01432	-3.00798	-3.85563	-5.29466	-5.54915	-5.17502
ENSMUSG00000032735	Ablim3	0	0.0484312	0.444181	-0.0703149	-0.3173	-0.131668	1.49873	3.73399
ENSMUSG00000015787	Abo	2.22045e-16	0.447553	1.56253	1.58125	0.893282	1.15987	0.883902	0.25592
ENSMUSG00000017631	Abr	8.88178e-16	-0.49729	-0.66151	-0.452067	-0.601431	-0.979119	-0.856653	-0.768589
ENSMUSG00000042895	Abra	0	-0.363962	1.04032	0.491369	0.492392	1.53533	-0.308589	-0.670092
ENSMUSG00000078453	Abracl	0	0.715514	0.459295	0.248665	1.01528	0.847283	0.764713	1.17374
ENSMUSG00000036376	Abt1	0	0.460546	0.365119	0.471304	0.513473	0.5971	0.0458361	-0.392386
ENSMUSG00000030083	Abtb1	-8.88178e-16	-0.284882	-0.300948	-0.303469	-0.535996	-1.08389	-0.357644	0.17794
ENSMUSG00000032724	Abtb2	-4.44089e-16	0.151491	0.458368	-0.317651	-0.136007	-0.56827	0.447565	0.596572
ENSMUSG00000036138	Acaa1a	-8.88178e-16	-0.198134	-0.14128	-0.0722631	-0.490184	-1.19672	-1.33776	-0.691654
ENSMUSG00000010651	Acaa1b	0	0.260833	1.1179	0.634063	-0.230281	-0.373631	0.55968	0.425029
ENSMUSG00000036880	Acaa2	-8.88178e-16	-0.113685	-0.0571359	0.38512	-0.123851	-1.70403	-1.58139	-1.56112
ENSMUSG00000020532	Acaca	-8.88178e-16	0.257268	-0.185996	0.427764	0.471151	0.889977	0.879795	0.700241
ENSMUSG00000042010	Acacb	0	-0.214279	-1.4981	-1.27511	-0.820095	0.0593538	0.272341	0.122951
ENSMUSG00000029456	Acad10	0	-0.411899	-0.397085	-0.57145	-0.528179	-0.851994	0.144862	1.25148
ENSMUSG00000090150	Acad11	0	-0.0192069	0.138256	0.688195	0.0455091	-0.542199	-0.468129	-0.250071
ENSMUSG00000042647	Acad12	0	-0.647324	0.0182799	0.29128	0.26784	0.306101	0.798519	1.65376
ENSMUSG00000031969	Acad8	-8.88178e-16	-0.21624	0.0709444	0.0405105	-0.142308	-0.364802	-0.261568	0.0287162
ENSMUSG00000027710	Acad9	-8.88178e-16	0.0629355	0.346114	0.47987	0.242471	-0.0952362	-0.231968	-0.364393
ENSMUSG00000026003	Acadl	8.88178e-16	-0.316238	0.247266	-0.228046	0.128029	-0.15882	0.09732	1.28121
ENSMUSG00000062908	Acadm	0	-0.0287028	-0.254476	-0.0481992	-0.451417	-0.990658	-1.48618	-1.78883
ENSMUSG00000029545	Acads	0	-0.422136	-0.547091	-0.372178	-0.829365	-1.49373	-1.24909	-1.15504
ENSMUSG00000030861	Acadsb	8.88178e-16	-0.0924889	-0.133636	-0.140184	-0.342947	-0.898421	-1.32073	-1.02402
ENSMUSG00000018574	Acadvl	0	0.110427	-0.033715	0.320631	0.47043	0.048588	-0.318751	-0.658441
ENSMUSG00000030607	Acan	0	0.821179	-0.283394	0.427043	0.844306	0.56745	1.18259	0.612684
ENSMUSG00000001588	Acap1	-8.88178e-16	-0.448168	0.216956	-0.0751236	-0.195425	-0.644476	-0.245104	-1.30268
ENSMUSG00000049076	Acap2	0	-0.117658	-0.0357601	-0.292529	-0.296553	-0.930738	-0.716915	-0.53568
ENSMUSG00000029033	Acap3	0	-0.476855	-0.535867	-0.337036	0.262412	0.468303	0.175871	-0.192961
ENSMUSG00000032047	Acat1	-8.88178e-16	0.0382814	-0.265557	-0.444133	-0.553653	-1.11432	-0.697292	-0.202906
ENSMUSG00000023832	Acat2	8.88178e-16	0.00956606	-0.370298	0.0958213	0.271779	0.0262441	0.1585	-0.328077
ENSMUSG00000062480	Acat3	0	-0.0131832	0.0033407	-0.0662848	0.0789116	0.0313323	-0.0600275	0.0892841
ENSMUSG00000026499	Acbd3	-8.88178e-16	0.152578	0.0883544	-0.236648	-0.455693	-0.592466	-0.689395	-0.406828
ENSMUSG00000056938	Acbd4	0	-0.971936	-0.824979	-0.782528	-1.15903	-2.20443	-1.11528	-0.543363
ENSMUSG00000026781	Acbd5	-8.88178e-16	0.0905027	0.279673	-0.176217	-0.565713	-0.811237	-0.936374	-0.46365
ENSMUSG00000033701	Acbd6	8.88178e-16	-0.11742	-0.325154	-0.202413	-0.0258961	0.0753622	0.423942	0.386796
ENSMUSG00000026644	Acbd7	-4.44089e-16	0.457887	-0.172642	-0.458766	-0.00537825	-0.41111	-0.330079	0.268849
ENSMUSG00000040272	Accs	0	0.0510493	0.155577	0.144965	-0.26894	-1.05943	-1.03598	-0.583436
ENSMUSG00000075023	Accsl	8.88178e-16	-0.52312	-1.89222	-1.57989	-1.7338	-2.29994	-3.03209	-6.64048
ENSMUSG00000038000	Acd	-8.88178e-16	-0.0807147	-0.429006	-0.38193	-0.209967	-0.558189	-0.223669	0.0388951
ENSMUSG00000020681	Ace	0	-0.558691	-0.644536	-0.0220582	0.74523	0.380594	-0.568203	-1.29955
ENSMUSG00000045019	Acer1	1.11022e-16	0.0805636	-0.0305317	0.111367	0.279649	0.225915	0.433557	0.389647
ENSMUSG00000038007	Acer2	4.44089e-16	-0.334902	-0.380043	-0.300726	0.201117	0.484552	-0.145389	-0.750526
ENSMUSG00000030760	Acer3	-8.88178e-16	0.0173821	-0.324665	-0.750451	-0.265596	-0.187495	0.519587	0.973627
ENSMUSG00000023328	Ache	0	-0.0392263	0.132438	0.12971	0.00235579	0.00855756	0.278593	0.249335
ENSMUSG00000022185	Acin1	8.88178e-16	0.0591711	-0.0447055	0.101749	-0.0327581	0.292806	0.0376442	-0.142542
ENSMUSG00000044534	Ackr2	1.11022e-16	-0.212571	-0.228215	-0.270206	0.0412681	0.279269	-0.0498324	-0.182682
ENSMUSG00000044337	Ackr3	0	-0.70603	-1.28512	-1.3648	-1.79433	-3.28252	-4.26027	-4.28415
ENSMUSG00000079355	Ackr4	-4.44089e-16	0.297986	-0.576479	-0.482583	-1.44299	-0.498268	0.11281	-1.248
ENSMUSG00000020917	Acly	0	0.0967108	-0.181112	-0.104386	-0.313377	-0.287349	-0.415527	-0.817779
ENSMUSG00000026348	Acmsd	0	0.42961	-0.563054	-0.398431	-0.61248	-0.59993	-0.551533	-0.451092
ENSMUSG00000070985	Acnat1	1.11022e-16	0.00803142	-0.125357	-0.157841	0.0956147	0.24761	0.662132	0.860312
ENSMUSG00000028405	Aco1	-8.88178e-16	-0.198101	-0.297993	-0.168672	-0.151363	-0.421673	-0.531301	-0.441396
ENSMUSG00000022477	Aco2	0	-0.205091	-0.445126	-0.497284	-0.420981	-0.433866	-0.323569	-0.271507
ENSMUSG00000072949	Acot1	-4.44089e-16	-0.289389	-0.796276	-0.429008	0.0489616	0.543512	0.684053	0.428142
ENSMUSG00000047565	Acot10	2.22045e-16	0.0451047	0.251382	0.0627949	0.0533609	-0.0596313	-0.268066	-0.303578
ENSMUSG00000034853	Acot11	-4.44089e-16	0.229304	-1.04376	-1.20499	-0.376264	-0.0713055	0.992056	1.00681
ENSMUSG00000021620	Acot12	5.55112e-17	-0.0393023	0.431839	0.255543	0.0853751	0.116151	-0.0433849	0.139411
ENSMUSG00000006717	Acot13	-8.88178e-16	-0.292934	-0.683372	-1.09094	-1.22698	-1.52204	-0.374412	1.10497
ENSMUSG00000021226	Acot2	0	0.181694	-0.562	-0.238366	-0.137903	-0.0439898	1.26104	1.71873
ENSMUSG00000021228	Acot3	4.44089e-16	-0.396934	0.0141703	0.486043	-0.577304	-1.47293	-1.22357	-1.28441
ENSMUSG00000052392	Acot4	2.22045e-16	0.21168	-0.144956	0.357998	0.088345	0.318679	-0.0513638	-0.0765015
ENSMUSG00000043487	Acot6	-4.44089e-16	-0.248957	-0.41552	-0.849236	-0.692428	-0.699584	0.37546	0.418406
ENSMUSG00000028937	Acot7	8.88178e-16	-0.100029	-0.818699	-0.531225	-0.289337	-0.383483	-0.148284	-0.157387
ENSMUSG00000017307	Acot8	0	-0.0463521	-0.0438042	0.103122	-0.112284	-0.483847	-0.427002	-0.903606
ENSMUSG00000025287	Acot9	-8.88178e-16	0.217482	0.61888	0.0315963	-0.261122	-1.41051	-1.71296	-1.19176
ENSMUSG00000020777	Acox1	0	-0.354951	-1.0718	-1.12615	-1.43256	-1.34763	-1.84999	-2.03381
ENSMUSG00000029098	Acox3	0	-0.471527	-0.649604	-0.975368	-2.4551	-4.09011	-3.97159	-2.94028
ENSMUSG00000027380	Acoxl	4.44089e-16	0.130434	0.936068	0.140104	-0.654892	-0.36797	-0.598558	-2.48457
ENSMUSG00000044573	Acp1	8.88178e-16	0.141835	0.123004	0.129196	0.257685	0.411186	0.580315	0.726965
ENSMUSG00000002103	Acp2	8.88178e-16	-0.200676	-0.506213	-0.395244	-0.669923	-0.613249	-0.183372	0.207298
ENSMUSG00000001348	Acp5	0	-0.0960015	-2.10689	-1.57154	-1.50372	-1.18505	-0.951627	-1.36029
ENSMUSG00000028093	Acp6	0	0.215041	0.0815469	0.437157	0.515465	-0.400286	-1.06139	-1.4785
ENSMUSG00000032561	Acpp	-4.44089e-16	-0.475691	-0.562181	-0.442419	-0.123854	0.813586	0.1376	-2.35152
ENSMUSG00000072770	Acrbp	4.44089e-16	-0.481299	-1.50791	-1.12974	-0.324172	-0.0718856	-0.347695	-0.957503
ENSMUSG00000032281	Acsbg1	0	0.197747	0.418106	0.879766	0.900345	0.519557	1.28051	0.248277
ENSMUSG00000024207	Acsbg2	-4.44089e-16	-0.43327	-1.08525	-1.1121	-0.114011	-0.404811	-2.1719	-3.37378
ENSMUSG00000076435	Acsf2	-8.88178e-16	-0.476145	-0.946402	-0.710608	-1.16779	-2.45414	-2.33662	-2.21619
ENSMUSG00000015016	Acsf3	0	-0.421307	-0.308816	-0.079163	0.137683	-0.0855442	0.112109	0.735243
ENSMUSG00000018796	Acsl1	0	-0.114809	-0.533321	-0.638565	-0.875527	-1.51747	-1.3936	-1.60831
ENSMUSG00000032883	Acsl3	0	0.120229	-0.885556	-0.356082	-0.120751	-0.300595	-0.260121	-0.0924523
ENSMUSG00000031278	Acsl4	-8.88178e-16	0.193135	0.122729	0.58501	1.50381	2.32459	1.6624	2.04189
ENSMUSG00000024981	Acsl5	0	-0.0507852	0.515773	0.492307	2.46335	3.30448	2.85988	1.96561
ENSMUSG00000020333	Acsl6	0	-0.466391	-0.7081	-1.3285	-2.36769	-2.87224	-1.49207	-0.968861
ENSMUSG00000030935	Acsm3	-1.11022e-16	0.394792	0.68634	0.0515681	-0.247281	-0.115641	-0.200789	-0.195777
ENSMUSG00000047026	Acsm4	4.44089e-16	0.0762328	-0.0269223	0.00592232	-1.26609	-3.75685	-4.53259	-4.64001
ENSMUSG00000027452	Acss1	0	-1.19629	-2.15737	-1.84832	-1.17037	-2.00807	-2.75881	-4.48882
ENSMUSG00000027605	Acss2	0	0.121751	0.160766	0.61201	-0.0396234	-2.21572	-1.72536	-1.14702
ENSMUSG00000035948	Acss3	0	-0.0193396	-0.0559662	0.199137	0.229664	0.113318	0.68299	1.61335
ENSMUSG00000031972	Acta1	2.22045e-16	0.928747	-0.0441501	0.20494	-0.409997	1.0444	2.66311	6.23685
ENSMUSG00000035783	Acta2	2.22045e-16	0.511205	0.113145	0.113142	2.0456	3.30815	3.11259	7.41549
ENSMUSG00000029580	Actb	1.77636e-15	0.578713	0.706017	0.655937	0.965428	0.94517	0.794689	0.903663
ENSMUSG00000068614	Actc1	0	0.355706	0.405534	0.1922	0.050406	0.828469	1.95854	6.54609
ENSMUSG00000062825	Actg1	-8.88178e-16	0.52899	0.0304662	-0.25642	0.326757	0.161149	-0.0423293	0.943757
ENSMUSG00000059430	Actg2	-1.11022e-16	-0.108699	-0.0121505	-0.116099	-0.118501	0.0366933	0.212373	0.555039
ENSMUSG00000074978	Actg-ps1	1.38778e-17	0.0240748	0.0328543	-0.11767	-0.00628552	0.0441052	-0.0782563	-0.00341544
ENSMUSG00000078129	Actl10	1.11022e-16	-0.320094	-0.393507	-0.144477	-0.243782	-0.275337	0.474267	0.199543
ENSMUSG00000027671	Actl6a	8.88178e-16	0.237844	0.428088	0.615113	0.623039	0.451418	0.112561	-0.325399
ENSMUSG00000070980	Actl7b	2.22045e-16	-0.155231	-0.20542	-0.236615	-0.561975	-0.281355	-0.120989	-0.390499
ENSMUSG00000015143	Actn1	0	-0.498502	-0.852593	-1.24431	-1.5096	-2.04758	-1.49456	-0.765623
ENSMUSG00000052374	Actn2	0	-0.0063394	-0.15533	-0.917921	-0.370885	0.696226	0.767697	0.478554
ENSMUSG00000006457	Actn3	0	0.356039	-0.508695	-0.573543	0.552612	0.220934	0.84612	1.23804
ENSMUSG00000054808	Actn4	8.88178e-16	-0.165899	0.847778	0.980138	1.02343	1.14556	0.611346	0.756009
ENSMUSG00000021076	Actr10	-8.88178e-16	0.210631	0.319867	0.0840968	-0.00727579	-0.146161	-0.127095	-0.157139
ENSMUSG00000025228	Actr1a	-8.88178e-16	-0.122248	-0.0468276	0.0227458	0.147289	0.247403	0.0735904	0.208198
ENSMUSG00000037351	Actr1b	8.88178e-16	-0.234845	-0.0731738	0.0419772	-0.172157	-0.00105973	0.12757	0.254261
ENSMUSG00000020152	Actr2	8.88178e-16	-0.00309845	0.152825	-0.0661084	-0.170989	-0.0796164	-0.203958	-0.250643
ENSMUSG00000026341	Actr3	8.88178e-16	0.201201	0.370504	0.140885	0.122787	-0.0762412	0.179793	0.633638
ENSMUSG00000056367	Actr3b	-8.88178e-16	0.0303892	-0.629449	0.129256	0.749822	0.754616	0.709087	0.146968
ENSMUSG00000037761	Actr5	-8.88178e-16	-0.246487	-0.00856766	0.0719583	-0.132283	0.293682	0.352895	0.543125
ENSMUSG00000019948	Actr6	8.88178e-16	0.0628911	0.233147	0.0204244	0.249224	0.178779	0.452317	0.423839
ENSMUSG00000015971	Actr8	-8.88178e-16	-0.260477	0.173212	0.0790065	0.13398	0.244599	0.0224937	0.0828611
ENSMUSG00000037737	Actrt3	0	-0.52226	-0.508285	-0.418474	-0.502871	-0.517214	-0.370718	0.299327
ENSMUSG00000026836	Acvr1	0	-0.482038	-1.03295	-1.26784	-1.04926	-0.785828	-1.08722	-1.07743
ENSMUSG00000000532	Acvr1b	0	-0.573369	-0.473077	-0.688025	-1.53036	-1.60217	-1.15091	-0.737588
ENSMUSG00000052155	Acvr2a	-8.88178e-16	0.735861	0.448918	-0.056881	-0.0422121	-0.392098	-0.0628619	0.457508
ENSMUSG00000061393	Acvr2b	0	-0.591678	-0.641584	-0.565611	0.0970475	0.428557	0.408342	0.87185
ENSMUSG00000000530	Acvrl1	0	-1.01533	0.00680265	0.0632284	0.118291	-0.0236521	-0.88102	-1.38926
ENSMUSG00000023262	Acy1	8.88178e-16	-0.243761	-0.654084	-0.316226	-0.130996	-0.24211	-0.0943171	-0.609602
ENSMUSG00000024866	Acy3	0	0.160365	0.245674	0.231839	0.0593281	-0.421097	0.00353625	0.553368
ENSMUSG00000008822	Acyp1	0	-0.165342	-0.34208	-0.397659	-0.376615	-0.488107	-0.0285338	0.318008
ENSMUSG00000060923	Acyp2	-4.44089e-16	0.435806	0.346525	0.553524	0.571285	0.380441	-0.0880295	-1.046
ENSMUSG00000017697	Ada	-4.44089e-16	0.0128583	-0.123325	0.124845	0.312645	-0.126425	0.280246	-0.219517
ENSMUSG00000027719	Adad1	0	0.278766	0.151472	0.0483188	0.0993925	1.0593	1.38404	1.00004
ENSMUSG00000024266	Adad2	4.44089e-16	0.309484	1.1314	1.39299	0.66501	0.667518	1.77543	1.72501
ENSMUSG00000027259	Adal	0	-0.174266	-0.128382	-0.367496	-0.370827	-0.350813	-0.325341	-0.605056
ENSMUSG00000054693	Adam10	0	-0.106865	-0.293906	-0.742233	-0.761813	-1.39065	-1.73794	-1.83618
ENSMUSG00000020926	Adam11	4.44089e-16	0.00544066	-1.35567	-1.63604	-1.6144	-0.912938	0.0628616	0.344151
ENSMUSG00000054555	Adam12	0	0.450826	-0.618837	-0.999932	-1.0136	-1.17428	-1.27737	-0.940097
ENSMUSG00000028041	Adam15	-8.88178e-16	-0.395063	-0.613259	-0.373504	-0.611938	-1.20384	-1.13194	-1.26849
ENSMUSG00000052593	Adam17	0	0.0210263	0.211943	0.261566	0.465289	0.188671	-0.179434	-0.384503
ENSMUSG00000011256	Adam19	8.88178e-16	-0.781354	-0.478706	-0.407045	-0.488952	-0.563516	-1.9234	-3.48133
ENSMUSG00000072647	Adam1a	-4.44089e-16	1.02774	1.00125	0.580027	0.44338	0.694377	-0.100062	-0.0727822
ENSMUSG00000022039	Adam2	0	0.27729	-0.0422129	-0.0706004	0.1383	1.06452	2.12485	2.32839
ENSMUSG00000046282	Adam20	5.55112e-17	0.31646	0.201896	0.429295	0.282663	0.154286	0.0841216	0.0484061
ENSMUSG00000008438	Adam21	-2.22045e-16	0.218696	0.0239835	0.17277	-0.04236	-0.0156161	-0.750979	-0.604933
ENSMUSG00000040537	Adam22	0	0.195297	-0.436041	-0.0929369	-0.451103	-1.01217	-0.437901	0.331946
ENSMUSG00000025964	Adam23	0	-0.493531	1.22219	1.88609	1.98187	1.29522	0.855436	1.09338
ENSMUSG00000071937	Adam25	0	0.994888	0.939452	0.681882	1.05455	1.22628	0.226069	-0.132627
ENSMUSG00000043468	Adam30	-2.77556e-17	0.143164	-0.0031101	0.0029393	0.188003	0.046995	0.0430011	-0.00157999
ENSMUSG00000037437	Adam32	2.22045e-16	0.189788	-0.194571	-0.580033	-0.886169	-1.14807	-1.18796	-1.08023
ENSMUSG00000027318	Adam33	0	0.273839	0.122443	0.174222	0.0406173	0.0584467	0.386877	0.455373
ENSMUSG00000072972	Adam4	0	0.176745	-0.167607	-0.0941898	0.031195	0.349497	-0.468143	-0.217046
ENSMUSG00000025473	Adam8	4.44089e-16	0.701799	0.241574	0.206509	0.747186	0.655589	0.304392	0.763959
ENSMUSG00000031555	Adam9	0	0.204551	1.05047	0.547648	-0.476568	-1.21064	-1.19711	-1.0636
ENSMUSG00000022893	Adamts1	2.22045e-16	1.34226	0.772114	1.18265	1.91404	1.97684	2.49492	3.62065
ENSMUSG00000024299	Adamts10	-8.88178e-16	-0.174585	-0.411409	-0.270198	-0.188296	-0.216136	0.000438779	-0.00948864
ENSMUSG00000047497	Adamts12	-5.55112e-17	0.0172051	-0.098614	-0.0386938	-0.0960473	0.177305	0.303667	0.822778
ENSMUSG00000014852	Adamts13	0	0.0562274	0.000669419	0.175891	0.119011	0.280581	0.17984	0.0962346
ENSMUSG00000059901	Adamts14	0	-0.563727	-1.06179	-0.540014	-0.502734	-1.24095	-1.72569	-1.84112
ENSMUSG00000033453	Adamts15	-4.44089e-16	-0.0794936	-0.0618349	0.0583594	0.204207	0.220391	-0.0832278	0.299721
ENSMUSG00000049538	Adamts16	0	-0.0432856	-0.0485678	-0.0457393	-0.0473446	0.111857	0.295294	0.347893
ENSMUSG00000058145	Adamts17	0	-0.158495	-0.309047	-0.0597869	-0.229092	-0.154624	0.323988	1.10003
ENSMUSG00000053441	Adamts19	2.22045e-16	-0.626662	-0.705154	0.0513841	0.31328	0.995869	2.30362	2.75987
ENSMUSG00000036545	Adamts2	-4.44089e-16	-0.216612	-0.289882	-0.0358996	-0.0219656	-0.376824	0.363289	0.25632
ENSMUSG00000022449	Adamts20	2.22045e-16	-0.152042	-0.197021	-0.240375	-0.615707	-0.609304	-0.520857	-0.257337
ENSMUSG00000043635	Adamts3	0	0.419104	-0.26998	0.340425	-0.035677	0.518098	0.902237	1.30133
ENSMUSG00000006403	Adamts4	0	-0.963592	-1.11832	-1.76043	-1.40021	-0.955934	-0.572731	-0.486996
ENSMUSG00000022894	Adamts5	0	0.489361	0.450345	0.243178	0.247628	0.255883	1.77404	3.20295
ENSMUSG00000046169	Adamts6	0	-0.00839018	0.00947247	0.122088	0.49479	0.8966	1.40792	3.41152
ENSMUSG00000032363	Adamts7	0	-0.474677	1.90684	1.56795	-0.00225884	-1.24252	-1.17869	-1.46041
ENSMUSG00000031994	Adamts8	0	0.0960162	0.911962	0.0125235	-1.37528	-2.84773	-2.3281	-1.80207
ENSMUSG00000030022	Adamts9	-8.88178e-16	-0.292396	0.673209	0.776434	0.284263	-0.818265	-1.58505	-2.48937
ENSMUSG00000066113	Adamtsl1	0	-0.282989	-0.951134	-1.49937	-1.56875	-2.10885	-1.88812	-1.23235
ENSMUSG00000070469	Adamtsl3	2.22045e-16	0.385035	0.461317	0.347182	0.649524	0.608291	0.342976	0.776254
ENSMUSG00000015850	Adamtsl4	-4.44089e-16	-0.481734	-0.834358	-0.922178	-0.250972	-1.09156	-1.29461	-1.90893
ENSMUSG00000043822	Adamtsl5	0	-0.23707	-0.0490153	-0.729285	-0.988936	-0.770236	-0.801609	-0.152674
ENSMUSG00000056413	Adap1	0	0.250466	-0.328947	0.446766	-0.99531	-3.56098	-2.42354	-1.9933
ENSMUSG00000020709	Adap2	0	0.0854688	-1.11153	-0.84898	-1.10206	-2.15511	-3.02012	-3.95472
ENSMUSG00000086507	Adap2os	0	-0.689679	-0.508843	-0.376664	-0.611185	-0.981911	-1.28388	-1.3234
ENSMUSG00000027951	Adar	8.88178e-16	-0.216861	-0.164725	0.197002	-0.185635	-0.0605579	0.0906183	-0.113895
ENSMUSG00000020262	Adarb1	4.44089e-16	0.319183	0.62569	0.418012	0.726495	1.12212	1.21772	1.32712
ENSMUSG00000052551	Adarb2	5.55112e-17	-0.0287314	0.153255	0.0950596	0.0500713	0.256938	0.096006	0.244905
ENSMUSG00000031949	Adat1	0	-0.625844	0.239883	0.472081	0.292896	0.449514	0.410453	0.564133
ENSMUSG00000019808	Adat2	-8.88178e-16	-0.251967	-0.638146	-0.785315	-1.2044	-1.77308	-0.887431	-0.83348
ENSMUSG00000035370	Adat3	0	-0.275858	0.189252	0.380853	0.402263	0.667137	-0.0437284	-0.734329
ENSMUSG00000021044	Adck1	-8.88178e-16	-0.0681178	0.176767	0.21114	-0.146613	-0.80756	-1.00343	-0.91969
ENSMUSG00000046947	Adck2	4.44089e-16	-0.533967	-0.0816883	-0.192527	-0.270367	-0.565998	-0.32962	0.133699
ENSMUSG00000026489	Adck3	0	-0.559961	-0.247029	-0.10712	-0.0409068	-0.9534	-0.343488	0.495052
ENSMUSG00000003762	Adck4	-8.88178e-16	-0.42962	-0.983858	-0.611936	-0.788619	-0.814794	-0.167806	-0.396489
ENSMUSG00000022550	Adck5	0	-0.0871273	-0.773194	-0.677092	-0.931937	-0.549501	-0.591404	-0.729062
ENSMUSG00000020431	Adcy1	0	-0.0401897	-0.981478	-0.0781778	-0.16639	-2.04924	-0.83093	0.730927
ENSMUSG00000026567	Adcy10	0	0.302698	0.756957	0.586005	0.946904	0.499884	0.48216	0.0426973
ENSMUSG00000021536	Adcy2	4.44089e-16	1.33448	1.63425	1.02614	-0.289664	-1.32878	-1.60725	0.711988
ENSMUSG00000020654	Adcy3	0	-0.110479	-0.562923	-0.714322	-0.362956	-0.756196	-0.0954557	-0.255295
ENSMUSG00000022220	Adcy4	2.22045e-16	-0.096726	-0.0327424	-0.475653	-0.412492	-0.54742	-0.514059	-0.160049
ENSMUSG00000022840	Adcy5	0	0.52012	0.624953	-0.375999	-1.26654	-1.5732	-0.725004	-1.11229
ENSMUSG00000022994	Adcy6	0	-0.606995	-0.943103	-0.68856	-0.449209	0.719417	1.11671	2.2375
ENSMUSG00000031659	Adcy7	0	0.710601	0.178725	0.365293	0.942374	2.27295	3.59905	3.54617
ENSMUSG00000022376	Adcy8	-1.11022e-16	0.165326	0.000134324	0.0590998	0.136386	0.25646	0.518909	0.585749
ENSMUSG00000005580	Adcy9	-4.44089e-16	-0.0908933	-0.238483	-0.44742	-0.905725	-1.05373	-0.0824577	-0.065888
ENSMUSG00000024256	Adcyap1	2.22045e-16	-0.0408175	0.120926	-0.296009	-0.551139	-0.528421	-0.536989	-0.414796
ENSMUSG00000029778	Adcyap1r1	0	0.0568779	0.978119	1.07589	0.717002	0.270342	0.925174	0.990549
ENSMUSG00000029106	Add1	8.88178e-16	-0.0569753	-0.768116	-0.464281	-0.802348	-1.19213	-1.45544	-0.94442
ENSMUSG00000030000	Add2	2.22045e-16	0.156909	0.140742	0.00899648	0.474628	1.96716	1.36039	1.11726
ENSMUSG00000025026	Add3	0	-0.119165	-0.980742	-0.61274	-0.652646	-1.58981	-1.45821	-0.92992
ENSMUSG00000050994	Adgb	0	0.0136615	0.00177647	0.0602315	0.262733	0.696283	0.604908	0.40199
ENSMUSG00000031486	Adgra2	0	1.38177	-0.351568	-0.933505	-2.07918	-2.29475	-1.02033	1.11014
ENSMUSG00000029090	Adgra3	0	0.0126528	-0.174028	-0.206333	0.0948118	-0.360144	-0.11521	0.260594
ENSMUSG00000034730	Adgrb1	0	-0.815195	-0.75069	0.0486588	-0.126716	-0.541788	-0.141662	-0.356705
ENSMUSG00000028782	Adgrb2	-4.44089e-16	0.148174	-0.771744	0.994385	1.39636	1.54252	2.11558	1.82871
ENSMUSG00000033569	Adgrb3	2.22045e-16	-0.03312	-0.222806	-0.327902	-0.175318	-0.043054	0.302639	1.13233
ENSMUSG00000044017	Adgrd1	0	-0.820112	-2.97345	-1.95895	-1.41886	-3.6363	-3.63657	-4.59305
ENSMUSG00000083722	Adgrd2-ps	0	-1.26979	-0.904034	-0.183911	-0.630548	-1.46281	-1.30435	-1.92537
ENSMUSG00000002885	Adgre5	0	0.143293	-0.299486	-1.19907	-1.66158	-3.02453	-3.99233	-4.9856
ENSMUSG00000041293	Adgrf1	-1.11022e-16	-0.0475426	-0.581163	-0.297663	-0.478699	-0.55398	-0.457952	-0.566329
ENSMUSG00000057899	Adgrf2	0	0.0790429	0.204589	0.019308	0.12614	0.0695167	-0.107523	0.0992575
ENSMUSG00000067642	Adgrf3	2.22045e-16	-0.154021	-1.21768	-1.00315	-0.535832	-0.731988	-0.551683	-0.715597
ENSMUSG00000023918	Adgrf4	-2.22045e-16	0.0213682	-0.347155	-0.223716	-0.195919	0.876814	0.423102	-0.0122083
ENSMUSG00000056492	Adgrf5	4.44089e-16	0.527304	-0.226043	-0.0615912	0.277992	0.230626	-0.288436	-0.9142
ENSMUSG00000031785	Adgrg1	0	-1.5439	-1.10851	-1.29873	-1.72408	-1.82728	-1.34736	-1.86903
ENSMUSG00000031298	Adgrg2	4.44089e-16	0.0637133	-0.52806	-0.753404	-1.27891	-2.02894	-1.53194	-1.71225
ENSMUSG00000060470	Adgrg3	-2.77556e-17	0.0299138	0.00344662	0.131983	0.14884	-0.107732	-0.111476	-0.0209658
ENSMUSG00000053852	Adgrg4	0	0.185833	0.247825	0.0480811	0.168715	0.0525117	0.0514044	0.184263
ENSMUSG00000061577	Adgrg5	0	-0.337538	-2.9766	-2.92774	-2.69134	-2.87986	-3.01558	-2.65716
ENSMUSG00000039116	Adgrg6	0	0.113203	-0.246969	-0.735904	-1.49488	-3.6745	-5.46065	-6.61034
ENSMUSG00000022755	Adgrg7	-5.55112e-17	0.0671419	0.631803	0.660536	0.145004	0.0119643	0.0520923	0.00622538
ENSMUSG00000013033	Adgrl1	0	-0.611534	-1.43777	-0.525678	0.344338	1.17585	1.08976	0.814427
ENSMUSG00000028184	Adgrl2	0	0.120214	2.28147	1.69444	2.82671	2.95765	3.44034	4.16189
ENSMUSG00000037605	Adgrl3	0	0.622089	0.5769	0.590995	0.647558	1.92545	1.07019	0.348775
ENSMUSG00000069170	Adgrv1	0	0.272572	0.781134	0.569929	0.844468	1.42134	1.37776	1.95436
ENSMUSG00000074207	Adh1	0	-0.725555	-0.895005	-1.89094	-3.32363	-3.0089	-2.96132	-3.9712
ENSMUSG00000037797	Adh4	2.22045e-16	0.114544	0.660757	0.736268	0.831529	0.624586	-0.471544	-0.677963
ENSMUSG00000028138	Adh5	-8.88178e-16	-0.124071	-0.221958	-0.206749	-0.100318	-0.122128	-0.004301	-0.250575
ENSMUSG00000055301	Adh7	0	0.380165	3.21558	0.902414	-0.625245	-0.582119	-0.435883	-1.06925
ENSMUSG00000025911	Adhfe1	0	-0.697271	-1.01476	-1.23594	-1.48101	-2.16623	-2.06229	-1.27186
ENSMUSG00000020629	Adi1	8.88178e-16	-0.342332	-0.237264	-0.504392	-0.677027	-0.224698	0.386144	-0.026669
ENSMUSG00000022878	Adipoq	0	0.219396	0.625917	0.875035	0.330729	0.0232199	-0.0916646	-0.0396502
ENSMUSG00000026457	Adipor1	0	-0.0773175	0.226057	0.194563	0.191965	-0.106633	-0.122967	0.354216
ENSMUSG00000030168	Adipor2	0	-0.825113	-0.924584	-0.793115	-0.706029	-0.956619	-0.848343	-0.79617
ENSMUSG00000039197	Adk	0	0.193806	-0.254868	0.372269	1.60101	2.35102	2.29064	1.90429
ENSMUSG00000030790	Adm	4.44089e-16	-0.862559	-1.56272	-0.727547	0.438123	2.05549	1.37	0.982605
ENSMUSG00000054136	Adm2	-4.44089e-16	-2.16171	-3.2942	-3.50141	-2.10475	-1.82942	0.808482	0.109171
ENSMUSG00000051149	Adnp	-4.44089e-16	0.227948	-0.215628	-0.296259	-0.668271	-0.12412	-0.489351	0.000364013
ENSMUSG00000053950	Adnp2	8.88178e-16	-0.27806	-0.22406	-0.323318	-0.474119	-0.515326	-0.511806	-0.424988
ENSMUSG00000057134	Ado	0	-0.242305	-0.289399	-0.455126	-0.269241	-0.220753	0.185251	0.323228
ENSMUSG00000042429	Adora1	0	-0.0316168	0.0355383	-0.0916508	0.0542625	0.208358	0.355504	0.293081
ENSMUSG00000020178	Adora2a	0	0.287809	-0.0952982	0.0265384	0.144074	0.483411	1.03686	0.513587
ENSMUSG00000018500	Adora2b	4.44089e-16	0.91744	0.595842	0.526935	0.665675	0.425242	1.04532	0.189
ENSMUSG00000025236	Adpgk	0	-0.449935	-0.359411	-0.381378	-0.362352	-0.457398	-0.280389	-0.451689
ENSMUSG00000002844	Adprh	8.88178e-16	-0.397543	-0.141974	0.262951	0.526895	0.110778	-1.36536	-1.63304
ENSMUSG00000031448	Adprhl1	0	0.0338256	-0.0449154	-0.0797308	-0.00513948	-0.0123048	0.295031	0.745493
ENSMUSG00000042558	Adprhl2	0	-0.556404	-0.440881	-0.411997	-0.516348	-0.418098	-0.0979678	0.0315296
ENSMUSG00000020910	Adprm	0	-0.144911	0.335761	0.592615	0.388445	0.0982921	0.309052	0.309293
ENSMUSG00000045875	Adra1a	0	-0.224938	-0.207325	0.217754	0.0330679	-0.261374	-0.47447	-0.381344
ENSMUSG00000027335	Adra1d	0	-0.169406	-0.0839874	-0.297739	-0.272275	-0.237601	-0.239781	-0.389827
ENSMUSG00000033717	Adra2a	-2.22045e-16	0.398498	-0.624557	-0.448726	-0.614439	-0.635787	-0.241698	-0.468615
ENSMUSG00000058620	Adra2b	4.44089e-16	-0.209351	-0.271093	-1.00522	-0.921005	-1.06805	0.213699	0.240671
ENSMUSG00000045318	Adra2c	2.22045e-16	0.105496	0.0589784	0.101241	0.22694	0.147009	1.54341	2.07653
ENSMUSG00000035283	Adrb1	2.22045e-16	0.419666	1.35842	1.06561	0.184653	-0.0759381	0.0867794	-0.0333521
ENSMUSG00000045730	Adrb2	0	0.421558	0.255163	0.339109	-0.0107792	-1.33018	-0.45502	-0.220927
ENSMUSG00000031489	Adrb3	0	0.0276526	0.446421	0.424786	-0.287314	-1.50532	-2.66227	-3.50918
ENSMUSG00000024858	Adrbk1	0	-0.244854	-0.295442	-0.232331	0.0124743	0.388044	0.559507	0.650199
ENSMUSG00000042249	Adrbk2	0	0.286254	-1.36662	-1.22947	-2.25634	-3.72343	-1.63894	-0.51587
ENSMUSG00000039041	Adrm1	0	0.0994236	0.174375	0.24088	0.266655	0.523229	0.408939	-0.319713
ENSMUSG00000022407	Adsl	8.88178e-16	0.0232024	0.376708	0.420093	0.412469	0.88896	1.17103	0.83899
ENSMUSG00000015961	Adss	0	0.233533	0.487538	0.443804	0.383744	0.307453	0.228229	0.0438759
ENSMUSG00000011148	Adssl1	0	-1.34013	-1.38314	-2.37489	-2.26601	-2.06784	-0.736721	0.734486
ENSMUSG00000058022	Adtrp	0	-0.216757	-1.22919	-1.39327	-1.51471	-1.77137	-1.72881	-1.79363
ENSMUSG00000020473	Aebp1	0	0.209103	1.97616	0.895546	-0.16807	0.31067	0.175945	-0.201043
ENSMUSG00000030232	Aebp2	0	0.496065	-0.0305261	-0.069129	-0.107961	-0.404787	-0.587418	-0.787464
ENSMUSG00000030609	Aen	-8.88178e-16	0.510672	0.426772	0.481539	0.266164	0.510649	0.348961	0.149556
ENSMUSG00000054452	Aes	0	0.125433	-0.476928	-0.27724	-0.835227	-2.27991	-2.04802	-1.87867
ENSMUSG00000065022	AF357341	0	-0.0627943	0.0443684	-0.0537992	0.221996	0.689	0.329769	0.956576
ENSMUSG00000077711	AF357399	0	0.44879	0.171553	-0.0502965	0.0385296	0.318218	0.109841	0.0644477
ENSMUSG00000088294	AF357425	0	-0.371786	-0.21586	-0.0624614	0.0153735	0.531421	0.532206	1.04157
ENSMUSG00000065749	AF357428	-2.22045e-16	-0.26975	0.276591	-0.19799	0.22531	0.529217	0.355882	0.690804
ENSMUSG00000039313	AF529169	0	-0.65217	0.178174	-0.155916	-0.632722	-0.0723042	0.662546	1.71292
ENSMUSG00000029094	Afap1	8.88178e-16	-0.954863	-0.728733	-0.976534	-1.13835	-1.48434	-1.83634	-1.17078
ENSMUSG00000033032	Afap1l1	0	0.0984026	1.75958	0.459734	-0.399957	-0.584737	0.0944625	1.44681
ENSMUSG00000025083	Afap1l2	0	-0.709706	-0.216132	0.38602	0.547853	0.33446	-0.487949	-1.07838
ENSMUSG00000029313	Aff1	-8.88178e-16	-0.349087	-0.787003	-1.1717	-1.5041	-1.272	-1.44132	-1.15797
ENSMUSG00000031189	Aff2	0	0.0691116	0.180493	-0.0970584	0.0549931	0.139821	0.245082	0.573632
ENSMUSG00000037138	Aff3	0	-0.103147	1.0055	1.35928	2.17098	3.59467	3.97784	3.89517
ENSMUSG00000049470	Aff4	0	0.220424	-0.141986	0.15166	0.105311	0.0700055	-0.226337	-0.139645
ENSMUSG00000031967	Afg3l1	0	-0.13029	-0.079312	0.194829	0.370459	0.474509	0.480868	0.44308
ENSMUSG00000024527	Afg3l2	8.88178e-16	-0.121152	0.131973	0.153369	0.0701691	0.00152864	-0.244819	-0.343556
ENSMUSG00000017718	Afmid	4.44089e-16	-0.00271216	-0.581376	-0.690612	-0.326714	-0.503296	-0.324662	-0.157572
ENSMUSG00000054932	Afp	2.22045e-16	0.270333	1.51666	0.982907	0.442546	0.889805	0.423788	-0.136574
ENSMUSG00000049659	Aftph	8.88178e-16	0.220144	0.0835861	-0.189714	0.0783735	-0.0617413	-0.0216611	0.0430408
ENSMUSG00000031521	Aga	4.44089e-16	-0.0388576	-0.0953557	-0.373005	-0.384102	-0.672552	-0.574647	-0.177535
ENSMUSG00000055013	Agap1	8.88178e-16	-0.160375	-0.429416	-0.44631	-0.475073	-0.544168	0.0865447	0.739268
ENSMUSG00000025422	Agap2	2.22045e-16	0.404579	0.42425	-0.214338	-0.0180249	1.48932	0.369146	-0.404051
ENSMUSG00000023353	Agap3	-8.88178e-16	-0.417019	-0.350916	-0.311226	-0.384632	-0.206121	0.0421919	0.270617
ENSMUSG00000040812	Agbl2	0	0.359517	0.504794	0.774192	0.523771	-0.141426	0.710722	1.96979
ENSMUSG00000038836	Agbl3	4.44089e-16	0.408226	0.691732	0.621143	0.387478	0.477358	0.551848	1.07926
ENSMUSG00000029165	Agbl5	8.88178e-16	-0.258461	-0.116673	0.251678	0.580133	0.639444	0.680696	0.815343
ENSMUSG00000015452	Ager	-2.22045e-16	0.228682	0.0116734	0.122812	-0.0296215	0.0384765	0.0497013	0.315947
ENSMUSG00000026159	Agfg1	0	0.337787	-0.152464	-0.065325	-0.327181	-0.603125	-0.765303	-0.500296
ENSMUSG00000029722	Agfg2	-8.88178e-16	-0.348216	-0.0742689	-0.0149206	0.0104871	-0.190971	-0.772903	-1.58988
ENSMUSG00000021681	Aggf1	8.88178e-16	0.361219	0.50216	0.401398	0.571744	0.627196	0.22436	0.0792221
ENSMUSG00000029916	Agk	0	-0.0314445	-0.321297	-0.565799	-0.971372	-1.13291	-1.28107	-1.06739
ENSMUSG00000033400	Agl	8.88178e-16	-0.163698	-0.457801	-0.522032	-0.834545	-1.3417	-1.02226	-0.352742
ENSMUSG00000040706	Agmat	2.22045e-16	0.012701	0.0884465	-0.165726	0.287055	0.344726	1.18111	0.574301
ENSMUSG00000041530	Ago1	0	-0.522008	-0.337573	-0.28494	-0.292005	-0.0402645	-0.410329	-0.43725
ENSMUSG00000036698	Ago2	-8.88178e-16	-0.63475	-0.794885	-1.0616	-1.10299	-0.804528	-1.04333	-0.840178
ENSMUSG00000028842	Ago3	-8.88178e-16	-0.174824	-0.0704072	-0.560232	-0.566098	-0.380022	-0.667947	-0.386348
ENSMUSG00000042500	Ago4	-4.44089e-16	0.10503	-0.0707583	-1.05486	-1.02041	-2.08638	-1.95977	-0.370475
ENSMUSG00000034254	Agpat1	8.88178e-16	-0.258794	-0.575694	-0.500931	-0.812039	-0.98574	-0.841246	-0.495472
ENSMUSG00000026922	Agpat2	-8.88178e-16	-0.0286765	0.269804	0.22047	-0.128966	-1.00763	-1.00578	-0.978811
ENSMUSG00000001211	Agpat3	8.88178e-16	-0.274904	-0.0285771	0.00724228	-0.0743282	0.248317	0.530946	0.998392
ENSMUSG00000023827	Agpat4	0	-1.17788	-1.10723	0.0333961	1.03549	1.31589	1.78353	2.37153
ENSMUSG00000031467	Agpat5	8.88178e-16	0.0559856	0.0628085	0.137859	0.245341	0.130658	0.223785	-0.00412022
ENSMUSG00000029314	Agpat9	4.44089e-16	0.879244	2.20189	0.400895	0.0629313	-1.17013	-0.863641	-1.28546
ENSMUSG00000042410	Agps	0	0.0835743	0.0566673	-0.109578	-0.0965863	0.0431362	0.0727487	0.0957324
ENSMUSG00000041936	Agrn	-8.88178e-16	-0.636165	-0.0662312	0.263019	-0.413161	-0.896911	-0.862348	-0.287848
ENSMUSG00000005705	Agrp	-2.22045e-16	0.105948	-0.595548	-0.417763	0.191386	0.0456691	-0.267265	-0.616932
ENSMUSG00000021557	Agtpbp1	-8.88178e-16	-0.0263742	0.882249	1.1678	0.721583	0.486806	0.517304	1.14059
ENSMUSG00000049115	Agtr1a	-1.11022e-16	0.21024	0.11692	0.253884	0.285015	0.403365	0.944725	1.65818
ENSMUSG00000029007	Agtrap	8.88178e-16	-0.442518	-0.738096	-0.412005	-1.10988	-2.0474	-1.48355	-1.08276
ENSMUSG00000026272	Agxt	0	0.0502252	-0.00365415	-0.0419397	0.0360918	0.140261	0.270909	0.0740363
ENSMUSG00000026491	Ahctf1	8.88178e-16	0.575291	0.694207	0.548089	0.375976	0.891351	0.312107	0.246651
ENSMUSG00000027597	Ahcy	0	-0.192552	-0.447993	-0.287054	-0.217975	0.0271999	0.252559	0.0146262
ENSMUSG00000027893	Ahcyl1	8.88178e-16	-0.130334	-0.212629	-0.274941	-0.0558574	0.212198	0.398188	0.606344
ENSMUSG00000029772	Ahcyl2	0	0.252247	-0.0819252	-0.256254	0.0993751	0.453952	0.157713	-0.0357573
ENSMUSG00000037692	Ahdc1	-8.88178e-16	-1.25423	-0.615356	-0.111083	0.278284	1.06893	0.797636	0.667432
ENSMUSG00000019986	Ahi1	8.88178e-16	-0.243178	-0.339699	0.346446	0.625808	0.902854	0.737396	1.42402
ENSMUSG00000069833	Ahnak	-8.88178e-16	0.832309	1.34231	0.124582	-1.51724	-2.77568	-4.40973	-2.41691
ENSMUSG00000072812	Ahnak2	0	-2.44099	-2.78789	-3.29439	-3.70807	-4.03519	-3.54288	-2.38436
ENSMUSG00000019256	Ahr	8.88178e-16	0.499655	-0.254467	-0.279763	0.214623	0.224267	0.098201	0.257329
ENSMUSG00000021575	Ahrr	4.44089e-16	0.623502	-0.526245	-2.05758	-2.2427	-2.09511	-0.469498	0.510785
ENSMUSG00000021037	Ahsa1	0	0.140031	0.336286	0.467115	0.480128	0.564679	0.281879	-0.22601
ENSMUSG00000020288	Ahsa2	-8.88178e-16	0.369485	1.29455	1.0655	0.688502	0.707071	0.231357	0.0841772
ENSMUSG00000022868	Ahsg	0	-0.138869	0.548819	0.169748	-0.58733	-1.35979	-2.01024	-2.50445
ENSMUSG00000032313	AI118078	2.22045e-16	0.894104	1.02218	0.838576	1.67438	2.40284	2.56476	1.44414
ENSMUSG00000035875	AI182371	0	0.210822	0.376155	0.132684	0.557408	0.381745	0.638666	0.679822
ENSMUSG00000050812	AI314180	-8.88178e-16	0.218881	0.184552	-0.0282995	-0.295408	-0.281827	0.33249	1.14021
ENSMUSG00000038522	AI317395	-1.11022e-16	0.190376	0.777472	0.0396312	-0.0164892	0.453578	0.218648	0.12575
ENSMUSG00000062753	AI413582	0	-0.467945	-1.19619	-1.21142	-1.14091	-1.53625	-0.638106	-0.183538
ENSMUSG00000086712	AI427809	-2.22045e-16	0.332659	-0.690517	-0.748888	-0.909403	-1.02219	-1.04718	-1.1002
ENSMUSG00000074384	AI429214	0	0.326593	0.548309	-0.193428	0.433446	0.51527	0.199559	0.760412
ENSMUSG00000046312	AI464131	0	0.0143039	-1.78767	-2.54871	-3.54729	-4.52494	-3.87072	-4.79428
ENSMUSG00000045165	AI467606	0	-0.977065	-0.554375	-0.409792	-0.690732	-0.96623	-1.30631	-2.54472
ENSMUSG00000090086	AI480526	-4.44089e-16	0.62535	0.88457	1.43076	1.07748	0.940244	0.73547	1.42081
ENSMUSG00000038598	AI481877	0	0.162851	1.48484	0.398253	-0.164309	0.424406	0.555129	0.304374
ENSMUSG00000056145	AI504432	0	0.482851	0.296509	-0.028478	1.3244	2.72297	2.39902	2.3406
ENSMUSG00000078307	AI593442	2.22045e-16	0.760273	1.17134	-0.110276	-0.621868	-0.828821	-0.820257	-0.697228
ENSMUSG00000010290	AI597479	8.88178e-16	-0.502777	-0.057002	-0.165012	-0.0473288	-0.246717	0.0928435	0.261315
ENSMUSG00000074873	AI606181	-8.88178e-16	-0.030671	-0.747747	-0.426232	-0.430025	-0.264014	-1.13035	-0.885184
ENSMUSG00000034382	AI661453	0	-0.933728	-0.21752	-0.397331	-1.08145	0.231379	0.889294	1.2988
ENSMUSG00000087107	AI662270	-4.44089e-16	0.943972	1.6605	1.87276	1.67948	1.04453	-1.81497	-4.41398
ENSMUSG00000047423	AI837181	0	-0.479557	-0.131606	-0.305572	-0.385758	-0.151155	0.0563437	0.132504
ENSMUSG00000085180	AI838599	4.44089e-16	0.961024	0.857875	1.25874	1.01444	2.026	0.160461	0.422407
ENSMUSG00000024970	AI846148	-8.88178e-16	0.265312	1.42958	1.32267	1.03223	0.207132	-0.285343	-0.213506
ENSMUSG00000084826	AI847159	-2.22045e-16	0.292327	0.50688	1.32548	2.40286	2.09169	1.34536	0.76743
ENSMUSG00000053297	AI854703	4.44089e-16	-0.924101	-0.341696	-1.0609	-1.14344	-0.618715	-0.0711991	0.0637658
ENSMUSG00000056383	AI987944	-8.88178e-16	0.00151245	-0.113176	-0.142202	-0.122783	-0.469993	-0.526263	-0.118042
ENSMUSG00000040627	Aicda	2.22045e-16	0.0684151	0.461706	0.304055	0.24868	0.475486	0.852992	0.923118
ENSMUSG00000001864	Aif1l	4.44089e-16	0.689932	-0.558121	-0.231304	1.05421	2.44059	3.41246	3.20212
ENSMUSG00000036932	Aifm1	-8.88178e-16	0.0177796	-0.00420707	0.140211	0.0213902	-0.138583	-0.369104	-0.802147
ENSMUSG00000020085	Aifm2	-8.88178e-16	-0.183537	-1.13001	-1.21601	-1.66664	-2.6458	-2.15141	-2.44116
ENSMUSG00000022763	Aifm3	0	-0.379415	-1.53331	-0.90474	-0.450445	0.288834	1.74224	2.00189
ENSMUSG00000019806	Aig1	0	-0.359369	-0.547642	-1.783	-2.92454	-2.51693	-0.650792	0.544227
ENSMUSG00000019866	Aim1	4.44089e-16	0.292473	2.06773	0.897592	2.31479	2.11584	1.56323	2.20971
ENSMUSG00000012123	Aim1l	0	-0.476371	-0.503109	-1.03213	-0.767651	-0.556475	0.000968061	-0.234598
ENSMUSG00000037860	Aim2	-8.88178e-16	-0.305422	-0.206575	-0.394401	-0.321862	-0.580639	-0.943423	-1.84021
ENSMUSG00000028029	Aimp1	0	0.0175687	-0.107323	0.0190395	0.145704	0.121857	0.296594	0.0984219
ENSMUSG00000029610	Aimp2	8.88178e-16	0.116309	0.447295	0.485871	0.473772	0.619747	0.778653	0.214014
ENSMUSG00000024847	Aip	-8.88178e-16	0.0653531	-0.0561219	-0.19013	0.00621141	-0.279184	-0.0954674	-0.109467
ENSMUSG00000040554	Aipl1	0	-0.263665	-0.449788	-0.349315	-0.255268	-0.0311108	0.0117218	0.772919
ENSMUSG00000000731	Aire	0	-1.61271	0.710199	2.46277	3.64105	2.58472	0.979864	-2.45128
ENSMUSG00000078247	Airn	2.22045e-16	0.141978	0.297915	0.121355	0.380687	0.577124	0.298453	0.722485
ENSMUSG00000039546	Ajap1	2.77556e-17	0.0998523	0.323954	0.125401	0.0431335	0.052079	0.12862	0.176242
ENSMUSG00000022178	Ajuba	0	0.960608	1.96056	1.92306	2.05069	2.08751	2.18816	2.51874
ENSMUSG00000091931	AK010878	0	0.068536	0.596752	0.640014	1.07311	1.40497	1.27777	0.893731
ENSMUSG00000026817	Ak1	0	-0.0591128	-0.400528	0.403537	-0.00730798	-0.874541	-1.17902	-1.84309
ENSMUSG00000028792	Ak2	-8.88178e-16	-0.115313	-0.210997	0.0663151	0.193346	0.0906359	0.0758308	-0.392177
ENSMUSG00000024782	Ak3	0	-0.324572	-0.707364	-0.969824	-1.5776	-1.8674	0.12437	1.28992
ENSMUSG00000081957	Ak3l2-ps	4.44089e-16	0.458494	0.289002	-0.200076	-1.47822	-1.76228	-1.92664	-2.16183
ENSMUSG00000028527	Ak4	0	1.23281	0.368078	-0.41655	-2.05391	-2.89141	-2.77081	-3.3495
ENSMUSG00000039058	Ak5	0	0.291497	-0.250932	-0.720165	-0.815133	-0.34146	0.704553	2.24623
ENSMUSG00000078941	Ak6	8.88178e-16	0.397392	0.0539206	0.254078	0.318511	0.591726	0.785327	0.266935
ENSMUSG00000041323	Ak7	0	0.523279	-0.933087	-1.83799	-2.21551	-3.32649	-4.54609	-4.81292
ENSMUSG00000026807	Ak8	-4.44089e-16	0.214894	-0.467875	-0.266871	-0.355484	-0.528182	0.286507	1.4447
ENSMUSG00000091415	Ak9	0	2.13918	2.25054	1.76473	0.494458	0.370262	-2.22682	-2.82309
ENSMUSG00000018428	Akap1	0	-0.244218	-0.276985	-0.410392	-1.00077	-1.25527	-1.69409	-2.13315
ENSMUSG00000047804	Akap10	0	-0.214748	-0.0278732	-0.117477	0.179734	0.120145	-0.123518	-0.211264
ENSMUSG00000022016	Akap11	8.88178e-16	0.266074	0.677341	0.496499	0.250249	-0.0880233	-0.75363	-0.969745
ENSMUSG00000038587	Akap12	8.88178e-16	-0.00736356	-0.189213	-0.133314	-0.382897	-0.402272	-0.766825	-0.566169
ENSMUSG00000066406	Akap13	0	0.038763	0.359641	0.212783	0.173334	0.472068	-0.0442037	0.340447
ENSMUSG00000059708	Akap17b	-8.88178e-16	0.152329	0.310591	0.0494524	-0.0243262	-0.324637	-0.0459953	-0.100294
ENSMUSG00000038729	Akap2	0	0.00155412	0.33559	-0.0456123	-0.43037	-0.409775	-0.642658	-0.679687
ENSMUSG00000030344	Akap3	1.11022e-16	0.121817	0.0417103	-0.118846	0.0939823	0.251367	0.465917	0.648039
ENSMUSG00000021057	Akap5	0	-0.520943	-0.515996	-1.12099	-1.50596	-1.28338	-1.19402	-0.422224
ENSMUSG00000061603	Akap6	0	-0.248157	0.50034	-1.30148	-0.947701	-0.275669	-1.27331	-1.03515
ENSMUSG00000039166	Akap7	8.88178e-16	-0.0515415	-0.0523651	-0.209101	-0.223631	-1.1179	-0.622989	0.968796
ENSMUSG00000024045	Akap8	-8.88178e-16	0.450992	0.363754	0.338988	0.0110905	0.258365	-0.113038	-0.523764
ENSMUSG00000002625	Akap8l	0	-0.0932611	-0.0824263	0.0293209	-0.242729	-0.0630221	0.508835	0.427681
ENSMUSG00000040407	Akap9	0	0.458501	0.455624	0.441813	0.305961	1.16312	0.532175	0.875114
ENSMUSG00000031023	Akip1	8.88178e-16	-0.333188	-0.236713	0.184827	0.466351	0.360297	0.674055	0.0199523
ENSMUSG00000023075	Akirin1	0	0.589324	0.336653	0.224717	0.237114	0.0607594	0.246051	-0.192493
ENSMUSG00000028291	Akirin2	0	0.31862	0.021724	-0.275859	0.0158391	-0.0379483	0.0945758	0.0211195
ENSMUSG00000039158	Akna	8.88178e-16	-0.268609	-0.105116	0.131983	0.509022	0.317555	0.195333	0.462605
ENSMUSG00000028692	Akr1a1	0	-0.0449504	-0.271937	-0.225602	0.0590854	0.169495	0.388952	-0.0650319
ENSMUSG00000061758	Akr1b10	8.88178e-16	0.00875688	-0.302064	0.141375	0.373013	0.239376	0.471342	0.531126
ENSMUSG00000001642	Akr1b3	0	0.047413	0.603066	1.10311	1.16998	1.14809	0.557557	-0.560051
ENSMUSG00000052131	Akr1b7	0	-0.262462	-0.472992	-0.27853	-0.407623	-0.244717	-0.157323	-0.209959
ENSMUSG00000029762	Akr1b8	8.88178e-16	-0.263204	0.695451	1.43524	1.72748	1.11725	0.258646	-0.720925
ENSMUSG00000021211	Akr1c12	-2.22045e-16	0.289803	0.625396	0.568481	1.07835	0.774092	-0.322814	-0.617539
ENSMUSG00000021213	Akr1c13	-4.44089e-16	0.784671	0.908665	1.08512	1.99944	1.60016	-0.518859	-1.85021
ENSMUSG00000033715	Akr1c14	0	0.867234	2.26136	1.07626	0.911661	0.416771	0.305195	0.218392
ENSMUSG00000021214	Akr1c18	2.22045e-16	0.272844	0.571311	0.174751	0.0700385	-0.289389	-0.676858	-1.25056
ENSMUSG00000071551	Akr1c19	-2.77556e-17	-0.0378537	-0.0424034	0.00267739	0.15171	0.261756	0.160859	0.118391
ENSMUSG00000021207	Akr1c21	0	0.575718	0.709198	0.535696	0.225064	0.138032	-0.178581	-0.175939
ENSMUSG00000025955	Akr1cl	0	1.8646	3.14822	2.93627	1.67273	-0.477003	-1.20449	-1.6393
ENSMUSG00000045410	Akr1e1	8.88178e-16	0.0791357	0.0189509	0.119481	0.0603174	-0.430161	-0.16421	0.570007
ENSMUSG00000028743	Akr7a5	0	-0.256239	-0.404239	-0.245753	-0.331668	-0.456592	-0.118707	-0.0819957
ENSMUSG00000001729	Akt1	8.88178e-16	-0.0393294	-0.0406123	-0.532496	-0.559699	-0.412934	-0.209366	0.448166
ENSMUSG00000011096	Akt1s1	0	0.242234	-0.576943	-0.454603	-0.405704	-0.398797	-0.115137	-0.251448
ENSMUSG00000004056	Akt2	0	-0.069929	-0.45376	-0.526667	-0.685574	-0.596087	-0.823244	-1.00803
ENSMUSG00000084347	Akt2-ps	0	0.112241	-0.390645	-0.340943	-0.886531	-0.430296	-0.479823	-0.695351
ENSMUSG00000019699	Akt3	0	0.0760781	0.402479	0.258481	0.955116	1.16152	1.71143	2.54922
ENSMUSG00000031667	Aktip	0	-0.288365	-0.030684	-0.0445988	-0.0277204	0.018495	0.476648	0.721948
ENSMUSG00000028393	Alad	0	0.0226045	-0.0822552	0.105441	-0.0193526	-0.0989199	0.139236	-0.263828
ENSMUSG00000032786	Alas1	0	-0.0651384	0.366712	0.122475	0.177268	0.500898	0.155842	-0.0342549
ENSMUSG00000025270	Alas2	0	0.348296	0.192981	0.34467	0.164219	0.161609	0.210852	-0.040178
ENSMUSG00000022636	Alcam	0	0.486132	1.27504	-0.641071	-0.535351	1.81885	1.64476	1.68111
ENSMUSG00000007833	Aldh16a1	0	-0.032859	-0.431877	-0.259336	-0.539352	-0.779866	-1.01112	-0.851024
ENSMUSG00000025007	Aldh18a1	0	-0.929315	-1.95869	-1.84115	-1.85368	-1.89966	0.0664928	0.188351
ENSMUSG00000053279	Aldh1a1	5.55112e-17	-0.012428	0.0146756	0.100071	0.373784	0.133187	0.277882	0.148831
ENSMUSG00000013584	Aldh1a2	4.44089e-16	0.237337	-0.238752	-1.72402	-1.27847	-1.32796	-2.40483	-3.2294
ENSMUSG00000015134	Aldh1a3	-4.44089e-16	-0.674395	-2.06183	-3.04748	-3.99222	-4.18305	-4.96011	-4.87576
ENSMUSG00000024747	Aldh1a7	-1.11022e-16	0.0833	0.0571711	0.44111	0.294999	0.442511	1.04434	1.10761
ENSMUSG00000035561	Aldh1b1	8.88178e-16	-1.16275	-0.405281	-0.0169942	0.348357	0.0624882	0.516392	1.06825
ENSMUSG00000030088	Aldh1l1	-8.88178e-16	-0.799651	-1.33952	-1.93533	-2.71178	-4.19346	-3.77785	-3.29595
ENSMUSG00000020256	Aldh1l2	0	-0.458948	-0.621159	-1.25851	-2.50309	-3.15913	-0.159678	0.571604
ENSMUSG00000029455	Aldh2	8.88178e-16	-0.414273	-0.567559	-0.186385	-0.126152	-0.324112	-0.50542	-0.87579
ENSMUSG00000019102	Aldh3a1	0	-1.20024	-1.70538	-2.53898	-2.32513	-2.29947	-2.10649	-2.68387
ENSMUSG00000010025	Aldh3a2	0	-0.226358	-0.424359	-0.271965	-0.367217	-1.17542	-1.17889	-1.40025
ENSMUSG00000024885	Aldh3b1	-4.44089e-16	-0.523509	-1.87218	-1.89801	-1.87286	-1.04227	0.766911	0.226689
ENSMUSG00000075296	Aldh3b2	-2.22045e-16	-0.03381	-0.419848	-0.768435	-0.541563	-0.526874	-0.676457	-0.430008
ENSMUSG00000028737	Aldh4a1	0	-0.549126	-0.900499	-0.457681	-0.705882	-1.04308	-0.678554	-0.824507
ENSMUSG00000035936	Aldh5a1	-8.88178e-16	-0.0196526	-0.364017	-0.708301	-0.993137	-1.81582	-0.410232	0.456804
ENSMUSG00000021238	Aldh6a1	0	-0.207817	-0.0849439	-0.282361	-0.382364	-1.09322	-1.1135	-0.351016
ENSMUSG00000053644	Aldh7a1	0	-0.247302	-0.329459	0.0153031	0.123846	0.113518	0.443577	0.648859
ENSMUSG00000037542	Aldh8a1	0	0.117429	-0.219823	-0.128748	0.0908088	-0.113152	-0.029576	-0.0561123
ENSMUSG00000026687	Aldh9a1	0	-0.215491	-0.329173	-0.0686755	0.25547	0.850961	1.56539	1.92851
ENSMUSG00000030695	Aldoa	0	-0.320536	-0.723859	-0.926318	-0.300119	-0.0491342	0.138689	-0.424297
ENSMUSG00000059343	Aldoart1	1.11022e-16	-0.00711687	0.0641365	-0.155521	0.0757031	-0.170143	0.0658006	0.169712
ENSMUSG00000063129	Aldoart2	0	-0.150273	-0.274398	-0.100619	-0.2213	-0.234671	-0.331587	-0.205445
ENSMUSG00000017390	Aldoc	-8.88178e-16	-0.765944	-1.83634	-2.25246	-1.95834	-2.26547	-0.981788	-0.532537
ENSMUSG00000039427	Alg1	0	0.00753906	-0.240012	-0.420212	-0.360884	-0.468231	-0.294173	-0.70407
ENSMUSG00000075470	Alg10b	-8.88178e-16	0.0679185	0.214078	-0.172368	-0.16681	0.222511	0.546668	0.713885
ENSMUSG00000063362	Alg11	8.88178e-16	-0.0114026	-0.095729	-0.37219	-0.460386	-0.489333	-0.478189	-0.407427
ENSMUSG00000035845	Alg12	0	-0.327952	-0.0619706	-0.0705288	-0.495098	-0.822288	-0.508455	-0.329233
ENSMUSG00000041718	Alg13	0	-0.0213815	-0.933519	-0.851578	-0.90419	-1.00152	-1.62308	-2.15237
ENSMUSG00000039887	Alg14	8.88178e-16	0.19706	0.0267912	0.58001	0.676861	0.829192	0.631773	0.231287
ENSMUSG00000039740	Alg2	8.88178e-16	0.0530759	-0.0594518	-0.474709	-0.737491	-0.466484	-0.746268	-1.02723
ENSMUSG00000033809	Alg3	0	0.0140412	0.223599	0.447065	0.432252	0.792979	0.675416	0.489586
ENSMUSG00000036632	Alg5	0	-0.0176097	-0.176648	-0.592615	-0.650415	-0.826021	-0.434324	-0.402534
ENSMUSG00000073792	Alg6	0	-0.348096	-0.490235	-0.520297	-0.739846	-0.801423	-0.266162	-0.670391
ENSMUSG00000035704	Alg8	0	-0.147104	0.0671381	0.135376	0.169568	0.0446882	0.143886	0.80199
ENSMUSG00000032059	Alg9	0	0.112948	0.0551422	-0.0874253	-0.0285937	-0.115973	0.0445429	0.000116702
ENSMUSG00000055471	Alk	-4.44089e-16	-0.390717	0.465291	0.590846	-0.196304	-0.231653	-0.380967	-0.284018
ENSMUSG00000079036	Alkbh1	4.44089e-16	0.448487	0.131003	0.195763	0.0721521	0.413621	-0.144154	-0.0270526
ENSMUSG00000044339	Alkbh2	0	-0.510694	-0.421857	-0.192416	0.243723	0.44179	0.42661	-0.621961
ENSMUSG00000040174	Alkbh3	-8.88178e-16	0.0552448	-0.0158995	0.141823	-0.136116	-0.0980744	-0.0244324	0.0769191
ENSMUSG00000039754	Alkbh4	0	-0.327533	-0.0141197	0.260282	0.325165	0.376837	0.359653	-0.336532
ENSMUSG00000042650	Alkbh5	8.88178e-16	-0.38556	-0.780618	-0.787563	-0.419301	-0.363814	-0.48328	-0.775997
ENSMUSG00000042831	Alkbh6	8.88178e-16	-0.134958	-0.173152	-0.0548077	-0.210322	-0.354338	-0.56202	-0.802264
ENSMUSG00000002661	Alkbh7	-8.88178e-16	-0.0374265	-0.2783	-0.0506145	-0.340628	-0.486978	-0.425649	-0.578187
ENSMUSG00000025899	Alkbh8	8.88178e-16	0.123197	0.403235	0.11535	0.167627	0.097679	-0.0813749	-0.020295
ENSMUSG00000063810	Alms1	-8.88178e-16	0.163533	0.0656355	0.122185	0.0786078	0.772714	0.407474	0.160985
ENSMUSG00000000320	Alox12	-4.44089e-16	0.0364107	-1.80812	-3.1487	-3.29224	-2.98665	-1.15705	-0.85882
ENSMUSG00000032807	Alox12b	-1.11022e-16	-0.559799	-0.548985	-0.622745	-0.45217	-0.553644	-0.077927	-0.269154
ENSMUSG00000018907	Alox12e	2.22045e-16	-0.0033209	0.402414	0.380612	0.443813	-0.0935945	-0.603817	-0.710386
ENSMUSG00000018924	Alox15	0	0.152959	3.26556	4.04554	3.88034	4.32754	3.63532	3.2
ENSMUSG00000025701	Alox5	4.44089e-16	0.213337	-0.549731	0.403055	1.48814	1.65131	2.69724	3.93798
ENSMUSG00000060063	Alox5ap	-4.44089e-16	0.153812	-0.434415	-0.280866	0.425498	0.481081	1.01821	-0.679213
ENSMUSG00000020891	Alox8	0	0.829505	0.694367	0.934881	0.631179	0.75453	0.949514	0.43462
ENSMUSG00000020892	Aloxe3	0	-0.152234	-0.954523	-1.19433	-1.40083	-1.45591	-0.619519	0.17279
ENSMUSG00000028028	Alpk1	0	0.397939	0.0903284	0.328087	-0.167053	0.415906	1.89052	3.79083
ENSMUSG00000032845	Alpk2	2.77556e-17	-0.0722439	0.00253118	0.0864594	-3.57246e-06	0.179335	0.0782821	0.054318
ENSMUSG00000038763	Alpk3	0	-0.579546	-2.32352	-2.14928	-2.61934	-3.73505	-3.64494	-2.95775
ENSMUSG00000028766	Alpl	-8.88178e-16	-0.265016	-1.55848	-1.04183	-1.37397	-2.37096	-3.2677	-3.88492
ENSMUSG00000026246	Alppl2	0	0.919985	0.224938	0.293335	0.15961	-0.145608	-0.263257	-0.44114
ENSMUSG00000026024	Als2	0	0.246501	0.35064	0.352375	0.389201	0.401852	-0.249913	-0.494271
ENSMUSG00000044037	Als2cl	0	-0.593783	-0.0163066	0.364695	0.221059	0.0850726	0.207571	0.671519
ENSMUSG00000072295	Als2cr11	0	-0.145592	0.147605	0.0578523	0.39647	0.535353	-0.391462	-2.09717
ENSMUSG00000047528	Als2cr12	0	-0.109413	0.541931	0.0523323	0.0959236	-0.291186	-0.630572	-0.62546
ENSMUSG00000025134	Alyref	-8.88178e-16	0.27453	0.277436	0.144405	0.0498573	0.372869	0.333803	-0.117862
ENSMUSG00000060244	Alyref2	-4.44089e-16	0.335198	0.458937	0.0531197	0.171702	0.613906	0.409784	0.612784
ENSMUSG00000022244	Amacr	8.88178e-16	-0.286779	-0.50997	-0.951657	-1.04602	-1.80671	-1.58432	-1.0444
ENSMUSG00000028356	Ambp	-5.55112e-17	0.344196	-0.238231	-0.505325	-0.566467	-0.554888	-0.564277	-0.562672
ENSMUSG00000040506	Ambra1	0	-0.229458	-0.0457307	-0.00818047	-0.09702	0.162629	-0.180969	-0.349553
ENSMUSG00000075232	Amd1	-8.88178e-16	0.207371	0.133806	0.322371	0.566082	0.698756	0.602075	0.0912385
ENSMUSG00000063953	Amd2	0	0.115992	0.0811869	0.0868453	0.26299	0.242331	0.306897	-0.124971
ENSMUSG00000015890	Amdhd1	0	0.590088	1.3672	2.90448	4.26002	3.32489	1.04433	0.0833685
ENSMUSG00000036820	Amdhd2	0	-0.65861	-1.22729	-1.50792	-1.43102	-1.81612	-1.40751	-1.03601
ENSMUSG00000060096	Amd-ps3	-2.22045e-16	0.0214307	-0.164572	0.0932028	0.167336	0.205809	-0.134239	-0.208336
ENSMUSG00000019836	Amd-ps4	2.77556e-17	0.0290533	-0.0296663	0.0199385	0.0749716	-0.0597302	0.0194485	0.0505629
ENSMUSG00000050332	Amer1	0	-0.0373234	0.00261504	-0.0586635	0.223284	0.490014	0.17832	0.680529
ENSMUSG00000021986	Amer2	2.22045e-16	0.218634	0.307301	0.0936077	0.159641	0.702962	1.10689	1.32173
ENSMUSG00000045174	Amer3	-1.11022e-16	0.226841	-0.0964246	-0.0826927	-0.147061	-0.133969	0.0703462	1.0848
ENSMUSG00000031751	Amfr	0	0.418305	0.819351	0.224319	0.73894	0.705	1.20254	1.69949
ENSMUSG00000035262	Amh	0	0.212462	-0.0565774	-0.0966609	-0.487843	-0.0934473	-0.408634	-0.311612
ENSMUSG00000023047	Amhr2	-8.88178e-16	-0.887397	-1.92177	-2.11603	-1.25541	-1.68581	-0.642342	-1.52966
ENSMUSG00000048534	Amica1	0	-0.527982	-0.921397	-0.495799	-0.0559873	-1.68831	-2.06909	-2.41307
ENSMUSG00000050947	Amigo1	0	-0.770719	-0.0747173	-0.465978	-1.23032	-1.2604	-0.385134	0.38644
ENSMUSG00000048218	Amigo2	0	0.816674	0.968045	1.21085	1.08714	0.969519	1.39101	1.8486
ENSMUSG00000032593	Amigo3	0	0.723255	-0.0745742	-0.306945	-1.0398	-0.996521	-0.656609	-0.894926
ENSMUSG00000042225	Ammecr1	0	-0.10224	-0.31929	-0.754777	-0.354003	0.363498	0.88477	1.04806
ENSMUSG00000041915	Ammecr1l	-8.88178e-16	-0.141644	-0.325992	-0.528436	-0.58443	-0.342254	-0.380518	-0.145566
ENSMUSG00000021278	Amn	-2.22045e-16	0.0654195	1.04122	0.797035	-0.386744	-0.790051	0.26749	0.471031
ENSMUSG00000068250	Amn1	4.44089e-16	0.23518	0.19318	0.145807	0.439384	0.458033	0.86467	1.40108
ENSMUSG00000041688	Amot	0	0.433602	0.593796	0.139439	0.255646	0.837324	1.38788	2.88966
ENSMUSG00000013076	Amotl1	-8.88178e-16	-0.0802483	-0.373366	-0.55097	-0.932375	-1.50117	-0.628597	0.387157
ENSMUSG00000032531	Amotl2	0	0.536995	0.0879346	-0.271905	-0.509225	-0.357297	0.120387	1.03898
ENSMUSG00000070385	Ampd1	0	-0.211085	-0.642425	-0.521375	-0.766721	-1.13726	-1.19163	-1.48622
ENSMUSG00000027889	Ampd2	8.88178e-16	-0.317463	0.355923	0.719023	0.673735	0.898111	0.779998	0.416416
ENSMUSG00000005686	Ampd3	0	-1.1056	-1.79463	-1.20431	-1.42566	-1.99156	-2.19779	-2.75367
ENSMUSG00000021314	Amph	8.88178e-16	0.085331	-0.0644764	0.0356678	-0.34357	-1.21212	-0.72708	-0.464225
ENSMUSG00000032607	Amt	0	-0.356319	-0.580895	-0.44566	-0.604843	-1.09893	-1.00875	-0.86818
ENSMUSG00000074264	Amy1	0	0.122675	-0.0750268	0.109262	0.00974595	-0.190862	-0.104784	0.268446
ENSMUSG00000050022	Amz1	4.44089e-16	-0.914086	-1.14327	-1.1208	1.00678	1.60681	1.78973	1.16116
ENSMUSG00000020610	Amz2	0	-0.283216	-0.121663	-0.121597	-0.268762	-0.305465	0.294627	0.63084
ENSMUSG00000014355	Anapc1	8.88178e-16	0.0805431	0.196213	0.134982	0.0925033	0.419364	0.28098	0.477831
ENSMUSG00000036977	Anapc10	0	0.269021	0.653091	0.111301	-0.238302	-0.257033	-0.17083	-0.577046
ENSMUSG00000025135	Anapc11	0	0.0250666	0.0533633	0.439208	0.477605	0.397218	0.734435	0.59947
ENSMUSG00000035048	Anapc13	0	0.0875588	0.248622	0.203254	0.278544	0.293467	0.418059	0.377797
ENSMUSG00000030649	Anapc15	0	0.437098	0.496858	0.757929	0.792772	0.970338	0.786907	0.384721
ENSMUSG00000074780	Anapc15-ps	0	-0.106662	-0.101122	-0.0387083	0.120776	0.0661631	0.115127	0.074442
ENSMUSG00000020107	Anapc16	0	-0.0213615	0.104636	0.152648	0.218758	0.345333	0.753926	0.474201
ENSMUSG00000026965	Anapc2	0	-0.519054	-0.762411	-0.35569	-0.485172	-0.782018	-0.688695	-0.282608
ENSMUSG00000029176	Anapc4	0	0.0446052	0.318505	0.227937	0.0158444	-0.145534	0.0471073	0.0950478
ENSMUSG00000029472	Anapc5	8.88178e-16	0.0302837	-0.114388	-0.00174886	0.319708	0.255872	0.0323614	-0.428307
ENSMUSG00000029466	Anapc7	0	-0.35279	-0.308565	-0.302855	-0.422815	-0.486038	-0.666873	-0.629464
ENSMUSG00000072115	Ang	-2.22045e-16	-0.00292537	1.00361	-0.0837703	-0.152132	-0.701155	-0.609983	-0.156314
ENSMUSG00000047894	Ang2	0	-0.180166	0.0957525	0.463892	0.269216	0.0251847	-0.186009	-0.184726
ENSMUSG00000021257	Angel1	0	-0.629667	0.0890404	0.0693294	0.0996469	-0.249149	-0.334748	-0.0510623
ENSMUSG00000026634	Angel2	-8.88178e-16	0.0279311	0.222646	0.0562266	-0.172076	-0.0386864	-0.158576	-0.0203929
ENSMUSG00000022309	Angpt1	0	0.099804	0.264724	-0.27355	-0.275869	-0.210292	-0.274499	-0.173518
ENSMUSG00000031465	Angpt2	0	0.00189874	0.477107	-0.0322646	0.781064	1.02548	-0.415329	-0.922342
ENSMUSG00000004105	Angptl2	-4.44089e-16	-0.613542	-1.227	-0.918595	-1.57189	-0.870674	0.0369392	1.76978
ENSMUSG00000002289	Angptl4	8.88178e-16	-1.28494	0.19247	0.690585	0.70848	0.562215	-0.493148	-1.69586
ENSMUSG00000038742	Angptl6	0	-0.185351	-0.0635582	0.449234	0.868986	0.988631	1.50357	1.56028
ENSMUSG00000028989	Angptl7	0	0.00615374	0.000780004	0.0524779	0.214098	0.445919	0.294714	0.00368436
ENSMUSG00000022265	Ank	0	0.266216	-0.270219	-0.624157	-0.411297	-0.500455	0.202217	0.380275
ENSMUSG00000031543	Ank1	-2.22045e-16	-0.306399	0.228801	-0.377237	-0.751214	-0.742071	-0.688384	-0.0886626
ENSMUSG00000032826	Ank2	0	0.117465	1.24668	1.02245	1.31792	1.5674	1.79675	2.79823
ENSMUSG00000069601	Ank3	8.88178e-16	-0.811803	-1.24594	-0.981485	-1.03483	-1.78092	-0.684229	0.412856
ENSMUSG00000039342	Ankar	0	-0.0559087	-0.0747532	-0.153402	0.105244	-0.0643057	-0.113902	-0.0739919
ENSMUSG00000066510	Ankdd1a	-1.38778e-17	0.0679915	-0.0819722	-0.120674	-0.0801532	-0.0292403	-0.0280012	0.166517
ENSMUSG00000074771	Ankef1	0	-0.301463	-0.288119	-0.188892	-0.277478	-0.196337	0.318485	0.237611
ENSMUSG00000020790	Ankfy1	8.88178e-16	0.0580772	0.116018	0.152187	-0.0332739	0.15946	-0.125979	-0.0782549
ENSMUSG00000024483	Ankhd1	-8.88178e-16	-0.124455	-0.530122	-0.234891	-0.431979	-0.286952	-0.923401	-0.868558
ENSMUSG00000040351	Ankib1	-8.88178e-16	0.14186	0.261412	0.077927	-0.240574	-0.331123	-0.613586	-0.523022
ENSMUSG00000032257	Ankk1	-2.22045e-16	-0.0271121	-0.533408	-0.355369	-0.327521	-0.409917	-0.260062	-0.506838
ENSMUSG00000046295	Ankle1	8.88178e-16	-0.162806	0.464217	0.87294	0.618361	0.897331	0.569418	0.596023
ENSMUSG00000029501	Ankle2	0	0.153427	0.214194	0.0541092	0.103649	0.225031	-0.18542	-0.228966
ENSMUSG00000034212	Ankmy1	-2.22045e-16	-0.00421892	-0.0712587	0.343944	-0.116216	0.00412122	0.125672	0.0263012
ENSMUSG00000036188	Ankmy2	0	-0.230641	0.0298015	0.18622	0.0275392	-0.102805	-0.49661	-0.706561
ENSMUSG00000021661	Ankra2	-8.88178e-16	-0.191293	-0.133953	-0.266513	0.279269	0.0913319	0.542497	0.947872
ENSMUSG00000024803	Ankrd1	0	0.59562	0.0550845	0.115772	0.141354	-0.0287979	0.0183819	0.571252
ENSMUSG00000031508	Ankrd10	8.88178e-16	0.0194256	-0.519335	-0.371477	-0.621549	-0.077266	-0.371186	-0.586317
ENSMUSG00000035569	Ankrd11	8.88178e-16	-0.167029	-0.1678	-0.0963325	0.109468	0.864876	0.31599	0.09928
ENSMUSG00000034647	Ankrd12	0	-0.154269	-1.89816	-2.07381	-2.11702	-2.53071	-2.29359	-1.18211
ENSMUSG00000041870	Ankrd13a	8.88178e-16	-0.0715797	-0.425614	-0.467983	-0.28712	-0.634988	-0.779585	-0.85154
ENSMUSG00000037907	Ankrd13b	-4.44089e-16	-0.439155	-0.216569	0.361787	0.54262	0.652513	0.701526	0.668866
ENSMUSG00000039988	Ankrd13c	-8.88178e-16	0.493425	0.746401	0.378164	0.283174	0.229696	-0.00437017	-0.0161261
ENSMUSG00000005986	Ankrd13d	4.44089e-16	-0.282768	-0.344965	0.106639	0.49924	0.696979	0.720384	0.549989
ENSMUSG00000047909	Ankrd16	-8.88178e-16	0.290047	0.00292035	-0.0361367	-0.393303	-0.380283	-0.559283	-0.285331
ENSMUSG00000055204	Ankrd17	8.88178e-16	0.0634039	-0.148155	-0.0925112	-0.0444932	0.454162	-0.312612	-0.386444
ENSMUSG00000025172	Ankrd2	-1.38778e-17	-0.0166342	-0.0758031	-0.0245479	-0.0294508	-0.0694682	0.100467	0.4959
ENSMUSG00000024774	Ankrd22	4.44089e-16	0.680631	0.565633	0.207054	-0.386274	-0.88032	-1.18726	-1.52818
ENSMUSG00000067653	Ankrd23	-4.44089e-16	-0.0705346	-0.376804	-0.104455	-0.405633	0.136047	0.261913	0.459575
ENSMUSG00000054708	Ankrd24	-8.88178e-16	0.0701859	-0.245796	-0.131431	-0.287898	-0.367432	-0.13455	-0.280174
ENSMUSG00000007827	Ankrd26	0	-0.0300484	0.449954	0.302335	-0.142337	-0.291901	-0.26827	0.273956
ENSMUSG00000034867	Ankrd27	0	-0.276642	-0.58377	-0.0310742	0.142008	0.236946	0.765974	0.826749
ENSMUSG00000014496	Ankrd28	0	-0.00573596	0.140468	0.0167016	-0.120471	-0.163875	-0.469359	-0.337408
ENSMUSG00000057766	Ankrd29	0	0.223834	-0.38682	-0.280772	-0.210082	-0.401826	-0.146198	0.117092
ENSMUSG00000022237	Ankrd33b	8.88178e-16	-0.569749	0.226244	0.193424	-0.818054	-3.3645	-4.19329	-4.12491
ENSMUSG00000049097	Ankrd34a	2.22045e-16	0.0956006	0.172241	0.774146	1.98877	3.63774	3.22098	1.62522
ENSMUSG00000045034	Ankrd34b	-2.22045e-16	0.659923	0.318496	-0.39322	-0.616402	-0.397497	0.278537	-0.239309
ENSMUSG00000038354	Ankrd35	0	-0.775518	-1.17003	-1.73415	-1.78602	-2.75331	-3.27653	-4.99341
ENSMUSG00000020481	Ankrd36	2.22045e-16	-0.0516214	-0.202345	-0.17984	-0.182441	-0.618706	-0.736803	-0.749694
ENSMUSG00000050914	Ankrd37	0	-0.452981	-1.17037	-0.776881	-0.316165	0.0409186	0.00174941	-0.439721
ENSMUSG00000079610	Ankrd39	0	-0.401516	-0.407341	-0.511628	-0.169743	-0.0649108	0.460781	0.410646
ENSMUSG00000020864	Ankrd40	-8.88178e-16	0.0711447	0.0341895	0.0134056	-0.0976934	0.0486639	0.268743	0.417947
ENSMUSG00000041343	Ankrd42	-4.44089e-16	-0.073916	0.333786	-0.157646	-0.438744	0.111183	0.134226	0.685367
ENSMUSG00000052331	Ankrd44	4.44089e-16	1.33518	1.26811	0.17264	0.507341	-0.118063	-0.00237194	0.897625
ENSMUSG00000044835	Ankrd45	0	0.322219	0.647508	0.706979	-0.656608	-1.61342	-2.23483	-2.69041
ENSMUSG00000048307	Ankrd46	0	-0.772433	-0.536458	-0.620894	-0.476449	-0.813562	-0.358718	-0.40102
ENSMUSG00000031931	Ankrd49	0	0.116956	0.752768	0.43898	0.508816	0.94554	0.752434	1.15271
ENSMUSG00000044864	Ankrd50	-8.88178e-16	-0.166152	-0.448586	-0.585249	0.15231	0.701408	0.586047	0.890544
ENSMUSG00000014498	Ankrd52	0	-0.70989	-0.506371	-0.598097	-0.800404	-0.254132	-0.651284	-0.304561
ENSMUSG00000033055	Ankrd54	0	-0.269058	0.212948	0.318262	0.222834	-0.0222659	0.215347	-0.322537
ENSMUSG00000049985	Ankrd55	0	-0.317184	-0.0149173	0.164282	0.434325	0.0672115	-0.179654	-0.221328
ENSMUSG00000040183	Ankrd6	0	-0.910181	-0.86076	1.52915	1.91663	1.68832	1.14776	0.921104
ENSMUSG00000029607	Ankrd61	1.11022e-16	0.001987	-0.230035	-0.212163	-0.299412	-0.278278	-0.170916	-0.29029
ENSMUSG00000078137	Ankrd63	0	0.139912	0.575221	0.128476	0.0597975	0.477677	1.12874	0.460205
ENSMUSG00000078487	Ankrd65	0	0.042726	-0.485125	-0.363341	-0.501004	-0.128592	-0.381122	-0.717095
ENSMUSG00000037904	Ankrd9	0	-1.21283	-0.378566	-0.163509	-0.201132	0.0780258	0.386205	-0.528807
ENSMUSG00000024219	Anks1	0	-0.294959	-0.486623	-0.36313	-0.640725	-0.780581	-0.912766	-0.543777
ENSMUSG00000058589	Anks1b	-4.44089e-16	-0.529933	-0.880178	-0.00162707	0.755529	1.0606	1.45344	2.06344
ENSMUSG00000022515	Anks3	0	-0.602362	-0.119459	-0.0407496	-0.47003	-0.426826	-0.344771	-0.473949
ENSMUSG00000066191	Anks6	0	0.124074	-0.349048	-1.02984	-1.23219	-0.364492	0.842648	1.62141
ENSMUSG00000026199	Ankzf1	0	-0.555769	-0.459226	-0.173725	-0.14242	-0.516969	-0.382093	-0.13674
ENSMUSG00000036777	Anln	0	0.0445789	0.386811	-0.0440278	-0.114957	-0.150956	-0.533483	-0.308548
ENSMUSG00000031075	Ano1	0	0.240656	0.709575	1.01083	-1.40236	-1.93787	-1.33728	-1.10942
ENSMUSG00000037949	Ano10	4.44089e-16	0.00228056	-1.0086	-0.78109	0.156204	-0.466694	0.903563	3.05802
ENSMUSG00000038115	Ano2	0	0.215526	-0.097169	-0.0896437	0.0206566	0.150403	0.379274	0.118714
ENSMUSG00000074968	Ano3	-4.44089e-16	-0.585459	-1.8654	0.212021	0.278066	-0.706331	-0.198562	0.425511
ENSMUSG00000035189	Ano4	-2.22045e-16	0.0284369	0.143197	-0.292027	-0.131807	-0.0908269	-0.0152827	0.452294
ENSMUSG00000055489	Ano5	-1.11022e-16	-0.0522347	-0.0852084	-0.122786	-0.1745	-0.217388	0.0502346	0.792149
ENSMUSG00000064210	Ano6	-8.88178e-16	-0.0153508	0.526951	0.432532	0.445133	0.198482	0.0431922	0.147442
ENSMUSG00000034107	Ano7	0	-0.0055702	-0.0742608	0.339436	0.277846	0.755477	1.01906	0.520108
ENSMUSG00000034863	Ano8	4.44089e-16	0.0305881	0.775467	0.546502	0.889453	1.20428	1.59857	2.00364
ENSMUSG00000054662	Ano9	-8.88178e-16	-0.580554	-1.39587	-0.701825	-0.567375	-0.924266	-0.364977	-0.806425
ENSMUSG00000032249	Anp32a	0	-0.0690253	-0.219746	0.0328183	-0.162868	-0.927843	-0.546371	-0.340987
ENSMUSG00000028333	Anp32b	0	0.35443	0.418912	0.498766	0.615885	0.624586	1.14226	0.905715
ENSMUSG00000081792	Anp32b-ps1	0	0.0290381	0.194185	0.174037	-0.128711	0.118796	0.09653	0.383331
ENSMUSG00000015749	Anp32e	0	0.204398	0.241084	0.362892	0.636184	0.696056	0.697313	0.571762
ENSMUSG00000069913	Anp32-ps	0	-0.187664	-0.275414	-0.129614	-0.539701	-0.116276	-0.192974	-0.261829
ENSMUSG00000039062	Anpep	-4.44089e-16	-0.312505	0.16855	0.305807	1.08722	0.991241	1.02213	0.68677
ENSMUSG00000033420	Antxr1	-4.44089e-16	0.215646	-1.22643	-1.86815	-2.52479	-2.60651	-0.519958	0.718739
ENSMUSG00000029338	Antxr2	-2.22045e-16	0.183338	0.59697	0.0276592	0.895766	2.03765	2.31336	2.84144
ENSMUSG00000024659	Anxa1	8.88178e-16	0.280671	2.23271	1.34959	0.574085	-1.01884	-3.30244	-3.87685
ENSMUSG00000031635	Anxa10	0	-0.0359501	0.088619	-0.0994976	0.258587	0.646307	0.581379	0.23161
ENSMUSG00000021866	Anxa11	0	-0.290773	-0.416822	0.259925	0.546542	0.294599	0.042038	0.452302
ENSMUSG00000032231	Anxa2	0	-0.449429	2.89053	2.32939	1.00754	-0.400725	-0.638621	-0.196927
ENSMUSG00000029484	Anxa3	0	0.541395	3.89416	3.53489	2.54295	0.910871	0.896549	2.86131
ENSMUSG00000029994	Anxa4	0	-0.178211	-0.711507	-1.15553	-0.618271	-1.0002	-1.11525	-0.74626
ENSMUSG00000027712	Anxa5	0	-0.131941	-0.0161296	-0.757879	-1.26918	-2.22511	-2.23004	-0.578275
ENSMUSG00000018340	Anxa6	8.88178e-16	-0.289164	-0.710458	-0.403034	0.0969158	-0.47944	-1.00984	-0.245541
ENSMUSG00000021814	Anxa7	0	-0.287833	-0.0105625	-0.694034	-0.521941	-0.634665	-0.583663	-0.158987
ENSMUSG00000021950	Anxa8	0	-0.298436	-1.37933	-1.11435	-1.13078	-1.87518	-1.33663	-1.81342
ENSMUSG00000015702	Anxa9	0	0.0134498	-0.456158	-0.478359	-0.606495	-0.601389	0.176228	0.815439
ENSMUSG00000021322	Aoah	0	-0.144209	0.588095	0.40321	-0.238741	-1.60973	-2.57321	-4.2375
ENSMUSG00000029811	Aoc1	0	0.459521	0.110843	-0.159378	-0.171882	1.29153	0.415053	-0.156697
ENSMUSG00000078651	Aoc2	0	0.362699	-0.439844	0.0108849	-0.107555	0.491425	0.711889	0.504545
ENSMUSG00000019326	Aoc3	-2.22045e-16	-0.25185	-1.04016	-0.820568	0.243747	0.918588	0.457386	-0.595867
ENSMUSG00000063558	Aox1	-4.44089e-16	-0.713638	-0.834063	0.294832	-0.305004	-1.50556	-1.50097	-0.839132
ENSMUSG00000079554	Aox2	1.11022e-16	0.0777857	0.19621	0.097176	0.0792242	0.0429798	0.0918698	-0.0994633
ENSMUSG00000064294	Aox3	0	0.192445	-0.15801	-0.227322	-1.06622	-3.05304	-5.17401	-5.95661
ENSMUSG00000038242	Aox4	0	0.436927	0.380698	1.23122	1.78927	1.75883	1.58657	0.234535
ENSMUSG00000074238	Ap1ar	-8.88178e-16	0.217197	0.535827	0.23819	0.292771	0.621807	0.438838	0.725102
ENSMUSG00000009090	Ap1b1	-8.88178e-16	-0.321017	-0.433864	-0.199321	-0.343868	-0.271397	-0.274002	-0.114094
ENSMUSG00000031731	Ap1g1	8.88178e-16	0.126695	0.175285	0.105138	0.0520105	0.226126	-0.137524	-0.234648
ENSMUSG00000040701	Ap1g2	8.88178e-16	-0.548904	-0.819856	-0.535238	-0.697248	-1.18445	-0.555318	-0.206197
ENSMUSG00000003033	Ap1m1	0	-0.151788	-0.0585713	0.0309677	-0.364132	-0.910596	-1.4181	-1.3937
ENSMUSG00000003309	Ap1m2	8.88178e-16	-0.829998	-1.17562	-2.04011	-1.64422	-0.573387	1.40295	2.86733
ENSMUSG00000004849	Ap1s1	0	-0.0515978	0.147494	0.242304	-0.012717	-0.765522	-0.806862	-0.795587
ENSMUSG00000031367	Ap1s2	0	0.783791	0.378799	0.193049	0.624984	-0.138211	-0.0568809	-0.231016
ENSMUSG00000054702	Ap1s3	2.22045e-16	0.0682739	1.63516	1.54253	1.88011	2.34178	2.58391	3.28987
ENSMUSG00000060279	Ap2a1	8.88178e-16	-0.484559	-0.752009	-0.608853	-0.579629	-0.744365	-0.667574	-0.498779
ENSMUSG00000002957	Ap2a2	-8.88178e-16	-0.10254	0.0809164	0.00463838	-0.077552	-0.120011	-0.0184856	0.306163
ENSMUSG00000035152	Ap2b1	8.88178e-16	-0.123986	0.104731	0.000345809	-0.167113	-0.0780906	-0.101437	0.216119
ENSMUSG00000022841	Ap2m1	-8.88178e-16	0.0749224	0.417372	0.434276	0.0935883	0.0104742	-0.0360131	0.0117357
ENSMUSG00000008036	Ap2s1	0	-0.0753784	-0.00624221	0.0583819	-0.0223248	0.0938028	0.227154	0.0066853
ENSMUSG00000021686	Ap3b1	8.88178e-16	-0.152457	-0.196047	-0.247173	-0.688568	-1.2258	-0.990971	-0.72283
ENSMUSG00000062444	Ap3b2	-8.88178e-16	-0.339486	-1.64298	-3.05112	-3.40783	-2.0532	-1.99683	-2.46195
ENSMUSG00000020198	Ap3d1	0	-0.0323762	-0.324998	-0.292822	-0.826153	-0.744742	-0.847178	-0.831355
ENSMUSG00000021824	Ap3m1	0	0.0834776	0.383296	0.26348	0.540926	0.779693	0.39889	0.166964
ENSMUSG00000031539	Ap3m2	0	-1.07403	0.0762954	-0.225744	-1.16023	-1.96155	-1.66941	-1.36485
ENSMUSG00000024480	Ap3s1	0	0.336457	0.182269	-0.240823	-0.00491229	-0.488828	-0.0219158	0.271405
ENSMUSG00000085611	Ap3s1-ps1	0	0.45433	0.325481	0.187584	0.159838	-0.0101779	0.177967	0.127044
ENSMUSG00000063801	Ap3s2	-8.88178e-16	-0.14739	0.0686586	0.213261	0.296978	0.399616	0.265262	0.21415
ENSMUSG00000032952	Ap4b1	-8.88178e-16	0.0226237	0.639834	0.295067	-0.0031831	-0.436647	-0.489508	-0.0493925
ENSMUSG00000001998	Ap4e1	0	0.315358	0.083105	-0.126869	-0.205274	0.185811	0.070762	-0.0238783
ENSMUSG00000019518	Ap4m1	0	0.277961	-0.193701	0.166662	-0.0920085	-0.347191	-1.29572	-1.93675
ENSMUSG00000020955	Ap4s1	4.44089e-16	0.566185	1.28272	0.978986	1.00987	1.1542	1.0616	1.00081
ENSMUSG00000049562	Ap5b1	0	-0.0232245	0.797771	1.06935	1.19876	1.16999	1.02133	0.870935
ENSMUSG00000036291	Ap5m1	-8.88178e-16	0.216909	0.0183034	-0.152425	-0.301518	-0.334	-0.229447	0.0671255
ENSMUSG00000068264	Ap5s1	0	-1.48399	-0.516038	-0.676338	-1.09124	-1.2751	-0.788695	-0.637477
ENSMUSG00000039623	Ap5z1	0	-1.03977	-1.42555	-0.861936	-0.757764	-0.746874	-1.43096	-1.70732
ENSMUSG00000019979	Apaf1	-8.88178e-16	-0.0192345	-0.182593	0.0212686	-0.325723	-0.633352	-0.370098	0.209833
ENSMUSG00000024897	Apba1	2.22045e-16	-0.0681368	-0.356418	-0.484287	-0.413748	-0.130857	0.484476	0.675031
ENSMUSG00000030519	Apba2	0	0.276461	0.494164	0.146553	0.415602	0.284644	0.812989	1.69346
ENSMUSG00000004931	Apba3	0	-0.448482	-1.0113	-0.654236	-0.566569	-0.840552	-0.539612	-0.552083
ENSMUSG00000037032	Apbb1	8.88178e-16	-0.155976	-0.432442	-0.425875	-0.606695	-0.85987	-0.122908	0.452642
ENSMUSG00000029207	Apbb2	0	-0.26808	-1.16625	-1.23671	-1.60718	-2.05264	-1.30765	-1.03382
ENSMUSG00000005871	Apc	0	0.0470477	0.0494975	-0.13164	-0.554843	-0.404578	-0.673563	-0.41012
ENSMUSG00000020135	Apc2	0	-0.409399	-0.377677	0.677072	0.899793	1.93467	2.12687	2.16521
ENSMUSG00000071847	Apcdd1	0	0.889098	0.768412	0.141044	-1.12283	-1.71598	-1.48288	-1.67442
ENSMUSG00000083152	Apc-ps1	0	0.142906	0.346275	0.104982	-0.147688	0.107324	-0.0562019	0.18346
ENSMUSG00000032590	Apeh	8.88178e-16	-0.333609	-0.434258	-0.193244	-0.756607	-1.22226	-0.789651	-0.357058
ENSMUSG00000079042	Apela	0	-0.284059	-0.488237	-0.130312	-0.202724	-0.0456801	-0.782311	-0.383873
ENSMUSG00000035960	Apex1	0	0.290431	0.673807	0.829276	0.801602	0.854084	0.0994508	-0.485805
ENSMUSG00000025269	Apex2	8.88178e-16	0.0966888	0.417823	0.113499	0.0658102	0.602956	0.014845	-0.101761
ENSMUSG00000015750	Aph1a	0	-0.157179	-0.284667	-0.0108792	0.0169627	-0.226828	-0.160339	-0.259901
ENSMUSG00000032375	Aph1b	4.44089e-16	-0.643335	-1.14688	-1.04546	-1.78739	-1.96565	-1.22893	0.161757
ENSMUSG00000053040	Aph1c	0	-0.0158723	-1.09419	-1.48499	-1.62584	-2.29021	-0.983982	0.817361
ENSMUSG00000027193	Api5	0	0.251941	0.356332	0.219949	0.488494	0.549908	0.420012	0.275925
ENSMUSG00000010911	Apip	8.88178e-16	0.047647	0.138594	0.165788	-0.177161	-0.496704	-0.404526	0.076311
ENSMUSG00000073705	Apitd1	0	-0.0322396	0.32121	0.566829	0.880473	1.03109	1.20023	0.612566
ENSMUSG00000030051	Aplf	-8.88178e-16	-0.34784	0.195002	-0.139536	-0.22568	-0.717658	-0.917107	-1.15759
ENSMUSG00000037010	Apln	-4.44089e-16	-0.0918076	0.0909777	0.363371	0.861946	0.693978	1.04508	0.123793
ENSMUSG00000006651	Aplp1	8.88178e-16	-0.621173	-0.595223	-0.335141	0.212512	0.408256	-0.134577	-1.14923
ENSMUSG00000031996	Aplp2	-8.88178e-16	-0.0711641	-0.118355	-0.193693	-0.0817108	-0.0907245	-0.113349	-0.0972666
ENSMUSG00000033096	Apmap	-8.88178e-16	0.291415	-0.00673552	-0.172462	-0.489267	-1.08913	-1.37327	-1.43996
ENSMUSG00000032083	Apoa1	1.11022e-16	-0.198903	-0.184127	0.104348	0.0179379	0.277539	0.481697	0.342723
ENSMUSG00000028070	Apoa1bp	0	-0.124313	-0.105153	-0.0507785	-0.122751	-0.658772	-0.560048	-0.0603582
ENSMUSG00000005681	Apoa2	0	0.0104471	-0.214255	0.0729305	0.165495	0.0783681	0.178337	-0.159114
ENSMUSG00000020609	Apob	-4.44089e-16	0.911985	0.690028	0.241589	0.151407	0.8214	1.3872	1.01879
ENSMUSG00000040613	Apobec1	-8.88178e-16	-0.35139	-0.348593	-0.236769	0.0538601	-0.347027	0.532583	0.282339
ENSMUSG00000040694	Apobec2	8.88178e-16	-0.536316	-1.76109	-1.18793	-1.45913	-3.02086	-4.00744	-5.13038
ENSMUSG00000009585	Apobec3	0	-0.279178	-0.00608312	0.692667	0.731889	0.454516	-0.171756	-1.05373
ENSMUSG00000042759	Apobr	4.44089e-16	0.0529549	0.112487	-0.688364	-1.26814	-1.41938	-1.00983	-1.55624
ENSMUSG00000040564	Apoc1	8.88178e-16	-0.0726577	-0.300355	-0.498498	-0.549622	-1.0507	-0.968061	-1.27614
ENSMUSG00000002992	Apoc2	0	0.0748606	-0.00380836	-0.106806	0.0843747	-0.00655089	0.128526	-0.0708658
ENSMUSG00000074336	Apoc4	0	-0.0410853	0.0290611	-0.099188	-0.182078	-0.251303	-0.176245	-0.310628
ENSMUSG00000022548	Apod	8.88178e-16	-0.363193	-0.535201	-0.407808	-0.719783	-2.42772	-3.6235	-5.7492
ENSMUSG00000002985	Apoe	0	-0.760962	-1.03259	-1.86571	-2.11727	-2.44706	-2.32825	-1.67135
ENSMUSG00000047631	Apof	-4.44089e-16	0.445882	-1.15738	-0.869016	-0.228828	-0.532101	-1.22287	-1.94491
ENSMUSG00000050014	Apol10b	0	-0.0384503	-0.0513373	0.243125	0.67866	0.608616	0.359078	-0.0443683
ENSMUSG00000033576	Apol6	-8.88178e-16	-0.260836	1.33115	1.19024	-0.0887622	-1.16424	-4.32351	-4.83961
ENSMUSG00000010601	Apol7a	-5.55112e-17	0.111945	0.0382108	0.194885	0.218371	-0.0145154	0.0514872	-0.0704911
ENSMUSG00000068252	Apol7b	2.22045e-16	0.949871	0.540138	0.68102	0.22813	-0.127378	-0.546743	-0.663295
ENSMUSG00000073652	Apol7d	-4.44089e-16	-0.216641	-0.110647	-0.123963	0.076188	-0.73844	-0.607298	-0.304425
ENSMUSG00000056656	Apol8	0	0.217105	-0.30272	-0.15039	-0.181921	-0.019064	0.184956	0.479904
ENSMUSG00000090698	Apold1	-4.44089e-16	0.728551	0.643732	0.252917	0.647375	-0.208639	-0.846219	-1.04235
ENSMUSG00000024391	Apom	0	0.700451	0.662793	1.34451	1.50449	0.162141	-0.652892	-1.9881
ENSMUSG00000051716	Apon	0	0.0591332	-0.0476467	0.174943	-0.102377	0.435676	0.0846663	0.132289
ENSMUSG00000079508	Apoo	4.44089e-16	0.366768	0.250022	0.311902	0.759131	0.89259	0.971219	0.687442
ENSMUSG00000025525	Apool	0	0.0783456	0.102805	-0.167849	-0.0531257	-0.46729	-0.215735	0.41263
ENSMUSG00000049233	Apoo-ps	-4.44089e-16	0.0570936	0.129057	0.247373	0.494686	0.641125	0.639305	0.411308
ENSMUSG00000037787	Apopt1	8.88178e-16	-0.114717	-0.570045	-0.716718	-0.877026	-1.13671	-1.47661	0.062368
ENSMUSG00000022892	App	0	0.016967	0.314444	-0.997268	-1.07956	0.17096	2.14555	3.29525
ENSMUSG00000018481	Appbp2	0	0.249414	0.186095	0.063196	-0.0153411	0.0212261	-0.401776	-0.579434
ENSMUSG00000085628	Appbp2os	4.44089e-16	-0.375997	0.426377	0.404658	0.394405	0.803392	0.767558	1.22963
ENSMUSG00000040760	Appl1	0	-0.136857	-0.170818	-0.364916	-0.179661	-0.188766	-0.0020768	0.415709
ENSMUSG00000020263	Appl2	0	-0.34653	-0.603911	-0.732318	-0.987518	-1.3039	-0.817532	-0.168582
ENSMUSG00000006589	Aprt	8.88178e-16	-0.315835	-0.362753	-0.167434	-0.0111388	0.410957	0.351193	-0.0256245
ENSMUSG00000028411	Aptx	8.88178e-16	-0.0182297	0.164563	0.222141	0.322001	0.63501	1.14289	1.37411
ENSMUSG00000042797	Aqp11	0	-0.199862	-0.212682	-0.0683568	0.0513708	-0.541235	-0.292534	-0.305979
ENSMUSG00000028435	Aqp3	0	0.29718	-2.19427	-4.14913	-7.40886	-8.94125	-8.55017	-8.19819
ENSMUSG00000044217	Aqp5	0	0.051514	-0.00463401	0.258762	0.114738	0.247092	0.651493	0.671783
ENSMUSG00000043144	Aqp6	5.55112e-17	-0.108517	-0.119264	-0.0102675	-0.116767	0.163458	0.793318	0.258083
ENSMUSG00000028427	Aqp7	-1.11022e-16	-0.376215	-0.565665	-0.607569	-0.609543	-0.552413	-0.506435	-0.506734
ENSMUSG00000030762	Aqp8	0	-1.8426	-3.41273	-2.42452	-3.38496	-3.44085	-3.75984	-3.7493
ENSMUSG00000032204	Aqp9	0	-0.0594095	-1.5015	-1.54112	-1.2873	-1.55124	-1.84479	-1.91116
ENSMUSG00000040383	Aqr	0	0.153309	0.358148	0.293662	0.202612	0.954188	0.510332	0.553793
ENSMUSG00000046532	Ar	4.44089e-16	0.0067028	0.805649	0.651241	2.59419	3.84812	3.07165	3.51345
ENSMUSG00000001127	Araf	0	-0.064839	-0.207325	-0.0293044	-0.251349	-0.384915	-0.209262	-0.234296
ENSMUSG00000032812	Arap1	0	-0.617648	-0.387552	-0.0409272	0.0249103	-0.46503	-0.60406	-0.650189
ENSMUSG00000037999	Arap2	0	0.406703	0.355332	-0.175714	-0.46947	-0.575465	-0.457127	0.473464
ENSMUSG00000024451	Arap3	2.22045e-16	0.762119	1.48915	1.40845	1.92713	2.85208	3.82976	4.50789
ENSMUSG00000022602	Arc	0	2.65293	0.389744	0.230767	-0.186744	0.0662011	-0.461735	-0.564512
ENSMUSG00000032096	Arcn1	-8.88178e-16	0.160348	0.357239	0.161262	0.189498	0.12827	0.0554984	0.119525
ENSMUSG00000042350	Arel1	0	0.0279673	-0.460581	-0.100903	-0.0937567	-0.216094	-0.0851316	0.107856
ENSMUSG00000048076	Arf1	0	0.252195	0.300055	0.150081	0.119136	0.273383	0.0324618	-0.00441829
ENSMUSG00000062421	Arf2	0	0.771395	0.87106	0.691915	0.112234	-0.186422	0.0441366	-0.202906
ENSMUSG00000051853	Arf3	8.88178e-16	0.0635556	0.498364	0.330313	0.204855	0.428738	0.0165014	-0.124893
ENSMUSG00000021877	Arf4	8.88178e-16	0.252852	0.214312	0.0918133	0.283675	0.282395	0.291615	0.0919972
ENSMUSG00000090861	Arf4os	-1.11022e-16	0.040913	0.191552	0.0584743	-0.142924	0.121057	0.104097	-0.143379
ENSMUSG00000020440	Arf5	0	-0.386409	-0.296767	-0.503752	-0.534191	-0.657655	-0.129696	-0.0522327
ENSMUSG00000044147	Arf6	0	0.0959937	0.209352	0.149542	0.0899321	-0.0766305	-0.159827	-0.444452
ENSMUSG00000027575	Arfgap1	8.88178e-16	-0.0471212	0.108356	0.0970122	-0.213379	-0.128348	-0.316408	-0.349762
ENSMUSG00000027255	Arfgap2	0	0.301935	0.137602	0.00725235	-0.137387	0.259168	0.0758665	-0.0369856
ENSMUSG00000054277	Arfgap3	-8.88178e-16	-0.434055	-1.1892	-1.04291	-1.40002	-2.20502	-2.39952	-2.33564
ENSMUSG00000067851	Arfgef1	-8.88178e-16	-0.234711	0.190968	-0.266552	-0.0798317	-0.50541	-0.531755	0.0885939
ENSMUSG00000074582	Arfgef2	-8.88178e-16	-0.34204	-0.646778	-0.693861	-0.906704	-0.984929	-1.05852	-1.03981
ENSMUSG00000019852	Arfgef3	-4.44089e-16	0.60583	0.402259	-0.255339	-0.473308	-0.200229	0.21189	1.03091
ENSMUSG00000074513	Arfip1	8.88178e-16	0.0924465	0.28531	0.209073	0.12267	-0.113768	0.287537	0.438133
ENSMUSG00000030881	Arfip2	-8.88178e-16	-0.0469602	0.0383137	0.0451057	-0.0392775	0.239699	0.439804	0.116468
ENSMUSG00000038671	Arfrp1	0	-0.0925597	-0.315298	0.055483	0.0770141	0.198833	0.238835	0.145393
ENSMUSG00000019987	Arg1	0	0.0593587	0.164751	0.00490516	0.200818	0.430695	0.319654	0.22496
ENSMUSG00000021125	Arg2	0	1.34074	1.59932	0.954486	-0.409372	-0.794696	-1.23565	-1.65912
ENSMUSG00000040459	Arglu1	0	0.0285737	0.312776	0.242114	0.154929	0.255648	-0.0255236	-0.0387355
ENSMUSG00000027247	Arhgap1	8.88178e-16	0.110653	0.376921	0.125898	-0.301552	-0.37366	-0.559645	-0.540147
ENSMUSG00000037148	Arhgap10	-8.88178e-16	0.23438	1.06821	0.929956	0.89455	0.867048	1.20991	1.45286
ENSMUSG00000041219	Arhgap11a	-8.88178e-16	0.45005	0.206032	-0.0160713	0.0790805	0.0919208	-0.0903758	0.187784
ENSMUSG00000041225	Arhgap12	0	-0.188487	-0.394532	-0.402042	-0.116296	-0.312632	-0.350077	0.0450245
ENSMUSG00000030766	Arhgap17	0	-0.590546	-0.963715	-0.927812	-1.46737	-1.42064	-1.70331	-1.68372
ENSMUSG00000039031	Arhgap18	0	0.319395	1.38237	0.362026	1.0513	1.34048	1.68475	2.60954
ENSMUSG00000025154	Arhgap19	0	-0.00746967	0.177006	0.0824747	0.48805	0.266337	0.342764	0.428706
ENSMUSG00000053199	Arhgap20	0	0.744585	-0.334617	-0.979142	-1.52969	-0.9125	-0.248736	-1.6284
ENSMUSG00000036591	Arhgap21	0	-0.0715633	0.534096	0.068859	-0.364688	-0.353669	-0.647693	-0.0884212
ENSMUSG00000063506	Arhgap22	0	-0.890473	-0.761485	0.00441267	1.54121	3.00282	3.36789	3.75205
ENSMUSG00000049807	Arhgap23	0	-1.04516	-1.12658	-0.995372	-1.3549	-1.15853	-0.990315	-0.878233
ENSMUSG00000057315	Arhgap24	2.22045e-16	0.119835	0.062455	-0.114919	0.626785	2.89058	3.30431	3.91929
ENSMUSG00000030047	Arhgap25	0	-0.127124	-0.572827	-0.784667	-0.508508	-0.714238	-0.570411	-0.563225
ENSMUSG00000036452	Arhgap26	4.44089e-16	0.123751	0.714274	0.264942	-0.260981	-1.14551	-1.01263	-0.404989
ENSMUSG00000034255	Arhgap27	0	-0.300869	0.634689	0.596094	0.378427	1.48785	1.65803	1.96904
ENSMUSG00000085733	Arhgap27os1	0	0.451504	0.113667	0.240909	0.326917	0.959733	1.39634	1.63828
ENSMUSG00000085360	Arhgap27os2	-2.22045e-16	-0.183682	0.292636	0.120204	0.488296	0.326775	0.751793	0.653458
ENSMUSG00000085887	Arhgap27os3	0	0.185622	0.247609	0.303981	0.567909	0.202009	0.056307	0.00574897
ENSMUSG00000024043	Arhgap28	8.88178e-16	-0.0135407	0.125889	0.28291	0.633318	0.852159	1.01232	1.45724
ENSMUSG00000039831	Arhgap29	8.88178e-16	0.722422	1.91236	1.72036	2.23896	2.40822	2.79674	2.57198
ENSMUSG00000048865	Arhgap30	0	-0.399591	-0.277327	0.0430244	0.105942	-0.0509194	-0.573627	-2.27889
ENSMUSG00000022799	Arhgap31	0	0.590799	1.17804	0.926339	0.407909	0.40696	-0.0460525	0.267655
ENSMUSG00000041444	Arhgap32	0	-0.304041	0.75683	0.652216	0.302134	0.671965	0.0191758	-0.257908
ENSMUSG00000036882	Arhgap33	4.44089e-16	-0.504679	-0.47314	0.266363	0.484103	1.09123	1.41007	1.68821
ENSMUSG00000062132	Arhgap33os	4.44089e-16	-0.861089	-1.32362	-0.807099	-0.907553	-0.777053	-0.301302	-0.478283
ENSMUSG00000058230	Arhgap35	8.88178e-16	0.200466	0.263715	0.337368	0.27271	0.62901	0.111795	0.288386
ENSMUSG00000036198	Arhgap36	2.22045e-16	0.224426	-0.0459944	0.169637	0.400225	0.227732	0.283209	0.870789
ENSMUSG00000033697	Arhgap39	8.88178e-16	-0.626893	-0.176301	0.330854	0.384232	0.881817	0.58719	0.275006
ENSMUSG00000031389	Arhgap4	-8.88178e-16	0.129567	-0.536587	0.111517	0.0358668	-0.530283	-0.78862	-0.329918
ENSMUSG00000074625	Arhgap40	-2.22045e-16	0.0673293	0.148384	0.136786	0.425005	0.547083	0.895657	0.256255
ENSMUSG00000050730	Arhgap42	8.88178e-16	-0.170909	0.124023	-0.114304	-0.0857014	0.167332	-0.428347	-0.354035
ENSMUSG00000033389	Arhgap44	-8.88178e-16	-0.618447	-1.07418	-0.544402	-0.50007	-0.978039	-1.37238	-1.55118
ENSMUSG00000035133	Arhgap5	8.88178e-16	0.307618	0.1388	-0.0701477	0.219596	0.0423595	0.168374	0.336892
ENSMUSG00000031355	Arhgap6	2.22045e-16	0.498725	0.54248	0.407974	1.0549	0.764872	1.63065	2.19644
ENSMUSG00000078954	Arhgap8	-4.44089e-16	-1.01279	-1.35177	-0.251988	0.767123	1.11384	2.17983	2.33731
ENSMUSG00000040345	Arhgap9	0	-0.0965211	-1.15935	-1.72862	-2.16347	-2.20834	-1.54759	-1.70622
ENSMUSG00000025132	Arhgdia	-8.88178e-16	0.0289221	-0.0871574	0.133308	0.378013	0.723155	0.548679	0.259393
ENSMUSG00000030220	Arhgdib	0	0.687237	3.44739	3.99647	4.63101	3.49612	1.8898	1.15168
ENSMUSG00000073433	Arhgdig	0	0.554603	0.124921	0.661485	1.57551	1.87261	2.53656	2.52164
ENSMUSG00000040940	Arhgef1	0	-0.471605	-0.401401	-0.0195164	0.0494558	0.114931	0.0247018	0.0814848
ENSMUSG00000071176	Arhgef10	-4.44089e-16	0.738377	0.159966	0.412372	0.269231	-0.218437	0.800826	2.11919
ENSMUSG00000040964	Arhgef10l	0	-0.442305	-1.7534	-2.13881	-3.10821	-3.4996	-3.14544	-2.97954
ENSMUSG00000041977	Arhgef11	8.88178e-16	-0.279127	-0.118028	-0.164157	-0.520153	-0.765785	-1.1376	-0.693584
ENSMUSG00000059495	Arhgef12	-8.88178e-16	0.01963	-0.0214813	-0.26818	-0.494254	-0.46932	-0.988145	-0.916981
ENSMUSG00000052921	Arhgef15	4.44089e-16	-0.749263	-0.332606	0.807555	0.69705	1.03213	0.615139	0.37586
ENSMUSG00000029032	Arhgef16	0	-0.577908	-1.12016	-1.36818	-0.744888	0.984649	2.61489	3.39014
ENSMUSG00000032875	Arhgef17	0	-0.565556	0.231122	0.25042	-0.143868	0.23055	0.371673	1.11182
ENSMUSG00000004568	Arhgef18	8.88178e-16	-0.867272	-0.293533	-0.263989	-0.732203	-0.907305	-0.959409	-0.438187
ENSMUSG00000028919	Arhgef19	-4.44089e-16	-0.902283	-1.87197	-1.74459	-0.704575	-0.461055	0.103079	-0.931795
ENSMUSG00000028059	Arhgef2	0	-0.677886	-0.326533	-0.305761	-0.284384	0.117194	0.721939	1.12711
ENSMUSG00000019467	Arhgef25	0	-1.06787	-0.738844	0.39145	0.817169	1.05034	1.39208	1.81616
ENSMUSG00000036885	Arhgef26	8.88178e-16	0.808183	1.45324	0.974949	-0.244568	-1.5108	-2.66852	-2.03813
ENSMUSG00000021662	Arhgef28	0	-0.337822	1.05186	3.13183	4.4811	4.38811	3.5108	3.96041
ENSMUSG00000021895	Arhgef3	8.88178e-16	-0.520036	-0.427967	0.0738861	0.441673	0.232827	-0.758539	-2.42572
ENSMUSG00000054901	Arhgef33	-4.44089e-16	0.105894	-0.262304	-0.154073	-0.363435	-0.826624	-1.43871	-1.28606
ENSMUSG00000045094	Arhgef37	0	0.0402798	0.0434006	0.122651	0.280385	0.286123	0.364417	0.748503
ENSMUSG00000040969	Arhgef38	-8.88178e-16	0.0473675	-1.16233	-0.260167	0.038004	-1.00197	-1.89163	-2.29441
ENSMUSG00000051517	Arhgef39	0	-0.134142	0.50074	0.256623	0.637998	0.534078	0.477903	0.581472
ENSMUSG00000037509	Arhgef4	4.44089e-16	-1.40632	-1.26735	-0.383107	-0.534682	-0.247102	0.469199	0.398942
ENSMUSG00000004562	Arhgef40	0	-0.0276583	0.288195	0.205498	-0.173958	-0.290058	0.888567	1.86099
ENSMUSG00000033542	Arhgef5	4.44089e-16	0.168906	0.97958	0.189605	0.836551	2.20707	1.66197	2.59501
ENSMUSG00000031133	Arhgef6	-4.44089e-16	0.573591	0.481485	0.487237	0.265898	-0.121119	0.0934643	0.300742
ENSMUSG00000031511	Arhgef7	0	-0.0145332	0.00591956	-0.134947	-0.221267	0.0955163	-0.135297	-0.117093
ENSMUSG00000025656	Arhgef9	-4.44089e-16	-0.400597	0.70482	2.42983	2.64492	1.98885	1.89833	2.3999
ENSMUSG00000007880	Arid1a	0	-0.469454	-0.254667	-0.0131234	0.350425	0.816107	0.238273	0.100993
ENSMUSG00000069729	Arid1b	8.88178e-16	-0.464812	-1.05019	-1.07614	-1.25906	-1.57474	-0.97138	-0.466243
ENSMUSG00000033237	Arid2	-8.88178e-16	-0.161892	0.0270546	-0.217168	0.10019	0.885962	0.81027	1.23114
ENSMUSG00000019564	Arid3a	-8.88178e-16	-0.688073	-0.823088	-1.44099	-1.80333	-2.144	-1.94525	-0.797515
ENSMUSG00000004661	Arid3b	-8.88178e-16	-0.138279	0.0539014	0.117828	0.167067	0.0583776	-0.0616475	0.36972
ENSMUSG00000066224	Arid3c	-2.22045e-16	0.161111	-0.0991215	0.0879526	0.0799009	1.51564	1.79399	0.747841
ENSMUSG00000048118	Arid4a	0	0.57452	0.192245	0.309112	0.387483	0.0169614	-0.36171	-0.329165
ENSMUSG00000039219	Arid4b	-8.88178e-16	0.737868	0.237016	0.0583763	0.208151	0.532728	0.0690005	0.310587
ENSMUSG00000037447	Arid5a	-4.44089e-16	-0.17856	-0.41351	-0.0698832	-0.476795	-0.303711	-0.430452	-0.796185
ENSMUSG00000019947	Arid5b	0	0.578617	-0.263027	-0.529287	-1.20527	-2.58259	-3.84421	-4.58026
ENSMUSG00000025234	Arih1	0	0.0353026	-0.153856	-0.373175	-0.375689	-0.381606	-0.32138	0.00947405
ENSMUSG00000064145	Arih2	8.88178e-16	0.543586	-0.10604	-0.414394	-0.983527	-1.41666	-1.39089	-1.54958
ENSMUSG00000060904	Arl1	8.88178e-16	0.245928	0.16207	-0.141344	-0.0638366	-0.0930315	0.0269354	-0.0754468
ENSMUSG00000025870	Arl10	0	-0.517139	-0.546968	-0.456048	-0.375599	-0.221029	-0.331916	-0.295235
ENSMUSG00000043157	Arl11	0	-0.83556	-0.86061	-0.904208	-0.80958	-0.95698	-0.911825	-0.963102
ENSMUSG00000022911	Arl13b	8.88178e-16	-0.114872	-0.120905	-0.393347	-0.5263	-0.989492	-0.862968	-0.387829
ENSMUSG00000027122	Arl14ep	0	-0.502141	-0.406674	-0.596149	-0.443652	-0.486275	0.86357	0.629815
ENSMUSG00000073568	Arl14epl	0	-0.0268574	0.450974	0.290058	-0.461648	-1.22977	-2.85599	-5.55462
ENSMUSG00000042348	Arl15	8.88178e-16	-0.00184064	-0.873386	-0.936216	-0.898571	-1.54864	-0.955796	-0.822595
ENSMUSG00000057594	Arl16	-4.44089e-16	-0.274504	0.507812	0.429739	-0.169232	0.341057	0.39126	0.480653
ENSMUSG00000024944	Arl2	0	-0.387986	-0.681128	-0.393909	-0.390085	-0.018336	0.521183	0.859861
ENSMUSG00000031776	Arl2bp	0	0.367949	0.341037	0.236452	0.198061	0.0576538	0.554976	0.607515
ENSMUSG00000025035	Arl3	8.88178e-16	-0.127951	-0.608306	-0.555384	-0.452438	-1.09449	-0.771788	-0.444916
ENSMUSG00000047446	Arl4a	0	0.0914801	-0.439594	0.184434	1.27283	1.20301	0.989404	0.72421
ENSMUSG00000086315	Arl4aos	0	-0.0825931	0.0529365	0.117012	0.456428	0.494385	0.747413	0.645299
ENSMUSG00000049866	Arl4c	0	-0.257967	0.705017	2.00351	4.17983	5.3384	5.8318	6.35943
ENSMUSG00000034936	Arl4d	0	-0.600983	-0.960773	-0.270064	0.915032	1.01921	0.964628	-0.286415
ENSMUSG00000036093	Arl5a	8.88178e-16	0.164555	-0.161765	-0.374922	-0.0863943	0.0111981	-0.0852184	0.0165305
ENSMUSG00000017418	Arl5b	0	0.872192	-0.129401	-0.372947	-0.238473	-0.184595	-0.384573	-0.208034
ENSMUSG00000038352	Arl5c	-4.44089e-16	-0.260923	-1.08986	-0.918907	-1.1124	-2.03895	-1.03278	-1.24858
ENSMUSG00000022722	Arl6	8.88178e-16	-0.0643625	0.363481	0.570939	0.599863	0.237993	0.519553	0.34694
ENSMUSG00000030654	Arl6ip1	-8.88178e-16	0.202976	0.266093	-0.0300796	-0.0729087	-0.479967	-0.563591	-0.341511
ENSMUSG00000029404	Arl6ip4	0	-0.0875234	0.0456892	0.177614	0.303858	0.209965	0.163978	0.222239
ENSMUSG00000035199	Arl6ip5	-8.88178e-16	-0.34278	0.361526	0.108633	-0.273568	-0.954356	-0.389817	-0.103502
ENSMUSG00000026960	Arl6ip6	0	0.207834	-0.0211096	-0.239637	-0.0422075	-0.209713	-0.220342	-0.49795
ENSMUSG00000026426	Arl8a	-8.88178e-16	-0.450144	-1.05797	-0.879707	-0.922787	-1.00154	-0.659668	-0.436232
ENSMUSG00000030105	Arl8b	8.88178e-16	0.239416	-0.268501	-0.60868	-0.493743	-0.600673	-0.4214	-0.274821
ENSMUSG00000063820	Arl9	-1.11022e-16	0.247522	-0.182882	-0.122641	-0.31174	-0.195599	-0.310294	-0.14887
ENSMUSG00000027599	Armc1	-8.88178e-16	0.346755	0.520893	0.400138	0.504227	0.455943	0.213565	0.0233225
ENSMUSG00000038525	Armc10	8.88178e-16	-0.188601	-0.176893	-0.150854	0.0306673	0.128724	0.0318377	0.115622
ENSMUSG00000024223	Armc12	0	-0.125888	-0.193172	-0.225799	-0.0690222	0.169241	-0.0585076	-0.140188
ENSMUSG00000071324	Armc2	0	0.590469	0.561241	0.769602	0.338991	0.510861	0.546402	0.105678
ENSMUSG00000037683	Armc3	0	0.104842	-0.0380562	0.0585015	0.0954748	0.0743829	0.229042	0.363859
ENSMUSG00000061802	Armc4	-5.55112e-17	0.205118	0.0478895	0.007091	0.229306	0.254121	0.31672	0.774997
ENSMUSG00000042178	Armc5	0	-0.0183481	-0.655578	-0.434819	-0.299699	-0.302458	-0.32412	-0.508647
ENSMUSG00000002343	Armc6	8.88178e-16	-0.168822	0.466433	0.376633	0.625337	0.84798	0.794447	0.034182
ENSMUSG00000057219	Armc7	4.44089e-16	-0.471798	-0.327881	-0.0465206	-0.330504	-0.165731	-1.00699	-1.57469
ENSMUSG00000032468	Armc8	0	0.223705	0.391256	0.375378	0.220069	0.340012	0.0266359	-0.0254349
ENSMUSG00000062590	Armc9	0	-0.113461	-0.372545	0.151507	-0.24834	-0.152142	-0.304285	-0.521832
ENSMUSG00000033460	Armcx1	-8.88178e-16	0.128243	-0.230289	0.34181	0.379949	-0.369121	-0.117836	0.58163
ENSMUSG00000033436	Armcx2	0	-0.33331	-1.09519	-0.291592	0.231021	0.694258	1.09729	1.88887
ENSMUSG00000049047	Armcx3	-4.44089e-16	-0.222532	-1.27547	-1.19579	0.0609012	0.942958	1.53958	2.31872
ENSMUSG00000049804	Armcx4	-8.88178e-16	0.0133737	0.0837728	0.192934	0.156091	0.35934	0.00513072	0.693333
ENSMUSG00000072969	Armcx5	0	0.720765	0.66777	0.479331	0.615744	0.625859	0.466657	0.666785
ENSMUSG00000050394	Armcx6	-4.44089e-16	-0.384338	-0.52694	-0.510035	0.296233	1.57029	1.70348	1.53174
ENSMUSG00000061759	Armt1	-8.88178e-16	-0.631788	-0.399535	-0.257367	-0.0608532	-0.0483402	0.118909	0.200935
ENSMUSG00000015522	Arnt	-8.88178e-16	-0.251356	-0.452115	-0.185343	-0.194002	-0.575483	-0.788639	-0.953088
ENSMUSG00000015709	Arnt2	4.44089e-16	0.226657	-0.274489	-0.264206	0.630102	0.68616	1.41653	2.05144
ENSMUSG00000055116	Arntl	0	0.176471	0.633257	0.296469	-0.224888	-1.32863	-1.75209	-2.17221
ENSMUSG00000040187	Arntl2	0	0.349647	1.41629	1.1087	1.04527	0.799444	0.0729969	0.350538
ENSMUSG00000029621	Arpc1a	0	-0.18018	0.00626411	-0.116745	-0.197246	-0.20517	0.0484123	0.196153
ENSMUSG00000029622	Arpc1b	8.88178e-16	0.125724	0.000342327	-0.518301	-0.851912	-1.09113	-0.905516	-1.30042
ENSMUSG00000006304	Arpc2	8.88178e-16	0.14561	0.327902	0.0994053	0.182148	0.0126208	-0.0364325	-0.00252156
ENSMUSG00000029465	Arpc3	8.88178e-16	0.130206	0.201839	-0.0131762	0.0559409	-0.0455568	-0.000303877	-0.196003
ENSMUSG00000079426	Arpc4	-8.88178e-16	0.148081	0.135718	-0.0469866	-0.0844916	0.144576	0.115421	-0.181888
ENSMUSG00000008475	Arpc5	8.88178e-16	0.431291	0.614623	0.0799913	-0.117693	-0.460238	-0.317585	0.727543
ENSMUSG00000026755	Arpc5l	8.88178e-16	0.421302	0.714114	0.60418	0.687253	0.907672	0.954324	0.546713
ENSMUSG00000039043	Arpin	0	-0.02707	-0.0123743	-0.627934	-2.1547	-3.39675	-2.20007	-0.809742
ENSMUSG00000007656	Arpp19	0	0.0929975	0.21635	0.230588	0.267217	0.427901	0.543899	0.406726
ENSMUSG00000032503	Arpp21	2.22045e-16	0.0654019	0.127077	0.389792	0.8364	0.885992	1.16494	0.663994
ENSMUSG00000018909	Arrb1	-4.44089e-16	-0.248691	-0.169208	0.295309	0.690487	1.74004	3.98241	4.86396
ENSMUSG00000060216	Arrb2	0	-0.156382	-0.0340881	0.327556	0.3193	0.493573	1.01774	0.918785
ENSMUSG00000026972	Arrdc1	-8.88178e-16	-0.419884	-0.842174	-0.548996	0.69702	1.74818	2.28575	2.27362
ENSMUSG00000002910	Arrdc2	0	-0.88357	-0.205191	0.0560128	-0.118982	-0.381066	-0.0650056	-0.275178
ENSMUSG00000074794	Arrdc3	0	0.850308	0.206926	0.46362	0.816904	0.561005	0.369678	0.754807
ENSMUSG00000042659	Arrdc4	8.88178e-16	-0.633871	0.0239083	0.477298	0.520837	0.312459	1.66942	1.36668
ENSMUSG00000073380	Arrdc5	0	0.102955	-0.617207	-0.875453	-0.92672	-0.833416	-0.783142	-0.782078
ENSMUSG00000022620	Arsa	0	-1.42344	-2.07537	-1.30701	-0.924089	-1.94249	-1.8469	-1.42547
ENSMUSG00000042082	Arsb	-4.44089e-16	0.0660088	-1.02555	-1.30395	-1.85007	-2.13498	-1.35873	-1.11521
ENSMUSG00000020604	Arsg	-4.44089e-16	-0.822272	-2.31661	-1.75826	-2.32994	-2.30418	-1.54785	0.347613
ENSMUSG00000036412	Arsi	1.11022e-16	-0.00910216	0.618371	0.737168	0.403058	-0.00329509	0.144203	0.370442
ENSMUSG00000046561	Arsj	4.44089e-16	1.20185	1.22121	0.324932	0.801153	1.34775	0.259978	-0.446683
ENSMUSG00000021592	Arsk	0	-0.0835468	-0.106205	-0.3285	-0.734512	-0.633634	-0.764017	-0.336117
ENSMUSG00000030996	Art1	0	-0.763178	-1.11906	-0.897012	-0.945826	-0.452555	-0.0351123	-0.157945
ENSMUSG00000034842	Art3	-1.11022e-16	-0.338233	-0.42147	-0.406178	-0.146519	-0.394195	0.399773	-0.208621
ENSMUSG00000030217	Art4	5.55112e-17	-0.0255181	0.11411	0.173805	0.227406	-0.0281494	0.160839	-0.0361359
ENSMUSG00000070424	Art5	0	0.0275724	-0.237954	-0.723408	-0.721478	-1.10531	-0.738741	-0.893198
ENSMUSG00000028539	Artn	0	-0.243611	-0.200045	0.164632	1.16691	2.00363	3.14602	3.10884
ENSMUSG00000031982	Arv1	4.44089e-16	-0.055956	0.125967	0.418337	0.629794	0.883478	1.05393	0.9889
ENSMUSG00000000325	Arvcf	0	-0.886025	-0.400724	0.634388	-0.473638	-1.32942	-0.947949	-0.701413
ENSMUSG00000035277	Arx	-1.11022e-16	0.275639	0.310354	0.14169	-0.0404275	-0.0946345	-0.144257	-0.194609
ENSMUSG00000048355	Arxes1	0	0.256083	0.729423	0.707703	0.999348	0.947091	0.861022	0.664974
ENSMUSG00000048040	Arxes2	0	0.734175	0.823155	0.362583	0.693791	0.34371	0.662844	0.703272
ENSMUSG00000003559	As3mt	8.88178e-16	-0.0767393	-0.076193	-0.221319	-0.590805	-0.922696	-0.873355	-0.579614
ENSMUSG00000031591	Asah1	0	0.0613161	-0.303141	-0.881836	-1.42026	-2.09626	-1.44242	-0.974195
ENSMUSG00000024887	Asah2	0	0.432645	0.234983	0.0710001	0.331196	0.98191	1.42117	1.79215
ENSMUSG00000022377	Asap1	0	-0.0888096	-0.342803	-0.508436	-0.600381	-0.910602	-0.827752	-0.419174
ENSMUSG00000052632	Asap2	8.88178e-16	-0.297404	-0.223337	-0.802696	-0.249974	-0.523752	-0.0571425	0.40089
ENSMUSG00000036995	Asap3	0	-0.559667	-0.163189	0.408818	-0.323754	-0.94412	-1.04247	-1.24518
ENSMUSG00000026311	Asb1	0	0.339551	0.197983	0.272604	-0.319911	-0.977067	-0.664984	-0.589644
ENSMUSG00000038204	Asb10	0	0.0549528	-0.221055	-0.249302	-0.117127	0.408382	0.808593	0.258751
ENSMUSG00000031382	Asb11	-2.22045e-16	0.132236	-0.358407	-0.855663	-1.01826	-1.23643	-1.38591	-1.39082
ENSMUSG00000031204	Asb12	0	0.00750085	-0.001494	0.00266218	0.0823029	0.312927	0.129229	0.000179744
ENSMUSG00000033781	Asb13	-4.44089e-16	0.36811	0.73721	-0.110576	-1.03424	-0.598496	0.782618	1.77017
ENSMUSG00000021898	Asb14	2.22045e-16	0.639917	1.59575	1.07127	1.29422	0.468808	0.33344	0.344132
ENSMUSG00000029685	Asb15	-1.11022e-16	0.0752754	0.24151	0.220113	0.142257	0.370044	0.56919	0.415106
ENSMUSG00000034768	Asb16	-4.44089e-16	-0.122151	-0.757204	-0.532475	-0.744848	-1.37919	-0.654689	-2.04002
ENSMUSG00000021200	Asb2	-4.44089e-16	-0.0327089	0.629163	-0.181837	-0.883131	-0.686108	0.0694545	-0.416303
ENSMUSG00000020305	Asb3	0	0.169709	0.268452	0.192971	0.0585018	-0.281992	-0.491626	-0.164113
ENSMUSG00000042607	Asb4	0	0.0696329	0.112126	0.729417	0.705618	1.07267	0.966578	0.841191
ENSMUSG00000039483	Asb6	-8.88178e-16	0.142986	0.635722	0.747953	0.585184	1.00582	0.269325	-0.263691
ENSMUSG00000030509	Asb7	8.88178e-16	0.00507249	-0.371017	-0.275332	-0.488155	-0.801373	-0.94465	-0.650022
ENSMUSG00000048175	Asb8	0	-0.290048	0.265219	-0.0255577	-0.747254	-1.90352	-2.17362	-1.91424
ENSMUSG00000031384	Asb9	2.22045e-16	-0.222388	-1.02057	-1.04907	-0.763068	-1.33621	-1.54244	-1.65893
ENSMUSG00000044475	Ascc1	-8.88178e-16	-0.326982	-0.748837	-0.433998	-0.303492	-0.582197	-0.197849	0.386523
ENSMUSG00000020412	Ascc2	0	-0.0920722	-0.012048	-0.0183164	-0.0715899	-0.0511483	-0.0102721	-0.158739
ENSMUSG00000038774	Ascc3	8.88178e-16	0.353548	0.458333	0.472678	0.401565	0.582149	0.287218	0.363171
ENSMUSG00000020052	Ascl1	0	-0.0439251	-0.11564	-0.00366572	0.403976	0.558497	0.580766	0.395957
ENSMUSG00000009248	Ascl2	0	-1.56368	-0.0104505	0.606342	0.835171	0.396619	0.843933	-1.16558
ENSMUSG00000085111	Ascl4	0	-0.300313	0.121124	0.282266	0.0964272	0.51693	0.636189	0.639114
ENSMUSG00000019857	Asf1a	0	0.909227	0.550189	0.6058	0.976418	1.08961	0.819413	0.663082
ENSMUSG00000005470	Asf1b	-8.88178e-16	-0.289339	0.405906	0.325981	0.0755182	-0.368327	-0.552968	-1.05942
ENSMUSG00000040963	Asgr2	0	0.649376	1.59387	0.739733	0.292041	-0.27691	0.0996894	-1.06286
ENSMUSG00000028053	Ash1l	0	0.0943693	0.0389466	-0.00938863	-0.317754	-0.0411975	-0.268951	-0.17751
ENSMUSG00000031575	Ash2l	-8.88178e-16	-0.00299277	-0.175387	-0.125432	0.0760269	0.0764602	-0.740779	-1.27691
ENSMUSG00000023017	Asic1	-4.44089e-16	0.0361887	0.438608	0.947419	0.965135	0.491215	0.97547	0.77932
ENSMUSG00000020704	Asic2	0	-0.286418	-0.143578	-0.475432	-0.275507	-0.318182	-0.0831215	-0.0727061
ENSMUSG00000038276	Asic3	0	0.0849264	-0.398094	-0.252416	-0.478226	-0.395018	-0.114753	0.0653597
ENSMUSG00000025533	Asl	8.88178e-16	-0.089674	-0.44809	-0.565333	-0.49343	-0.53994	0.0558788	0.205917
ENSMUSG00000052456	Asna1	0	-0.0364125	-0.182087	-0.00788189	0.144613	0.263776	0.241594	-0.349036
ENSMUSG00000029752	Asns	0	-0.0487879	-0.174274	-0.696794	-1.34446	-2.51347	-1.19866	-0.702106
ENSMUSG00000026095	Asnsd1	8.88178e-16	0.017161	0.0588021	-0.175365	0.210674	0.119103	0.263036	0.570824
ENSMUSG00000020774	Aspa	4.44089e-16	2.24102	2.77319	1.23609	-2.05079	-2.72323	-3.5844	-3.81658
ENSMUSG00000037686	Aspg	4.44089e-16	-0.0348392	-0.904765	-0.749899	-0.333608	0.613859	2.24441	3.08225
ENSMUSG00000028207	Asph	0	-0.0448234	-0.461923	-0.240345	-0.54447	-0.735443	-0.564341	-0.253458
ENSMUSG00000046378	Asphd1	0	0.336644	0.15817	1.03445	2.79003	3.18287	2.60078	1.30643
ENSMUSG00000029348	Asphd2	-4.44089e-16	0.634129	0.388852	-0.0513248	0.0745685	1.58624	2.87799	3.1903
ENSMUSG00000033952	Aspm	0	0.493634	0.738443	0.584288	0.44532	0.228981	-0.294303	0.292361
ENSMUSG00000033508	Asprv1	0	-0.0972056	-1.0929	-1.02495	-0.175535	0.182701	0.652716	0.172219
ENSMUSG00000025142	Aspscr1	-8.88178e-16	0.00676814	-0.204671	0.275441	0.0259315	-0.690504	-0.887283	-1.07766
ENSMUSG00000024654	Asrgl1	0	-0.425517	-1.0236	-0.448022	-0.0369438	0.0479061	0.709345	0.893913
ENSMUSG00000076441	Ass1	-8.88178e-16	-0.208884	-0.745513	-1.23317	-1.65062	-2.34722	-2.399	-2.9065
ENSMUSG00000032567	Aste1	8.88178e-16	0.34691	0.121225	-0.0901055	-0.630828	-0.806534	-0.89984	-0.892122
ENSMUSG00000050468	Astl	-1.11022e-16	0.0267601	-0.0998796	-0.0184111	-0.0160706	-0.0374311	0.15989	0.263134
ENSMUSG00000026587	Astn1	0	0.370975	-0.190519	0.977593	2.15485	2.95691	3.83196	4.29024
ENSMUSG00000028373	Astn2	2.22045e-16	-6.34202e-05	0.0322009	-0.233435	0.39364	0.983271	1.98541	2.2068
ENSMUSG00000040250	Asun	0	0.72256	0.978363	0.805061	0.667243	1.07407	0.688188	0.302328
ENSMUSG00000042548	Asxl1	0	0.450424	0.0363983	0.431844	0.558344	0.738594	0.171427	0.184216
ENSMUSG00000037486	Asxl2	-8.88178e-16	-0.139295	-0.646299	-0.419734	-0.426729	-0.182348	-0.683692	-0.678425
ENSMUSG00000045215	Asxl3	0	-0.654161	-0.189294	0.221251	0.832737	0.454099	-0.642733	-0.536911
ENSMUSG00000010796	Asz1	0	0.423873	1.43806	0.749292	0.447072	0.0526762	-0.523901	-1.50334
ENSMUSG00000013662	Atad1	0	0.131872	0.285062	0.233987	0.757474	1.12823	1.81233	1.48803
ENSMUSG00000022360	Atad2	0	0.238617	0.232849	0.213623	0.104706	0.0498437	0.0279994	0.184613
ENSMUSG00000052812	Atad2b	0	0.42062	-0.0693835	-0.495921	-0.720437	-1.01141	-0.812534	-0.871174
ENSMUSG00000029036	Atad3a	0	-0.306296	-0.0964921	0.0828056	0.147129	0.27889	0.168045	0.0261179
ENSMUSG00000054514	Atad3aos	-2.22045e-16	0.0111264	0.127282	-0.00977441	-0.194746	0.026412	0.151884	0.434523
ENSMUSG00000017550	Atad5	0	0.255043	-0.115946	0.119561	0.311022	0.188066	-0.183627	-0.537916
ENSMUSG00000024426	Atat1	-8.88178e-16	-0.481837	-0.954781	-0.720863	-0.899403	-1.04574	-0.979061	-0.490275
ENSMUSG00000034958	Atcay	0	0.0476493	1.46763	2.83503	4.21705	4.65807	4.69223	3.85449
ENSMUSG00000085779	Atcayos	0	0.113476	-0.0878916	-0.0837544	-0.0861023	0.073895	0.256472	0.525494
ENSMUSG00000030850	Ate1	-8.88178e-16	0.178955	0.228107	0.222815	0.123519	0.0778244	-0.165262	-0.384232
ENSMUSG00000023027	Atf1	0	0.402197	0.507684	0.520097	0.547965	0.468689	0.323707	-0.0847289
ENSMUSG00000027104	Atf2	8.88178e-16	0.575169	0.0757076	-0.105505	-0.0128744	0.0505792	-0.316881	-0.361727
ENSMUSG00000026628	Atf3	-4.44089e-16	1.59196	-3.20827	-3.00333	-2.26312	-2.11796	1.11661	1.71806
ENSMUSG00000042406	Atf4	-8.88178e-16	-0.97058	-1.47699	-1.38241	-1.04213	-1.12775	-0.51494	-0.379837
ENSMUSG00000038539	Atf5	0	-0.143534	-1.18954	-1.59726	-1.12419	-1.30295	-0.356534	0.896065
ENSMUSG00000026663	Atf6	-8.88178e-16	0.171218	0.294309	0.173136	0.183441	-0.307634	0.269021	0.0281568
ENSMUSG00000015461	Atf6b	0	-0.204994	0.212813	0.349519	0.0990877	0.433041	-0.0565602	-0.561857
ENSMUSG00000030213	Atf7ip	-8.88178e-16	-0.0736759	0.409188	0.21871	0.0261224	0.285591	-0.387708	-0.148379
ENSMUSG00000039200	Atf7ip2	-8.88178e-16	0.205985	0.617435	0.203142	0.169137	0.0167256	-0.310958	0.0140625
ENSMUSG00000021619	Atg10	0	0.107291	-0.662121	-0.464053	0.00815177	-0.168365	-0.00807166	0.220419
ENSMUSG00000037204	Atg101	-8.88178e-16	0.315695	0.276463	0.262623	0.0381388	-0.154725	-0.179557	-0.310758
ENSMUSG00000032905	Atg12	-8.88178e-16	0.126285	-0.100689	-0.131354	-0.220519	-0.443832	-0.228941	-0.540724
ENSMUSG00000027244	Atg13	-8.88178e-16	-0.411722	-0.675466	-0.789842	-0.83456	-1.29738	-1.48384	-1.31158
ENSMUSG00000037526	Atg14	8.88178e-16	0.36408	-0.373437	-0.362063	-0.495408	-0.756522	-1.26696	-1.42856
ENSMUSG00000026289	Atg16l1	8.88178e-16	0.377846	0.337241	0.361601	0.165377	0.196692	-0.39891	-0.656215
ENSMUSG00000047767	Atg16l2	0	0.255872	1.24345	1.0378	-0.150637	0.00387104	0.455134	1.03491
ENSMUSG00000024773	Atg2a	8.88178e-16	-0.433234	-0.458938	-0.124306	-0.56976	-0.745538	-1.25268	-1.2052
ENSMUSG00000041341	Atg2b	0	-0.308738	-0.518159	-0.375548	-0.378768	0.0544742	-0.0988314	-0.125758
ENSMUSG00000022663	Atg3	-8.88178e-16	0.293628	0.36234	0.0237691	-0.0853941	-0.265556	-0.17309	0.0124735
ENSMUSG00000079418	Atg4a	0	0.160548	0.30357	0.342122	-0.0413775	-0.49321	-0.744384	-0.4942
ENSMUSG00000087119	Atg4a-ps	-2.22045e-16	0.0291068	-0.0922135	-0.104604	-0.0029883	-0.247138	-0.207939	-0.10663
ENSMUSG00000026280	Atg4b	0	-0.061502	-0.330882	-0.471552	-0.632946	-0.998957	-0.63752	-0.0908647
ENSMUSG00000028550	Atg4c	0	-0.673956	-0.604516	-1.02641	-1.57379	-2.44265	-1.22634	-0.773146
ENSMUSG00000002820	Atg4d	-8.88178e-16	-0.0677117	-0.456037	-0.482387	-0.613947	-0.826622	-0.790821	-0.642006
ENSMUSG00000038160	Atg5	8.88178e-16	0.205648	0.226894	0.131032	0.272801	0.331916	0.325869	-0.257594
ENSMUSG00000030314	Atg7	0	-0.0302421	0.0165793	-0.020894	-0.253933	-0.234748	-0.253619	-0.402644
ENSMUSG00000033124	Atg9a	0	-0.319649	-0.625679	-0.392404	-0.0942103	-0.529513	-0.447366	-0.27104
ENSMUSG00000038295	Atg9b	0	-0.401496	-0.357728	0.101499	-0.0067291	-0.0238803	0.411197	-0.225857
ENSMUSG00000062031	Athl1	-8.88178e-16	-0.659841	-0.551166	0.206039	0.018559	-0.934997	-1.16899	-0.865503
ENSMUSG00000026192	Atic	-8.88178e-16	-0.0102149	0.0532647	0.224703	0.33844	0.739322	0.606845	0.158287
ENSMUSG00000021066	Atl1	4.44089e-16	0.0792688	-0.253289	-0.209925	-0.148568	-0.481324	-0.31697	0.914205
ENSMUSG00000059811	Atl2	0	0.329127	0.494924	0.507122	0.832444	0.639166	0.621331	0.832392
ENSMUSG00000024759	Atl3	-8.88178e-16	-0.302124	-0.223075	-0.0669617	0.177484	0.197344	-0.212865	0.149206
ENSMUSG00000034218	Atm	8.88178e-16	0.36076	0.257727	0.338745	-0.107157	0.364922	-0.0644265	-0.0832821
ENSMUSG00000047388	Atmin	0	-0.298591	-0.411069	-0.488345	-0.726828	-1.01574	-1.03959	-1.30897
ENSMUSG00000004263	Atn1	4.44089e-16	-0.616273	-0.978835	-0.932161	-1.04685	-0.691876	-1.00689	-0.741293
ENSMUSG00000073043	Atoh1	-2.22045e-16	0.153501	0.342194	1.16559	0.673665	0.546972	0.292122	-0.2497
ENSMUSG00000037621	Atoh8	0	0.23985	0.25042	0.115682	-0.278327	-0.0351369	-0.0669442	-0.186761
ENSMUSG00000018585	Atox1	-8.88178e-16	-0.0570364	0.0332869	0.249751	0.582001	0.876682	1.21982	0.809126
ENSMUSG00000025324	Atp10a	0	0.199004	-0.0433699	0.422354	1.82109	2.60748	2.82203	3.39983
ENSMUSG00000055415	Atp10b	0	-0.0794239	-0.0856655	0.0470349	-0.0842209	0.121221	0.283508	0.286616
ENSMUSG00000046808	Atp10d	-8.88178e-16	-0.385229	0.226426	0.606253	0.261536	-0.14354	-0.207638	1.2611
ENSMUSG00000031441	Atp11a	8.88178e-16	0.213892	-0.445256	-0.228448	-0.884864	-1.84554	-2.42911	-2.33817
ENSMUSG00000037400	Atp11b	0	-0.0659814	-0.563532	-0.798748	-0.342399	-0.0647781	-0.291624	-0.257295
ENSMUSG00000062949	Atp11c	8.88178e-16	0.460742	0.164257	-0.271514	-0.0700258	-0.0594077	-0.0995549	-0.00915348
ENSMUSG00000022229	Atp12a	-4.44089e-16	0.23822	0.35611	-0.0282708	-0.544104	-0.9135	1.16841	1.22554
ENSMUSG00000031862	Atp13a1	0	0.0416946	0.146629	0.234369	-0.018698	0.342373	0.1137	-0.224165
ENSMUSG00000036622	Atp13a2	0	-0.772851	-0.694402	-0.240291	-0.339679	-0.599964	-0.448403	0.0936259
ENSMUSG00000022533	Atp13a3	0	0.0406535	0.350037	-0.032967	0.243896	0.455346	0.300894	0.317037
ENSMUSG00000038094	Atp13a4	0	0.195623	0.900955	0.74705	1.10105	0.8449	-0.125071	-1.16585
ENSMUSG00000048939	Atp13a5	0	-0.064364	0.303339	0.0204363	-0.0349133	-0.111626	-0.114821	-0.114286
ENSMUSG00000033161	Atp1a1	-8.88178e-16	-0.12485	0.001663	0.0446907	-0.258169	-0.0575887	-0.285001	-0.635563
ENSMUSG00000007097	Atp1a2	4.44089e-16	-0.266659	-0.536463	0.156114	0.703674	0.259922	0.306449	1.01671
ENSMUSG00000040907	Atp1a3	0	-0.472107	-1.28695	0.0466359	1.67166	2.28499	2.96147	2.43997
ENSMUSG00000007107	Atp1a4	0	0.0908817	1.70754	4.62356	4.87303	4.03346	1.22563	-0.179698
ENSMUSG00000026576	Atp1b1	8.88178e-16	-0.163242	-0.777857	-1.19628	-1.57912	-2.26465	-2.2565	-1.05053
ENSMUSG00000041329	Atp1b2	-4.44089e-16	-0.022162	-0.282206	-1.13163	-1.4655	-1.37033	-1.01265	-0.856125
ENSMUSG00000032412	Atp1b3	-8.88178e-16	0.330008	0.305185	-0.0198492	-0.131656	-0.193524	-0.21287	-0.196042
ENSMUSG00000030730	Atp2a1	0	0.248747	0.271018	-0.049264	-0.195067	0.07696	0.547338	0.715432
ENSMUSG00000029467	Atp2a2	0	0.20069	-0.306819	-0.455753	-0.491554	0.00714102	-0.228455	-0.430202
ENSMUSG00000020788	Atp2a3	8.88178e-16	-0.882342	-1.77242	-2.23551	-2.16343	-3.14225	-2.28226	-1.55691
ENSMUSG00000019943	Atp2b1	-8.88178e-16	0.354384	0.259908	-0.36238	-0.73554	-0.618816	-0.654356	-0.393433
ENSMUSG00000030302	Atp2b2	4.44089e-16	-1.64759	-3.50207	-2.71675	-3.28309	-3.5609	-3.13073	-1.01132
ENSMUSG00000031376	Atp2b3	0	0.363105	-0.222756	0.238191	0.208052	-0.141793	0.252821	0.198556
ENSMUSG00000026463	Atp2b4	-8.88178e-16	-0.251576	-0.560977	-0.419613	-0.895745	-1.44679	-2.83837	-3.88094
ENSMUSG00000032570	Atp2c1	8.88178e-16	0.04083	0.256361	0.154571	-0.00596152	-0.12337	-0.340479	-0.240107
ENSMUSG00000034112	Atp2c2	2.22045e-16	-0.539161	-0.779351	-0.857795	-0.835247	-0.836827	0.570298	1.02651
ENSMUSG00000005553	Atp4a	0	-0.201229	0.221065	0.463816	0.287576	0.712812	2.52147	2.68361
ENSMUSG00000025428	Atp5a1	0	-0.0217596	-0.053949	-0.0146136	-0.0753124	-0.0105595	0.00487783	-0.141619
ENSMUSG00000025393	Atp5b	-1.77636e-15	0.0462815	-0.0557111	-0.179396	-0.225052	-0.255561	-0.186474	-0.338168
ENSMUSG00000025781	Atp5c1	0	-0.111117	-0.229737	-0.347909	-0.35085	-0.335642	-0.158564	-0.333198
ENSMUSG00000003072	Atp5d	-8.88178e-16	-0.348693	-0.573271	-0.433653	-0.251847	-0.277359	-0.0876699	-0.0794401
ENSMUSG00000016252	Atp5e	-8.88178e-16	-0.0507109	-0.119376	-0.0371999	0.265327	0.203221	0.471282	0.288254
ENSMUSG00000000563	Atp5f1	0	0.117263	-0.0651479	-0.254938	-0.197289	-0.240695	-0.0789762	-0.15826
ENSMUSG00000006057	Atp5g1	-8.88178e-16	0.00169426	0.0260499	0.174513	0.0682839	0.0903454	0.101045	-0.716397
ENSMUSG00000062683	Atp5g2	8.88178e-16	-0.273341	-0.40768	-0.283232	-0.210219	-0.245258	0.0125015	0.170871
ENSMUSG00000018770	Atp5g3	8.88178e-16	0.159595	-0.0736607	-0.230059	-0.265254	-0.229744	-0.00660444	-0.352818
ENSMUSG00000034566	Atp5h	8.88178e-16	0.0386227	0.073162	0.136693	-0.00114913	-0.194115	-0.221241	-0.261411
ENSMUSG00000022890	Atp5j	0	0.229599	0.246207	0.240855	0.255445	0.00728915	-0.073745	-0.0981609
ENSMUSG00000038690	Atp5j2	8.88178e-16	0.0252521	0.0157129	0.0307469	-0.0470692	-0.234054	-0.233767	-0.498889
ENSMUSG00000050856	Atp5k	0	0.130035	0.192753	0.245064	0.227254	0.122325	0.110932	-0.176393
ENSMUSG00000038717	Atp5l	0	-0.0279331	-0.0792104	-0.378442	-0.312741	-0.343124	-0.164288	-0.266951
ENSMUSG00000084168	Atp5l2-ps	0	-0.0289937	0.0281902	-0.0354575	-0.0408532	-0.0348744	0.113153	0.00694869
ENSMUSG00000080823	Atp5l-ps2	5.55112e-17	0.20816	-0.0819878	0.095155	-0.114279	0.0296416	-0.0793772	-0.0634319
ENSMUSG00000022956	Atp5o	0	-0.0443111	-0.0738655	-0.141576	-0.261101	-0.398113	-0.196276	-0.222439
ENSMUSG00000054894	Atp5s	4.44089e-16	0.0325445	-0.223982	-0.0208084	-0.0607568	-0.165152	0.327335	0.620539
ENSMUSG00000057229	Atp5sl	-8.88178e-16	0.026872	0.157806	0.470678	0.445603	0.538716	0.217683	0.125358
ENSMUSG00000019087	Atp6ap1	8.88178e-16	-0.201752	-0.91597	-1.20716	-1.29761	-1.10155	-0.867772	-0.778705
ENSMUSG00000078958	Atp6ap1l	0	0.1121	0.221948	0.0157743	0.37864	0.361545	0.0976775	-0.0282887
ENSMUSG00000031007	Atp6ap2	-8.88178e-16	0.166619	-0.400915	-0.925203	-1.11271	-1.5964	-1.12054	-0.756576
ENSMUSG00000019302	Atp6v0a1	8.88178e-16	-0.441715	-0.591748	-0.631439	-0.72	-0.251299	-0.00310004	0.0208195
ENSMUSG00000038023	Atp6v0a2	0	-0.077534	0.349797	-0.0324215	-0.579885	-0.970179	-1.14832	-1.18572
ENSMUSG00000038600	Atp6v0a4	4.44089e-16	-0.230742	-0.430459	-0.604911	0.137725	-0.1871	-0.670867	-0.672607
ENSMUSG00000033379	Atp6v0b	0	-0.109444	-0.931275	-1.30435	-1.07555	-0.994413	-0.715197	-0.844875
ENSMUSG00000024121	Atp6v0c	-8.88178e-16	0.117509	-0.393139	-0.507425	-0.755002	-0.648529	-0.679495	-1.02008
ENSMUSG00000013160	Atp6v0d1	0	-0.171165	-0.523461	-0.77019	-0.652237	-0.848308	-0.694291	-0.573799
ENSMUSG00000015575	Atp6v0e	0	0.220821	-0.234127	-0.444573	-0.0632436	0.0681726	0.156089	-0.0433713
ENSMUSG00000039347	Atp6v0e2	0	-0.379939	0.166381	-0.170452	-0.08365	0.354735	1.00128	1.4937
ENSMUSG00000052459	Atp6v1a	-8.88178e-16	-0.106477	-0.625274	-0.837157	-0.912198	-0.936171	-0.931883	-1.1371
ENSMUSG00000006269	Atp6v1b1	2.77556e-17	-0.335077	-0.228457	-0.268532	-0.444593	-0.439458	-0.443617	-0.442915
ENSMUSG00000006273	Atp6v1b2	-8.88178e-16	0.0632071	-0.176064	-0.442964	-0.705085	-0.636343	-0.714908	-0.534788
ENSMUSG00000022295	Atp6v1c1	0	0.0718134	-0.287795	-0.532051	-0.383323	-0.469168	-0.493151	-0.680903
ENSMUSG00000020566	Atp6v1c2	0	0.503742	0.549902	0.446495	-0.721635	2.17751	1.26077	-1.21202
ENSMUSG00000021114	Atp6v1d	-8.88178e-16	-0.0313699	-0.536439	-0.773733	-0.446875	-0.445889	-0.314624	-0.35691
ENSMUSG00000019210	Atp6v1e1	8.88178e-16	0.12869	-0.179277	-0.524595	-0.445457	-0.631227	-0.643047	-0.671247
ENSMUSG00000004285	Atp6v1f	-8.88178e-16	0.0711136	-0.137782	-0.221815	-0.106876	0.00737603	0.234083	0.151146
ENSMUSG00000039105	Atp6v1g1	8.88178e-16	-0.227309	-0.672096	-1.12215	-0.981701	-1.08781	-0.708035	-0.343692
ENSMUSG00000024403	Atp6v1g2	2.22045e-16	-0.571127	-0.314889	0.0144153	0.37963	0.416653	0.358808	1.24194
ENSMUSG00000033793	Atp6v1h	8.88178e-16	0.197841	-0.103837	-0.367451	0.00610557	-0.0418398	-0.527708	-0.745463
ENSMUSG00000033792	Atp7a	-8.88178e-16	-0.138064	-0.567248	-0.904787	-0.87789	-1.22495	-1.34436	-0.991193
ENSMUSG00000006567	Atp7b	0	-0.562439	-1.84452	-1.844	-1.56566	-0.874793	0.331962	0.680606
ENSMUSG00000037685	Atp8a1	0	-0.40076	-1.056	-0.843793	-0.925995	-1.89557	-1.42461	-0.880001
ENSMUSG00000021983	Atp8a2	2.22045e-16	0.784997	0.771545	0.721918	0.865695	0.90975	1.50693	2.7474
ENSMUSG00000039529	Atp8b1	0	0.586499	0.75414	0.0516854	1.40129	2.12185	2.24289	1.77322
ENSMUSG00000060671	Atp8b2	0	0.315638	0.698436	0.0100206	-1.29065	-1.8812	-2.02049	-1.77402
ENSMUSG00000003341	Atp8b3	-4.44089e-16	-0.59585	-0.28006	-0.0864044	-0.243117	0.846578	1.27193	1.59875
ENSMUSG00000060131	Atp8b4	2.22045e-16	0.0944573	2.54247	2.16082	0.87203	0.80405	1.01871	0.459621
ENSMUSG00000028457	Atp8b5	4.44089e-16	0.238421	0.561832	1.21805	1.44599	0.405347	-0.323389	-0.445702
ENSMUSG00000027546	Atp9a	0	0.023389	-0.658176	-0.556244	-0.714393	-1.57743	-1.90756	-2.66781
ENSMUSG00000024566	Atp9b	0	-0.0538398	0.173511	-0.0520017	-0.391536	-0.420828	-0.566163	-0.361861
ENSMUSG00000028710	Atpaf1	0	-0.326753	-0.304174	-0.140675	-0.0977953	-0.127438	-0.213744	-0.362942
ENSMUSG00000042709	Atpaf2	0	-0.087228	-0.153584	-0.00400222	0.0766666	0.156889	0.406931	-0.0445003
ENSMUSG00000054428	Atpif1	8.88178e-16	-0.212827	-0.147982	0.0730155	0.458169	0.446793	0.556997	0.48224
ENSMUSG00000032409	Atr	8.88178e-16	0.0103945	-0.13547	-0.0597878	0.0727015	-0.0665485	-0.0879606	0.271425
ENSMUSG00000013622	Atraid	0	-0.109799	-0.806788	-1.18028	-1.41793	-1.68386	-1.23963	-0.627506
ENSMUSG00000025646	Atrip	0	-0.0735649	-0.0515668	0.0339369	-0.0463907	-0.0124106	-0.0182638	-0.195097
ENSMUSG00000027312	Atrn	-8.88178e-16	-0.0141368	0.287893	0.118775	-0.102828	-0.419973	-0.531357	-0.394574
ENSMUSG00000054843	Atrnl1	0	0.240494	-0.137281	-0.529265	-0.729103	-0.91142	-0.189184	1.46327
ENSMUSG00000031229	Atrx	-8.88178e-16	0.461168	0.988394	0.716881	0.0192525	0.07907	-0.270821	-0.145289
ENSMUSG00000046876	Atxn1	4.44089e-16	0.348066	-0.919786	-0.897222	-1.36547	-1.46677	-1.19028	-0.356835
ENSMUSG00000016541	Atxn10	0	-0.254441	-0.177723	-0.328421	-0.256991	-0.107389	-0.194477	-0.444599
ENSMUSG00000069895	Atxn1l	-8.88178e-16	0.100619	-0.0608353	-0.517149	-0.526689	0.42251	0.771733	1.68732
ENSMUSG00000042605	Atxn2	8.88178e-16	-0.178665	-0.173376	0.00180275	0.083291	0.443226	0.157487	0.210961
ENSMUSG00000032637	Atxn2l	8.88178e-16	-0.671515	-1.21605	-1.06966	-0.873669	-0.52183	-0.337117	-0.291904
ENSMUSG00000021738	Atxn7	8.88178e-16	0.244972	0.294057	-0.227636	-0.711367	-1.32449	-1.41318	-0.683168
ENSMUSG00000020564	Atxn7l1	0	-0.438405	0.65568	1.19945	1.6688	0.678449	0.274179	0.917488
ENSMUSG00000048997	Atxn7l2	0	0.387067	0.509365	0.678146	0.905308	1.61861	1.2001	0.551186
ENSMUSG00000059995	Atxn7l3	-8.88178e-16	0.00143769	-0.0830252	0.193791	0.103834	0.299556	-0.0210293	-0.330789
ENSMUSG00000074748	Atxn7l3b	0	0.13941	0.293315	-0.180727	-0.0153787	-0.186013	-0.523951	-0.319577
ENSMUSG00000074804	AU015228	0	1.14614	1.579	0.276675	-1.50069	-1.95701	-2.31349	-1.94165
ENSMUSG00000054753	AU018091	0	-0.428048	-0.32604	-0.353522	-0.485029	-1.39884	-2.57178	-5.20992
ENSMUSG00000059820	AU019823	0	0.058503	-0.0243585	-0.140973	-0.0454773	0.159355	-0.0806509	0.0895423
ENSMUSG00000074783	AU019990	0	1.02785	1.15608	1.09205	0.310291	-0.250802	-1.22358	-1.08685
ENSMUSG00000051669	AU021092	6.93889e-18	0.218489	0.186046	0.162201	0.222005	0.00495442	0.00207366	0.00255371
ENSMUSG00000078584	AU022252	0	-0.0838295	-0.3739	-0.630167	-0.820145	-1.00119	-0.523702	-0.115092
ENSMUSG00000073294	AU022751	2.22045e-16	0.15611	0.192736	-0.0386733	-0.293763	-0.175506	0.169889	0.21348
ENSMUSG00000028830	AU040320	0	-0.504049	-0.874027	-1.09296	-1.00883	-1.42818	-0.525734	0.215267
ENSMUSG00000091523	AU040972	-2.22045e-16	0.598433	0.0946276	0.260709	0.655046	0.164653	-0.762712	-1.02218
ENSMUSG00000078435	AU041133	0	0.026976	0.201492	0.107805	-0.108284	0.114465	-0.177232	0.370611
ENSMUSG00000021460	Auh	-8.88178e-16	-0.602316	-1.03648	-0.889414	-1.30325	-1.75346	-1.57484	-1.17456
ENSMUSG00000078521	Aunip	8.88178e-16	-0.510916	0.0916389	0.502789	0.4129	0.261402	0.402597	-0.00308471
ENSMUSG00000068328	Aup1	-8.88178e-16	-0.140132	-0.300188	-0.271323	-0.564954	-0.815196	-0.609426	-0.686779
ENSMUSG00000027496	Aurka	0	0.265865	0.316741	0.252506	0.493189	0.425512	0.416199	0.0124161
ENSMUSG00000065990	Aurkaip1	0	-0.0472608	-0.135543	0.00891161	0.0332265	0.13341	0.136241	-0.102367
ENSMUSG00000020897	Aurkb	-8.88178e-16	-0.0356849	0.307517	0.363183	0.349275	0.275502	0.14017	0.175813
ENSMUSG00000070837	Aurkc	8.88178e-16	0.927539	-0.153753	-0.491406	-1.46443	-3.49621	-3.68078	-4.23373
ENSMUSG00000029673	Auts2	8.88178e-16	-0.73667	-1.1645	-0.956459	-0.163529	0.417786	0.00416023	-0.0462816
ENSMUSG00000087519	AV039307	0	-0.0173834	0.191469	0.0669019	-0.119841	-0.111354	0.214193	0.481384
ENSMUSG00000087377	AV099323	-4.44089e-16	-0.254994	0.178844	0.179087	0.46573	0.874914	1.07559	1.3952
ENSMUSG00000054994	AV320801	0	0.554062	0.793703	0.398162	0.474597	0.0837061	0.0873367	-1.13388
ENSMUSG00000003604	Aven	-8.88178e-16	0.310947	0.132083	0.272159	0.0427137	-0.318151	-0.40102	-0.478444
ENSMUSG00000025432	Avil	0	1.32477	0.22552	-0.496395	-0.776283	-0.600595	-0.536671	-0.731488
ENSMUSG00000029787	Avl9	0	0.428345	-0.372829	-0.515144	-0.167109	-0.247555	-0.555165	-0.00935585
ENSMUSG00000018821	Avpi1	0	0.270816	0.0497436	0.029976	-0.275028	-1.51607	-1.12411	-1.79715
ENSMUSG00000020123	Avpr1a	0	0.122046	0.00219141	0.210311	0.450367	0.923581	0.50936	0.259801
ENSMUSG00000078349	AW011738	1.11022e-16	0.160911	-0.00116572	-0.0175845	-0.230442	-0.222089	-0.0118178	0.163824
ENSMUSG00000074166	AW146154	0	-0.742702	-0.619519	-0.327351	-0.227262	-0.118354	0.185506	0.631956
ENSMUSG00000039182	AW209491	8.88178e-16	-0.644135	0.291544	0.544829	1.08165	1.34262	0.974891	0.817419
ENSMUSG00000087334	AW495222	0	-0.167203	0.0950854	-0.213841	-0.458474	-0.449615	-0.404719	-0.355984
ENSMUSG00000041935	AW549877	-8.88178e-16	-0.299304	-0.422014	-0.876475	-0.895125	-0.800566	-1.01339	-0.534158
ENSMUSG00000038112	AW551984	4.44089e-16	-0.00711566	-0.102285	-0.656218	0.795162	1.8473	1.3037	1.00676
ENSMUSG00000033632	AW554918	-8.88178e-16	-0.31081	-0.182396	-0.353688	-0.475616	-0.813923	-0.609274	-0.00701169
ENSMUSG00000058537	AW822073	-2.22045e-16	0.655805	0.0150139	-0.0704681	-0.159968	-0.125938	-0.384687	-0.431651
ENSMUSG00000085998	AW822252	0	-0.321558	-0.986169	-0.931402	-0.523747	-0.871023	-0.968212	-1.42597
ENSMUSG00000031220	Awat2	-4.44089e-16	-0.0801985	-0.423712	0.418762	1.3765	1.37825	1.76425	1.36387
ENSMUSG00000026601	Axdnd1	0	0.214198	-0.101115	0.127521	0.248662	1.39473	0.969415	0.773249
ENSMUSG00000024182	Axin1	-8.88178e-16	-0.0584669	0.165073	0.0802145	-0.0280559	-0.0899936	-0.00105128	-0.075286
ENSMUSG00000000142	Axin2	8.88178e-16	-0.515067	-1.95913	-1.23895	-1.14567	-2.21589	-2.75471	-2.15193
ENSMUSG00000002602	Axl	0	-0.485478	1.1194	0.950498	0.74409	0.196696	0.32574	1.00222
ENSMUSG00000044820	AY074887	-1.11022e-16	0.0359918	0.279605	0.111777	0.295135	0.427223	0.77924	0.482973
ENSMUSG00000068180	AY512915	5.55112e-17	0.00731016	0.269233	0.38727	0.17608	0.195952	0.180294	0.00437696
ENSMUSG00000066158	AY512931	2.22045e-16	-0.52564	-0.359656	-0.049815	0.100356	-0.0327123	-0.487837	-0.743366
ENSMUSG00000053873	Aym1	0	-0.182705	-0.408635	-0.31268	-0.162997	-0.402375	-0.406449	-0.362544
ENSMUSG00000039285	Azi2	0	0.0496786	0.0202694	-0.224962	-0.266541	-0.603979	-0.408791	0.149736
ENSMUSG00000037458	Azin1	-8.88178e-16	0.520432	0.571091	0.523596	0.8009	0.626692	0.742633	0.599521
ENSMUSG00000028789	Azin2	-8.88178e-16	-0.817158	-1.72614	-0.34546	-0.281503	-1.12784	-0.751262	0.247223
ENSMUSG00000035201	B020004J07Rik	0	1.17363	0.637199	1.16174	-0.0418544	-0.511554	-0.762027	-1.08793
[truncated: 18,937 more rows]

## Sheet: ExtFig 1b TBX3 complete priming
TBX_cell	area_TBX_	mean_TBX_	min_TBX_	max_TBX_	number	Timepoint
1	79.625	2028.1	644	6643	9	2iLIF
2	73.978	1451.38	505	5702	9	2iLIF
3	93.405	1337.96	472	4360	9	2iLIF
4	144.729	2807.65	701	6713	9	2iLIF
5	77.911	1667.51	533	5218	9	2iLIF
6	152.662	1247.88	389	4458	9	2iLIF
7	111.219	1417.85	467	5918	9	2iLIF
8	173.937	1580.03	449	6355	9	2iLIF
9	89.103	1457.92	465	3955	9	2iLIF
10	57.341	1215.91	382	4090	9	2iLIF
11	44.031	959.216	368	4126	9	2iLIF
12	41.913	909.544	329	3833	9	2iLIF
13	107.085	1149.37	324	4168	9	2iLIF
14	47.324	867.519	350	2809	9	2iLIF
15	203.582	1133.72	361	3876	9	2iLIF
16	101.875	1056.12	397	5618	9	2iLIF
17	137.604	932.543	346	4752	9	2iLIF
18	56.03	862.643	310	3907	9	2iLIF
19	181.534	857.617	334	4192	9	2iLIF
20	111.959	1228.08	394	3613	9	2iLIF
21	108.026	996.741	337	11533	9	2iLIF
22	146.343	3204.42	678	7787	9	2iLIF
23	97.842	871.744	352	3300	9	2iLIF
24	217.934	1985.86	410	8171	9	2iLIF
25	106.816	1787.38	536	4621	9	2iLIF
26	167.652	840.984	260	4845	9	2iLIF
27	88.801	1031.07	415	2719	9	2iLIF
28	117.269	1191.86	339	4745	9	2iLIF
29	91.12	938.802	335	4422	9	2iLIF
30	159.552	4802.4	749	10858	9	2iLIF
31	138.982	731.374	294	3140	9	2iLIF
32	193.264	1507.03	361	7372	9	2iLIF
33	163.148	1757.55	481	4545	9	2iLIF
34	166.946	4120.47	755	8636	9	2iLIF
35	238.504	813.886	302	3535	9	2iLIF
36	159.72	625.37	258	4314	9	2iLIF
37	193.297	1007.35	322	4474	9	2iLIF
38	108.833	598.286	261	3391	9	2iLIF
39	84.196	1522.94	481	4676	9	2iLIF
40	61.844	2090.3	689	5620	9	2iLIF
41	101.405	783.635	287	2727	9	2iLIF
42	190.306	992.015	348	3469	9	2iLIF
43	197.297	846.922	289	4951	9	2iLIF
44	107.354	2026.81	510	5536	9	2iLIF
45	123.79	1405.51	460	3879	9	2iLIF
46	213.767	1151.33	329	11230	9	2iLIF
47	48.097	1487.2	438	3548	9	2iLIF
48	46.249	1488.04	486	4525	9	2iLIF
49	227.581	1136.51	324	3384	9	2iLIF
50	64.298	1286.08	543	2915	9	2iLIF
51	86.347	1472.34	462	3963	9	2iLIF
52	172.291	1493.38	418	3702	9	2iLIF
53	163.451	1013.3	342	3209	9	2iLIF
54	129.941	1323.59	342	4027	9	2iLIF
55	65.71	489.773	240	1486	9	2iLIF
1	78.482	1385.98	519	5451	1	2iLIF
2	86.784	1723.35	538	6264	1	2iLIF
3	139.889	2629.42	842	7045	1	2iLIF
4	52.433	1575.02	507	4506	1	2iLIF
5	121.773	900.997	351	4199	1	2iLIF
6	200.994	1205.93	376	4871	1	2iLIF
7	114.916	1091.86	378	5787	1	2iLIF
8	161.804	945.268	394	4655	1	2iLIF
9	134.713	1471.22	555	5688	1	2iLIF
10	133.369	1138.87	457	4367	1	2iLIF
11	202.977	2347.81	524	7144	1	2iLIF
12	160.93	3102.6	514	8084	1	2iLIF
13	134.915	1412.6	521	3868	1	2iLIF
14	42.216	2111.3	708	5855	1	2iLIF
15	172.291	1498.86	507	4906	1	2iLIF
16	123.655	1501.57	481	5137	1	2iLIF
17	96.027	4338.93	1088	9151	1	2iLIF
18	125.638	1274	430	3974	1	2iLIF
19	139.419	1650.82	489	6058	1	2iLIF
20	50.215	2206.92	797	5161	1	2iLIF
21	91.758	1355.69	523	3897	1	2iLIF
22	115.219	1295.83	344	4414	1	2iLIF
23	201.969	1100.47	360	3592	1	2iLIF
24	107.186	2072.67	546	5933	1	2iLIF
25	83.053	957.027	390	3099	1	2iLIF
26	105.169	1501.22	448	4875	1	2iLIF
27	115.555	1329.16	501	4399	1	2iLIF
28	83.288	1085.98	453	3338	1	2iLIF
29	74.717	1364.11	538	4024	1	2iLIF
30	127.521	1862.4	525	6676	1	2iLIF
31	77.137	1240.36	461	4227	1	2iLIF
32	128.394	1039.25	434	4676	1	2iLIF
33	111.791	2014.65	479	6358	1	2iLIF
34	116.799	3156.78	620	7692	1	2iLIF
35	66.113	1435.92	387	4982	1	2iLIF
36	82.751	1274.37	488	4845	1	2iLIF
37	202.171	1872.34	578	5887	1	2iLIF
38	150.074	1617.48	369	8695	1	2iLIF
39	125.168	1376.86	442	4234	1	2iLIF
40	179.584	1444.01	486	4514	1	2iLIF
41	90.078	1050.25	412	6772	1	2iLIF
42	61.307	993.115	444	4061	1	2iLIF
43	138.041	1047.49	378	6557	1	2iLIF
44	114.547	994.956	374	4194	1	2iLIF
45	81.776	1937.97	467	4578	1	2iLIF
46	130.848	1747.94	499	5986	1	2iLIF
47	114.513	945.768	402	4718	1	2iLIF
48	51.996	778.689	311	3131	1	2iLIF
49	60.802	772.405	293	2588	1	2iLIF
50	46.249	1671.94	399	4683	1	2iLIF
51	86.448	1964.8	562	5408	1	2iLIF
52	49.139	1606.54	428	4493	1	2iLIF
53	165.031	995.371	285	5150	1	2iLIF
54	112.765	1984.11	554	4190	1	2iLIF
55	113.236	1091.36	314	3609	1	2iLIF
56	54.349	739.07	318	3760	1	2iLIF
57	209.666	1310.55	455	4091	1	2iLIF
58	99.489	1053.08	356	2804	1	2iLIF
59	127.319	963.282	321	3027	1	2iLIF
60	41.006	864.988	359	2454	1	2iLIF
1	59.693	1835.1	653	5476	2	2iLIF
2	68.399	1373.8	530	5867	2	2iLIF
3	46.215	1545.05	489	6442	2	2iLIF
4	91.153	991.566	361	3692	2	2iLIF
5	133.604	1139.75	440	4962	2	2iLIF
6	135.117	1009.67	295	6020	2	2iLIF
7	175.215	1166.07	384	4804	2	2iLIF
8	74.953	1493.75	413	5442	2	2iLIF
9	74.112	899.455	341	4132	2	2iLIF
10	54.988	1519.42	457	8056	2	2iLIF
11	71.592	1386.13	422	5303	2	2iLIF
12	204.658	1277.42	398	6763	2	2iLIF
13	205.7	1092.66	350	5495	2	2iLIF
14	115.185	1242.47	430	5338	2	2iLIF
15	77.373	1208.5	419	3991	2	2iLIF
16	151.317	1036.48	364	6463	2	2iLIF
17	220.791	1171.08	377	5336	2	2iLIF
18	44.501	936.876	328	4442	2	2iLIF
19	114.984	7114.91	185	18937	2	2iLIF
20	97.506	1627.17	516	4821	2	2iLIF
21	134.108	1732.96	449	11493	2	2iLIF
22	113.639	813.021	335	3712	2	2iLIF
23	171.753	830.386	326	3607	2	2iLIF
24	222.976	910.554	320	14356	2	2iLIF
25	56.702	805.881	350	3520	2	2iLIF
26	111.791	821.364	261	4420	2	2iLIF
27	149.603	851.923	251	5834	2	2iLIF
28	133.503	850.33	334	3987	2	2iLIF
29	45.745	596.237	259	1861	2	2iLIF
30	58.786	3563.07	951	7281	2	2iLIF
31	58.819	954.258	370	4118	2	2iLIF
32	118.378	1091.22	409	3575	2	2iLIF
33	183.853	857.914	286	4529	2	2iLIF
34	138.747	1220.97	476	4981	2	2iLIF
35	105.203	909.434	382	3915	2	2iLIF
36	128.798	740.024	292	3676	2	2iLIF
37	115.017	844.817	329	4638	2	2iLIF
38	101.808	793.049	310	28733	2	2iLIF
39	148.326	1360.08	452	3952	2	2iLIF
40	156.292	947.812	333	4917	2	2iLIF
41	158.275	1004.66	281	6212	2	2iLIF
42	70.012	697.636	309	2512	2	2iLIF
43	87.859	1074.8	437	4017	2	2iLIF
44	142.377	840.78	338	2998	2	2iLIF
45	61.206	771.923	320	2875	2	2iLIF
46	106.379	737.837	287	4612	2	2iLIF
47	164.358	664.132	204	3383	2	2iLIF
48	107.354	982.302	387	3762	2	2iLIF
49	105.606	1175.31	403	4657	2	2iLIF
50	95.355	658.058	255	2579	2	2iLIF
51	133.571	642.761	247	5020	2	2iLIF
52	157.569	1140.99	427	3921	2	2iLIF
53	129.403	1595.83	524	3882	2	2iLIF
54	195.247	945.674	361	2618	2	2iLIF
55	67.121	1155.32	394	2718	2	2iLIF
56	123.017	1390.4	423	3523	2	2iLIF
57	84.599	486.002	216	1873	2	2iLIF
58	67.021	620.881	258	2184	2	2iLIF
1	74.583	1790.48	600	5929	3	2iLIF
2	82.381	1506.56	498	5182	3	2iLIF
3	166.946	1470.27	448	5642	3	2iLIF
4	179.92	1661.83	411	6691	3	2iLIF
5	192.659	1242.37	430	4642	3	2iLIF
6	79.759	4326.97	1121	9939	3	2iLIF
7	89.406	1331.94	561	4208	3	2iLIF
8	106.379	1046.55	377	5132	3	2iLIF
9	166.409	4135.02	868	8899	3	2iLIF
10	141.704	2814.07	615	6022	3	2iLIF
11	185.264	1017.88	361	4253	3	2iLIF
12	104.127	899.267	328	3069	3	2iLIF
13	85.473	796.691	332	5106	3	2iLIF
14	145.133	844.769	341	3869	3	2iLIF
15	200.591	2334.49	610	6202	3	2iLIF
16	64.601	3318.75	684	7455	3	2iLIF
17	133.907	793.843	281	5570	3	2iLIF
18	179.45	2687.62	672	6392	3	2iLIF
19	75.457	3228.44	831	7336	3	2iLIF
20	42.047	914.639	401	2272	3	2iLIF
21	50.921	2378.62	627	5986	3	2iLIF
22	99.153	600.396	221	2325	3	2iLIF
23	49.408	853.818	305	3078	3	2iLIF
24	51.862	1800.82	736	3765	3	2iLIF
25	116.496	698.038	261	2940	3	2iLIF
26	144.561	991.819	423	3127	3	2iLIF
27	169.77	753.703	287	2628	3	2iLIF
28	179.752	1259.51	389	4716	3	2iLIF
29	137.066	1172.97	327	3860	3	2iLIF
30	63.021	1834.9	361	5099	3	2iLIF
31	65.542	851.776	377	2568	3	2iLIF
32	78.045	1908.56	497	5000	3	2iLIF
33	134.142	685.55	286	2706	3	2iLIF
34	88.969	552.886	226	1840	3	2iLIF
35	155.821	836.795	254	4296	3	2iLIF
36	129.067	1968.16	388	5599	3	2iLIF
37	122.21	1740.38	422	4382	3	2iLIF
38	160.829	1239.25	360	4580	3	2iLIF
39	141.671	921.756	325	3242	3	2iLIF
40	118.815	642.903	276	2277	3	2iLIF
41	141.94	705.642	252	3031	3	2iLIF
42	119.689	739.225	275	2431	3	2iLIF
43	137.301	958.867	322	4079	3	2iLIF
44	144.998	723.38	264	3432	3	2iLIF
45	42.518	1841.75	761	3769	3	2iLIF
46	82.582	813.616	371	3034	3	2iLIF
47	144.595	2045.74	462	6101	3	2iLIF
48	112.396	1573.33	420	5115	3	2iLIF
49	229.194	910.971	372	2992	3	2iLIF
50	155.384	1341.34	308	3595	3	2iLIF
51	164.022	1308.31	359	3827	3	2iLIF
52	84.364	562.39	232	1836	3	2iLIF
53	161.401	1322.61	401	3645	3	2iLIF
54	198.843	587.344	262	2579	3	2iLIF
55	69.676	2001.75	574	4301	3	2iLIF
56	94.548	1239.32	361	3314	3	2iLIF
57	77.944	818.197	368	3296	3	2iLIF
1	44.736	1415.78	580	3779	4	2iLIF
2	157.871	1091.43	406	4904	4	2iLIF
3	99.926	2465.85	693	7162	4	2iLIF
4	86.011	1624.9	554	5322	4	2iLIF
5	185.97	1091.46	363	6483	4	2iLIF
6	43.257	1236.38	575	3620	4	2iLIF
7	101.674	1145.37	520	4914	4	2iLIF
8	96.699	1003.52	461	3321	4	2iLIF
9	123.521	1357.76	503	4669	4	2iLIF
10	207.549	3878.17	789	9679	4	2iLIF
11	52.803	1380.93	636	4527	4	2iLIF
12	87.523	854.337	399	2768	4	2iLIF
13	80.969	1473.95	527	4964	4	2iLIF
14	104.262	1410.72	586	4178	4	2iLIF
15	90.918	1206.61	419	4700	4	2iLIF
16	115.757	981.354	446	3257	4	2iLIF
17	172.122	1198.81	321	3968	4	2iLIF
18	187.651	1449.59	414	5651	4	2iLIF
19	179.719	2795.4	630	8146	4	2iLIF
20	156.392	1028.29	351	6161	4	2iLIF
21	215.851	994.129	363	5832	4	2iLIF
22	126.949	763.167	342	2409	4	2iLIF
23	48.837	1204.14	441	5591	4	2iLIF
24	63.29	694.348	295	2616	4	2iLIF
25	94.716	1051.39	449	3136	4	2iLIF
26	169.837	2120.95	586	5238	4	2iLIF
27	168.627	1296.81	434	4162	4	2iLIF
28	166.846	1121.06	390	6109	4	2iLIF
29	203.515	896.22	332	4285	4	2iLIF
30	119.656	3427.11	641	7376	4	2iLIF
31	177.971	999.328	336	4493	4	2iLIF
32	165.636	982.133	265	6784	4	2iLIF
33	96.733	748.872	316	3272	4	2iLIF
34	134.007	1191.95	410	5222	4	2iLIF
35	94.077	782.769	296	2706	4	2iLIF
36	81.473	785.754	339	3191	4	2iLIF
37	94.044	1627.75	390	4211	4	2iLIF
38	51.593	798.053	287	3074	4	2iLIF
39	144.931	839.135	344	4147	4	2iLIF
40	169.702	874.821	343	4084	4	2iLIF
41	86.986	708.119	301	2534	4	2iLIF
42	139.419	1060.42	328	3691	4	2iLIF
43	83.557	828.759	315	2839	4	2iLIF
44	75.759	654.639	294	1645	4	2iLIF
45	100.531	771.571	311	18766	4	2iLIF
46	209.128	797.937	258	4840	4	2iLIF
47	150.41	1138.01	443	4910	4	2iLIF
48	68.735	1054.02	479	2545	4	2iLIF
49	227.715	922.661	361	30203	4	2iLIF
50	128.126	686.658	261	2179	4	2iLIF
51	186.138	801.949	322	3491	4	2iLIF
52	159.955	768.746	271	3256	4	2iLIF
53	159.989	604.423	259	2665	4	2iLIF
54	144.897	2260.28	611	4650	4	2iLIF
55	136.932	1209.95	367	4075	4	2iLIF
56	141.536	1112.55	390	3658	4	2iLIF
57	216.657	702.855	260	3368	4	2iLIF
58	167.215	635.633	246	3120	4	2iLIF
59	139.049	567.253	246	2190	4	2iLIF
60	76.196	768.515	344	2212	4	2iLIF
61	79.356	954.778	323	2810	4	2iLIF
62	119.857	889.367	300	2619	4	2iLIF
63	52.433	580.615	312	1798	4	2iLIF
64	73.911	961.152	302	2925	4	2iLIF
65	40.501	939.254	369	2327	4	2iLIF
1	42.316	703.682	302	2683	5	2iLIF
2	43.963	1077.01	462	3249	5	2iLIF
3	51.627	1070.39	463	3991	5	2iLIF
4	53.979	1280.29	483	4449	5	2iLIF
5	82.616	1163.71	502	4361	5	2iLIF
6	107.925	1452.09	490	6335	5	2iLIF
7	53.912	874.764	363	3643	5	2iLIF
8	78.28	1065.79	356	4603	5	2iLIF
9	69.205	2757.12	719	7862	5	2iLIF
10	154.342	2779.22	771	7361	5	2iLIF
11	45.812	3244.85	1024	7270	5	2iLIF
12	91.994	1268.04	336	4685	5	2iLIF
13	132.125	880.165	325	3640	5	2iLIF
14	49.744	1311.36	464	3701	5	2iLIF
15	71.558	1819.08	568	9287	5	2iLIF
16	132.024	2330.84	644	7841	5	2iLIF
17	70.214	1679.66	544	5010	5	2iLIF
18	88.33	840.112	320	3661	5	2iLIF
19	161.501	1581.83	420	5265	5	2iLIF
20	115.689	1341.88	423	6459	5	2iLIF
21	157.031	896.202	310	3768	5	2iLIF
22	126.21	1250.17	452	3922	5	2iLIF
23	82.347	926.698	392	3267	5	2iLIF
24	67.827	916.724	439	2843	5	2iLIF
25	156.863	1580.17	423	5180	5	2iLIF
26	61.508	828.91	395	2864	5	2iLIF
27	122.849	1068.4	397	3377	5	2iLIF
28	103.959	3101.09	694	7758	5	2iLIF
29	74.818	948.049	421	2750	5	2iLIF
30	66.953	1344.24	442	4016	5	2iLIF
31	80.566	896.721	346	3577	5	2iLIF
32	78.381	2898.39	905	6072	5	2iLIF
33	88.901	701.571	273	3045	5	2iLIF
34	50.047	1742.51	558	4006	5	2iLIF
35	57.408	883.232	326	3577	5	2iLIF
1	67.558	2620.98	668	7510	6	2iLIF
2	53.038	1108.41	479	4646	6	2iLIF
3	107.455	2385.56	699	5845	6	2iLIF
4	68.634	1114.53	439	5502	6	2iLIF
5	181.164	1333.38	460	5303	6	2iLIF
6	61.945	1087.55	407	4551	6	2iLIF
7	64.802	1178.73	456	4968	6	2iLIF
8	81.776	838.114	360	3326	6	2iLIF
9	158.409	1883.38	596	5579	6	2iLIF
10	48.4	1198.04	440	4831	6	2iLIF
11	170.576	1108.66	406	7037	6	2iLIF
12	58.114	1462.3	561	4978	6	2iLIF
13	159.72	2323.52	570	6758	6	2iLIF
14	46.551	1333.55	514	4200	6	2iLIF
15	140.763	1436.52	497	5388	6	2iLIF
16	144.057	1128.47	401	5092	6	2iLIF
17	135.722	899.987	355	3879	6	2iLIF
18	75.524	1442.99	525	3590	6	2iLIF
19	138.478	1178.6	345	5632	6	2iLIF
20	63.827	1435.81	570	3793	6	2iLIF
21	163.182	1125.42	376	4559	6	2iLIF
22	46.518	885.673	320	2809	6	2iLIF
23	180.29	891.489	345	4731	6	2iLIF
24	51.291	822.279	377	2294	6	2iLIF
25	174.173	1250.45	404	4165	6	2iLIF
26	93.472	851.46	403	2722	6	2iLIF
27	130.008	877.403	343	4130	6	2iLIF
28	156.729	863.893	365	3791	6	2iLIF
29	70.012	722.303	286	3513	6	2iLIF
30	190.911	1222.04	376	8084	6	2iLIF
31	69.642	716.735	259	3067	6	2iLIF
32	216.993	1251.19	384	11444	6	2iLIF
33	103.623	750.633	302	2229	6	2iLIF
34	165.602	1130.59	448	3811	6	2iLIF
35	104.161	833.958	347	3857	6	2iLIF
36	135.621	754.46	261	3904	6	2iLIF
37	79.793	1151.22	417	2727	6	2iLIF
38	168.526	964.859	313	3405	6	2iLIF
39	123.655	813.132	308	2481	6	2iLIF
40	141.099	784.567	294	3570	6	2iLIF
41	194.575	826.267	350	3864	6	2iLIF
42	175.114	912.781	279	6708	6	2iLIF
43	163.014	757.144	284	3411	6	2iLIF
44	145.469	652.566	255	3045	6	2iLIF
45	75.491	677.322	340	1694	6	2iLIF
46	174.912	714.237	338	3150	6	2iLIF
47	190.239	889.281	318	3851	6	2iLIF
48	88.733	669.969	325	2190	6	2iLIF
49	117.269	787.478	316	3259	6	2iLIF
50	145.872	994.377	332	4629	6	2iLIF
51	108.597	726.871	325	2507	6	2iLIF
52	154.678	823.532	302	3823	6	2iLIF
53	137.974	915.658	301	3541	6	2iLIF
54	74.751	3203.54	718	7518	6	2iLIF
55	71.861	2326.15	1130	4146	6	2iLIF
56	57.845	739.533	349	1937	6	2iLIF
57	98.044	1210.57	385	3230	6	2iLIF
58	138.478	730.503	299	4702	6	2iLIF
59	84.397	1108.41	408	2825	6	2iLIF
60	54.652	2020.01	656	4931	6	2iLIF
61	54.316	732.95	340	2644	6	2iLIF
62	63.021	730.012	322	1973	6	2iLIF
63	125.706	733.105	299	2384	6	2iLIF
64	92.531	3679.75	737	7465	6	2iLIF
65	42.552	730.008	315	1910	6	2iLIF
66	51.996	523.88	259	1728	6	2iLIF
67	133.134	630.53	267	3097	6	2iLIF
68	112.227	743.656	335	2827	6	2iLIF
69	52.635	773.994	346	2095	6	2iLIF
70	52.635	852.587	350	2551	6	2iLIF
71	151.216	680.199	300	3157	6	2iLIF
72	129.772	629.058	222	3740	6	2iLIF
73	147.654	612.529	274	2162	6	2iLIF
74	84.33	1456.04	497	3617	6	2iLIF
75	66.315	648.177	305	2420	6	2iLIF
1	115.79	1647.8	497	6493	7	2iLIF
2	188.525	1262.96	424	25469	7	2iLIF
3	148.427	1336.08	443	6072	7	2iLIF
4	91.725	1266.46	434	6015	7	2iLIF
5	146.41	2185.84	638	7435	7	2iLIF
6	135.117	1072.51	394	5280	7	2iLIF
7	150.746	1002	371	6354	7	2iLIF
8	85.776	1105.82	411	5029	7	2iLIF
9	75.02	1082.77	400	4562	7	2iLIF
10	62.046	890.625	338	4846	7	2iLIF
11	201.398	1150.26	399	5439	7	2iLIF
12	151.149	1148.24	351	5229	7	2iLIF
13	63.525	1821.74	455	5177	7	2iLIF
14	150.679	1619.94	454	4975	7	2iLIF
15	99.623	2601.26	658	6440	7	2iLIF
16	69.844	1844.23	506	5424	7	2iLIF
17	79.524	980.484	398	4408	7	2iLIF
18	121.403	2084.62	568	6331	7	2iLIF
19	159.586	1212.48	430	6810	7	2iLIF
20	110.177	2454.15	479	15100	7	2iLIF
21	62.987	1444.19	414	4235	7	2iLIF
22	44.636	803.421	363	2585	7	2iLIF
23	165.77	1069.95	355	4578	7	2iLIF
24	77.978	1283.65	367	5477	7	2iLIF
25	58.584	1470.01	526	3997	7	2iLIF
26	40.132	1247.87	458	2967	7	2iLIF
27	103.993	1156.19	378	3676	7	2iLIF
28	118.614	1558.47	452	6191	7	2iLIF
29	41.442	1891.42	550	5904	7	2iLIF
30	163.014	1896.96	505	5635	7	2iLIF
31	75.894	1811.25	514	5058	7	2iLIF
32	87.49	1723.04	534	5294	7	2iLIF
33	93.204	1330.6	386	4448	7	2iLIF
34	134.646	2436.15	623	5977	7	2iLIF
35	115.958	1154.21	409	4562	7	2iLIF
36	138.041	988.728	333	6074	7	2iLIF
37	137.335	1136.82	375	9334	7	2iLIF
38	99.388	2065.31	666	5089	7	2iLIF
39	75.558	1121.87	415	4125	7	2iLIF
40	116.294	999.342	388	5469	7	2iLIF
41	140.965	1030.44	339	3650	7	2iLIF
42	65.811	941.779	352	3115	7	2iLIF
43	116.328	966.483	362	3141	7	2iLIF
44	118.95	2461.28	501	5587	7	2iLIF
45	121.975	1034.31	278	3446	7	2iLIF
46	69.172	799.532	280	2866	7	2iLIF
47	45.98	782.07	347	2773	7	2iLIF
48	44.333	1187.09	483	3467	7	2iLIF
49	75.39	513.998	198	1877	7	2iLIF
1	73.709	682.193	247	2994	8	2iLIF
2	54.282	1014.63	388	4958	8	2iLIF
3	81.507	1259.61	451	4095	8	2iLIF
4	59.929	980.238	375	3597	8	2iLIF
5	72.634	2613.63	391	7398	8	2iLIF
6	161.266	942.63	367	9379	8	2iLIF
7	71.087	2105.07	504	5953	8	2iLIF
8	51.358	895.347	446	3401	8	2iLIF
9	102.245	1610.41	548	5571	8	2iLIF
10	115.219	882.66	349	4376	8	2iLIF
11	102.716	2084.84	459	6352	8	2iLIF
12	144.494	1202.21	393	6311	8	2iLIF
13	98.716	2809.7	321	7313	8	2iLIF
14	53.711	2217.78	303	7022	8	2iLIF
15	148.662	1139.52	420	4860	8	2iLIF
16	125.706	1032.87	345	4531	8	2iLIF
17	173.769	828.856	309	3556	8	2iLIF
18	162.274	2789.08	391	7423	8	2iLIF
19	174.475	972.545	304	4580	8	2iLIF
20	110.076	3518.76	591	8422	8	2iLIF
21	72.802	1097.99	400	3515	8	2iLIF
22	121.067	971.803	366	4084	8	2iLIF
23	109.169	1152.85	407	3144	8	2iLIF
24	79.457	889.161	382	2645	8	2iLIF
25	103.085	1089.38	371	4928	8	2iLIF
26	136.058	814.55	308	3083	8	2iLIF
27	119.756	1958.53	522	5300	8	2iLIF
28	96.901	1003.11	340	2995	8	2iLIF
29	67.962	1165.81	411	3711	8	2iLIF
30	89.742	1062.84	340	3499	8	2iLIF
31	82.851	1135.03	351	4194	8	2iLIF
32	191.146	843.04	317	3502	8	2iLIF
33	94.178	966.583	347	3263	8	2iLIF
34	123.218	2217.92	526	6495	8	2iLIF
35	133.134	1476.49	479	6702	8	2iLIF
36	132.192	2575.91	486	6558	8	2iLIF
37	110.917	2505.33	738	7166	8	2iLIF
38	168.896	927.544	344	3474	8	2iLIF
39	98.716	1589.25	501	5131	8	2iLIF
40	54.652	622.605	290	3775	8	2iLIF
41	163.283	1382.29	365	5424	8	2iLIF
42	69.004	961.67	386	4015	8	2iLIF
43	191.046	1228.12	464	5523	8	2iLIF
44	71.356	1731.6	718	3959	8	2iLIF
45	86.448	600.931	270	3309	8	2iLIF
46	165.77	1160.37	436	5260	8	2iLIF
47	93.842	951.553	353	2798	8	2iLIF
48	148.595	658.94	318	2902	8	2iLIF
49	120.16	879.884	401	2708	8	2iLIF
50	120.496	875.559	330	2931	8	2iLIF
51	116.563	817.589	360	3190	8	2iLIF
52	84.061	1124.49	369	3933	8	2iLIF
53	78.448	749.531	326	2106	8	2iLIF
54	113.404	519.097	247	1841	8	2iLIF
55	108.866	1064.35	327	3206	8	2iLIF
56	47.492	1079.03	346	2889	8	2iLIF
1	81.204	5998.4	1711	11812	1	12hrs
2	139.184	6797.72	1367	13871	1	12hrs
3	136.73	5828.85	1339	11216	1	12hrs
4	74.012	4344.56	1214	9106	1	12hrs
5	50.988	5092.45	1494	11242	1	12hrs
6	147.721	5412.82	1244	11524	1	12hrs
7	52.4	4201.27	1060	9326	1	12hrs
8	105.505	5343.5	1225	11864	1	12hrs
9	125.336	5146.94	1120	10984	1	12hrs
10	111.017	5515.26	1124	12301	1	12hrs
12	113.068	6246.67	1516	12458	1	12hrs
13	106.782	6336.17	1259	13143	1	12hrs
14	110.883	5067	1198	12460	1	12hrs
15	98.615	4426.37	906	9999	1	12hrs
16	142.444	6073.16	1326	14569	1	12hrs
17	101.842	5158.02	1266	11338	1	12hrs
18	92.33	5718.6	1006	11865	1	12hrs
19	66.852	5169.34	1352	10605	1	12hrs
20	96.296	4365.71	1328	9576	1	12hrs
21	137.873	3808.21	1147	9199	1	12hrs
22	108.9	4597.34	925	9968	1	12hrs
23	166.61	3969.67	1062	8658	1	12hrs
24	123.454	5759.94	1453	11466	1	12hrs
25	190.844	4847.13	915	11111	1	12hrs
26	142.746	5271.08	1267	11473	1	12hrs
27	116.026	4502.38	1246	10490	1	12hrs
28	84.935	3693.37	1001	7984	1	12hrs
29	80.532	5613.12	1217	11215	1	12hrs
30	119.151	4279.34	896	8949	1	12hrs
31	104.9	5523.03	1083	11640	1	12hrs
32	96.666	4150.55	1025	8875	1	12hrs
33	84.734	3890.01	1383	7321	1	12hrs
34	97.64	2821.56	954	6522	1	12hrs
35	99.825	3558.44	1051	7578	1	12hrs
36	87.086	2471.83	797	5800	1	12hrs
37	67.289	5497.96	1509	9469	1	12hrs
38	141.704	4770.31	647	10488	1	12hrs
39	46.988	5003.52	1193	9883	1	12hrs
40	160.359	4367.48	856	9824	1	12hrs
41	40.501	3559.44	1230	8897	1	12hrs
42	44.165	1723.75	810	3503	1	12hrs
43	178.072	4596.03	1066	9541	1	12hrs
44	58.853	5515.29	1777	9798	1	12hrs
45	115.488	4468.57	1081	8780	1	12hrs
46	102.749	4583.8	1075	8987	1	12hrs
47	81.809	4910.45	1181	10356	1	12hrs
49	86.582	4210.93	1106	9073	1	12hrs
50	155.687	3635.69	933	7193	1	12hrs
51	101.909	3929.7	904	8717	1	12hrs
52	98.111	4164.55	1324	8354	1	12hrs
53	92.061	2978.29	760	5761	1	12hrs
54	44.467	3950.39	1319	7075	1	12hrs
55	79.625	2666.38	633	5354	1	12hrs
56	88.666	3177.93	916	7039	1	12hrs
57	44.837	2211.18	877	4619	1	12hrs
1	47.459	6240.63	1832	13281	2	12hrs
2	107.219	7413.06	2841	14113	2	12hrs
3	141.402	4082.79	1160	10245	2	12hrs
4	140.259	5724.18	1807	11957	2	12hrs
5	137.604	6340.77	1639	12193	2	12hrs
6	124.395	4995.11	1260	11035	2	12hrs
7	147.788	5564.89	1201	10909	2	12hrs
8	163.081	7809.63	1718	14115	2	12hrs
9	66.416	4362.75	1077	10392	2	12hrs
10	114.379	5112.08	1082	10918	2	12hrs
11	111.589	5757.39	1352	10564	2	12hrs
12	46.787	4742.83	1302	10601	2	12hrs
13	98.985	5714.11	1502	11908	2	12hrs
14	93.506	7663.93	1987	14931	2	12hrs
15	92.901	7501.65	2123	13478	2	12hrs
16	120.866	4482.13	1077	9780	2	12hrs
17	54.383	4102.76	1089	8965	2	12hrs
18	109.068	6406.32	1205	12384	2	12hrs
19	146.645	5029.66	1370	9861	2	12hrs
20	118.58	4452.02	255	9956	2	12hrs
21	127.554	5819.02	1243	13957	2	12hrs
22	76.532	7223.87	1510	14302	2	12hrs
23	98.581	6117.56	1114	12315	2	12hrs
24	133.302	3454.86	756	7415	2	12hrs
25	64.701	4282.4	957	8137	2	12hrs
26	72.23	5135.06	1526	11963	2	12hrs
27	109.908	4308.65	799	11075	2	12hrs
28	166.409	5532.18	950	11973	2	12hrs
29	139.789	4960.54	1105	10897	2	12hrs
30	41.51	897.755	213	3892	2	12hrs
31	167.215	5317.95	1110	10801	2	12hrs
32	116.395	3933.6	848	9343	2	12hrs
33	82.179	5383.62	1268	11790	2	12hrs
34	132.428	5322.77	1088	11362	2	12hrs
35	106.379	5535.96	1071	10083	2	12hrs
36	148.427	5297.89	937	12284	2	12hrs
37	98.01	4624.62	1274	9804	2	12hrs
38	190.138	4760.04	838	11068	2	12hrs
39	51.223	5302.51	1299	9535	2	12hrs
40	134.612	5451.79	1040	9867	2	12hrs
41	130.478	5206.97	962	11229	2	12hrs
42	79.759	4106.62	874	7643	2	12hrs
43	109.068	4702.38	757	12469	2	12hrs
44	104.766	4678.01	893	9230	2	12hrs
45	84.364	4551	996	9142	2	12hrs
46	105.438	3724.8	650	7738	2	12hrs
47	99.254	5071.27	862	9540	2	12hrs
48	72.264	4111.96	866	8378	2	12hrs
49	153.771	3416.86	670	7664	2	12hrs
50	81.003	3712.36	773	7193	2	12hrs
51	134.411	2710.91	713	6557	2	12hrs
52	114.311	3778.11	811	23415	2	12hrs
53	53.811	3551.59	940	6327	2	12hrs
54	49.812	2821.14	659	6170	2	12hrs
55	58.315	2747.87	625	5836	2	12hrs
56	78.919	2988.45	665	6130	2	12hrs
1	131.823	5982.41	1238	12891	7	12hrs
2	73.776	6653.87	1734	13335	7	12hrs
3	84.465	5105.46	1465	10417	7	12hrs
4	53.643	4322.79	1050	8680	7	12hrs
5	115.857	5343.21	1050	11826	7	12hrs
6	47.022	4303.81	1157	8361	7	12hrs
7	148.729	5059.73	1132	9952	7	12hrs
8	104.026	5431.77	1223	11360	7	12hrs
9	52.265	5599.65	1476	12528	7	12hrs
10	86.347	5767.42	1303	12096	7	12hrs
11	46.114	6102.76	1676	12937	7	12hrs
12	95.119	5521.71	1062	10738	7	12hrs
13	55.391	5454.13	1217	11269	7	12hrs
14	146.847	4564.86	897	9722	7	12hrs
15	132.697	4889.48	864	10965	7	12hrs
16	99.388	4719.37	1050	10220	7	12hrs
17	82.549	5445.44	1390	10940	7	12hrs
18	64.735	4677.89	1225	11844	7	12hrs
19	86.044	4829.05	1396	10825	7	12hrs
20	116.429	7303.52	1773	13193	7	12hrs
21	88.801	3837.86	908	8203	7	12hrs
22	103.993	4625.93	1214	9945	7	12hrs
23	87.725	4411.11	1153	8431	7	12hrs
24	94.279	5160.51	1155	10853	7	12hrs
25	104.463	4215.3	1008	9739	7	12hrs
26	94.01	2934.12	724	6770	7	12hrs
27	106.379	3655.89	1077	8190	7	12hrs
28	104.262	2714.43	772	8077	7	12hrs
29	111.959	3224.5	762	7199	7	12hrs
30	101.337	3926.32	994	8046	7	12hrs
31	152.426	3719.22	728	7944	7	12hrs
32	53.274	4598.42	1004	9609	7	12hrs
33	108.026	4223.94	817	8720	7	12hrs
34	63.895	3141.56	743	6217	7	12hrs
35	136.831	4075.4	1066	9165	7	12hrs
36	50.686	4119.02	1004	8027	7	12hrs
37	85.07	3689.49	830	7324	7	12hrs
38	92.061	3796.01	760	6874	7	12hrs
39	184.458	2864.57	630	13859	7	12hrs
40	102.615	2692.41	577	9385	7	12hrs
41	125.84	4611.06	852	19815	7	12hrs
42	104.799	2638.74	741	6215	7	12hrs
1	88.027	5488.76	1848	11553	3	12hrs
2	86.414	7380.27	1955	15002	3	12hrs
3	101.136	4888.65	1211	10823	3	12hrs
4	70.953	6416.22	1395	14043	3	12hrs
5	81.036	6771.95	1556	13273	3	12hrs
6	112.832	4981.43	1409	10445	3	12hrs
7	42.35	4622.12	1301	9848	3	12hrs
8	148.326	6389.9	1493	16232	3	12hrs
9	82.314	4610.4	1170	9330	3	12hrs
10	179.685	4913.92	1612	11809	3	12hrs
11	118.244	5485.43	1185	12244	3	12hrs
12	402.09	4363.04	443	11853	3	12hrs
13	44.938	4346.17	1500	10723	3	12hrs
14	100.161	6374.99	1563	12960	3	12hrs
15	83.524	5913.86	1988	12080	3	12hrs
16	47.56	5885.07	1243	12171	3	12hrs
17	154.174	6739.24	1051	14494	3	12hrs
18	111.354	6596.08	1470	14670	3	12hrs
19	128.697	3638.68	493	11146	3	12hrs
20	130.714	6223.9	1284	13466	3	12hrs
21	115.252	5707.15	1242	11716	3	12hrs
22	217.195	4342.5	573	12498	3	12hrs
23	139.688	4172.99	890	8677	3	12hrs
24	58.987	5122.17	1805	10005	3	12hrs
25	110.076	5292.07	1350	11950	3	12hrs
26	97.64	4424.98	1189	9066	3	12hrs
27	120.731	3921.51	1077	9266	3	12hrs
28	106.682	6431.08	1442	13301	3	12hrs
29	58.45	4588.31	1108	9705	3	12hrs
30	118.647	5617.61	1098	11703	3	12hrs
31	50.484	5120.05	1487	11121	3	12hrs
32	131.89	5117.69	949	9970	3	12hrs
33	134.68	4688.06	1059	11705	3	12hrs
34	122.714	4540.09	1027	11287	3	12hrs
35	92.733	3459.7	1221	6960	3	12hrs
36	134.041	6367.94	1458	12221	3	12hrs
37	83.49	5201.61	1282	11301	3	12hrs
38	96.464	4511.31	977	10983	3	12hrs
39	156.762	4310.62	953	23392	3	12hrs
40	144.427	4820.6	1107	9542	3	12hrs
41	135.52	4714.28	1018	10347	3	12hrs
42	138.478	4236.79	808	8660	3	12hrs
43	43.526	5331.42	937	10411	3	12hrs
44	119.185	4263.69	913	8425	3	12hrs
45	122.076	3929.2	949	8681	3	12hrs
46	117.74	4928.95	1119	10850	3	12hrs
47	109.639	4616.16	955	9527	3	12hrs
48	89.708	3553.42	931	7806	3	12hrs
49	75.02	4710.61	1026	9642	3	12hrs
50	125.369	4895.58	994	10632	3	12hrs
51	48.097	3664.71	1177	6671	3	12hrs
52	44.535	3589.05	1180	7150	3	12hrs
53	98.951	4129.49	1044	8777	3	12hrs
54	111.085	5233.01	1252	10348	3	12hrs
55	122.344	5690.29	1149	9669	3	12hrs
56	42.854	3508.15	977	6232	3	12hrs
57	87.792	3552.07	955	7554	3	12hrs
58	115.521	3427.46	914	6797	3	12hrs
59	57.878	3338.36	780	7537	3	12hrs
60	81.977	2764.81	874	6477	3	12hrs
61	101.136	2328.68	722	5607	3	12hrs
62	86.28	4237.3	778	7600	3	12hrs
63	63.895	3529.81	1108	6901	3	12hrs
64	90.616	2541.83	664	5010	3	12hrs
65	85.574	4400.52	1150	8463	3	12hrs
66	147.519	4200.35	963	7776	3	12hrs
67	127.352	2546.67	743	5374	3	12hrs
68	68.936	3336.84	1065	6345	3	12hrs
69	95.456	3298.93	938	6691	3	12hrs
70	108.127	3684.78	1019	6883	3	12hrs
71	81.305	4525.72	1047	11241	3	12hrs
72	51.257	3249.12	756	7241	3	12hrs
73	45.812	2900.35	1080	6783	3	12hrs
74	43.19	3603.38	548	6469	3	12hrs
75	118.345	3056.16	918	6514	3	12hrs
76	64.769	2689.09	827	5452	3	12hrs
77	78.583	2967.62	775	6231	3	12hrs
78	69.037	2665.47	790	5382	3	12hrs
79	115.925	3026.27	832	5858	3	12hrs
80	93.17	2492.16	924	5451	3	12hrs
81	40.098	2614.34	730	4922	3	12hrs
82	61.811	2785.38	820	5358	3	12hrs
1	89.775	3613.49	969	8282	4	12hrs
2	103.287	6812.41	1351	14426	4	12hrs
3	103.825	4306.23	1057	8328	4	12hrs
4	104.026	5328.64	1175	11348	4	12hrs
5	121.672	7134.33	1296	14622	4	12hrs
6	138.579	4519.48	1146	11153	4	12hrs
7	122.546	5749.93	1328	14406	4	12hrs
8	115.891	4562.39	965	10561	4	12hrs
9	51.156	5575.29	962	10321	4	12hrs
10	68.802	4493.15	960	9891	4	12hrs
11	102.447	4608.83	822	11492	4	12hrs
12	124.025	5481.24	1202	11614	4	12hrs
13	101.169	5495.27	1015	12019	4	12hrs
14	44.972	5686.28	1752	10775	4	12hrs
15	108.967	4693.66	969	13616	4	12hrs
16	87.624	5289.08	1047	11338	4	12hrs
17	123.353	5452.32	991	12559	4	12hrs
18	113.337	6059.06	1191	12352	4	12hrs
19	49.778	4956.35	1655	9079	4	12hrs
20	126.479	4778.46	1164	10898	4	12hrs
21	67.021	4175.48	877	9001	4	12hrs
22	62.449	4325.03	1100	9802	4	12hrs
23	126.613	4380.5	901	11224	4	12hrs
24	122.445	3301.54	916	7747	4	12hrs
25	42.552	2455.71	863	5237	4	12hrs
26	43.19	3322.48	893	6818	4	12hrs
27	44.804	2954.4	912	8841	4	12hrs
28	45.476	2945.82	803	8254	4	12hrs
29	73.709	3669.04	1002	8026	4	12hrs
30	75.759	3722.32	764	9046	4	12hrs
31	86.145	3862.48	800	7832	4	12hrs
32	102.077	4083.22	879	9792	4	12hrs
33	97.808	3165.43	609	7159	4	12hrs
34	105.64	3476.31	1055	7640	4	12hrs
35	127.554	3276.89	579	6676	4	12hrs
36	71.188	2926.97	863	6293	4	12hrs
1	52.198	6595.49	2335	12402	5	12hrs
2	107.589	5116.05	1260	10476	5	12hrs
3	138.209	4935.15	787	11852	5	12hrs
4	90.884	3550.64	918	8689	5	12hrs
5	112.429	5437.14	688	16447	5	12hrs
6	54.383	5917.39	1176	13363	5	12hrs
7	79.188	4625.09	976	10127	5	12hrs
8	125.033	4879.85	616	25884	5	12hrs
9	141.872	4835.49	1024	9482	5	12hrs
10	163.921	5143.67	1272	12279	5	12hrs
11	98.783	3210.85	827	7989	5	12hrs
12	54.147	7090.88	1626	15484	5	12hrs
13	107.018	4740.89	990	11024	5	12hrs
14	97.775	7028.82	1251	19168	5	12hrs
15	51.526	5601.7	1479	14676	5	12hrs
16	69.978	5014.35	1024	11254	5	12hrs
17	41.51	7264.9	1502	17300	5	12hrs
18	54.853	3796.07	882	8778	5	12hrs
19	78.146	3916.62	882	8569	5	12hrs
20	93.775	8473.05	1789	43828	5	12hrs
21	151.788	3413.65	758	7795	5	12hrs
22	78.852	2313.36	837	5184	5	12hrs
23	75.289	5046.79	1301	10780	5	12hrs
24	79.658	5275.58	855	10563	5	12hrs
25	114.513	9057.32	1697	20181	5	12hrs
26	112.564	3248.07	888	8440	5	12hrs
27	105.068	4104.81	957	8054	5	12hrs
28	113.37	4827.79	871	10015	5	12hrs
29	106.346	3936.75	965	7602	5	12hrs
30	49.879	3516.91	1044	7339	5	12hrs
31	42.585	4046.2	1268	6728	5	12hrs
32	86.381	5220.63	973	10443	5	12hrs
33	62.685	3586.38	979	6873	5	12hrs
34	41.98	3371.33	1245	7199	5	12hrs
35	114.513	4220.15	1190	7280	5	12hrs
36	101.842	4836.14	1054	9349	5	12hrs
37	75.86	4045.06	957	8914	5	12hrs
38	166.61	5182.13	1282	9364	5	12hrs
39	103.858	3689.24	1170	6928	5	12hrs
40	53.576	2385.56	930	5460	5	12hrs
1	40.77	6601.06	2115	13350	6	12hrs
2	46.383	3869.23	1242	8432	6	12hrs
3	67.525	3771.03	1108	8457	6	12hrs
4	75.927	5066.64	1519	9986	6	12hrs
5	52.131	5665.26	1282	10930	6	12hrs
6	159.518	5717.4	1156	12276	6	12hrs
7	79.658	7018.65	1712	14557	6	12hrs
8	160.09	4943.08	1331	11977	6	12hrs
9	54.584	4705.16	1276	10525	6	12hrs
10	44.871	6383.11	1904	12338	6	12hrs
11	56.567	4226.71	1160	8766	6	12hrs
12	49.039	6576.57	1904	12513	6	12hrs
13	89.137	3336.61	1019	8364	6	12hrs
14	123.722	6588.62	1490	14050	6	12hrs
15	107.051	6449.34	1559	12414	6	12hrs
16	87.792	6474.09	934	13488	6	12hrs
17	77.944	3964.01	796	9101	6	12hrs
18	84.229	5138.64	905	13308	6	12hrs
19	59.156	3752.8	869	49567	6	12hrs
20	94.313	4911.28	1143	10203	6	12hrs
21	111.858	5102.55	1186	11043	6	12hrs
22	68.13	5481.03	801	11724	6	12hrs
23	104.127	5630.26	1116	11897	6	12hrs
24	116.53	5344.37	1218	11728	6	12hrs
25	48.299	5473.4	815	10861	6	12hrs
26	92.666	6406.65	1544	11229	6	12hrs
27	45.308	7078.06	1663	14591	6	12hrs
28	111.32	5052.19	1171	10871	6	12hrs
29	228.119	6230.39	1353	13645	6	12hrs
30	77.541	4727.64	972	9692	6	12hrs
31	118.109	4035.78	937	65535	6	12hrs
32	113.572	3638.12	885	8049	6	12hrs
33	117.941	6157.14	1317	14102	6	12hrs
34	56.332	7800.57	2442	15208	6	12hrs
35	45.577	3979.14	1081	8556	6	12hrs
36	60.601	4728.25	1283	7862	6	12hrs
37	54.719	4489.57	1185	8705	6	12hrs
38	108.093	5379.49	1065	12377	6	12hrs
39	107.522	6172.73	948	13171	6	12hrs
40	86.717	5598.3	1493	12100	6	12hrs
41	134.276	4068.25	823	10410	6	12hrs
42	92.867	6342.2	1142	12411	6	12hrs
43	50.551	4530.98	1200	65535	6	12hrs
44	150.544	4596.64	598	13085	6	12hrs
45	47.459	6099.56	1853	11677	6	12hrs
46	43.19	3803.03	1306	7438	6	12hrs
47	87.456	7202.4	1448	13702	6	12hrs
48	64.937	3354.64	1006	8072	6	12hrs
49	180.895	3954.96	993	9043	6	12hrs
50	110.144	3174.37	771	8680	6	12hrs
51	77.978	3805.14	989	6735	6	12hrs
52	127.285	5523.2	1311	11157	6	12hrs
53	107.757	6525.69	1282	13936	6	12hrs
54	160.09	3400.49	1015	7570	6	12hrs
55	143.419	3846.93	747	7676	6	12hrs
56	107.556	3142.03	651	7080	6	12hrs
57	91.859	5515.22	1278	10611	6	12hrs
58	113.942	4283.22	953	9892	6	12hrs
59	115.622	5394.42	883	11480	6	12hrs
60	150.779	2810.04	857	5724	6	12hrs
61	104.967	4221.9	884	8957	6	12hrs
62	196.692	3353.18	930	8045	6	12hrs
63	125.504	3107.43	647	7001	6	12hrs
64	70.382	5063.56	1131	9730	6	12hrs
65	134.243	4139.74	812	8384	6	12hrs
66	195.146	3373.53	522	8304	6	12hrs
67	106.883	5451.77	1353	10499	6	12hrs
68	74.751	4040.14	1360	7507	6	12hrs
69	74.381	4186.46	1272	7424	6	12hrs
70	63.626	4135.74	1063	8688	6	12hrs
71	94.682	4028.91	931	7957	6	12hrs
72	115.219	4455.49	1001	10339	6	12hrs
73	123.588	3035.46	920	7454	6	12hrs
74	98.649	4102.26	878	7849	6	12hrs
75	111.421	4186.15	1089	8657	6	12hrs
76	104.295	3902.97	838	8424	6	12hrs
77	146.107	2759.13	700	6980	6	12hrs
78	66.55	2608.83	1025	4836	6	12hrs
79	47.089	4154.16	1229	8515	6	12hrs
80	62.786	2400.49	804	4678	6	12hrs
81	153.099	3832.78	814	8626	6	12hrs
82	77.709	3409.57	890	7627	6	12hrs
83	117.135	3832.36	785	7974	6	12hrs
84	135.587	2961.2	571	6537	6	12hrs
85	73.776	2105.45	677	4456	6	12hrs
86	175.215	2217.06	614	5398	6	12hrs
87	149.536	2839.71	642	6041	6	12hrs
88	75.961	3542.9	845	8029	6	12hrs
89	136.663	2949.73	646	6233	6	12hrs
90	49.24	2018.26	717	3886	6	12hrs
91	116.026	4107.61	836	8827	6	12hrs
92	151.821	2222.88	574	4866	6	12hrs
93	110.984	2747.98	742	6001	6	12hrs
94	47.19	3551.15	931	6819	6	12hrs
95	57.811	2479.98	547	5252	6	12hrs
96	48.803	3105.75	834	5856	6	12hrs
1	46.955	5854.33	2018	13172	8	12hrs
2	68.399	4233.9	1812	8124	8	12hrs
3	53.811	5262.35	1728	10794	8	12hrs
4	137.974	5362.73	1355	13262	8	12hrs
5	133.167	5580.3	1125	11899	8	12hrs
6	117.74	5115.6	1134	11229	8	12hrs
7	86.885	5356.28	1282	10950	8	12hrs
8	45.341	6213.74	1718	12619	8	12hrs
9	42.384	6011.46	1710	14127	8	12hrs
10	106.85	5656.94	1072	11205	8	12hrs
11	86.75	5200.4	1322	11118	8	12hrs
12	75.692	6235.68	1373	13691	8	12hrs
13	116.429	6660.68	1881	13024	8	12hrs
14	43.089	5161.96	1509	8985	8	12hrs
15	108.698	7078.79	1640	15254	8	12hrs
16	119.219	7419.99	1623	13013	8	12hrs
17	89.674	5168.17	1369	10786	8	12hrs
18	103.589	4783.9	1198	10651	8	12hrs
19	86.549	3876.23	1109	8696	8	12hrs
20	60.567	4947.51	1071	9505	8	12hrs
21	102.816	3482.44	1047	8063	8	12hrs
22	84.532	6037	1325	11873	8	12hrs
23	111.589	4956	1289	9679	8	12hrs
24	88.7	3543.18	1038	7647	8	12hrs
25	85.406	6103.93	1458	11685	8	12hrs
26	146.847	5868.86	1345	11505	8	12hrs
27	127.386	3748.11	1053	9782	8	12hrs
28	98.144	5843.52	1311	10618	8	12hrs
29	92.363	4665.23	1503	10309	8	12hrs
30	89.069	6814.92	1414	14604	8	12hrs
31	50.753	4574.34	893	10256	8	12hrs
32	99.791	4809.98	1504	10183	8	12hrs
33	125.336	4962.3	1405	10660	8	12hrs
34	95.287	4768.81	1234	10446	8	12hrs
35	59.088	4247.93	1006	9627	8	12hrs
36	80.7	4671.28	1168	9962	8	12hrs
37	71.491	4073.73	848	9773	8	12hrs
38	130.411	4884.37	1163	11026	8	12hrs
39	136.562	4278.58	1313	9824	8	12hrs
40	110.614	5339.09	1234	10580	8	12hrs
41	150.309	4302.15	1105	10060	8	12hrs
42	88.901	4213.21	1099	8613	8	12hrs
43	78.179	4409.68	1148	9167	8	12hrs
44	129.47	4873.31	969	10739	8	12hrs
45	44.938	3516.22	1230	7247	8	12hrs
46	100.228	5135.42	1061	9916	8	12hrs
47	91.758	5252.62	1113	9609	8	12hrs
48	109.707	4489.11	790	10106	8	12hrs
49	119.185	4092.64	1179	9246	8	12hrs
50	129.033	4582.71	1001	9509	8	12hrs
51	167.148	4245.36	929	9647	8	12hrs
52	99.926	3893.27	1075	7528	8	12hrs
53	114.211	4128.19	881	9426	8	12hrs
54	56.904	3494.24	1061	7444	8	12hrs
55	119.79	3718.36	869	7837	8	12hrs
56	66.584	4265.48	1038	8642	8	12hrs
57	163.619	2782.76	808	6135	8	12hrs
58	117	3695.15	881	7412	8	12hrs
59	117.841	3239.57	846	8061	8	12hrs
60	60.332	4411.93	1240	8373	8	12hrs
61	54.383	1364.18	417	3993	8	12hrs
62	98.144	4369.71	1240	8368	8	12hrs
63	128.529	2684.61	736	6056	8	12hrs
64	104.396	3462.46	760	8455	8	12hrs
65	87.221	3991.44	860	7513	8	12hrs
66	56.299	3873.12	1203	7613	8	12hrs
67	145.906	3353.74	979	7815	8	12hrs
68	76.297	3809.07	834	7432	8	12hrs
69	133.033	3565.03	754	7389	8	12hrs
70	43.257	3752.01	1287	7018	8	12hrs
71	78.448	2871.3	652	5808	8	12hrs
72	48.971	2692.91	758	5586	8	12hrs
73	117.135	3889.18	927	7854	8	12hrs
74	108.396	4552.1	1191	9203	8	12hrs
75	114.816	3201.02	803	6815	8	12hrs
76	110.513	3483.67	809	7229	8	12hrs
77	108.295	3177.82	698	6216	8	12hrs
78	105.035	3257.76	958	6622	8	12hrs
79	135.251	2946.55	924	6586	8	12hrs
80	62.113	2935.99	775	5808	8	12hrs
81	63.222	3371.13	919	6312	8	12hrs
1	45.61	5885.06	1536	11488	9	12hrs
2	72.129	2660.44	719	6578	9	12hrs
3	65.004	7492.14	2147	18383	9	12hrs
4	101.304	6425.13	1261	15076	9	12hrs
5	96.733	6006.73	1393	11627	9	12hrs
6	59.828	5126.77	1638	11008	9	12hrs
7	44.333	5305.29	1411	10990	9	12hrs
8	141.738	4148.09	1001	10588	9	12hrs
9	145.671	6859.67	1457	14063	9	12hrs
10	132.529	3915.25	937	12177	9	12hrs
11	74.045	4598.12	1396	10928	9	12hrs
12	98.682	3125.05	626	7951	9	12hrs
13	79.356	4124.72	903	44592	9	12hrs
14	76.869	7216.23	1574	14043	9	12hrs
15	83.557	4247.56	921	9685	9	12hrs
16	74.213	4866.15	1329	8811	9	12hrs
17	41.308	6111.71	1766	10604	9	12hrs
18	119.353	6118.49	1087	12488	9	12hrs
19	104.867	4217.49	1195	9269	9	12hrs
20	187.315	5077.88	941	12340	9	12hrs
21	133.638	5131.94	965	14982	9	12hrs
22	134.747	4488.04	743	10994	9	12hrs
23	146.309	5022.17	1078	10004	9	12hrs
24	50.484	4102.34	1222	9257	9	12hrs
25	104.598	5660.93	689	14286	9	12hrs
26	116.462	4924.87	1052	10801	9	12hrs
27	110.144	4427.59	591	8678	9	12hrs
28	82.414	3424.36	763	7648	9	12hrs
29	143.318	4470.2	767	10933	9	12hrs
30	131.957	5148.44	876	9915	9	12hrs
31	131.251	5276.07	1023	11339	9	12hrs
32	138.478	4441.9	722	10907	9	12hrs
33	85.944	3936.93	986	8645	9	12hrs
34	62.248	5259.02	1144	11004	9	12hrs
35	161.77	4660.87	838	10707	9	12hrs
36	50.82	2767.79	946	6372	9	12hrs
37	119.622	3995.49	940	8358	9	12hrs
38	65.878	4936.25	1113	10356	9	12hrs
39	104.396	6622.56	943	13160	9	12hrs
40	130.714	2993.39	539	8534	9	12hrs
41	133.907	4257.12	760	10039	9	12hrs
42	43.224	2854.26	745	5641	9	12hrs
43	108.194	4341.02	844	9641	9	12hrs
44	112.328	4639.69	976	8705	9	12hrs
45	138.209	4008.93	818	10059	9	12hrs
46	157.535	4530.32	1116	9563	9	12hrs
47	124.798	3415.5	614	7563	9	12hrs
48	60.769	3833.2	1063	7680	9	12hrs
49	139.755	5339.14	926	11624	9	12hrs
50	142.477	5187.14	1010	9875	9	12hrs
51	130.243	3406.23	709	9158	9	12hrs
52	70.953	4375.04	1016	8895	9	12hrs
53	155.552	4272.61	778	8952	9	12hrs
54	156.325	3447.07	573	7506	9	12hrs
55	146.746	2999.2	684	6926	9	12hrs
56	79.087	4309.91	748	8575	9	12hrs
57	114.446	4823.7	970	8426	9	12hrs
58	60.903	4097.72	887	8046	9	12hrs
59	149.368	4633.97	765	8937	9	12hrs
60	160.796	3516.64	658	7673	9	12hrs
61	167.417	4919.16	995	10828	9	12hrs
62	166.61	4692.91	500	9963	9	12hrs
63	59.626	4690.85	1112	10232	9	12hrs
64	61.609	5166.12	1291	9170	9	12hrs
65	76.633	4429.32	909	8153	9	12hrs
66	83.019	3648.93	780	7478	9	12hrs
67	67.39	4129.9	869	8165	9	12hrs
68	84.061	2864.33	669	6223	9	12hrs
69	128.159	3188.07	720	8264	9	12hrs
70	130.781	3325.85	798	7898	9	12hrs
1	110.177	1351.19	514	3903	5	24hrs
2	110.48	2961.4	736	11593	5	24hrs
3	57.441	2248.6	698	5387	5	24hrs
4	89.406	1362.96	462	4475	5	24hrs
5	42.753	1174.18	478	3416	5	24hrs
6	169.736	1860.12	651	6444	5	24hrs
7	124.865	1269.51	470	3602	5	24hrs
8	149.065	1841.74	577	5962	5	24hrs
9	153.502	1288.08	359	7281	5	24hrs
10	74.65	1216.92	511	3168	5	24hrs
11	124.496	3113.01	764	7000	5	24hrs
12	169.097	1431.1	438	6620	5	24hrs
13	146.208	994.482	460	3266	5	24hrs
14	106.211	2998.89	626	7213	5	24hrs
15	173.702	2762.47	609	7855	5	24hrs
16	172.022	3758.43	682	8836	5	24hrs
17	130.411	1445.92	537	4930	5	24hrs
18	141.604	3714.78	695	8846	5	24hrs
19	135.991	3767.52	906	7655	5	24hrs
20	117.101	1576.27	571	4546	5	24hrs
21	212.96	1224.22	476	4069	5	24hrs
22	111.757	1510.06	510	4662	5	24hrs
23	47.056	2498.27	707	12172	5	24hrs
24	126.378	3237.4	692	6937	5	24hrs
25	122.076	1687.06	494	4646	5	24hrs
26	135.722	2931.95	673	7325	5	24hrs
27	118.21	1247.53	429	5538	5	24hrs
28	161.77	1299.07	454	3542	5	24hrs
29	86.212	924.755	441	8939	5	24hrs
30	103.892	2221.31	589	6620	5	24hrs
31	67.626	1067.73	486	3745	5	24hrs
32	101.169	2241.07	571	7254	5	24hrs
33	101.606	1969.89	568	7642	5	24hrs
34	44.131	946.927	396	2589	5	24hrs
35	103.959	1652.73	447	4339	5	24hrs
36	214.909	2244.2	542	5286	5	24hrs
37	107.623	3416.31	698	6877	5	24hrs
38	97.943	2979.46	570	6378	5	24hrs
39	61.744	1290.07	498	3882	5	24hrs
40	66.348	1206.51	541	3327	5	24hrs
41	159.72	1770.17	602	5238	5	24hrs
42	46.249	1708.72	618	6761	5	24hrs
43	109.135	1269.92	472	3136	5	24hrs
44	42.148	2187.92	842	6056	5	24hrs
45	102.917	2584.03	730	5088	5	24hrs
46	82.112	2980.81	875	6763	5	24hrs
47	78.347	2442.47	582	4836	5	24hrs
48	128.159	2756.93	526	5945	5	24hrs
49	98.783	2280.77	524	5461	5	24hrs
50	76.6	1882.04	411	4110	5	24hrs
51	83.12	2456.09	665	5952	5	24hrs
52	128.966	1755.45	623	11076	5	24hrs
53	98.044	2202.32	549	4193	5	24hrs
54	57.609	3014.94	849	6813	5	24hrs
55	129.403	2134.63	497	5270	5	24hrs
56	112.261	2160.57	776	4548	5	24hrs
57	120.193	2074.46	615	5216	5	24hrs
58	115.252	2160.41	624	5228	5	24hrs
59	111.421	816.773	342	2343	5	24hrs
60	196.894	2129.46	600	4612	5	24hrs
61	139.217	1575.02	592	4990	5	24hrs
62	138.31	1470.79	454	4175	5	24hrs
63	81.541	2016.05	712	5683	5	24hrs
64	74.717	1121.12	422	2740	5	24hrs
65	193.096	1347.64	501	3450	5	24hrs
66	124.462	1561.66	538	3520	5	24hrs
67	85.876	833.962	339	2456	5	24hrs
68	139.856	1043.11	400	3177	5	24hrs
69	94.75	1277.5	373	3298	5	24hrs
1	106.614	4577.71	1538	10485	3	24hrs
2	66.819	3097.57	1306	6835	3	24hrs
3	87.691	2808.55	902	6960	3	24hrs
4	43.089	1270.83	399	4574	3	24hrs
5	118.95	2102.91	683	6780	3	24hrs
6	85.574	2259.26	598	6572	3	24hrs
7	56.097	1495.21	542	4696	3	24hrs
8	119.588	2107.72	729	6547	3	24hrs
9	42.686	1447.31	603	3974	3	24hrs
10	100.06	1648.34	493	4692	3	24hrs
11	44.165	1495.33	454	5423	3	24hrs
12	95.926	2018.51	444	6023	3	24hrs
13	95.254	2645.17	653	6418	3	24hrs
14	134.848	2465.34	570	6457	3	24hrs
15	51.291	880.111	295	3219	3	24hrs
16	88.364	1762.75	473	5632	3	24hrs
17	138.242	1613.04	414	6510	3	24hrs
18	96.901	2981.5	651	7314	3	24hrs
19	115.051	2046.23	560	5777	3	24hrs
20	67.323	3075.09	1086	7804	3	24hrs
21	107.387	2480.75	435	6966	3	24hrs
22	130.814	2159.19	504	5465	3	24hrs
23	117.807	2247.32	505	6013	3	24hrs
24	54.786	1474.61	387	3962	3	24hrs
25	110.581	1553.13	384	5272	3	24hrs
26	61.542	1380.68	390	3760	3	24hrs
27	116.328	1389.01	349	4030	3	24hrs
28	103.825	1835.47	549	4299	3	24hrs
29	128.663	1690.8	463	4605	3	24hrs
30	42.989	1358.89	369	3689	3	24hrs
31	143.856	1426.83	485	4367	3	24hrs
32	49.912	1472.33	337	3764	3	24hrs
33	103.321	1237.48	393	3094	3	24hrs
34	114.883	1259.12	418	3472	3	24hrs
35	143.486	1523.36	265	4598	3	24hrs
36	185.533	1138.08	405	3540	3	24hrs
37	73.575	1434.54	506	3722	3	24hrs
38	158.174	901.946	376	2602	3	24hrs
39	102.043	907.491	356	2325	3	24hrs
40	118.143	1092.46	408	2765	3	24hrs
41	149.065	896.858	359	3146	3	24hrs
42	75.995	1486.18	429	4524	3	24hrs
43	100.127	1060.35	385	2797	3	24hrs
44	81.742	1388.09	461	3782	3	24hrs
1	62.718	3933.26	1317	8379	9	24hrs
2	128.562	3689.8	915	8331	9	24hrs
3	107.018	5013.12	1052	11185	9	24hrs
4	191.079	3688.54	900	9468	9	24hrs
5	74.852	3455.43	715	9306	9	24hrs
6	90.616	4032.15	1024	9078	9	24hrs
7	71.592	3595.03	779	8897	9	24hrs
8	128.764	2236.09	639	7110	9	24hrs
9	61.307	1557.12	661	4404	9	24hrs
10	132.125	3315.74	776	7797	9	24hrs
11	135.184	4314.8	857	11028	9	24hrs
12	60.298	1909.75	548	4604	9	24hrs
13	62.349	2597.22	604	6646	9	24hrs
14	110.681	1982.86	618	7461	9	24hrs
15	46.35	919.92	504	1802	9	24hrs
16	54.282	1736.05	555	5256	9	24hrs
17	147.183	3951.87	603	10248	9	24hrs
18	122.479	2660.15	648	6214	9	24hrs
19	155.922	4042.08	721	9885	9	24hrs
20	117.572	2576.42	860	5773	9	24hrs
21	118.58	1215.77	412	3879	9	24hrs
22	46.484	708.623	237	3433	9	24hrs
23	191.516	3692.12	583	8127	9	24hrs
24	60.802	2723.84	509	6304	9	24hrs
25	166.341	1168.49	355	6218	9	24hrs
26	106.816	2179.42	412	5779	9	24hrs
27	69.205	2079.36	552	6447	9	24hrs
28	59.256	1415.62	517	4042	9	24hrs
29	130.915	1300.1	379	5464	9	24hrs
30	182.239	981.886	336	3802	9	24hrs
31	79.759	685.452	171	4308	9	24hrs
32	117.706	699.247	277	3392	9	24hrs
33	107.018	1066.76	416	4178	9	24hrs
34	85.675	1664.95	601	4378	9	24hrs
35	130.646	619.492	277	2369	9	24hrs
36	139.856	3363.21	453	10102	9	24hrs
37	196.39	975.537	299	3317	9	24hrs
38	150.611	1133.7	425	3475	9	24hrs
39	121.269	3445.98	686	7608	9	24hrs
40	118.849	582.569	251	1913	9	24hrs
41	126.983	729.96	252	3046	9	24hrs
42	130.949	2007.18	536	5525	9	24hrs
43	85.742	2750.41	849	5913	9	24hrs
44	131.419	1539.89	434	3772	9	24hrs
45	44.098	2944.05	901	5311	9	24hrs
46	140.999	2235.92	541	4913	9	24hrs
47	69.037	2850.51	670	6186	9	24hrs
48	57.811	1259.81	546	3130	9	24hrs
49	122.143	1537.38	363	3772	9	24hrs
50	93.17	2192.75	591	4954	9	24hrs
1	48.837	2177.1	887	5349	4	24hrs
2	54.82	3255.2	774	7315	4	24hrs
3	108.497	2879.16	842	6870	4	24hrs
4	162.51	1875.44	566	6049	4	24hrs
5	94.582	2027.93	604	6436	4	24hrs
6	105.841	2249.55	666	6955	4	24hrs
7	74.146	1994.18	673	6212	4	24hrs
8	154.342	1803.22	608	5467	4	24hrs
9	50.786	1928.65	670	5207	4	24hrs
10	47.761	3594.07	913	6990	4	24hrs
11	127.789	3152.1	717	9616	4	24hrs
12	101.169	2873.37	885	6964	4	24hrs
13	148.595	4976.59	958	10753	4	24hrs
14	48.871	1975.55	518	6014	4	24hrs
15	108.698	3624	861	8847	4	24hrs
16	106.917	2106.14	575	5342	4	24hrs
17	105.035	1258.12	444	3739	4	24hrs
18	123.084	3715.56	962	8485	4	24hrs
19	98.581	1681.05	608	4612	4	24hrs
20	145.301	6606.66	968	13609	4	24hrs
21	104.934	1162.99	404	3722	4	24hrs
22	107.623	1584.26	651	8336	4	24hrs
23	137.974	1571.3	471	4808	4	24hrs
24	114.513	2460.31	720	5614	4	24hrs
25	51.291	1891.51	580	5160	4	24hrs
26	112.967	1716.44	515	10659	4	24hrs
27	88.666	3282.35	1027	7354	4	24hrs
28	105.035	1699.56	427	7459	4	24hrs
29	79.02	1575.12	454	4829	4	24hrs
30	193.23	1956.34	660	12780	4	24hrs
31	122.378	2143.83	615	4964	4	24hrs
32	130.814	2252.55	502	5895	4	24hrs
33	86.448	3818.04	803	8416	4	24hrs
34	58.752	2666.15	648	12486	4	24hrs
35	155.048	2793.8	605	15397	4	24hrs
36	101.741	1066.21	395	5385	4	24hrs
37	88.565	1894.36	699	5324	4	24hrs
38	212.59	1124.87	343	5051	4	24hrs
39	73.877	1635.45	535	5694	4	24hrs
40	98.447	975.604	398	4251	4	24hrs
41	161.938	1625.06	562	5287	4	24hrs
42	91.321	1955.3	533	7299	4	24hrs
43	65.878	1195.37	424	4138	4	24hrs
44	54.181	1163.87	383	3261	4	24hrs
45	211.582	1418.18	353	6025	4	24hrs
46	107.824	1307.92	460	21818	4	24hrs
47	191.382	1294.91	421	4314	4	24hrs
48	73.944	1672.3	556	5249	4	24hrs
49	200.188	1224.08	352	7603	4	24hrs
50	139.654	1008.49	341	3108	4	24hrs
51	204.322	1365.12	342	4719	4	24hrs
52	192.356	827.88	227	3657	4	24hrs
53	61.475	2800.69	607	7620	4	24hrs
54	65.508	2586.11	740	5947	4	24hrs
55	147.654	790.281	282	8141	4	24hrs
56	48.467	822.524	370	2460	4	24hrs
57	163.989	1428.52	328	3913	4	24hrs
58	154.846	875.08	334	2369	4	24hrs
59	165.131	1022.09	300	2805	4	24hrs
60	107.757	966.689	321	2794	4	24hrs
61	93.338	529.956	257	1632	4	24hrs
62	93.204	565.38	260	1897	4	24hrs
63	86.683	1677.74	435	4477	4	24hrs
64	53.307	627.08	366	1269	4	24hrs
1	56.332	2275.05	812	5763	6	24hrs
2	81.204	4569.37	946	11036	6	24hrs
3	76.6	1054.06	475	4262	6	24hrs
4	148.796	3451.47	822	8978	6	24hrs
5	69.844	3322.23	837	7171	6	24hrs
6	89.137	1442.39	455	6343	6	24hrs
7	44.636	1137.03	455	3488	6	24hrs
8	104.329	3129.03	962	6736	6	24hrs
9	63.76	2823.96	737	9332	6	24hrs
10	94.044	1949.96	554	5429	6	24hrs
11	128.361	1588.01	584	4731	6	24hrs
12	59.29	2995.84	778	8333	6	24hrs
13	50.887	2974.87	852	9365	6	24hrs
14	61.139	2510.48	678	7095	6	24hrs
15	99.825	4352.47	838	9637	6	24hrs
16	52.601	3040.86	932	7263	6	24hrs
17	188.995	1343.14	459	4847	6	24hrs
18	187.819	1949.89	488	6935	6	24hrs
19	148.225	2036.37	503	5673	6	24hrs
20	168.997	1787.94	428	6653	6	24hrs
21	122.882	2291.15	733	7080	6	24hrs
22	104.799	3552.41	680	8022	6	24hrs
23	81.91	3158.71	779	7830	6	24hrs
24	158.88	1697.8	457	5106	6	24hrs
25	118.714	3735.55	835	9216	6	24hrs
26	92.968	2361.97	738	5855	6	24hrs
27	123.655	1892.45	464	6322	6	24hrs
28	121.571	1689.12	526	5206	6	24hrs
29	90.246	4972.7	1078	10223	6	24hrs
30	208.187	1914.52	607	7472	6	24hrs
31	145.368	1508.45	507	5858	6	24hrs
32	155.283	1348.17	405	4158	6	24hrs
33	125.84	1745.54	451	5737	6	24hrs
34	69.172	937.951	330	3135	6	24hrs
35	134.478	1680.48	541	4691	6	24hrs
36	88.095	4354.74	1050	8614	6	24hrs
37	168.829	993.754	337	4347	6	24hrs
38	161.132	1991.02	510	5563	6	24hrs
39	110.581	1991.58	539	6957	6	24hrs
40	92.565	1841.06	510	5098	6	24hrs
41	121.168	665.917	310	2765	6	24hrs
42	132.125	2006.67	569	5646	6	24hrs
43	128.966	2878.19	623	7513	6	24hrs
44	97.741	1636.03	459	4706	6	24hrs
45	116.294	2293.87	605	5631	6	24hrs
46	152.796	1669.94	413	4868	6	24hrs
47	159.182	2378.09	585	7126	6	24hrs
48	121.84	1314.38	420	4086	6	24hrs
49	120.092	1083.91	402	4151	6	24hrs
50	60.332	2030.04	800	4226	6	24hrs
51	60.366	3574.49	988	6119	6	24hrs
52	137.301	1901.98	495	5103	6	24hrs
53	107.186	965.856	323	4392	6	24hrs
54	137.335	2439.72	461	5949	6	24hrs
55	189.499	2771.57	646	6092	6	24hrs
56	148.191	1208.63	382	9367	6	24hrs
57	130.377	3909.88	755	8311	6	24hrs
58	124.227	1836.03	441	4941	6	24hrs
59	133.335	1285.74	320	3974	6	24hrs
60	73.844	2487.89	748	5195	6	24hrs
61	139.284	1041.23	335	3343	6	24hrs
62	89.204	2900.95	737	5472	6	24hrs
63	104.194	1043.59	445	3437	6	24hrs
64	138.041	2014.67	475	4824	6	24hrs
65	108.53	1991.83	376	5644	6	24hrs
66	44.501	763.447	356	1890	6	24hrs
67	190.709	1223.96	374	3432	6	24hrs
68	126.243	965.371	286	3669	6	24hrs
69	147.082	3767.37	625	8072	6	24hrs
70	45.072	2224.78	814	4373	6	24hrs
71	97.304	1732.51	474	4399	6	24hrs
72	145.267	2794.73	589	5865	6	24hrs
73	129.1	928.472	306	2399	6	24hrs
74	116.832	2269.14	896	4866	6	24hrs
75	53.442	3660.95	496	7547	6	24hrs
76	56.937	2870.29	962	5844	6	24hrs
77	97.573	3581.43	786	7078	6	24hrs
78	58.013	2566.53	618	4825	6	24hrs
79	75.726	765.007	310	2312	6	24hrs
80	124.832	1683.92	425	3985	6	24hrs
81	74.146	1162.54	424	7464	6	24hrs
82	46.686	1004.64	353	2794	6	24hrs
83	88.801	1663.47	520	3421	6	24hrs
1	59.391	2553.97	732	27020	7	24hrs
2	75.692	3937.52	1233	9063	7	24hrs
3	93.036	2241.64	679	7436	7	24hrs
4	143.419	2087.14	692	6195	7	24hrs
5	44.938	2156.68	571	4972	7	24hrs
6	66.684	4158.75	1090	7834	7	24hrs
7	155.082	3070.3	759	7439	7	24hrs
8	141.066	4046.56	789	9201	7	24hrs
9	157.098	4317.88	1044	9097	7	24hrs
10	114.883	3062.73	847	8295	7	24hrs
11	72.701	3357.75	435	11524	7	24hrs
12	114.177	5158.42	909	10585	7	24hrs
13	123.655	5632.15	998	12378	7	24hrs
14	89.372	2599.97	596	6131	7	24hrs
15	125.672	1655.21	437	5967	7	24hrs
16	165.434	4036.68	788	11731	7	24hrs
17	59.256	613.952	211	4814	7	24hrs
18	181.903	4166.23	986	9573	7	24hrs
19	107.556	5184.71	1246	10732	7	24hrs
20	118.009	1283.31	422	4008	7	24hrs
21	151.317	1428.43	408	6584	7	24hrs
22	126.848	3680.16	691	7752	7	24hrs
23	77.171	1100.06	457	3348	7	24hrs
24	149.502	3354.68	708	8319	7	24hrs
25	128.327	3363.67	705	7464	7	24hrs
26	178.038	1279.85	417	4868	7	24hrs
27	159.754	1059.56	291	4142	7	24hrs
28	169.803	3470.95	681	7743	7	24hrs
29	118.58	3338.91	757	6680	7	24hrs
30	152.998	2965.51	588	6584	7	24hrs
31	114.715	1726.6	493	4955	7	24hrs
32	141.704	2904.41	757	6304	7	24hrs
33	170.173	2785.6	657	5599	7	24hrs
34	49.274	663.921	262	2171	7	24hrs
1	47.022	2433	805	6261	8	24hrs
2	50.954	3517.07	1177	7404	8	24hrs
3	42.216	3756.75	1104	8598	8	24hrs
4	74.684	4451.04	1008	10277	8	24hrs
5	126.344	2621.67	693	6825	8	24hrs
6	41.375	2872.69	1269	7116	8	24hrs
7	57.038	2815.03	717	7851	8	24hrs
8	75.087	2588.63	792	7485	8	24hrs
9	87.187	3236.49	628	9019	8	24hrs
10	68.735	3474.84	816	8799	8	24hrs
11	110.614	2183.93	552	6048	8	24hrs
12	55.189	3337.81	615	7928	8	24hrs
13	79.759	3380.75	790	8250	8	24hrs
14	164.358	5042.31	1106	13394	8	24hrs
15	43.325	2372.9	992	7591	8	24hrs
16	45.509	3711.58	780	9004	8	24hrs
17	120.798	1736.05	477	6166	8	24hrs
18	113.908	3049.23	792	10585	8	24hrs
19	136.73	2571.01	586	8555	8	24hrs
20	144.729	1409.6	463	5876	8	24hrs
21	74.449	2738.11	568	6786	8	24hrs
22	120.798	2211.75	559	7388	8	24hrs
23	142.578	2335.41	644	6350	8	24hrs
24	73.642	2925.13	835	7370	8	24hrs
25	122.143	2163.81	507	6179	8	24hrs
26	55.492	2130.5	677	5484	8	24hrs
27	158.006	1428.86	430	5190	8	24hrs
28	118.412	1720.82	443	6233	8	24hrs
29	124.395	2136.26	493	6286	8	24hrs
30	151.754	1387	487	7970	8	24hrs
31	147.654	1768.83	434	4859	8	24hrs
32	125.739	1388.46	444	6622	8	24hrs
33	54.719	2442.64	776	6449	8	24hrs
34	87.355	2030.82	598	5517	8	24hrs
35	129.134	1046.85	353	4719	8	24hrs
36	114.211	2144.5	548	5350	8	24hrs
37	187.584	1388.59	484	6628	8	24hrs
38	131.352	1169.98	395	4968	8	24hrs
39	129.638	1528.42	606	4490	8	24hrs
40	167.753	1011.46	360	3835	8	24hrs
41	126.142	1043.14	332	4032	8	24hrs
42	54.652	2349.3	996	6001	8	24hrs
43	51.727	1339.24	481	3775	8	24hrs
44	129.604	1128.82	406	5158	8	24hrs
45	87.187	1236.23	387	4230	8	24hrs
46	178.004	1917.48	531	5606	8	24hrs
47	46.484	2496.07	746	5651	8	24hrs
48	140.528	2533.31	521	7581	8	24hrs
49	78.28	1218.88	499	4101	8	24hrs
50	182.239	1550.04	431	5796	8	24hrs
51	160.829	3004.61	737	7370	8	24hrs
52	87.557	2026.3	662	5415	8	24hrs
53	90.078	1348.48	468	3598	8	24hrs
54	203.414	1715.89	451	4998	8	24hrs
55	104.161	1458.68	539	3777	8	24hrs
56	190.104	1697.08	441	4419	8	24hrs
57	185.231	1528.17	458	4189	8	24hrs
58	154.443	1553.41	340	4228	8	24hrs
59	137.032	1049.53	378	3552	8	24hrs
60	55.425	1863.48	770	4369	8	24hrs
61	159.552	976.908	372	2768	8	24hrs
62	52.03	1365.25	458	3292	8	24hrs
63	52.669	1372.9	497	3573	8	24hrs
64	108.833	1066.56	349	3284	8	24hrs
65	176.357	1088.72	350	3656	8	24hrs
66	103.018	1634.04	550	4169	8	24hrs
67	69.407	2432.16	514	6001	8	24hrs
68	140.528	2317.78	581	6603	8	24hrs
69	126.445	830.807	285	3102	8	24hrs
70	46.854	2535.39	599	5879	8	24hrs
71	128.932	3096.61	716	6954	8	24hrs
72	61.172	858.498	375	2204	8	24hrs
73	119.521	3400.57	775	7172	8	24hrs
74	98.447	719.621	249	2637	8	24hrs
1	126.848	1970.94	564	6643	10	24hrs
2	73.743	4052.18	1348	8996	10	24hrs
3	55.862	4024.56	1259	7917	10	24hrs
4	40.535	3320.41	1199	9968	10	24hrs
5	164.325	4626.13	1297	10301	10	24hrs
6	40.905	3793.99	887	9008	10	24hrs
7	97.775	2559.24	701	6717	10	24hrs
8	163.249	3221.95	752	6900	10	24hrs
9	109.774	1925.46	649	6333	10	24hrs
10	90.784	2336.07	791	6216	10	24hrs
11	123.185	2192.2	595	6486	10	24hrs
12	54.954	4425.85	1186	8277	10	24hrs
13	122.714	3228.27	823	7781	10	24hrs
14	125.033	2720.59	819	9552	10	24hrs
15	59.66	1971.46	879	5229	10	24hrs
16	149.435	2097.36	571	6059	10	24hrs
17	217.8	1086.99	478	4501	10	24hrs
18	129.806	2170.89	645	7299	10	24hrs
19	142.948	4655.66	834	11655	10	24hrs
20	144.931	2203.34	616	5647	10	24hrs
21	115.656	3202.61	860	7522	10	24hrs
22	180.693	2348.5	665	5687	10	24hrs
23	101.27	3148.24	650	8035	10	24hrs
24	89.91	2204.86	610	5768	10	24hrs
25	224.489	1369.84	485	16463	10	24hrs
26	92.094	3256.05	777	6336	10	24hrs
27	125.033	2056.64	533	5553	10	24hrs
28	67.928	4151.18	1010	11160	10	24hrs
29	144.629	2594.86	782	5653	10	24hrs
30	89.271	2980.87	943	6790	10	24hrs
31	106.581	2982.07	818	7285	10	24hrs
32	171.349	2620.79	703	6113	10	24hrs
33	146.612	2234.34	537	6046	10	24hrs
34	51.492	2808.58	688	7816	10	24hrs
35	108.698	2487.48	715	7435	10	24hrs
36	198.776	3342.47	614	8508	10	24hrs
37	50.618	1492.64	551	5027	10	24hrs
38	104.026	1680.61	557	4154	10	24hrs
39	112.463	2101.39	570	5590	10	24hrs
40	41.611	1492.17	590	3697	10	24hrs
41	91.355	2670.36	625	7173	10	24hrs
42	73.407	1708.71	619	4616	10	24hrs
43	55.324	2152.53	937	4830	10	24hrs
44	154.477	1922.42	618	5869	10	24hrs
45	95.422	1630.07	546	5179	10	24hrs
46	123.622	870.221	364	3481	10	24hrs
47	161.434	942.187	385	3281	10	24hrs
48	131.621	1786.47	563	5321	10	24hrs
49	71.121	1526.4	479	4521	10	24hrs
50	43.358	992.458	476	2686	10	24hrs
51	111.891	1043.95	462	3654	10	24hrs
52	124.294	803.296	352	3093	10	24hrs
53	138.511	2340.85	720	6462	10	24hrs
54	50.786	1377.95	561	4029	10	24hrs
55	159.619	1316.7	407	4252	10	24hrs
56	55.089	3012	1249	6154	10	24hrs
57	109.102	1561.81	514	4524	10	24hrs
58	147.754	921.572	388	4351	10	24hrs
59	96.565	1776.86	566	4874	10	24hrs
60	114.647	824.832	395	2551	10	24hrs
61	104.161	1335.32	457	4002	10	24hrs
62	105.337	1603.14	575	3910	10	24hrs
63	50.282	1414.06	526	4023	10	24hrs
64	42.955	997.221	439	2886	10	24hrs
65	50.585	804.464	361	2356	10	24hrs
66	125.47	2543.03	648	6730	10	24hrs
67	93.103	2807.05	661	7599	10	24hrs
68	110.547	2160.42	605	4767	10	24hrs
69	149.032	2035.6	515	5613	10	24hrs
70	93.237	612.577	283	2602	10	24hrs
71	150.746	1067.32	429	3842	10	24hrs
72	100.632	666.356	313	1939	10	24hrs
73	92.699	789.265	377	2329	10	24hrs
74	68.365	2001.58	578	4867	10	24hrs
75	140.763	1388.48	423	3680	10	24hrs
76	122.882	1027.27	402	2995	10	24hrs
77	88.868	2151.52	566	4613	10	24hrs
78	151.048	716.66	329	2347	10	24hrs
79	135.318	1242.81	419	4046	10	24hrs
80	115.421	1740.07	484	4097	10	24hrs
81	84.633	2590.92	653	5808	10	24hrs
82	282.132	673.385	279	4000	10	24hrs
83	48.501	2040.51	500	5638	10	24hrs
84	43.493	749.242	342	1902	10	24hrs
85	53.979	2226.2	537	8481	10	24hrs
86	107.186	1856.68	620	4362	10	24hrs
87	129.1	550.797	267	2374	10	24hrs
88	133.369	585.884	260	1958	10	24hrs
89	110.244	1861.89	523	5066	10	24hrs
90	99.018	2069.52	596	4957	10	24hrs
91	110.009	2068.12	553	4808	10	24hrs
92	114.479	1060.76	369	3295	10	24hrs
93	50.383	1499.88	456	4220	10	24hrs
94	94.279	1926.76	524	3953	10	24hrs
95	149.132	1421.84	513	3505	10	24hrs
96	128.159	1180.41	367	3285	10	24hrs
97	62.954	2369.19	782	4835	10	24hrs
98	82.482	1897.53	673	3858	10	24hrs
1	81.204	5998.4	1711	11812	1	36hrs
2	139.184	6797.72	1367	13871	1	36hrs
3	136.73	5828.85	1339	11216	1	36hrs
4	74.012	4344.56	1214	9106	1	36hrs
5	50.988	5092.45	1494	11242	1	36hrs
6	147.721	5412.82	1244	11524	1	36hrs
7	52.4	4201.27	1060	9326	1	36hrs
8	105.505	5343.5	1225	11864	1	36hrs
9	125.336	5146.94	1120	10984	1	36hrs
10	111.017	5515.26	1124	12301	1	36hrs
12	113.068	6246.67	1516	12458	1	36hrs
13	106.782	6336.17	1259	13143	1	36hrs
14	110.883	5067	1198	12460	1	36hrs
15	98.615	4426.37	906	9999	1	36hrs
16	142.444	6073.16	1326	14569	1	36hrs
17	101.842	5158.02	1266	11338	1	36hrs
18	92.33	5718.6	1006	11865	1	36hrs
19	66.852	5169.34	1352	10605	1	36hrs
20	96.296	4365.71	1328	9576	1	36hrs
21	137.873	3808.21	1147	9199	1	36hrs
22	108.9	4597.34	925	9968	1	36hrs
23	166.61	3969.67	1062	8658	1	36hrs
24	123.454	5759.94	1453	11466	1	36hrs
25	190.844	4847.13	915	11111	1	36hrs
26	142.746	5271.08	1267	11473	1	36hrs
27	116.026	4502.38	1246	10490	1	36hrs
28	84.935	3693.37	1001	7984	1	36hrs
29	80.532	5613.12	1217	11215	1	36hrs
30	119.151	4279.34	896	8949	1	36hrs
31	104.9	5523.03	1083	11640	1	36hrs
32	96.666	4150.55	1025	8875	1	36hrs
33	84.734	3890.01	1383	7321	1	36hrs
34	97.64	2821.56	954	6522	1	36hrs
35	99.825	3558.44	1051	7578	1	36hrs
36	87.086	2471.83	797	5800	1	36hrs
37	67.289	5497.96	1509	9469	1	36hrs
38	141.704	4770.31	647	10488	1	36hrs
39	46.988	5003.52	1193	9883	1	36hrs
40	160.359	4367.48	856	9824	1	36hrs
41	40.501	3559.44	1230	8897	1	36hrs
42	44.165	1723.75	810	3503	1	36hrs
43	178.072	4596.03	1066	9541	1	36hrs
44	58.853	5515.29	1777	9798	1	36hrs
45	115.488	4468.57	1081	8780	1	36hrs
46	102.749	4583.8	1075	8987	1	36hrs
47	81.809	4910.45	1181	10356	1	36hrs
49	86.582	4210.93	1106	9073	1	36hrs
50	155.687	3635.69	933	7193	1	36hrs
51	101.909	3929.7	904	8717	1	36hrs
52	98.111	4164.55	1324	8354	1	36hrs
53	92.061	2978.29	760	5761	1	36hrs
54	44.467	3950.39	1319	7075	1	36hrs
55	79.625	2666.38	633	5354	1	36hrs
56	88.666	3177.93	916	7039	1	36hrs
57	44.837	2211.18	877	4619	1	36hrs
1	47.459	6240.63	1832	13281	2	36hrs
2	107.219	7413.06	2841	14113	2	36hrs
3	141.402	4082.79	1160	10245	2	36hrs
4	140.259	5724.18	1807	11957	2	36hrs
5	137.604	6340.77	1639	12193	2	36hrs
6	124.395	4995.11	1260	11035	2	36hrs
7	147.788	5564.89	1201	10909	2	36hrs
8	163.081	7809.63	1718	14115	2	36hrs
9	66.416	4362.75	1077	10392	2	36hrs
10	114.379	5112.08	1082	10918	2	36hrs
11	111.589	5757.39	1352	10564	2	36hrs
12	46.787	4742.83	1302	10601	2	36hrs
13	98.985	5714.11	1502	11908	2	36hrs
14	93.506	7663.93	1987	14931	2	36hrs
15	92.901	7501.65	2123	13478	2	36hrs
16	120.866	4482.13	1077	9780	2	36hrs
17	54.383	4102.76	1089	8965	2	36hrs
18	109.068	6406.32	1205	12384	2	36hrs
19	146.645	5029.66	1370	9861	2	36hrs
20	118.58	4452.02	255	9956	2	36hrs
21	127.554	5819.02	1243	13957	2	36hrs
22	76.532	7223.87	1510	14302	2	36hrs
23	98.581	6117.56	1114	12315	2	36hrs
24	133.302	3454.86	756	7415	2	36hrs
25	64.701	4282.4	957	8137	2	36hrs
26	72.23	5135.06	1526	11963	2	36hrs
27	109.908	4308.65	799	11075	2	36hrs
28	166.409	5532.18	950	11973	2	36hrs
29	139.789	4960.54	1105	10897	2	36hrs
30	41.51	897.755	213	3892	2	36hrs
31	167.215	5317.95	1110	10801	2	36hrs
32	116.395	3933.6	848	9343	2	36hrs
33	82.179	5383.62	1268	11790	2	36hrs
34	132.428	5322.77	1088	11362	2	36hrs
35	106.379	5535.96	1071	10083	2	36hrs
36	148.427	5297.89	937	12284	2	36hrs
37	98.01	4624.62	1274	9804	2	36hrs
38	190.138	4760.04	838	11068	2	36hrs
39	51.223	5302.51	1299	9535	2	36hrs
40	134.612	5451.79	1040	9867	2	36hrs
41	130.478	5206.97	962	11229	2	36hrs
42	79.759	4106.62	874	7643	2	36hrs
43	109.068	4702.38	757	12469	2	36hrs
44	104.766	4678.01	893	9230	2	36hrs
45	84.364	4551	996	9142	2	36hrs
46	105.438	3724.8	650	7738	2	36hrs
47	99.254	5071.27	862	9540	2	36hrs
48	72.264	4111.96	866	8378	2	36hrs
49	153.771	3416.86	670	7664	2	36hrs
50	81.003	3712.36	773	7193	2	36hrs
51	134.411	2710.91	713	6557	2	36hrs
52	114.311	3778.11	811	23415	2	36hrs
53	53.811	3551.59	940	6327	2	36hrs
54	49.812	2821.14	659	6170	2	36hrs
55	58.315	2747.87	625	5836	2	36hrs
56	78.919	2988.45	665	6130	2	36hrs
1	131.823	5982.41	1238	12891	7	36hrs
2	73.776	6653.87	1734	13335	7	36hrs
3	84.465	5105.46	1465	10417	7	36hrs
4	53.643	4322.79	1050	8680	7	36hrs
5	115.857	5343.21	1050	11826	7	36hrs
6	47.022	4303.81	1157	8361	7	36hrs
7	148.729	5059.73	1132	9952	7	36hrs
8	104.026	5431.77	1223	11360	7	36hrs
9	52.265	5599.65	1476	12528	7	36hrs
10	86.347	5767.42	1303	12096	7	36hrs
11	46.114	6102.76	1676	12937	7	36hrs
12	95.119	5521.71	1062	10738	7	36hrs
13	55.391	5454.13	1217	11269	7	36hrs
14	146.847	4564.86	897	9722	7	36hrs
15	132.697	4889.48	864	10965	7	36hrs
16	99.388	4719.37	1050	10220	7	36hrs
17	82.549	5445.44	1390	10940	7	36hrs
18	64.735	4677.89	1225	11844	7	36hrs
19	86.044	4829.05	1396	10825	7	36hrs
20	116.429	7303.52	1773	13193	7	36hrs
21	88.801	3837.86	908	8203	7	36hrs
22	103.993	4625.93	1214	9945	7	36hrs
23	87.725	4411.11	1153	8431	7	36hrs
24	94.279	5160.51	1155	10853	7	36hrs
25	104.463	4215.3	1008	9739	7	36hrs
26	94.01	2934.12	724	6770	7	36hrs
27	106.379	3655.89	1077	8190	7	36hrs
28	104.262	2714.43	772	8077	7	36hrs
29	111.959	3224.5	762	7199	7	36hrs
30	101.337	3926.32	994	8046	7	36hrs
31	152.426	3719.22	728	7944	7	36hrs
32	53.274	4598.42	1004	9609	7	36hrs
33	108.026	4223.94	817	8720	7	36hrs
34	63.895	3141.56	743	6217	7	36hrs
35	136.831	4075.4	1066	9165	7	36hrs
36	50.686	4119.02	1004	8027	7	36hrs
37	85.07	3689.49	830	7324	7	36hrs
38	92.061	3796.01	760	6874	7	36hrs
39	184.458	2864.57	630	13859	7	36hrs
40	102.615	2692.41	577	9385	7	36hrs
41	125.84	4611.06	852	19815	7	36hrs
42	104.799	2638.74	741	6215	7	36hrs
1	88.027	5488.76	1848	11553	3	36hrs
2	86.414	7380.27	1955	15002	3	36hrs
3	101.136	4888.65	1211	10823	3	36hrs
4	70.953	6416.22	1395	14043	3	36hrs
5	81.036	6771.95	1556	13273	3	36hrs
6	112.832	4981.43	1409	10445	3	36hrs
7	42.35	4622.12	1301	9848	3	36hrs
8	148.326	6389.9	1493	16232	3	36hrs
9	82.314	4610.4	1170	9330	3	36hrs
10	179.685	4913.92	1612	11809	3	36hrs
11	118.244	5485.43	1185	12244	3	36hrs
12	402.09	4363.04	443	11853	3	36hrs
13	44.938	4346.17	1500	10723	3	36hrs
14	100.161	6374.99	1563	12960	3	36hrs
15	83.524	5913.86	1988	12080	3	36hrs
16	47.56	5885.07	1243	12171	3	36hrs
17	154.174	6739.24	1051	14494	3	36hrs
18	111.354	6596.08	1470	14670	3	36hrs
19	128.697	3638.68	493	11146	3	36hrs
20	130.714	6223.9	1284	13466	3	36hrs
21	115.252	5707.15	1242	11716	3	36hrs
22	217.195	4342.5	573	12498	3	36hrs
23	139.688	4172.99	890	8677	3	36hrs
24	58.987	5122.17	1805	10005	3	36hrs
25	110.076	5292.07	1350	11950	3	36hrs
26	97.64	4424.98	1189	9066	3	36hrs
27	120.731	3921.51	1077	9266	3	36hrs
28	106.682	6431.08	1442	13301	3	36hrs
29	58.45	4588.31	1108	9705	3	36hrs
30	118.647	5617.61	1098	11703	3	36hrs
31	50.484	5120.05	1487	11121	3	36hrs
32	131.89	5117.69	949	9970	3	36hrs
33	134.68	4688.06	1059	11705	3	36hrs
34	122.714	4540.09	1027	11287	3	36hrs
35	92.733	3459.7	1221	6960	3	36hrs
36	134.041	6367.94	1458	12221	3	36hrs
37	83.49	5201.61	1282	11301	3	36hrs
38	96.464	4511.31	977	10983	3	36hrs
39	156.762	4310.62	953	23392	3	36hrs
40	144.427	4820.6	1107	9542	3	36hrs
41	135.52	4714.28	1018	10347	3	36hrs
42	138.478	4236.79	808	8660	3	36hrs
43	43.526	5331.42	937	10411	3	36hrs
44	119.185	4263.69	913	8425	3	36hrs
45	122.076	3929.2	949	8681	3	36hrs
46	117.74	4928.95	1119	10850	3	36hrs
47	109.639	4616.16	955	9527	3	36hrs
48	89.708	3553.42	931	7806	3	36hrs
49	75.02	4710.61	1026	9642	3	36hrs
50	125.369	4895.58	994	10632	3	36hrs
51	48.097	3664.71	1177	6671	3	36hrs
52	44.535	3589.05	1180	7150	3	36hrs
53	98.951	4129.49	1044	8777	3	36hrs
54	111.085	5233.01	1252	10348	3	36hrs
55	122.344	5690.29	1149	9669	3	36hrs
56	42.854	3508.15	977	6232	3	36hrs
57	87.792	3552.07	955	7554	3	36hrs
58	115.521	3427.46	914	6797	3	36hrs
59	57.878	3338.36	780	7537	3	36hrs
60	81.977	2764.81	874	6477	3	36hrs
61	101.136	2328.68	722	5607	3	36hrs
62	86.28	4237.3	778	7600	3	36hrs
63	63.895	3529.81	1108	6901	3	36hrs
64	90.616	2541.83	664	5010	3	36hrs
65	85.574	4400.52	1150	8463	3	36hrs
66	147.519	4200.35	963	7776	3	36hrs
67	127.352	2546.67	743	5374	3	36hrs
68	68.936	3336.84	1065	6345	3	36hrs
69	95.456	3298.93	938	6691	3	36hrs
70	108.127	3684.78	1019	6883	3	36hrs
71	81.305	4525.72	1047	11241	3	36hrs
72	51.257	3249.12	756	7241	3	36hrs
73	45.812	2900.35	1080	6783	3	36hrs
74	43.19	3603.38	548	6469	3	36hrs
75	118.345	3056.16	918	6514	3	36hrs
76	64.769	2689.09	827	5452	3	36hrs
77	78.583	2967.62	775	6231	3	36hrs
78	69.037	2665.47	790	5382	3	36hrs
79	115.925	3026.27	832	5858	3	36hrs
80	93.17	2492.16	924	5451	3	36hrs
81	40.098	2614.34	730	4922	3	36hrs
82	61.811	2785.38	820	5358	3	36hrs
1	89.775	3613.49	969	8282	4	36hrs
2	103.287	6812.41	1351	14426	4	36hrs
3	103.825	4306.23	1057	8328	4	36hrs
4	104.026	5328.64	1175	11348	4	36hrs
5	121.672	7134.33	1296	14622	4	36hrs
6	138.579	4519.48	1146	11153	4	36hrs
7	122.546	5749.93	1328	14406	4	36hrs
8	115.891	4562.39	965	10561	4	36hrs
9	51.156	5575.29	962	10321	4	36hrs
10	68.802	4493.15	960	9891	4	36hrs
11	102.447	4608.83	822	11492	4	36hrs
12	124.025	5481.24	1202	11614	4	36hrs
13	101.169	5495.27	1015	12019	4	36hrs
14	44.972	5686.28	1752	10775	4	36hrs
15	108.967	4693.66	969	13616	4	36hrs
16	87.624	5289.08	1047	11338	4	36hrs
17	123.353	5452.32	991	12559	4	36hrs
18	113.337	6059.06	1191	12352	4	36hrs
19	49.778	4956.35	1655	9079	4	36hrs
20	126.479	4778.46	1164	10898	4	36hrs
21	67.021	4175.48	877	9001	4	36hrs
22	62.449	4325.03	1100	9802	4	36hrs
23	126.613	4380.5	901	11224	4	36hrs
24	122.445	3301.54	916	7747	4	36hrs
25	42.552	2455.71	863	5237	4	36hrs
26	43.19	3322.48	893	6818	4	36hrs
27	44.804	2954.4	912	8841	4	36hrs
28	45.476	2945.82	803	8254	4	36hrs
29	73.709	3669.04	1002	8026	4	36hrs
30	75.759	3722.32	764	9046	4	36hrs
31	86.145	3862.48	800	7832	4	36hrs
32	102.077	4083.22	879	9792	4	36hrs
33	97.808	3165.43	609	7159	4	36hrs
34	105.64	3476.31	1055	7640	4	36hrs
35	127.554	3276.89	579	6676	4	36hrs
36	71.188	2926.97	863	6293	4	36hrs
1	52.198	6595.49	2335	12402	5	36hrs
2	107.589	5116.05	1260	10476	5	36hrs
3	138.209	4935.15	787	11852	5	36hrs
4	90.884	3550.64	918	8689	5	36hrs
5	112.429	5437.14	688	16447	5	36hrs
6	54.383	5917.39	1176	13363	5	36hrs
7	79.188	4625.09	976	10127	5	36hrs
8	125.033	4879.85	616	25884	5	36hrs
9	141.872	4835.49	1024	9482	5	36hrs
10	163.921	5143.67	1272	12279	5	36hrs
11	98.783	3210.85	827	7989	5	36hrs
12	54.147	7090.88	1626	15484	5	36hrs
13	107.018	4740.89	990	11024	5	36hrs
14	97.775	7028.82	1251	19168	5	36hrs
15	51.526	5601.7	1479	14676	5	36hrs
16	69.978	5014.35	1024	11254	5	36hrs
17	41.51	7264.9	1502	17300	5	36hrs
18	54.853	3796.07	882	8778	5	36hrs
19	78.146	3916.62	882	8569	5	36hrs
20	93.775	8473.05	1789	43828	5	36hrs
21	151.788	3413.65	758	7795	5	36hrs
22	78.852	2313.36	837	5184	5	36hrs
23	75.289	5046.79	1301	10780	5	36hrs
24	79.658	5275.58	855	10563	5	36hrs
25	114.513	9057.32	1697	20181	5	36hrs
26	112.564	3248.07	888	8440	5	36hrs
27	105.068	4104.81	957	8054	5	36hrs
28	113.37	4827.79	871	10015	5	36hrs
29	106.346	3936.75	965	7602	5	36hrs
30	49.879	3516.91	1044	7339	5	36hrs
31	42.585	4046.2	1268	6728	5	36hrs
32	86.381	5220.63	973	10443	5	36hrs
33	62.685	3586.38	979	6873	5	36hrs
34	41.98	3371.33	1245	7199	5	36hrs
35	114.513	4220.15	1190	7280	5	36hrs
36	101.842	4836.14	1054	9349	5	36hrs
37	75.86	4045.06	957	8914	5	36hrs
38	166.61	5182.13	1282	9364	5	36hrs
39	103.858	3689.24	1170	6928	5	36hrs
40	53.576	2385.56	930	5460	5	36hrs
1	40.77	6601.06	2115	13350	6	36hrs
2	46.383	3869.23	1242	8432	6	36hrs
3	67.525	3771.03	1108	8457	6	36hrs
4	75.927	5066.64	1519	9986	6	36hrs
5	52.131	5665.26	1282	10930	6	36hrs
6	159.518	5717.4	1156	12276	6	36hrs
7	79.658	7018.65	1712	14557	6	36hrs
8	160.09	4943.08	1331	11977	6	36hrs
9	54.584	4705.16	1276	10525	6	36hrs
10	44.871	6383.11	1904	12338	6	36hrs
11	56.567	4226.71	1160	8766	6	36hrs
12	49.039	6576.57	1904	12513	6	36hrs
13	89.137	3336.61	1019	8364	6	36hrs
14	123.722	6588.62	1490	14050	6	36hrs
15	107.051	6449.34	1559	12414	6	36hrs
16	87.792	6474.09	934	13488	6	36hrs
17	77.944	3964.01	796	9101	6	36hrs
18	84.229	5138.64	905	13308	6	36hrs
19	59.156	3752.8	869	49567	6	36hrs
20	94.313	4911.28	1143	10203	6	36hrs
21	111.858	5102.55	1186	11043	6	36hrs
22	68.13	5481.03	801	11724	6	36hrs
23	104.127	5630.26	1116	11897	6	36hrs
24	116.53	5344.37	1218	11728	6	36hrs
25	48.299	5473.4	815	10861	6	36hrs
26	92.666	6406.65	1544	11229	6	36hrs
27	45.308	7078.06	1663	14591	6	36hrs
28	111.32	5052.19	1171	10871	6	36hrs
29	228.119	6230.39	1353	13645	6	36hrs
30	77.541	4727.64	972	9692	6	36hrs
31	118.109	4035.78	937	65535	6	36hrs
32	113.572	3638.12	885	8049	6	36hrs
33	117.941	6157.14	1317	14102	6	36hrs
34	56.332	7800.57	2442	15208	6	36hrs
35	45.577	3979.14	1081	8556	6	36hrs
36	60.601	4728.25	1283	7862	6	36hrs
37	54.719	4489.57	1185	8705	6	36hrs
38	108.093	5379.49	1065	12377	6	36hrs
39	107.522	6172.73	948	13171	6	36hrs
40	86.717	5598.3	1493	12100	6	36hrs
41	134.276	4068.25	823	10410	6	36hrs
42	92.867	6342.2	1142	12411	6	36hrs
43	50.551	4530.98	1200	65535	6	36hrs
44	150.544	4596.64	598	13085	6	36hrs
45	47.459	6099.56	1853	11677	6	36hrs
46	43.19	3803.03	1306	7438	6	36hrs
47	87.456	7202.4	1448	13702	6	36hrs
48	64.937	3354.64	1006	8072	6	36hrs
49	180.895	3954.96	993	9043	6	36hrs
50	110.144	3174.37	771	8680	6	36hrs
51	77.978	3805.14	989	6735	6	36hrs
52	127.285	5523.2	1311	11157	6	36hrs
53	107.757	6525.69	1282	13936	6	36hrs
54	160.09	3400.49	1015	7570	6	36hrs
55	143.419	3846.93	747	7676	6	36hrs
56	107.556	3142.03	651	7080	6	36hrs
57	91.859	5515.22	1278	10611	6	36hrs
58	113.942	4283.22	953	9892	6	36hrs
59	115.622	5394.42	883	11480	6	36hrs
60	150.779	2810.04	857	5724	6	36hrs
61	104.967	4221.9	884	8957	6	36hrs
62	196.692	3353.18	930	8045	6	36hrs
63	125.504	3107.43	647	7001	6	36hrs
64	70.382	5063.56	1131	9730	6	36hrs
65	134.243	4139.74	812	8384	6	36hrs
66	195.146	3373.53	522	8304	6	36hrs
67	106.883	5451.77	1353	10499	6	36hrs
68	74.751	4040.14	1360	7507	6	36hrs
69	74.381	4186.46	1272	7424	6	36hrs
70	63.626	4135.74	1063	8688	6	36hrs
71	94.682	4028.91	931	7957	6	36hrs
72	115.219	4455.49	1001	10339	6	36hrs
73	123.588	3035.46	920	7454	6	36hrs
74	98.649	4102.26	878	7849	6	36hrs
75	111.421	4186.15	1089	8657	6	36hrs
76	104.295	3902.97	838	8424	6	36hrs
77	146.107	2759.13	700	6980	6	36hrs
78	66.55	2608.83	1025	4836	6	36hrs
79	47.089	4154.16	1229	8515	6	36hrs
80	62.786	2400.49	804	4678	6	36hrs
81	153.099	3832.78	814	8626	6	36hrs
82	77.709	3409.57	890	7627	6	36hrs
83	117.135	3832.36	785	7974	6	36hrs
84	135.587	2961.2	571	6537	6	36hrs
85	73.776	2105.45	677	4456	6	36hrs
86	175.215	2217.06	614	5398	6	36hrs
87	149.536	2839.71	642	6041	6	36hrs
88	75.961	3542.9	845	8029	6	36hrs
89	136.663	2949.73	646	6233	6	36hrs
90	49.24	2018.26	717	3886	6	36hrs
91	116.026	4107.61	836	8827	6	36hrs
92	151.821	2222.88	574	4866	6	36hrs
93	110.984	2747.98	742	6001	6	36hrs
94	47.19	3551.15	931	6819	6	36hrs
95	57.811	2479.98	547	5252	6	36hrs
96	48.803	3105.75	834	5856	6	36hrs
1	46.955	5854.33	2018	13172	8	36hrs
2	68.399	4233.9	1812	8124	8	36hrs
3	53.811	5262.35	1728	10794	8	36hrs
4	137.974	5362.73	1355	13262	8	36hrs
5	133.167	5580.3	1125	11899	8	36hrs
6	117.74	5115.6	1134	11229	8	36hrs
7	86.885	5356.28	1282	10950	8	36hrs
8	45.341	6213.74	1718	12619	8	36hrs
[truncated: 603 more rows]

## Sheet: ExtFig 1b KLF2SOX2 0hrs 2iLIF
areaNR5A2_48hrs	mean_NR5A2_48hrs	min_NR5A2_48hrs	max_NR5A2_48hrs	area_SOX2_48hrs	mean_SOX2_48hrs	min_SOX2_48hrs	max_SOX2_48hrs	area_KLF2_48hrs	mean_KLF2_48hrs	min_KLF2_48hrs	max_KLF2_48hrs
35.09	4.783.484	1567	13598	35.09	681.599	329	1390	35.09	17607.2	8400	31596
35.191	5.576.588	2124	12893	35.191	691.365	275	1461	35.191	21.265.795	9404	34808
99.22	4.417.697	1188	11935	99.22	1.159.948	397	2315	99.22	20.454.586	5405	36631
146.141	7.631.748	2835	19727	146.141	1.064.048	374	2574	146.141	23.086.951	6522	39055
26.418	5.850.441	2083	12841	26.418	919.015	464	1608	26.418	23232.2	9558	36027
53.979	5.755.199	2057	12988	53.979	886.554	307	1763	53.979	22.807.451	9028	39206
105.976	4.509.454	1401	11068	105.976	1.010.884	280	2165	105.976	20.415.802	5073	39367
247.512	5.231.892	1536	16698	247.512	969.782	253	2122	247.512	24279	6021	43923
29.309	6.117.874	1665	13635	29.309	1.153.782	314	2104	29.309	30.588.252	7994	46689
79.053	5.061.569	2085	14059	79.053	987.049	283	2407	79.053	30.229.852	8022	47762
36.771	6.208.837	2218	16068	36.771	1.140.689	286	2278	36.771	32.202.653	9181	50272
34.182	4.759.113	1999	11606	34.182	770.259	285	1760	34.182	20.829.332	6245	35738
50.585	5.223.095	1853	11727	50.585	674.942	243	1310	50.585	21.969.728	9574	37749
76.465	4.815.077	1771	15595	76.465	961.411	224	1932	76.465	31.934.619	8747	49647
175.349	4.426.801	1553	13658	175.349	740.179	209	1738	175.349	18.344.288	4294	35449
114.816	7.092.839	2133	15702	114.816	971.995	192	2238	114.816	19.447.688	4699	37967
114.278	4.221.128	1384	9956	114.278	897.575	191	1731	114.278	22.767.768	5432	43095
78.146	6.569.448	2077	65535	78.146	1.020.562	267	2521	78.146	22.974.328	7474	52980
59.761	4.985.655	2149	12205	59.761	820.089	408	1590	59.761	21.713.139	8387	38014
60.433	5.717.304	2744	14421	60.433	1.090.868	253	2038	60.433	30.127.345	7014	47153
52.467	5.177.752	1546	12933	52.467	1.027.863	518	1829	52.467	23.691.422	9641	43799
37.678	3.705.568	1131	9413	37.678	1.121.295	629	1811	37.678	19.742.193	8990	35722
100.766	4.254.108	1536	11087	100.766	579.598	188	1373	100.766	12.602.417	3597	26003
77.81	6455.06	2466	22150	77.81	853.929	219	2187	77.81	17.312.784	4144	34566
199.179	6152.9	2170	17825	199.179	675.746	175	1620	199.179	21.550.027	3179	42328
94.851	5.758.331	1531	14840	94.851	977.078	272	2017	94.851	18.802.628	4398	36120
100.094	6.308.906	2259	15786	100.094	732.474	277	1489	100.094	13.450.196	5676	27441
205.566	4.983.188	1467	22767	205.566	1.373.586	177	2826	205.566	31.276.814	3409	54752
74.516	4.018.935	1377	11677	74.516	1.004.363	382	1908	74.516	15.711.804	6904	30202
204.86	5.158.129	1560	14774	204.86	943.722	171	1903	204.86	20.161.491	3369	37213
120.933	4.129.113	1493	12635	120.933	744.543	175	1664	120.933	19.330.192	3823	35632
24.368	4.639.788	2235	9161	24.368	749.497	211	1347	24.368	19.119.977	4717	31122
81.473	4.356.861	1181	13536	81.473	916.979	276	1709	81.473	14057.6	3450	26970
121.84	4.266.717	1294	11504	121.84	885.009	182	1813	121.84	19413.1	4105	35609
49.644	5.666.049	2936	13642	49.644	1.128.597	316	2041	49.644	20.964.179	6435	38505
102.682	4.646.679	1633	20276	102.682	711.432	171	1602	102.682	21.579.275	3827	39530
194.541	4.319.059	1150	12754	194.541	1.180.431	181	2331	194.541	25.572.592	2881	48525
98.884	6.602.229	2365	16758	98.884	792.569	230	1664	98.884	13.880.726	4850	26380
120.395	4.767.757	1415	12057	120.395	882.534	200	1878	120.395	19.068.252	3126	38968
101.506	4.452.346	1508	10661	101.506	834.863	168	1574	101.506	17.431.235	5033	34099
118.681	6.497.474	2463	15908	118.681	721.437	197	1642	118.681	15.064.459	4035	30673
53.845	4.286.588	2115	9365	53.845	746.808	220	1373	53.845	14040.3	4136	27561
54.584	4.265.034	1425	10446	54.584	749.454	316	1385	54.584	19.192.534	6682	29827
189.298	5.092.582	1712	14967	189.298	991.336	176	2166	189.298	19489.1	2703	40022
83.187	5.055.414	1749	12920	83.187	991.581	172	1865	83.187	20.113.861	3983	34793
236.757	4812.12	1625	16197	236.757	693.956	158	1655	236.757	18.027.179	2949	31948
98.783	4.628.205	2083	11877	98.783	769.168	202	1641	98.783	11211.7	3209	24662
73.776	4.405.321	1822	10815	73.776	815.745	220	1975	73.776	16.299.579	3989	32339
27.326	4.670.661	2022	9490	27.326	741.588	288	1448	27.326	20.270.294	6890	32654
59.895	4.366.875	1392	16611	59.895	770.678	256	1403	59.895	13.667.288	5120	25853
115.857	5.912.349	2203	13157	115.857	766.524	174	1653	115.857	15.674.815	4141	26199
157.199	4.574.158	1586	11452	157.199	933.618	177	1836	157.199	11.782.505	3031	21174
110.11	4.039.876	1492	11167	110.11	780.523	172	1597	110.11	18.288.812	3065	32471
74.919	4.394.614	2047	10859	74.919	709.613	189	1452	74.919	9.820.432	3231	18726
122.378	3.703.651	1176	8415	122.378	843.351	189	1586	122.378	18.273.811	3477	32667
143.082	4.561.228	1510	13838	143.082	921.37	190	1776	143.082	12.369.289	1978	23476
34.216	7.071.391	2062	16254	34.216	850.393	237	1620	34.216	14.846.259	3995	28344
126.445	4.064.801	1582	10486	126.445	592.283	153	1164	126.445	14763	3220	27331
131.587	4.640.876	1391	11991	131.587	966.756	288	2077	131.587	12.183.857	3318	21414
137.436	4.102.382	1597	8701	137.436	560.242	150	1205	137.436	14465.1	3070	26069
157.771	4.729.745	1531	10780	157.771	687.231	169	1564	157.771	9.622.331	2164	18216
95.287	4.551.224	1532	12284	95.287	368.438	157	818	95.287	9.147.504	2806	19088
61.744	6.441.228	2970	12580	61.744	713.033	237	1309	61.744	9.980.401	3956	21645
141.469	4.856.523	1650	11351	141.469	567.273	174	1477	141.469	8.971.168	2718	17410
149.569	3.899.429	1138	9319	149.569	378.66	129	771	149.569	12.170.755	2497	22067
91.893	4.964.673	1365	13723	91.893	714.163	192	1399	91.893	9.145.542	2733	16956
92.666	4.951.565	1774	13070	92.666	1.105.702	248	2079	92.666	10.107.386	3701	17557
86.179	5.325.208	1945	14039	86.179	869.23	162	1627	86.179	15221.8	3543	26799
75.927	4.401.144	1748	9495	75.927	529.184	184	1234	75.927	8.873.162	3251	19629
62.214	5195.5	1139	12949	62.214	589.82	176	1503	62.214	12.010.006	2871	21971
170.039	3.549.924	1049	19192	170.039	595.419	145	1318	170.039	9945.19	2021	22560
78.112	5592.63	2086	12693	78.112	405.596	158	848	78.112	13.727.426	3432	24839
32.704	3.883.783	1114	9739	32.704	459.563	215	989	32.704	8.756.879	3325	17648
23.326	4.854.595	2661	11131	23.326	509.366	234	1125	23.326	9.677.974	4181	18385
84.162	3.873.945	1395	11032	84.162	565.428	156	1080	84.162	9660.44	2538	16532
88.599	4.354.517	1522	10686	88.599	571.2	181	1098	88.599	9.790.084	3147	18802
158.913	4.468.904	1279	12620	158.913	594.291	168	1385	158.913	6.717.129	1888	13048
35.056	5.240.748	2657	10426	35.056	736.607	248	1430	35.056	8.723.177	3422	14783
88.532	4.142.723	1279	8883	88.532	671.214	171	1346	88.532	8504.08	2531	14424
100.901	3763.55	1503	10711	100.901	590.002	210	1249	100.901	7.697.798	1911	13378
65.844	3.830.971	1468	9115	65.844	526.932	147	1190	65.844	8.748.113	1817	16973
103.186	4.901.072	1731	12753	103.186	871.657	239	1476	103.186	15232.8	3286	25934
115.857	5.283.179	1882	12711	115.857	756.549	180	1373	115.857	9.775.864	1828	17104
61.777	5.648.799	2320	11832	61.777	905.458	290	1629	61.777	8.899.033	3186	17118
108.799	3.818.343	1395	10722	108.799	707.166	201	1271	108.799	6.920.007	2028	11770
100.934	3.545.714	1105	9009	100.934	343.868	182	688	100.934	5.287.449	2255	11391
87.053	3.709.722	1207	9618	87.053	563.062	147	1104	87.053	8.522.721	2084	14088
45.072	3.790.725	1531	9929	45.072	813.417	329	1335	45.072	10.554.804	5382	17494
73.911	5.023.972	1897	13644	73.911	794.476	202	1442	73.911	8.725.237	4077	16340
31.124	3.480.342	1186	7529	31.124	635.592	191	1197	31.124	6.686.273	2529	10298
23.998	3569.71	1862	6383	23.998	634.62	210	1245	23.998	6.837.301	3302	10823
28.637	3.524.827	1585	7340	28.637	493.592	263	827	28.637	6.935.444	4220	10595
36.871	5.144.208	1831	14645	36.871	1.113.119	531	1988	36.871	19.384.484	9230	36195
145.738	4.334.003	1152	12183	145.738	834.303	206	1839	145.738	19.844.864	3638	42023
48.064	5.347.259	1650	13622	48.064	1.041.817	382	2294	48.064	20.596.594	9370	33535
89.271	5.179.047	2094	14296	89.271	766.744	232	1568	89.271	16.448.165	3924	35464
172.559	4.824.642	1586	16122	172.559	1.002.542	227	2081	172.559	17937.9	3344	35520
170.476	4.661.891	1524	15649	170.476	921.252	201	1928	170.476	20.255.901	4578	39502
108.093	7.332.591	2669	15639	108.093	1.081.295	269	2073	108.093	14.278.835	3955	25924
81.339	4.823.124	1954	16886	81.339	954.434	317	1715	81.339	11.225.298	4145	20602
77.911	4.452.905	1625	10959	77.911	871.897	266	1623	77.911	14.285.729	4990	26898
140.898	4.614.569	1093	10868	140.898	781.199	205	1578	140.898	17.974.482	2860	33207
81.541	3.855.209	883	12205	81.541	629.242	177	1323	81.541	10.628.332	3056	19959
85.54	4.384.551	1539	10918	85.54	928.451	211	1857	85.54	10.665.149	3277	21606
112.933	4.344.732	1458	14502	112.933	860.466	161	1956	112.933	13.507.379	2470	26360
97.674	6.183.606	2586	14315	97.674	876.795	181	1971	97.674	10.424.164	2596	19500
117.437	4.282.169	1446	10171	117.437	922.911	210	1853	117.437	22.178.299	4333	38829
166.98	4.609.235	1169	11488	166.98	845.521	173	1735	166.98	21.137.191	4566	38147
58.786	4.861.122	2223	13319	58.786	798.401	239	1577	58.786	16.933.971	4663	27710
68.466	4.607.401	2081	11758	68.466	817.089	258	1701	68.466	16.803.587	5160	29808
50.921	1.019.087	255	4069	50.921	186.728	102	364	50.921	2269.37	407	5009
82.986	3.990.791	1693	9594	82.986	766.23	200	1636	82.986	16.655.177	3732	31592
104.631	4836.58	1920	12322	104.631	787.372	227	1712	104.631	16.767.975	3743	30565
94.884	3.750.351	1643	8615	94.884	691.868	230	1329	94.884	13.037.367	3839	22366
163.955	4.912.391	1868	14723	163.955	749.949	179	1404	163.955	15593.2	3427	28079
162.442	4.001.863	1382	11937	162.442	764.611	155	1403	162.442	16.485.977	3073	31264
96.699	4.315.536	1753	12024	96.699	671.759	214	1377	96.699	13.786.579	3807	23396
46.383	4.112.131	1590	10557	46.383	1.195.256	308	2216	46.383	31.834.275	10635	56439
76.667	4.740.071	1430	10847	76.667	1.254.028	314	2282	76.667	36.607.604	8412	63914
158.376	6.250.662	1993	14869	158.376	1.309.908	284	2430	158.376	37.817.944	7902	65535
32.771	4.456.749	1871	10043	32.771	1.176.712	291	2041	32.771	33940.9	8224	55598
127.789	4.771.287	1450	13540	127.789	1456.06	273	2561	127.789	39.830.534	7265	65535
163.989	4.663.995	1695	11207	163.989	1.154.097	208	2100	163.989	35.061.788	5652	64938
178.677	5.107.033	1253	15413	178.677	1248.44	247	2564	178.677	31.054.474	5268	55107
43.862	4.272.058	1962	10135	43.862	949.042	271	1805	43.862	15.666.536	5167	28161
121.034	4.746.288	1441	14703	121.034	930.523	195	1832	121.034	21.187.179	4631	36387
64.063	4.929.517	2359	11598	64.063	886.502	252	1670	64.063	16.296.277	4947	27655
92.935	4.635.189	2049	9615	92.935	869.87	174	1558	92.935	12.548.397	3470	23384
159.149	5.137.999	1811	16172	159.149	1.451.452	224	2700	159.149	32.882.433	4479	61582
141.57	5.334.209	2134	17079	141.57	814.037	189	1735	141.57	21.427.057	3837	39082
123.588	6.224.714	2376	14981	123.588	1.133.433	263	2151	123.588	16.339.369	4991	30291
107.724	4.721.386	1608	16122	107.724	943.196	209	1849	107.724	24.889.275	4075	44192
112.564	4.778.523	1862	12405	112.564	935.923	228	1954	112.564	19.540.151	4631	36417
98.346	4.717.286	1932	10835	98.346	760.79	206	1404	98.346	11.093.595	3288	19410
113.303	4.366.828	1637	11827	113.303	1.301.444	157	2739	113.303	29801.2	3026	54700
86.28	6.506.005	1715	17641	86.28	1.056.624	188	2103	86.28	18.446.763	4850	36370
146.477	4584.74	1369	16096	146.477	1.449.928	253	2658	146.477	34.082.883	5122	56996
118.882	4.814.975	1509	11370	118.882	990.966	175	1836	118.882	20.722.973	3888	39990
116.16	4.646.052	1507	11218	116.16	796.015	177	1470	116.16	21.559.996	4412	38917
127.823	4375.67	1333	12919	127.823	1.390.369	288	2641	127.823	26.385.917	5077	50408
88.263	5.160.338	1953	12533	88.263	1.000.778	244	2080	88.263	19.734.458	4433	34385
94.716	3973.91	1614	10252	94.716	806.628	184	2008	94.716	19.196.125	5291	35521
32.636	3.541.508	1235	8607	32.636	887.476	207	1526	32.636	10.866.713	3905	18659
92.33	4.001.365	1604	9766	92.33	1.127.884	255	2080	92.33	13.514.831	3559	25550
58.685	1.610.001	426	5066	58.685	215.863	111	463	58.685	3.104.932	744	10409
65.206	4.822.346	1496	9832	65.206	1003.29	317	1767	65.206	19.590.308	5028	36868
36.67	3.793.788	1413	8464	36.67	917.743	553	1624	36.67	16746.3	9469	32367
109.202	4.933.594	1554	12459	109.202	865.614	281	1832	109.202	20203.2	5989	38735
31.09	4.876.778	2319	10019	31.09	1.109.657	441	1930	31.09	24.255.106	11512	39966
29.443	4.830.785	2457	10483	29.443	881.75	309	1582	29.443	15.406.903	6732	27275
78.65	4.432.916	1622	9886	78.65	829.562	295	1538	78.65	15.860.379	6112	34389
32.401	5.803.173	2389	13805	32.401	784.788	295	1405	32.401	14.930.393	5301	25678
69.541	4.910.459	1492	12139	69.541	1.132.365	300	1911	69.541	24.654.644	6912	43195
88.868	4547.46	1679	11570	88.868	800.216	242	1748	88.868	16.057.028	4553	33690
50.652	5.258.488	2289	11977	50.652	766.591	211	1444	50.652	13.752.418	3887	25734
85.977	6.495.104	2572	15611	85.977	832.644	210	1569	85.977	21.877.851	5243	38067
86.112	4.694.756	1744	16056	86.112	752.515	255	1627	86.112	12.525.238	3916	24936
117	5.288.666	1419	12482	117	720.278	213	1613	117	12.308.862	3827	24403
130.613	4.421.417	1626	12641	130.613	1.232.484	240	2677	130.613	30.516.669	5499	54247
170.139	4563.54	1626	11798	170.139	1.033.363	181	1947	170.139	19.060.556	3822	36129
50.753	4.759.792	1720	12208	50.753	780.297	269	1455	50.753	11.370.165	4117	21372
29.847	3795.83	1367	9121	29.847	695.287	236	1474	29.847	11.447.823	5192	25411
26.351	3.939.862	1389	10508	26.351	724.009	277	1385	26.351	11.465.005	4202	21909
77.474	5.286.773	2387	13256	77.474	885.37	237	1838	77.474	19.732.226	6047	36663
155.787	4.950.391	2156	11016	155.787	902.619	204	1696	155.787	18.212.732	3545	36347
63.088	4165.27	1545	9057	63.088	737.509	223	1651	63.088	10.930.877	3557	22353
26.351	4.890.226	1253	9721	26.351	595.662	254	1249	26.351	8.192.495	2551	15536
116.496	5.063.903	1936	11611	116.496	685.361	216	1523	116.496	12.096.593	3618	23054
55.391	5.644.671	2504	11944	55.391	706.908	220	1887	55.391	16.614.689	4991	35775
29.914	4.498.029	1676	10992	29.914	742.675	205	1684	29.914	10645.8	3296	18381
47.156	4.162.802	1506	9994	47.156	832.619	190	1733	47.156	10.790.797	3166	20344
25.208	4441.06	1907	9905	25.208	865.748	266	1685	25.208	11.538.624	4098	21759
74.146	4.080.038	1456	9203	74.146	805.402	247	1608	74.146	9.626.553	3072	23794
96.968	3.942.619	1402	11953	96.968	892.925	218	1630	96.968	9.395.763	2685	19784
25.477	4428.09	1611	9776	25.477	801.97	204	1512	25.477	10.793.091	3439	19315
29.847	4.171.297	1711	10883	29.847	811.707	290	1345	29.847	11.751.074	3289	23187
23.662	4.111.747	1479	8337	23.662	789.74	237	1405	23.662	9.644.435	2947	20861
77.44	4.938.105	1792	12607	77.44	789.32	219	1817	77.44	12.374.401	2568	23672
121.471	4.377.374	1373	13301	121.471	754.906	202	1441	121.471	11.807.836	3224	24276
109.135	4.390.334	1535	12395	109.135	674.573	221	1614	109.135	21.255.501	4125	35784
134.612	5359.8	2365	12885	134.612	811.905	234	1671	134.612	13.668.694	3682	28851
107.959	4.543.172	1889	10944	107.959	715.61	191	1479	107.959	11.029.759	2760	21532
40.064	6617.65	3608	13051	40.064	1.079.679	352	2374	40.064	8.548.139	4342	16948
113.874	4.979.047	1850	15004	113.874	734.279	177	1612	113.874	12.579.297	2811	24647
100.296	4.411.147	1567	10763	100.296	810.726	233	1450	100.296	11654.4	3651	20894
115.857	4.338.054	1440	11363	115.857	671.219	188	1311	115.857	12.431.655	2780	25262
127.319	4.614.471	1695	11919	127.319	781.248	176	1569	127.319	11.315.956	2083	23438
84.263	4.078.505	1671	10262	84.263	613.045	171	1190	84.263	10.068.496	2855	18513
119.185	4.284.723	930	10260	119.185	686.891	130	1415	119.185	10.654.534	2184	21397
39.359	4477.25	1517	9285	39.359	703.734	256	1293	39.359	19.237.289	5214	33464
58.416	4.733.174	1994	10665	58.416	691.82	198	1345	58.416	18.938.058	4917	33976
101.606	4.825.281	1671	10543	101.606	573.446	176	1201	101.606	9.934.432	2719	19439
83.692	4.360.558	1588	11514	83.692	718.862	206	1443	83.692	9.092.882	3090	18893
161.064	4.719.667	1295	12010	161.064	586.939	175	1175	161.064	9.147.986	2656	18963
112.866	4.379.784	1712	11455	112.866	822.448	202	1529	112.866	12.998.047	3557	25025
128.428	5.068.114	1637	12998	128.428	578.622	163	1170	128.428	16.048.862	4105	29333
99.254	4667.02	1838	9865	99.254	670.867	224	1396	99.254	13247	2947	24396
98.245	4.202.388	1706	10382	98.245	670.333	210	1279	98.245	11.831.669	3577	25288
133.47	4.154.511	1398	10722	133.47	623.191	160	1328	133.47	14.813.617	3047	26705
122.076	4.604.689	1896	12142	122.076	769.546	204	1395	122.076	16.082.095	2904	29651
117.37	4.403.379	1516	12387	117.37	748.731	213	1293	117.37	10.406.607	2150	20728
192.995	4.528.665	1094	14199	192.995	638.766	163	1344	192.995	14.989.807	3332	26219
66.651	4.156.438	1327	8473	66.651	780.183	194	1408	66.651	11.353.609	2624	18085
84.935	4.845.799	1704	11057	84.935	765.499	190	1467	84.935	16.459.056	3817	26547
74.886	4148.43	1631	10365	74.886	803.332	194	1356	74.886	11.877.734	2829	21919
124.496	4.892.199	1797	11410	124.496	659.085	163	1312	124.496	12.521.548	2580	22576
123.117	4.237.649	1345	10524	123.117	685.489	167	1209	123.117	12.054.611	2972	21148
28.603	5.448.726	2533	11053	28.603	1.185.754	650	2036	28.603	24.855.179	11463	41820
32.636	5.389.263	2413	11877	32.636	901.943	229	1660	32.636	18.665.578	5094	33890
53.979	5.925.143	2604	12520	53.979	1.438.686	278	2615	53.979	30.544.997	5691	56626
155.586	5.584.484	2296	12657	155.586	1.058.987	257	2390	155.586	19.824.244	5093	40156
106.816	7.993.218	2549	21025	106.816	1.142.123	278	2369	106.816	19.114.632	5407	35484
106.984	6.580.239	2267	14752	106.984	1.276.453	239	2369	106.984	19.342.754	5746	35956
122.378	5465.78	1987	12240	122.378	784.254	206	1562	122.378	15.441.232	3453	29368
23.696	5.643.346	2403	11401	23.696	792.532	282	1407	23.696	15.325.295	6271	24869
144.965	8.154.319	3377	20872	144.965	1.197.449	237	2278	144.965	27.258.744	5335	46992
59.29	6.707.349	2557	16320	59.29	1056.4	294	1898	59.29	19.183.824	5802	34994
53.744	6.658.922	2733	15900	53.744	1.046.451	247	2356	53.744	18814.6	5871	32604
114.883	5.007.715	2216	16797	114.883	1.122.511	276	2048	114.883	26686.8	5718	48299
102.615	6.418.391	2751	13843	102.615	1.308.947	327	2275	102.615	28.066.316	7063	50172
125.168	5.636.884	2303	12798	125.168	984.433	269	1995	125.168	22.836.569	4665	42155
59.122	5.362.543	2276	13399	59.122	512.406	175	1147	59.122	8.041.681	3065	16498
179.349	5.041.994	1717	15035	179.349	832.943	234	1868	179.349	20.014.287	4148	38145
110.984	4.932.387	1608	13254	110.984	1.070.003	244	2251	110.984	27.508.821	5147	49504
160.426	6.215.281	2407	18047	160.426	717.643	225	1724	160.426	11.048.603	3225	22491
178.878	6.837.424	2611	22223	178.878	746.264	176	1631	178.878	12.396.381	2436	24146
98.548	7433.14	3731	15618	98.548	1272.01	252	2237	98.548	27.815.883	5002	45161
85.776	8.170.807	3052	22213	85.776	1402.52	267	2469	85.776	20.493.843	3438	39803
109.001	5.481.283	1497	41795	109.001	1041.55	228	1837	109.001	22.802.804	4630	39352
127.386	5.225.065	1559	11721	127.386	747.327	255	1717	127.386	20.343.782	5039	39205
62.987	7.136.854	2806	14962	62.987	802.812	236	1751	62.987	15.462.765	4555	29740
152.527	6.937.298	2677	17650	152.527	1.008.946	190	2110	152.527	14.005.456	3278	27510
117.37	5.278.405	2217	23463	117.37	881.684	237	1716	117.37	19158.6	4877	36492
115.521	4.705.579	1325	10631	115.521	785.938	234	1642	115.521	18.554.285	4654	39055
152.46	4.758.692	1247	11854	152.46	592.8	188	1459	152.46	10.755.663	2778	25703
141.436	6.085.989	1641	15321	141.436	824.562	203	1726	141.436	10.772.799	2324	22416
57.139	6.329.387	1938	12366	57.139	603.471	230	1433	57.139	10552	4087	23924
163.148	4.915.577	1974	30522	163.148	697.319	187	1465	163.148	16.214.781	3349	33930
139.486	5.771.703	1861	23677	139.486	691.185	182	1370	139.486	9.761.676	3031	21896
160.359	5.603.581	1519	12693	160.359	725.284	155	1507	160.359	10.290.505	1402	21247
43.123	1.283.604	197	7206	43.123	191.875	107	378	43.123	2.779.288	463	6392
26.62	4.556.317	2091	12589	26.62	923.538	528	1728	26.62	11.897.659	7141	23315
40.938	5.773.031	2312	11325	40.938	849.671	375	1785	40.938	13.762.583	6017	25853
31.426	4.253.355	1489	10378	31.426	1.027.479	622	1843	31.426	11.863.461	5881	21947
43.795	4.991.173	1727	10383	43.795	1.075.098	246	2050	43.795	14.877.678	5259	24121
109.337	4.557.518	1585	13735	109.337	777.045	234	1487	109.337	12.757.799	3529	22667
80.801	4.524.333	1868	11892	80.801	882.282	308	1702	80.801	13.381.125	4067	29116
152.964	5.321.933	1479	15681	152.964	738.003	218	1510	152.964	16.914.402	4519	33450
157.502	5.813.158	1498	14540	157.502	651.27	194	1565	157.502	10.532.383	2973	23705
90.952	5.615.729	1406	13217	90.952	814.704	226	1898	90.952	11.435.463	4192	24668
104.228	4.943.264	1506	12557	104.228	962.327	222	1884	104.228	14.601.075	3922	28946
26.317	4.588.218	1502	9963	26.317	1.012.552	675	1664	26.317	7.922.761	4463	14422
172.761	4.816.258	1116	13222	172.761	915.753	187	2043	172.761	13.823.464	3107	28884
196.659	4.599.743	1283	12630	196.659	712.984	187	1607	196.659	9.927.004	2678	22209
177.198	4.821.571	1413	12540	177.198	800.879	210	1756	177.198	10.309.064	2378	19653
175.618	4.121.599	1154	10762	175.618	649.153	174	1508	175.618	10.426.356	2474	23869
28.569	3.917.091	1729	13646	28.569	380.244	198	678	28.569	5.415.565	2354	10974
30.989	3.945.666	1477	10176	30.989	375.48	193	815	30.989	4.823.003	1943	10159
56.937	4.985.407	1552	12144	56.937	1.110.587	552	2067	56.937	12.617.971	6599	23832
110.816	4.913.974	2118	10939	110.816	581.574	233	1172	110.816	9.176.129	3612	18656
175.618	4.410.031	1514	11100	175.618	985.245	254	2248	175.618	13546.6	3934	26999
143.419	5.294.312	1932	18981	143.419	762.295	153	1611	143.419	9.848.165	2040	21363
152.09	3.795.868	801	14325	152.09	636.848	152	1690	152.09	9.097.845	1175	21949
140.057	4.844.958	1661	11263	140.057	550.739	172	1245	140.057	10.335.257	2296	21563
129.504	4.561.346	1453	11882	129.504	789.231	197	1891	129.504	11175	2743	22805
118.277	5.519.252	1941	12608	118.277	839.56	247	1691	118.277	8.756.848	2709	19101
34.72	4.559.173	2221	8601	34.72	682.429	205	1257	34.72	11.624.484	4089	20538
35.056	4.217.025	2177	9177	35.056	643.437	240	1307	35.056	8.231.487	3689	13549
321.927	4.286.993	1341	10906	321.927	600.057	141	1420	321.927	9.425.655	1464	21805
170.778	4.461.352	1333	30210	170.778	661.876	207	1411	170.778	10.284.994	3133	18585
129.941	5.057.522	1909	13051	129.941	858.954	221	1722	129.941	8.937.048	2516	18422
79.423	4.945.011	1923	13044	79.423	923.528	166	1809	79.423	9795.18	3743	18655
59.794	4.550.832	1955	13694	59.794	590.247	212	1341	59.794	10.622.328	3787	21837
31.998	3.672.567	1510	10825	31.998	539.869	191	1079	31.998	9.580.452	3025	16138
114.547	5219.74	1773	13782	114.547	710.089	195	1579	114.547	9.429.389	2405	18633
75.759	4.627.172	1344	11878	75.759	914.085	267	1838	75.759	19.016.726	4518	32278
164.291	4.748.463	1726	10731	164.291	805.813	221	1538	164.291	13.155.865	3348	25026
115.118	5.596.677	2160	13763	115.118	684.584	206	1365	115.118	10.294.233	3227	20121
60.802	5.031.632	1763	12224	60.802	863.358	251	1663	60.802	18.997.612	3112	32843
113.202	5.657.692	2070	12492	113.202	700.771	181	1736	113.202	9.033.336	2433	18663
94.75	4.192.758	1560	9897	94.75	765.068	200	1507	94.75	11.422.015	2964	18687
117.941	4.491.495	1665	12735	117.941	687.049	193	1431	117.941	8.275.019	2428	16129
111.656	4.722.459	1695	11743	111.656	704.495	181	1634	111.656	10.632.107	2840	20245
126.647	4.275.948	1347	10816	126.647	677.663	169	1335	126.647	9223.06	1773	17724
121.639	4.454.009	1383	19034	121.639	806.421	189	1563	121.639	14.123.654	3456	25355
112.597	5.087.761	1725	21164	112.597	575.499	176	1194	112.597	12.812.399	3898	24314
115.084	3.715.923	1545	8580	115.084	622.375	187	1235	115.084	8.681.686	2310	18150
109.001	4.501.471	2010	10101	109.001	654.679	188	1209	109.001	9874.91	3613	18682
95.859	4.161.186	1590	15855	95.859	727.455	190	1375	95.859	10.158.348	3151	19754
136.932	4.825.607	1525	10422	136.932	716.224	199	1389	136.932	16.776.375	4214	29527
109.74	3.695.742	1360	9230	109.74	649.42	179	1199	109.74	8.983.086	2741	15896
56.971	4.451.085	2031	9715	56.971	757.441	374	1198	56.971	15.961.109	6625	24382
56.097	4851.65	1825	12048	56.097	761.111	196	1630	56.097	15.208.654	3830	27251
129.403	4.772.544	1605	16030	129.403	529.429	150	1009	129.403	10.592.635	2576	20057
50.921	5.120.547	1871	12598	50.921	769.528	192	1572	50.921	14.280.806	3681	24930
133.1	4.340.122	1411	10703	133.1	604.373	175	1234	133.1	8.002.164	2262	14528
164.56	5.032.405	1919	23593	164.56	751.295	174	1639	164.56	10.485.677	2330	21208
110.984	4.509.728	1521	10249	110.984	716.118	219	1231	110.984	6911.1	2002	14162
91.96	3.891.726	1512	10398	91.96	639.287	189	1283	91.96	8.753.747	2565	15411
110.715	4.340.543	1512	9951	110.715	735.886	220	1345	110.715	18528.6	3845	31266
110.48	4.195.416	1200	10182	110.48	639.224	185	1306	110.48	7.559.765	2313	16169
164.157	4.344.773	1644	11660	164.157	566.053	177	1164	164.157	13.580.337	3818	22613
89.674	3.558.666	1176	8016	89.674	443.494	173	832	89.674	6859.03	1831	12107
104.631	4.442.683	1636	11390	104.631	652.096	187	1315	104.631	12.458.163	2990	22863
72.432	3.588.454	1013	8107	72.432	414.567	162	740	72.432	6.096.706	1835	11246
64.399	4.006.442	1179	10905	64.399	630.215	176	1232	64.399	8.068.047	1431	16363
56.198	4.368.422	1458	9091	56.198	588.469	195	1209	56.198	8.415.089	2054	17147
130.814	3.367.704	1085	9194	130.814	626.485	196	1238	130.814	7354.48	2278	14471
134.814	3.625.349	1034	12381	134.814	573.824	178	1319	134.814	7.957.102	1703	16991
83.019	5.468.604	1556	14546	83.019	1256.58	299	2587	83.019	31.299.578	8238	54604
62.752	5.099.315	1868	12041	62.752	1.128.019	422	2137	62.752	16.404.422	4723	29102
40.602	4363.59	1703	10866	40.602	1.193.818	279	2173	40.602	21.172.101	5056	36169
72.331	4931.31	1683	13138	72.331	718.786	292	1399	72.331	17.588.966	7649	33625
69.407	5.244.255	1852	13513	69.407	1.149.911	455	1947	69.407	17.854.836	5969	32721
54.248	4.293.646	1321	15619	54.248	1.012.185	278	1830	54.248	14.323.843	5749	29320
41.577	5.167.247	2330	12093	41.577	774.857	296	1599	41.577	18.852.957	6393	35755
70.987	4.253.717	1248	12279	70.987	821.954	313	1561	70.987	16.499.871	5507	30133
73.272	4.212.228	1857	9775	73.272	1.033.934	282	2028	73.272	18.123.491	4602	31820
87.187	5.074.448	1771	13738	87.187	1250.19	440	2378	87.187	19.613.957	5028	36071
53.811	4064.84	1689	10277	53.811	972.127	273	1698	53.811	12.027.273	4909	24225
63.323	5.582.104	2221	12113	63.323	784.596	261	1519	63.323	19.005.189	5815	32821
112.496	7.651.923	2724	21385	112.496	992.223	265	1932	112.496	22.401.047	6014	42176
80.398	5.174.946	1719	10991	80.398	1.123.439	316	2000	80.398	18.444.207	6922	32023
46.417	3.629.965	1179	8461	46.417	891.865	431	1488	46.417	9.725.957	5100	15342
144.259	6.227.808	2331	15755	144.259	912.145	242	1977	144.259	20.851.256	4664	38939
84.734	4.705.491	1925	17064	84.734	1155.13	302	2558	84.734	18519.8	4129	37644
130.546	4.720.603	1953	14219	130.546	863.944	248	1825	130.546	22.724.549	6533	40048
83.356	4.659.054	1503	11438	83.356	1.353.415	249	2558	83.356	22.698.424	4800	40023
101.506	4.530.445	1134	12756	101.506	1.080.015	249	1916	101.506	18.164.071	4361	36691
36.3	4.212.451	1818	10390	36.3	1.186.796	592	1824	36.3	13.594.593	6701	21990
147.99	5.184.357	1590	14712	147.99	958.672	201	2230	147.99	15.335.218	3841	31955
104.43	5.022.795	1770	12760	104.43	827.575	210	1555	104.43	15.584.674	3927	29162
103.858	4.802.232	1598	11721	103.858	1.069.615	268	1954	103.858	19.421.272	4293	33795
43.426	4.935.051	1794	11310	43.426	674.223	253	1239	43.426	11.109.166	4301	18536
64.399	4.727.492	1539	11958	64.399	1.121.882	271	1844	64.399	14.215.995	4001	24368
102.615	5.281.703	1818	13702	102.615	754.517	204	2705	102.615	15.055.236	3775	32402
40.737	4.499.483	2159	11519	40.737	639.213	334	1268	40.737	9.736.502	5496	16666
138.242	4.519.648	1709	11405	138.242	744.988	189	1567	138.242	14.786.767	3151	29474
26.855	7.368.009	4324	16349	26.855	894.822	295	1701	26.855	10.573.395	4657	18494
178.139	4.038.054	1071	11757	178.139	722.369	147	1487	178.139	11.369.575	1775	26335
115.589	4780.66	1875	12903	115.589	649.91	149	1447	115.589	18.285.989	4263	34739
133.537	5892.78	2546	15744	133.537	686.857	183	1477	133.537	13.478.734	3594	26822
47.392	3736.07	1520	11002	47.392	1.004.082	613	2073	47.392	15.931.914	5673	26328
141.906	4475.38	1108	11119	141.906	918.025	189	1730	141.906	13.481.953	2963	31774
116.664	4.478.461	1696	12948	116.664	698.358	189	1349	116.664	18.216.751	4166	32821
144.158	5.964.623	2357	14221	144.158	684.422	174	1652	144.158	10.495.298	3137	20181
71.457	5.466.433	2224	13634	71.457	740.209	240	1405	71.457	14.120.119	4946	24565
193.365	6.796.561	1995	18375	193.365	665.9	166	1508	193.365	19.223.929	3230	36648
168.257	4.776.106	1577	12899	168.257	672.717	186	1530	168.257	11.673.196	2568	23789
68.466	5.023.297	1610	12764	68.466	675.429	208	1408	68.466	16.902.699	6552	30609
29.847	4.668.633	1894	10661	29.847	646.116	198	1227	29.847	15.704.573	7529	27354
195.919	4.807.886	1158	13029	195.919	912.859	222	1912	195.919	14.642.326	2821	30421
155.956	4.624.283	1549	11828	155.956	930.378	189	2112	155.956	18.599.038	3621	33671
96.8	4946.82	1337	16115	96.8	781.283	189	1533	96.8	17.611.896	3373	32975
62.786	5.069.725	1789	10236	62.786	749.854	187	1487	62.786	16.721.345	3647	31737
141.704	4.400.277	1253	11517	141.704	923.875	185	1883	141.704	21.455.461	3708	38884
129.369	4.223.825	1250	13525	129.369	708.102	182	1390	129.369	13.192.406	3236	27111
178.206	3.735.614	942	10065	178.206	655.166	166	1362	178.206	8168.87	1857	17069
139.553	4.429.995	1669	12867	139.553	672.32	200	1397	139.553	9.520.614	3047	16675
135.554	4.257.308	1353	10830	135.554	704.023	191	1294	135.554	11.977.302	2396	23205
150.914	4.438.637	1481	9689	150.914	682.25	176	1304	150.914	9.684.927	2531	18486
159.35	3.930.499	1441	10035	159.35	642.826	156	1319	159.35	9.829.312	2079	19895
163.989	3.148.939	1143	7936	163.989	573.317	174	1121	163.989	8.964.354	2279	16613
175.147	3.417.202	1180	10581	175.147	529.462	136	1120	175.147	11.468.803	3048	21426
40.434	2828.48	1068	6746	40.434	630.846	360	1036	40.434	7.515.761	4627	13363
197.062	3.428.837	968	12707	197.062	547.311	144	1100	197.062	7.163.996	2032	15518
192.524	4146.29	1122	11314	192.524	851.5	180	1739	192.524	13.201.141	2610	23723
122.613	5.113.822	2079	11780	122.613	783.123	196	1448	122.613	12.541.187	2816	21610
64.164	3.609.093	1132	9098	64.164	510.334	230	1039	64.164	7.305.008	3212	12967
53.139	4.836.454	2054	10056	53.139	482.604	206	1093	53.139	6287.48	2893	11808
126.949	3.550.342	1189	9577	126.949	569.728	143	1295	126.949	6.798.709	1864	11625
142.175	3.817.027	1283	12830	142.175	510.569	163	989	142.175	5.926.293	2162	10916
44.4	3.953.391	1896	9049	44.4	650.497	190	1289	44.4	12.957.889	3039	22998
107.757	3.201.224	1385	7824	107.757	554.791	175	1071	107.757	6763.05	1816	12625
62.584	3.542.376	1206	8830	62.584	597.834	238	1253	62.584	5.687.947	2216	9757
38.854	4.376.364	2318	10376	38.854	919.644	383	1572	38.854	11.292.733	5264	20470
54.584	3.881.325	1388	8989	54.584	804.518	343	1488	54.584	11.719.097	4855	18639
26.25	3.875.793	1837	9216	26.25	728.376	224	1372	26.25	10.527.799	3766	17272
186.474	3.514.977	1055	12626	186.474	793.614	172	1503	186.474	11.741.156	2261	21620
95.624	3.303.183	1334	7314	95.624	443.288	157	951	95.624	5473.25	1739	9069
105.438	3290.46	1093	9856	105.438	590.081	238	1173	105.438	8559.42	2619	16101
45.812	3.880.771	2006	8092	45.812	588.215	189	1043	45.812	10.766.643	3156	18029
77.205	2853.2	1355	6595	77.205	442.611	196	847	77.205	7.206.042	2770	12251
110.614	3.516.051	1503	8593	110.614	522.348	172	1122	110.614	6.517.854	1746	11419
192.894	4.012.661	1266	10343	192.894	704.96	190	1331	192.894	10.725.839	2787	16683
40.602	3.604.004	1955	7123	40.602	561.773	233	1059	40.602	9.188.076	2946	14821
79.826	3.325.403	1268	8378	79.826	541.392	162	967	79.826	7.127.673	2248	12103
72.264	3.153.314	1114	8090	72.264	513.187	193	913	72.264	6.156.896	1894	10464
39.896	2633.89	1126	8961	39.896	702.234	414	1114	39.896	10.478.831	6062	18530
148.259	2.840.569	1071	7984	148.259	635.83	184	1377	148.259	11197.4	3185	19985
85.339	3.161.967	1114	7598	85.339	521.105	166	931	85.339	6.488.652	2306	11543
55.257	3.434.245	1664	7271	55.257	550.302	184	1022	55.257	6.900.398	2278	11219
56.803	3.454.376	1664	7546	56.803	554.889	158	943	56.803	7.128.176	2927	11494
27.124	4.085.295	1319	9995	27.124	1.085.259	329	2130	27.124	18.249.501	6497	35535
31.157	4.934.391	1881	11814	31.157	1.263.729	435	2243	31.157	25130.3	9275	44669
155.351	5.176.498	1501	12656	155.351	1.037.677	258	2277	155.351	22.248.486	5602	43541
30.552	5.313.358	1938	11880	30.552	1.316.904	345	2338	30.552	25.829.003	6956	51063
135.016	4656.37	1287	12551	135.016	965.988	243	1868	135.016	15.945.228	4021	34371
112.16	4.972.304	1545	15016	112.16	1.234.173	317	2459	112.16	22.008.089	4583	37848
187.281	5.046.882	1604	12728	187.281	1.110.703	192	2342	187.281	26832.5	4843	48174
34.754	4.353.679	1757	9775	34.754	973.389	410	1938	34.754	20.550.352	8230	34992
202.272	5.410.296	1746	15213	202.272	966.902	282	1970	202.272	18.071.075	4745	32803
71.827	5.493.738	2628	12829	71.827	1.093.812	262	2046	71.827	28.502.987	6015	47995
75.726	3507.32	1565	12361	75.726	634	298	1514	75.726	5.881.832	2597	15416
112.496	5.291.937	1454	14638	112.496	967.672	247	1747	112.496	11.572.391	3345	22329
198.507	5.099.461	1473	16684	198.507	788.487	200	1748	198.507	17.531.097	4038	31155
27.763	7.817.743	4149	18425	27.763	922.475	328	1693	27.763	12.517.153	6966	20626
36.636	3.816.079	1770	9423	36.636	561.803	285	1251	36.636	5.851.132	3038	13487
157.939	5.212.184	1660	14333	157.939	611.77	170	1270	157.939	13.837.036	3691	27124
205.969	5.991.011	1647	16927	205.969	906.953	232	1734	205.969	12.568.135	3455	24146
106.749	4997.18	1655	11079	106.749	853.217	260	1587	106.749	12.420.943	3875	24860
81.204	5.379.703	1435	13834	81.204	824.158	187	1858	81.204	12.964.737	4420	25288
44.4	6.040.095	2307	14968	44.4	787.504	188	1526	44.4	12.992.253	3948	23419
134.747	5.415.459	1762	12171	134.747	1.119.378	265	2065	134.747	19.821.666	4190	36804
150.376	4969.91	1782	11971	150.376	1.210.683	240	2341	150.376	19.600.513	4134	35057
123.286	5.465.683	1344	13758	123.286	1.236.963	278	2479	123.286	16.990.728	4663	33967
154.04	5.626.262	1853	12971	154.04	930.493	285	1877	154.04	15.715.418	4233	29130
107.018	5.454.738	1853	24907	107.018	1.101.544	239	2424	107.018	14.020.091	3621	26608
153.166	5.757.478	1824	15018	153.166	924.22	197	1873	153.166	18.203.266	4435	35420
143.116	5.009.548	1592	13861	143.116	965.095	184	2107	143.116	16.116.087	3660	37761
116.765	4.775.063	1446	11574	116.765	755.333	175	1541	116.765	14.537.779	3619	28355
128.899	5.830.828	1404	27782	128.899	1.162.691	201	2136	128.899	22.302.648	4727	39913
60.601	5.202.781	2623	11480	60.601	954.416	245	2086	60.601	11.919.067	4683	23342
88.128	4.822.953	1483	12240	88.128	781.99	189	1715	88.128	21.878.582	4717	39374
120.126	6.015.332	2284	12940	120.126	1.103.948	219	2311	120.126	18.229.526	4462	35779
163.652	5.408.232	1722	15542	163.652	620.799	172	1560	163.652	12962.4	3221	30863
29.712	5.483.518	2822	11045	29.712	1.001.715	228	1731	29.712	11.688.568	3805	20472
133.436	4.832.208	1459	18290	133.436	951.075	177	1976	133.436	16.480.492	3719	29948
143.99	5.969.774	1543	16170	143.99	998.774	215	2007	143.99	16.538.756	4299	35606
25.544	4.944.558	2475	9335	25.544	835.728	361	1628	25.544	16.434.853	8923	26309
140.73	6089.32	2298	27850	140.73	1.184.867	219	2206	140.73	17.718.422	4248	33142
122.277	4.869.719	1715	13133	122.277	899.668	175	1747	122.277	12.533.017	2399	26758
180.794	6.535.996	2241	13723	180.794	759.985	178	1993	180.794	14.334.688	2849	30566
137.301	5.964.129	2158	20558	137.301	998.047	176	1929	137.301	19.866.843	3322	37975
138.679	4.751.004	1387	11980	138.679	937.82	194	1825	138.679	15.588.303	3319	29352
152.426	4.311.431	1543	11536	152.426	1.061.558	194	1923	152.426	18.922.097	4290	35824
136.327	5.671.308	1467	16815	136.327	734.635	178	1690	136.327	17.998.194	4716	37846
174.811	6.070.451	1719	15357	174.811	852.46	188	1855	174.811	16.494.565	3494	31517
171.45	5.207.281	1530	13457	171.45	708.23	195	1807	171.45	11.488.941	3413	26810
158.51	4.369.012	1325	10255	158.51	924.302	188	1859	158.51	15.858.521	3560	30570
103.287	5.633.256	2713	12988	103.287	596.489	231	1280	103.287	12.311.758	4643	23699
81.541	5.379.311	2103	11818	81.541	593.107	179	1123	81.541	8.883.055	2449	16416
186.138	6.075.685	1439	16167	186.138	769.161	202	1572	186.138	12.745.798	3624	26589
116.194	5.294.486	1776	12067	116.194	877.678	222	1895	116.194	18.579.802	4057	36178
112.698	5562.86	1871	12761	112.698	799.299	196	1556	112.698	19.400.517	2763	36590
140.226	4.622.525	1416	14757	140.226	517.173	150	1211	140.226	9.097.653	2745	21058
156.124	5.790.516	1275	14706	156.124	936.655	171	1876	156.124	22.188.892	2404	42397
69.071	5.440.636	2466	12061	69.071	1.617.364	370	2878	69.071	17.495.731	4534	30968
85.91	5.447.031	1868	18720	85.91	1.410.106	428	2400	85.91	12.880.563	5381	24353
30.721	5.222.754	2372	11046	30.721	1.561.925	419	2632	30.721	17.066.115	5837	28056
42.417	4.535.083	1634	10214	42.417	1.302.808	359	2232	42.417	20.013.993	6880	33769
29.511	4.272.818	2060	8299	29.511	1.176.392	294	1988	29.511	16.148.018	4883	33823
31.796	4.551.623	2123	11072	31.796	1.180.436	327	1981	31.796	19.741.755	6261	34503
173.669	4.980.446	1728	13228	173.669	1.170.394	242	2332	173.669	19072.7	5047	39537
40.938	4.264.213	2130	8468	40.938	945.028	437	1726	40.938	16.501.089	6545	32097
63.088	5.131.104	1755	15322	63.088	905.802	276	1735	63.088	24.426.964	7864	41959
63.928	5.328.025	1642	13577	63.928	1.179.734	298	2183	63.928	14.767.873	5043	25937
144.662	4.837.455	1292	13000	144.662	1.104.525	262	2177	144.662	18.899.498	4007	34450
39.728	5.257.442	2170	11611	39.728	1.066.583	319	1973	39.728	18.041.681	5780	35488
120.193	4.823.636	1613	12363	120.193	1.344.292	318	2346	120.193	19.938.834	5072	37372
84.767	4.780.168	1689	12087	84.767	1.135.613	291	2023	84.767	19.918.881	4928	36427
52.232	5.133.171	2043	13580	52.232	964.29	274	1911	52.232	14.632.452	5445	26177
103.69	5.027.356	2131	10793	103.69	904.383	249	1656	103.69	17.932.695	5053	31817
95.825	4.717.656	1605	15274	95.825	1.144.535	234	2148	95.825	14.565.729	5210	25402
104.934	4.344.858	1589	10728	104.934	890.733	249	1667	104.934	15.273.013	4300	26840
102.816	4.897.954	1598	13776	102.816	1.031.083	370	1846	102.816	15.142.273	4826	27997
101.774	4.651.714	1820	11458	101.774	1.108.621	230	2249	101.774	11.777.659	3112	22044
61.004	4.273.575	1629	10439	61.004	910.839	268	1568	61.004	15725	5378	27045
199.314	4.761.901	1604	11620	199.314	930.835	222	1640	199.314	16.846.637	4263	28968
107.119	4.496.387	1934	13703	107.119	1.074.994	237	2097	107.119	11.275.016	3314	21269
164.526	4.734.466	1396	12674	164.526	1.037.486	246	2030	164.526	18.159.327	3863	34528
88.397	4.874.103	1661	11651	88.397	917.895	235	1881	88.397	20.022.549	6043	41346
110.244	5.280.552	1546	13136	110.244	952.321	237	1882	110.244	18.448.486	4772	35690
53.61	3.914.224	1176	9478	53.61	831.346	253	1550	53.61	15.039.367	4947	28187
110.95	4992.91	1878	11513	110.95	903.884	279	1844	110.95	19.927.345	4758	35405
93.405	5.347.281	1908	13109	93.405	745.08	193	1898	93.405	8.143.039	3203	17386
93.304	4.965.881	2321	12744	93.304	835.423	230	1773	93.304	13.696.924	4581	27631
35.561	5.159.075	2363	11080	35.561	1.011.518	364	1780	35.561	18.075.095	4823	33352
134.411	5.064.097	1887	13353	134.411	699.774	217	1780	134.411	19.265.939	5576	34411
133.503	4.895.133	1391	11270	133.503	969.549	234	1890	133.503	18.345.028	5379	35392
83.456	5.496.468	1608	15920	83.456	804.92	179	1570	83.456	16579.9	4761	31086
99.422	5.662.571	2553	12414	99.422	797.628	198	1667	99.422	8.939.006	2952	16486
40.401	5.604.305	2314	14973	40.401	816.772	233	1694	40.401	17.826.973	4634	34335
53.274	4.852.614	1916	12284	53.274	898.105	239	1617	53.274	16.974.274	3733	34138
83.053	5.747.555	2290	11907	83.053	842.431	233	1504	83.053	9.065.892	3197	16181
91.96	4.642.978	1704	9787	91.96	816.64	196	1675	91.96	10.796.111	3933	20612
183.315	4.175.739	1308	11852	183.315	1122.01	263	2885	183.315	18.388.081	4072	30550
34.384	4.986.898	2175	10850	34.384	779.904	300	1440	34.384	13.201.581	6298	22415
125.269	5.809.174	2255	15636	125.269	583.479	169	1265	125.269	20.576.668	4116	34171
130.411	4.647.603	1855	10988	130.411	1.054.628	245	2175	130.411	22.684.453	5428	40287
108.261	5.571.423	1819	12699	108.261	820.9	214	1804	108.261	8866.02	2384	18519
48.266	6.195.465	2834	17325	48.266	698.279	187	1422	48.266	20.822.205	5687	36149
30.855	5.086.537	2938	11255	30.855	772.169	260	1262	30.855	12.931.386	5820	20991
76.566	4.937.675	2011	11514	76.566	771.324	237	1427	76.566	10.238.392	3593	19235
213.027	4.857.044	1729	10946	213.027	754.454	204	1606	213.027	13904	3464	28999
53.946	6.170.139	2225	15572	53.946	642.96	203	1294	53.946	18.840.465	4827	34397
29.645	5.133.003	2475	9961	29.645	795.917	277	1422	29.645	9.064.601	4326	15653
34.72	6.486.833	2231	24415	34.72	580.452	202	1080	34.72	17.770.664	4642	32156
95.22	4.733.309	1917	11601	95.22	911.032	206	1710	95.22	9.827.506	2969	17895
34.821	6.319.982	3581	12979	34.821	628.831	219	1784	34.821	9.797.463	4972	17263
83.255	4.901.707	1745	10902	83.255	997.341	237	1636	83.255	10.310.724	3668	19258
69.071	5.440.636	2466	12061	69.071	1.617.364	370	2878	69.071	17.495.731	4534	30968
85.91	5.447.031	1868	18720	85.91	1.410.106	428	2400	85.91	12.880.563	5381	24353
30.721	5.222.754	2372	11046	30.721	1.561.925	419	2632	30.721	17.066.115	5837	28056
42.417	4.535.083	1634	10214	42.417	1.302.808	359	2232	42.417	20.013.993	6880	33769
29.511	4.272.818	2060	8299	29.511	1.176.392	294	1988	29.511	16.148.018	4883	33823
31.796	4.551.623	2123	11072	31.796	1.180.436	327	1981	31.796	19.741.755	6261	34503
173.669	4.980.446	1728	13228	173.669	1.170.394	242	2332	173.669	19072.7	5047	39537
40.938	4.264.213	2130	8468	40.938	945.028	437	1726	40.938	16.501.089	6545	32097
63.088	5.131.104	1755	15322	63.088	905.802	276	1735	63.088	24.426.964	7864	41959
63.928	5.328.025	1642	13577	63.928	1.179.734	298	2183	63.928	14.767.873	5043	25937
144.662	4.837.455	1292	13000	144.662	1.104.525	262	2177	144.662	18.899.498	4007	34450
39.728	5.257.442	2170	11611	39.728	1.066.583	319	1973	39.728	18.041.681	5780	35488
120.193	4.823.636	1613	12363	120.193	1.344.292	318	2346	120.193	19.938.834	5072	37372
84.767	4.780.168	1689	12087	84.767	1.135.613	291	2023	84.767	19.918.881	4928	36427
52.232	5.133.171	2043	13580	52.232	964.29	274	1911	52.232	14.632.452	5445	26177
103.69	5.027.356	2131	10793	103.69	904.383	249	1656	103.69	17.932.695	5053	31817
95.825	4.717.656	1605	15274	95.825	1.144.535	234	2148	95.825	14.565.729	5210	25402
104.934	4.344.858	1589	10728	104.934	890.733	249	1667	104.934	15.273.013	4300	26840
102.816	4.897.954	1598	13776	102.816	1.031.083	370	1846	102.816	15.142.273	4826	27997
101.774	4.651.714	1820	11458	101.774	1.108.621	230	2249	101.774	11.777.659	3112	22044
61.004	4.273.575	1629	10439	61.004	910.839	268	1568	61.004	15725	5378	27045
199.314	4.761.901	1604	11620	199.314	930.835	222	1640	199.314	16.846.637	4263	28968
107.119	4.496.387	1934	13703	107.119	1.074.994	237	2097	107.119	11.275.016	3314	21269
164.526	4.734.466	1396	12674	164.526	1.037.486	246	2030	164.526	18.159.327	3863	34528
88.397	4.874.103	1661	11651	88.397	917.895	235	1881	88.397	20.022.549	6043	41346
110.244	5.280.552	1546	13136	110.244	952.321	237	1882	110.244	18.448.486	4772	35690
53.61	3.914.224	1176	9478	53.61	831.346	253	1550	53.61	15.039.367	4947	28187
110.95	4992.91	1878	11513	110.95	903.884	279	1844	110.95	19.927.345	4758	35405
93.405	5.347.281	1908	13109	93.405	745.08	193	1898	93.405	8.143.039	3203	17386
93.304	4.965.881	2321	12744	93.304	835.423	230	1773	93.304	13.696.924	4581	27631
35.561	5.159.075	2363	11080	35.561	1.011.518	364	1780	35.561	18.075.095	4823	33352
134.411	5.064.097	1887	13353	134.411	699.774	217	1780	134.411	19.265.939	5576	34411
133.503	4.895.133	1391	11270	133.503	969.549	234	1890	133.503	18.345.028	5379	35392
83.456	5.496.468	1608	15920	83.456	804.92	179	1570	83.456	16579.9	4761	31086
99.422	5.662.571	2553	12414	99.422	797.628	198	1667	99.422	8.939.006	2952	16486
40.401	5.604.305	2314	14973	40.401	816.772	233	1694	40.401	17.826.973	4634	34335
53.274	4.852.614	1916	12284	53.274	898.105	239	1617	53.274	16.974.274	3733	34138
83.053	5.747.555	2290	11907	83.053	842.431	233	1504	83.053	9.065.892	3197	16181
91.96	4.642.978	1704	9787	91.96	816.64	196	1675	91.96	10.796.111	3933	20612
183.315	4.175.739	1308	11852	183.315	1122.01	263	2885	183.315	18.388.081	4072	30550
34.384	4.986.898	2175	10850	34.384	779.904	300	1440	34.384	13.201.581	6298	22415
125.269	5.809.174	2255	15636	125.269	583.479	169	1265	125.269	20.576.668	4116	34171
130.411	4.647.603	1855	10988	130.411	1.054.628	245	2175	130.411	22.684.453	5428	40287
108.261	5.571.423	1819	12699	108.261	820.9	214	1804	108.261	8866.02	2384	18519
48.266	6.195.465	2834	17325	48.266	698.279	187	1422	48.266	20.822.205	5687	36149
30.855	5.086.537	2938	11255	30.855	772.169	260	1262	30.855	12.931.386	5820	20991
76.566	4.937.675	2011	11514	76.566	771.324	237	1427	76.566	10.238.392	3593	19235
213.027	4.857.044	1729	10946	213.027	754.454	204	1606	213.027	13904	3464	28999
53.946	6.170.139	2225	15572	53.946	642.96	203	1294	53.946	18.840.465	4827	34397
29.645	5.133.003	2475	9961	29.645	795.917	277	1422	29.645	9.064.601	4326	15653
34.72	6.486.833	2231	24415	34.72	580.452	202	1080	34.72	17.770.664	4642	32156
95.22	4.733.309	1917	11601	95.22	911.032	206	1710	95.22	9.827.506	2969	17895
34.821	6.319.982	3581	12979	34.821	628.831	219	1784	34.821	9.797.463	4972	17263
83.255	4.901.707	1745	10902	83.255	997.341	237	1636	83.255	10.310.724	3668	19258

## Sheet: ExtFig 1b SOX2KLF2Priming 12hrs
areaNR5A2_12hrs	mean_NR5A2_12hrs	min_NR5A2_12hrs	max_NR5A2_12hrs	area_SOX2_12hrs	mean_SOX2_12hrs	min_SOX2_12hrs	max_SOX2_12hrs	area_KLF2_12hrs	mean_KLF2_12hrs	min_KLF2_12hrs	max_KLF2_12hrs
41.106	2341.51	664	13217	41.106	494.305	182	1046	41.106	8578.99	2748	15932
55.257	4914.56	1835	13558	55.257	1266.35	424	2367	55.257	18415.4	7378	34617
61.576	4104.69	1718	11366	61.576	1353.68	257	2466	61.576	19408.8	6203	31462
51.156	4318.4	1806	9705	51.156	1360.87	375	2502	51.156	18756.9	6474	34597
144.83	4073.47	1220	12492	144.83	903.909	221	1767	144.83	13571.6	4289	26699
64.903	5249.02	1955	22244	64.903	1361.66	523	2640	64.903	13235.1	5888	29587
60.735	4374.76	1746	13130	60.735	1090.33	302	1915	60.735	17309.1	6253	30058
117.168	4875.49	2209	15599	117.168	1079.05	210	2033	117.168	11000.1	3125	20787
66.785	4233.37	1802	12734	66.785	957.757	279	1759	66.785	16547.9	6592	30704
118.546	4053.48	1267	11145	118.546	1157.9	227	2692	118.546	13984.1	4748	27059
93.506	4606.88	1699	14718	93.506	1264.71	317	2389	93.506	12429.6	3487	21525
63.122	3953.43	1846	10286	63.122	1087.41	241	2339	63.122	14719.8	5422	32955
70.987	4118.09	1530	12180	70.987	1125.72	253	2182	70.987	14668.6	5326	26098
90.75	4413.05	1707	11945	90.75	786.503	250	1604	90.75	13054.5	4870	22565
58.819	4752.12	1689	11814	58.819	1260.69	303	2491	58.819	16333.1	5281	27634
157.838	4122.67	1204	19315	157.838	1027.58	206	2067	157.838	10285.8	3533	20571
61.407	3143.64	1159	8738	61.407	729.392	377	1541	61.407	6149.17	2741	14238
81.877	4712.82	1750	16454	81.877	768.484	238	1391	81.877	14664.4	4826	28285
75.759	4291.21	1445	10988	75.759	1130.11	253	2114	75.759	15782.7	5694	28502
89.237	4222.64	1216	11375	89.237	650.445	166	1405	89.237	10897.3	3499	21964
68.399	3672.2	1286	12469	68.399	827.359	211	1835	68.399	12821.7	4008	23543
55.156	4111.38	1458	27333	55.156	805.751	225	1522	55.156	9171.2	4273	17146
90.212	4488.57	1575	12921	90.212	778.733	223	1482	90.212	11518.3	3772	22430
54.551	4899.13	2083	16099	54.551	628.811	181	1186	54.551	9136.48	2741	16760
69.844	4616.37	1759	13885	69.844	637.835	197	1689	69.844	8805.99	2950	16728
56.299	2827.9	589	12466	56.299	365.093	119	850	56.299	7624.27	867	18396
107.219	3384.99	1001	9270	107.219	699.316	190	1638	107.219	10020.5	2800	21029
80.162	4913.12	2242	12237	80.162	901.313	298	1673	80.162	19427.3	6814	31377
108.53	3431.76	1206	16686	108.53	721.315	176	1715	108.53	11832.5	3503	28480
128.63	4140.61	1198	9832	128.63	851.937	221	1717	128.63	10045.2	3177	19701
113.908	4746.3	1329	17141	113.908	993.449	195	2021	113.908	9876.07	3241	18901
82.717	4452.1	1693	12472	82.717	760.581	257	1379	82.717	13969	4980	26286
129.672	3524.08	1029	11231	129.672	744.88	178	1634	129.672	11174.8	3289	24863
91.153	5187.2	1423	11821	91.153	870.296	220	1783	91.153	15012.5	4208	29482
55.223	5306.18	2427	16497	55.223	841.362	219	1595	55.223	7838.41	2842	15101
104.497	5291.03	1900	16188	104.497	764.404	209	1815	104.497	13675.1	4148	27228
76.163	4301.29	1405	14531	76.163	780.292	231	1719	76.163	8973.2	3640	18861
141.301	4811.55	1852	15330	141.301	852.951	200	2037	141.301	12031.6	3024	22218
98.615	3680.46	1121	12128	98.615	749.746	196	1559	98.615	9052.47	3163	18602
75.894	3603.51	1283	10228	75.894	1084.69	237	2065	75.894	19354.1	4649	30215
52.937	4089.3	1532	17592	52.937	852.011	217	1801	52.937	12282.2	4672	23600
98.144	3572.68	1238	11298	98.144	840.866	201	1536	98.144	14454.6	3564	25424
130.814	5104.7	1541	26231	130.814	912.181	199	1819	130.814	15080.6	4537	29562
94.212	3955.17	1680	9813	94.212	666.568	226	1570	94.212	10464	3041	19935
132.327	3699.74	953	11033	132.327	886.494	183	1882	132.327	7762.66	2097	17026
123.823	3908.05	1167	9277	123.823	948.092	207	2013	123.823	10392.4	2850	18688
107.556	3527.78	1312	11066	107.556	665.299	173	1222	107.556	11088.4	3060	19582
99.959	3545.88	1115	12437	99.959	739.661	186	1372	99.959	9653.01	3227	16385
101.169	3585.41	1287	9854	101.169	853.139	203	1672	101.169	10771.9	3135	20896
62.517	3917.37	1213	9784	62.517	879.535	197	1900	62.517	9057.23	2804	18348
99.422	2910	985	12895	99.422	661.497	170	1272	99.422	11085.1	3152	18537
80.633	3187.55	1006	10260	80.633	817.86	200	1485	80.633	8649.25	1773	15661
117.236	3441.44	1196	18268	117.236	526.079	171	1034	117.236	7264.67	1732	13081
44.4	3539.71	1468	8506	44.4	826.185	233	1422	44.4	7118.64	3460	11537
74.213	3351.63	1331	8348	74.213	911.185	189	1708	74.213	9229.01	3267	16735
109.774	3015.59	1213	7847	109.774	722.791	178	1421	109.774	9352.7	2313	16073
139.419	3623.32	1092	9925	139.419	740.709	180	1483	139.419	5721.4	1759	12032
43.257	2515.35	927	11937	43.257	886.209	205	1442	43.257	7577.75	3307	11463
141.704	3821.55	1194	11215	141.704	570.643	162	1138	141.704	7219.25	2029	12836
66.953	3160.66	1083	7689	66.953	499.092	171	1250	66.953	6636.86	2025	14388
107.724	2675.92	976	10664	107.724	575.404	200	1069	107.724	6501.07	1930	11549
75.289	2824.1	1001	8048	75.289	576.007	165	1202	75.289	6140.01	2019	11448
77.373	3657.42	1132	13626	77.373	516.981	164	1017	77.373	4912.99	1416	9876
117.067	3377.76	1240	11664	117.067	546.58	157	1052	117.067	5339.47	1779	9140
65.71	3065.24	1208	7832	65.71	679.403	257	1219	65.71	5944.49	2788	10898
42.552	3548.39	1242	11658	42.552	1191.23	263	2280	42.552	17519.2	3613	33142
136.528	3572.79	945	15911	136.528	800.397	153	1752	136.528	9877.13	2538	19409
42.888	3086.23	1070	9885	42.888	657.236	270	1326	42.888	11987.3	4357	22774
52.736	3446.25	1054	9031	52.736	580.816	207	1335	52.736	11732.6	3095	22072
100.027	3394.57	974	12870	100.027	718.923	196	1680	100.027	12606.2	3334	24267
56.299	3149.58	1027	12309	56.299	1007.29	201	1923	56.299	7782.05	2313	13853
50.417	3475.95	981	8655	50.417	880.597	269	1900	50.417	9474.33	2632	18566
87.927	3371.66	1159	29157	87.927	1007.74	193	1984	87.927	8825.47	2882	16787
90.952	3128.19	894	24042	90.952	1406.03	243	2923	90.952	12640.8	2675	27521
103.253	3936.83	1129	14560	103.253	812.393	201	1795	103.253	10153.7	2471	22181
54.752	4494.98	1422	14335	54.752	986.505	272	2120	54.752	10389.1	3381	18778
129.167	3679.78	1012	65535	129.167	925.488	211	1883	129.167	11185.8	2481	23025
76.701	3531.21	1112	13755	76.701	850.011	178	1739	76.701	10947.1	2534	23343
45.577	3009.1	862	8410	45.577	1099.22	380	1828	45.577	13975.8	5758	23318
84.868	2812.36	1022	7172	84.868	775.663	206	1492	84.868	12071.6	3096	24718
59.693	3329.32	1330	11108	59.693	837.104	227	1669	59.693	8109.39	2723	15608
87.927	4445.89	1252	23283	87.927	889.849	216	1745	87.927	11252.3	3682	21238
112.496	3731.29	1012	11042	112.496	953.97	220	1965	112.496	8214.29	2291	16177
60.029	3322.94	717	8102	60.029	1026.34	246	1731	60.029	14462.1	3850	28532
103.455	2799.89	857	10112	103.455	679.695	187	1434	103.455	11891.1	2535	22417
106.278	3445.03	1261	9856	106.278	857.272	195	1826	106.278	9523.32	2150	17596
82.314	2374	650	11921	82.314	758.605	149	1414	82.314	8406.59	2277	20254
50.652	3817.46	993	15874	50.652	870.554	173	1802	50.652	9186.95	1429	18184
72.264	2836.52	1047	8203	72.264	1046.05	187	1931	72.264	13044.5	3307	24757
110.883	3015.75	1016	9070	110.883	752.737	200	1813	110.883	11686.4	2804	21289
119.723	3151.81	962	14219	119.723	602.298	162	1302	119.723	9189.52	1851	18116
123.017	2547.47	869	8810	123.017	962.37	198	1946	123.017	13403.6	2295	23242
78.415	3215.3	883	8957	78.415	813.006	178	1572	78.415	24565.4	3783	46480
62.584	3752.44	1150	13520	62.584	718.653	204	1516	62.584	7879.11	2889	15617
135.083	4206.97	1221	15875	135.083	753.49	200	1701	135.083	8616.45	2670	18418
124.26	3952.8	1068	16105	124.26	882.26	173	1710	124.26	8387.3	2464	18783
86.078	3039.97	1045	33606	86.078	1020.22	265	2022	86.078	12892.8	3675	25751
52.097	3599.96	1476	9238	52.097	713.583	206	1409	52.097	7524.48	2364	15325
87.96	2905.43	873	9140	87.96	1166.97	229	2258	87.96	11695.7	1960	24630
89.473	3623.2	988	14118	89.473	931.184	157	1988	89.473	10226.8	1825	19467
79.658	3744.96	1401	10453	79.658	715.506	212	1526	79.658	21519.8	5405	37650
137.974	3430.89	1018	16520	137.974	743.684	154	1655	137.974	8550.25	1976	17735
122.882	3627.1	1219	12433	122.882	783.605	158	1619	122.882	12999.2	2956	24489
187.046	3983.81	1379	16810	187.046	613.208	191	1452	187.046	16814.7	4025	33959
102.178	3279.96	1082	9744	102.178	541.805	142	1075	102.178	8779.91	1957	18688
63.962	3507.35	1339	9384	63.962	691.075	167	1631	63.962	5466.24	1392	10920
100.901	3211.53	978	18128	100.901	552.417	148	1144	100.901	9021.25	2348	20141
100.497	2958.44	926	9011	100.497	770.145	180	1558	100.497	9219.61	1863	17735
103.085	3259.55	889	20636	103.085	723.726	170	1683	103.085	10683.8	2477	21352
98.01	3477.29	1012	10907	98.01	713.798	158	1546	98.01	11398.5	2609	21270
107.152	2934.91	1017	8269	107.152	912.673	198	1925	107.152	11862.1	2076	23411
135.318	2946.85	746	9062	135.318	836.658	162	1670	135.318	13171.9	2485	23473
52.904	3353.51	1057	11315	52.904	588.709	200	1191	52.904	11360.7	3903	20331
48.501	2763.98	995	6831	48.501	680.724	208	1495	48.501	9238.47	2703	16259
82.448	2859.86	1068	7769	82.448	561.126	160	1125	82.448	7940.79	2019	14537
86.515	2766.53	888	9541	86.515	746.588	170	1397	86.515	12011.1	2593	22190
78.986	3577.67	1349	9811	78.986	860.774	194	1660	78.986	10357.1	3421	19772
91.019	2742.69	939	9425	91.019	954.429	197	1658	91.019	10009.2	1909	19888
160.459	3698.07	1076	14480	160.459	658.766	152	1350	160.459	11790.7	3040	22116
98.682	3338.93	1039	11638	98.682	746.932	164	1657	98.682	7804.78	1899	16325
151.552	3918.6	1261	13167	151.552	644.636	156	1411	151.552	13495.7	2890	27327
129.268	3144.1	867	11107	129.268	706.271	183	1383	129.268	7726.27	2069	15809
92.363	3495.61	1039	9096	92.363	609.581	157	1386	92.363	10491.7	2532	19579
40.972	3607.09	1236	18087	40.972	558.76	222	1119	40.972	8569.22	2668	15312
122.781	3445.98	1355	7771	122.781	623.358	178	1316	122.781	7782.06	2480	16221
103.421	3742.87	1073	12462	103.421	672.864	172	1368	103.421	8656.43	2325	16734
137.537	3245.78	1045	9444	137.537	761.603	193	1532	137.537	11327	2991	21150
75.087	2714.65	1030	8938	75.087	769.79	223	1448	75.087	9762.57	2995	17265
75.322	2267.26	769	6823	75.322	576.601	155	1338	75.322	7448.81	2612	14336
122.412	2774.02	876	7380	122.412	649.351	184	1242	122.412	6881.96	1334	14283
62.752	3046.44	998	8251	62.752	667.893	183	1365	62.752	7669.09	1684	14613
101.909	3385.55	1356	8127	101.909	662.254	158	1432	101.909	7943.62	2165	17288
115.353	3824.85	1531	14448	115.353	576.147	172	1180	115.353	11187	3314	19717
91.523	2988.26	1022	10615	91.523	983.873	191	2097	91.523	8593.51	2530	18019
48.534	3230.66	1033	8500	48.534	914.615	217	1663	48.534	11731.7	3930	19473
79.759	3087.5	991	27554	79.759	906.197	223	1784	79.759	8445.57	2718	18147
77.238	2731.71	943	10304	77.238	588.551	221	1243	77.238	9820.29	3176	17287
47.896	2374.82	903	5469	47.896	722.688	300	1394	47.896	7146.19	3020	16149
100.8	3261.43	1001	12037	100.8	799.82	181	1817	100.8	9700.5	3237	20153
74.18	3194.19	820	11181	74.18	879.447	182	2250	74.18	15438.5	3393	29533
77.44	4283.18	1565	12547	77.44	959.787	200	2422	77.44	9277.08	1856	18504
117.168	3477.22	1190	10940	117.168	892.506	223	2023	117.168	14612.2	3510	27814
106.85	3292.54	1149	10678	106.85	680.342	192	1575	106.85	11548.2	3285	22664
49.139	3476.03	1356	10190	49.139	665.46	250	1439	49.139	17428.7	4607	29372
68.062	2489.56	867	10621	68.062	712.739	210	1524	68.062	6572.52	2535	13644
93.136	2880.39	979	10274	93.136	738.98	166	1539	93.136	9086.66	3016	17564
85.843	3097.84	1134	9540	85.843	751.93	179	1669	85.843	7104.89	2454	19613
65.911	3157.44	1152	10846	65.911	717.9	214	1642	65.911	7945.41	2886	14998
90.817	3304.82	1106	11610	90.817	762.698	192	1564	90.817	7435.26	2513	14474
174.643	3286.85	1091	13120	174.643	726.994	175	1726	174.643	9022.05	2847	18430
68.163	3690.85	1528	10189	68.163	679.767	196	1679	68.163	9954.08	3316	18061
99.018	3223.36	936	9679	99.018	784.177	193	1575	99.018	7791.24	2450	19515
108.967	3013.79	814	11314	108.967	747.135	215	1655	108.967	7101.67	1617	15458
123.823	2980.29	955	11380	123.823	570.743	168	1282	123.823	13890.9	3367	26763
66.617	3788.65	1484	10133	66.617	678.044	178	1320	66.617	10142.3	3079	19812
152.09	2860.75	895	9108	152.09	695.774	189	1475	152.09	10115.5	2305	20237
82.112	3425.69	867	9683	82.112	790.175	200	1551	82.112	11739.5	2360	26835
147.351	2655.76	886	10517	147.351	634.713	131	1535	147.351	7709.2	1043	17350
100.127	2981.98	1078	11932	100.127	695.842	185	1567	100.127	10686.6	3483	21119
126.378	2643.25	768	11668	126.378	673.744	160	1575	126.378	9969.12	1628	20914
83.86	2828.84	1009	8029	83.86	756.63	219	1600	83.86	9626.01	2319	19402
44.434	3269.56	1146	9914	44.434	659.452	200	1562	44.434	7961.36	2695	16088
49.442	3249.93	1098	9330	49.442	747.315	199	1747	49.442	9274.42	2609	16494
78.784	2897.13	1127	9680	78.784	693.573	190	1546	78.784	7690.49	2462	15263
144.965	3007.01	757	9788	144.965	718.386	145	1549	144.965	6451.83	1393	13378
56.467	3129.56	1185	9347	56.467	706.988	237	1381	56.467	7728	2251	17919
112.698	2832.1	1209	8966	112.698	628.571	169	1290	112.698	12509.9	3709	22838
120.025	2969.61	1057	8796	120.025	605.559	193	1281	120.025	8620.76	2387	17461
47.761	3183.05	1478	7320	47.761	717.146	193	1327	47.761	9456.04	2611	17028
55.526	2759.17	893	8066	55.526	845.335	165	1597	55.526	9668.77	2194	16611
79.221	3448.39	1156	10224	79.221	624.711	204	1457	79.221	15070.1	2991	27986
111.891	3397.2	1025	13467	111.891	758.853	175	1677	111.891	9078.16	2381	17514
113.001	2977.11	889	11752	113.001	567.348	170	1296	113.001	6591.34	1810	13995
93.271	2537.32	998	8904	93.271	703.361	183	1292	93.271	11341.8	2408	21310
216.792	2916.81	747	9680	216.792	683.764	136	1573	216.792	6355.65	1032	15048
92.935	2707.68	787	13798	92.935	628.949	173	1415	92.935	10027.2	2544	20352
47.627	2852.64	866	7565	47.627	739.836	219	1295	47.627	7667.66	1801	13472
123.722	2369.45	692	9800	123.722	701.392	172	1333	123.722	7222.05	1636	14948
122.58	2650.12	817	9816	122.58	504.793	149	1096	122.58	5713.66	1220	12780
136.696	2978.12	934	10379	136.696	540.234	150	1255	136.696	6360.65	1489	13706
157.871	2475.37	631	9194	157.871	607.871	161	1274	157.871	6132.24	1159	14208
47.19	2623.55	1021	7433	47.19	692.699	176	1336	47.19	7687.43	2060	15211
78.28	2119.42	721	8772	78.28	664.22	157	1541	78.28	7097.13	1598	14843
86.044	3421.34	1328	8257	86.044	603.01	212	1177	86.044	9764.33	3374	17633
110.648	2586.82	892	11260	110.648	563.923	163	1188	110.648	6498.24	1954	11924
99.153	2580.93	1008	11392	99.153	656.366	173	1297	99.153	10409.9	2353	21010
162.342	2820.72	696	8972	162.342	616.15	140	1437	162.342	5593.72	1481	11603
91.657	2519.84	824	7473	91.657	616.307	182	1275	91.657	8225.56	2549	17052
137.1	2314.97	686	8128	137.1	773.863	209	1459	137.1	7349.26	1707	15312
100.497	2502.61	776	7542	100.497	499.215	141	1054	100.497	5500.04	1395	13234
89.271	2975.99	953	8345	89.271	607.323	161	1269	89.271	9975.31	1679	16803
65.777	2995.39	894	12363	65.777	555.177	181	1097	65.777	4753.48	1782	10835
55.257	2439.51	799	6774	55.257	711.422	185	1419	55.257	5747.78	1480	12174
69.272	2769.37	984	8631	69.272	544.288	160	1130	69.272	7848.83	2412	15177
202.776	3078.76	772	10817	202.776	573.734	156	1209	202.776	6932.66	1746	14846
101.237	2645.53	794	11475	101.237	565.997	155	1207	101.237	7206.95	1216	16854
182.508	2453.05	605	9592	182.508	543.185	119	1182	182.508	6707.31	912	14196
160.93	2602.38	671	34240	160.93	616.824	150	1254	160.93	5261.43	1052	11910
123.554	2378.34	715	7637	123.554	641.868	169	1420	123.554	4183.94	1186	8154
89.002	2696.97	1008	7590	89.002	535.517	170	1090	89.002	5794.26	1555	12797
115.723	2563.01	797	9338	115.723	694.853	142	1316	115.723	7300.61	1742	14304
78.852	2344.64	574	7435	78.852	587.94	160	1149	78.852	7239.04	1553	13712
171.047	2629.77	705	9083	171.047	640.858	136	1536	171.047	4995.34	983	10350
182.34	2676.39	704	7924	182.34	487.316	144	1103	182.34	6605.16	1712	13657
70.281	2403.8	619	8348	70.281	591.66	157	1145	70.281	8472.85	1894	16694
138.343	2026.07	540	7391	138.343	486.23	145	1084	138.343	6663.9	1942	12333
111.085	2884.33	935	15934	111.085	508.829	156	1101	111.085	7143.08	1922	12777
142.242	2570.18	619	15063	142.242	498.208	137	1159	142.242	7930	1720	16567
95.825	2475.34	741	6474	95.825	436.966	140	844	95.825	5285.61	1536	9343
45.509	2205.62	933	7204	45.509	429.43	163	976	45.509	6166.26	2095	11143
75.927	2250.87	782	7218	75.927	548.995	145	1168	75.927	8071.51	1431	14833
47.997	1978.41	761	5159	47.997	420.025	162	790	47.997	6103.49	1899	11623
67.928	2367.22	643	6947	67.928	519.207	152	1148	67.928	6791.72	1466	14313
115.051	2048	768	9154	115.051	520.086	194	984	115.051	6614.53	2371	11691
137.705	2391.39	835	8436	137.705	469.226	143	995	137.705	7546.08	1786	15529
74.381	2099.39	909	5377	74.381	402.746	146	730	74.381	4870.42	1583	9376
152.527	2228.28	632	7108	152.527	446.408	140	960	152.527	7246.02	1327	13756
132.663	2246.39	739	7095	132.663	641.501	189	1531	132.663	5564.86	1566	10389
60.634	2016.99	726	5697	60.634	391.55	196	756	60.634	4161.91	1784	7194
44.199	2344.22	748	6385	44.199	483.869	161	1009	44.199	5848.26	1727	11754
117.135	2284.1	639	7300	117.135	638.98	189	1325	117.135	7784.95	1888	13533
104.094	2348.36	947	8164	104.094	422.889	183	763	104.094	6079.93	2058	10620
87.96	1922.51	560	5941	87.96	473.31	187	876	87.96	7764.27	2783	13444
51.122	2064.94	815	6733	51.122	387.609	147	1032	51.122	4905.05	1522	9503
75.054	1840.84	591	5444	75.054	395.599	204	730	75.054	3966.79	1685	7157
46.82	1906.67	832	4770	46.82	584.799	170	950	46.82	8373.5	2868	13358
60.197	1859.26	507	7036	60.197	459.062	127	858	60.197	5774.66	1057	11133
119.555	4654.93	1350	11304	119.555	1125.89	248	2111	119.555	20417.1	4603	35862
77.07	4305.72	1572	12333	77.07	1070.13	227	2005	77.07	22216	5167	39459
101.942	4433.52	1276	12804	101.942	1316.66	297	2477	101.942	17620.9	5422	34264
79.927	4327.93	1638	12489	79.927	1071.25	199	2074	79.927	16454.9	4693	28153
143.183	3831.3	1261	13093	143.183	1367.65	246	2449	143.183	17224.1	3890	32436
89.036	4608.73	1667	12645	89.036	911.626	216	1658	89.036	13765.2	3374	24452
106.077	3852.06	1220	12336	106.077	852.564	223	1754	106.077	10116.9	3447	19156
43.594	3515.52	1482	9225	43.594	791.264	248	1442	43.594	10022.1	3398	19294
69.978	3836.4	1088	11027	69.978	856.477	211	1803	69.978	12838.6	2939	24457
190.239	3870.04	1469	11900	190.239	957.732	173	2028	190.239	13247.1	2365	25554
98.749	4400.7	1364	13129	98.749	1278.48	267	2329	98.749	18016.7	4084	30795
126.647	4336.3	1513	15660	126.647	1137.59	232	2427	126.647	14325.8	4427	27687
90.347	4675.5	1611	11919	90.347	775.748	184	1498	90.347	10826.3	4029	23167
140.192	4332.66	1594	16298	140.192	963.997	226	2027	140.192	10279.3	3911	19573
68.163	3445.1	1511	8442	68.163	1088.78	264	2209	68.163	11681.2	3673	20294
79.087	3200.99	1445	9632	79.087	1079.5	264	1849	79.087	9935.49	3544	16833
144.36	3997.8	1006	10941	144.36	727.68	156	1984	144.36	9342.9	2299	20484
102.312	4181.59	1394	11083	102.312	818.525	220	1622	102.312	10776.9	4749	22087
92.229	4069.7	1375	12056	92.229	623.399	149	1402	92.229	10273.4	2513	18390
91.456	4655.32	1619	11550	91.456	815.431	236	1704	91.456	10857.7	2937	19791
48.534	5844.1	2456	14217	48.534	468.334	194	1087	48.534	9521.49	4041	16465
60.13	3718.22	1628	11047	60.13	944.239	208	1883	60.13	14794.8	4842	25606
84.297	3520.61	1594	8317	84.297	1120.9	251	2216	84.297	17486.8	4205	32736
111.253	3847.66	1550	15386	111.253	908.761	184	2178	111.253	11888.1	3698	21975
83.994	4070.31	1882	11443	83.994	974.602	284	1834	83.994	11721.3	3626	21672
78.952	3610.22	1535	13607	78.952	709.609	230	1368	78.952	11892.4	4106	20836
51.291	4381.75	1912	8461	51.291	847.162	251	1829	51.291	10932.7	4003	21896
92.968	3566.89	1137	10710	92.968	937.631	243	2055	92.968	15633.3	4419	30410
88.632	4251.82	1363	11323	88.632	524.024	164	1058	88.632	8001.5	1980	15292
116.261	3484.76	1187	11280	116.261	980.653	216	2117	116.261	9176.55	2409	17435
51.089	4148.69	1557	10970	51.089	956.586	246	1780	51.089	11063.7	3852	18734
52.971	3669.97	1615	8502	52.971	693.812	213	1543	52.971	12670.1	4715	25115
66.416	3420.48	1437	8140	66.416	849.79	201	1527	66.416	9444.25	2543	18572
143.351	4069.95	1137	13292	143.351	713.506	210	1503	143.351	10618.9	4050	20154
89.305	3337.52	1289	10068	89.305	751.693	202	1401	89.305	9789.39	3257	19143
62.55	3621.58	1440	11772	62.55	1096.82	255	1891	62.55	14166.5	3845	24356
81.104	3713.65	1396	11556	81.104	764.442	202	1493	81.104	8878.57	2508	15990
80.028	2923.68	1077	9050	80.028	746.67	215	1521	80.028	12073.2	4277	24155
67.189	3954.85	1732	13965	67.189	1073.5	207	1929	67.189	14049.1	3404	24862
75.188	4290.41	1340	10151	75.188	974.561	188	1768	75.188	12317.4	2710	23483
82.751	3119.07	1156	8332	82.751	882.149	197	1632	82.751	13529.2	3631	27249
80.532	3186.87	959	10189	80.532	761.031	211	1458	80.532	12159.6	2657	20224
54.786	5475.02	1358	15275	54.786	707.685	233	1491	54.786	8274.05	2594	17798
76.096	4208.09	1305	11580	76.096	903.621	225	1665	76.096	11060.5	3423	20945
79.322	3393.18	1391	11165	79.322	1111.2	263	2172	79.322	18377.5	5153	32738
47.224	3958.89	1638	11585	47.224	1190.56	295	1936	47.224	9643.82	5169	17435
48.299	4170.83	1769	9872	48.299	1149.86	295	2394	48.299	9552.61	4323	17113
70.046	4118.87	1458	16429	70.046	1084.44	311	1886	70.046	8811.91	3687	16146
50.215	4634.81	1645	12240	50.215	1388.67	297	2608	50.215	16311.9	4627	31838
53.61	3827.83	1807	9667	53.61	1077.62	283	1915	53.61	9049.21	3993	17478
52.232	3424.36	1359	9763	52.232	1095.8	316	2135	52.232	16758.3	4709	33959
47.459	4322.13	1528	23162	47.459	851.717	198	1846	47.459	8106.66	2569	17870
63.424	3587.96	1439	10757	63.424	1048.36	199	1935	63.424	18431.5	4042	33925
90.817	3667.88	1352	10418	90.817	1159.71	243	2210	90.817	18796.7	5376	33555
133.1	4712.22	1623	15477	133.1	954.997	220	1879	133.1	20334	5543	34792
71.222	4896.31	2008	12057	71.222	1475.7	297	2854	71.222	16478.5	5921	28978
53.946	5036.33	1917	11937	53.946	1586.12	316	3021	53.946	16938.5	4552	29694
114.816	4350.29	1021	12719	114.816	847.429	209	1897	114.816	12286.5	3803	24035
66.247	4571.57	1246	11287	66.247	1018.55	226	1897	66.247	9157.64	4147	17414
79.591	4228.27	1464	13165	79.591	1333.3	264	2695	79.591	13911	3702	26921
133.974	3643.15	1562	11861	133.974	1073.26	219	2096	133.974	15350.4	3534	28914
40.535	3437.36	1462	8147	40.535	670.056	254	1449	40.535	18464.4	5926	32027
76.835	4656.48	1049	14537	76.835	1424.13	276	2913	76.835	13944.2	3146	25192
128.126	3232.3	995	10212	128.126	1118.82	245	2270	128.126	13895.1	3241	28545
86.717	3640.85	1267	12806	86.717	661.033	227	1354	86.717	11176.8	3451	22910
181.366	3764.99	1503	10498	181.366	1146.02	243	2524	181.366	16029.3	4341	41884
75.356	4803.82	1164	11033	75.356	1148.37	208	2328	75.356	8300.05	1775	21147
43.459	4774.22	1859	10572	43.459	780.076	245	1772	43.459	28409.1	8092	55265
83.322	3390.31	1176	8333	83.322	1072.97	266	2098	83.322	15611	3760	28320
132.73	4144.68	1466	50893	132.73	1043.95	194	2014	132.73	14568.6	2693	26131
48.938	3868.73	1580	9829	48.938	856.331	253	2280	48.938	11221.2	3258	21366
121.403	3580.61	1418	10452	121.403	986.89	238	1914	121.403	15005.3	4335	30308
142.074	4302.66	1204	12071	142.074	711.336	176	1657	142.074	8713.41	2516	20335
129.873	3023.83	1164	10440	129.873	902.904	172	1785	129.873	12464.5	2994	23551
79.255	3636.42	1248	9870	79.255	823.296	219	1425	79.255	10424.8	3365	17776
160.123	3146.51	981	10408	160.123	939.334	251	1981	160.123	12594.3	3152	24370
97.976	3848.23	1233	11989	97.976	1065.68	224	1909	97.976	12426.4	2860	25482
97.17	4058.38	1491	11692	97.17	1136.51	208	2023	97.17	13657.2	2470	26606
76.196	4232.8	1283	11297	76.196	732.983	202	1363	76.196	9363.96	2514	15974
89.506	2967.59	835	10237	89.506	801.57	175	1502	89.506	10700.2	2205	17436
82.146	3530.72	1076	9183	82.146	955.973	211	2031	82.146	13248.1	5151	24322
80.23	3439.85	1269	11905	80.23	917.543	254	1862	80.23	11253.6	4691	22390
41.947	3857.99	1392	10007	41.947	1428.19	596	2234	41.947	16491.5	7711	28552
126.983	3561.93	1052	10622	126.983	925.208	160	1775	126.983	15116.2	3741	29288
59.626	3587.32	1479	11412	59.626	1367.75	275	2305	59.626	19638.3	4700	37290
129.302	4538.8	1895	14871	129.302	1753.09	278	3180	129.302	20478.7	4557	35340
76.902	4090.4	1543	11989	76.902	1167.56	183	2232	76.902	25178.9	5671	42876
69.911	5519.12	1677	22237	69.911	1062.55	179	2211	69.911	25843	5135	43680
72.129	4532.52	1691	11233	72.129	1165.51	213	2047	72.129	14945	3934	25437
88.061	3879.46	1398	10496	88.061	862.964	213	1790	88.061	10933.7	3519	21471
131.89	3959.04	1067	12170	131.89	1348.42	214	2858	131.89	22953.9	3906	42860
89.742	3458.99	1198	10941	89.742	911.431	210	2030	89.742	13067.7	3430	24823
149.065	3622.07	1469	11499	149.065	898.92	169	1741	149.065	12464.4	3562	23565
78.549	3675.73	1104	15053	78.549	1232.47	199	2205	78.549	18035.9	3321	32665
136.999	4057.48	1448	12163	136.999	1310.18	200	2626	136.999	19459.3	3871	38318
115.723	3734.2	1475	16709	115.723	841.933	218	1640	115.723	11665.3	3596	24893
45.241	3895.48	1495	9979	45.241	1024.67	256	2129	45.241	22614.8	4179	38582
125.134	3674.43	1089	13198	125.134	714.686	173	1688	125.134	10453.1	2888	22990
107.925	3870.48	1064	11220	107.925	784.126	165	1771	107.925	12433.3	2209	26229
134.781	3627.49	1209	26670	134.781	1072.35	200	2105	134.781	11729.1	2672	22633
110.177	3841.72	1144	46867	110.177	941.522	167	1950	110.177	12427.4	2624	24968
91.254	3914.13	1480	10762	91.254	1229.68	204	2728	91.254	11514	3059	23027
55.895	3226.14	1162	12221	55.895	977.962	215	1925	55.895	21659.4	4406	37608
99.859	3871.97	1213	13634	99.859	1242.18	205	2692	99.859	13640.2	3305	26569
94.178	4290.24	1442	18430	94.178	738.826	161	1679	94.178	12984.1	3409	25860
134.915	3838.48	1441	12459	134.915	1167.34	180	2320	134.915	11804.7	3149	24208
120.597	4141.31	1368	14972	120.597	397.756	150	926	120.597	14282	4517	27265
151.183	3741.82	1397	10819	151.183	940.458	169	1947	151.183	11178.3	2546	20904
135.822	4299.93	1310	16371	135.822	831.857	183	1811	135.822	17041.9	3731	32214
61.004	4167.79	1335	11134	61.004	918.699	212	1583	61.004	19768.4	4928	33739
67.592	4405.18	1737	11465	67.592	638.346	187	1263	67.592	9318.96	2908	23058
59.458	3462.24	1159	10587	59.458	934.103	189	1746	59.458	8666.11	2406	15841
65.777	3965.18	1621	13953	65.777	715.678	171	1480	65.777	10685.3	3118	19205
122.042	3789.58	1423	12942	122.042	753.3	141	1749	122.042	13980.4	2616	27603
89.91	4254.71	1196	14214	89.91	914.11	210	1777	89.91	10211.8	2567	21566
108.06	3900.57	1487	12607	108.06	876.729	186	1834	108.06	10244.8	2680	20495
98.783	3611.01	1285	19773	98.783	756.6	164	1542	98.783	11132.4	2754	21406
99.254	3489.05	1262	11653	99.254	616.234	169	1289	99.254	10426.9	2882	19014
138.982	3424.27	1192	10156	138.982	723.83	176	1444	138.982	12062.6	2576	22093
64.432	4748.06	1505	11924	64.432	968.275	255	2169	64.432	9105.02	2882	19321
91.052	3637.54	1271	11072	91.052	717.804	177	1544	91.052	11997.8	3215	21458
114.715	3336.48	1087	9416	114.715	823.231	188	1631	114.715	10187.3	2454	18635
90.179	4378.61	1366	15711	90.179	865.851	205	1881	90.179	9105.98	2981	19761
76.532	3753	1298	14620	76.532	1236.89	268	2372	76.532	13867.5	3947	27122
54.921	3806.75	1506	10846	54.921	1307.03	258	2295	54.921	14873.5	4248	26197
46.955	3159.56	995	8974	46.955	738.792	248	1782	46.955	13595.3	5812	26004
50.316	3992.38	1441	15502	50.316	968.407	281	1810	50.316	10140.4	2754	18974
125.336	4164.25	1265	14429	125.336	709.431	194	1423	125.336	10239.6	3400	18848
110.816	3556.28	1242	10143	110.816	630.047	172	1393	110.816	14362.1	3169	26950
82.011	3053.39	1111	11619	82.011	822.91	194	1736	82.011	7884.72	2880	14429
130.579	3433.51	1054	11696	130.579	603.154	165	1340	130.579	10882.1	2967	20400
57.811	3563.59	1271	8571	57.811	838.757	224	1517	57.811	19245.5	4729	32790
130.277	3642.11	1059	12995	130.277	1057.15	221	2131	130.277	22033.3	4934	38930
97.976	3642.23	1259	11182	97.976	564.362	177	1074	97.976	9530.53	3230	16489
70.146	2898.92	1067	7689	70.146	689.97	173	1400	70.146	11113.5	3554	20118
137.402	3377.8	1067	11534	137.402	575.614	166	1460	137.402	10603.8	2272	20198
119.051	3332.66	1141	8960	119.051	733.232	158	1539	119.051	9499.34	2659	18266
118.782	3547.31	1070	11910	118.782	1028.94	232	2007	118.782	18147.2	3644	31929
97.707	3679.02	1203	52224	97.707	675.001	165	1401	97.707	8696.62	2726	16013
48.03	3731.26	1315	9137	48.03	918.719	177	1852	48.03	15870.6	3924	30814
56.5	3445.09	1549	8430	56.5	871.514	234	1513	56.5	9398.74	3874	17150
52.534	3825.81	1219	12057	52.534	961.091	244	1888	52.534	16618.7	4789	34441
73.339	3869.59	1232	9231	73.339	747.507	196	1488	73.339	20060.7	5131	32678
87.96	3823.29	1141	9209	87.96	709.457	166	1525	87.96	10390.6	1706	21196
115.387	3149.23	963	14812	115.387	604.342	160	1332	115.387	8568.67	2412	15481
142.041	3761.48	1383	10864	142.041	917.809	221	1950	142.041	14404.6	3062	30669
155.418	3200.18	1125	11225	155.418	616.265	162	1285	155.418	8419.83	1984	17183
100.43	3493.97	983	11425	100.43	758.838	189	1361	100.43	12840	3667	23600
102.111	2861.94	943	9316	102.111	781.6	213	1543	102.111	15336.1	3810	29355
52.769	3600.24	1407	8951	52.769	452.232	140	1242	52.769	13041.3	3208	21604
117.672	2963.73	930	12372	117.672	683.136	161	1441	117.672	12457.2	2680	22850
89.204	3409.17	1012	23347	89.204	575.434	145	1248	89.204	5601.42	2039	11552
69.945	3319.5	1190	8580	69.945	657.525	151	1088	69.945	7955.7	2517	13311
141.805	3108.36	955	12811	141.805	512.175	165	1368	141.805	8373.53	2175	15727
148.998	2557.61	819	8032	148.998	927.94	185	1769	148.998	13743.6	2283	26219
95.691	3280.95	943	8372	95.691	926.412	177	1821	95.691	11112.1	2601	21219
98.279	3043.02	935	10448	98.279	709.292	143	1348	98.279	10785	2055	20208
133.503	2899.66	767	8826	133.503	844.92	189	1736	133.503	10301.9	2156	20956
105.438	2784.73	877	14016	105.438	595.524	181	1162	105.438	8568.11	2162	15658
59.962	3568.19	1652	7779	59.962	844.586	201	1404	59.962	9423.59	3480	17771
54.114	3454.11	1439	9280	54.114	726.968	190	1435	54.114	8746.41	2895	16524
93.741	3618.78	1377	9444	93.741	718.463	156	1398	93.741	9316.49	1789	16581
93.103	2688.34	779	8793	93.103	657.847	183	1120	93.103	8552.67	2380	14459
100.968	2947.28	862	10741	100.968	725.631	181	1321	100.968	10021	2347	22216
64.601	4142.61	1456	12309	64.601	854.999	223	1576	64.601	11710.9	3251	22397
142.242	2867.08	996	7924	142.242	814.426	171	1650	142.242	11510.9	2789	24056
168.056	3134.92	1057	10746	168.056	513.701	156	1038	168.056	8346.59	2116	15925
75.222	2880.85	996	10158	75.222	766.452	182	1391	75.222	8768.93	2901	15186
145.469	2771.27	935	8567	145.469	490.443	158	1028	145.469	9442.98	3128	17432
128.731	3883.82	1227	12265	128.731	443.558	143	1014	128.731	7715.83	2615	14914
97.943	2907.03	879	9568	97.943	675.867	161	1340	97.943	10452.3	1628	19325
79.255	2887.15	1005	8190	79.255	620.748	227	1139	79.255	8682.52	1796	15406
70.079	3108.28	1324	17274	70.079	852.306	178	1578	70.079	8968.36	2322	14601
148.897	2494.18	779	9028	148.897	677.89	151	1373	148.897	8539.63	1694	16564
89.842	2474.18	1007	8303	89.842	633.092	226	1031	89.842	5829.34	2378	9371
110.95	3134.26	1017	11425	110.95	562.596	141	1106	110.95	7311.28	2078	14335
70.18	2896.53	1104	12658	70.18	757.136	226	1436	70.18	8008.05	2070	13970
64.668	2995.88	1219	7305	64.668	651.355	155	1320	64.668	5846.36	1667	11591
154.174	2551.52	777	9846	154.174	407.24	129	852	154.174	5289.28	1200	10751
99.657	2372.27	791	7672	99.657	410.958	155	790	99.657	4954.15	1709	8709
78.045	2960.39	1141	8486	78.045	766.36	172	1325	78.045	8009.84	2421	14798
169.165	2941.07	874	10382	169.165	605.986	140	1375	169.165	7088.98	1523	14607
151.821	2819.08	1000	8802	151.821	718.691	145	1296	151.821	9761.27	1866	18320
71.424	2456.86	833	6961	71.424	612.68	157	974	71.424	7642.28	2356	12324
162.947	2991.76	1109	11291	162.947	589.488	144	1062	162.947	9960.36	2701	16101
58.551	2545.13	1010	7356	58.551	547.662	154	1126	58.551	5083.08	1776	9138
144.225	2941.7	868	8416	144.225	504.64	147	1023	144.225	8142.83	2469	15215
179.551	2674.22	1002	9023	179.551	523.665	126	980	179.551	7352.82	1587	12938
148.998	3245.7	940	18917	148.998	531.178	140	1023	148.998	7181.34	1821	14230
86.246	2741.05	887	12719	86.246	518.961	154	978	86.246	5783.5	1861	10501
117.202	2500.34	838	8282	117.202	458.553	147	1078	117.202	5627.37	1814	11497
116.194	2973.85	898	12797	116.194	493.226	127	950	116.194	7231.22	1949	11241
59.693	3666.98	1496	12778	59.693	747.431	262	1647	59.693	10494.5	4225	19708
74.348	3535.34	1183	11027	74.348	773.958	213	1543	74.348	8740.64	2965	16587
55.559	3269.84	1025	10245	55.559	819.182	230	1801	55.559	10218.2	3586	18250
66.886	4795.7	1336	10878	66.886	1025.39	211	2227	66.886	10313.9	3152	22008
64.332	3601.32	1341	10725	64.332	866.656	215	1671	64.332	14175.2	5052	25343
57.273	3456.02	1313	9106	57.273	1015.91	274	2198	57.273	11412.9	3886	23181
116.194	4745.44	1521	18966	116.194	933.706	230	2366	116.194	10014.3	2742	20794
91.321	4197.12	1329	12697	91.321	918.301	189	1971	91.321	10220	2860	19799
72.163	3222.09	1151	9264	72.163	1071.57	312	1839	72.163	12816.9	4189	22358
42.787	3389.99	1661	8831	42.787	861.247	387	1486	42.787	10051.4	3568	20848
73.037	3865.18	1353	12492	73.037	1093.56	226	2046	73.037	10578.3	2564	21735
109.908	3535.38	1080	9264	109.908	1087.19	205	1905	109.908	14128.2	3282	24661
86.448	4683.24	1398	12020	86.448	1062.97	328	2141	86.448	12283.6	4211	21278
100.564	3401.1	1134	19487	100.564	673.386	196	1346	100.564	13907.6	3772	27843
144.024	3560.19	1265	10737	144.024	1061.13	207	2000	144.024	14967.5	3435	29461
88.397	3476.38	1303	10429	88.397	1175.47	260	2091	88.397	15328.1	3655	28352
44.703	3818.34	1589	8934	44.703	997.759	383	1807	44.703	9958.32	4324	17947
112.194	3014.66	969	11227	112.194	686.619	219	1367	112.194	11548	3076	22790
145.066	3054.33	1126	9518	145.066	962.506	216	2399	145.066	16379	3433	30879
62.517	3344.78	1464	12084	62.517	1032.57	305	1923	62.517	10779.6	3348	19446
102.043	2619.52	888	10995	102.043	610.084	283	1553	102.043	6397.11	2529	14868
118.849	2692.69	877	7496	118.849	800.006	222	1660	118.849	7696.22	2529	14043
84.061	4136.05	1470	12695	84.061	1127.37	221	2490	84.061	19276.1	4147	33550
82.851	2433.63	856	7853	82.851	835.29	167	1548	82.851	6804.91	2662	12335
185.332	3352.41	1000	11647	185.332	993.943	202	1958	185.332	13165.4	3561	25413
155.485	3148.47	1069	12603	155.485	621.924	175	1366	155.485	9500.56	2118	18683
95.355	4173.27	1321	11158	95.355	790.269	186	1612	95.355	12926.4	2788	25712
110.144	3421.41	1083	12816	110.144	1027.71	233	1943	110.144	17333.3	3417	30817
126.008	3043.98	1162	9893	126.008	607.081	179	1155	126.008	6925.31	2123	14002
91.355	3504.72	1250	10378	91.355	1000.28	208	2016	91.355	18883.6	4230	30937
195.415	3257.78	1155	13397	195.415	671.111	178	1481	195.415	8794.35	2491	18369
90.347	3824.33	1300	11090	90.347	798.338	180	1572	90.347	9397.65	2734	20956
45.677	3895.1	1444	13472	45.677	522.5	190	1140	45.677	12043.4	4886	24357
151.687	3458.73	1297	12576	151.687	1021.35	200	2047	151.687	12593.1	2881	29340
159.182	3259.94	962	10786	159.182	631.358	136	1499	159.182	10472.4	2651	20177
58.92	2973.68	1332	9420	58.92	687.094	174	1181	58.92	8095.38	3020	13691
71.659	3643.91	1344	9924	71.659	713.305	168	1373	71.659	8676.02	3446	18814
116.261	3537.13	970	10403	116.261	865.189	186	1692	116.261	13615.9	2900	26398
84.129	3296.7	1036	8304	84.129	684.053	173	1492	84.129	18449.9	3970	33651
73.575	2334.15	967	7303	73.575	755.059	216	1390	73.575	7191.66	2797	12035
81.641	3042.48	848	7646	81.641	611.32	182	1207	81.641	16788.2	4589	28242
61.912	2975.05	1065	7502	61.912	797.15	183	1420	61.912	8434.44	2185	17218
65.811	3021.75	899	65535	65.811	872.333	178	1672	65.811	7600.75	2575	13646
48.602	2929.2	1186	6415	48.602	675.092	209	1227	48.602	7681.63	2791	12798
97.237	3194.63	1241	12407	97.237	825.962	177	1686	97.237	12426.7	3240	22263
74.583	3448.62	1389	10714	74.583	732.19	136	1425	74.583	7660.52	2197	14904
111.723	2717.01	829	11880	111.723	524.149	144	1188	111.723	13230.3	3120	22100
139.184	2900.77	1088	9098	139.184	610.793	247	1263	139.184	9355.4	3782	18308
57.509	3013.46	1241	7777	57.509	687.941	154	1673	57.509	7413.28	2407	14998
117.572	2546.13	939	7325	117.572	613.568	150	1263	117.572	7724.01	2370	15342
166.879	3157.68	776	11259	166.879	855.045	183	1647	166.879	12164	3038	22945
61.811	3313.9	1161	9901	61.811	618.341	165	1202	61.811	9122.29	2628	16315
109.438	3008.97	1153	7991	109.438	681.325	169	1371	109.438	7707.16	1859	15498
141.973	2336.35	688	7313	141.973	574.873	147	1193	141.973	4973.31	1840	8836
105.472	3552.76	1120	9706	105.472	853.83	173	1682	105.472	14229.7	3244	25313
75.759	3085.35	802	9529	75.759	797.685	171	1483	75.759	7660.05	2005	14806
67.457	3222.45	1518	8761	67.457	805.28	317	1559	67.457	11267.4	5076	19378
115.32	3167.67	1321	8963	115.32	861.9	278	1949	115.32	12193.7	3763	24622
72.096	3006.26	1182	11221	72.096	776.139	248	1768	72.096	10490.2	3528	19192
89.876	2836.58	1162	10316	89.876	776.709	199	1464	89.876	12279.8	3987	21715
42.652	3381.28	1119	8837	42.652	768.741	244	1380	42.652	7525.73	3695	12390
96.128	4708.72	1494	12733	96.128	1108.49	240	2087	96.128	10483.4	3336	22066
84.935	4288.6	1295	23813	84.935	839.156	176	1931	84.935	8018.33	3077	16046
90.279	4256.77	1205	10585	90.279	1322.22	272	2440	90.279	18090.1	3881	35117
70.684	3917.08	1688	11300	70.684	1059.97	357	1888	70.684	14625.4	5537	23409
46.719	3339.48	1058	10458	46.719	683.909	200	1452	46.719	10521.2	3057	19974
151.149	3414.76	995	12896	151.149	919.62	207	1876	151.149	17091.8	3491	30923
144.696	3164.03	987	9931	144.696	729.955	197	1314	144.696	14978.1	3514	27639
74.348	3969.56	1334	11302	74.348	742.309	208	1707	74.348	12268.5	3296	23219
58.651	3312.89	1244	9639	58.651	968.095	206	1784	58.651	8852.53	3088	16365
126.142	3833.41	1108	9898	126.142	885.049	202	1929	126.142	9985.82	2726	20859
69.844	3178.09	1050	9728	69.844	556.708	158	1391	69.844	11406.2	3201	20414
96.161	3592.71	1093	9865	96.161	750.907	179	1616	96.161	17127.3	3752	30685
107.858	4207.8	1677	11308	107.858	924.812	228	1821	107.858	12787.5	4105	24166
48.938	3297.42	1291	11885	48.938	601.845	170	1283	48.938	10732	3072	24148
150.04	3848.14	1087	11928	150.04	795.513	194	1677	150.04	9111.23	3086	19305
105.169	2926.07	899	9710	105.169	542.893	189	1157	105.169	9127.18	2601	19894
68.903	3760.39	1385	10994	68.903	838.183	193	1582	68.903	8584.47	3288	17918
158.981	4121.34	1426	14153	158.981	943.758	201	1990	158.981	8731.5	2933	17579
98.716	3727.49	1130	12516	98.716	671.153	177	1440	98.716	17869	3328	34484
83.725	2652.88	1160	11155	83.725	749.006	213	1280	83.725	10106.4	1828	18442
90.313	3301.47	1378	9629	90.313	512.344	161	1018	90.313	8817.65	2608	15955
43.997	3107.89	1233	9029	43.997	547.526	249	1113	43.997	4839.18	1967	10954
78.415	3854.27	1407	10753	78.415	849.423	209	1471	78.415	11149.1	2720	20594
99.959	2668.71	934	8443	99.959	521.871	165	1240	99.959	7866.09	1942	15852
161.165	3458.68	1282	9436	161.165	1018.22	168	2015	161.165	9663.46	2012	19549
77.978	3709.33	1156	8499	77.978	736.969	200	1344	77.978	8267.17	2651	16182
154.611	2841.88	881	9209	154.611	659.721	158	1314	154.611	7229.81	1876	13456
57.307	2769.47	979	7460	57.307	640.86	184	1208	57.307	7569.86	2717	14000
74.348	4119.21	1478	10237	74.348	989.776	247	1765	74.348	9985.13	3457	19523
121.437	3074.96	916	9298	121.437	823.057	198	1748	121.437	11533.4	2962	23575
95.624	4266.02	1600	12928	95.624	829.67	170	1806	95.624	9134.87	2451	18156
80.7	3842.71	1267	12151	80.7	876.028	189	1624	80.7	10561.3	3436	20317
91.355	3298.99	1051	9397	91.355	723.029	184	1413	91.355	14803.8	2934	30226
164.896	3287.69	1119	13041	164.896	843.744	174	1603	164.896	11854.2	1802	22280
69.004	3263.77	1004	10877	69.004	751.415	196	1483	69.004	9666.2	1930	19466
153.199	3295.34	1021	29650	153.199	796.281	203	1608	153.199	10658.1	2305	23140
74.045	4042.98	1460	11739	74.045	857.046	190	1623	74.045	10661.3	2283	18546
71.861	3228.22	968	7473	71.861	840.126	248	1633	71.861	12826.7	2479	26485
81.104	3509.06	1030	10338	81.104	730.58	248	1286	81.104	8328.92	2670	14625
41.779	2282.17	905	7693	41.779	479.702	237	992	41.779	4693.4	2111	9233
71.087	3388.6	1112	14595	71.087	772.801	210	1526	71.087	7997.65	3677	14907
81.238	3687.22	1519	11381	81.238	766.776	199	1486	81.238	7671.4	2923	14380
89.17	3147.97	1120	8757	89.17	564.631	153	1221	89.17	10169.9	2160	19930
164.627	3688	1011	17859	164.627	768.697	167	1665	164.627	8050.05	1844	16998
128.092	4181.44	1410	13194	128.092	664.497	189	1533	128.092	6864.16	1959	14548
151.653	3510.13	1214	12225	151.653	759.653	180	1580	151.653	9807.62	2239	17735
74.146	2770.91	985	9265	74.146	516.984	146	1101	74.146	7439.57	2273	14406
80.734	3206.08	1038	8036	80.734	511.495	161	928	80.734	8190.93	2692	14011
76.264	3213.71	953	10198	76.264	675.452	178	1333	76.264	8415.27	2216	14902
108.698	3963.18	1333	12772	108.698	645.2	162	1307	108.698	8240.99	2018	17512
100.598	3286.61	991	10139	100.598	458.235	159	903	100.598	6778.31	2038	11533
101.069	3103.99	1022	10364	101.069	569.024	176	1139	101.069	11110	2926	18826
107.32	2912.15	995	8598	107.32	582.858	149	1177	107.32	7259.94	2235	13444
122.613	3634.27	901	12442	122.613	509.959	148	1117	122.613	8474.46	1991	16782
76.499	3237.62	956	9955	76.499	682.125	175	1215	76.499	7789.42	1890	14018
104.194	2430.66	854	7206	104.194	689.941	165	1382	104.194	7999.12	1774	14759
132.327	3442.46	923	11507	132.327	448.534	143	976	132.327	6161.44	1572	13564
85.675	3271.36	1140	8804	85.675	563.321	169	1078	85.675	8826.03	2541	15844

## Sheet: ExtFig 1b SOX2KLF2Priming 24hrs
areaNR5A2_24hrs	mean_NR5A2_24hrs	min_NR5A2_24hrs	max_NR5A2_24hrs	area_SOX2_24hrs	mean_SOX2_24hrs	min_SOX2_24hrs	max_SOX2_24hrs	area_KLF2_24hrs	mean_KLF2_24hrs	min_KLF2_24hrs	max_KLF2_24hrs
23.696	2120.63	853	5222	23.696	759.194	413	1451	23.696	5569.96	2546	12580
72.667	2799.8	997	10829	72.667	895.967	199	1922	72.667	7476.51	2565	18323
91.557	2833.96	637	10396	91.557	741.07	202	1702	91.557	5005.28	1243	11556
94.582	2701.86	1027	10432	94.582	718.881	217	1658	94.582	4565.05	1763	9945
58.282	2946.28	1133	10151	58.282	678.619	192	1464	58.282	6538.12	2251	14222
23.158	2445.43	743	8500	23.158	698.087	225	1133	23.158	5331.41	2742	11099
127.924	2606.28	996	9624	127.924	727.248	207	1610	127.924	5803.7	2221	12912
124.092	3095.84	1035	12231	124.092	748.508	186	1586	124.092	7782.08	2007	16395
94.649	2707.95	840	10658	94.649	770.509	166	1604	94.649	4482.62	1609	11131
118.412	2871.49	887	11128	118.412	686.578	212	1649	118.412	6556.65	1828	15615
68.096	3577.42	1236	11112	68.096	660.942	182	1355	68.096	8252.91	2652	18161
29.04	2760.46	1032	8739	29.04	693.067	384	1260	29.04	5710.36	2989	11560
30.183	3289.82	1101	11739	30.183	647.076	221	1400	30.183	9407.89	3274	16488
92.733	2470.78	918	8122	92.733	607.926	189	1394	92.733	6546.25	2575	13531
185.735	2657.63	682	10788	185.735	693.618	188	1518	185.735	5984.95	1644	16001
129.504	3117.41	976	10474	129.504	708.231	238	1605	129.504	7726.79	2307	15248
66.718	3153.72	859	9870	66.718	859.475	300	1495	66.718	9049.23	2850	17409
120.193	2780.71	877	9235	120.193	806.706	180	1846	120.193	7197.44	1839	16767
84.599	3440.01	1144	10634	84.599	727.964	216	1587	84.599	7376.59	2066	16253
115.992	2707.72	1037	8276	115.992	549.257	192	1278	115.992	4683.12	1624	10790
77.742	2871.54	1209	8775	77.742	666.044	225	1360	77.742	7189.96	2558	13878
51.996	3013.85	1029	11527	51.996	814.313	201	1573	51.996	8323.06	1885	18184
167.551	2700.88	929	8814	167.551	559.714	176	1192	167.551	4111.41	1743	10142
95.792	3338.09	1060	12836	95.792	702.051	218	1866	95.792	8155.24	2295	17747
58.114	2414.28	841	9001	58.114	604.773	251	1187	58.114	6153.99	2554	12536
78.415	3099.47	1167	16490	78.415	670.824	172	1491	78.415	4343.71	723	12816
57.105	3178.94	994	11187	57.105	649.151	160	1500	57.105	4140.93	1005	10936
97.338	2930.24	905	9377	97.338	617.192	206	1263	97.338	4648.85	1587	9733
35.325	3835.67	1225	11727	35.325	846.344	248	1862	35.325	9893.09	3597	16811
124.529	2698.91	853	11814	124.529	527.713	162	1252	124.529	4887.55	2006	11599
143.486	2543.57	653	8962	143.486	711.256	155	2080	143.486	6095.46	1494	13046
96.094	3558.64	1094	11200	96.094	593.293	175	1822	96.094	5493.63	1254	13938
39.056	3825.69	1372	14581	39.056	559.672	182	1443	39.056	5531.48	1667	13676
81.406	2208.52	856	7670	81.406	482.624	164	983	81.406	5453.28	1645	10923
114.278	3437.77	1037	12117	114.278	578.832	167	1338	114.278	5965.08	1608	21387
43.862	2610.05	841	9430	43.862	598.802	298	1102	43.862	7766.57	3106	13352
102.581	3020.55	910	16456	102.581	720.027	185	1578	102.581	11108.5	2648	20394
53.274	2928.63	1062	8845	53.274	628.054	188	1326	53.274	5338.24	2535	12828
60.399	2460.16	825	8661	60.399	585.955	173	1306	60.399	5902.98	1495	11360
107.085	3108.21	813	8568	107.085	560.798	182	1456	107.085	7113.95	1570	15327
123.521	2833.55	958	9692	123.521	593.174	160	1294	123.521	3646.36	1503	8380
57.777	2926.78	1102	10779	57.777	634.888	178	1312	57.777	5760.37	1778	11629
65.239	2316.04	826	6433	65.239	565.295	216	1158	65.239	6791.82	2070	14088
116.395	2972.14	889	10549	116.395	526.401	161	1203	116.395	6209.22	1623	15195
106.984	3149.98	772	12214	106.984	633.962	160	1350	106.984	5892.51	1867	14513
135.217	2865.42	872	8477	135.217	472.381	172	1119	135.217	6228.69	1736	13865
22.049	2474.55	774	8433	22.049	612.424	296	1332	22.049	5438.69	2868	9912
90.481	2416.07	680	8596	90.481	548.535	192	979	90.481	4827.34	1489	9553
131.957	2296.79	770	9776	131.957	555.619	168	1332	131.957	7190.69	1832	14719
129.941	2561.61	831	8635	129.941	706.571	175	1411	129.941	11972.3	2528	25133
69.877	3094.17	1021	8141	69.877	664.683	160	1382	69.877	6058.86	2020	12120
89.674	2957.09	980	9957	89.674	632.698	218	1427	89.674	6133.55	2169	13683
148.393	2860.31	756	11433	148.393	486.173	138	1060	148.393	5800.43	1268	12046
172.291	2858.05	815	11258	172.291	433.317	160	982	172.291	5598.45	1891	37495
164.157	2704.56	755	11111	164.157	445.674	153	1075	164.157	5645.36	1477	12673
204.524	2783.61	833	9707	204.524	721.974	169	1522	204.524	12956.8	2464	24756
101.405	2672.19	1032	7233	101.405	563.609	187	1048	101.405	6796.35	1892	12951
159.619	2666.39	745	8066	159.619	846.381	192	1711	159.619	15882.7	1870	30164
188.525	2562.62	761	10114	188.525	475.978	157	1266	188.525	4664	1236	10331
119.588	2703.49	867	8969	119.588	575.068	157	1270	119.588	4234.58	1220	9665
56.097	2807.31	838	9407	56.097	375.72	176	867	56.097	6123.94	1909	12652
74.886	2280.87	643	8084	74.886	428.425	194	946	74.886	6511.57	1794	15136
164.526	2509.13	674	14301	164.526	514.591	142	1379	164.526	4258.08	1183	9110
70.684	4568.02	1464	31021	70.684	784.249	265	1586	70.684	5354.69	1663	12504
137.873	2139.6	632	8601	137.873	585.105	181	1244	137.873	5206.65	1530	10386
66.55	1970.81	719	7231	66.55	501.67	207	878	66.55	3508.72	1271	5883
217.968	2489.77	704	9542	217.968	694.969	180	1822	217.968	14592.5	2416	26375
171.887	2709.8	696	10548	171.887	519.457	155	1183	171.887	5070.86	1407	11324
78.179	2125.06	776	7554	78.179	408.407	165	822	78.179	6428.68	1455	11758
52.097	2354.18	765	9409	52.097	406.084	149	815	52.097	5720.12	1213	12570
125.806	2626.19	908	13274	125.806	539.534	170	1177	125.806	5362.32	1456	11294
28.603	1930.53	918	4862	28.603	334.166	210	606	28.603	2280.23	1160	5547
150.074	2365.14	691	8589	150.074	362.682	139	726	150.074	5148.44	1126	10855
137.268	2486.99	630	10685	137.268	492.454	159	1057	137.268	3829.83	930	8944
137.268	2587	848	11208	137.268	569.806	152	1268	137.268	6148.95	1206	12545
152.292	1933.75	665	8410	152.292	484.642	155	913	152.292	7953.53	1359	14640
139.184	2440.22	758	10663	139.184	524.254	159	1106	139.184	5106.13	1373	11810
122.58	2321.34	694	10332	122.58	600.848	168	1155	122.58	4609.3	1113	8992
85.843	2455.96	807	7947	85.843	547.872	159	1136	85.843	4133.74	1040	8995
145.032	2442.72	726	8523	145.032	481.993	150	1010	145.032	5114.51	1243	9714
121.336	2028.05	583	8297	121.336	432.361	168	774	121.336	3008.3	1194	6658
117.269	2321.39	759	7638	117.269	521.712	187	1084	117.269	4360.06	1763	7789
30.015	2278.37	895	6295	30.015	471.495	162	948	30.015	3767.14	1564	6279
38.048	2171.19	637	7366	38.048	499.004	271	850	38.048	4089.32	1795	7155
59.492	2013.18	803	7111	59.492	472.506	150	976	59.492	5279.88	1907	9237
40.434	836.828	230	3784	40.434	263.248	132	539	40.434	2949.47	374	6658
31.359	1155.82	353	5984	31.359	321.239	184	594	31.359	2596.37	764	5769
75.793	3116.33	873	11822	75.793	745.259	161	1894	75.793	6662.85	1311	13117
50.013	3813.1	1244	14206	50.013	817.738	223	1533	50.013	6735.13	2404	12457
40.031	3383.48	1089	10482	40.031	699.138	196	1539	40.031	5838.77	2188	11202
110.681	3481.25	1073	12360	110.681	843.869	175	2010	110.681	16561.5	3135	32670
66.382	1144.71	339	5301	66.382	275.882	134	605	66.382	2441.95	570	5506
104.967	3255.82	927	11923	104.967	661.317	183	2100	104.967	14541.6	2511	28155
54.954	2765.96	871	10613	54.954	583.722	165	1083	54.954	4453.18	1815	11795
48.064	1732.61	653	7045	48.064	280.87	153	729	48.064	1794.22	817	5685
122.815	5265.06	1570	24457	122.815	1104.98	240	2268	122.815	6870.98	2378	16277
187.012	3192.2	884	11247	187.012	794.466	188	1652	187.012	12080.6	2467	22672
30.485	3082.49	957	8073	30.485	643.401	235	1348	30.485	4201.87	1348	8573
31.292	3288.71	813	10894	31.292	645.918	156	1374	31.292	4461.44	1813	10884
156.359	2853.59	839	10063	156.359	692.061	178	1491	156.359	10974.7	2127	22819
159.787	3012.17	1020	9707	159.787	735.269	171	1506	159.787	9598.01	2073	19092
54.248	2797.03	937	8702	54.248	592.615	348	1202	54.248	5365.79	2090	13918
135.486	2147.74	616	11181	135.486	595.296	184	1524	135.486	6117.31	1990	12169
107.724	2702.23	881	9716	107.724	556.376	199	1371	107.724	5165.63	1743	9687
135.184	2721.2	990	9405	135.184	655.629	147	1477	135.184	7406.02	1762	15039
154.51	3834.82	1097	12749	154.51	676.378	143	1560	154.51	5000.49	1012	12158
111.925	3228.17	1023	9382	111.925	700.598	185	1373	111.925	6058.29	1924	11977
81.339	3314.58	1283	8852	81.339	948.666	230	1740	81.339	8141.8	3223	15694
41.14	3507.8	1383	10455	41.14	961.516	295	1729	41.14	7930.3	2903	15283
125.168	3481.44	1084	12298	125.168	643.664	170	1460	125.168	5815.41	1455	12121
29.141	2806.53	1012	8099	29.141	456.526	168	1043	29.141	2811.26	705	6647
92.33	2488.82	847	15824	92.33	477.198	155	971	92.33	6368.82	2181	18063
70.281	2737.27	825	9466	70.281	710.921	236	1362	70.281	6242.71	2643	11538
107.656	3098.87	1166	10753	107.656	626.58	168	1303	107.656	6135	1644	13054
62.786	3599.74	938	11325	62.786	543.483	170	1376	62.786	4589.79	1930	12048
42.081	3365.14	1309	8435	42.081	734.411	223	1764	42.081	7656.36	2609	14741
125.974	2692.16	745	9863	125.974	575.432	170	1234	125.974	3876.61	1460	8827
64.332	4112.41	1088	13760	64.332	573.598	155	1320	64.332	4802.61	2012	10771
57.038	2894.54	1143	9358	57.038	706.566	207	1276	57.038	6714.18	1631	11761
115.689	3545.12	976	10368	115.689	679.831	160	1352	115.689	6353.32	1858	16140
31.527	3051.11	1215	9959	31.527	739.908	218	1287	31.527	7882.43	2744	17106
125.974	3225.64	944	11031	125.974	649.377	152	1583	125.974	6712.84	1798	14884
117.605	2637.17	775	9940	117.605	496.576	149	997	117.605	5507.98	1835	12410
63.592	3754.48	1311	9170	63.592	470.271	189	1650	63.592	6683.57	2119	17116
22.015	3194.17	1269	10825	22.015	599.582	174	1091	22.015	6382.29	1808	11403
138.982	3760.61	957	11250	138.982	551.035	150	1366	138.982	4327.28	1063	10983
131.856	3188.12	877	11144	131.856	476.875	155	1025	131.856	6096.83	1649	28316
70.012	2792.46	886	9132	70.012	639.935	194	1266	70.012	6727.68	1969	13312
111.017	2905.38	989	8548	111.017	741.125	182	1546	111.017	7322.85	2072	16178
104.194	3131.91	994	9443	104.194	634.389	173	1333	104.194	5654.75	1113	11068
150.981	2740.62	808	10668	150.981	475.793	152	965	150.981	3580.14	1412	9966
127.957	3594.05	962	11166	127.957	697.797	161	1479	127.957	6349.6	1188	12661
155.351	3089.03	970	10041	155.351	464.117	154	1214	155.351	5452.82	1374	11498
51.291	2633.78	768	9056	51.291	706.564	161	1760	51.291	7687.04	1862	13930
162.006	2927.1	854	15663	162.006	503.601	142	1036	162.006	3214.9	1297	7568
99.859	2724.22	975	9299	99.859	713.915	177	1294	99.859	8633.49	1914	15638
42.148	3040.95	1127	9850	42.148	557.699	165	1254	42.148	5671.69	1303	12236
141.469	2688.08	817	8266	141.469	553.013	183	1122	141.469	6384.73	1395	12537
87.221	2707.35	1076	11498	87.221	751.71	182	1398	87.221	8774.55	2043	16150
98.817	3159.77	801	18816	98.817	666.564	175	1404	98.817	6014.15	1378	12026
138.343	2932.48	778	9032	138.343	560.922	164	1129	138.343	7102.97	1399	14211
97.405	4127.28	1671	9686	97.405	885.78	233	1609	97.405	10201.8	2924	18202
168.224	2310.12	727	8928	168.224	664.905	185	1294	168.224	5846.08	1478	10976
32.704	2455.5	762	11019	32.704	698.636	179	1308	32.704	7860.38	1768	12614
43.257	911.594	241	3249	43.257	200.493	116	384	43.257	2134	397	4405
29.914	2949.24	1253	7617	29.914	787.734	277	1649	29.914	7647.7	3851	16001
72.23	3355.28	1107	10836	72.23	957.685	272	2075	72.23	7409.5	1999	15579
22.082	3215.13	869	8031	22.082	714.44	393	1477	22.082	7780.46	3202	15199
62.214	3874.93	1354	11101	62.214	756.572	266	1597	62.214	8997.14	2392	17424
48.299	3148.21	1171	8853	48.299	817.333	247	1705	48.299	8088.36	3216	17726
33.006	3688.76	1155	10613	33.006	644.699	211	1230	33.006	6735.33	1944	15224
31.426	2725.43	968	6914	31.426	836.189	299	1420	31.426	5789.67	2088	11751
84.666	3369.91	1268	9425	84.666	778.062	207	1843	84.666	6832.38	2224	19020
25.78	3118.14	995	8016	25.78	755.322	208	1588	25.78	6802.79	3228	11990
24.704	3696.06	1532	9650	24.704	704.186	267	1812	24.704	8126.5	2480	16267
33.208	3045.91	1029	9339	33.208	715.461	222	1434	33.208	6794.22	2329	13459
142.309	3394.26	988	17630	142.309	755.85	182	1649	142.309	10862.5	2744	24077
166.274	3136.27	1134	15389	166.274	812.043	223	1999	166.274	9536.76	2208	18524
41.241	3537.16	1021	11267	41.241	665.606	236	1434	41.241	7282.96	2977	15666
130.714	3002.18	743	12076	130.714	719.961	210	1882	130.714	8038.47	1845	18607
75.491	3668.96	1105	13652	75.491	673.502	194	1655	75.491	7546.67	2612	16704
143.755	3289.58	1011	11739	143.755	729.485	207	1641	143.755	8546.22	2297	16388
126.512	2963.26	1042	9877	126.512	862.977	193	1844	126.512	9582.68	1981	22277
146.074	3026.23	838	11497	146.074	731.218	208	1556	146.074	6036.26	1670	13740
51.929	2986.34	1186	8332	51.929	705.537	225	1392	51.929	9267.98	2618	18628
80.364	3288.1	1244	12077	80.364	717.074	202	1396	80.364	10298.4	1960	19466
88.935	3471.37	1136	9504	88.935	541.613	187	1240	88.935	9481.08	2976	20122
97.64	3226.72	1062	8932	97.64	774.061	227	1712	97.64	5438.63	2085	10498
138.074	3242.33	989	15703	138.074	693.939	192	1517	138.074	10638.4	2114	21160
103.858	3805	1161	11793	103.858	645.868	207	1424	103.858	7140.58	2419	16359
156.157	2676.12	964	9711	156.157	641.741	175	1430	156.157	6655.8	1171	15261
41.812	3314.96	1181	9110	41.812	635.986	244	1233	41.812	4863.41	2223	10690
130.68	2601.95	853	9761	130.68	547.18	169	1186	130.68	3544.9	1426	10513
104.295	2572.34	836	9027	104.295	569.185	160	1233	104.295	3417.47	1241	7876
136.091	2918	862	13042	136.091	641.18	169	1371	136.091	5867.68	1643	13072
73.608	3381.6	1211	11445	73.608	640.828	162	1286	73.608	6317.2	2087	12968
53.879	3538.18	1170	9497	53.879	661.404	199	1285	53.879	6716.2	2064	13256
101.237	2920.39	1005	9068	101.237	709.495	178	1604	101.237	4745.95	1425	9971
150.611	3077.39	861	10387	150.611	681.444	197	1354	150.611	5397.06	1574	12568
147.553	2939.23	991	12979	147.553	723.015	191	1522	147.553	6306.36	1547	12316
147.855	2670.46	780	9972	147.855	493.692	168	1157	147.855	5065.4	1520	10554
179.181	2502.99	868	9429	179.181	544.7	160	1272	179.181	3952.93	1083	9201
149.704	2984.36	1053	11579	149.704	578.183	170	1695	149.704	5500.99	1277	11622
149.132	2787.47	908	11142	149.132	711.798	178	1399	149.132	7340.86	1877	13331
135.016	2591.49	897	10957	135.016	818.149	230	1604	135.016	9725.61	1999	17657
112.194	2445.89	753	7993	112.194	545.606	174	1289	112.194	6002.03	1720	11037
117.303	3454.48	833	11074	117.303	742.212	167	1492	117.303	7346.33	2261	17423
203.448	2787.02	944	9431	203.448	805.052	193	1806	203.448	9777.16	2266	20653
73.003	4514.47	1566	9793	73.003	823.186	226	1864	73.003	7628.32	2162	16447
115.656	2490.82	954	7816	115.656	731.887	186	1570	115.656	6306.01	1902	13836
111.622	2619.61	854	8956	111.622	733.899	193	1480	111.622	6640.38	1494	14489
130.344	3156.98	790	10149	130.344	744.764	178	1929	130.344	7966.91	1681	16365
122.949	3311.42	941	11657	122.949	672.169	188	1543	122.949	13791.7	3113	32330
149.838	2690.72	800	7746	149.838	710.499	181	1457	149.838	5240.57	1564	12041
128.495	3000.17	892	8675	128.495	679.41	166	2017	128.495	8945.38	1680	19601
186.979	3097.21	920	22914	186.979	952.044	198	2229	186.979	8105.98	1614	17011
91.859	2879.35	992	9651	91.859	754.248	174	1582	91.859	8761.14	1839	16355
78.684	4617.44	1586	14394	78.684	713.293	241	1776	78.684	6110.9	1783	16081
142.948	2821.78	950	8769	142.948	698.771	148	1838	142.948	7322.44	1465	16450
120.597	3195.23	1081	9062	120.597	587.983	181	1327	120.597	12042.1	3053	23533
100.8	2748.36	923	9032	100.8	653.236	175	1321	100.8	6403.61	1232	14326
140.259	2913.78	926	8559	140.259	690.618	183	1774	140.259	5118.22	1599	11671
113.942	2680.96	1038	8046	113.942	659.472	152	1209	113.942	6224.6	1673	13395
50.753	2460.76	956	8511	50.753	883.525	219	1640	50.753	9220.23	2345	16457
109.74	4294.85	1215	28447	109.74	769.202	157	1681	109.74	7255.54	1745	17993
185.13	2769.42	923	11871	185.13	842.135	191	1704	185.13	6607.35	1487	13556
123.487	3375.57	864	12281	123.487	697.252	187	1482	123.487	6292.53	1883	14182
31.292	3082.4	1362	9814	31.292	701.596	209	1543	31.292	6969.19	1987	16289
168.593	2877.74	859	11584	168.593	621.913	170	1478	168.593	4524.63	1396	10813
132.999	3878.05	1454	13775	132.999	827.671	185	1647	132.999	6846.65	2069	15611
56.198	3221.31	1410	8491	56.198	773.624	207	1623	56.198	8115.71	2056	16759
112.597	2909.06	906	9071	112.597	661.72	179	1347	112.597	7335.01	1695	17302
143.755	2337.67	787	9106	143.755	645.669	150	1330	143.755	4400.78	1221	10560
171.249	2727.22	863	10095	171.249	604.501	169	1510	171.249	3776.09	1067	12139
188.121	3288.33	1012	9681	188.121	872.75	183	1829	188.121	9197.91	1502	19874
41.274	4774.1	2503	9949	41.274	837.222	292	1638	41.274	8170.3	3120	15028
77.911	3790.98	1148	9393	77.911	737.435	174	1596	77.911	7179.8	1622	16087
106.514	4704.91	1019	16748	106.514	835.579	224	1709	106.514	9838.47	1837	22007
128.596	4199.71	1523	14462	128.596	1206.2	235	2327	128.596	11807	2022	23957
50.854	5346.33	2308	16160	50.854	907.84	258	1743	50.854	8331.39	2885	16941
22.99	2314.7	963	8123	22.99	625.444	357	1186	22.99	5770.75	2325	11344
145.603	2332.77	741	8766	145.603	592.598	156	1217	145.603	5194.52	1568	11850
151.216	2434.16	797	9107	151.216	586.54	171	1469	151.216	4955.83	1322	10412
185.601	2392.69	691	9517	185.601	701.426	174	1567	185.601	5577.8	1106	14170
24.973	2854.73	1194	8873	24.973	775.25	473	1563	24.973	7501.81	4241	15184
140.662	2390.67	791	11336	140.662	727.976	172	1680	140.662	6399.24	1527	14167
88.364	1915.67	642	6677	88.364	614.14	204	1396	88.364	5649.98	1707	11258
81.507	2131.41	795	6735	81.507	614.431	208	1231	81.507	5600.13	1343	11410
39.796	2027.63	802	7650	39.796	646.715	172	1292	39.796	6336.34	1956	15559
39.964	3061.82	943	8543	39.964	434.033	167	975	39.964	4971.39	1221	11052
140.427	2387.29	759	11961	140.427	530.373	145	1062	140.427	4031.33	789	8676
181.668	2475.5	766	9637	181.668	616.167	152	1334	181.668	6871.23	1577	16613
41.879	2658.16	1069	9762	41.879	771.441	368	1308	41.879	8250.11	4769	14364
150.813	2491.03	764	12179	150.813	556.706	146	1205	150.813	5909.64	1047	12022
144.931	2671.62	575	9675	144.931	685.42	140	1499	144.931	9241.52	1178	21372
108.833	2756.92	895	12136	108.833	500.25	170	965	108.833	5256.77	1407	10043
28.737	2717.13	788	8981	28.737	741.316	413	1256	28.737	4882.77	2752	9333
238.37	2508.29	692	11775	238.37	516.807	141	1232	238.37	3264.62	758	7699
145.301	2815.93	737	11902	145.301	575.237	152	1253	145.301	7786.07	1518	16576
116.194	2232.19	684	10841	116.194	528.864	159	1100	116.194	4537.63	1210	10057
31.796	1172.34	365	7773	31.796	324.551	140	790	31.796	4741.41	877	13035
48.198	2491.89	726	7981	48.198	870.333	426	1848	48.198	6516.98	2564	14194
25.981	759.314	220	3401	25.981	271.277	120	723	25.981	1934.89	398	3923
34.687	3068.77	813	9030	34.687	776.074	289	1577	34.687	5475.79	2338	14226
95.019	2805.35	804	14064	95.019	957.7	237	2098	95.019	5608.55	1950	12805
76.6	2547.45	784	8957	76.6	763.035	266	1526	76.6	6520.37	2113	13882
56.03	1766.72	531	13559	56.03	383.896	163	913	56.03	1329.82	515	4071
52.702	3085.58	992	9995	52.702	772.962	198	1565	52.702	10521.2	3684	20730
103.959	3079.21	861	11731	103.959	760.993	171	1531	103.959	4067.59	1025	11040
195.785	2806.34	883	13254	195.785	701.589	172	1811	195.785	4057.65	874	12451
130.31	3347.75	917	14273	130.31	882.129	202	2128	130.31	5551	1725	15953
131.05	2890.35	385	13123	131.05	705.642	119	1805	131.05	3615.37	273	14500
163.484	2872.78	812	10515	163.484	808.56	170	1703	163.484	8052.28	1884	18618
146.309	2816.81	929	11819	146.309	807.257	209	1536	146.309	5734.94	1556	12851
190.575	2877.41	831	14615	190.575	733.129	165	1613	190.575	6192.25	849	15224
204.356	3058.27	893	10423	204.356	829.966	157	1709	204.356	7207.37	1568	17743
174.106	3444.97	1021	16365	174.106	635.142	154	1327	174.106	12528.3	1902	30204
139.688	3145.78	740	10051	139.688	671.406	166	1447	139.688	9838.23	1598	22558
110.681	3494.64	1223	12374	110.681	711.567	199	1663	110.681	10873	2802	22700
150.342	2753.19	785	9514	150.342	833.429	171	2141	150.342	6679.79	1623	13860
129.907	3312.7	1042	11993	129.907	863.395	167	1905	129.907	18898.5	1957	37544
114.748	3184.96	1060	12106	114.748	811.599	194	1721	114.748	5133.7	1687	11154
138.041	3065.47	865	18086	138.041	630.981	166	1313	138.041	12174.8	1550	24142
166.106	2882.92	793	19611	166.106	714.162	164	1701	166.106	4610.11	920	10660
193.432	2700.7	703	14181	193.432	491.999	145	1115	193.432	3742.82	1210	10622
163.753	2835.49	842	11076	163.753	725.559	185	1735	163.753	7974	1916	16595
148.83	3335.68	812	15394	148.83	761.77	152	1729	148.83	17271.6	1255	32471
186.71	2887.22	875	11146	186.71	679.15	165	1603	186.71	4485.54	1036	11753
164.123	3152.81	1004	14696	164.123	555.629	159	1290	164.123	8994.9	1882	18922
210.876	2508.18	766	10260	210.876	551.237	141	1192	210.876	2859.98	803	8296
197.297	2391.2	668	10881	197.297	635.163	124	1565	197.297	3379.87	627	8429
167.215	2647.47	821	9802	167.215	516.292	156	1076	167.215	2752.48	928	7239
33.846	1501.59	333	6728	33.846	258.907	125	639	33.846	2422.13	450	6278
199.583	2267.76	543	14699	199.583	615.412	142	1480	199.583	3619.71	950	12609
37.779	3278.07	1030	9643	37.779	787.932	202	1760	37.779	8069.41	2379	14997
67.525	3438.77	1117	12535	67.525	721.176	238	1572	67.525	7944.95	1825	17791
140.763	2811.54	769	9860	140.763	1024.82	239	2217	140.763	10308.1	2173	22034
48.434	3435.3	1279	9724	48.434	908.533	305	1776	48.434	11807.8	3269	21790
55.996	3599.21	1253	9081	55.996	913.755	242	1710	55.996	12410.5	4153	22200
62.517	2887.9	965	9074	62.517	642.27	177	1335	62.517	7372.24	1733	17017
103.69	3865.96	1025	15433	103.69	786.252	198	1797	103.69	6889.16	1778	15539
28.771	2676.58	954	7933	28.771	676.966	183	1803	28.771	7929.67	2720	16851
115.958	3448.21	1007	9504	115.958	765.685	222	1951	115.958	6300.68	1735	14997
87.691	2784.23	912	9535	87.691	785.473	237	1650	87.691	7247.93	2542	13855
191.819	2943.14	938	13181	191.819	929.173	212	1912	191.819	9926.77	2193	19897
69.071	2666.42	744	14537	69.071	744.489	227	1520	69.071	5584.78	2013	11897
23.124	3146.17	1106	8954	23.124	862.712	247	1487	23.124	10197	5519	17183
70.482	2750.88	883	12741	70.482	788.6	240	1515	70.482	7201.34	1637	15679
160.627	2895.03	877	12334	160.627	906.963	223	1779	160.627	8209.22	2395	17589
159.586	2819.64	801	9842	159.586	813.785	208	1763	159.586	12067	2720	23652
27.796	2264.01	1029	5981	27.796	855.305	499	1473	27.796	8726.21	4905	14580
34.519	3067.11	1038	8266	34.519	834.909	254	1804	34.519	7020.39	1629	13931
121.235	3100.72	866	13884	121.235	744.709	201	1590	121.235	6866.16	1733	14718
33.141	2776.41	1133	8713	33.141	458.302	258	838	33.141	2648.59	1076	5854
107.219	2705.66	1018	10487	107.219	522.299	183	1157	107.219	6031.85	1838	17861
124.159	3103.52	848	14546	124.159	749.732	207	1613	124.159	6139.75	1619	14134
29.275	2636.59	995	10237	29.275	409.247	244	783	29.275	2802.63	1462	6945
97.976	2958.83	818	10659	97.976	643.222	214	1408	97.976	5535.33	1836	11762
118.143	3036.91	815	11076	118.143	898.446	201	1792	118.143	9654.31	1816	19336
103.152	2893.58	886	9721	103.152	785.104	203	1631	103.152	6585.03	1426	13914
113.505	3619.7	1213	17491	113.505	758.912	191	1522	113.505	5112.53	1643	11739
188.928	2648.91	867	10358	188.928	803.282	190	1589	188.928	10223.3	2371	19744
95.086	2770.05	949	7783	95.086	566.803	182	1225	95.086	5079.05	1360	11229
96.598	3001.23	1072	14744	96.598	625.596	180	1508	96.598	5390.7	1618	12885
128.26	2525.56	915	8928	128.26	664.745	188	1471	128.26	5088.16	1586	11796
94.111	3656.91	1244	9903	94.111	737.636	178	1867	94.111	7456.03	1568	17466
109.774	3149.17	886	9482	109.774	645.954	179	1449	109.774	6492.2	1303	13567
134.075	3840.84	1261	15570	134.075	830.263	210	1668	134.075	7190.14	1623	16082
22.284	5402.7	2308	11428	22.284	802.362	351	1907	22.284	5252.56	2800	9450
100.43	2794.3	793	11116	100.43	568.845	194	1252	100.43	4980.99	1672	10154
108.866	3101.4	900	8607	108.866	590.282	179	1473	108.866	4788.15	1403	11825
145.603	2207.32	699	9432	145.603	490.834	175	1673	145.603	3363.84	1159	8563
117.471	3471.63	1073	10990	117.471	607.074	180	1320	117.471	6034.34	1650	11841
132.764	3300.29	1082	9546	132.764	626.618	160	1216	132.764	3950.54	1206	8392
58.651	2473.34	931	7669	58.651	631.886	228	1402	58.651	5625.54	2327	12025
142.377	2516.46	771	12890	142.377	561.165	166	1462	142.377	4235.1	1221	11100
51.627	3833.76	1713	9520	51.627	983.439	286	2153	51.627	5380.91	2040	11707
117.908	2961.33	905	9074	117.908	589.489	191	1565	117.908	5611.08	1669	13198
110.95	2635.47	1019	9002	110.95	568.386	175	1325	110.95	3671.31	1261	7490
132.932	2664.87	771	9587	132.932	634.781	175	1711	132.932	7786.94	1872	15218
38.283	3843.84	1851	9721	38.283	597.782	188	1207	38.283	6660.34	2253	14291
109.908	2324.81	747	10159	109.908	658.454	177	1663	109.908	6832.82	1888	15681
22.082	2191.26	985	6915	22.082	858.629	560	1435	22.082	9147.64	5004	14772
140.864	1899.36	618	6388	140.864	561.198	184	1168	140.864	5289.48	1562	10488
132.898	2732.43	895	7980	132.898	539.014	158	1233	132.898	5198.54	1388	11728
114.614	2496.47	865	12672	114.614	529.825	177	1057	114.614	3352.01	1071	10332
159.653	2463.76	699	8519	159.653	537.114	160	1083	159.653	3965.83	1208	9601
72.264	2098.04	544	7492	72.264	540.239	194	999	72.264	3978.92	1161	7396
152.863	2701.79	768	11781	152.863	610.623	171	1403	152.863	3757.42	1297	9444
46.518	2408.16	919	7060	46.518	534.894	177	1145	46.518	5417.81	1624	11248
71.188	2629.58	773	8095	71.188	639.758	181	1320	71.188	5640.68	2033	10956
142.746	2561.41	843	10757	142.746	524.789	155	1261	142.746	5734.02	1523	14085
32.905	2359.54	882	7279	32.905	498.812	217	954	32.905	4818.44	1889	9311
126.647	2646.13	991	7712	126.647	519.021	162	1120	126.647	5242.45	1431	12209
50.249	1994.42	628	7696	50.249	450.359	170	1144	50.249	3428.03	1079	7787
166.308	2086.29	548	7779	166.308	459.549	175	936	166.308	3090.79	950	7260
57.441	2200.39	876	8082	57.441	697.638	224	1389	57.441	8753.93	2837	17785
99.623	2816.2	798	12082	99.623	616.047	170	1177	99.623	5253.95	1161	11707
111.555	3092.96	1014	12796	111.555	529.594	173	1188	111.555	5793.95	1374	14311
131.722	1608.01	503	5644	131.722	535.422	178	1051	131.722	5942.69	1435	11548
91.153	1863.25	689	7416	91.153	473.355	172	1020	91.153	5042.86	1605	11263
110.883	3318.42	976	10534	110.883	536.044	178	1237	110.883	6116	1504	11912
165.77	2230.71	691	9739	165.77	578.274	170	1177	165.77	4112.13	1075	8014
104.967	1685.27	615	4789	104.967	454.293	157	876	104.967	1907.97	964	6251
174.542	2162.84	651	7654	174.542	416.498	159	902	174.542	3159.88	1124	8861
98.447	1659.04	645	7144	98.447	422.604	162	911	98.447	1690.92	706	4889
176.626	1975.62	629	9005	176.626	512.116	160	1044	176.626	4859.1	1530	10991
58.315	2380.68	737	8098	58.315	464.118	194	824	58.315	3035.64	1632	5735
123.286	2237.16	805	6128	123.286	524.902	177	1129	123.286	5210.4	1455	10498
166.577	2018.47	731	9282	166.577	470.352	180	1033	166.577	3742.36	1215	8388
74.818	2060.14	800	7093	74.818	441.372	161	825	74.818	3618.37	1228	7590
66.079	2112.81	824	5892	66.079	445.876	157	872	66.079	3175.19	1408	6254
67.491	1693.83	640	8458	67.491	430.45	222	753	67.491	3354.7	1413	6896
180.761	2213.8	747	8129	180.761	524.929	173	1047	180.761	3164.71	1190	6535
130.781	2242.68	725	7142	130.781	482.269	171	1030	130.781	4397.78	1495	8960
136.259	1801.43	623	5696	136.259	476.562	187	903	136.259	4223.55	1308	9110
181.265	1994.32	614	8450	181.265	513.963	153	995	181.265	3622.74	975	7153
171.551	2189.63	720	7758	171.551	451.596	169	907	171.551	3578	932	7016
35.292	1941.61	745	5470	35.292	458.843	206	1025	35.292	3389.45	1421	8074
33.241	2592.48	903	7765	33.241	550.291	173	969	33.241	5003.38	1480	9930
99.086	1901.45	664	6554	99.086	423.662	165	878	99.086	3727.57	849	8108
167.686	2361.28	874	6795	167.686	425.299	165	834	167.686	3577.63	1064	8044
25.41	1401.65	624	3418	25.41	431.75	281	771	25.41	2610.63	1432	5495
61.744	1646.67	507	4885	61.744	408.061	141	818	61.744	2606.3	830	5882
47.761	1738.25	744	5313	47.761	278.345	161	555	47.761	852.645	427	3035
155.418	2067.8	629	9777	155.418	437.235	126	905	155.418	2750.56	565	6442
42.585	671.451	270	1942	42.585	195.685	121	336	42.585	1729.38	373	3912
52.433	1686.57	629	5231	52.433	390.333	155	740	52.433	2381.69	689	5346
87.389	2060.41	770	6106	87.389	431.352	157	719	87.389	3407.79	1095	6259
52.4	1967.13	638	5937	52.4	438.625	169	793	52.4	2016.33	659	5630
40.77	1650.34	587	4196	40.77	429.484	141	752	40.77	3703.39	955	6726
73.776	2639.99	883	9664	73.776	822.569	224	1691	73.776	9471.19	2099	22493
60.735	2751.14	931	10240	60.735	785.696	282	1620	60.735	6468.32	2971	14892
29.376	2678.83	1076	8251	29.376	528.412	172	1206	29.376	7048.53	2141	16494
114.984	3324.07	987	11048	114.984	770.438	214	1859	114.984	10354	2304	20173
34.182	2884.36	927	8781	34.182	731.482	243	1574	34.182	7297.14	2735	17281
137.806	2678.38	990	11406	137.806	945.903	282	1819	137.806	10350.2	3228	20054
172.257	2534.17	757	10149	172.257	723.238	172	1492	172.257	6781.27	1811	16325
94.985	2689.99	766	10388	94.985	429.919	184	1117	94.985	4986.13	1251	11893
132.361	2681.46	783	9654	132.361	667.671	181	1631	132.361	9049.71	2550	20751
106.614	2459.76	671	10258	106.614	640.345	182	1383	106.614	9406.11	1678	17203
144.931	2455.66	670	9494	144.931	757.744	182	1611	144.931	7420.69	2504	14348
96.262	2583.82	691	13456	96.262	393.427	189	882	96.262	4830.28	1750	14460
35.359	2912.71	694	9703	35.359	750.482	369	1295	35.359	8931.83	3784	17781
86.28	2814.49	913	15262	86.28	631.638	177	1261	86.28	5387.23	1726	13997
52.904	3125.6	1193	8113	52.904	825.743	218	1522	52.904	8120.18	2242	19753
51.727	2470.86	762	8576	51.727	506.551	178	1005	51.727	4700.36	1686	9038
131.151	2696.54	706	8898	131.151	720.008	181	1506	131.151	9061.56	2430	19055
174.106	2660.61	815	12213	174.106	512.232	151	1234	174.106	6392.02	1477	14278
137.234	2336.16	651	8525	137.234	705.264	171	1452	137.234	7219.3	1783	15351
93.943	2302.57	660	6876	93.943	542.411	191	1222	93.943	6480.27	1730	14544
78.616	2558.26	856	9962	78.616	705.933	194	1425	78.616	5552.35	1682	11627
147.855	2688.15	792	8658	147.855	621.891	178	1277	147.855	8096.11	1895	16083
181.466	3290.7	986	13797	181.466	849.41	217	1764	181.466	10906.7	2888	24537
55.357	2825.36	837	7790	55.357	562.942	205	1370	55.357	6902.55	1512	14251
135.52	2866.5	891	11192	135.52	637.334	189	2153	135.52	5610.23	1490	15779
166.913	2188.32	649	8092	166.913	552.968	186	1103	166.913	3640.11	1017	9604
145.133	2398.72	575	8631	145.133	556.932	172	1211	145.133	5103.24	1136	12493
171.585	2547.99	624	8433	171.585	707.841	152	1670	171.585	8815.75	1597	17410
125.336	2573.83	760	9127	125.336	558.055	188	1084	125.336	7500.41	2110	14059
124.798	2839.75	939	7451	124.798	814.645	219	1409	124.798	7442.07	2088	14070
27.595	2357.26	923	7959	27.595	571.843	196	1136	27.595	6690.61	2602	11769
72.23	2769.58	1037	8541	72.23	512.203	182	1093	72.23	5707.19	1665	13008
148.864	2548.1	695	8196	148.864	769.411	206	1555	148.864	7790.25	1546	16508
94.414	2788.91	862	11620	94.414	712.48	179	1589	94.414	7065.84	1943	14586
54.752	2496.27	807	10171	54.752	503.979	160	1026	54.752	5831.41	1837	14588
127.756	2612.69	881	9483	127.756	778.361	195	1887	127.756	8823.11	1844	18468
200.322	2118.14	573	9933	200.322	451.805	149	900	200.322	3312.75	904	7918
98.514	2298.74	686	8187	98.514	683.008	227	1200	98.514	6773.23	1244	12353
44.837	3083.3	1112	12599	44.837	603.361	174	1267	44.837	5638.02	1954	10431
93.708	2351.15	693	8368	93.708	502.03	152	1111	93.708	6870.94	1560	13581
56.198	3251.29	914	12227	56.198	605.149	186	1265	56.198	5902.49	1894	12983
98.481	2708.65	817	13002	98.481	676.55	178	1574	98.481	5526.77	1196	12743
164.963	2399.95	720	7825	164.963	627.012	176	1410	164.963	7881.93	1825	15986
223.514	1996.9	596	8811	223.514	544.16	152	1202	223.514	5671.57	1236	12566
144.595	2644.94	772	10848	144.595	477.645	151	995	144.595	4952.4	1566	11703
150.511	2123.57	685	8171	150.511	616.022	198	1313	150.511	5877.14	1546	12202
123.386	1924.18	638	8169	123.386	470.326	162	896	123.386	3019.69	1082	7706
194.844	2255.28	631	11121	194.844	743.322	168	1497	194.844	10417.5	2239	19936
154.846	2238.69	672	11146	154.846	528.775	161	1050	154.846	3545.55	1186	13296
151.62	2305.15	695	7557	151.62	593.853	159	1229	151.62	4373.09	1147	8807
183.248	2088.15	559	7452	183.248	495.979	158	1124	183.248	4615.07	1680	8811
170.24	2826.79	918	9686	170.24	563.962	181	1291	170.24	5674.92	1088	12285
155.855	2101.25	625	10476	155.855	448.594	152	1039	155.855	4249.48	748	9485
26.25	2538.44	1203	5635	26.25	587.685	260	1047	26.25	7605.98	3143	10960
41.644	1815.28	704	9582	41.644	371.655	194	683	41.644	1919.67	947	5396
46.988	2820.42	806	8851	46.988	367.976	146	796	46.988	4315.95	1375	8567
49.039	2189.81	749	8064	49.039	564.775	235	939	49.039	6398.05	2615	10802
174.677	2025.95	571	9720	174.677	436.728	147	987	174.677	3858.95	1028	9210
145.502	2257.3	594	8275	145.502	408.943	145	968	145.502	2910.86	726	6439
116.328	1936.27	591	9331	116.328	434.626	163	790	116.328	3538.09	1227	7719
91.456	2674.11	863	7984	91.456	383.302	148	855	91.456	4303.99	1546	8944
132.092	2067.17	694	6974	132.092	450.391	173	900	132.092	4282.96	1306	7744
141.503	2185.34	695	6851	141.503	487.661	161	916	141.503	4536.96	1159	9812
188.693	2174.68	637	7650	188.693	409.708	147	913	188.693	2781.74	541	6705
152.897	1879.3	567	6345	152.897	373.238	134	775	152.897	3261.19	967	8888
114.547	2325.23	607	7167	114.547	382.712	146	779	114.547	4126.75	941	9053
136.596	2064.62	680	6769	136.596	450.88	168	814	136.596	4476.93	1743	9475
192.356	1902.14	571	8792	192.356	480.817	157	985	192.356	6646.64	1248	12189
39.896	2880.98	1085	7459	39.896	1037.85	311	1815	39.896	7476.41	3452	15468
28.737	2675.82	958	6765	28.737	1051.44	375	1796	28.737	7877.63	3178	17619
41.879	3164.45	1152	9890	41.879	694.51	304	1152	41.879	8505.93	3979	19209
36.065	3003.28	1153	7077	36.065	1093.41	630	1836	36.065	9410.39	5371	16863
150.544	2863.26	754	9015	150.544	857.466	228	1702	150.544	6921.69	1981	14378
404.879	2385.29	651	11851	404.879	998.182	241	2032	404.879	7295.04	2257	17973
103.321	2827.75	902	9777	103.321	908.924	235	1986	103.321	7306.67	1979	16133
106.043	3218.34	1096	10724	106.043	871.634	211	1660	106.043	11693.6	2440	22932
92.061	2828.5	1015	9790	92.061	837.832	215	1611	92.061	6996.63	2052	15436
103.388	3659.58	1041	12200	103.388	841.265	212	1767	103.388	8669.15	2197	18693
372.982	2683.1	845	11842	372.982	848.645	177	1840	372.982	9453.47	1861	22534
158.241	2728.84	892	10471	158.241	687.592	195	1548	158.241	5602.83	1680	12647
98.212	2928.39	981	7366	98.212	843.529	224	1608	98.212	11856	2617	21971
65.407	3371.55	1274	10100	65.407	954.832	248	1790	65.407	9136.91	2995	18948
145.771	2700.33	811	11500	145.771	686.082	184	1885	145.771	5175.29	1361	12564
39.661	3262.94	1285	8825	39.661	933.319	227	1802	39.661	8954.3	3250	19594
105.304	2639.67	903	19477	105.304	666.717	173	1569	105.304	8521.34	1671	17331
102.917	3195.14	826	8955	102.917	808.626	192	1578	102.917	8064.55	1451	14051
[truncated: 139 more rows]

## Sheet: ExtFig 1b SOX2KLF2priming 36hrs
areaNR5A2_36hrs	mean_NR5A2_36hrs	min_NR5A2_36hrs	max_NR5A2_36hrs	area_SOX2_36hrs	mean_SOX2_36hrs	min_SOX2_36hrs	max_SOX2_36hrs	area_KLF2_36hrs	mean_KLF2_36hrs	min_KLF2_36hrs	max_KLF2_36hrs
[truncated: 536 more rows]

[truncated: 5 more sheets: ExtFig 1b SOX2KLF2Priming 48hrs, ExtFig 1c , ExtFig 1j Nanog, ExtFig 1j Sox2, ExtFig1j TBX3]
