# Supplementary material for: Poised PABP–RNA hubs implement signal-dependent mRNA decay in development
Source: Nat Struct Mol Biol. 2024 Jul 25;31(9):1439–47. doi: 10.1038/s41594-024-01363-x (PMC11402784; doi:10.1038/s41594-024-01363-x)
Supplement: Supplementary file 6 — Source Data for Extended Data Fig. 2a,b: fluorescence arbitrary units of immunostained naive markers NANOG, comparing 6 h Dox-induced and untreated iLIN28A in naive and MEK–Wnt. Source data for Extended Data Fig. 2e: DESeq2 results. Source data for Extended Data Fig. 2g: gene ontology enrichment analysis of cellular component, molecular function and biological process for upregulated and downregulated genes. Source data for Extended Data Fig. 2i: fluorescence arbitrary units of immunostained naive markers KLF4 in LIN28A-KO, iLIN28A WT and iLIN28A S200A in Wnt–LIF medium with or without MEK–ERK activation. [file 41594_2024_1363_MOESM6_ESM.xlsx]

## Sheet: ExtFig 2a-b
number	MeanNanog	condition
1	222.544	LCHIR
2	117.946	LCHIR
3	89.364	LCHIR
4	78.821	LCHIR
5	85.245	LCHIR
6	86.128	LCHIR
7	87.238	LCHIR
8	79.432	LCHIR
9	99.699	LCHIR
10	101.312	LCHIR
11	80.625	LCHIR
12	181.253	LCHIR
13	145.226	LCHIR
14	138.645	LCHIR
15	68.535	LCHIR
16	96.971	LCHIR
17	184.685	LCHIR
18	68.189	LCHIR
19	68.107	LCHIR
20	134.39	LCHIR
21	51.845	LCHIR
22	121.432	LCHIR
23	157.635	LCHIR
24	37.002	LCHIR
25	107.048	LCHIR
26	69.209	LCHIR
27	119.697	LCHIR
28	52.1	LCHIR
29	50.365	LCHIR
30	60.267	LCHIR
31	113.782	LCHIR
32	145.183	LCHIR
33	66.362	LCHIR
34	111.462	LCHIR
35	77.768	LCHIR
36	71.913	LCHIR
37	60.535	LCHIR
38	140.491	LCHIR
39	96.103	LCHIR
40	85.467	LCHIR
41	37.322	LCHIR
42	85.651	LCHIR
43	149.54	LCHIR
44	27.846	LCHIR
45	121.321	LCHIR
46	132.86	LCHIR
47	30.896	LCHIR
48	58.94	LCHIR
49	118.905	LCHIR
50	93.015	LCHIR
51	45.415	LCHIR
52	159.116	LCHIR
53	49.087	LCHIR
54	56.888	LCHIR
55	128.274	LCHIR
56	90.924	LCHIR
57	56.99	LCHIR
58	109.776	LCHIR
59	84.41	LCHIR
60	89.811	LCHIR
61	116.523	LCHIR
62	86.182	LCHIR
63	65.832	LCHIR
64	84.65	LCHIR
65	123.745	LCHIR
66	64.784	LCHIR
67	79.668	LCHIR
68	76.165	LCHIR
69	107.235	LCHIR
70	109.669	LCHIR
71	75.21	LCHIR
72	79.881	LCHIR
73	79.468	LCHIR
74	75.182	LCHIR
75	83.339	LCHIR
76	81.818	LCHIR
77	112.18	LCHIR
78	90.108	LCHIR
79	101.048	LCHIR
80	73.937	LCHIR
81	81.611	LCHIR
82	104.309	LCHIR
83	89.631	LCHIR
84	118.956	LCHIR
85	66.206	LCHIR
86	35.987	LCHIR
87	76.811	LCHIR
88	71.969	LCHIR
89	79.977	LCHIR
90	54.139	LCHIR
91	48.814	LCHIR
92	32.598	LCHIR
93	30.635	LCHIR
94	104.121	LCHIR
95	69.5	LCHIR
96	79.341	LCHIR
97	67.784	LCHIR
98	105.476	LCHIR
99	74.137	LCHIR
100	62.159	LCHIR
101	80.173	LCHIR
102	109.114	LCHIR
103	85.094	LCHIR
104	77.463	LCHIR
105	119.179	LCHIR
106	121.783	LCHIR
107	135.394	LCHIR
108	70.394	LCHIR
109	105.233	LCHIR
110	113.461	LCHIR
111	88.037	LCHIR
112	82.158	LCHIR
113	179.365	LCHIR
1	90.821	LCHIR
2	101.827	LCHIR
3	103.217	LCHIR
4	115.051	LCHIR
5	89.31	LCHIR
6	86.672	LCHIR
7	115.338	LCHIR
8	118.649	LCHIR
9	154.139	LCHIR
10	127.169	LCHIR
11	95.69	LCHIR
12	94.055	LCHIR
13	65.987	LCHIR
14	56.57	LCHIR
15	131.25	LCHIR
16	70.445	LCHIR
17	69.327	LCHIR
18	83.196	LCHIR
19	140.347	LCHIR
20	125.762	LCHIR
21	90.564	LCHIR
22	85.934	LCHIR
23	146.967	LCHIR
24	65.163	LCHIR
25	58.399	LCHIR
26	79.266	LCHIR
27	66.154	LCHIR
28	73.987	LCHIR
29	88.065	LCHIR
30	99.986	LCHIR
31	65.52	LCHIR
32	65.299	LCHIR
33	78.592	LCHIR
34	88.215	LCHIR
35	80.268	LCHIR
36	96.055	LCHIR
37	59.856	LCHIR
38	90.351	LCHIR
39	68.3	LCHIR
40	79.917	LCHIR
41	61.26	LCHIR
42	83.539	LCHIR
43	68.759	LCHIR
44	79.854	LCHIR
45	64.722	LCHIR
46	81.102	LCHIR
47	122.036	LCHIR
48	85.536	LCHIR
49	92.637	LCHIR
50	34.021	LCHIR
51	99.2	LCHIR
52	98.825	LCHIR
1	23.985	LCHIR + dox
2	16.9	LCHIR + dox
3	35.545	LCHIR + dox
4	13.605	LCHIR + dox
5	23.713	LCHIR + dox
6	82.546	LCHIR + dox
7	16.264	LCHIR + dox
8	17.22	LCHIR + dox
9	44.447	LCHIR + dox
10	31.002	LCHIR + dox
11	123.453	LCHIR + dox
12	25.993	LCHIR + dox
13	26.331	LCHIR + dox
14	35.684	LCHIR + dox
15	33.667	LCHIR + dox
16	90.625	LCHIR + dox
17	14.641	LCHIR + dox
18	26.54	LCHIR + dox
19	63.049	LCHIR + dox
20	24.945	LCHIR + dox
21	20.154	LCHIR + dox
22	17.675	LCHIR + dox
23	31.14	LCHIR + dox
24	39.368	LCHIR + dox
25	48.843	LCHIR + dox
26	19.691	LCHIR + dox
27	52.623	LCHIR + dox
28	41.84	LCHIR + dox
29	77.236	LCHIR + dox
30	43.629	LCHIR + dox
31	18.986	LCHIR + dox
32	32.806	LCHIR + dox
33	42.38	LCHIR + dox
34	54.103	LCHIR + dox
35	44.968	LCHIR + dox
36	78.065	LCHIR + dox
37	28.487	LCHIR + dox
38	60.954	LCHIR + dox
39	30.857	LCHIR + dox
40	35.256	LCHIR + dox
41	26.847	LCHIR + dox
42	27.429	LCHIR + dox
43	31.858	LCHIR + dox
44	18.564	LCHIR + dox
45	19.184	LCHIR + dox
46	121.322	LCHIR + dox
47	16.304	LCHIR + dox
48	26.321	LCHIR + dox
49	41.991	LCHIR + dox
50	47.007	LCHIR + dox
51	119.336	LCHIR + dox
52	66.573	LCHIR + dox
53	15.3	LCHIR + dox
54	21.216	LCHIR + dox
55	23.903	LCHIR + dox
56	16.563	LCHIR + dox
57	56.007	LCHIR + dox
1	8.513	LCHIR + dox
2	31.018	LCHIR + dox
3	9.415	LCHIR + dox
4	10.451	LCHIR + dox
5	24.1	LCHIR + dox
6	10.663	LCHIR + dox
7	14.855	LCHIR + dox
8	11.599	LCHIR + dox
9	13.158	LCHIR + dox
10	28.584	LCHIR + dox
11	46.232	LCHIR + dox
12	9.508	LCHIR + dox
13	6.017	LCHIR + dox
14	13.802	LCHIR + dox
15	5.47	LCHIR + dox
16	59.724	LCHIR + dox
17	16.793	LCHIR + dox
18	33.324	LCHIR + dox
19	15.855	LCHIR + dox
20	14.245	LCHIR + dox
21	21.555	LCHIR + dox
22	5.22	LCHIR + dox
23	23.837	LCHIR + dox
24	13.954	LCHIR + dox
25	15.849	LCHIR + dox
26	23.09	LCHIR + dox
27	9.612	LCHIR + dox
28	14.447	LCHIR + dox
29	13.364	LCHIR + dox
30	15.33	LCHIR + dox
31	10.178	LCHIR + dox
32	27.171	LCHIR + dox
33	26.124	LCHIR + dox
34	14.561	LCHIR + dox
35	6.235	LCHIR + dox
36	13.785	LCHIR + dox
1	6.545	LCHIR + dox
2	5.406	LCHIR + dox
3	7.214	LCHIR + dox
4	14.209	LCHIR + dox
5	11.667	LCHIR + dox
6	5.934	LCHIR + dox
7	15.361	LCHIR + dox
8	23.146	LCHIR + dox
9	18.277	LCHIR + dox
10	7.95	LCHIR + dox
11	22.357	LCHIR + dox
12	3.591	LCHIR + dox
13	11.617	LCHIR + dox
14	62.394	LCHIR + dox
15	17.998	LCHIR + dox
16	14.5	LCHIR + dox
17	12.269	LCHIR + dox
18	14.267	LCHIR + dox
19	17.555	LCHIR + dox
20	4.039	LCHIR + dox
21	17.974	LCHIR + dox
22	18.055	LCHIR + dox
23	4.717	LCHIR + dox
24	5.923	LCHIR + dox
25	14.853	LCHIR + dox
26	13.814	LCHIR + dox
27	17.41	LCHIR + dox
28	14.456	LCHIR + dox
29	25.445	LCHIR + dox
30	7.021	LCHIR + dox
31	10.433	LCHIR + dox
32	9.724	LCHIR + dox
33	17.178	LCHIR + dox
34	10.601	LCHIR + dox
35	25.074	LCHIR + dox
36	19.996	LCHIR + dox
37	15.871	LCHIR + dox
38	21.391	LCHIR + dox
39	9.901	LCHIR + dox
40	15.107	LCHIR + dox
41	7.713	LCHIR + dox
42	5.97	LCHIR + dox
43	53.367	LCHIR + dox
1	81.317	L2i
4	106.42	L2i
5	96.872	L2i
6	71.313	L2i
7	60.061	L2i
9	71.193	L2i
10	88.102	L2i
11	110.402	L2i
13	80.658	L2i
14	75.019	L2i
15	39.737	L2i
16	100.965	L2i
17	93.22	L2i
18	78.213	L2i
19	54.544	L2i
21	38.834	L2i
22	87.775	L2i
23	38.334	L2i
24	64.673	L2i
25	73.736	L2i
26	64.665	L2i
27	39.276	L2i
28	49.979	L2i
29	45.93	L2i
30	108.658	L2i
31	85.832	L2i
32	81.709	L2i
33	56.234	L2i
34	44.449	L2i
35	73.696	L2i
36	85.92	L2i
37	89.068	L2i
38	110.163	L2i
39	109.491	L2i
40	87.695	L2i
41	91.091	L2i
42	77.229	L2i
43	81.8	L2i
44	105.891	L2i
45	55.243	L2i
46	42.332	L2i
47	84.187	L2i
48	81.638	L2i
49	92.495	L2i
50	122.998	L2i
51	91.646	L2i
52	63.453	L2i
53	106.841	L2i
54	101.532	L2i
55	76.334	L2i
56	80.748	L2i
57	89.904	L2i
58	75.358	L2i
59	94.78	L2i
60	78.507	L2i
61	104.293	L2i
62	108.72	L2i
63	110.67	L2i
64	85.644	L2i
65	85.378	L2i
66	76.163	L2i
67	79.33	L2i
68	60.1	L2i
69	116.357	L2i
70	81.629	L2i
71	52.101	L2i
72	70.641	L2i
73	93.977	L2i
74	53.585	L2i
75	46.075	L2i
76	68.013	L2i
77	53.762	L2i
1	133.914	L2i
2	128.218	L2i
3	109.165	L2i
4	166.042	L2i
5	120.845	L2i
6	66.76	L2i
7	107.979	L2i
8	68.785	L2i
9	78.688	L2i
10	148.888	L2i
11	136.491	L2i
12	86.695	L2i
13	123.075	L2i
14	89.808	L2i
15	87.892	L2i
16	38.091	L2i
17	77.991	L2i
18	91.253	L2i
19	91.525	L2i
20	76.085	L2i
21	176.315	L2i
22	77.408	L2i
23	44.456	L2i
24	67.459	L2i
25	102.401	L2i
1	116.968	L2i
2	109.616	L2i
3	86.621	L2i
4	69.035	L2i
5	87.039	L2i
6	70.721	L2i
7	133.901	L2i
8	125.191	L2i
9	60.051	L2i
10	110.564	L2i
11	105.251	L2i
12	57.907	L2i
13	47.787	L2i
14	96.491	L2i
15	87.658	L2i
16	36.127	L2i
17	88.146	L2i
18	96.991	L2i
19	103.048	L2i
20	78.992	L2i
21	94.706	L2i
22	84.578	L2i
23	154.417	L2i
24	83.181	L2i
25	141.505	L2i
26	100.302	L2i
27	207.044	L2i
28	106.485	L2i
29	92.024	L2i
30	88.741	L2i
31	82.362	L2i
32	133.019	L2i
33	103.123	L2i
34	102.49	L2i
35	48.899	L2i
36	113.677	L2i
1	49.482	L2i + dox
2	46.575	L2i + dox
3	50.299	L2i + dox
4	64.474	L2i + dox
5	54.926	L2i + dox
6	74.71	L2i + dox
7	66.411	L2i + dox
8	51.045	L2i + dox
9	178.068	L2i + dox
10	57.293	L2i + dox
11	180.587	L2i + dox
12	50.156	L2i + dox
13	79.392	L2i + dox
14	47.82	L2i + dox
15	40.407	L2i + dox
16	60.128	L2i + dox
17	45.924	L2i + dox
18	77.084	L2i + dox
19	88.369	L2i + dox
20	26.435	L2i + dox
21	50.8	L2i + dox
22	21.128	L2i + dox
1	58.911	L2i + dox
2	90.124	L2i + dox
3	25.85	L2i + dox
4	74.562	L2i + dox
5	48.399	L2i + dox
6	37.092	L2i + dox
7	21.54	L2i + dox
8	39.926	L2i + dox
9	156.387	L2i + dox
10	142.104	L2i + dox
11	45.604	L2i + dox
12	40.893	L2i + dox
13	25.656	L2i + dox
14	32.677	L2i + dox
15	30.556	L2i + dox
16	42.502	L2i + dox
17	24.922	L2i + dox
18	137.898	L2i + dox
19	45.305	L2i + dox
20	32.799	L2i + dox
21	26.846	L2i + dox
22	25.271	L2i + dox
23	42.336	L2i + dox
24	35.89	L2i + dox
25	41.751	L2i + dox
26	56.304	L2i + dox
27	148.306	L2i + dox
28	62.485	L2i + dox
29	145.881	L2i + dox
30	42.386	L2i + dox
31	19.778	L2i + dox
32	109.12	L2i + dox
33	107.414	L2i + dox
34	29.635	L2i + dox
35	58.185	L2i + dox
36	52.1	L2i + dox
37	35.364	L2i + dox
38	25.52	L2i + dox
1	144.398	L2i + dox
2	63.368	L2i + dox
3	20.24	L2i + dox
4	20.69	L2i + dox
5	19.451	L2i + dox
6	26.86	L2i + dox
7	22.915	L2i + dox
8	105.744	L2i + dox
9	37.062	L2i + dox
10	17.771	L2i + dox
11	27.481	L2i + dox
12	11.971	L2i + dox
13	26.713	L2i + dox
14	22.68	L2i + dox
15	72.784	L2i + dox
16	29.987	L2i + dox
17	20.365	L2i + dox
18	21.987	L2i + dox
19	59.341	L2i + dox
20	30.42	L2i + dox
21	51.542	L2i + dox
22	75.22	L2i + dox
23	48.954	L2i + dox
24	25.127	L2i + dox
25	9.938	L2i + dox
26	12.653	L2i + dox
27	17.679	L2i + dox
28	29.371	L2i + dox
29	72.429	L2i + dox
30	35.703	L2i + dox
31	16.079	L2i + dox
32	16.635	L2i + dox
33	24.916	L2i + dox
34	59.818	L2i + dox
35	14.529	L2i + dox
36	20.031	L2i + dox

## Sheet: ExtFig 2e KO-S200A
	baseMean	log2FoldChange	lfcSE	pvalue	padj	significance	regulation	NaiveGene	UtrLength	-log10(p_adj)	naive_gene_name
ENSMUSG00000050931	49.2521490549063	-2.13190864963125	0.346036357327989	4.251427742362349e-11	3.21667746795738e-08	significant	DOWN	no	4125.0	7.492592483054706
ENSMUSG00000032015	4.74803819186875	-2.11699566650329	0.980930273275416	0.0010765281761364	0.03770561705355	significant	DOWN	no	1155.0	1.4235939475754293
ENSMUSG00000019785	4.04397607503244	-2.05219831332792	0.826021408988564	0.0005456815409608	0.0228665750964473	significant	DOWN	no	976.0	1.640798878161042
ENSMUSG00000051243	62.5064064538146	-1.91476028124195	0.238614154923436	7.21806871824424e-17	1.40432682676812e-13	significant	DOWN	no	1444.0	12.852531807773147
ENSMUSG00000044017	23.1765666396064	-1.85851979933467	0.412399446141923	3.78438849442513e-07	7.69247565754864e-05	significant	DOWN	no	2043.0	4.11393386938132
ENSMUSG00000061186	691.134176550736	-1.74902386290968	0.215646192497216	3.44702895850515e-17	7.824181230980272e-14	significant	DOWN	no	4686.0	13.10656109857026
ENSMUSG00000058833	177.817977756788	-1.70218218720722	0.479403959754314	2.1002127695356e-05	0.0022002152083311	significant	DOWN	no	214.0	2.657534837714363
ENSMUSG00000074071	8.46417875829316	-1.61624948425792	0.664969586276041	0.0006205158812264	0.0253777951544239	significant	DOWN	no	1773.0	1.5955461124959414
ENSMUSG00000003410	14.3058421025203	-1.51473612823198	0.472935153001792	6.35947885496251e-05	0.0052490753045899	significant	DOWN	no	3501.0	2.2799171966863723
ENSMUSG00000043687	24.6733935621716	-1.50609987439622	0.478594669821278	8.25549497288685e-05	0.0063520670076692	significant	DOWN	no	373.0	2.1970849292038372
ENSMUSG00000062380	371.278912963138	-1.46597184493523	0.309014020394561	1.29122581120738e-07	3.03193177979885e-05	significant	DOWN	no	336.0	4.518280574804572
ENSMUSG00000115483	11.9787972993267	-1.44468449811589	0.531043055025155	0.0002916302170104	0.0150443633540337	significant	DOWN	no	1124.0	1.8226261859684527
ENSMUSG00000063672	82.2952512019478	-1.38227957937648	0.283813883005499	6.919574519561e-08	1.8477977525863e-05	significant	DOWN	no	1136.0	4.733345565444095
ENSMUSG00000024619	55.0216063583436	-1.35015512779241	0.655186768556848	0.0015028759937393	0.047052110709739	significant	DOWN	no	867.0	1.32742088979184
ENSMUSG00000030554	7.98396850239798	-1.30150060838613	0.714924066634908	0.0022978233105189	0.0633482908217766	not significant	unassigned	no	619.0	1.1982650981709835
ENSMUSG00000021294	29.2161828760546	-1.28511629967326	0.65062290809724	0.0018003210730068	0.0530705036651084	not significant	unassigned	no	1118.0	1.2751467906834215
ENSMUSG00000040650	7.01502127072574	-1.27565282760527	0.730955855542686	0.0026137518360419	0.0676743084696879	not significant	unassigned	no	709.0	1.1695761733754546
ENSMUSG00000004665	115.850797391026	-1.25681922250061	0.407986045637927	0.0001071398100317	0.0074827542196012	significant	DOWN	no	1451.0	2.125938519486836
ENSMUSG00000068860	13.0695947084517	-1.20164141653874	0.597717255793022	0.0016881378271727	0.0507994706642249	not significant	unassigned	no	105.0	1.2941408130862366
ENSMUSG00000022101	32.7658564212485	-1.17868958620669	0.57253027030644	0.0015619659543253	0.0483463962089921	significant	DOWN	no	530.0	1.315635893140019
ENSMUSG00000035158	165.513343097318	-1.1646542778462	0.2136158879965	3.24660967852724e-09	1.3817367878707e-06	significant	DOWN	no	535.0	5.859574679438268
ENSMUSG00000055235	46.6216114981883	-1.15905988630153	0.502863516974457	0.0009159349160101	0.0343639603888203	significant	DOWN	no	840.0	1.4638967902454834
ENSMUSG00000032268	11.9342882937525	-1.13268820234152	0.507710421862168	0.0010710358789474	0.03770561705355	significant	DOWN	no	603.0	1.4235939475754293
ENSMUSG00000017969	70.407203472383	-1.1280169989025	0.319769895698677	2.2798897684194e-05	0.0023418330392641	significant	DOWN	no	420.0	2.630444071138564
ENSMUSG00000022438	223.947794435042	-1.12377558268074	0.382281190542949	0.000180375903572	0.0108696434988837	significant	DOWN	no	2660.0	1.9637846996125612
ENSMUSG00000069272	639.449517396246	-1.11998652147402	0.49004773501158	0.0009947551534836	0.0362234503617485	significant	DOWN	no	202.0	1.4410101845658785
ENSMUSG00000038059	149.584363567674	-1.11749619977278	0.224834481102816	4.18180258779363e-08	1.21521406767986e-05	significant	DOWN	no	1208.0	4.915347211593942
ENSMUSG00000011751	33.4940937082341	-1.1174549381622	0.413014192457471	0.0003360475167092	0.0161386393742161	significant	DOWN	no	912.0	1.7921330828220445
ENSMUSG00000032549	124.474292748611	-1.10524385664164	0.247209680592301	4.95864120458027e-07	9.51151191058854e-05	significant	DOWN	no	4033.0	4.021750443920986
ENSMUSG00000030772	13.3861491018291	-1.10252310562004	0.524866404112327	0.0013657250570905	0.0446038598381678	significant	DOWN	no	2197.0	1.3506275575684674
ENSMUSG00000001270	334.437600614768	-1.10042579403556	0.23809811840954	2.43038702827348e-07	5.17178764657134e-05	significant	DOWN	no	205.0	4.286359315542535
ENSMUSG00000035557	18.6916693435452	-1.09471129258977	0.48919221038268	0.0010797555364479	0.03770561705355	significant	DOWN	no	188.0	1.4235939475754293
ENSMUSG00000033799	53.4965684546953	-1.05035146123471	0.336693595359582	9.72020984940519e-05	0.0070414647839919	significant	DOWN	no	632.0	2.152336988381506
ENSMUSG00000025934	12.9414845130207	-1.03505356035437	0.545274720801171	0.0021178157365669	0.0599775064533291	not significant	unassigned	no	702.0	1.222011593862763
ENSMUSG00000096883	31.5896658308226	-1.01624336160125	0.352168658651833	0.0001989919114085	0.0116312053282113	significant	DOWN	no	988.0	1.9343752775099905
ENSMUSG00000029205	132.495882250408	-0.998285253151609	0.272083241283587	1.50361759203474e-05	0.0016252196814223	significant	DOWN	no	82.0	2.7890879270044096
ENSMUSG00000030067	266.857632311682	-0.993119009589993	0.213322997374226	2.20731456589177e-07	4.78623876446786e-05	significant	DOWN	no	4755.0	4.320005640134533
ENSMUSG00000076431	235.145659979086	-0.981642246464494	0.262298472934193	1.1580242408653e-05	0.0012927157488807	significant	DOWN	no	2783.0	2.8884969602425454
ENSMUSG00000008305	84.2305101626223	-0.976344343235366	0.354170811187834	0.0003129129901326	0.015610117262333	significant	DOWN	no	610.0	1.8065938345293264
ENSMUSG00000029426	183.148593630498	-0.952353046194244	0.205747516644488	2.52832610020149e-07	5.2974266397914e-05	significant	DOWN	no	2935.0	4.275935048803933
ENSMUSG00000045284	14.2162337572577	-0.949718121821989	0.553723588961275	0.0030831553094709	0.0748617777647691	not significant	unassigned	no	1724.0	1.1257398637796794
ENSMUSG00000035769	37.0016156134376	-0.930999618945977	0.521747654903028	0.0029019524528404	0.0727839603227152	not significant	unassigned	no	2057.0	1.1379643172643747
ENSMUSG00000038732	17.6771860179133	-0.906661049474026	0.640485188505319	0.0048501494131553	0.0997797354346859	not significant	unassigned	no	1251.0	1.0009576519242809
ENSMUSG00000050854	29.5431486300683	-0.900844355709929	0.422205610900796	0.0014762924106701	0.046326327974463	significant	DOWN	no	644.0	1.334172122495517
ENSMUSG00000070780	57.7628461183373	-0.896328856118568	0.48877793021121	0.0027569897357255	0.0703135640652549	not significant	unassigned	no	2660.0	1.1529608879180984
ENSMUSG00000060260	17.9305571836828	-0.883569942996371	1.06147019660767	0.0074681940182318	0.133119272138242	not significant	unassigned	no	1493.0	0.8757590656567863
ENSMUSG00000047986	89.5346396189305	-0.867796337238883	0.262441578357513	5.82157773067429e-05	0.0048747908237876	significant	DOWN	no	233.0	2.312044015047252
ENSMUSG00000035186	95.1151049458898	-0.862788107272053	0.539742619263486	0.0041434329219352	0.0902870607421384	not significant	unassigned	no	385.0	1.0443744850235748
ENSMUSG00000028885	118.689861720973	-0.862458232594115	0.248776964309908	3.34766765719358e-05	0.0031019505880534	significant	DOWN	no	431.0	2.5083651244807195
ENSMUSG00000031562	109.475079990531	-0.856279175868257	0.302881288550803	0.0002772641799592	0.0146484612164426	significant	DOWN	no	1247.0	1.8342079944434841
ENSMUSG00000095180	2297.0515816513	-0.846965182376075	0.191313269240783	6.34333517775133e-07	0.0001121946516698	significant	DOWN	no	120.0	3.950027845447551
ENSMUSG00000031762	15205.7648371144	-0.842569264925958	0.263696007248898	8.41437237394749e-05	0.006366407631155	significant	DOWN	no	144.0	2.1961055576261677
ENSMUSG00000031548	103.445547062144	-0.821302808102064	0.235866400126388	3.33724921833356e-05	0.0031019505880534	significant	DOWN	no	3147.0	2.5083651244807195
ENSMUSG00000044595	74.4244113586504	-0.820693083380942	0.462400914377295	0.0033252700009247	0.0787597428566846	not significant	unassigned	no	363.0	1.1036957104631377
ENSMUSG00000031644	326.900417395196	-0.815497405082525	0.236129848470659	3.82926936345144e-05	0.0034536966530361	significant	DOWN	no	1192.0	2.4617158102827372
ENSMUSG00000025202	25.1371389447033	-0.80967058961467	0.432450918100433	0.0027658815747971	0.0704084881629203	not significant	unassigned	no	2160.0	1.1523749809132517
ENSMUSG00000024561	22.6110408974702	-0.808522113552982	0.649179726434612	0.0064770066805218	0.121624422658255	not significant	unassigned	no	784.0	0.9149792082810768
ENSMUSG00000039115	55.5897467267083	-0.807626497369597	0.320683982583502	0.0006730125807838	0.027037635214439	significant	DOWN	no	3674.0	1.5680312956531612
ENSMUSG00000075703	79.5489095683583	-0.804733949788114	0.46310032438793	0.0035538404530101	0.0817563397458543	not significant	unassigned	no	5431.0	1.0874785602592811
ENSMUSG00000029153	49.2912231069639	-0.788788690013073	0.294851108905051	0.0004474588898662	0.0200458638851613	significant	DOWN	no	423.0	1.697975222901903
ENSMUSG00000026701	479.133226904968	-0.785535089871731	0.166755318055169	1.94285825398e-07	4.33766992802519e-05	significant	DOWN	no	1612.0	4.3627434984009295
ENSMUSG00000028378	923.088751323993	-0.785427679404867	0.282182434683725	0.0003197149596526	0.0157777903749926	significant	DOWN	no	1217.0	1.8019538183091677
ENSMUSG00000044906	58.3163635212045	-0.766894788523258	0.279364053054473	0.0003770316826318	0.0176453418754747	significant	DOWN	no	125.0	1.7533699228413417
ENSMUSG00000032010	70.3686348253232	-0.764787570495975	0.323793921523334	0.0010530427690664	0.0375429043767415	significant	DOWN	no	1769.0	1.4254721327269055
ENSMUSG00000058056	218.964059417279	-0.756753982785053	0.211845840625497	2.59352687718764e-05	0.0025971501867954	significant	DOWN	no	1922.0	2.5855029354648247
ENSMUSG00000003355	187.881831198781	-0.75642118877222	0.242243608534449	0.0001249827007792	0.0083849231621339	significant	DOWN	no	18.0	2.0765009128329877
ENSMUSG00000011256	215.582999438762	-0.745022366614557	0.24993384598181	0.0001945370910272	0.0114692668515171	significant	DOWN	no	3501.0	1.9404643425622823
ENSMUSG00000046567	45.9989576636886	-0.725992701873555	0.658941535416359	0.0080282636503199	0.138752439915873	not significant	unassigned	no	1304.0	0.857759371212975
ENSMUSG00000020059	11.7389940382902	-0.717665600668571	0.948617630066526	0.0089415590003434	0.147785305856404	not significant	unassigned	no	332.0	0.8303687452559888
ENSMUSG00000040345	13.0726324124679	-0.715029737646356	0.610979763734293	0.0073171250285555	0.131746528091212	not significant	unassigned	no	276.0	0.8802608209024823
ENSMUSG00000038151	103.760864967886	-0.706929511645698	0.325342287647229	0.0017668236842675	0.0523095038174765	not significant	unassigned	no	2493.0	1.281419399459354
ENSMUSG00000034413	62.1683159138713	-0.699716506465673	0.383024184990474	0.0034981632398396	0.0811609627996178	not significant	unassigned	no	4557.0	1.0906528096416361
ENSMUSG00000036223	361.603308322385	-0.696537804464462	0.205845612630725	5.62433741850217e-05	0.0047873657064113	significant	DOWN	no	573.0	2.3199033955366466
ENSMUSG00000021194	33.1496692941368	-0.689523928817304	0.638332425123117	0.0086877746002176	0.145712810690103	not significant	unassigned	no	338.0	0.8365022645138478
ENSMUSG00000028807	103.013042514682	-0.688088679485031	0.24611958400812	0.0003701976252216	0.01744540296849	significant	DOWN	no	547.0	1.7583189944032969
ENSMUSG00000039542	617.660864390898	-0.683642951695879	0.188834103038396	2.39720151331158e-05	0.0024183324007252	significant	DOWN	no	3310.0	2.616484005427635
ENSMUSG00000021556	140.402995578067	-0.67011926765397	0.276236407823164	0.0010349126111562	0.0370907232929914	significant	DOWN	no	2669.0	1.4307346975667214
ENSMUSG00000032394	84.9170055455162	-0.668675124948133	0.456130089224995	0.0063363135965905	0.119853131766621	not significant	unassigned	no	541.0	0.9213506133517115
ENSMUSG00000064308	44.0068368268674	-0.660842737876287	0.357276098501068	0.0036031797664632	0.0821971612051314	not significant	unassigned	no	284.0	1.0851431811732823
ENSMUSG00000037405	48.202659111283	-0.660108213185724	0.626573785684418	0.0093160817841937	0.151243147686167	not significant	unassigned	no	874.0	0.8203242926391258
ENSMUSG00000037251	78.838778945287	-0.655959567156726	0.29099774211478	0.0015822161516549	0.0487515877135483	significant	DOWN	no	2273.0	1.3120112358832996
ENSMUSG00000026104	49.1167872910433	-0.652332104813912	0.278853991768167	0.0012966553565942	0.0427665104142372	significant	DOWN	no	2569.0	1.3688961850873342
ENSMUSG00000020653	37.9721147572207	-0.648376262284173	0.403138048189935	0.005365601461979	0.107187786619745	not significant	unassigned	no	2329.0	0.9698546969737444
ENSMUSG00000054648	141.976367427552	-0.643838108176164	0.192194012764963	6.96563005734522e-05	0.0055802891618226	significant	DOWN	no	3679.0	2.253343296021174
ENSMUSG00000020415	684.181103692434	-0.641931884798118	0.186033524529468	4.79398909565742e-05	0.0041852139419075	significant	DOWN	no	82.0	2.3782823366157566
ENSMUSG00000021113	103.918287850301	-0.639682372390253	0.275460949338622	0.0014017154925342	0.0453443308618143	significant	DOWN	no	5072.0	1.3434770025252591
ENSMUSG00000031634	312.509904879129	-0.637963922198635	0.258949524035764	0.0010145844649511	0.0367428515348022	significant	DOWN	no	173.0	1.4348271420483574
ENSMUSG00000039765	111.714431565688	-0.636771496138519	0.219961197719576	0.0002986064878416	0.0153006048384157	significant	DOWN	no	121.0	1.815291401025902
ENSMUSG00000020186	664.111669825966	-0.631413427951044	0.149775822716209	2.13719042958949e-06	0.000309642515538	significant	DOWN	no	338.0	3.5091394129895632
ENSMUSG00000038508	79.228974880104	-0.627165639803273	0.296105618875067	0.0022715729861756	0.0631229627118541	not significant	unassigned	no	153.0	1.1998126254638217
ENSMUSG00000031134	24.4705109619275	-0.626502684660705	0.393558855499031	0.0055399276841653	0.108871969885495	not significant	unassigned	no	1993.0	0.9630839190595664
ENSMUSG00000011257	1534.06612372308	-0.625387564279601	0.284425755466087	0.0020688333005396	0.0590680098952806	not significant	unassigned	no	413.0	1.2286476610375576
ENSMUSG00000025505	78.1856161790578	-0.624455856995429	0.277702323680125	0.0017174679036495	0.0514070228127543	not significant	unassigned	no	1109.0	1.2889775471431275
ENSMUSG00000027203	1094.40420001079	-0.619158440749903	0.311956266701754	0.0032131613414746	0.0767720075606026	not significant	unassigned	no	338.0	1.114797102598934
ENSMUSG00000028976	16.5178188969044	-0.614102669713936	0.637926331733967	0.0101429201755586	0.158642872959856	not significant	unassigned	no	941.0	0.7995794338297687
ENSMUSG00000024486	153.029520993956	-0.613014991242806	0.330639389448769	0.0038593025303231	0.0861306730822334	not significant	unassigned	no	1438.0	1.0648421589053032
ENSMUSG00000027562	34.8227322252342	-0.611902165541422	0.515811824789452	0.0093476545590569	0.151374206230436	not significant	unassigned	no	683.0	0.81994812117768
ENSMUSG00000091490	237.425387991151	-0.609972278022171	0.36555215313301	0.0054585606835288	0.107862637685018	not significant	unassigned	no	134.0	0.9671289636321164
ENSMUSG00000031530	60.9024377362928	-0.605773672626003	0.266825726737097	0.0016897099795061	0.0507994706642249	not significant	unassigned	no	1114.0	1.2941408130862366
ENSMUSG00000037492	73.4499292707944	-0.600299758968355	0.253443570762698	0.0013073778025946	0.042980517417983	significant	DOWN	no	3347.0	1.3667283605890552
ENSMUSG00000008035	63.3707669451205	-0.595313246761245	0.800167934606981	0.011541629759805	0.171225986599983	not significant	unassigned	no	915.0	0.7664303227165811
ENSMUSG00000005533	276.618278717119	-0.594585502406477	0.225190129532724	0.0006900386919307	0.0274784706006005	significant	DOWN	no	7270.0	1.5610074429445036
ENSMUSG00000072294	35.3898218777916	-0.592005743409466	0.356199563757293	0.0055743200960658	0.10939000776415	not significant	unassigned	no	4504.0	0.9610223468424852
ENSMUSG00000042745	262.822393170032	-0.588712629465729	0.341795446917188	0.0052412294605351	0.105905495583127	not significant	unassigned	no	400.0	0.9750815031644584
ENSMUSG00000014837	67.8420705863607	-0.587661498070421	0.279290264949722	0.0025402092988278	0.0665290585398769	not significant	unassigned	no	1574.0	1.176988622260089
ENSMUSG00000019992	39.8058984849179	-0.587179984135037	0.27756232627212	0.0024547364566077	0.0653227102672357	not significant	unassigned	no	767.0	1.1849358044974274
ENSMUSG00000031770	120.194954109595	-0.58107848372935	0.372873512566441	0.0067894904636773	0.125302106042282	not significant	unassigned	no	625.0	0.9020416294459525
ENSMUSG00000054400	103.182157488567	-0.578253799504652	0.266381692202099	0.0022594729218074	0.0631092108651625	not significant	unassigned	no	54.0	1.1999072503282844
ENSMUSG00000029544	44.3520318600255	-0.576306934357444	0.421132487268557	0.0084392574596155	0.142281000072951	not significant	unassigned	no	437.0	0.8468530908812693
ENSMUSG00000037568	23.5026225605802	-0.567886189021919	0.560491080509035	0.0112372556623918	0.167991421367854	not significant	unassigned	no	2541.0	0.7747128953439499
ENSMUSG00000027569	72.7035812616907	-0.561609742233848	0.264285087325598	0.0025580937667448	0.066740764385628	not significant	unassigned	no	149.0	1.175608823654267
ENSMUSG00000042570	125.111719392962	-0.561213676033573	0.478473075217742	0.0109458198806435	0.165818821973842	not significant	unassigned	no	936.0	0.7803661745370583
ENSMUSG00000048373	214.966376945441	-0.560451945437791	0.268860469417624	0.0028985223035383	0.0727839603227152	not significant	unassigned	no	338.0	1.1379643172643747
ENSMUSG00000029436	33.9241484343714	-0.556739727954122	0.364593407628271	0.0073482720253187	0.131746528091212	not significant	unassigned	no	4564.0	0.8802608209024823
ENSMUSG00000039842	386.885871168975	-0.555638968499224	0.176924816983463	0.0001696437766969	0.0105017208856152	significant	unassigned	no	1731.0	1.9787395285597205
ENSMUSG00000034911	52.0276361637363	-0.552293999878328	0.378096901379133	0.0082065667853534	0.14072310201135	not significant	unassigned	no	1522.0	0.8516346001312963
ENSMUSG00000028690	64.3119656765778	-0.551828389885957	0.264336622519213	0.0028925661815913	0.0727839603227152	not significant	unassigned	no	1181.0	1.1379643172643747
ENSMUSG00000036568	274.617783581249	-0.548513768184629	0.215338872123021	0.0009671810937319	0.0354087078374621	significant	unassigned	no	2931.0	1.450889921570025
ENSMUSG00000034560	909.455204408226	-0.547227845820204	0.21538783736046	0.0010672065610993	0.03770561705355	significant	unassigned	no	2238.0	1.4235939475754293
ENSMUSG00000029670	230.744372934925	-0.544896503566269	0.430741150599305	0.0102828252178988	0.15986506466046	not significant	unassigned	no	2342.0	0.796246432331685
ENSMUSG00000069895	25.1284420291398	-0.543200189478538	0.797787814695963	0.0127735733641024	0.182734554249696	not significant	unassigned	no	5117.0	0.7381793218262824
ENSMUSG00000052727	1074.84069920839	-0.542698678441452	0.164970264428836	0.0001049162227659	0.0074158214192495	significant	unassigned	no	4363.0	2.1298407370038412
ENSMUSG00000031765	12777.7716917537	-0.541715243559862	0.216586738450681	0.0011443625796606	0.0394558834744251	significant	unassigned	no	137.0	1.403888227690022
ENSMUSG00000047767	32.3715692215339	-0.541088557752219	0.413946209185294	0.0099483673090346	0.157177278865131	not significant	unassigned	no	543.0	0.8036102342297127
ENSMUSG00000023764	41.4483075911128	-0.537839204350652	0.380047565602855	0.0092048256869547	0.150132360515732	not significant	unassigned	no	403.0	0.823525686979514
ENSMUSG00000059895	137.726186721541	-0.537357007765765	0.219151744665556	0.0012969064396123	0.0427665104142372	significant	unassigned	no	1855.0	1.3688961850873342
ENSMUSG00000052456	1091.03001385905	-0.536271936850733	0.487916259336663	0.012121253861912	0.177030850267534	not significant	unassigned	no	196.0	0.7519510447484876
ENSMUSG00000031485	198.753371073962	-0.531953520425411	0.251943996272302	0.0029349876873592	0.0734772009451206	not significant	unassigned	no	2721.0	1.1338473961501472
ENSMUSG00000025726	293.433893492933	-0.525556090185499	0.405330982193813	0.0108841150686047	0.165251686866586	not significant	unassigned	no	807.0	0.7818540986011067
ENSMUSG00000022241	1379.3736388076	-0.522824405267357	0.254488424703869	0.0034057520492213	0.079907618113404	not significant	unassigned	no	1713.0	1.0974118145921636
ENSMUSG00000027424	127.313076310848	-0.522122807028498	0.374291162230665	0.009833475687692	0.156268501039298	not significant	unassigned	no	1588.0	0.8061285536727103
ENSMUSG00000020363	136.752294277114	-0.52107163062529	0.26228523583564	0.0039096104842321	0.086859682193731	not significant	unassigned	no	851.0	1.061181763987852
ENSMUSG00000001281	29.7078546327867	-0.520559476730172	0.469802857555384	0.0124165824331197	0.179199445529008	not significant	unassigned	no	163.0	0.7466633384465764
ENSMUSG00000022114	278.625757709478	-0.519807677727891	0.251696295223655	0.0033508606587174	0.0790907648372145	not significant	unassigned	no	859.0	1.1018742246488566
ENSMUSG00000022125	117.111615600744	-0.515990857669622	0.504387022697408	0.0133442105702839	0.187355467790409	not significant	unassigned	no	1292.0	0.7273336279155165
ENSMUSG00000033323	115.307647063775	-0.512109846251731	0.317200090522893	0.0076358087507085	0.134183328226968	not significant	unassigned	no	684.0	0.8723014402684619
ENSMUSG00000006360	108.109612339334	-0.511602026369634	0.241935356695996	0.0030930173928755	0.0748617777647691	not significant	unassigned	no	224.0	1.1257398637796794
ENSMUSG00000053559	148.060917884402	-0.505387228593452	0.21535415838635	0.0018504767777433	0.0543138862846692	not significant	unassigned	no	512.0	1.2650891213170616
ENSMUSG00000031939	2159.8408586235	-0.499465824457707	0.316968885157705	0.0082197697845604	0.14072310201135	not significant	CONTROL	no	86.0	0.8516346001312963
ENSMUSG00000067212	77.6884814437374	-0.497546139876817	0.322374473997876	0.0088113547441568	0.146881077430444	not significant	CONTROL	no	215.0	0.8330341504103963
ENSMUSG00000028093	73.4741260336587	-0.490147625751611	0.393726057558537	0.0124531950255894	0.179281250585097	not significant	CONTROL	no	109.0	0.7464651270201144
ENSMUSG00000022864	284.476192980531	-0.490028194491216	0.244353212520307	0.0041742993899988	0.090814350467083	not significant	CONTROL	no	4783.0	1.0418455189213685
ENSMUSG00000038506	63.2453675441104	-0.489337902202142	0.339508901907672	0.0104031307194713	0.160869668218588	not significant	CONTROL	no	1937.0	0.7935258338816109
ENSMUSG00000002948	308.165946601106	-0.488624611581006	0.216438964286981	0.0024355214117901	0.0651657487370733	not significant	CONTROL	no	2071.0	1.1859806104491304
ENSMUSG00000021403	29.1567338368639	-0.488153285691838	0.807961201770965	0.0143218155568262	0.195048806068416	not significant	CONTROL	no	1927.0	0.7098567037448362
ENSMUSG00000034617	141.303132512899	-0.48787882930924	0.21434404162282	0.0023222958311438	0.0635087287637504	not significant	CONTROL	no	1511.0	1.197166580323654
ENSMUSG00000022322	159.706644039422	-0.486647345056472	0.236549521995837	0.0037841122811479	0.0853242138360173	not significant	CONTROL	no	121.0	1.068927704552429
ENSMUSG00000029714	184.031047425509	-0.483208633912563	0.23316976961248	0.0037100908283205	0.0841033257227882	not significant	CONTROL	no	2234.0	1.075186830426846
ENSMUSG00000024654	115.71037585108	-0.482256229282773	0.254198388444549	0.005232592556239	0.105888080272541	not significant	CONTROL	no	3135.0	0.975152925286443
ENSMUSG00000029381	121.100671838379	-0.481951946168358	0.188414212599442	0.0011508351505623	0.0395612996533285	significant	unassigned	no	597.0	1.4027294495572245
ENSMUSG00000025407	270.882681709996	-0.481394927678875	0.367522273603631	0.0128341956567378	0.182954194550947	not significant	CONTROL	no	168.0	0.7376576290882911
ENSMUSG00000050973	75.6392972614152	-0.480675087023037	0.626534151965106	0.0156823367604384	0.205036527252205	not significant	CONTROL	no	2681.0	0.6881687625006396
ENSMUSG00000021835	1005.90160702616	-0.479518285308632	0.325266635069217	0.0103804866712	0.160869668218588	not significant	CONTROL	no	342.0	0.7935258338816109
ENSMUSG00000118219	24.6878078777882	-0.478916130784754	0.405204097345413	0.0135878138796752	0.189215170989056	not significant	CONTROL	no	5104.0	0.723044045457007
ENSMUSG00000028587	170.652301513009	-0.477249286671176	0.279947199783974	0.0075533975871998	0.133944950182389	not significant	CONTROL	no	361.0	0.8730736549506092
ENSMUSG00000038301	222.557747112756	-0.477151819690239	0.170027911033564	0.0005909623751332	0.0244629683493592	significant	unassigned	no	1720.0	1.6114908465829887
ENSMUSG00000021775	83.2489965838905	-0.47551240374834	0.235757275259131	0.0043055415338866	0.0925083790855265	not significant	CONTROL	no	2634.0	1.0338189286036803
ENSMUSG00000059975	63.3971638893603	-0.47491008494822	0.281669850622526	0.0075177111933213	0.133660194179952	not significant	CONTROL	no	1454.0	0.8739979122739715
ENSMUSG00000064341	14004.3414477797	-0.469426269326879	0.213392525606394	0.0029796295323377	0.073667650646313	not significant	CONTROL	no	3.0	1.132723180119483
ENSMUSG00000041438	970.236783303141	-0.467966661446814	0.36706394810106	0.0133719484708045	0.187551561507607	not significant	CONTROL	no	110.0	0.7268793156704747
ENSMUSG00000019851	73.2679608011337	-0.466935126877993	0.27735156256735	0.0080164131073499	0.138723672311307	not significant	CONTROL	no	1200.0	0.8578494230150208
ENSMUSG00000027533	345.010154421297	-0.465656238993038	0.190207955957681	0.0017134923842642	0.0514009973156273	not significant	CONTROL	no	490.0	1.2890284544585822
ENSMUSG00000040430	363.327996720061	-0.462062109143552	0.236252181006832	0.0051071869831306	0.103813103766053	not significant	CONTROL	no	4453.0	0.9837478243863227
ENSMUSG00000043629	154.491770417157	-0.461740571600808	0.181464802423765	0.0013097081084119	0.042980517417983	significant	unassigned	no	2926.0	1.3667283605890552
ENSMUSG00000054855	14.792075712753	-0.45630586592666	0.742459841142788	0.0153304308304172	0.20250740783652	not significant	CONTROL	no	1395.0	0.6935590854187963
ENSMUSG00000042660	267.598239495506	-0.450046538380952	0.202622862108005	0.00303579110197	0.0742316705863259	not significant	CONTROL	no	388.0	1.1294107655249277
ENSMUSG00000018849	110.007975287111	-0.447484913154214	0.316633814090401	0.0124686501986452	0.17931419963606	not significant	CONTROL	no	781.0	0.7463853179146245
ENSMUSG00000068264	31.2463369095946	-0.446662032498306	0.328473922845721	0.0130512310999409	0.184789888501998	not significant	CONTROL	no	411.0	0.7333217965787326
ENSMUSG00000064351	2032.96290752682	-0.445933608423684	0.179912531384845	0.0016636778650661	0.0503502863207451	not significant	CONTROL	no	3.0	1.2979980554546313
ENSMUSG00000041229	91.2007921020577	-0.44547094065704	0.313436371591852	0.0124206515079965	0.179199445529008	not significant	CONTROL	no	2435.0	0.7466633384465764
ENSMUSG00000045248	93.0580232936213	-0.444933099531394	0.238254406249054	0.0063942365440722	0.120613722290471	not significant	CONTROL	no	929.0	0.9186032794594736
ENSMUSG00000031730	265.19363404737	-0.44478577230176	0.169870631234169	0.0011615232481015	0.0395612996533285	significant	unassigned	no	2789.0	1.4027294495572245
ENSMUSG00000026404	42.0700985655755	-0.44409801938516	0.478495380300292	0.0177822113630032	0.221445633599845	not significant	CONTROL	no	145.0	0.6547328785862143
ENSMUSG00000037965	102.610508131437	-0.443760310884182	0.196187952979997	0.002781903388293	0.0705525926353133	not significant	CONTROL	no	707.0	1.1514870223558187
ENSMUSG00000053730	78.6264755409627	-0.443424135242635	0.339117846248514	0.0142545394148957	0.194547025985119	not significant	CONTROL	no	214.0	0.710975403812303
ENSMUSG00000025278	208.947934527294	-0.442131056465577	0.299210833140908	0.0122239620279994	0.17786125946509	not significant	CONTROL	no	1099.0	0.7499186366981797
ENSMUSG00000031488	78.0891612080266	-0.442016438198024	0.23731680767703	0.0065894094507805	0.122933105904356	not significant	CONTROL	no	4406.0	0.9103311457917684
ENSMUSG00000064356	804.79605287005	-0.441184949391984	0.217077867292036	0.0046080518464057	0.0962531565892642	not significant	CONTROL	no	3.0	1.016585019047307
ENSMUSG00000115338	365.68208251942	-0.440074187367009	0.369447898772049	0.0159718350044491	0.207359791158811	not significant	CONTROL	no	1794.0	0.6832754532064029
ENSMUSG00000034601	92.7764690450993	-0.439977046050379	0.300643873778236	0.0121999108331222	0.177806768684547	not significant	CONTROL	no	211.0	0.7500517104839383
ENSMUSG00000040428	49.7188874526003	-0.439389157595899	0.247457177324897	0.0075963479821857	0.134061598328661	not significant	CONTROL	no	401.0	0.87269560710267
ENSMUSG00000046223	129.433188197355	-0.435839998474528	0.283307221490542	0.0112251709627979	0.167991421367854	not significant	CONTROL	no	499.0	0.7747128953439499
ENSMUSG00000025193	50.873865049024	-0.432292568659561	0.302404267984806	0.0130825963326185	0.184825601093289	not significant	CONTROL	no	352.0	0.7332378727074826
ENSMUSG00000038398	524.247693637149	-0.431571875060135	0.163967765485996	0.0011570279324913	0.0395612996533285	significant	unassigned	no	722.0	1.4027294495572245
ENSMUSG00000030101	132.676102312639	-0.429334158144851	0.221604224611392	0.0059951521274939	0.11483541044211	not significant	CONTROL	no	1451.0	0.9399241730154513
ENSMUSG00000026687	407.970660512283	-0.428306884676686	0.181188031983488	0.0023730306203804	0.0643790916712386	not significant	CONTROL	no	1036.0	1.191255155096067
ENSMUSG00000010936	282.644866160565	-0.425529741001966	0.155681233326901	0.0008839096203458	0.0334387919985827	significant	unassigned	no	432.0	1.47574942016322
ENSMUSG00000025737	61.9793927364122	-0.423730138731904	0.245817404948145	0.0088784265825181	0.147637718714671	not significant	CONTROL	no	150.0	0.8308026741055086
ENSMUSG00000000730	948.440828270295	-0.422582754214993	0.294474542228197	0.0136383534311991	0.189531362632143	not significant	CONTROL	no	276.0	0.7223189150305678
ENSMUSG00000032350	341.390911229814	-0.42072978899942	0.317849002375815	0.0156874999189954	0.205036527252205	not significant	CONTROL	no	1237.0	0.6881687625006396
ENSMUSG00000000282	131.102539272257	-0.419788825494138	0.213773474201041	0.0059816793420731	0.114738719661542	not significant	CONTROL	no	2408.0	0.9402900006016486
ENSMUSG00000031527	452.801214254013	-0.414565768779093	0.178362675565173	0.0027774450663429	0.0705525926353133	not significant	CONTROL	no	3878.0	1.1514870223558187
ENSMUSG00000029521	170.303166603655	-0.413357347593312	0.213135298635994	0.006442282985471	0.121351939113597	not significant	CONTROL	no	582.0	0.9159532795742674
ENSMUSG00000015316	36.8957156930281	-0.413052414976671	0.414310258774565	0.0196643283992243	0.23595461539122	not significant	CONTROL	no	1564.0	0.6271715232189568
ENSMUSG00000024382	272.024594042019	-0.411977957123085	0.280405516667102	0.0136686736654526	0.189759089347399	not significant	CONTROL	no	265.0	0.7217974124871454
ENSMUSG00000047534	540.316584343057	-0.411234050129853	0.158332123310005	0.0013808397784304	0.0448084156756305	significant	unassigned	no	800.0	1.348640411487431
ENSMUSG00000040618	230.751215295951	-0.41018240824988	0.231632305443117	0.0089032805860719	0.147747211052865	not significant	CONTROL	no	2486.0	0.8304807083200254
ENSMUSG00000074212	1066.64505554631	-0.409840645945913	0.280457698717477	0.0141863113527276	0.194285546777512	not significant	CONTROL	no	8091.0	0.7115595060818591
ENSMUSG00000064367	1656.86478177776	-0.409829574744334	0.167679807408975	0.0020974711248534	0.0596356142993313	not significant	CONTROL	no	3.0	1.2244943027716055
ENSMUSG00000021136	74.8635241231077	-0.409592123748777	0.73392505534622	0.0170593501406448	0.215520676776848	not significant	CONTROL	no	1852.0	0.6665110578497966
ENSMUSG00000024056	289.517735609064	-0.408823916125903	0.175829155800055	0.0028408044321634	0.0719124824565696	not significant	CONTROL	no	119.0	1.143195718914867
ENSMUSG00000034006	47.7845073215115	-0.408262246407494	0.320677610005949	0.0168577650516021	0.214165953580008	not significant	CONTROL	no	945.0	0.6692495687402208
ENSMUSG00000033526	84.1332990354814	-0.407201633980341	0.24759404740155	0.0107853228801744	0.164117667379995	not significant	CONTROL	no	1098.0	0.7848446643300078
ENSMUSG00000036934	235.125788146249	-0.40609773245843	0.239688746278599	0.0104084505962697	0.160869668218588	not significant	CONTROL	no	1016.0	0.7935258338816109
ENSMUSG00000055240	40.4718789859266	-0.405005157109487	0.37705499396937	0.0195545257819383	0.235258910445422	not significant	CONTROL	no	690.0	0.6284539186595004
ENSMUSG00000034640	303.623680470342	-0.404588139714739	0.33103865815396	0.0182224691317187	0.225816021023546	not significant	CONTROL	no	1956.0	0.6462452493229429
ENSMUSG00000036435	145.198202332021	-0.403336860072041	0.206114860894553	0.0064941213558553	0.121655349030804	not significant	CONTROL	no	527.0	0.9148687909379298
ENSMUSG00000019813	39.7315743779743	-0.403116673203145	0.343607021006055	0.0188405815857686	0.229302842374069	not significant	CONTROL	no	858.0	0.6395905618434461
ENSMUSG00000013150	105.609470217576	-0.401637501499123	0.210555180776328	0.0070748777560562	0.12881483251682	not significant	CONTROL	no	2901.0	0.8900341268106285
ENSMUSG00000028487	196.682958278588	-0.400694615374461	0.177556438846628	0.003473480282157	0.0808638084832426	not significant	CONTROL	no	249.0	1.0922458083361763
ENSMUSG00000057948	394.040194576857	-0.398999901733087	0.208943086083673	0.0073322055881657	0.131746528091212	not significant	CONTROL	no	602.0	0.8802608209024823
ENSMUSG00000032280	171.990446144152	-0.395529560663842	0.404694073495861	0.0214620165247319	0.247104507828737	not significant	CONTROL	no	1784.0	0.6071193318650645
ENSMUSG00000092349	111.878161295825	-0.395444992899021	0.410786104215532	0.0216819458472465	0.248589881506097	not significant	CONTROL	no	357.0	0.6045165526674232
ENSMUSG00000005907	97.7041086130987	-0.395285196094682	0.2355736837853	0.0110583954408082	0.166782156709154	not significant	CONTROL	no	380.0	0.7778504144732643
ENSMUSG00000052102	381.747251705286	-0.39504779854468	0.501370758047192	0.0213007760033115	0.246260839039983	not significant	CONTROL	no	1341.0	0.6086046451688002
ENSMUSG00000051065	95.4914545067054	-0.394202197351901	0.381099746008434	0.0215218210953693	0.247138335214442	not significant	CONTROL	no	1572.0	0.6070598831661966
ENSMUSG00000064345	15139.3853820284	-0.393936510169781	0.197683366650355	0.0063897740814916	0.120613722290471	not significant	CONTROL	no	3.0	0.9186032794594736
ENSMUSG00000043909	322.422638883635	-0.392753911442016	0.178651571155146	0.0041242858352765	0.0900138602413958	not significant	CONTROL	no	3585.0	1.0456906131951227
ENSMUSG00000044349	282.700482961921	-0.392632449646133	0.256802089543777	0.0141432695752957	0.194285546777512	not significant	CONTROL	no	5207.0	0.7115595060818591
ENSMUSG00000027699	226.455514986607	-0.391659600261732	0.33863914627742	0.0205835616218028	0.241245719214571	not significant	CONTROL	no	1180.0	0.6175403842556083
ENSMUSG00000024104	586.801929149386	-0.390198145939391	0.30729561254655	0.0194961768596247	0.234764308268107	not significant	CONTROL	no	215.0	0.6293679291469758
ENSMUSG00000067860	845.197633418023	-0.385680288748438	0.240817723909265	0.0132312024544468	0.186199787604889	not significant	CONTROL	yes	2013.0	0.7300208187471429	ZIC3
ENSMUSG00000026024	37.6284016660109	-0.385545975630252	0.321823215920953	0.0204071200573332	0.239590144880018	not significant	CONTROL	no	1254.0	0.6205310498563953
ENSMUSG00000032519	114.985544864069	-0.385366215957517	0.336839311151595	0.0206904405280445	0.241666474743943	not significant	CONTROL	no	743.0	0.6167835930494119
ENSMUSG00000033596	874.574866370294	-0.382924192582531	0.227806907068009	0.0112232753834054	0.167991421367854	not significant	CONTROL	no	2079.0	0.7747128953439499
ENSMUSG00000002228	90.288373023024	-0.38269604487235	0.247472690505673	0.014104446864013	0.194028749334336	not significant	CONTROL	no	169.0	0.712133915676937
ENSMUSG00000037855	94.2794543762455	-0.3823386514675	0.230039777397775	0.0122071612247633	0.177806768684547	not significant	CONTROL	no	2730.0	0.7500517104839383
ENSMUSG00000028114	287.345652496482	-0.382291842183406	0.314924232095801	0.0208711558180018	0.242943821440484	not significant	CONTROL	no	1092.0	0.6144941414596896
ENSMUSG00000022947	170.740549358651	-0.382281850098973	0.349329039037836	0.0222611530200956	0.253702630109358	not significant	CONTROL	no	229.0	0.5956750304682172
ENSMUSG00000033009	126.142559972877	-0.381110154809765	0.439224969524677	0.0233197924705156	0.258117659523963	not significant	CONTROL	no	3584.0	0.5881822815024464
ENSMUSG00000031781	1963.51402975989	-0.380949999121648	0.205238252133584	0.0090457309899509	0.148784795111283	not significant	CONTROL	no	3296.0	0.8274414487408767
ENSMUSG00000041966	124.815349649986	-0.380762025380315	0.243317809664525	0.0141944429872696	0.194285546777512	not significant	CONTROL	no	5932.0	0.7115595060818591
ENSMUSG00000042507	35.9823519472153	-0.380567859750703	0.313846260365384	0.0203364268427209	0.238966175298546	not significant	CONTROL	no	3229.0	0.6216635673396919
ENSMUSG00000042558	136.484530963166	-0.380472716482746	0.550214834163688	0.0212392789953461	0.24588570641533	not significant	CONTROL	no	529.0	0.6092667165047683
ENSMUSG00000021953	4812.33013010032	-0.37905448002542	0.218594068593041	0.0112798308767896	0.168258506802845	not significant	CONTROL	no	363.0	0.7740229695162258
ENSMUSG00000070348	1529.71654471473	-0.377115413678062	0.261344886376364	0.0171827053427166	0.216877909233047	not significant	CONTROL	no	2679.0	0.6637846821341706
ENSMUSG00000002280	69.4174975074705	-0.376406854623694	0.266976543443779	0.0176821497875275	0.220929539409484	not significant	CONTROL	no	1081.0	0.6557462128525982
ENSMUSG00000064363	23765.0641827748	-0.375911276610054	0.248532374537386	0.0158039246804411	0.206162500213532	not significant	CONTROL	no		0.6857903275656287
ENSMUSG00000034758	12.6961679247445	-0.374194988250554	0.556295552182725	0.0206730216467792	0.241666474743943	not significant	CONTROL	no	228.0	0.6167835930494119
ENSMUSG00000038178	51.9352892961854	-0.373388269530802	0.322553359937534	0.0225110759295821	0.255481952570815	not significant	CONTROL	no	5102.0	0.5926397733208084
ENSMUSG00000039713	85.9398992608186	-0.371646183872696	0.240453506610555	0.0151313989565231	0.200739734219471	not significant	CONTROL	no	831.0	0.6973666551941594
ENSMUSG00000053580	35.0520799391002	-0.371157744723496	0.351754142128934	0.0236512061039528	0.260392704874481	not significant	CONTROL	no	2925.0	0.5843711870667399
ENSMUSG00000061313	201.183572382904	-0.37103960883732	0.186941022044909	0.0074455393550387	0.13289751045383	not significant	CONTROL	no	2018.0	0.8764831545447844
ENSMUSG00000021635	308.597931481207	-0.369427901837673	0.219238766368209	0.0130550678705174	0.184789888501998	not significant	CONTROL	no	483.0	0.7333217965787326
ENSMUSG00000030825	164.369548829425	-0.36811913759007	0.310291547972408	0.0230115929038385	0.257344495933662	not significant	CONTROL	no	495.0	0.5894851159749197
ENSMUSG00000004565	333.979977781289	-0.365595632827599	0.188703257821598	0.0082047886055414	0.14072310201135	not significant	CONTROL	no	242.0	0.8516346001312963
ENSMUSG00000002343	164.16374415074	-0.365448026327927	0.176884747692029	0.0062552684574304	0.118649723010788	not significant	CONTROL	no	496.0	0.9257332713111743
ENSMUSG00000060206	251.753276941269	-0.364697584856221	0.318828300164214	0.0241607054207675	0.264080776184136	not significant	CONTROL	no	2693.0	0.5782632122009507
ENSMUSG00000031949	108.122770403439	-0.364323522103671	0.2497989201112	0.0179275744477704	0.222566669465984	not significant	CONTROL	no	1501.0	0.6525398730238701
ENSMUSG00000044033	376.246028122096	-0.36330542303506	0.218256953727745	0.0131698847014971	0.185673560817484	not significant	CONTROL	no	190.0	0.7312499336784076
ENSMUSG00000022353	319.103684903658	-0.361839706978842	0.169949515749444	0.0056452178800576	0.110304479639175	not significant	CONTROL	no	2199.0	0.9574068498166587
ENSMUSG00000025232	174.514809196767	-0.361698850474761	0.235650893194884	0.0164531881663817	0.212394284017017	not significant	CONTROL	no	228.0	0.6728571752236734
ENSMUSG00000074247	405.764214158766	-0.361640978260336	0.14788457925893	0.0026939990838271	0.0692256104200782	not significant	CONTROL	no	1503.0	1.159733206027996
ENSMUSG00000051721	314.224664878315	-0.35843885311152	0.664643770865688	0.019621839044168	0.235652403829386	not significant	CONTROL	no	2019.0	0.6277281257557644
ENSMUSG00000079065	266.638351815119	-0.358018432294196	0.21587629213271	0.0143835695705427	0.195694139841379	not significant	CONTROL	no		0.7084221793121468
ENSMUSG00000109179	14.8716176331627	-0.356806655028329	0.602089467883416	0.0200621421960121	0.237339207475705	not significant	CONTROL	no	1477.0	0.6246305121668746
ENSMUSG00000051329	112.535806671304	-0.353025616200047	0.271968870593422	0.0231940881261111	0.258117659523963	not significant	CONTROL	no	827.0	0.5881822815024464
ENSMUSG00000029486	164.154019345828	-0.352737662047819	0.195748437561865	0.011348344972364	0.168910502927459	not significant	CONTROL	no	2375.0	0.7723433449723747
ENSMUSG00000093904	2740.04300843405	-0.351601886616805	0.195594169690087	0.0110072426575133	0.166194720346645	not significant	CONTROL	no	4351.0	0.7793827769462442
ENSMUSG00000021007	58.068042918067	-0.351497221820014	0.254469066649219	0.0211340667919438	0.24537498349487	not significant	CONTROL	no	147.0	0.6101697166047224
ENSMUSG00000030556	88.6581437307029	-0.351401570832709	0.187105355109571	0.0099717822234044	0.15736466060318	not significant	CONTROL	no	1699.0	0.8030927905806488
ENSMUSG00000030534	74.3389975701152	-0.350517183618767	0.307092452395403	0.0259835709105803	0.273048034129007	not significant	CONTROL	no	388.0	0.563760945918395
ENSMUSG00000022020	347.922819474256	-0.350209960264776	0.14136034014817	0.0025148386317907	0.0660637853400718	not significant	CONTROL	no	10468.0	1.1800365456127153
ENSMUSG00000025001	1608.13252589341	-0.350164113712154	0.171494047817536	0.0070938486223375	0.12881483251682	not significant	CONTROL	no	3227.0	0.8900341268106285
ENSMUSG00000026473	1125.04248205633	-0.347980912664098	0.259317394816516	0.0230227621011514	0.257344495933662	not significant	CONTROL	no	1544.0	0.5894851159749197
ENSMUSG00000062929	177.853897414112	-0.347769312319011	0.158394546332657	0.0051837729273914	0.105212821904834	not significant	CONTROL	no	2429.0	0.9779313310644306
ENSMUSG00000079003	412.868799374812	-0.346821661450579	0.293457366180721	0.0256240710799221	0.271159955681835	not significant	CONTROL	no	537.0	0.5667744457433301
ENSMUSG00000021217	16.304997572923	-0.344504888640229	0.489756360189079	0.0238285109148203	0.261499186260224	not significant	CONTROL	no	1723.0	0.5825296582431478
ENSMUSG00000038213	40.9643688251202	-0.344151992927955	0.308941561659075	0.0269265897008492	0.28014761278523	not significant	CONTROL	no	736.0	0.552613073923234
ENSMUSG00000028138	1117.73008735761	-0.343651922628234	0.328172112905872	0.0276774398974085	0.284118008451454	not significant	CONTROL	no	393.0	0.5465012382122003
ENSMUSG00000042364	354.286557543124	-0.342402387317844	0.224661383298721	0.0188320175444066	0.229302842374069	not significant	CONTROL	no	2433.0	0.6395905618434461
ENSMUSG00000024560	248.930720653838	-0.340380002356374	0.195172956987915	0.0136258865132403	0.189531362632143	not significant	CONTROL	no	291.0	0.7223189150305678
ENSMUSG00000031533	293.797050070058	-0.339361572201502	0.337511285971172	0.0308709940994817	0.300094267409594	not significant	CONTROL	no	258.0	0.5227423006636494
ENSMUSG00000051730	158.529248170187	-0.338834388817669	0.298419284777346	0.029219289825113	0.293897716490557	not significant	CONTROL	no	83.0	0.5318037882703719
ENSMUSG00000020818	238.19213219993	-0.337436409635713	0.174491513072993	0.0099028833571851	0.157005085496512	not significant	CONTROL	no	1693.0	0.8040862802831009
ENSMUSG00000045636	135.632404269045	-0.336955241024031	0.225751572657905	0.0197661053365986	0.236550605078327	not significant	CONTROL	no	2509.0	0.6260759367219791
ENSMUSG00000016984	183.719881697234	-0.336703586348911	0.200401801806513	0.0154670235403643	0.203478007214119	not significant	CONTROL	no	1473.0	0.6914825243341255
ENSMUSG00000026803	538.83455814421	-0.336376576087256	0.178228633023352	0.0104639730658513	0.161026948230314	not significant	CONTROL	no	1534.0	0.7931014377050033
ENSMUSG00000025050	207.1826449382	-0.335331695831496	0.244202865642457	0.023622561198948	0.260287751592615	not significant	CONTROL	no	1015.0	0.5845462680832183
ENSMUSG00000035697	67.7750539424517	-0.335157894776845	0.491766025824477	0.0253236947562671	0.270229512585353	not significant	CONTROL	no	427.0	0.5682672221051062
ENSMUSG00000030766	79.9026299776996	-0.334382604179121	0.304766201646318	0.0293464995166757	0.294037781546735	not significant	CONTROL	no	899.0	0.5315968625706671
ENSMUSG00000069135	182.396939567643	-0.333948719611955	0.298119348496005	0.0294179002696999	0.294346087127741	not significant	CONTROL	no	2212.0	0.5311417330813873
ENSMUSG00000021748	763.438995117877	-0.331014781896408	0.151960084905576	0.0057786972870919	0.112108373722087	not significant	CONTROL	no	343.0	0.9503619473918669
ENSMUSG00000024413	122.453391149271	-0.330399812823969	0.230719692393652	0.0229191455022105	0.257113544147121	not significant	CONTROL	no	1230.0	0.5898750451252256
ENSMUSG00000031843	1045.99470600306	-0.330195277423282	0.270358846912155	0.0286327818162552	0.289495067227601	not significant	CONTROL	no	544.0	0.5383588319161119
ENSMUSG00000032468	276.130162632744	-0.32959903454186	0.33896341340725	0.0324931989768487	0.309025752001189	not significant	CONTROL	no	2375.0	0.510005328063819
ENSMUSG00000026999	176.17308589627	-0.329407850430099	0.384624787013662	0.0313053752927786	0.303019123036497	not significant	CONTROL	no	507.0	0.5185299630252065
ENSMUSG00000041921	33.6864246831775	-0.328237647943155	0.32271595447823	0.0311980336736173	0.30232259689595	not significant	CONTROL	no	233.0	0.5195293905646551
ENSMUSG00000042677	12.8872039021056	-0.327679545706737	0.737018007026329	0.0144139722594621	0.195716737987651	not significant	CONTROL	no	859.0	0.7083720312411862
ENSMUSG00000054381	84.1372745311512	-0.326605797719302	0.291392888509857	0.0307585465195444	0.299561653910246	not significant	CONTROL	no	1194.0	0.5235137802950747
ENSMUSG00000039910	96.582692587888	-0.326599163982774	0.272649730032402	0.0295293635890973	0.294623005655616	not significant	CONTROL	no	922.0	0.5307333442578361
ENSMUSG00000013646	231.91218158389	-0.325713470530797	0.165673664095272	0.0097554463977363	0.155391139755288	not significant	CONTROL	no	1334.0	0.8085737478587075
ENSMUSG00000026605	1768.12920248766	-0.324885248230585	0.171840419561446	0.0114642076930634	0.170262862128495	not significant	CONTROL	no	1996.0	0.7688800703670923
ENSMUSG00000031478	54.4992684528402	-0.324514770090201	0.265740786538462	0.0288817052493156	0.29141417573548	not significant	CONTROL	no	405.0	0.5354893259567133
ENSMUSG00000012443	311.089842107658	-0.32441382472196	0.169607309924414	0.0110881614040002	0.166957329298928	not significant	CONTROL	no	1472.0	0.7773945109958795
ENSMUSG00000040488	275.886515034161	-0.324095833650994	0.231114968794707	0.0247955506680244	0.266949094504208	not significant	CONTROL	no	263.0	0.5735715479377179
ENSMUSG00000031948	1330.47059273358	-0.322837221426221	0.219227104734864	0.0229752047773598	0.257344495933662	not significant	CONTROL	no	168.0	0.5894851159749197
ENSMUSG00000032198	159.250008520502	-0.32275542218536	0.264733426979694	0.0303910635602275	0.297551533812987	not significant	CONTROL	no	500.0	0.5264378067004818
ENSMUSG00000022519	48.2641440192674	-0.322472888235792	0.316456150877186	0.0323098913167507	0.307831202006582	not significant	CONTROL	no	2260.0	0.5116873618518536
ENSMUSG00000033107	106.596271983914	-0.321570923130116	0.372244896737817	0.0323223892260381	0.307831202006582	not significant	CONTROL	no	680.0	0.5116873618518536
ENSMUSG00000036968	132.636934188603	-0.320948958721997	0.176481477050469	0.0133147960165788	0.187135404488944	not significant	CONTROL	no	1020.0	0.7278440397603485
ENSMUSG00000031907	42.0950344675571	-0.319264818414134	0.332194220931889	0.0333116933604797	0.312446247848742	not significant	CONTROL	no	1986.0	0.5052246863858227
ENSMUSG00000005481	1534.93650285054	-0.319062099475215	0.12492894458547	0.0022969361390151	0.0633482908217766	not significant	CONTROL	no	210.0	1.1982650981709835
ENSMUSG00000025925	258.563078293081	-0.31904910773815	0.237466068664505	0.0280069729274382	0.286571723740631	not significant	CONTROL	no	973.0	0.5427666640058153
ENSMUSG00000038400	117.570138054903	-0.318558308380072	0.227471214536048	0.0255700805760641	0.271100991633746	not significant	CONTROL	no	3367.0	0.5668688938533901
ENSMUSG00000042659	194.116914906506	-0.318317953069298	0.200570745982502	0.0200956864784607	0.237339207475705	not significant	CONTROL	no	119.0	0.6246305121668746
ENSMUSG00000035139	227.821768518976	-0.317956073947641	0.158139439842292	0.0093123339277103	0.151243147686167	not significant	CONTROL	no	666.0	0.8203242926391258
ENSMUSG00000032802	566.749328752726	-0.316790952978542	0.251268461079449	0.0302243245024126	0.297416961993032	not significant	CONTROL	no	2187.0	0.5266342668500015
ENSMUSG00000005470	276.74823146902	-0.316182005058003	0.281094263020048	0.0333381583769479	0.312479269742363	not significant	CONTROL	no	860.0	0.5051787889923214
ENSMUSG00000031697	306.901957336417	-0.315161959719634	0.335182929240284	0.0339711271159342	0.315430376009335	not significant	CONTROL	no	571.0	0.501096486346325
ENSMUSG00000054733	33.6108210246357	-0.314681902711855	0.422356569732346	0.0301817239267923	0.297416961993032	not significant	CONTROL	no	566.0	0.5266342668500015
ENSMUSG00000021470	121.193750523159	-0.314442797461414	0.206626426745724	0.022595835601734	0.255652397425039	not significant	CONTROL	no	1769.0	0.5923501302459393
ENSMUSG00000031585	775.548412188651	-0.314250713843676	0.218824117238344	0.0256247054088055	0.271159955681835	not significant	CONTROL	no	607.0	0.5667744457433301
ENSMUSG00000058748	85.4560205713716	-0.313831082040795	0.282906550789809	0.0337954886665875	0.314815841416043	not significant	CONTROL	no	854.0	0.5019434222263319
ENSMUSG00000032508	54.7468552842797	-0.313249175058872	0.285629358621023	0.0342216740653465	0.316036264123115	not significant	CONTROL	no	966.0	0.5002630806571196
ENSMUSG00000000078	393.564863424397	-0.313084798044251	0.173635563984034	0.0156070336224407	0.204573812227161	not significant	CONTROL	no	3114.0	0.6891499616950024
ENSMUSG00000018796	257.095119075184	-0.312785358055665	0.185620795588433	0.0177077768415897	0.221046941160046	not significant	CONTROL	no	1574.0	0.6555154904686
ENSMUSG00000024581	141.506664085113	-0.312180890206747	0.219768028739702	0.0257627547844907	0.271565756509272	not significant	CONTROL	no	89.0	0.5661249939521517
ENSMUSG00000031458	1055.21978764247	-0.311928562698596	0.299535031441784	0.0358256826508555	0.323828016330059	not significant	CONTROL	no	241.0	0.4896855805017388
ENSMUSG00000030619	542.03842772843	-0.310538328911872	0.334134964440086	0.0358467731720049	0.323828016330059	not significant	CONTROL	no	404.0	0.4896855805017388
ENSMUSG00000033628	90.1679182706121	-0.310354590079866	0.226494093336444	0.0281283830675019	0.286916675178186	not significant	CONTROL	no	392.0	0.5422442104593992
ENSMUSG00000003662	122.552469351843	-0.309769792617593	0.256426207320488	0.0330117843738152	0.311133212032519	not significant	CONTROL	no	1862.0	0.5070536274879174
ENSMUSG00000018648	35.5141613119647	-0.308864961781916	0.323812846764347	0.036103207100423	0.323895384922894	not significant	CONTROL	no	579.0	0.48959524006268496
ENSMUSG00000038542	146.706291681703	-0.307754757664608	0.28745996299999	0.0362735385335003	0.324153097957835	not significant	CONTROL	no	1014.0	0.48924982345313756
ENSMUSG00000031715	2856.39865092576	-0.307557867826699	0.151490540599569	0.0096348887936079	0.154787799231355	not significant	CONTROL	no	2559.0	0.8102632745014569
ENSMUSG00000022462	914.912911238286	-0.307542547975611	0.221395478107048	0.0275564230723341	0.28388118443428	not significant	CONTROL	no	2738.0	0.5468633914373775
ENSMUSG00000039983	63.6560778738422	-0.306886758422316	0.245417532323688	0.0321064501298377	0.306637391115959	not significant	CONTROL	no	1250.0	0.5133748887340162
ENSMUSG00000027654	90.7796753056808	-0.306692102352667	0.436699329622756	0.0302856599268754	0.297551533812987	not significant	CONTROL	no	490.0	0.5264378067004818
ENSMUSG00000001151	710.980109911311	-0.305546317726902	0.151923905438756	0.0096976212256177	0.155031452734472	not significant	CONTROL	no	479.0	0.8095801833568997
ENSMUSG00000037894	25597.160077031	-0.30321843611084	0.226206610004781	0.0307722118966469	0.299561653910246	not significant	CONTROL	no	478.0	0.5235137802950747
ENSMUSG00000048327	445.492712693906	-0.302797512128402	0.209873252442476	0.0276535323911249	0.284118008451454	not significant	CONTROL	no	831.0	0.5465012382122003
ENSMUSG00000020380	781.110534231989	-0.302792734991104	0.232478157453617	0.031665042164139	0.304187082925934	not significant	CONTROL	no	953.0	0.516859231877681
ENSMUSG00000021391	127.78385949504	-0.302532267140723	0.296415762665304	0.0380360379942648	0.329977568016129	not significant	CONTROL	no	190.0	0.48151558260072147
ENSMUSG00000031262	38.2541113793801	-0.302463758616958	0.388155360898745	0.0350698678793763	0.321410855080233	not significant	CONTROL	no	640.0	0.4929394598009371
ENSMUSG00000017801	187.566844439369	-0.301294823674828	0.259633770451253	0.036264260392946	0.324153097957835	not significant	CONTROL	no	1045.0	0.48924982345313756
ENSMUSG00000035367	183.890787284484	-0.301106472663547	0.28617953008924	0.0390823051362603	0.335360090437959	not significant	CONTROL	no	1362.0	0.47448862191436003
ENSMUSG00000031310	87.4311809612363	-0.301010776786295	0.261967186749657	0.0365411298174788	0.324839195159428	not significant	CONTROL	no	1230.0	0.48833157421392226
ENSMUSG00000052557	184.775263629459	-0.300466336444163	0.153711802963477	0.0115912149111521	0.171392495233664	not significant	CONTROL	no	11672.0	0.7660081984569496
ENSMUSG00000019814	570.009034966752	-0.299394569741439	0.24256119179923	0.0360337383839641	0.323895384922894	not significant	CONTROL	no	749.0	0.48959524006268496
ENSMUSG00000003849	599.932244223081	-0.299016302818695	0.30634976028277	0.039199103966525	0.335360090437959	not significant	CONTROL	no	597.0	0.47448862191436003
ENSMUSG00000025077	66.9204293963985	-0.297422234821995	0.338865280286149	0.0371540368659875	0.326241668651118	not significant	CONTROL	no	496.0	0.4864605702438427
ENSMUSG00000020527	54.1819037339209	-0.297224081003391	0.416222718433166	0.0315300088335454	0.303467979013467	not significant	CONTROL	no	708.0	0.5178871275587982
ENSMUSG00000036779	531.791912893891	-0.297061608901278	0.156292105301575	0.0127166406295257	0.182140793229698	not significant	CONTROL	no	2450.0	0.7395927763879863
ENSMUSG00000046591	168.292895595944	-0.297012227896681	0.194261767895294	0.0253411263161888	0.270229512585353	not significant	CONTROL	no	1388.0	0.5682672221051062
ENSMUSG00000021431	618.019100871031	-0.295842440304683	0.164954302685585	0.0166153211101762	0.213084212059233	not significant	CONTROL	no	746.0	0.6714487270552083
ENSMUSG00000005397	62.4670382980555	-0.295101047295055	0.366119916794267	0.0370960160346019	0.325942349919512	not significant	CONTROL	no	2205.0	0.48685920768018653
ENSMUSG00000021990	29.3923322816624	-0.295029003453404	0.463948508640438	0.0270898605966507	0.281201838007459	not significant	CONTROL	no	3508.0	0.5509818449826247
ENSMUSG00000031490	1747.82205668816	-0.294803663347876	0.207587644853439	0.0297544294778686	0.295493399309132	not significant	CONTROL	no	1566.0	0.5294522158847151
ENSMUSG00000027010	216.078966848025	-0.294311588712166	0.153246296002927	0.0129616697785714	0.183880188244129	not significant	CONTROL	no	4095.0	0.7354650603201148
ENSMUSG00000065947	1024.98135518873	-0.294131626568408	0.113583113500235	0.0025175865288859	0.0660637853400718	not significant	CONTROL	no	3.0	1.1800365456127153
ENSMUSG00000025764	1894.83354721201	-0.293626889475149	0.1826656322615	0.0234209042010601	0.258693669354613	not significant	CONTROL	no	2864.0	0.5872141990298765
ENSMUSG00000031633	2798.32864998759	-0.292986841332964	0.257091538361842	0.0383013920243244	0.331401942807671	not significant	CONTROL	no	669.0	0.47964494990528284
ENSMUSG00000050310	149.20431878675	-0.291928287610827	0.197351630348582	0.0281375416372938	0.286916675178186	not significant	CONTROL	no	4168.0	0.5422442104593992
ENSMUSG00000022791	249.635869661022	-0.291806494365401	0.151302145789828	0.0128596371844289	0.182996806645594	not significant	CONTROL	no	805.0	0.7375564887848589
ENSMUSG00000031897	401.396081675045	-0.291700372444612	0.213898684081343	0.0330775049017627	0.311321727199105	not significant	CONTROL	no	58.0	0.5067905687701005
ENSMUSG00000026806	93.6434088827123	-0.291466705257471	0.217708658291963	0.0329388104834621	0.311051438621873	not significant	CONTROL	no	817.0	0.5071677856921646
ENSMUSG00000053684	25.5925315629157	-0.290786987792717	0.431982377494618	0.03041278618604	0.297551533812987	not significant	CONTROL	no	1762.0	0.5264378067004818
ENSMUSG00000039936	313.613109997728	-0.290781085677736	0.275922597198944	0.0414257206813501	0.342441817425526	not significant	CONTROL	no	1475.0	0.46541320670448005
ENSMUSG00000031976	154.34703879656	-0.290438173361054	0.343051329241398	0.0403759324480614	0.339391941200849	not significant	CONTROL	no	1202.0	0.46929847413841924
ENSMUSG00000033658	235.666891237569	-0.288721812720488	0.215133995823724	0.0341817756586704	0.316036264123115	not significant	CONTROL	no	5065.0	0.5002630806571196
ENSMUSG00000015222	65.6177016558512	-0.287788691562107	0.256721820003206	0.0408775110558291	0.34070429808405	not significant	CONTROL	no	3579.0	0.4676223876460599
ENSMUSG00000025968	338.178222458787	-0.28768760905868	0.169620039311911	0.0206199014622232	0.241463833202079	not significant	CONTROL	no	238.0	0.617147909289355
ENSMUSG00000026317	205.573343356504	-0.287558967404215	0.174414272145424	0.0226199529258515	0.255652397425039	not significant	CONTROL	no	4869.0	0.5923501302459393
ENSMUSG00000031787	100.716128741513	-0.287133442321625	0.230654196093089	0.0377092729548552	0.328995892615101	not significant	CONTROL	no	1428.0	0.48280952401273625
ENSMUSG00000036864	80.3877539134223	-0.286721608206184	0.330988967874007	0.0414191168511433	0.342441817425526	not significant	CONTROL	no	310.0	0.46541320670448005
ENSMUSG00000017417	21.37106858318	-0.286094752908659	0.404862423067523	0.0330536103425058	0.311311977354486	not significant	CONTROL	no	1253.0	0.5068041700373844
ENSMUSG00000024613	2737.32951786327	-0.286016258325074	0.178487553767428	0.0230049047026043	0.257344495933662	not significant	CONTROL	no	434.0	0.5894851159749197
ENSMUSG00000046798	133.492776851142	-0.285626556349136	0.20007234317453	0.0314606843955028	0.303369825905681	not significant	CONTROL	no	2679.0	0.5180276176637959
ENSMUSG00000024359	2091.81904059462	-0.28536485733139	0.185072240921631	0.0263724787299705	0.27606978310797	not significant	CONTROL	no	905.0	0.558981125949022
ENSMUSG00000031546	426.415074315747	-0.285356040330031	0.163609865126788	0.0198625878417559	0.236665427661307	not significant	CONTROL	no	466.0	0.6258651796397391
ENSMUSG00000034748	140.938754992723	-0.28521615267671	0.326706296393944	0.0428096079736031	0.347244818935378	not significant	CONTROL	no	294.0	0.4593642254306981
ENSMUSG00000039682	1074.66425942848	-0.284559401089692	0.277875476112076	0.0458113736231109	0.358595199023754	not significant	CONTROL	no	624.0	0.4453955291950542
ENSMUSG00000073427	24.4881262844348	-0.284437040311239	0.377926000198821	0.0366224803125666	0.325232561758919	not significant	CONTROL	no	1970.0	0.4878059800389495
ENSMUSG00000062822	121.696029995545	-0.283550587684387	0.181578279751786	0.0265187508538287	0.277174879415421	not significant	CONTROL	no	206.0	0.5572461327385455
ENSMUSG00000032898	195.460866126786	-0.283178942514686	0.218032907700379	0.0368631432617982	0.325412917954106	not significant	CONTROL	no	2007.0	0.48756521081885906
ENSMUSG00000021044	71.8483394243522	-0.282537319601658	0.241457044029786	0.0415868989515342	0.342952013467691	not significant	CONTROL	no	531.0	0.4647666430596399
ENSMUSG00000051674	74.4226535986106	-0.282403638027409	0.208844585572126	0.0351958645016892	0.321699650099668	not significant	CONTROL	no	3110.0	0.49254941146317177
ENSMUSG00000003464	153.855735183291	-0.282372809192275	0.17902972261555	0.0269113239107636	0.28014761278523	not significant	CONTROL	no	2206.0	0.552613073923234
ENSMUSG00000026213	32.5818336614384	-0.281880911156469	0.295524714607982	0.0438882906597038	0.351046751707084	not significant	CONTROL	no	1103.0	0.45463504120847104
ENSMUSG00000031226	480.422070754978	-0.281363123532103	0.173725148445572	0.0258575204017036	0.272143408308193	not significant	CONTROL	no	1986.0	0.5652021804358203
ENSMUSG00000031982	45.8344836556048	-0.28106218344482	0.292236150166985	0.0446714033670687	0.354120979310889	not significant	CONTROL	no	317.0	0.4508483434224624
ENSMUSG00000057522	166.253905336629	-0.2809253435296	0.25117433090777	0.0435932170188557	0.350469907071898	not significant	CONTROL	no	1568.0	0.4553492665808971
ENSMUSG00000031651	310.071529274095	-0.280874573757745	0.180614003222711	0.0274696059365233	0.283201031982976	not significant	CONTROL	no	346.0	0.547905168412723
ENSMUSG00000015143	1162.48025689983	-0.280612231628679	0.229868161551237	0.0410712651564097	0.341691851047736	not significant	CONTROL	no	778.0	0.4663653784947762
ENSMUSG00000024065	61.0872373248332	-0.280380144815925	0.269479235773121	0.0445454586142591	0.353946674951922	not significant	CONTROL	no	1652.0	0.4510621631679187
ENSMUSG00000075232	1186.42751712465	-0.280353957933508	0.199943017778155	0.0360463984577996	0.323895384922894	not significant	CONTROL	no	1874.0	0.48959524006268496
ENSMUSG00000041396	40.3960962334016	-0.279328552863484	0.395896468146154	0.0348806306916546	0.320394505305952	not significant	CONTROL	no	46.0	0.49431494057708547
ENSMUSG00000031696	1016.50289324842	-0.276968314064382	0.169238403792189	0.02504632901275	0.26901100538221	not significant	CONTROL	no	741.0	0.5702299524176804
ENSMUSG00000025782	471.030748569006	-0.276932435605409	0.153333968854148	0.0185012191830401	0.22740803614966	not significant	CONTROL	no	1800.0	0.6431941922701551
ENSMUSG00000031577	73.8081280581435	-0.27676124591873	0.325238303879663	0.0432247331210859	0.34957104535396	not significant	CONTROL	no	1062.0	0.45646454675779347
ENSMUSG00000033862	181.204247190494	-0.276667605210978	0.178453310309507	0.0288227103582249	0.291199178315033	not significant	CONTROL	no	522.0	0.5358098548183085
ENSMUSG00000056131	79.6885507889934	-0.276337283892062	0.360259756667093	0.0401018464216506	0.338800897280682	not significant	CONTROL	no	940.0	0.4700554481538074
ENSMUSG00000032715	225.155478797579	-0.276295268118977	0.160366341750987	0.021203898674681	0.24588570641533	not significant	CONTROL	no	788.0	0.6092667165047683
ENSMUSG00000031012	99.1299345349252	-0.275557955805365	0.237136088298008	0.0441214883713058	0.35181315967298	not significant	CONTROL	no	5094.0	0.453687919664036
ENSMUSG00000027387	157.519226899635	-0.274845230013764	0.203529565312635	0.0375116590815776	0.328323447964014	not significant	CONTROL	no	544.0	0.4836981000372088
ENSMUSG00000037270	222.022739352322	-0.274712579499842	0.226202219628131	0.0435360917083117	0.35045959478616	not significant	CONTROL	no	496.0	0.45536204552308823
ENSMUSG00000022283	10559.6247310726	-0.274506903883306	0.217059954066824	0.0413891087469995	0.342441817425526	not significant	CONTROL	no	439.0	0.46541320670448005
ENSMUSG00000058793	218.190545667201	-0.274023002220083	0.168361227164754	0.0257180757151778	0.271304781692491	not significant	CONTROL	no	564.0	0.5665425518176059
ENSMUSG00000031711	458.767707006083	-0.273659919567284	0.164898767497862	0.0240356386470199	0.263136143676659	not significant	CONTROL	no	611.0	0.5798194942889439
ENSMUSG00000037679	146.107634612632	-0.273644010093915	0.265770932261128	0.0474568193302102	0.363754153583178	not significant	CONTROL	no	637.0	0.4391920389188738
ENSMUSG00000031536	289.71923927157	-0.273136373399372	0.20166312545811	0.0396446472599257	0.337239507203578	not significant	CONTROL	no	152.0	0.47206155398957117
ENSMUSG00000037544	181.24637063921	-0.272849888249413	0.221484398270867	0.0433148200046035	0.349884065031255	not significant	CONTROL	no	240.0	0.45607583638701144
ENSMUSG00000055553	167.072385982315	-0.272717594205655	0.178425630766259	0.0300641416233619	0.29691337546669	not significant	CONTROL	no	543.0	0.5273702377002376
ENSMUSG00000027677	248.400860320959	-0.271589782322462	0.180922453751605	0.0318680338016203	0.30560802987623	not significant	CONTROL	no	358.0	0.5148352388230437
ENSMUSG00000031586	885.739214489797	-0.270661779372199	0.342224550092034	0.0437798329682242	0.35093439976118	not significant	CONTROL	no	406.0	0.45477405870331905
ENSMUSG00000029250	575.585311476268	-0.270607320787013	0.196327869134404	0.0378567151871168	0.32985963156324	not significant	CONTROL	no	158.0	0.48167083044453207
ENSMUSG00000022674	456.326420789894	-0.270268152311568	0.229827549127032	0.0460630026741399	0.358595199023754	not significant	CONTROL	no	895.0	0.4453955291950542
ENSMUSG00000023826	47.5204525227847	-0.269914100728117	0.26384078113547	0.0490232654090367	0.369316869990355	not significant	CONTROL	no	1711.0	0.4326008537993756
ENSMUSG00000021950	14.4314897936953	-0.269785386247856	0.469359746752873	0.0219270552187977	0.250945012625887	not significant	CONTROL	no	824.0	0.6004214312255192
ENSMUSG00000020743	262.947175088344	-0.269571822894403	0.360623662465716	0.0413243398898984	0.342441817425526	not significant	CONTROL	no	471.0	0.46541320670448005
ENSMUSG00000028578	53.2717103876008	-0.269430533069301	0.263529699901963	0.0490679341243447	0.369339393500303	not significant	CONTROL	no	947.0	0.4325743683106036
ENSMUSG00000025429	12.4888969998164	-0.267954359845669	0.518798566825569	0.0143183339544463	0.195048806068416	not significant	CONTROL	no	1078.0	0.7098567037448362
ENSMUSG00000037826	49.2417310588363	-0.267898197928822	0.256063775343576	0.0495552326021914	0.370663618726522	not significant	CONTROL	no	4219.0	0.4310200386310744
ENSMUSG00000040111	86.8468122697653	-0.267687112147302	0.225742079522656	0.047715632692553	0.364668463322042	not significant	CONTROL	no	1195.0	0.4381017930268394
ENSMUSG00000061132	26.77165463121	-0.266501118697577	0.387045484350129	0.0354187416914564	0.322438397791407	not significant	CONTROL	no	249.0	0.4915532455395504
ENSMUSG00000039145	153.81445516258	-0.265319674353167	0.191159092570534	0.0385984717509507	0.333548595670176	not significant	CONTROL	no	5529.0	0.476840883504809
ENSMUSG00000040703	13.610805405521	-0.263977635549488	0.512541126157541	0.013835487235524	0.191489329939636	not significant	CONTROL	no	1091.0	0.7178554205331673
ENSMUSG00000026575	259.587315992559	-0.263729651917595	0.285362294686329	0.0521794348417034	0.381637965949181	not significant	CONTROL	no	255.0	0.4183484275160134
ENSMUSG00000032267	189.167094058584	-0.263718317173473	0.216407032484601	0.0470623231450914	0.362728793951896	not significant	CONTROL	no	971.0	0.44041796810836475
ENSMUSG00000020448	142.686835504066	-0.26359670865137	0.206825573878739	0.0445887386682166	0.354083983628246	not significant	CONTROL	no	2011.0	0.4508937173514279
ENSMUSG00000022962	1118.2183279342	-0.263039197400045	0.201567956645751	0.0420614723374658	0.344666180363385	not significant	CONTROL	no	374.0	0.462601328724739
ENSMUSG00000031917	741.109847960284	-0.263003486339083	0.385994624655804	0.0364252715426561	0.324341089411875	not significant	CONTROL	no	2438.0	0.4889980288958026
ENSMUSG00000022204	786.21405463807	-0.262882283757623	0.190767801346447	0.039063717750328	0.335360090437959	not significant	CONTROL	no	132.0	0.47448862191436003
ENSMUSG00000018733	55.4860869197094	-0.262145061953105	0.223335229212409	0.0478900235158756	0.365125947998756	not significant	CONTROL	no	1402.0	0.4375573024316931
ENSMUSG00000044461	17.3956798603889	-0.261835888942924	0.64848314863994	0.0028851045402626	0.0727634050626602	not significant	CONTROL	no	1475.0	1.1380869857311202
ENSMUSG00000040250	433.604973509174	-0.261444245913014	0.218080119615126	0.0459385468006083	0.358595199023754	not significant	CONTROL	no	317.0	0.4453955291950542
ENSMUSG00000064194	159.044011115438	-0.26135086421114	0.203261144284528	0.045174810447877	0.356658402022978	not significant	CONTROL	no	201.0	0.44774754057856925
ENSMUSG00000030852	328.159330608991	-0.261328399127173	0.18168453191605	0.037189205452925	0.3263400702728	not significant	CONTROL	no	469.0	0.4863295972818926
ENSMUSG00000023079	144.060543913723	-0.260502707768643	0.223651120439913	0.0503771957894575	0.374501653633527	not significant	CONTROL	no	175.0	0.42654626030809195
ENSMUSG00000052566	287.027993555588	-0.260363691551545	0.341918141028975	0.0451325163079325	0.356658402022978	not significant	CONTROL	no	341.0	0.44774754057856925
ENSMUSG00000027201	213.813012260607	-0.260302141328969	0.328668220514835	0.0473324490698816	0.363551706385187	not significant	CONTROL	no	43.0	0.4394338125881766
ENSMUSG00000029389	215.528109316587	-0.260290151547955	0.227754911804193	0.051153191027445	0.378205922151343	not significant	CONTROL	no	931.0	0.42227167502161733
ENSMUSG00000037846	70.1162821544911	-0.260234682691906	0.23137077036101	0.0514646205837446	0.378658383430588	not significant	CONTROL	no	1954.0	0.4217524235288196
ENSMUSG00000042729	309.378579224815	-0.259521739288741	0.180556692691624	0.0388982366245394	0.335360090437959	not significant	CONTROL	no	49.0	0.47448862191436003
ENSMUSG00000068417	37.3806563272578	-0.259413886950909	0.308222900403651	0.0504458678603174	0.374622788167463	not significant	CONTROL	no	276.0	0.42640580818243884
ENSMUSG00000036552	59.9768505110563	-0.257300239625028	0.304776664870291	0.0511349759722633	0.378205922151343	not significant	CONTROL	no	248.0	0.42227167502161733
ENSMUSG00000005413	228.500982174402	-0.257193861306071	0.290390278892259	0.0543273592085271	0.388751805602428	not significant	CONTROL	no	573.0	0.4103275808298008
ENSMUSG00000017478	1184.23749412465	-0.256859862185135	0.171608526435009	0.0357250062278656	0.3232816344301	not significant	CONTROL	no	689.0	0.4904189668769057
ENSMUSG00000042138	157.945072291815	-0.256703003655267	0.22023845696632	0.0520227864880522	0.380955200155033	not significant	CONTROL	no	1086.0	0.4191260937979607
ENSMUSG00000043251	240.057359032639	-0.256697082930886	0.408605173459793	0.0303735735895584	0.297551533812987	not significant	CONTROL	no	40.0	0.5264378067004818
ENSMUSG00000022177	168.298009654156	-0.256552625065052	0.328065180857773	0.0478732358239616	0.365125947998756	not significant	CONTROL	no	292.0	0.4375573024316931
ENSMUSG00000096356	63.9950111603041	-0.256461771330766	0.258378841362043	0.0555275120440203	0.392031719298866	not significant	CONTROL	no	4521.0	0.4066787927775949
ENSMUSG00000039183	335.440831139778	-0.256371667371197	0.178677274635294	0.0394461255075471	0.336391223097861	not significant	CONTROL	no	704.0	0.47315534405692483
ENSMUSG00000053553	353.410259617249	-0.255945375703387	0.158068981593232	0.0299296361092835	0.296333224344105	not significant	CONTROL	no	809.0	0.5282196534798059
ENSMUSG00000041556	138.196252577754	-0.254998406258085	0.309345184528559	0.051348945739212	0.378565143078682	not significant	CONTROL	no	328.0	0.4218593768104083
ENSMUSG00000058355	780.885659127537	-0.254842638870744	0.317454204932427	0.0520350535226524	0.380955200155033	not significant	CONTROL	no	1771.0	0.4191260937979607
ENSMUSG00000002396	150.290343676083	-0.254645982097939	0.226577197696119	0.0532050728753382	0.384199304077005	not significant	CONTROL	no	618.0	0.4154434261369756
ENSMUSG00000026851	176.453226829092	-0.254562081976924	0.218275687457602	0.0520565113068887	0.380955200155033	not significant	CONTROL	no	1036.0	0.4191260937979607
ENSMUSG00000038482	409.736903047294	-0.254534440474134	0.364923235886467	0.0396131498177253	0.337182179604751	not significant	CONTROL	no	1162.0	0.47213538631251767
ENSMUSG00000051238	96.0973497927453	-0.25439777811664	0.183044900360234	0.0419876279080188	0.344268214617284	not significant	CONTROL	no	997.0	0.4631030727166239
ENSMUSG00000040325	384.389318888144	-0.254340593862377	0.307833678825522	0.0536172953412656	0.385744292262386	not significant	CONTROL	no	1003.0	0.4137004913368533
ENSMUSG00000060121	129.585626726748	-0.254102918895006	0.257404810624047	0.0562845858105939	0.394310583412797	not significant	CONTROL	no	697.0	0.40416156617787086
ENSMUSG00000064264	650.044760530309	-0.253970525897756	0.28407726200445	0.0546768611301322	0.38946142983331	not significant	CONTROL	no	155.0	0.4095355460530016
ENSMUSG00000022749	108.188437560078	-0.253470821978421	0.203967917598624	0.0504637376437881	0.374622788167463	not significant	CONTROL	no	1500.0	0.42640580818243884
ENSMUSG00000028678	205.344696326793	-0.252419903620387	0.294956331157701	0.0545008407214396	0.389012134599208	not significant	CONTROL	no	531.0	0.410036851354804
ENSMUSG00000019989	100.502042059193	-0.252412905003822	0.416473535398929	0.0272557393157013	0.281849592817415	not significant	CONTROL	no	1499.0	0.5499825882600696
ENSMUSG00000030309	135.850877046963	-0.25184183253692	0.174666327534883	0.0401440343921057	0.3389470578959	not significant	CONTROL	no	341.0	0.4698681314701937
ENSMUSG00000026816	66.3347587521409	-0.251218015586098	0.273122615977841	0.0574424464508318	0.397694682225187	not significant	CONTROL	no	867.0	0.4004502161442631
ENSMUSG00000002984	1163.99931615546	-0.251168586490705	0.382485412960752	0.0375849852736459	0.328542948935676	not significant	CONTROL	no	408.0	0.4834078490371168
ENSMUSG00000039968	148.89418467178	-0.250898978411433	0.224825103633294	0.0564372090551681	0.394885514802988	not significant	CONTROL	no	3050.0	0.4035287967686737
ENSMUSG00000053483	201.679577593879	-0.250636175939188	0.167829524147777	0.0379433119344795	0.329957024034992	not significant	CONTROL	no	270.0	0.4815426220611604
ENSMUSG00000020462	159.505237110089	-0.250275918539582	0.221329515575131	0.0558141625688837	0.392630723153733	not significant	CONTROL	no	355.0	0.4060157200847597
ENSMUSG00000005148	2280.62021488948	-0.250077345140032	0.205655022731869	0.0549417169154503	0.390128048748353	not significant	CONTROL	yes	1710.0	0.40879282441590836	KLF5
ENSMUSG00000047022	32.1356540220023	-0.249898311543008	0.30222017753623	0.0535324886802253	0.385541493038598	not significant	CONTROL	no	678.0	0.41392887512800725
ENSMUSG00000035824	99.2679323479457	-0.249659713257056	0.18564076039748	0.0456796582825154	0.358565571267768	not significant	CONTROL	no	1571.0	0.4454314128392139
ENSMUSG00000029581	1229.55003342314	-0.249587608274544	0.223938952241409	0.0569344617804041	0.395643897152484	not significant	CONTROL	no	1090.0	0.40269552892153854
ENSMUSG00000023980	82.9425383448526	-0.249548287111954	0.252314006587077	0.0591356728780047	0.404079914991301	not significant	CONTROL	no	1837.0	0.39353273586081466
ENSMUSG00000022900	86.263147119636	-0.249444005986951	0.310237951154258	0.0528325474456491	0.382975898500936	not significant	CONTROL	no	1249.0	0.41682855625958165
ENSMUSG00000021557	108.716741868684	-0.2494210742857	0.168760236667838	0.038970377538195	0.335360090437959	not significant	CONTROL	no	4398.0	0.47448862191436003
ENSMUSG00000026632	31.1235253634898	-0.247962760581031	0.295046219345362	0.0557152755502459	0.392543371815209	not significant	CONTROL	no	285.0	0.40611235140438023
ENSMUSG00000020116	351.865046188099	-0.247716728175303	0.222194413826347	0.0582226046704608	0.401311575678584	not significant	CONTROL	no	739.0	0.3965183130276165
ENSMUSG00000020130	221.17085650944	-0.247604702159843	0.214899654192997	0.0567192331581434	0.395524442591273	not significant	CONTROL	no	1683.0	0.40282667283759344
ENSMUSG00000022973	101.06824487216	-0.247479836640262	0.243122858258342	0.0598443090952621	0.407306169699338	not significant	CONTROL	no	216.0	0.39007901135745016
ENSMUSG00000002250	99.8820640696184	-0.247418101111693	0.246244201321312	0.0600804850529258	0.408365107689227	not significant	CONTROL	no	1628.0	0.38895137281774217
ENSMUSG00000027115	144.570412705485	-0.247131097345361	0.1789429306939	0.0454470489544142	0.358184814647087	not significant	CONTROL	no	510.0	0.44589283014184655
ENSMUSG00000031834	203.646864060417	-0.246992048773983	0.202514076915936	0.0541785355042037	0.388751805602428	not significant	CONTROL	no	517.0	0.4103275808298008
ENSMUSG00000034868	320.878565011594	-0.246781225091734	0.253435448063441	0.0605132600837046	0.409218705638569	not significant	CONTROL	no	1194.0	0.3880445226384277
ENSMUSG00000041817	274.313439789594	-0.246531631240302	0.228806712798396	0.0585986613753406	0.402245549027602	not significant	CONTROL	no	3978.0	0.39550875280617664
ENSMUSG00000020537	177.213822156817	-0.246218507875942	0.187175908635929	0.0494840755272758	0.370663618726522	not significant	CONTROL	no	607.0	0.4310200386310744
ENSMUSG00000034951	129.834008794287	-0.246132045653321	0.213828590870287	0.0574684730611034	0.397694682225187	not significant	CONTROL	no	466.0	0.4004502161442631
ENSMUSG00000001440	2146.24687828276	-0.245953519028686	0.187401218634519	0.0479095432171067	0.365125947998756	not significant	CONTROL	no	2968.0	0.4375573024316931
ENSMUSG00000002767	567.331515437253	-0.24558724767777	0.205759970749637	0.058561727485448	0.402245549027602	not significant	CONTROL	no	46.0	0.39550875280617664
ENSMUSG00000033991	109.925237435696	-0.245022573317593	0.201514438773124	0.0549900227017133	0.390128048748353	not significant	CONTROL	no	256.0	0.40879282441590836
ENSMUSG00000079109	119.3467702349	-0.245017094970662	0.185053320281065	0.0488366274822068	0.368684051929143	not significant	CONTROL	no	2812.0	0.4333456481518698
ENSMUSG00000068457	38.2559161508296	-0.244951733297687	0.252726493510238	0.0609950189673956	0.409872227065289	not significant	CONTROL	no	1689.0	0.3873515084727884
ENSMUSG00000028559	169.610839732415	-0.24485358873679	0.176604607328919	0.04596597497733	0.358595199023754	not significant	CONTROL	no	1116.0	0.4453955291950542
ENSMUSG00000028580	871.274222080932	-0.244696188429577	0.183066310208614	0.0494314654265032	0.370663618726522	not significant	CONTROL	no	1664.0	0.4310200386310744
ENSMUSG00000022464	454.747041053695	-0.244663459947209	0.373120658371534	0.0361067512325069	0.323895384922894	not significant	CONTROL	no	2173.0	0.48959524006268496
ENSMUSG00000031487	213.528761447456	-0.244249584643977	0.228717008587764	0.0610693489773924	0.40990806492021	not significant	CONTROL	no	533.0	0.38731353687772196
ENSMUSG00000021905	308.96082855522	-0.244214658409004	0.21266201547828	0.0588501617866459	0.402652380767161	not significant	CONTROL	no	426.0	0.39506972870620216
ENSMUSG00000037257	245.945146951136	-0.244074151287072	0.221739349327836	0.0603479688200477	0.408895018587179	not significant	CONTROL	no	4307.0	0.38838818025827865
ENSMUSG00000020396	108.071981408174	-0.24381230929358	0.26433590341202	0.061397717715167	0.410855179425604	not significant	CONTROL	no	594.0	0.3863112337438301
ENSMUSG00000021377	4404.87972610157	-0.243631766995273	0.11665480503025	0.0116969101020907	0.172402834069668	not significant	CONTROL	no	149.0	0.763455599238095
ENSMUSG00000109865	490.313754005139	-0.243113816375428	0.283554541619508	0.0611673267371237	0.410277313130198	not significant	CONTROL	no	144.0	0.3869224973025816
ENSMUSG00000030726	359.309023967854	-0.242831687305328	0.163499477901706	0.0410566613419749	0.341691851047736	not significant	CONTROL	no	1544.0	0.4663653784947762
ENSMUSG00000030602	294.289995992849	-0.241940139681826	0.279653223376555	0.060881819644882	0.409872227065289	not significant	CONTROL	no	834.0	0.3873515084727884
ENSMUSG00000005378	357.877720140486	-0.241203412542275	0.191416022535352	0.0533576851019233	0.384728076065255	not significant	CONTROL	no	416.0	0.4148461192941926
ENSMUSG00000021671	53.4755794729902	-0.240781009882993	0.300068120347317	0.0565541758490078	0.394980164557763	not significant	CONTROL	no	3121.0	0.4034247135872338
ENSMUSG00000009207	72.7160520159169	-0.240688714743756	0.198093430657039	0.056896402750053	0.395643897152484	not significant	CONTROL	no	2001.0	0.40269552892153854
ENSMUSG00000019863	148.083344670611	-0.240675159447204	0.180255258959892	0.0506707099922027	0.375658355679808	not significant	CONTROL	no	298.0	0.42520694680751836
ENSMUSG00000031960	1346.23715238539	-0.24047884859709	0.205829697249994	0.0585904172030614	0.402245549027602	not significant	CONTROL	no	2463.0	0.39550875280617664
ENSMUSG00000050428	97.7392536428257	-0.240173827755014	0.178557658534306	0.0501577528356982	0.37370262274991	not significant	CONTROL	no	2906.0	0.42747385413908
ENSMUSG00000016833	313.796917510498	-0.239692726408453	0.244911885595141	0.0656005358978796	0.420627918264229	not significant	CONTROL	no	66.0	0.3761019053403464
ENSMUSG00000030102	187.746864562462	-0.238307151887055	0.201203272294707	0.0600369217138414	0.408365107689227	not significant	CONTROL	no	1273.0	0.38895137281774217
ENSMUSG00000062309	228.102694385855	-0.237750055959425	0.274941244070389	0.0635701389482231	0.416431804875349	not significant	CONTROL	no	615.0	0.3804561087619381
ENSMUSG00000051811	559.952134707804	-0.237716837956078	0.284070756055449	0.0624840764632494	0.412521922607447	not significant	CONTROL	no	133.0	0.38455296683658824
ENSMUSG00000051671	57.497447208856	-0.237631327931003	0.383923420527742	0.031118551486881	0.301902883339189	not significant	CONTROL	no	338.0	0.5201327392050588
ENSMUSG00000024986	24.0028211033341	-0.237354751440016	0.30359408453019	0.0557582611202833	0.392630723153733	not significant	CONTROL	no	929.0	0.4060157200847597
ENSMUSG00000003283	10.5105067807244	-0.237307884267242	0.413605618368792	0.0206534394835792	0.241648790658818	not significant	CONTROL	no	295.0	0.616815373964026
ENSMUSG00000024251	218.464232823457	-0.237222413236275	0.159247023812946	0.0434967141203143	0.35045959478616	not significant	CONTROL	no	1878.0	0.45536204552308823
ENSMUSG00000078773	106.475349385557	-0.237074266315374	0.188520844162665	0.056828847516676	0.39558910873642	not significant	CONTROL	no	154.0	0.40275567380080857
ENSMUSG00000029388	247.563197943895	-0.236925647617513	0.349068444235573	0.0427422575265956	0.346995641814725	not significant	CONTROL	no	980.0	0.4596759798134553
ENSMUSG00000068732	100.597779179997	-0.236430538345403	0.249199554480242	0.0668054078004669	0.424392558889214	not significant	CONTROL	no	2456.0	0.37223223943065087
ENSMUSG00000020664	175.516825410126	-0.236361601361644	0.260228522337705	0.0661555030129345	0.422396528613762	not significant	CONTROL	no	903.0	0.374279659626902
ENSMUSG00000026773	46.5370118160113	-0.236150669825047	0.275003160203433	0.063538681568956	0.416431804875349	not significant	CONTROL	no	3066.0	0.3804561087619381
ENSMUSG00000053317	843.329232733825	-0.235276280786858	0.315903178411527	0.0546969018373024	0.38946142983331	not significant	CONTROL	no	183.0	0.4095355460530016
ENSMUSG00000068079	288.468752213167	-0.234592182974094	0.211405101863321	0.0660057636139222	0.422034035050707	not significant	CONTROL	no	330.0	0.3746525238281864
ENSMUSG00000030057	1294.06548003338	-0.233969321577589	0.224020925866234	0.0692612029835461	0.428095830117246	not significant	CONTROL	no	1427.0	0.3684590024060318
ENSMUSG00000046897	241.114184365879	-0.233928402599035	0.228089797394756	0.0688848213642721	0.427103422818503	not significant	CONTROL	no	2924.0	0.36946694811138264
ENSMUSG00000032757	108.296647098677	-0.23378092947299	0.266230974824529	0.0658532754808648	0.421454773859914	not significant	CONTROL	no	985.0	0.3752490225028169
ENSMUSG00000078970	88.8586298789429	-0.233672748384628	0.366844816332121	0.0356084542836615	0.322655714497129	not significant	CONTROL	no	885.0	0.49126063877755133
ENSMUSG00000059447	98.7890400777827	-0.233655818886193	0.293931866353232	0.0601506076589362	0.408370451499029	not significant	CONTROL	no	508.0	0.3889456897368887
ENSMUSG00000028410	1741.97853453186	-0.233394716474469	0.269143938806874	0.0668037287663155	0.424392558889214	not significant	CONTROL	no	2021.0	0.37223223943065087
ENSMUSG00000030669	11.4386111978079	-0.233274216053113	0.356793960346187	0.0379067622647493	0.329894833681418	not significant	CONTROL	no	428.0	0.48162448567084465
ENSMUSG00000079562	392.327468347698	-0.233271685953284	0.155414589711596	0.0425412521036673	0.346098752927028	not significant	CONTROL	no	937.0	0.46079996556541003
ENSMUSG00000106864	444.35593336674	-0.233105081685521	0.150673208005164	0.0389911098074688	0.335360090437959	not significant	CONTROL	no	1547.0	0.47448862191436003
ENSMUSG00000014444	326.322209853888	-0.233028133980735	0.17252261210269	0.054406413207888	0.388751805602428	not significant	CONTROL	no	287.0	0.4103275808298008
ENSMUSG00000028953	692.580649309697	-0.232904282088418	0.12778851561751	0.0245438609988422	0.265711904370804	not significant	CONTROL	no	524.0	0.5755889879806284
ENSMUSG00000027669	55.5412194761963	-0.232899346228923	0.275733545440047	0.065273006268549	0.419880598769111	not significant	CONTROL	no	4791.0	0.3768741921450536
ENSMUSG00000002297	1801.44376971313	-0.232677485559145	0.144790162736898	0.0362092622918447	0.324003904830902	not significant	CONTROL	no	242.0	0.4894497557307506
ENSMUSG00000014873	128.318623177266	-0.232601281933995	0.321235728341696	0.0520380848328022	0.380955200155033	not significant	CONTROL	no	373.0	0.4191260937979607
ENSMUSG00000027254	313.091703863508	-0.232592375945912	0.224171756272166	0.0691444848611411	0.427647020583052	not significant	CONTROL	no	2748.0	0.36891454935413215
ENSMUSG00000068923	105.009494056635	-0.232252938580853	0.198206295475361	0.0641473524498587	0.417202861993613	not significant	CONTROL	no	3002.0	0.3796527209939006
ENSMUSG00000020212	36.1500857137488	-0.23194703540175	0.293085642296752	0.0604342616234992	0.409218705638569	not significant	CONTROL	no	837.0	0.3880445226384277
ENSMUSG00000031774	397.187509249475	-0.231848755064999	0.182365938064267	0.0588648865634347	0.402652380767161	not significant	CONTROL	no	1502.0	0.39506972870620216
ENSMUSG00000016503	184.15708497345	-0.231694363520536	0.276007279874476	0.0654934388229693	0.420337013821875	not significant	CONTROL	no	82.0	0.37640236542921424
ENSMUSG00000075701	887.97652085694	-0.231693809837368	0.15077469148182	0.0411372817011626	0.341823453012894	not significant	CONTROL	no	556.0	0.466198143005995
ENSMUSG00000019715	249.352120211457	-0.231512788937901	0.260076249988938	0.0696790748721941	0.428855877455254	not significant	CONTROL	no	1859.0	0.3676886335544001
ENSMUSG00000026039	524.247428173743	-0.231477597868351	0.222383383711483	0.0688654647597394	0.427103422818503	not significant	CONTROL	no	1103.0	0.36946694811138264
ENSMUSG00000031482	265.951986354901	-0.230992093309481	0.162183860665029	0.0490861518639804	0.369339393500303	not significant	CONTROL	no	2309.0	0.4325743683106036
ENSMUSG00000042700	210.663698402681	-0.230760955448474	0.233661091994767	0.0712927727689093	0.430909872685383	not significant	CONTROL	no	1745.0	0.3656135555666211
ENSMUSG00000053310	93.7528078747782	-0.230651135325012	0.275155295728983	0.0651681883329836	0.419880598769111	not significant	CONTROL	no	840.0	0.3768741921450536
ENSMUSG00000034781	257.159817326657	-0.230397268789359	0.202707733474559	0.0664082522428539	0.423195409332079	not significant	CONTROL	no	2074.0	0.3734590520138909
ENSMUSG00000038416	302.398701950577	-0.230019800844154	0.149143127804135	0.0422766384344273	0.345191948607241	not significant	CONTROL	no	310.0	0.4619393424939817
ENSMUSG00000026655	24.6184388961587	-0.229747935257712	0.28239001603734	0.0642980575430478	0.417385722439832	not significant	CONTROL	no	11.0	0.3794624109764781
ENSMUSG00000030034	220.678710972038	-0.229312005714681	0.285387545053469	0.0640407318991227	0.417045121274924	not significant	CONTROL	no	66.0	0.3798169549528395
ENSMUSG00000052681	554.165539815315	-0.229255253773591	0.159031296723838	0.0486533021004448	0.367911894117689	not significant	CONTROL	no	1910.0	0.4342561717606622
ENSMUSG00000001134	207.291519855658	-0.229060976985341	0.190753405087781	0.0657115914655729	0.420943633193621	not significant	CONTROL	no	311.0	0.37577605483391185
ENSMUSG00000071302	54.115025272496	-0.228981118574631	0.29215713285535	0.0622447414028644	0.412310862434635	not significant	CONTROL	no	1373.0	0.3847752234492366
ENSMUSG00000068245	206.796849222715	-0.228819643506481	0.205491692180853	0.0689913350602462	0.427103422818503	not significant	CONTROL	no	1645.0	0.36946694811138264
ENSMUSG00000026427	264.44097630738	-0.2286795084024	0.181480851662282	0.0610339141264708	0.409872227065289	not significant	CONTROL	no	110.0	0.3873515084727884
ENSMUSG00000029253	180.69279869646	-0.22855883312176	0.167665463461962	0.0526378620643447	0.38294607022132	not significant	CONTROL	no	236.0	0.41686238283141913
ENSMUSG00000042055	50.7656099612922	-0.227552109013294	0.339402940726837	0.0441219529129488	0.35181315967298	not significant	CONTROL	no	35.0	0.453687919664036
ENSMUSG00000024900	22.1808802176889	-0.227537002061057	0.322071197645325	0.0504760126505099	0.374622788167463	not significant	CONTROL	no	1895.0	0.42640580818243884
ENSMUSG00000036983	49.8563884965693	-0.22753063452816	0.237749558288626	0.0725996166904187	0.435182297406167	not significant	CONTROL	no	299.0	0.36132877942933006
ENSMUSG00000066232	534.359759417335	-0.227426438882115	0.27942360098344	0.0645927267319306	0.417709355254417	not significant	CONTROL	no	1498.0	0.3791257979216831
ENSMUSG00000032182	41.5859183699061	-0.22709676592917	0.281916861931871	0.0653606629995238	0.419880598769111	not significant	CONTROL	no	877.0	0.3768741921450536
ENSMUSG00000048109	179.962012964686	-0.227062018035668	0.231288572923399	0.0737209949873745	0.438048093688068	not significant	CONTROL	no	864.0	0.3584782053025011
ENSMUSG00000030138	1812.61692214421	-0.226974350542221	0.113555965106683	0.0178122153810177	0.221538412122448	not significant	CONTROL	no	273.0	0.6545509614206466
ENSMUSG00000033703	105.789082945689	-0.226849338438433	0.247806563140974	0.0724432230301605	0.43501069420095	not significant	CONTROL	no	631.0	0.36150006632037035
ENSMUSG00000026098	89.8407349081169	-0.226672885765362	0.257750050588767	0.0705328943360183	0.4304002352836	not significant	CONTROL	no	150.0	0.3661274999291644
ENSMUSG00000031826	1176.6567221347	-0.226620040860515	0.153360391909281	0.0462100429023195	0.358595199023754	not significant	CONTROL	no	793.0	0.4453955291950542
ENSMUSG00000032309	477.464111714074	-0.226479430164037	0.2615997209405	0.0701524710039628	0.429782502295533	not significant	CONTROL	no	779.0	0.36675126988502654
ENSMUSG00000074037	9.77005350201413	-0.226362731020408	0.359565952342454	0.0347030944316628	0.319338812881632	not significant	CONTROL	no	2290.0	0.4957482934996599
ENSMUSG00000030729	89.9468835789229	-0.22633561829067	0.230308144172032	0.0740532309822894	0.438226863006139	not significant	CONTROL	no	6441.0	0.35830100400545195
ENSMUSG00000041431	1406.68893184546	-0.226229313254006	0.192733261928565	0.0670429280456422	0.424669479087742	not significant	CONTROL	no	1031.0	0.371948950547075
ENSMUSG00000055900	360.211650561069	-0.225904085524643	0.332160216849525	0.0470267385287665	0.362659768982599	not significant	CONTROL	no	555.0	0.4405006194345683
ENSMUSG00000027487	146.257394897147	-0.225715924795531	0.219314351543078	0.0743010708594793	0.438842775311277	not significant	CONTROL	no	154.0	0.35769104705849747
ENSMUSG00000037742	29198.8484111643	-0.225655379225964	0.30112077369414	0.233406297254406	0.674767518939598	not significant	CONTROL	no	288.0	0.17084583106929319
ENSMUSG00000023935	37.3602586825518	-0.225512084982195	0.290346294295517	0.0635093114872331	0.416431804875349	not significant	CONTROL	no	7.0	0.3804561087619381
ENSMUSG00000041609	24.9117349106076	-0.224998671410915	0.336255368815722	0.0443391184821429	0.352924871191294	not significant	CONTROL	no	1231.0	0.45231773512109763
ENSMUSG00000022974	184.345366073233	-0.224673863892523	0.174806091059692	0.0612147367854147	0.410277313130198	not significant	CONTROL	no	1027.0	0.3869224973025816
ENSMUSG00000015305	53.7227674929909	-0.224615319764927	0.293014937157134	0.0625535500585693	0.412550507625983	not significant	CONTROL	no	3281.0	0.3845228741674714
ENSMUSG00000026675	171.19720711012	-0.224507440495082	0.207073263600694	0.0737965031255536	0.438200632362509	not significant	CONTROL	no	3501.0	0.35832700004927504
ENSMUSG00000029009	46.3673468836063	-0.224418134160727	0.26731612021299	0.0703595888686022	0.4304002352836	not significant	CONTROL	no	3966.0	0.3661274999291644
ENSMUSG00000034349	3285.40689469215	-0.224067143616454	0.158539726462716	0.054225455198164	0.388751805602428	not significant	CONTROL	no	250.0	0.4103275808298008
ENSMUSG00000029513	121.388927561381	-0.223518161937629	0.251636572489396	0.0746050505730022	0.439289672491988	not significant	CONTROL	no	1066.0	0.3572490066879309
ENSMUSG00000030417	717.584698365479	-0.223427098555624	0.107711744932137	0.0153071973744529	0.202396816546285	not significant	CONTROL	no	156.0	0.6937963226981215
ENSMUSG00000024135	115.967309697777	-0.223340478697562	0.165885158590394	0.0578622129816255	0.399809984067355	not significant	CONTROL	no	532.0	0.39814636486717875
ENSMUSG00000028312	1846.25866554824	-0.222994790821695	0.146606804298264	0.0455715723024705	0.358502545483452	not significant	CONTROL	no	1608.0	0.44550775635464046
ENSMUSG00000040943	168.431893293769	-0.222631827722374	0.299682103887948	0.0603158930754267	0.408895018587179	not significant	CONTROL	yes	3061.0	0.38838818025827865	TET2
ENSMUSG00000064360	4028.53152388042	-0.222392605923215	0.328628912512932	0.0485921008609378	0.367785049181661	not significant	CONTROL	no	3.0	0.43440592923028865
ENSMUSG00000024501	45.4327008933891	-0.222313609433394	0.27724012304691	0.0685302088523601	0.427103422818503	not significant	CONTROL	no	3351.0	0.36946694811138264
ENSMUSG00000048249	67.2049840762529	-0.222056080871241	0.243193471600796	0.0746395698763831	0.439289672491988	not significant	CONTROL	no	5231.0	0.3572490066879309
ENSMUSG00000064181	152.013131190523	-0.221928973834532	0.186885892738758	0.069683151805012	0.428855877455254	not significant	CONTROL	no	1255.0	0.3676886335544001
ENSMUSG00000018362	325.053920978649	-0.22192112203309	0.153829929358184	0.0515009773157115	0.378721279731466	not significant	CONTROL	no	351.0	0.4216802918944628
ENSMUSG00000030313	1266.97548032469	-0.221854911736747	0.332299117193498	0.0459180993418003	0.358595199023754	not significant	CONTROL	no	5638.0	0.4453955291950542
ENSMUSG00000033430	121.960493824505	-0.221840940023011	0.195180044394047	0.0728526245556127	0.43548323753671	not significant	CONTROL	no	2297.0	0.36102855704073766
ENSMUSG00000118125	344.410232148724	-0.221499152812986	0.199674515675843	0.0746248147747121	0.439289672491988	not significant	CONTROL	no	1135.0	0.3572490066879309
ENSMUSG00000024096	836.007803827928	-0.221307661196366	0.181901917395828	0.0686809129114401	0.427103422818503	not significant	CONTROL	no	1535.0	0.36946694811138264
ENSMUSG00000037103	172.960854740272	-0.221266063056694	0.282239934154925	0.0677365852346892	0.42627092594154	not significant	CONTROL	no	384.0	0.3703142876525436
ENSMUSG00000116564	192.785920295319	-0.221119578991329	0.243356413872446	0.0772409964211038	0.445775628587577	not significant	CONTROL	no	1283.0	0.3508836789227622
ENSMUSG00000038510	598.649781155277	-0.220986437909605	0.165278556332067	0.0608676179641295	0.409872227065289	not significant	CONTROL	no	317.0	0.3873515084727884
ENSMUSG00000042354	2482.50072942689	-0.220958333016896	0.172383767424887	0.0642738298029403	0.417385722439832	not significant	CONTROL	no	121.0	0.3794624109764781
ENSMUSG00000079184	2748.2694252588	-0.22088752456351	0.153031105415223	0.0530451313692509	0.383654617162947	not significant	CONTROL	no	261.0	0.41605957083396694
ENSMUSG00000029833	464.818657585819	-0.220461914196015	0.145819930362688	0.04723082279253	0.363200707388818	not significant	CONTROL	no	589.0	0.4398533142953329
ENSMUSG00000054051	48.0138880330166	-0.220089837648771	0.264900712899896	0.0731358328662238	0.436093217077541	not significant	CONTROL	no	3891.0	0.3604206682192682
ENSMUSG00000015804	410.816441825891	-0.21984120095019	0.263711570209788	0.0750681858592844	0.440063451415652	not significant	CONTROL	no	3929.0	0.3564846993934948
ENSMUSG00000055044	358.394013807797	-0.219696528830543	0.195139292849331	0.074051851064159	0.438226863006139	not significant	CONTROL	no	1415.0	0.35830100400545195
ENSMUSG00000044221	901.60259108014	-0.219669173036056	0.207767073921288	0.0790108851926989	0.449665376280554	not significant	CONTROL	no	1012.0	0.3471105513228635
ENSMUSG00000045100	94.8240571979486	-0.219575251369903	0.33282582684191	0.044658040840699	0.354120979310889	not significant	CONTROL	no	1006.0	0.4508483434224624
ENSMUSG00000032551	73.9589741532888	-0.21941464338627	0.221543858889104	0.0797023527217356	0.451179138699103	not significant	CONTROL	no	544.0	0.34565098916060816
ENSMUSG00000045005	215.071147813328	-0.219387153420341	0.244557105805066	0.078239939009168	0.447153779564763	not significant	CONTROL	no	4288.0	0.3495430940245508
ENSMUSG00000049482	359.975672807411	-0.219035114478345	0.156246381786955	0.0561827984449377	0.393986676214318	not significant	CONTROL	no	1439.0	0.40451846483544435
ENSMUSG00000035601	78.0051418774787	-0.218897606870423	0.20384559063103	0.0773032739767161	0.445775628587577	not significant	CONTROL	no	1013.0	0.3508836789227622
ENSMUSG00000019792	70.5126106698849	-0.218865772136395	0.276754009872132	0.0698122828635214	0.428855877455254	not significant	CONTROL	no	891.0	0.3676886335544001
ENSMUSG00000024580	117.39895657613	-0.218498315060022	0.173615584840346	0.0669739820941857	0.424669479087742	not significant	CONTROL	no	3342.0	0.371948950547075
ENSMUSG00000025395	248.94639926648	-0.218440687748426	0.157719714183005	0.0574279543799124	0.397694682225187	not significant	CONTROL	no	255.0	0.4004502161442631
ENSMUSG00000027993	100.535189334843	-0.218362709109077	0.186856340571151	0.0733708840961375	0.436729925920147	not significant	CONTROL	no	1763.0	0.35978704802211703
ENSMUSG00000007646	49.1318116013723	-0.218161551312023	0.25104869577894	0.0775481263072938	0.446376978942956	not significant	CONTROL	no	2744.0	0.3502982114178103
ENSMUSG00000058290	231.284824809814	-0.218132108115009	0.209179789720703	0.0816979581883045	0.457313807055701	not significant	CONTROL	no	145.0	0.33978568635694795
ENSMUSG00000040451	165.893254219328	-0.217741779088704	0.176269226472331	0.0687450842796554	0.427103422818503	not significant	CONTROL	no	1620.0	0.36946694811138264
ENSMUSG00000079108	314.976970782798	-0.217475790933938	0.220853229121558	0.0814156423328368	0.456550334494483	not significant	CONTROL	no	805.0	0.3405113346945645
ENSMUSG00000045333	167.242607881687	-0.217412211239132	0.210742213815556	0.0802234355677488	0.452717530734339	not significant	CONTROL	no	671.0	0.3441726878467509
ENSMUSG00000029199	502.006627494203	-0.217235043250066	0.153619585924582	0.0560462530122538	0.39364378281137	not significant	CONTROL	no	417.0	0.4048966033913694
ENSMUSG00000028889	240.346815358514	-0.217220445210682	0.251195058670315	0.0807174526146653	0.454083033915626	not significant	CONTROL	no	698.0	0.3428647245127602
ENSMUSG00000030254	191.288376271224	-0.216894818022916	0.152962333771229	0.0563890191289476	0.394839101037088	not significant	CONTROL	no	958.0	0.40357984555715926
ENSMUSG00000000732	41.5091915224033	-0.216343946402208	0.288334001532264	0.0652119380655108	0.419880598769111	not significant	CONTROL	no	1625.0	0.3768741921450536
ENSMUSG00000033031	458.85387002512	-0.215676424470199	0.154746888856024	0.0586987515546391	0.402354428729817	not significant	CONTROL	no	1163.0	0.3953912140155749
ENSMUSG00000028986	34.9579265993697	-0.215583319908167	0.251782825621484	0.0788423444698812	0.449081509550528	not significant	CONTROL	no	1306.0	0.34767482617863643
ENSMUSG00000066000	432.323961596743	-0.215298541371064	0.208457342526489	0.0825239036161216	0.460053265339162	not significant	CONTROL	no	1093.0	0.3371918824409184
ENSMUSG00000039193	36.0051210092023	-0.215254798983495	0.257394001712576	0.0775042453709662	0.446313030742997	not significant	CONTROL	no	1407.0	0.3503604331299747
ENSMUSG00000037171	95.1348821111742	-0.215174353364635	0.186771773933186	0.0777891138225783	0.447096379213298	not significant	CONTROL	no	705.0	0.34959884722893125
ENSMUSG00000021820	49.9386902535952	-0.215095964167438	0.255523395114839	0.0781600676414045	0.447126395110619	not significant	CONTROL	no	1978.0	0.3495696917679989
ENSMUSG00000038365	107.270542508238	-0.214784420487569	0.159204941044378	0.0618214771719479	0.411868953155744	not significant	CONTROL	no	873.0	0.38524094409923404
ENSMUSG00000051517	61.6588724486555	-0.214715169148481	0.194895136019673	0.079480407351306	0.451179138699103	not significant	CONTROL	no	539.0	0.34565098916060816
ENSMUSG00000027379	215.566419273838	-0.214506354730959	0.280395142924226	0.0686554095094379	0.427103422818503	not significant	CONTROL	no	121.0	0.36946694811138264
ENSMUSG00000026107	93.726440681579	-0.21443042349183	0.363211533223554	0.0257139111046798	0.271304781692491	not significant	CONTROL	no	1760.0	0.5665425518176059
ENSMUSG00000018411	48.0541836139654	-0.214275389726274	0.235238793090478	0.0828839482877194	0.461109677994465	not significant	CONTROL	no	3906.0	0.3361957625008627
ENSMUSG00000034880	1298.35769516305	-0.213996285182206	0.153147970919523	0.058754318011769	0.402502543763724	not significant	CONTROL	no	287.0	0.39523137060280167
ENSMUSG00000025532	93.4932466898349	-0.213594547270115	0.203206388003149	0.0819111545602928	0.457942534464954	not significant	CONTROL	no	938.0	0.33918901660439227
ENSMUSG00000041359	41.4359982145764	-0.213544337276925	0.304389982618127	0.0579083939725118	0.399926175208742	not significant	CONTROL	yes	952.0	0.3980201703183387	TCL1
ENSMUSG00000050930	14.2049677316994	-0.212887837792682	0.312515810131183	0.0520393679680672	0.380955200155033	not significant	CONTROL	no	817.0	0.4191260937979607
ENSMUSG00000025921	14.3391150913665	-0.212456738730251	0.314716529573999	0.0510423455537507	0.377984986995951	not significant	CONTROL	no	2320.0	0.42252544935403713
ENSMUSG00000071645	118.234594153159	-0.212039379243666	0.229125615947938	0.0860980932338103	0.468278726737725	not significant	CONTROL	no	53.0	0.32949557117429273
ENSMUSG00000051235	93.5404718026585	-0.211936755766155	0.191795702502772	0.0812693224836084	0.456039102968382	not significant	CONTROL	no	2338.0	0.34099791725813966
ENSMUSG00000027274	265.130763694443	-0.211902146247203	0.158814931634715	0.0644550136766942	0.417709355254417	not significant	CONTROL	no	489.0	0.3791257979216831
ENSMUSG00000027547	1026.24846146676	-0.211812256142942	0.18746533143464	0.0792735384905782	0.450407309429781	not significant	CONTROL	no	1700.0	0.3463945701565739
ENSMUSG00000025878	164.337323924482	-0.211528320159127	0.205774659241449	0.0851727779084361	0.465663613944196	not significant	CONTROL	no	643.0	0.3319276956739189
ENSMUSG00000029528	212.870864442769	-0.211441965474275	0.217868188805482	0.0867998550463406	0.468726100664597	not significant	CONTROL	no	1855.0	0.32908086244095547
ENSMUSG00000098176	36.9517445335342	-0.211410080380633	0.239205661652209	0.0842134974235269	0.463891525361863	not significant	CONTROL	no	898.0	0.33358356135103445
ENSMUSG00000027429	199.584703996821	-0.211036241396138	0.238192179190204	0.0854749730787234	0.466737973937101	not significant	CONTROL	no	377.0	0.3309268633521932
ENSMUSG00000001025	909.258217105877	-0.210604020523769	0.255689202841187	0.0835259764504056	0.46263884563039	not significant	CONTROL	no	95.0	0.3347579043482824
ENSMUSG00000073725	74.5611765792969	-0.210542561333638	0.227501554457113	0.0865204589321503	0.468517745605151	not significant	CONTROL	no	3568.0	0.3292739551018351
ENSMUSG00000033931	474.218088896765	-0.210537825518779	0.27950932227057	0.0826167994181844	0.460187399294991	not significant	CONTROL	no	2066.0	0.3370652772179508
ENSMUSG00000036955	66.4654621125971	-0.210366842471526	0.289465948112493	0.0662781266716834	0.422783047841525	not significant	CONTROL	no	541.0	0.3738824347432306
ENSMUSG00000031700	132.210605661537	-0.210209905071089	0.267209063462455	0.0780780367048245	0.447126395110619	not significant	CONTROL	no	1937.0	0.3495696917679989
ENSMUSG00000031701	1583.71750852249	-0.210108802995487	0.269572045160295	0.0753427493259191	0.440572307028635	not significant	CONTROL	no	1586.0	0.35598280469462446
ENSMUSG00000022972	347.015890921517	-0.21004033095352	0.187856102093552	0.0803588141271181	0.452982901323353	not significant	CONTROL	no	166.0	0.34391819092550213
ENSMUSG00000021115	295.481603741271	-0.209626652491859	0.206728355881965	0.0867451858087473	0.468716001839731	not significant	CONTROL	no	374.0	0.32909021952850565
ENSMUSG00000003660	583.84688462115	-0.209585424989967	0.147709751111819	0.0586805160051021	0.402354428729817	not significant	CONTROL	no	242.0	0.3953912140155749
ENSMUSG00000062908	153.15461334936	-0.209141396873225	0.233094534834172	0.0876987429273426	0.470780126104643	not significant	CONTROL	no	577.0	0.32718187910231905
ENSMUSG00000001065	30.3440045119967	-0.208809688316734	0.286702890340129	0.0671562703186257	0.424669479087742	not significant	CONTROL	no	1708.0	0.371948950547075
ENSMUSG00000036572	1074.30874133403	-0.20863529394876	0.108893996372555	0.0256900866153588	0.271304781692491	not significant	CONTROL	no	837.0	0.5665425518176059
ENSMUSG00000056602	137.759622159942	-0.208484099282109	0.274561786046266	0.0734846669268047	0.437025187282163	not significant	CONTROL	no	1331.0	0.35949353240615967
ENSMUSG00000061607	188.14785814691	-0.20818572854235	0.181854337096371	0.083024462030547	0.461445137200277	not significant	CONTROL	no	2043.0	0.33587992633371205
ENSMUSG00000027496	523.970596957864	-0.208148806714142	0.168911139216721	0.0773454593107016	0.445775628587577	not significant	CONTROL	no	609.0	0.3508836789227622
ENSMUSG00000046942	74.0776954264864	-0.207752957822438	0.255238873878259	0.0819978042211839	0.458238857483916	not significant	CONTROL	no	459.0	0.33890808652304716
ENSMUSG00000025967	9053.83380656974	-0.207501890818145	0.153521879307618	0.0680724180267388	0.427103422818503	not significant	CONTROL	no	877.0	0.36946694811138264
ENSMUSG00000032946	873.997456159861	-0.207500576503778	0.228441432206812	0.0918284114748664	0.481189279870376	not significant	CONTROL	no	223.0	0.3176840566127442
ENSMUSG00000028140	155.962316665177	-0.206540798782678	0.263027042168225	0.0796130341766347	0.451179138699103	not significant	CONTROL	no	791.0	0.34565098916060816
ENSMUSG00000038552	18.9045797105551	-0.20602068155594	0.306327595197527	0.0543802111225366	0.388751805602428	not significant	CONTROL	no	1212.0	0.4103275808298008
ENSMUSG00000035125	90.047614129542	-0.205939864421573	0.249935917399349	0.085565341417234	0.466737973937101	not significant	CONTROL	no	1847.0	0.3309268633521932
ENSMUSG00000073542	75.0952849772461	-0.205894972245008	0.316733336610317	0.0483227388510141	0.366838004688941	not significant	CONTROL	no	1437.0	0.4355256774412555
ENSMUSG00000019997	33.5065097066658	-0.205785523883139	0.403653100277051	0.0025787239980981	0.0670097214972992	not significant	CONTROL	no	1611.0	1.1738621870549448
ENSMUSG00000032449	413.150762579563	-0.20573792040335	0.189657440799004	0.0873646011242079	0.46990509250613	not significant	CONTROL	no	4088.0	0.3279898483685631
ENSMUSG00000014859	384.63257398603	-0.205687952782044	0.319539876442093	0.0461761843125248	0.358595199023754	not significant	CONTROL	no	685.0	0.4453955291950542
ENSMUSG00000079523	8956.39187317646	-0.205493285066729	0.277858944916325	0.0829949624669945	0.461445137200277	not significant	CONTROL	no	274.0	0.33587992633371205
ENSMUSG00000021975	306.78262289519	-0.205487544836667	0.177133164797767	0.0835324856013752	0.46263884563039	not significant	CONTROL	no	386.0	0.3347579043482824
ENSMUSG00000063904	445.629524427923	-0.205212088280586	0.217868857141675	0.0930046418026972	0.484456239856765	not significant	CONTROL	no	396.0	0.3147454459548964
ENSMUSG00000004462	88.3160631518238	-0.204832157161241	0.247760650824856	0.0873329079455956	0.46990509250613	not significant	CONTROL	no	743.0	0.3279898483685631
ENSMUSG00000022022	33.1245438657891	-0.204429606631626	0.336002151724428	0.0335586296583628	0.313897649256348	not significant	CONTROL	no	80.0	0.5032119366695631
ENSMUSG00000034484	243.56700729192	-0.204407995758607	0.179980447056642	0.0847966802774875	0.464539818463034	not significant	CONTROL	no	446.0	0.33297705411896766
ENSMUSG00000024817	188.257507751535	-0.204160234528645	0.267595936947539	0.0795405965288947	0.451179138699103	not significant	CONTROL	no	861.0	0.34565098916060816
ENSMUSG00000028086	601.182745643028	-0.204067041650732	0.164596786749418	0.0783287029526987	0.447415274202944	not significant	CONTROL	no	1660.0	0.34928919371095146
ENSMUSG00000028019	75.0290498115081	-0.203986266706424	0.224961319779445	0.0928583859787483	0.484065926277461	not significant	CONTROL	no	1465.0	0.31509548656069253
ENSMUSG00000063802	129.878459079419	-0.203978384982293	0.177393267092231	0.0858666964174529	0.467580383250416	not significant	CONTROL	no	253.0	0.33014371740926945
ENSMUSG00000031979	241.058902731355	-0.203745655172867	0.157110424735873	0.073118418886577	0.436093217077541	not significant	CONTROL	no	519.0	0.3604206682192682
ENSMUSG00000031904	85.670933413205	-0.203653809433024	0.237955383883132	0.0908157966202648	0.479016395883573	not significant	CONTROL	no	2071.0	0.31964962119943097
ENSMUSG00000055866	11.1552552766791	-0.203598376860197	0.371699635990146	0.0109690637745794	0.165986310606663	not significant	CONTROL	no	1892.0	0.7799277280632015
ENSMUSG00000040415	50.9766328910129	-0.20354881539052	0.286854002486401	0.0676824228286636	0.42615206495773	not significant	CONTROL	no	589.0	0.37043540280374887
ENSMUSG00000037617	19.3747513860604	-0.203418424217697	0.28467157538138	0.0681503774010999	0.427103422818503	not significant	CONTROL	no	726.0	0.36946694811138264
ENSMUSG00000027384	65.9488796301055	-0.203400110364661	0.204961667367831	0.093783987333508	0.486368265952108	not significant	CONTROL	no	74.0	0.3130347692030278
ENSMUSG00000015766	107.604626759504	-0.203362810160092	0.178851491233718	0.085733331714512	0.467040897847976	not significant	CONTROL	no	1774.0	0.33064508745959215
ENSMUSG00000015023	230.870745309563	-0.203233370616104	0.155632481165549	0.0725625549126354	0.435151666823065	not significant	CONTROL	no	1036.0	0.3613593485988004
ENSMUSG00000018848	964.47397150253	-0.202955016656156	0.148010084313731	0.0670882698004394	0.424669479087742	not significant	CONTROL	no	104.0	0.371948950547075
ENSMUSG00000013736	363.954775366901	-0.202809272689966	0.144628795065923	0.0639924096698807	0.417045121274924	not significant	CONTROL	no	828.0	0.3798169549528395
ENSMUSG00000052512	197.119806084115	-0.202462751189057	0.217274509972845	0.0955493226175737	0.489757705957371	not significant	CONTROL	no	3272.0	0.31001872199287817
ENSMUSG00000035992	182.604881403022	-0.202366115022145	0.253090197176338	0.0863846628818264	0.468328050408419	not significant	CONTROL	no	2662.0	0.32944982946378604
ENSMUSG00000038205	96.918550301309	-0.202288071062036	0.233783691531187	0.0930810151613257	0.484583465398354	not significant	CONTROL	no	4010.0	0.314631408623532
ENSMUSG00000043061	47.77312937728	-0.202189293727215	0.259084577329017	0.0842715830586359	0.463891525361863	not significant	CONTROL	no	2471.0	0.33358356135103445
ENSMUSG00000027313	61.6551428493603	-0.202126031337067	0.328654433279726	0.0367942480294191	0.325390171371856	not significant	CONTROL	no	794.0	0.4875955693568543
ENSMUSG00000049717	125.318783631475	-0.202029608096147	0.270379602984963	0.0780550777415761	0.447126395110619	not significant	CONTROL	no	1997.0	0.3495696917679989
ENSMUSG00000076441	303.92984366894	-0.201966906417118	0.248635038702695	0.0883294321456191	0.472829586365915	not significant	CONTROL	no	258.0	0.32529535616774496
ENSMUSG00000021639	204.492519007161	-0.201743071526062	0.242694196305553	0.093697271480763	0.48635024233811	not significant	CONTROL	no	330.0	0.31305086338862725
ENSMUSG00000027751	157.70983984203	-0.201691028085686	0.220629072257343	0.0959853872840147	0.490137936375018	not significant	CONTROL	no	284.0	0.30968168206048147
ENSMUSG00000032096	374.857467708633	-0.201364636687796	0.254764917889732	0.0864839899158608	0.468506546803544	not significant	CONTROL	no	2366.0	0.3292843360018427
ENSMUSG00000026707	25.0457230956971	-0.201055446131994	0.303465906236114	0.0549930741263229	0.390128048748353	not significant	CONTROL	no	1185.0	0.40879282441590836
ENSMUSG00000068744	622.091855021782	-0.200967467685961	0.164254615029573	0.0806006348477782	0.454083033915626	not significant	CONTROL	no	632.0	0.3428647245127602
ENSMUSG00000042447	65.0967209528215	-0.200910931643725	0.211314427622969	0.0963764178147385	0.491040192375205	not significant	CONTROL	no	796.0	0.3088829587683262
ENSMUSG00000091512	349.327440672271	-0.20076473300402	0.224706454773456	0.0967029760888107	0.492519757424649	not significant	CONTROL	no	202.0	0.3075763430985619
ENSMUSG00000030061	298.782448102403	-0.200404554832912	0.25858180937568	0.0849217293383462	0.464664134937299	not significant	CONTROL	no	1113.0	0.3328608472110923
ENSMUSG00000030213	372.530921495101	-0.2003858663111	0.167343047053283	0.084311657831117	0.463891525361863	not significant	CONTROL	no	3972.0	0.33358356135103445
ENSMUSG00000030177	294.234091726253	-0.200269108770108	0.151059306261341	0.0719398479123515	0.432560171619565	not significant	CONTROL	no	1171.0	0.3639534711247397
ENSMUSG00000036800	12.1707990426085	-0.200102913570954	0.324916594418212	0.0364123961954547	0.324341089411875	not significant	CONTROL	no	14294.0	0.4889980288958026
ENSMUSG00000034595	127.770547610173	-0.199898098340165	0.177389992626487	0.0903926870950373	0.477599134374075	not significant	CONTROL	no	783.0	0.32093646901625705
ENSMUSG00000002679	106.656272678939	-0.199807754758423	0.267095023636222	0.0798498105946765	0.451756891755788	not significant	CONTROL	no	276.0	0.3450952133576691
ENSMUSG00000003868	261.981694347499	-0.199757064456386	0.241886959629092	0.0927049758196179	0.483550006008187	not significant	CONTROL	no	223.0	0.3155586069782143
ENSMUSG00000034024	1890.48192908685	-0.199194935781466	0.240056091028148	0.0941311909761422	0.487256818663657	not significant	CONTROL	no	226.0	0.3122420746582017
ENSMUSG00000040560	66.64851435412	-0.199052110668729	0.191684137936872	0.0962890790624546	0.490962548765095	not significant	CONTROL	no	2420.0	0.30895163513771584
ENSMUSG00000037286	385.846256011507	-0.198321098308653	0.174067088875832	0.0918284173590466	0.481189279870376	not significant	CONTROL	no	872.0	0.3176840566127442
ENSMUSG00000037415	119.366281475933	-0.19818040067606	0.243260549409821	0.0936286680360629	0.48635024233811	not significant	CONTROL	no	3282.0	0.31305086338862725
ENSMUSG00000024180	64.4840023436632	-0.198073378289687	0.269359199588895	0.0787550373166894	0.44889440394805	not significant	CONTROL	no	1023.0	0.3478558086095543
ENSMUSG00000001288	517.066604294882	-0.197990944325008	0.271797066639246	0.0779512325638362	0.447126395110619	not significant	CONTROL	no	1089.0	0.3495696917679989
ENSMUSG00000074867	12.7740604541831	-0.197904984949067	0.303214125329771	0.0525783539923298	0.382717585794516	not significant	CONTROL	no	202.0	0.4171215815746993
ENSMUSG00000033554	217.571862861004	-0.197824530724328	0.142042865447186	0.0675752283153033	0.425709268705296	not significant	CONTROL	no	615.0	0.3708868940940794
ENSMUSG00000001604	551.897916880623	-0.19777791084667	0.202130313684717	0.10373860690997	0.507294824957585	not significant	CONTROL	no	113.0	0.2947395680075081
ENSMUSG00000018425	239.934495819938	-0.19775175472629	0.192980670248813	0.0974736565571882	0.495078870546088	not significant	CONTROL	no	1279.0	0.3053256085120961
ENSMUSG00000010277	860.341726945541	-0.197529242494329	0.192651005413414	0.0986632771432247	0.497485051110626	not significant	CONTROL	no	643.0	0.3032199648030936
ENSMUSG00000039480	26.8274042804905	-0.197403479415382	0.261754897167358	0.0839393811321351	0.463384852711207	not significant	CONTROL	no	1243.0	0.334058166686431
ENSMUSG00000020027	1785.29655474255	-0.197328949957593	0.107797632958331	0.0316717294653774	0.304187082925934	not significant	CONTROL	no	1166.0	0.516859231877681
ENSMUSG00000031684	65.2052443265609	-0.197325884485263	0.246375982123754	0.0917315742297638	0.481052102208376	not significant	CONTROL	no	2368.0	0.3178078831351951
ENSMUSG00000029066	565.550190241559	-0.196929764618198	0.193834216879933	0.0981062515860308	0.496397808476357	not significant	CONTROL	no	182.0	0.3041701445156246
ENSMUSG00000061633	40.2852925711922	-0.196797425883605	0.24263481733487	0.0936975759423072	0.48635024233811	not significant	CONTROL	no	554.0	0.31305086338862725
ENSMUSG00000001627	1545.58094895538	-0.196745819825073	0.235138298570066	0.0977561823682247	0.495578608458058	not significant	CONTROL	no	1798.0	0.3048874481174577
ENSMUSG00000019470	317.600925564591	-0.196533057977377	0.169628784091022	0.0912336505142698	0.479786387863444	not significant	CONTROL	no	198.0	0.3189520776680072
ENSMUSG00000049504	145.574743270604	-0.196408409493089	0.225186858035096	0.100467936862639	0.501592589794213	not significant	CONTROL	no	1124.0	0.2996488881168433
ENSMUSG00000028676	977.403129011953	-0.196051415547038	0.134585631960507	0.0616016222431426	0.411251222220274	not significant	CONTROL	no	1792.0	0.38589279833623824
ENSMUSG00000026193	635.174683277863	-0.196026719521224	0.136062820925511	0.065352113717558	0.419880598769111	not significant	CONTROL	no	695.0	0.3768741921450536
ENSMUSG00000031754	1357.11911950593	-0.19598281848941	0.257616218514095	0.0930210050095778	0.484456239856765	not significant	CONTROL	no	4190.0	0.3147454459548964
ENSMUSG00000026709	57.5962046295483	-0.195939897391241	0.288299645519725	0.0652912732030387	0.419880598769111	not significant	CONTROL	no	1118.0	0.3768741921450536
ENSMUSG00000019831	132.554113020665	-0.195463159666891	0.231982561606454	0.100136428539333	0.501187569949269	not significant	CONTROL	no	770.0	0.2999997085665226
ENSMUSG00000018865	138.398127114595	-0.195351644736816	0.320724182992332	0.0355286332301569	0.322655714497129	not significant	CONTROL	no	1376.0	0.49126063877755133
ENSMUSG00000006585	1111.80689038483	-0.195256780292607	0.172303167560387	0.101415562105738	0.502795245838385	not significant	CONTROL	no	477.0	0.2986088374218731
ENSMUSG00000038013	354.78179283058	-0.194951588312946	0.140085021493249	0.0695125659224218	0.42856117487436	not significant	CONTROL	no	5358.0	0.367987176041693
ENSMUSG00000002910	51.1376155859713	-0.19487641325289	0.309722603694761	0.0460696410951069	0.358595199023754	not significant	CONTROL	no	815.0	0.4453955291950542
ENSMUSG00000005699	149.750834877222	-0.194808242903209	0.202598703713855	0.103604456335439	0.507021848148083	not significant	CONTROL	no	137.0	0.2949733260202862
ENSMUSG00000040321	66.4559593453758	-0.194780887351969	0.265914046163414	0.0825748222581855	0.46014177755083	not significant	CONTROL	no	2011.0	0.33710833414205715
ENSMUSG00000101892	494.091898894068	-0.194768563826093	0.198795736452454	0.103417265967039	0.506842823550543	not significant	CONTROL	no	110.0	0.2951266983545138
ENSMUSG00000034653	47.4859909729278	-0.194761833829961	0.256003027576414	0.0889523671515776	0.474145709681931	not significant	CONTROL	no	1929.0	0.32408817481030233
ENSMUSG00000006276	233.57420664155	-0.194720952387669	0.201975309873563	0.102027880058918	0.50472855013527	not significant	CONTROL	no	385.0	0.2969421285622973
ENSMUSG00000031297	637.562408052243	-0.194260102399613	0.282800447885226	0.0740043347965986	0.438226863006139	not significant	CONTROL	no	244.0	0.35830100400545195
ENSMUSG00000015745	31.9420308146458	-0.194234012366923	0.248213476009695	0.0906263044782802	0.478202107977411	not significant	CONTROL	no	503.0	0.3203885137891696
ENSMUSG00000035506	40.9252693296992	-0.194212697162319	0.27667015647209	0.0743380778796619	0.438842775311277	not significant	CONTROL	no	1051.0	0.35769104705849747
ENSMUSG00000021715	227.995443591859	-0.19417567509258	0.183309272165377	0.0993896086378743	0.498940046553806	not significant	CONTROL	no	439.0	0.3019516367716836
ENSMUSG00000035834	716.18309103226	-0.194106666293514	0.142441432928186	0.0710533810473258	0.430909872685383	not significant	CONTROL	no	2196.0	0.3656135555666211
ENSMUSG00000072812	28.0770295585311	-0.193696194558974	0.300043800649845	0.0528134108668613	0.382975898500936	not significant	CONTROL	no		0.41682855625958165
ENSMUSG00000031540	412.402668954082	-0.193630059343751	0.140188052641692	0.0708836174091443	0.430909872685383	not significant	CONTROL	no	2620.0	0.3656135555666211
ENSMUSG00000036564	15.1606956414104	-0.19349823861034	0.346491217005534	0.0138614269481955	0.191653577266472	not significant	CONTROL	no	1790.0	0.7174830701086119
ENSMUSG00000038550	44.2645220861254	-0.193430891546492	0.32153808778054	0.0347694864261936	0.319733717514065	not significant	CONTROL	no	134.0	0.4952115627956605
ENSMUSG00000000804	84.4246486340493	-0.193270592975416	0.172592160024329	0.0963679726012331	0.491040192375205	not significant	CONTROL	no	1971.0	0.3088829587683262
ENSMUSG00000065952	31.7994734524868	-0.192879253208931	0.283404162177447	0.0685426404604268	0.427103422818503	not significant	CONTROL	no	688.0	0.36946694811138264
ENSMUSG00000030199	326.077068196851	-0.192664664555969	0.207192945661798	0.106895197928466	0.51188667390569	not significant	CONTROL	no	3687.0	0.29082617641685105
ENSMUSG00000002221	136.436536744313	-0.192647586439641	0.27331577714846	0.0770274071576449	0.445351975234967	not significant	CONTROL	no	2411.0	0.3512966171514755
ENSMUSG00000038102	276.511966597036	-0.192318151622885	0.173567155698059	0.0997998298648982	0.499880059922783	not significant	CONTROL	no	762.0	0.3011341867885612
ENSMUSG00000044148	222.539583377936	-0.192272368451711	0.151361661696742	0.0838179892089308	0.463081545088371	not significant	CONTROL	no	1608.0	0.33434252633927053
ENSMUSG00000032399	11916.8912199808	-0.192083899272223	0.190626269926295	0.1055805242654	0.511150069448219	not significant	CONTROL	no	225.0	0.29145157586332304
ENSMUSG00000036676	119.197808894116	-0.191863920577936	0.197403870864018	0.106785364284089	0.511762981935377	not significant	CONTROL	no	3030.0	0.29093113174041824
ENSMUSG00000028729	862.280829680359	-0.191835517491899	0.267615753364775	0.0809847330926283	0.455004570952353	not significant	CONTROL	no	1909.0	0.3419842404211016
ENSMUSG00000028152	197.830334134966	-0.191755322724583	0.218153227308022	0.106458053250489	0.511762981935377	not significant	CONTROL	no	5464.0	0.29093113174041824
ENSMUSG00000020397	157.132608967218	-0.191715190624766	0.209278340402109	0.105440497109724	0.510840369697873	not significant	CONTROL	no	1443.0	0.29171478947391516
ENSMUSG00000003346	150.861325535529	-0.191491460076214	0.204114977987749	0.106587301773594	0.511762981935377	not significant	CONTROL	no	187.0	0.29093113174041824
ENSMUSG00000030678	90.0692141010652	-0.191041649721986	0.220669817993089	0.106840527687598	0.511804835236509	not significant	CONTROL	no	1039.0	0.290895615465998
ENSMUSG00000019731	190.307310422829	-0.190734351499937	0.178538569037825	0.104563293197134	0.509316663747075	not significant	CONTROL	no	3128.0	0.2930121144089149
ENSMUSG00000020903	99.6213123819316	-0.190726711876157	0.165357204879676	0.0968534851290178	0.492917643487329	not significant	CONTROL	no	3378.0	0.30722563643636586
ENSMUSG00000054115	195.63757133199	-0.190500090268336	0.169344182153454	0.0987123393952741	0.497485051110626	not significant	CONTROL	no	1672.0	0.3032199648030936
ENSMUSG00000070644	19.3854754419621	-0.190487946792028	0.275667439536171	0.0740408174553355	0.438226863006139	not significant	CONTROL	no	950.0	0.35830100400545195
ENSMUSG00000022770	255.201101290044	-0.190269649513709	0.193799858721101	0.108774969570157	0.516562431563218	not significant	CONTROL	no	3351.0	0.28687718228596604
ENSMUSG00000005667	2054.93386887624	-0.190062149346402	0.2128014162676	0.110467355453655	0.519221238032188	not significant	CONTROL	no	958.0	0.2846475516245889
ENSMUSG00000027944	493.970275807349	-0.190033874756276	0.135606957675225	0.0728798736004455	0.43548323753671	not significant	CONTROL	no	172.0	0.36102855704073766
ENSMUSG00000031508	385.349469381986	-0.190018404183761	0.211588033050748	0.109416149639526	0.516878993297165	not significant	CONTROL	no	1365.0	0.28661111782362175
ENSMUSG00000038206	53.5702801919355	-0.189780534051621	0.302097335804493	0.0492157323593808	0.369940934527381	not significant	CONTROL	no	2319.0	0.43186761068037993
ENSMUSG00000055835	161.398636583038	-0.189638714491074	0.207416013061629	0.109305365204822	0.516878993297165	not significant	CONTROL	no	454.0	0.28661111782362175
ENSMUSG00000018412	132.353024906883	-0.189568154498678	0.226657415912417	0.106349467865752	0.511762981935377	not significant	CONTROL	no	1752.0	0.29093113174041824
ENSMUSG00000041319	273.51989056946	-0.189324461070649	0.231345888194661	0.104361755824104	0.509062590461486	not significant	CONTROL	no	191.0	0.2932288168363528
ENSMUSG00000061458	600.265901517911	-0.189245655393381	0.188640910865679	0.107387294595455	0.51280068902367	not significant	CONTROL	no	864.0	0.2900513999498927
ENSMUSG00000037376	683.258833157787	-0.189174055657048	0.161798771495818	0.0969813533378101	0.493199795036458	not significant	CONTROL	no	1217.0	0.30697711255999166
ENSMUSG00000039810	116.041312556505	-0.189159676883787	0.227296263561827	0.107207265894576	0.512281758436128	not significant	CONTROL	no	2219.0	0.2904911084054822
ENSMUSG00000026988	47.3190970907122	-0.189091626875694	0.282817722514783	0.0683394005703989	0.427103422818503	not significant	CONTROL	no	443.0	0.36946694811138264
ENSMUSG00000036285	132.856864878312	-0.188875138460825	0.21886112456027	0.109442048822998	0.516878993297165	not significant	CONTROL	no	181.0	0.28661111782362175
ENSMUSG00000021510	38.5979136998802	-0.188573867388967	0.25026243864831	0.0957613956176216	0.489922782462956	not significant	CONTROL	no	6427.0	0.3098723644467326
ENSMUSG00000037419	7.51979212513617	-0.188242963687002	0.332050964406997	0.0169613197215626	0.215280720678436	not significant	CONTROL	no	2695.0	0.6669948613881884
ENSMUSG00000055491	275.851066461333	-0.188239172022197	0.165602339613302	0.0977724447033342	0.495578608458058	not significant	CONTROL	no	334.0	0.3048874481174577
ENSMUSG00000020079	235.622431956486	-0.188142215340994	0.250680228199033	0.101084742334293	0.502068966393412	not significant	CONTROL	no	214.0	0.2992366221640417
ENSMUSG00000018583	2969.33991308265	-0.187870963884766	0.228358251763392	0.108803214334225	0.516562431563218	not significant	CONTROL	no	5173.0	0.28687718228596604
ENSMUSG00000055148	1141.8785124916	-0.187630636396604	0.208273448023033	0.115933882425422	0.525523671850258	not significant	CONTROL	yes	740.0	0.27940771670062997	KLF2
ENSMUSG00000003923	393.223364929336	-0.187521122769563	0.207439867138066	0.113001431710084	0.52151914215268	not significant	CONTROL	no	105.0	0.2827297463386774
ENSMUSG00000066643	143.789420685715	-0.187181511665799	0.258118263591722	0.0904002588037197	0.477599134374075	not significant	CONTROL	no	694.0	0.32093646901625705
ENSMUSG00000040675	580.772477016927	-0.186899713017347	0.138430317416913	0.0798899551571579	0.451756891755788	not significant	CONTROL	no	462.0	0.3450952133576691
ENSMUSG00000030269	264.546242970581	-0.186864274381309	0.167189922842542	0.101308997554814	0.502503414492252	not significant	CONTROL	no	609.0	0.2988609828823881
ENSMUSG00000049950	132.063799281483	-0.186492477583837	0.233571289930318	0.106155229464387	0.511620159189408	not significant	CONTROL	no	75.0	0.2910523515033296
ENSMUSG00000002963	133.650109242472	-0.186036318204351	0.182080188588118	0.112373974550398	0.521179476996373	not significant	CONTROL	no	373.0	0.2830126942693408
ENSMUSG00000066839	167.569543355385	-0.185896162407098	0.257229523821074	0.0928749735929955	0.484065926277461	not significant	CONTROL	no	81.0	0.31509548656069253
ENSMUSG00000005360	7.84716103427743	-0.185881475928811	0.3226703433938	0.0224989520536321	0.255481952570815	not significant	CONTROL	no	2011.0	0.5926397733208084
ENSMUSG00000028710	164.672118379871	-0.185875197773976	0.177881770051626	0.111066374624961	0.520462321920474	not significant	CONTROL	no	1121.0	0.28361070510505626
ENSMUSG00000118332	124.585792417827	-0.185736340515742	0.192564264679005	0.113408791564344	0.5220229707766	not significant	CONTROL	no	512.0	0.2823103861509399
ENSMUSG00000032012	85.648315601104	-0.185685187877799	0.290718270626693	0.0576043255028221	0.398432356029931	not significant	CONTROL	no	3448.0	0.39964540048260533
ENSMUSG00000031095	368.060971968189	-0.185291335465425	0.153452571516071	0.0959474363039189	0.490137936375018	not significant	CONTROL	no	362.0	0.30968168206048147
ENSMUSG00000040667	453.781934965971	-0.185237307579878	0.233942345663953	0.106461928863702	0.511762981935377	not significant	CONTROL	no	190.0	0.29093113174041824
ENSMUSG00000034845	21.552209032995	-0.185213627022722	0.308503676620586	0.037020426086887	0.325897448955052	not significant	CONTROL	no	637.0	0.48691903907176953
ENSMUSG00000028681	46.8076756749828	-0.185032858937241	0.326736678716836	0.0186377792328009	0.228879995826434	not significant	CONTROL	no	744.0	0.6403921631220384
ENSMUSG00000055660	172.469375921699	-0.184983914382618	0.166664909105142	0.106163343113978	0.511620159189408	not significant	CONTROL	no	4663.0	0.2910523515033296
ENSMUSG00000040720	273.809881157411	-0.184808092125916	0.195624286194261	0.115953363014197	0.525523671850258	not significant	CONTROL	no	988.0	0.27940771670062997
ENSMUSG00000016921	870.205253793079	-0.184743830283758	0.184185373130466	0.113843905028468	0.522315557627535	not significant	CONTROL	no	2367.0	0.28206703812784756
ENSMUSG00000029121	40.7421967316061	-0.184562746501362	0.315510266599068	0.0281881570885096	0.286916675178186	not significant	CONTROL	no	928.0	0.5422442104593992
ENSMUSG00000032570	131.987503495877	-0.184560373909225	0.227287161152103	0.110767348495127	0.51982788392665	not significant	CONTROL	no	2624.0	0.2841404283542788
ENSMUSG00000034656	301.512462129235	-0.184446463930809	0.228431857794273	0.110846616266477	0.519864117403541	not significant	CONTROL	no	541.0	0.2841101578528992
ENSMUSG00000024209	125.990655327136	-0.184370726816306	0.185583786409927	0.116256735394104	0.525523671850258	not significant	CONTROL	no	185.0	0.27940771670062997
ENSMUSG00000022545	41.3212170292492	-0.184354815130123	0.240010441537858	0.103159132569959	0.506644149466379	not significant	CONTROL	no	3092.0	0.29529696805082367
ENSMUSG00000038010	25.3612033994919	-0.184310440845827	0.270952260469925	0.0773878177754483	0.445831087260504	not significant	CONTROL	no	393.0	0.35082965197292243
ENSMUSG00000032064	31.4267086691882	-0.184281620960614	0.26374687617275	0.084501378215275	0.46422923352716	not significant	CONTROL	no	3446.0	0.3332675145483957
ENSMUSG00000026683	199.829180365606	-0.184183488313724	0.189214957607305	0.11741821432148	0.526435608513919	not significant	CONTROL	no	858.0	0.27865474238408217
ENSMUSG00000074217	15.1578665497015	-0.183850539436391	0.262493928755118	0.0848782828604402	0.464613076477627	not significant	CONTROL	no	259.0	0.33290857119924133
ENSMUSG00000025995	468.042267526067	-0.183833767732489	0.244450716928671	0.101979975315399	0.504691395162371	not significant	CONTROL	no	261.0	0.2969740997944643
ENSMUSG00000029407	275.394544242788	-0.183772234730684	0.172295362067229	0.111235416954271	0.520462321920474	not significant	CONTROL	no	940.0	0.28361070510505626
ENSMUSG00000052395	48.2156418393413	-0.183648564431114	0.211980130102229	0.116183316316182	0.525523671850258	not significant	CONTROL	no	876.0	0.27940771670062997
ENSMUSG00000023951	20.7123589922159	-0.183574353506441	0.290036331937011	0.0566075634483445	0.395004301500767	not significant	CONTROL	no	1868.0	0.4033981749865137
ENSMUSG00000032254	353.492035646451	-0.183502686423846	0.19470644459265	0.117401766869852	0.526435608513919	not significant	CONTROL	no	387.0	0.27865474238408217
ENSMUSG00000020330	588.092750317354	-0.18337217885918	0.172466317676728	0.111832422482577	0.520699405740246	not significant	CONTROL	no	1447.0	0.28341291797224166
ENSMUSG00000020541	51.6814408813138	-0.183351527565026	0.28765612793896	0.0591625927375472	0.404079914991301	not significant	CONTROL	no	2845.0	0.39353273586081466
ENSMUSG00000027746	294.531466670979	-0.183318019972771	0.158964846011883	0.10337622660894	0.506842823550543	not significant	CONTROL	no	4555.0	0.2951266983545138
ENSMUSG00000050953	551.89256110635	-0.183263639280949	0.248112932796811	0.105458957328728	0.510840369697873	not significant	CONTROL	no	1723.0	0.29171478947391516
ENSMUSG00000005142	268.185001338686	-0.182967782921344	0.180950273722342	0.116173584037335	0.525523671850258	not significant	CONTROL	no	768.0	0.27940771670062997
ENSMUSG00000029681	108.100690087227	-0.182796146709705	0.201085619661561	0.118348203358056	0.527934550125569	not significant	CONTROL	no	928.0	0.2774199151199318
ENSMUSG00000021375	183.488843039667	-0.182750466177063	0.178283637086614	0.115591158554312	0.524920302884684	not significant	CONTROL	no	1514.0	0.27990662925079185
ENSMUSG00000014504	723.875783702693	-0.182744598263482	0.143879574210716	0.0912436114667979	0.479786387863444	not significant	CONTROL	no	370.0	0.3189520776680072
ENSMUSG00000028637	12.8206406719953	-0.182474010808108	0.298148641789852	0.045352483121293	0.357853689240376	not significant	CONTROL	no	388.0	0.4462945011313893
ENSMUSG00000028261	355.682038323808	-0.182447840428551	0.151530067826575	0.0992415696186518	0.498940046553806	not significant	CONTROL	no	3029.0	0.3019516367716836
ENSMUSG00000036168	17.8537039659527	-0.181950344721793	0.281042127464591	0.0652687363073729	0.419880598769111	not significant	CONTROL	no	1775.0	0.3768741921450536
ENSMUSG00000027184	1879.76408096669	-0.181893086611181	0.145045173652813	0.0937060750345252	0.48635024233811	not significant	CONTROL	no	3861.0	0.31305086338862725
ENSMUSG00000026775	603.698548675132	-0.181863223612201	0.154966233951575	0.103300749148712	0.506842823550543	not significant	CONTROL	no	2232.0	0.2951266983545138
ENSMUSG00000025272	146.065612210629	-0.181853171707691	0.208662360899038	0.12029479670628	0.531660187497054	not significant	CONTROL	no	214.0	0.274365859899671
ENSMUSG00000039633	238.245793474236	-0.181688293229408	0.128796447506118	0.0764105686938197	0.443767818780866	not significant	CONTROL	no	1382.0	0.3528441951924285
ENSMUSG00000024841	509.800405168677	-0.181406586008055	0.191576640688462	0.121585581774736	0.533464574159191	not significant	CONTROL	no	1444.0	0.2728944155235108
ENSMUSG00000020937	20.2091736550872	-0.181314064955619	0.314941677699087	0.0245642305119707	0.265711904370804	not significant	CONTROL	no	540.0	0.5755889879806284
ENSMUSG00000063200	698.330492583706	-0.181037083578945	0.18321466914906	0.117925719715098	0.526435608513919	not significant	CONTROL	no	14.0	0.27865474238408217
ENSMUSG00000062825	6200.3772312077	-0.181020943397935	0.291508374322772	0.0525600234166277	0.382717585794516	not significant	CONTROL	no	703.0	0.4171215815746993
ENSMUSG00000074238	267.495439909661	-0.180936005514476	0.17821879645534	0.116711206249513	0.526435608513919	not significant	CONTROL	no	1487.0	0.27865474238408217
ENSMUSG00000071176	18.179089046637	-0.180919105186554	0.282548242107817	0.0624058847235266	0.412375421664099	not significant	CONTROL	no	1258.0	0.38470722736949076
ENSMUSG00000046295	30.8024475081961	-0.18091049436992	0.272360072635018	0.0751608093081162	0.440075263098553	not significant	CONTROL	no	508.0	0.3564730427111523
ENSMUSG00000061759	124.200784698248	-0.18083896230543	0.195765390374297	0.120465404765182	0.531660187497054	not significant	CONTROL	no	908.0	0.274365859899671
ENSMUSG00000021895	32.3355509611415	-0.180738722207263	0.238896013081184	0.105476402055248	0.510840369697873	not significant	CONTROL	no	1935.0	0.29171478947391516
ENSMUSG00000009535	419.7711548876	-0.180702850403568	0.218188102020947	0.118635237658923	0.528323203947877	not significant	CONTROL	no	3500.0	0.2771003146864855
ENSMUSG00000091803	204.886071803097	-0.180688669232081	0.155900659849951	0.1053251112772	0.510840369697873	not significant	CONTROL	no	292.0	0.29171478947391516
ENSMUSG00000024423	493.482838130196	-0.180580830488305	0.157986421413242	0.106012980092441	0.511618360466841	not significant	CONTROL	no	2395.0	0.29105387837173874
ENSMUSG00000001376	147.990207862229	-0.180418950070406	0.276892850315664	0.0711269267832405	0.430909872685383	not significant	CONTROL	no	755.0	0.3656135555666211
ENSMUSG00000038884	13.0582540181582	-0.180394826954073	0.300056105229784	0.0402692571948164	0.339373152064483	not significant	CONTROL	no	539.0	0.4693225178564199
ENSMUSG00000027715	611.81266792521	-0.180058117668634	0.234339997029546	0.108242205626941	0.515077078418349	not significant	CONTROL	no	1372.0	0.28812777634330566
ENSMUSG00000058883	17.6683615666036	-0.179943823645484	0.268858888593501	0.078241240671329	0.447153779564763	not significant	CONTROL	no	772.0	0.3495430940245508
ENSMUSG00000034341	365.799723537591	-0.179646776874557	0.223523587964469	0.117640366644197	0.526435608513919	not significant	CONTROL	no	973.0	0.27865474238408217
ENSMUSG00000027739	214.227009674151	-0.179459277264485	0.249443223247556	0.100839207383494	0.5017644009338	not significant	CONTROL	no	2439.0	0.29950015415421377
ENSMUSG00000092225	29.5193253123336	-0.17941140609585	0.237633049208864	0.107681941778429	0.513667378311882	not significant	CONTROL	no	2955.0	0.2893180143204332
ENSMUSG00000040219	35.882875149462	-0.179401962894445	0.217637934045024	0.118596470062831	0.528323203947877	not significant	CONTROL	no	1421.0	0.2771003146864855
ENSMUSG00000001946	187.26834428288	-0.179166432148993	0.215038179795514	0.121069073960701	0.532743043060026	not significant	CONTROL	no	540.0	0.2734822129049272
ENSMUSG00000011589	67.4115401572025	-0.178835193500711	0.235889043674378	0.11052370725129	0.519221238032188	not significant	CONTROL	no	132.0	0.2846475516245889
ENSMUSG00000039738	59.018459721925	-0.178699070477853	0.186424402467035	0.125027737650237	0.540728091158647	not significant	CONTROL	no	2178.0	0.26702106797146125
ENSMUSG00000017868	12.6305518298259	-0.178589768739965	0.302823757817067	0.0332551431892794	0.312130802959887	not significant	CONTROL	no	1056.0	0.5056633704074185
ENSMUSG00000022420	67.7920671537811	-0.178570332829136	0.22461737445599	0.118218477439141	0.527528651455984	not significant	CONTROL	no	432.0	0.27775394772445783
ENSMUSG00000029283	74.9014149202565	-0.178247685844266	0.251682543623881	0.0978540409267581	0.495786526555624	not significant	CONTROL	no	1080.0	0.3047052797506361
ENSMUSG00000022240	64.1850960315653	-0.178230304635198	0.275193452661099	0.0710549340698477	0.430909872685383	not significant	CONTROL	no	1672.0	0.3656135555666211
ENSMUSG00000046861	51.7768397034822	-0.17811205150328	0.244271961614381	0.104638227855519	0.509316663747075	not significant	CONTROL	no	1914.0	0.2930121144089149
ENSMUSG00000024800	121.960799412888	-0.178053879337803	0.247012611668007	0.102266242286519	0.504807522181986	not significant	CONTROL	no	335.0	0.2968741822548323
ENSMUSG00000027326	297.947009461049	-0.177957781359319	0.162470163155466	0.115012694594728	0.523824135155173	not significant	CONTROL	no	1427.0	0.280814495366238
ENSMUSG00000020572	543.582181730723	-0.177891480278213	0.231397805850977	0.114509823619713	0.523012169128217	not significant	CONTROL	no	2819.0	0.2814882061159956
ENSMUSG00000028409	578.521625699105	-0.177645212011571	0.227113971997684	0.1190029869918	0.529005261918598	not significant	CONTROL	no	758.0	0.2765400080955402
ENSMUSG00000037313	449.90934185411	-0.177643625506737	0.141458472465661	0.0974962574935464	0.495078870546088	not significant	CONTROL	no	220.0	0.3053256085120961
ENSMUSG00000026657	53.5245772264851	-0.177537132069367	0.231460220486453	0.114281423574665	0.523012169128217	not significant	CONTROL	no	3077.0	0.2814882061159956
ENSMUSG00000026737	35.5748198216909	-0.177445967112675	0.229989161971951	0.115167498353564	0.5240448246165	not significant	CONTROL	no	2131.0	0.2806315636822868
ENSMUSG00000019794	334.628633403571	-0.177280356346187	0.179002408771018	0.123657281115721	0.538259147150459	not significant	CONTROL	no	326.0	0.26900858106190284
ENSMUSG00000032113	191.36028924132	-0.177260842748672	0.173014109952692	0.122108995287648	0.534383806819562	not significant	CONTROL	no	1856.0	0.27214671055395634
ENSMUSG00000029410	8.98901084337497	-0.177189722490605	0.313276689840404	0.0196996050172081	0.236169824585702	not significant	CONTROL	no	298.0	0.6267755929760898
ENSMUSG00000051855	1404.27370840286	-0.176983979846424	0.276952687755286	0.0734489160864462	0.437003402438318	not significant	CONTROL	no	1299.0	0.35951518166931706
ENSMUSG00000061838	333.805787243359	-0.176928470264766	0.212337435871379	0.125412627293774	0.541704589633338	not significant	CONTROL	no	2043.0	0.2662374848041788
ENSMUSG00000078490	40.8243355271371	-0.176884465146872	0.218350110043027	0.121210722635156	0.5329939852824	not significant	CONTROL	no	1646.0	0.27327769186161277
ENSMUSG00000028518	23.7051082831286	-0.176823597428774	0.262434180423305	0.0855749115882915	0.466737973937101	not significant	CONTROL	no	6221.0	0.3309268633521932
ENSMUSG00000054079	373.826374423355	-0.176289954559612	0.122866956268597	0.0761973207174534	0.443697941034381	not significant	CONTROL	no	826.0	0.35291258660794705
ENSMUSG00000033752	128.696067334584	-0.176178682693339	0.216027744904017	0.124291585281632	0.539600605658445	not significant	CONTROL	no	138.0	0.2679275715391012
ENSMUSG00000028902	441.933567814866	-0.175404444719902	0.234319625958149	0.115363568346568	0.524586456531524	not significant	CONTROL	no	198.0	0.2801829259636436
ENSMUSG00000038497	53.6722621438184	-0.175363049058618	0.214221058410997	0.126442974410242	0.544256279549016	not significant	CONTROL	no	2053.0	0.26419655143201537
ENSMUSG00000034647	227.533325794612	-0.175341640347194	0.173065184597213	0.124176763194071	0.539446040810225	not significant	CONTROL	no	4457.0	0.26805198999933544
ENSMUSG00000048895	29.7940640494397	-0.175324021193266	0.235255893210836	0.111030214020599	0.520462321920474	not significant	CONTROL	no	2755.0	0.28361070510505626
ENSMUSG00000024764	224.265927438133	-0.175152451408503	0.240577539594097	0.107069649586639	0.512181790558636	not significant	CONTROL	no	2424.0	0.2905758659310042
ENSMUSG00000021466	146.285512906258	-0.175136460205124	0.268834935331806	0.0775934976711699	0.446449448577804	not significant	CONTROL	no	3208.0	0.35022770910824824
ENSMUSG00000040302	124.665769472451	-0.175109413218582	0.160029848777082	0.117934873454436	0.526435608513919	not significant	CONTROL	no	746.0	0.27865474238408217
ENSMUSG00000020823	270.993569444175	-0.175056255336245	0.22048064402503	0.123636733306253	0.538259147150459	not significant	CONTROL	no	2365.0	0.26900858106190284
ENSMUSG00000028165	279.751251339666	-0.174816942654584	0.231353489943027	0.116122567088872	0.525523671850258	not significant	CONTROL	no	2392.0	0.27940771670062997
ENSMUSG00000037815	760.038488889488	-0.174696815484133	0.153865835602051	0.113312207595655	0.5220229707766	not significant	CONTROL	no	890.0	0.2823103861509399
ENSMUSG00000063972	174.694987876436	-0.174304166375988	0.1836792593251	0.130844840584147	0.549993101401319	not significant	CONTROL	no	4460.0	0.25964275785508273
ENSMUSG00000041328	354.94042073223	-0.174187733540537	0.126299811504605	0.0847481028955926	0.464460528505061	not significant	CONTROL	no	1022.0	0.3330511879799808
ENSMUSG00000027341	85.7088165403593	-0.174170059123432	0.181223217249125	0.130195377104611	0.549725651680862	not significant	CONTROL	no	997.0	0.25985399721013686
ENSMUSG00000020358	3379.93539863681	-0.174137569949477	0.152751723863248	0.116822855878432	0.526435608513919	not significant	CONTROL	no	1311.0	0.27865474238408217
ENSMUSG00000040621	20.4548300514367	-0.173928931161718	0.247558177256046	0.101983311512361	0.504691395162371	not significant	CONTROL	no	1015.0	0.2969740997944643
ENSMUSG00000015134	125.214435571641	-0.173688443728454	0.277742075801412	0.0636999909559739	0.41686028262602	not significant	CONTROL	no	550.0	0.3800094813621914
ENSMUSG00000039509	294.859411134094	-0.173612963531703	0.280987500136319	0.0582268649343478	0.401311575678584	not significant	CONTROL	no	2254.0	0.3965183130276165
ENSMUSG00000036023	245.508281395242	-0.173563745339537	0.225427432900152	0.122260553610721	0.534703429551835	not significant	CONTROL	no	110.0	0.2718870303551283
ENSMUSG00000032398	91.7082862419121	-0.173529222745643	0.203171769051258	0.134129477928967	0.554051974496389	not significant	CONTROL	no	865.0	0.2564494930726165
ENSMUSG00000003070	135.737057832395	-0.173352005651246	0.237791161015741	0.112437283127462	0.521179476996373	not significant	CONTROL	no	1223.0	0.2830126942693408
ENSMUSG00000062190	119.829408060662	-0.173349612675174	0.18371620921986	0.132287752915822	0.551492761779075	not significant	CONTROL	no	368.0	0.25846018320572245
ENSMUSG00000030245	265.160317463054	-0.1733201742713	0.146356527402681	0.109155016087746	0.516878993297165	not significant	CONTROL	no	2280.0	0.28661111782362175
ENSMUSG00000040532	145.538254811118	-0.173135551907632	0.157930109611235	0.120429940900635	0.531660187497054	not significant	CONTROL	no	159.0	0.274365859899671
ENSMUSG00000042111	319.954328465641	-0.173039269349311	0.281615361274208	0.0573620943252191	0.397564561127307	not significant	CONTROL	no	831.0	0.4005923355242393
ENSMUSG00000094472	59.8944906731809	-0.172974544338828	0.249365844312427	0.0991085812189612	0.498618310905443	not significant	CONTROL	no		0.30223177681665575
ENSMUSG00000021615	32.6639138211564	-0.172810825749076	0.232875274957634	0.115338802745892	0.524586456531524	not significant	CONTROL	no	440.0	0.2801829259636436
ENSMUSG00000062328	8378.60556301524	-0.172745577758643	0.204716280626387	0.132671474788521	0.551542373365345	not significant	CONTROL	no	143.0	0.2584211163845786
ENSMUSG00000031604	2305.13418770088	-0.172547483610792	0.152579329559859	0.119265146115433	0.529769088371193	not significant	CONTROL	no	850.0	0.27591338605666615
ENSMUSG00000046179	181.128653544233	-0.172440614185179	0.208254628153215	0.132478552875321	0.551492761779075	not significant	CONTROL	no	621.0	0.25846018320572245
ENSMUSG00000013997	60.6458602620017	-0.172197664502927	0.228267342673394	0.121328796203079	0.533059909681722	not significant	CONTROL	no	1963.0	0.2732239786243739
ENSMUSG00000025330	9.17791432855664	-0.172191403083685	0.284476555503595	0.0508951170422536	0.377116756800028	not significant	CONTROL	no	262.0	0.4235241697314721
ENSMUSG00000029651	95.5080173793283	-0.172171510257862	0.172650581496698	0.130256603126084	0.549725651680862	not significant	CONTROL	no	2549.0	0.25985399721013686
ENSMUSG00000040435	84.9290567908812	-0.172163232980585	0.24956879014968	0.100789198241746	0.5017644009338	not significant	CONTROL	no	80.0	0.29950015415421377
ENSMUSG00000012535	2606.49073185124	-0.171919261174552	0.136447541205639	0.100663378480675	0.501592589794213	not significant	CONTROL	no	1040.0	0.2996488881168433
ENSMUSG00000025068	186.57601192929	-0.171785272314822	0.195487564668021	0.134855507750741	0.554760582395943	not significant	CONTROL	no	493.0	0.2558944045852222
ENSMUSG00000031148	35.652000524259	-0.171574095683903	0.262540892407448	0.0841303122480281	0.463729713413995	not significant	CONTROL	no	2020.0	0.33373507585682693
ENSMUSG00000000127	154.406911346231	-0.171565939080341	0.235414231839366	0.119330306101378	0.529885698987502	not significant	CONTROL	no	449.0	0.27581780144174634
ENSMUSG00000037331	1553.97269202297	-0.171556738723777	0.197239968536762	0.134493137021456	0.554209389741366	not significant	CONTROL	no	3272.0	0.25632612041896863
ENSMUSG00000055917	152.589335376711	-0.171544058221144	0.251214192016296	0.0989700793843163	0.498105510397267	not significant	CONTROL	no	674.0	0.3026786537667356
ENSMUSG00000028419	321.295553028428	-0.171520254590216	0.248104290292676	0.103089810485038	0.506486338021549	not significant	CONTROL	no	661.0	0.29543226481875556
ENSMUSG00000030232	225.48234744852	-0.171491549625154	0.215692015606734	0.128358613057738	0.547110838207624	not significant	CONTROL	no	4698.0	0.261924681809732
ENSMUSG00000041671	91.8159187927201	-0.171473639045284	0.22849380592305	0.120538080576744	0.531660187497054	not significant	CONTROL	no	1258.0	0.274365859899671
ENSMUSG00000030103	36.8913161368081	-0.171440772961245	0.255462334832256	0.092465460926229	0.482636321151997	not significant	CONTROL	no	1596.0	0.3163799980461121
ENSMUSG00000039456	216.249419795451	-0.170973605628545	0.16753188161535	0.132791237963371	0.551595270588947	not significant	CONTROL	no	1164.0	0.25837946614725443
ENSMUSG00000026646	118.935510525585	-0.17070787668385	0.223748045670423	0.126027422337934	0.543587558697084	not significant	CONTROL	no	2811.0	0.2647304916949445
ENSMUSG00000066878	824.217213156255	-0.170601788779056	0.229054479473828	0.12176493347194	0.533563908929972	not significant	CONTROL	no	268.0	0.2728135544338217
ENSMUSG00000062098	75.7108346383819	-0.170518975378399	0.208285513574625	0.134267687013241	0.55407027646301	not significant	CONTROL	no	2935.0	0.2564351472852175
ENSMUSG00000061104	488.118212251559	-0.170512095432057	0.210627977986248	0.133337263493442	0.552455184519983	not significant	CONTROL	no	255.0	0.257702946430333
ENSMUSG00000035310	89.2983415561188	-0.170330370542704	0.208042897822687	0.13486880502728	0.554760582395943	not significant	CONTROL	no		0.2558944045852222
ENSMUSG00000034744	155.422853315593	-0.170254040046127	0.151936217979124	0.12074007535188	0.531896101032431	not significant	CONTROL	no	888.0	0.27417319318441413
ENSMUSG00000037443	247.132158941868	-0.170251007383987	0.234801758396574	0.116764997440947	0.526435608513919	not significant	CONTROL	no	1424.0	0.27865474238408217
ENSMUSG00000022678	289.707460595145	-0.170159734842348	0.205227717997642	0.136275461616148	0.556669319661165	not significant	CONTROL	no	1120.0	0.25440271379101526
ENSMUSG00000017453	157.90202917194	-0.170044489337952	0.293117352787827	0.0361587345722293	0.323977504038941	not significant	CONTROL	no	512.0	0.4894851447654234
ENSMUSG00000028577	398.243356305285	-0.169987055229527	0.21974944710785	0.133413601161093	0.552603355904176	not significant	CONTROL	no	183.0	0.2575864819851246
ENSMUSG00000005362	87.9866228844743	-0.169981180796832	0.188516735377813	0.138295715301643	0.559234997616532	not significant	CONTROL	no	732.0	0.25240565772708334
ENSMUSG00000055991	62.89955442169	-0.169951971946237	0.215185034974252	0.131010761324921	0.549993101401319	not significant	CONTROL	no	604.0	0.25964275785508273
ENSMUSG00000072082	525.104925962772	-0.169624951336607	0.144219708281292	0.115689207962507	0.525190441080463	not significant	CONTROL	no	1703.0	0.2796831870452145
ENSMUSG00000032392	57.798734873307	-0.169508573897286	0.218736844630317	0.129875305707464	0.549610016855747	not significant	CONTROL	no	1238.0	0.25994536069098406
ENSMUSG00000001403	2356.5573751499	-0.169293408350065	0.203812591837274	0.136743783616211	0.557245239099098	not significant	CONTROL	no	348.0	0.2539536332861691
ENSMUSG00000034317	428.349559990755	-0.169120987820568	0.27031760292395	0.0708009626825263	0.430909872685383	not significant	CONTROL	no	1509.0	0.3656135555666211
ENSMUSG00000049624	18.2573844953925	-0.169064174207222	0.258160492668332	0.0882151920981201	0.472569453393668	not significant	CONTROL	no	1677.0	0.3255343543314999
ENSMUSG00000016918	111.97965551598	-0.168965036054103	0.189978499047825	0.140557907285749	0.56369475386631	not significant	CONTROL	no	1566.0	0.24895600700616446
ENSMUSG00000028718	35.5379808623135	-0.168925349930072	0.204032401542652	0.137026029856655	0.557894619018771	not significant	CONTROL	no	1236.0	0.2534478274079226
ENSMUSG00000038069	80.4494126607669	-0.168879110194036	0.197535675599444	0.1397831718173	0.562614316937261	not significant	CONTROL	no	2945.0	0.24978922046847643
ENSMUSG00000035268	43.9970061550769	-0.168744934141286	0.194449653517137	0.141733607131715	0.565067328901295	not significant	CONTROL	no	625.0	0.24789980204215506
ENSMUSG00000044783	430.711031332293	-0.168674377291341	0.22150669457565	0.129484355088721	0.548847628992621	not significant	CONTROL	no	2713.0	0.26054820759444336
ENSMUSG00000039830	18.1772639459856	-0.168329354250875	0.26964611886719	0.0699857505256442	0.429453280284437	not significant	CONTROL	no	1309.0	0.36708407564716006
ENSMUSG00000015312	13.8101957190857	-0.168314974068672	0.278514740330313	0.0553928433839238	0.391486836557166	not significant	CONTROL	no	561.0	0.40728283617742034
ENSMUSG00000026095	290.16181559572	-0.168296031115148	0.232867791699498	0.11740007472972	0.526435608513919	not significant	CONTROL	no	116.0	0.27865474238408217
ENSMUSG00000031851	71.2153581908729	-0.168100341243946	0.232943666602871	0.120018866443389	0.531448417966637	not significant	CONTROL	no	472.0	0.2745388814315054
ENSMUSG00000035378	127.200992471823	-0.167931422295142	0.270732165376723	0.068992126706342	0.427103422818503	not significant	CONTROL	no	5013.0	0.36946694811138264
ENSMUSG00000020017	9.45168411940715	-0.167685339446139	0.292495007816421	0.0297901782253791	0.295493399309132	not significant	CONTROL	no	2985.0	0.5294522158847151
ENSMUSG00000045917	32.7852857767836	-0.167646541972834	0.217542373353882	0.132875862570705	0.551595270588947	not significant	CONTROL	no	2395.0	0.25837946614725443
ENSMUSG00000030942	227.081419346541	-0.167360446673787	0.239590309597976	0.113926582617147	0.522358819121688	not significant	CONTROL	no	1582.0	0.28203106858821214
ENSMUSG00000020451	255.7085510122	-0.167310484599409	0.146332915107608	0.120453356693134	0.531660187497054	not significant	CONTROL	no	1487.0	0.274365859899671
ENSMUSG00000028224	221.275873103697	-0.167307127758278	0.19415607330985	0.143027434172773	0.567131464454902	not significant	CONTROL	no	131.0	0.2463162573867744
ENSMUSG00000070371	32.6935206935404	-0.167289688171231	0.213058339503028	0.1359668085693	0.556577086235438	not significant	CONTROL	no	195.0	0.2544746771366317
ENSMUSG00000067873	409.744707522725	-0.167279623817452	0.149614158482709	0.124578134291405	0.539640461486846	not significant	CONTROL	no	332.0	0.26789549498664034
ENSMUSG00000029186	46.7896825585319	-0.167165922495721	0.251618059004512	0.0981885217584575	0.496557548395259	not significant	CONTROL	no	1587.0	0.3040304118167934
ENSMUSG00000056919	139.835673641122	-0.167084433873186	0.201202699668919	0.141425728700295	0.565067328901295	not significant	CONTROL	no	3142.0	0.24789980204215506
ENSMUSG00000027455	495.614654213344	-0.16706224684711	0.224349253763041	0.129824296024908	0.549610016855747	not significant	CONTROL	no	348.0	0.25994536069098406
ENSMUSG00000067764	26.9831573981249	-0.167029358853073	0.269770843748629	0.0702806547362229	0.430374207217905	not significant	CONTROL	no	816.0	0.36615376429007307
ENSMUSG00000036672	199.985485518671	-0.167016284358096	0.181593094726784	0.142204633910009	0.565951171601522	not significant	CONTROL	no	323.0	0.24722103668943274
ENSMUSG00000031523	415.473076924681	-0.167012519495505	0.156052175201659	0.134410598190257	0.55420464327978	not significant	CONTROL	no	2535.0	0.2563298398992602
ENSMUSG00000020424	103.600388947374	-0.166988092105214	0.257998657092145	0.0886261570157404	0.473518882854989	not significant	CONTROL	no	492.0	0.3246626976402028
ENSMUSG00000037572	132.226521765174	-0.166961884590794	0.158089960069424	0.13288670848097	0.551595270588947	not significant	CONTROL	no	671.0	0.25837946614725443
ENSMUSG00000040483	112.050469051624	-0.16648576411216	0.279020397092664	0.0531820549074973	0.384199304077005	not significant	CONTROL	no	1730.0	0.4154434261369756
ENSMUSG00000017929	68.9316403342832	-0.166405621035752	0.252940524960462	0.0958559574678365	0.490038395178102	not significant	CONTROL	no	2895.0	0.3097698910720637
ENSMUSG00000017765	99.4661910890497	-0.166385885544504	0.210401805494516	0.139124906038721	0.560932841275481	not significant	CONTROL	no	495.0	0.2510891323435124
ENSMUSG00000029012	227.421701237002	-0.165969470619172	0.186259422915574	0.145849596048274	0.571381531864139	not significant	CONTROL	no	686.0	0.2430738009485764
ENSMUSG00000006058	452.208094226649	-0.165941784773755	0.168551034355167	0.139934968938938	0.562614316937261	not significant	CONTROL	no	101.0	0.24978922046847643
ENSMUSG00000027500	790.689196976741	-0.165935174889166	0.226720931069011	0.131230865077575	0.549993101401319	not significant	CONTROL	no	1284.0	0.25964275785508273
ENSMUSG00000050697	105.263029651719	-0.16592521846995	0.2122784727829	0.138788715680346	0.560315292352649	not significant	CONTROL	no	2970.0	0.2515675244292007
ENSMUSG00000038007	187.19020343057	-0.165918872238365	0.218239188812429	0.135450911315735	0.555663005996848	not significant	CONTROL	no	3298.0	0.25518851598452885
ENSMUSG00000061589	616.666662954167	-0.165748960416172	0.170393512998453	0.143272776281508	0.567383524332033	not significant	CONTROL	no	1950.0	0.24612327938889814
ENSMUSG00000022359	61.3732154034333	-0.165560773489022	0.258541199741369	0.0870473048506133	0.469136966017742	not significant	CONTROL	no	764.0	0.32870034512786306
ENSMUSG00000039813	19.3128840156949	-0.165514393636339	0.247359151632623	0.103326054015843	0.506842823550543	not significant	CONTROL	no	1374.0	0.2951266983545138
ENSMUSG00000031221	240.635176773438	-0.16517749149304	0.247702289738233	0.104233287709921	0.508618110111579	not significant	CONTROL	no	423.0	0.2936081801778109
ENSMUSG00000075592	44.8014259364088	-0.165039063988797	0.207098733153405	0.141961697206504	0.565314723466486	not significant	CONTROL	no	1779.0	0.24770970331225087
ENSMUSG00000038712	270.096384540875	-0.165033886922988	0.206737221756762	0.144944591600577	0.570685282743063	not significant	CONTROL	no	438.0	0.24360332721605285
ENSMUSG00000038759	209.161977503311	-0.164965766550651	0.26103192272566	0.0827731252645924	0.460681321200851	not significant	CONTROL	no	151.0	0.33659939630788793
ENSMUSG00000037979	117.054682694163	-0.164931534966687	0.168675498380395	0.143042556751787	0.567131464454902	not significant	CONTROL	no	1104.0	0.2463162573867744
ENSMUSG00000015341	353.433164530388	-0.164930469879952	0.238433078503144	0.113691752971217	0.522230035646297	not significant	CONTROL	no	1286.0	0.28213815369208
ENSMUSG00000028089	203.015450230173	-0.164909119682429	0.150431831951145	0.13007974278324	0.549693206298304	not significant	CONTROL	no	276.0	0.2598796304808598
ENSMUSG00000061731	247.29974764821	-0.164790731927708	0.255485706932301	0.0924797024263062	0.482636321151997	not significant	CONTROL	no	4629.0	0.3163799980461121
ENSMUSG00000025421	70.4671415074613	-0.164780716946652	0.264499060058323	0.0769905536365722	0.445351975234967	not significant	CONTROL	no	2191.0	0.3512966171514755
ENSMUSG00000054321	140.943595914446	-0.164578357836969	0.183204917279987	0.145824827041337	0.571381531864139	not significant	CONTROL	no	2234.0	0.2430738009485764
ENSMUSG00000022194	2994.96860064059	-0.164527254430343	0.217983546780931	0.131590701007238	0.550578727194338	not significant	CONTROL	no	116.0	0.2591805725296649
ENSMUSG00000033732	1578.65633219501	-0.164352769082123	0.163496454200382	0.140995391328195	0.564271594034289	not significant	CONTROL	no	705.0	0.24851181197463904
ENSMUSG00000029198	345.746347623389	-0.163906160245127	0.169861043337028	0.145235098806807	0.570947271820715	not significant	CONTROL	no	2681.0	0.24340399790946332
ENSMUSG00000026249	133.241628996906	-0.163670142836982	0.158652790347262	0.140096194001817	0.562989101832618	not significant	CONTROL	no	811.0	0.24950001200436722
ENSMUSG00000042032	204.219362019485	-0.163597074386971	0.215078428728662	0.141629765227506	0.565067328901295	not significant	CONTROL	no	713.0	0.24789980204215506
ENSMUSG00000027698	91.9697288501719	-0.163594094577945	0.192503436282728	0.149135273964687	0.576518108465816	not significant	CONTROL	no	3143.0	0.23918704694123777
ENSMUSG00000034525	259.01240777585	-0.163503678683879	0.206884622633576	0.145628117442405	0.570947271820715	not significant	CONTROL	no	907.0	0.24340399790946332
ENSMUSG00000004561	90.947195443657	-0.163335196190336	0.23722200491078	0.118405484013405	0.528017120752639	not significant	CONTROL	no	3.0	0.2773519954058657
ENSMUSG00000038028	508.297847510444	-0.163290172119455	0.155481136084137	0.137754878764254	0.558420732375273	not significant	CONTROL	no	2761.0	0.25303846612087005
ENSMUSG00000037725	439.174734984325	-0.163223189588329	0.269255709299765	0.0635417599641266	0.416431804875349	not significant	CONTROL	no	574.0	0.3804561087619381
ENSMUSG00000034667	618.349867766501	-0.163201245475837	0.253747144099749	0.0938592117109463	0.486368265952108	not significant	CONTROL	no	2817.0	0.3130347692030278
ENSMUSG00000029603	76.9930411445056	-0.163026929705435	0.207017854654675	0.145545998885741	0.570947271820715	not significant	CONTROL	no	1049.0	0.24340399790946332
ENSMUSG00000011179	3248.32785522569	-0.162907904655041	0.216491155172324	0.153110315192295	0.583446020424751	not significant	CONTROL	no	899.0	0.23399931805235608
ENSMUSG00000070639	13.112197287335	-0.16287699755275	0.29658659262039	0.015425119856861	0.203297708548993	not significant	CONTROL	no	4002.0	0.6918675164437927
ENSMUSG00000023953	58.6410578341024	-0.162794868529922	0.220503403724574	0.136147098490239	0.556594727683382	not significant	CONTROL	no	901.0	0.2544609118159512
ENSMUSG00000030329	44.0475444163396	-0.162760958913851	0.247976105708532	0.102124131810996	0.504807522181986	not significant	CONTROL	no	1115.0	0.2968741822548323
ENSMUSG00000032905	207.460463178288	-0.162684802159191	0.202427898380865	0.148549947069553	0.575726160825339	not significant	CONTROL	no	4309.0	0.23978403588453737
ENSMUSG00000027423	1588.5571954586	-0.162610746673629	0.127920944540195	0.108130521624242	0.515077078418349	not significant	CONTROL	no	1062.0	0.28812777634330566
ENSMUSG00000028412	173.219880845219	-0.162592776962688	0.215790657415396	0.140561523175709	0.56369475386631	not significant	CONTROL	no	2401.0	0.24895600700616446
ENSMUSG00000042650	266.492597943096	-0.162541655784229	0.222429260347372	0.134012438961352	0.553736470332115	not significant	CONTROL	no	4100.0	0.2566968719325534
ENSMUSG00000040236	377.185469691153	-0.162274234673643	0.149642006771132	0.136502729369821	0.556762704788139	not significant	CONTROL	no	1668.0	0.2543298639994856
ENSMUSG00000037134	106.458309198865	-0.162223860969633	0.191498379102727	0.152326823438529	0.582245020603236	not significant	CONTROL	no	92.0	0.23489421689166695
ENSMUSG00000021670	863.33288220199	-0.16221083452996	0.201202722442793	0.149339168846305	0.576978763267468	not significant	CONTROL	no	1615.0	0.23884017153315007
ENSMUSG00000028675	208.781009547512	-0.162105520084047	0.237654786819965	0.117642838560549	0.526435608513919	not significant	CONTROL	no	1099.0	0.27865474238408217
ENSMUSG00000005846	2467.56958905819	-0.162048418433482	0.197173427743688	0.153413021343924	0.583833418350293	not significant	CONTROL	no	513.0	0.23371104982462593
ENSMUSG00000021678	286.929103613711	-0.161690311454982	0.16570287426682	0.144012001909773	0.569185399739808	not significant	CONTROL	no	1444.0	0.24474624859787206
ENSMUSG00000021485	37.4484323051287	-0.161596672912545	0.268725521253375	0.0640618542996652	0.417045121274924	not significant	CONTROL	no	618.0	0.3798169549528395
ENSMUSG00000028687	74.3840924765175	-0.161539905475832	0.189306327693446	0.153197956460747	0.583446020424751	not significant	CONTROL	no	54.0	0.23399931805235608
ENSMUSG00000028443	65.264691212969	-0.161530815863587	0.201880355249233	0.150074456126406	0.577732525273413	not significant	CONTROL	no	367.0	0.23827318179364512
ENSMUSG00000041483	363.648527110783	-0.161388102638185	0.26126837514141	0.0785682272718867	0.44827008262079	not significant	CONTROL	yes	2089.0	0.3484602448198354	ZFP281
ENSMUSG00000027737	5.28299606991969	-0.16097575274187	0.292093774198358	0.0174525755806136	0.219066015513711	not significant	CONTROL	no	7367.0	0.6594249908538803
ENSMUSG00000055923	31.7190526747759	-0.160952054453918	0.209692595799236	0.145599550560636	0.570947271820715	not significant	CONTROL	no	92.0	0.24340399790946332
ENSMUSG00000039197	323.081379311604	-0.160771358250655	0.18966102945068	0.154324816376935	0.585515519525285	not significant	CONTROL	no	634.0	0.23246158914009407
ENSMUSG00000024614	243.552424844254	-0.160420704215311	0.139920449668703	0.128540416783323	0.54720450346551	not significant	CONTROL	no	3074.0	0.2618503370515144
ENSMUSG00000080268	41.4267000620349	-0.16035394030351	0.240184502212476	0.114343590500532	0.523012169128217	not significant	CONTROL	no	506.0	0.2814882061159956
ENSMUSG00000001687	275.96127262507	-0.160214788525753	0.246540906478321	0.104853152497021	0.510180451538737	not significant	CONTROL	no	1503.0	0.29227618616430157
ENSMUSG00000032939	1226.66445533461	-0.159864544857693	0.260452802766519	0.0807118074270607	0.454083033915626	not significant	CONTROL	no	374.0	0.3428647245127602
ENSMUSG00000024668	114.628621467528	-0.159801422928396	0.22734722099305	0.132283745430943	0.551492761779075	not significant	CONTROL	no	2468.0	0.25846018320572245
ENSMUSG00000035121	58.0084899635515	-0.159615481659559	0.201548172046052	0.152710153559542	0.583219175919071	not significant	CONTROL	no	811.0	0.2341682050965863
ENSMUSG00000035840	57.6120574652536	-0.159346121097472	0.254343845072758	0.0905038741020489	0.477741186587521	not significant	CONTROL	no	3051.0	0.3208073161028025
ENSMUSG00000024277	334.268880783962	-0.159273780808239	0.229007706165039	0.132662222478564	0.551542373365345	not significant	CONTROL	no	2933.0	0.2584211163845786
ENSMUSG00000028030	94.4243460337545	-0.158889022830344	0.169786069029004	0.155367085595159	0.586708632734419	not significant	CONTROL	no	3620.0	0.2315775215990091
ENSMUSG00000051176	3434.26196965807	-0.158888563421458	0.195956584124136	0.168900123668251	0.609822583308035	not significant	CONTROL	yes	532.0	0.2147964966245308	ZFP42
ENSMUSG00000024222	585.289889510121	-0.158825943402106	0.232940435628822	0.129479714831011	0.548847628992621	not significant	CONTROL	no	1956.0	0.26054820759444336
ENSMUSG00000100967	162.744003517783	-0.158820856885006	0.247650083075294	0.102405549399898	0.504946117768721	not significant	CONTROL	no	3543.0	0.2967549624837284
ENSMUSG00000006676	261.023945699473	-0.158772148129676	0.22635006882842	0.134242584593009	0.55407027646301	not significant	CONTROL	no	384.0	0.2564351472852175
ENSMUSG00000028247	60.2841835519819	-0.158762735753775	0.218829118136806	0.1416515007674	0.565067328901295	not significant	CONTROL	no	1526.0	0.24789980204215506
ENSMUSG00000002870	1232.46164250297	-0.158757434010192	0.206917822869311	0.151132702321396	0.579632856354572	not significant	CONTROL	no	529.0	0.23684700462071898
ENSMUSG00000025403	554.960565585355	-0.158658650760288	0.193451528989419	0.158799378136862	0.593655978821279	not significant	CONTROL	no	669.0	0.22646515397746003
ENSMUSG00000070709	7.20898857070916	-0.15865019813926	0.2779016736875	0.0390660194123394	0.335360090437959	not significant	CONTROL	no	2651.0	0.47448862191436003
ENSMUSG00000027774	203.773963416679	-0.158609456812791	0.234525212051762	0.123156928049551	0.537415637009559	not significant	CONTROL	no	1682.0	0.2696897011924573
ENSMUSG00000021116	802.750230462363	-0.158489902379601	0.24252141252099	0.109689947334392	0.517374504159044	not significant	CONTROL	no	2097.0	0.2861949768097761
ENSMUSG00000048899	15.0367438089462	-0.158469456556557	0.269697288764658	0.0564585211747246	0.394885514802988	not significant	CONTROL	no	2788.0	0.4035287967686737
ENSMUSG00000030643	8.93168714637425	-0.158094609629682	0.273416205536737	0.0478125419994355	0.364999444781565	not significant	CONTROL	no	8599.0	0.4377077961695143
ENSMUSG00000039990	134.551781722008	-0.158091547809105	0.226991881674695	0.133552103709649	0.552840760006598	not significant	CONTROL	no	1434.0	0.25739994466177346
ENSMUSG00000031938	27.568544848007	-0.15808059523864	0.227834481113384	0.132196774280233	0.551492761779075	not significant	CONTROL	no	1484.0	0.25846018320572245
ENSMUSG00000028672	137.912722319121	-0.15781619765258	0.204855468839954	0.155175747593707	0.586708632734419	not significant	CONTROL	no	410.0	0.2315775215990091
ENSMUSG00000062580	408.022510650589	-0.15775260309092	0.210261600489702	0.149648905387212	0.577557825551022	not significant	CONTROL	no	6708.0	0.23840452734837708
ENSMUSG00000031386	696.766887606249	-0.157717016602023	0.151128911757388	0.146541604548506	0.57266861186402	not significant	CONTROL	no	1646.0	0.24209662004334118
ENSMUSG00000029246	483.582242104503	-0.157683360379731	0.139487590899266	0.13461200846506	0.554363756663336	not significant	CONTROL	no	2157.0	0.2562051708847846
ENSMUSG00000025666	85.1221153077066	-0.157606276303824	0.164648069238285	0.155555151597393	0.586708632734419	not significant	CONTROL	no	3245.0	0.2315775215990091
ENSMUSG00000038784	170.135697881299	-0.157529510248601	0.176062127059408	0.15929565586242	0.593974403076205	not significant	CONTROL	no	1069.0	0.2262322702415096
ENSMUSG00000024571	276.366620826429	-0.157522937929404	0.234224113597236	0.123272460671002	0.537747482984744	not significant	CONTROL	no	589.0	0.26942161372226614
ENSMUSG00000044348	12.0293445373537	-0.157514117436307	0.265137395566346	0.065577519496722	0.420627918264229	not significant	CONTROL	no	1557.0	0.3761019053403464
ENSMUSG00000020929	773.648885834692	-0.157450066747235	0.123138951147715	0.111246480586717	0.520462321920474	not significant	CONTROL	no	105.0	0.28361070510505626
ENSMUSG00000027879	517.711235186644	-0.157390899948003	0.18572848736891	0.161950242427768	0.599185099598959	not significant	CONTROL	no	2009.0	0.22243899511234708
ENSMUSG00000029518	262.31516192447	-0.157253144293857	0.170483077329062	0.159743443141063	0.594573914221956	not significant	CONTROL	no	1978.0	0.22579414854173355
ENSMUSG00000062981	673.638449435811	-0.157116183280657	0.189315575156086	0.16860276115259	0.609822583308035	not significant	CONTROL	no	173.0	0.2147964966245308
ENSMUSG00000036158	41.5097522167139	-0.157101719820926	0.205686338103613	0.153312090679519	0.583717462388697	not significant	CONTROL	no	1336.0	0.23379731421834316
ENSMUSG00000089762	40.2166890700196	-0.157027300174041	0.227127434112319	0.133831747511168	0.553362779131744	not significant	CONTROL	no	1257.0	0.25699005618409915
ENSMUSG00000036873	39.3530176231641	-0.157018810976251	0.240981784854727	0.113419925877668	0.5220229707766	not significant	CONTROL	no	962.0	0.2823103861509399
ENSMUSG00000032571	201.523239097785	-0.156939911448767	0.180046715857099	0.162692551764366	0.601278117361983	not significant	CONTROL	no	375.0	0.220924601379632
ENSMUSG00000031756	207.35345801556	-0.156657270525826	0.12444687370408	0.115042072710854	0.523824135155173	not significant	CONTROL	no	589.0	0.280814495366238
ENSMUSG00000051319	48.5246041807735	-0.156608975294648	0.267649905027551	0.0587880488004408	0.40253113957426	not significant	CONTROL	no	445.0	0.39520051722862964
ENSMUSG00000035620	113.162397409943	-0.156581387421293	0.200734828783072	0.159816711890422	0.594646435248447	not significant	CONTROL	no	1263.0	0.22574118025594858
ENSMUSG00000000308	11.834748902447	-0.156398033665951	0.267920857412813	0.0568446938686522	0.39558910873642	not significant	CONTROL	no	126.0	0.40275567380080857
ENSMUSG00000018923	144.833543211024	-0.15624198904149	0.185747610376238	0.163896575054971	0.603598554806286	not significant	CONTROL	no	491.0	0.21925180872482194
ENSMUSG00000022884	498.806861992838	-0.15618663649516	0.203433074199274	0.158068890060402	0.591899976280618	not significant	CONTROL	no	970.0	0.22775167743175667
ENSMUSG00000025287	320.620683987652	-0.15615754561028	0.164340923660373	0.160024905293014	0.594646435248447	not significant	CONTROL	no	223.0	0.22574118025594858
ENSMUSG00000000759	156.305064765611	-0.155788773904172	0.238880285957361	0.117130370645227	0.526435608513919	not significant	CONTROL	no	1020.0	0.27865474238408217
ENSMUSG00000039354	63.4379810875998	-0.155711488212934	0.205513518419785	0.157156954676969	0.590107682863425	not significant	CONTROL	no	83.0	0.22906873105923822
ENSMUSG00000049672	102.221560010703	-0.155700254981345	0.177768394411502	0.163665586295995	0.603006502803407	not significant	CONTROL	no	2095.0	0.21967800441638466
ENSMUSG00000016552	61.1297826947977	-0.155455561878613	0.244630395566031	0.106777047727692	0.511762981935377	not significant	CONTROL	no	2641.0	0.29093113174041824
ENSMUSG00000029097	60.6291292364612	-0.155342978305587	0.222315149590548	0.142024697393605	0.56540027880839	not significant	CONTROL	no	1626.0	0.24764398168853058
ENSMUSG00000025133	159.83487792449	-0.155229732665516	0.188849558070651	0.165580692170049	0.605986780720023	not significant	CONTROL	no	207.0	0.21753684963399
ENSMUSG00000027281	40.3182880028046	-0.155220599557511	0.222647904544641	0.139767094123911	0.562614316937261	not significant	CONTROL	no	1453.0	0.24978922046847643
ENSMUSG00000029179	194.184528488416	-0.155199686017158	0.158064618175993	0.158980022828475	0.593906958016005	not significant	CONTROL	no	981.0	0.22628158664374862
ENSMUSG00000027164	47.333634573076	-0.155050128225087	0.20039321316243	0.160623712813461	0.596220862580136	not significant	CONTROL	no	4173.0	0.22459283148200293
ENSMUSG00000039804	185.41390034943	-0.154958415108935	0.224596083238859	0.137267094052791	0.558211777537818	not significant	CONTROL	no	1228.0	0.2532010047056369
ENSMUSG00000020808	157.991112390532	-0.154822035554613	0.160168862956069	0.162888149402549	0.601692652583745	not significant	CONTROL	no	684.0	0.22062529175218393
ENSMUSG00000047446	177.347887389801	-0.154813395309653	0.1618041583114	0.161300284497652	0.59759210407332	not significant	CONTROL	no	325.0	0.22359514944573844
ENSMUSG00000024132	226.223935016011	-0.154591143938629	0.188517286263876	0.165110029198176	0.605265281372425	not significant	CONTROL	no	236.0	0.21805423694291565
ENSMUSG00000034931	479.410464876214	-0.154585154012052	0.142761467653292	0.145507204841233	0.570947271820715	not significant	CONTROL	no	502.0	0.24340399790946332
ENSMUSG00000030894	315.129463627982	-0.154544783846549	0.25401404195972	0.088515087185265	0.473287561394801	not significant	CONTROL	no	1824.0	0.3248749091989949
ENSMUSG00000037531	401.296400106216	-0.154495347148593	0.14772796144815	0.151132531010893	0.579632856354572	not significant	CONTROL	no	2200.0	0.23684700462071898
ENSMUSG00000029920	538.697961892191	-0.154353983661695	0.235192638830374	0.123329605212104	0.537824493558645	not significant	CONTROL	no	339.0	0.26935942305891686
ENSMUSG00000043510	41.881195243828	-0.154111137386859	0.241039205694406	0.112802910591365	0.52147414777454	not significant	CONTROL	no	53.0	0.28276721697313634
ENSMUSG00000028187	153.93560940117	-0.15395262704664	0.20761998315468	0.156989557686971	0.589887335271133	not significant	CONTROL	no	581.0	0.2292309279212159
ENSMUSG00000032495	64.3850654345173	-0.153844981393513	0.183122508336512	0.169351583192961	0.610804875928215	not significant	CONTROL	no	2390.0	0.21409750471930705
ENSMUSG00000070002	116.394820298422	-0.15345123377007	0.246527670771131	0.102266102254906	0.504807522181986	not significant	CONTROL	no	1247.0	0.2968741822548323
ENSMUSG00000073758	21.2718518559312	-0.15328046625933	0.259799331549519	0.0715688448306436	0.431063096180943	not significant	CONTROL	no	126.0	0.36545915601646345
ENSMUSG00000030374	263.582911559282	-0.153097649833216	0.166474657246337	0.167875167937441	0.608871055173911	not significant	CONTROL	no	726.0	0.21547467116971564
ENSMUSG00000040620	152.273679094058	-0.153071024378213	0.164788975475174	0.167055418450255	0.608648406600861	not significant	CONTROL	no	3031.0	0.21563351059823077
ENSMUSG00000026484	413.613878359065	-0.152963325556455	0.156588569490355	0.162976644224576	0.601692652583745	not significant	CONTROL	no	1913.0	0.22062529175218393
ENSMUSG00000031729	488.766066689773	-0.152933383229117	0.147097749772989	0.154313298648383	0.585515519525285	not significant	CONTROL	no	1126.0	0.23246158914009407
ENSMUSG00000029073	26.9943488636294	-0.152781930978433	0.232594922518717	0.128016287579433	0.547060556190747	not significant	CONTROL	no	1637.0	0.26196459731583244
ENSMUSG00000027427	149.99464647815	-0.152750214784833	0.181354655575462	0.171558824152552	0.612789075690617	not significant	CONTROL	no	3309.0	0.21268898555817564
ENSMUSG00000034442	67.2556328432278	-0.152708084619423	0.188125789039289	0.170444320725955	0.612113815968744	not significant	CONTROL	no	542.0	0.21316781796646822
ENSMUSG00000000708	230.734402915337	-0.152487845923158	0.231421489200658	0.134253136161993	0.55407027646301	not significant	CONTROL	no	85.0	0.2564351472852175
ENSMUSG00000022503	381.141951942731	-0.152428324446436	0.141035355244612	0.148913976933482	0.576518108465816	not significant	CONTROL	no	1132.0	0.23918704694123777
ENSMUSG00000020873	530.122073541751	-0.152403851745434	0.158836888741638	0.165657448022663	0.605986780720023	not significant	CONTROL	no	289.0	0.21753684963399
ENSMUSG00000032470	615.131716366473	-0.152272521085339	0.190966622643821	0.17080165727811	0.612199585317024	not significant	CONTROL	no	429.0	0.21310696891475278
ENSMUSG00000060038	339.239151471217	-0.152190327262309	0.165675765342813	0.169841750259677	0.611762707428338	not significant	CONTROL	no	136.0	0.21341700079319229
ENSMUSG00000025353	231.622247403763	-0.151714695752389	0.222152805886244	0.146612055075085	0.572779569153063	not significant	CONTROL	no	981.0	0.24201248155622726
ENSMUSG00000031681	117.857499362406	-0.15157320359964	0.171637147502111	0.172866830052597	0.614371962026702	not significant	CONTROL	no	1257.0	0.2115686123367927
ENSMUSG00000021376	47.6557749388453	-0.151553415934939	0.250938320323554	0.0910105238938038	0.479497716822592	not significant	CONTROL	no	1825.0	0.3192134564259771
ENSMUSG00000027469	1046.49953293801	-0.151506418190719	0.113407924202669	0.106398075377333	0.511762981935377	not significant	CONTROL	no	1633.0	0.29093113174041824
ENSMUSG00000024949	1069.23236424192	-0.151437714143191	0.22994962917014	0.128819579071009	0.547392776089882	not significant	CONTROL	no	2038.0	0.2617009382466904
ENSMUSG00000029782	243.154479047285	-0.151340051604117	0.22625753925179	0.143140994677121	0.567191506112225	not significant	CONTROL	no	1706.0	0.24627028148544705
ENSMUSG00000026761	78.8080190538756	-0.15125563050477	0.182170138741473	0.173577545844976	0.615933454107016	not significant	CONTROL	no	604.0	0.21046620678894495
ENSMUSG00000066440	52.9123536876718	-0.151178168811374	0.21274081104253	0.156842486551665	0.589887335271133	not significant	CONTROL	no	866.0	0.2292309279212159
ENSMUSG00000038299	474.658619456587	-0.15117639740783	0.202095127307433	0.165580285057511	0.605986780720023	not significant	CONTROL	no	1595.0	0.21753684963399
ENSMUSG00000025591	708.006337628653	-0.151131128357675	0.148649513340528	0.160291613203686	0.595312648001362	not significant	CONTROL	no	3560.0	0.2252548903378039
ENSMUSG00000041130	237.711415291873	-0.151014175065898	0.222970766973761	0.144741751253761	0.570381339793105	not significant	CONTROL	no	557.0	0.24383469100585264
ENSMUSG00000009418	152.552597076824	-0.150817721783055	0.168721292117173	0.173683590317263	0.615988754304896	not significant	CONTROL	no	7107.0	0.21042721638737652
ENSMUSG00000018189	495.001617989906	-0.150807562118078	0.163110202604009	0.174163988773414	0.616568589317681	not significant	CONTROL	no	580.0	0.2100186038934488
ENSMUSG00000023156	411.665900930269	-0.150687691989151	0.14005691455848	0.15119467017886	0.579707267220127	not significant	CONTROL	no	1873.0	0.23679125527211728
ENSMUSG00000040033	110.230277972738	-0.150665075133918	0.182847930434788	0.17531764579149	0.617123550797182	not significant	CONTROL	no	1479.0	0.20962787963309876
ENSMUSG00000035351	260.080710987633	-0.15058179541357	0.248087236896029	0.0961399630174667	0.490385826342651	not significant	CONTROL	no	231.0	0.3094620907533674
ENSMUSG00000044730	34.4542104968055	-0.150527358683143	0.218600480198118	0.150271668879852	0.578181059481502	not significant	CONTROL	no	1997.0	0.2379361393990165
ENSMUSG00000040795	53.2703985434539	-0.150203376756496	0.186011337188637	0.175068894130309	0.61707432242299	not significant	CONTROL	no	1341.0	0.20966252498736465
ENSMUSG00000022913	282.581359050743	-0.150180459987353	0.245565408500663	0.0983296696301475	0.496718015835675	not significant	CONTROL	no	107.0	0.3038900879690844
ENSMUSG00000026694	173.48643675854	-0.150171389585089	0.174337674448558	0.1750503648668	0.61707432242299	not significant	CONTROL	no	2152.0	0.20966252498736465
ENSMUSG00000025857	94.3652086290714	-0.150087013051527	0.231140406099269	0.130983315376617	0.549993101401319	not significant	CONTROL	no	867.0	0.25964275785508273
ENSMUSG00000035234	64.9112327140971	-0.150067083912872	0.181700866151246	0.175202484265187	0.617107071490895	not significant	CONTROL	no	260.0	0.20963947693372828
ENSMUSG00000031862	346.735763763823	-0.149930570323955	0.156281818667847	0.170226644617921	0.612016017173037	not significant	CONTROL	no	223.0	0.21323721171254448
ENSMUSG00000030423	136.172981334788	-0.149905777398764	0.165993820123399	0.174874810135829	0.61707432242299	not significant	CONTROL	no	1180.0	0.20966252498736465
ENSMUSG00000003345	306.342562226155	-0.149866119303024	0.192694955030863	0.17514758544599	0.617107071490895	not significant	CONTROL	no	668.0	0.20963947693372828
ENSMUSG00000027401	98.1591531387877	-0.149693422212221	0.254612856366424	0.0788971297829544	0.449205690014238	not significant	CONTROL	no	2002.0	0.3475547512393094
ENSMUSG00000023902	447.24700460394	-0.149685717096271	0.199062140437222	0.172310715083695	0.613391340096068	not significant	CONTROL	no	188.0	0.21226235971160312
ENSMUSG00000032135	169.02759020746	-0.149654800044543	0.245393987292763	0.103422880288344	0.506842823550543	not significant	CONTROL	no	917.0	0.2951266983545138
ENSMUSG00000014177	96.9334676825981	-0.149620964040075	0.164333748350698	0.174640654274784	0.616997882295548	not significant	CONTROL	no	1040.0	0.2097163265809174
ENSMUSG00000034731	37.8888132534784	-0.149541393750908	0.222376310772602	0.146167922138372	0.571700439862863	not significant	CONTROL	no	11358.0	0.24283147364204943
ENSMUSG00000071266	30.0679465357415	-0.149409018593445	0.229605167968444	0.132651277710925	0.551542373365345	not significant	CONTROL	no	854.0	0.2584211163845786
ENSMUSG00000025337	415.573236447947	-0.149397290381485	0.192826188023911	0.175710537638907	0.617610795626315	not significant	CONTROL	no	605.0	0.20928512128637378
ENSMUSG00000023272	116.457520992946	-0.149317774654815	0.213851624411504	0.158554015571366	0.593064305978145	not significant	CONTROL	no	250.0	0.22689821352055237
ENSMUSG00000021569	469.738569290594	-0.149294453838441	0.216742723104134	0.154422437164223	0.585515519525285	not significant	CONTROL	no	1900.0	0.23246158914009407
ENSMUSG00000062198	125.412911544104	-0.149253087291819	0.191875001375449	0.176045606037253	0.617610795626315	not significant	CONTROL	no	169.0	0.20928512128637378
ENSMUSG00000059796	2916.78869289489	-0.149154469672569	0.22574468922245	0.140926742852088	0.564271594034289	not significant	CONTROL	no	540.0	0.24851181197463904
ENSMUSG00000020273	48.4651967882023	-0.148978548612858	0.220668878638381	0.147756027926558	0.574710746125121	not significant	CONTROL	no	1315.0	0.24055068221342396
ENSMUSG00000067942	92.1991989196693	-0.14895970496602	0.172946625891206	0.178163864869719	0.620065920035091	not significant	CONTROL	no	84.0	0.20756213762165754
ENSMUSG00000062510	76.7465381982019	-0.148734312851842	0.222011020690236	0.147852518272811	0.574710746125121	not significant	CONTROL	no	4028.0	0.24055068221342396
ENSMUSG00000026192	782.359270654078	-0.148659053794427	0.160022785008063	0.179017437630171	0.621622379235446	not significant	CONTROL	no	963.0	0.20647335874461054
ENSMUSG00000040124	62.7545974821322	-0.148495952856251	0.195774484740622	0.174953578363402	0.61707432242299	not significant	CONTROL	no	1348.0	0.20966252498736465
ENSMUSG00000025521	158.867828334121	-0.14835473060805	0.187107302320214	0.177417163186887	0.619128679839718	not significant	CONTROL	no	202.0	0.20821907773860607
ENSMUSG00000024082	88.7465158913686	-0.148317897597864	0.180205114526462	0.180806803396732	0.624444825793423	not significant	CONTROL	no	412.0	0.20450592864617867
ENSMUSG00000042097	37.0892537230366	-0.148034978328371	0.217711904131369	0.15395782119266	0.585031129135836	not significant	CONTROL	no	1386.0	0.2328210247686926
ENSMUSG00000025723	70.0297651979233	-0.147991150823526	0.196141268935434	0.175764059740945	0.617610795626315	not significant	CONTROL	no	243.0	0.20928512128637378
ENSMUSG00000030127	336.190165763993	-0.147921767751468	0.247494881895275	0.0949514849111551	0.488717863217004	not significant	CONTROL	no	785.0	0.31094178670378647
ENSMUSG00000064267	36.6524288738949	-0.147905076797406	0.227212361133841	0.138002714601375	0.558453854468084	not significant	CONTROL	no	1628.0	0.25301270719984065
ENSMUSG00000036893	466.673061604421	-0.147762886440105	0.166169480012948	0.181614007787425	0.624674251253931	not significant	CONTROL	no	2025.0	0.20434639507654867
ENSMUSG00000057572	341.459267821975	-0.147576546861479	0.143167102040202	0.163321358868607	0.602620857879047	not significant	CONTROL	no	2984.0	0.21995584062647347
ENSMUSG00000024137	36.9974143307073	-0.147563651887376	0.208040268969797	0.166104795638726	0.607133980623674	not significant	CONTROL	no	698.0	0.2167154594605015
ENSMUSG00000090290	43.9940518943821	-0.147516575407648	0.207532659525874	0.167126678538001	0.608713531912223	not significant	CONTROL	no	1646.0	0.21558704362322695
ENSMUSG00000058655	1659.11191684758	-0.147468217710159	0.155881971731707	0.171915860177379	0.61319266066604	not significant	CONTROL	no	1843.0	0.21240305187916747
ENSMUSG00000026004	10.5483303346696	-0.147368187008306	0.263323492153816	0.0495190543231431	0.370663618726522	not significant	CONTROL	no	24.0	0.4310200386310744
ENSMUSG00000020464	76.9307396468685	-0.147301142388634	0.244066246967602	0.103668814684143	0.507135627580223	not significant	CONTROL	no	348.0	0.2948758780776887
ENSMUSG00000026712	6.29018492523466	-0.147222927110409	0.270346103943296	0.0279704183777641	0.286571723740631	not significant	CONTROL	no	885.0	0.5427666640058153
ENSMUSG00000026792	35.0637857865591	-0.147214030760118	0.215182923088135	0.156466353952563	0.588813283912669	not significant	CONTROL	no	1563.0	0.23002240066632426
ENSMUSG00000044950	253.460215147464	-0.147132073311443	0.174939918368328	0.182977679765424	0.626169070576406	not significant	CONTROL	no	180.0	0.2033083880281683
ENSMUSG00000009905	134.408211395098	-0.147123783945159	0.174912839623955	0.183111979956457	0.626169070576406	not significant	CONTROL	no	4446.0	0.2033083880281683
ENSMUSG00000002949	643.059768629648	-0.147079014939824	0.178201495670412	0.183921844960516	0.627131498131852	not significant	CONTROL	no	408.0	0.20264138592323516
ENSMUSG00000019539	74.5565207392576	-0.147021508125733	0.231580770479825	0.130909211980707	0.549993101401319	not significant	CONTROL	no	346.0	0.25964275785508273
ENSMUSG00000015882	49.211942122256	-0.147016307610557	0.185798885636617	0.182250698279593	0.625674300711192	not significant	CONTROL	no	3124.0	0.20365168310547815
ENSMUSG00000025932	25.6071535972053	-0.146951512014603	0.21839607614171	0.153197067282312	0.583446020424751	not significant	CONTROL	no	1965.0	0.23399931805235608
ENSMUSG00000020515	215.847343607669	-0.146817605481767	0.208195368193423	0.167592813498741	0.608871055173911	not significant	CONTROL	no	1009.0	0.21547467116971564
ENSMUSG00000045374	25.2045145024388	-0.146782459680043	0.22528270726254	0.141286252072959	0.564880861384379	not significant	CONTROL	no	828.0	0.24804313925899762
ENSMUSG00000021951	209.548145440146	-0.146698044279222	0.196841816818022	0.178183667768096	0.620065920035091	not significant	CONTROL	no	148.0	0.20756213762165754
ENSMUSG00000017561	305.814737844133	-0.146695450821067	0.163986772800001	0.182478973928189	0.625990213080103	not significant	CONTROL	no	1172.0	0.2034324566274808
ENSMUSG00000049313	146.282220967002	-0.146690844365996	0.186752205951652	0.183172226473604	0.626169070576406	not significant	CONTROL	no	3886.0	0.2033083880281683
ENSMUSG00000074088	630.458098300106	-0.14653229012089	0.186984597611077	0.201066780488183	0.643253108637202	not significant	CONTROL	no	436.0	0.19161810630576842
ENSMUSG00000024824	104.447866113403	-0.146519893353865	0.152106087022836	0.174438230145626	0.616754254552046	not significant	CONTROL	no	794.0	0.20988784593696416
ENSMUSG00000032423	1352.15786419958	-0.146509002509337	0.1298577003474	0.147529109520122	0.57438506076459	not significant	CONTROL	no	367.0	0.24079686422514948
ENSMUSG00000031442	74.8090048154633	-0.146474081026388	0.205922797552795	0.170614345137095	0.612113815968744	not significant	CONTROL	no	2731.0	0.21316781796646822
ENSMUSG00000000340	252.563977521516	-0.14642727123881	0.176733254454471	0.185878215292027	0.6279785119745	not significant	CONTROL	no	1784.0	0.20205521659809395
ENSMUSG00000031629	144.848954302704	-0.146259278028792	0.195252672082259	0.179866394729678	0.623080876638207	not significant	CONTROL	no	3.0	0.2054555777421096
ENSMUSG00000031605	138.128630646754	-0.146234158729038	0.199947263087813	0.177328372579083	0.619128679839718	not significant	CONTROL	no	1274.0	0.20821907773860607
ENSMUSG00000024335	1967.76103400798	-0.146135095019629	0.175684321523618	0.183172910566948	0.626169070576406	not significant	CONTROL	no	555.0	0.2033083880281683
ENSMUSG00000005370	1219.43529996932	-0.14612782519709	0.158878241190398	0.18087590397114	0.624444825793423	not significant	CONTROL	no	90.0	0.20450592864617867
ENSMUSG00000031828	13.6531813715284	-0.146111691891019	0.257604561579116	0.0641071111635949	0.417140347318203	not significant	CONTROL	no	149.0	0.3797178015945847
ENSMUSG00000029201	193.473982238405	-0.146025772555067	0.234571315490577	0.125301135382735	0.541574060042832	not significant	CONTROL	no	738.0	0.26634214537544204
ENSMUSG00000021936	110.302902933098	-0.145848191288567	0.187019883606846	0.184894473016998	0.627758175301381	not significant	CONTROL	no	4413.0	0.20220762275656357
ENSMUSG00000055612	564.496887830281	-0.145752550644869	0.223274215694608	0.159084557077787	0.593906958016005	not significant	CONTROL	no	1146.0	0.22628158664374862
ENSMUSG00000032712	1094.60491911563	-0.145749772448791	0.112112408942425	0.117867997063359	0.526435608513919	not significant	CONTROL	no	912.0	0.27865474238408217
ENSMUSG00000043857	9.61408241707548	-0.145642536211042	0.264982270855386	0.0403718225060222	0.339391941200849	not significant	CONTROL	no	1269.0	0.46929847413841924
ENSMUSG00000066979	852.932992214639	-0.145639834478874	0.187245093407179	0.17992750497605	0.623080876638207	not significant	CONTROL	no	1017.0	0.2054555777421096
ENSMUSG00000037465	128.971334070595	-0.145623222527677	0.261433353900749	0.0514439810309186	0.378658383430588	not significant	CONTROL	no	1495.0	0.4217524235288196
ENSMUSG00000026020	4464.64424874419	-0.145609866269879	0.118967563842417	0.133194311465844	0.552030836230472	not significant	CONTROL	no	7726.0	0.2580366620702692
ENSMUSG00000039531	46.2539217936235	-0.145561043641916	0.204365407651958	0.172557172493231	0.613965779402269	not significant	CONTROL	no	228.0	0.21185583444666728
ENSMUSG00000000600	134.012080624319	-0.145559175993278	0.200843191333845	0.177944383658578	0.619643201494803	not significant	CONTROL	no	3364.0	0.20785831086644865
ENSMUSG00000020190	157.099171881194	-0.145445164267136	0.212634698319617	0.164965976465352	0.605210882751688	not significant	CONTROL	no	1783.0	0.21809327120319322
ENSMUSG00000021192	61.5014728069451	-0.145388034544914	0.206559318379511	0.171455505322305	0.612713861712009	not significant	CONTROL	no	381.0	0.2127422943098979
ENSMUSG00000030188	168.597927413415	-0.14532874125332	0.256148861328344	0.067795199764254	0.42627092594154	not significant	CONTROL	no	244.0	0.3703142876525436
ENSMUSG00000028901	163.806860558885	-0.145193186348158	0.180690848198056	0.186836368085714	0.628432822168272	not significant	CONTROL	no	749.0	0.2017411404456986
ENSMUSG00000041773	471.527846078437	-0.145157320443711	0.172313647715805	0.188891630907012	0.632183645308248	not significant	CONTROL	no	2498.0	0.19915674361863933
ENSMUSG00000042870	161.772850324323	-0.145064874875852	0.182684550066235	0.187562859301874	0.629477225439188	not significant	CONTROL	no	720.0	0.20101997809783836
ENSMUSG00000042751	72.4106790633974	-0.144996797759496	0.207521527585757	0.171341883041628	0.612713861712009	not significant	CONTROL	no	3594.0	0.2127422943098979
ENSMUSG00000000957	91.2251714038576	-0.144766359358621	0.205944252741436	0.173029543262301	0.61446919157478	not significant	CONTROL	no	596.0	0.21149988700777422
ENSMUSG00000027806	69.1682725067697	-0.144730934124541	0.171167334344101	0.187316987451437	0.629117152182769	not significant	CONTROL	no	1455.0	0.2012684740952631
ENSMUSG00000031665	544.157662845873	-0.144698960135687	0.202380739366533	0.175062846414048	0.61707432242299	not significant	CONTROL	yes	1146.0	0.20966252498736465	SALL1
ENSMUSG00000049511	20.0581848823537	-0.144488384513046	0.231343027568406	0.131104002789493	0.549993101401319	not significant	CONTROL	no	3104.0	0.25964275785508273
ENSMUSG00000022536	366.783366010991	-0.144443838351355	0.238140425224646	0.114213110002294	0.523012169128217	not significant	CONTROL	no	1622.0	0.2814882061159956
ENSMUSG00000025656	3.67674452034826	-0.144322569506955	0.2720464406553	0.0158949028534273	0.206756679495235	not significant	CONTROL	no	372.0	0.6845404512019495
ENSMUSG00000031575	1953.51685406573	-0.144311712761132	0.190780172825141	0.185482516743538	0.627758175301381	not significant	CONTROL	no	984.0	0.20220762275656357
ENSMUSG00000030509	82.0369597192817	-0.144275721474294	0.222322726107404	0.149401633936083	0.577056396079274	not significant	CONTROL	no	3361.0	0.23878174090118923
ENSMUSG00000000168	230.157219901695	-0.144271822904183	0.211185561974901	0.171111763551668	0.612451481953431	not significant	CONTROL	no	1795.0	0.21292831015444455
ENSMUSG00000028862	16.8460335727985	-0.14407032485845	0.2201782819056	0.152179426446178	0.582171800216431	not significant	CONTROL	no	190.0	0.2349488351510833
ENSMUSG00000033021	111.99103829295	-0.144027383924051	0.160146768898339	0.187221738817697	0.629107540330179	not significant	CONTROL	no	176.0	0.201275109435621
ENSMUSG00000018599	51.8165416806375	-0.143954007250778	0.207379214883418	0.172320674587529	0.613391340096068	not significant	CONTROL	no	984.0	0.21226235971160312
ENSMUSG00000026273	69.8105302626825	-0.143935225530381	0.195588127841594	0.182740208864674	0.626169070576406	not significant	CONTROL	no	2170.0	0.2033083880281683
ENSMUSG00000021222	150.482472641696	-0.14390698893827	0.18099629764379	0.193751522191361	0.636906102033344	not significant	CONTROL	no	296.0	0.19592459023081735
ENSMUSG00000002227	243.82287144416	-0.143889594466143	0.228377209438363	0.137770295967466	0.558420732375273	not significant	CONTROL	no	316.0	0.25303846612087005
ENSMUSG00000028977	28.6676578570249	-0.143822931963781	0.235132242559318	0.123064378541987	0.537183901077986	not significant	CONTROL	no	2321.0	0.26987701122625846
ENSMUSG00000006010	85.133375480676	-0.143674249761476	0.187217734867484	0.189007875458142	0.632183645308248	not significant	CONTROL	no	1519.0	0.19915674361863933
ENSMUSG00000045328	1647.1775426487	-0.143388455759176	0.150740723339689	0.185127932301392	0.627758175301381	not significant	CONTROL	no	375.0	0.20220762275656357
ENSMUSG00000050022	15.5278127923348	-0.143329907864745	0.248902762263347	0.0845837096336621	0.464306949415899	not significant	CONTROL	no	1021.0	0.33319481607453033
ENSMUSG00000042997	23.0163602558952	-0.143302519083981	0.222760576612734	0.150018896565685	0.577732525273413	not significant	CONTROL	no	3817.0	0.23827318179364512
ENSMUSG00000078495	117.771195327124	-0.143290631706057	0.224034819847917	0.147908155163268	0.574710746125121	not significant	CONTROL	no	778.0	0.24055068221342396
ENSMUSG00000031529	223.956412119043	-0.143254429344394	0.179403582084851	0.192385043614774	0.635019851912168	not significant	CONTROL	no	5178.0	0.19721269763535493
ENSMUSG00000025571	242.092902127859	-0.143072724713756	0.156892540859673	0.187693766500662	0.629749335351899	not significant	CONTROL	no	2591.0	0.20083228219134994
ENSMUSG00000090659	28.7885534900105	-0.143017005371506	0.204702593927847	0.176231336117064	0.617625982135433	not significant	CONTROL	no	340.0	0.20927444249631771
ENSMUSG00000001098	89.7745838834203	-0.142956584324434	0.157843817227205	0.187498546420556	0.629416490929641	not significant	CONTROL	no	2078.0	0.20106188260817925
ENSMUSG00000094942	20.7550174732815	-0.142887024408696	0.211661012618838	0.167992972258507	0.608968935104766	not significant	CONTROL	no	538.0	0.21540486115478719
ENSMUSG00000021752	65.7471993664108	-0.142859404265388	0.255482944788327	0.063425013498556	0.416431804875349	not significant	CONTROL	no	693.0	0.3804561087619381
ENSMUSG00000022364	48.7544976307466	-0.142857691090766	0.225666878897889	0.143907739768274	0.569185399739808	not significant	CONTROL	no	213.0	0.24474624859787206
ENSMUSG00000039929	87.0768315812077	-0.14274941358918	0.255914984305171	0.0620375450556057	0.412224076126873	not significant	CONTROL	no	461.0	0.3848666466575017
ENSMUSG00000094870	321.338420451325	-0.142718396847727	0.19814432399055	0.182654763198654	0.626169070576406	not significant	CONTROL	no	1168.0	0.2033083880281683
ENSMUSG00000019297	304.052043163327	-0.142704167971093	0.198310197734837	0.183179013583281	0.626169070576406	not significant	CONTROL	no	1705.0	0.2033083880281683
ENSMUSG00000029535	459.332094826682	-0.142695671537967	0.161862964894835	0.191584569406844	0.634253012705674	not significant	CONTROL	no	814.0	0.19773746119989763
ENSMUSG00000026977	549.945326922157	-0.142662863277812	0.125484223384669	0.153163774641676	0.583446020424751	not significant	CONTROL	no	1305.0	0.23399931805235608
ENSMUSG00000047909	24.1969547395867	-0.142599767939325	0.239301013044027	0.111369085151619	0.520699405740246	not significant	CONTROL	no	592.0	0.28341291797224166
ENSMUSG00000060639	23.1952979553079	-0.142546482456734	0.22041642601028	0.154885508605479	0.586496450228569	not significant	CONTROL	no	379.0	0.23173461210908264
ENSMUSG00000070871	115.290563782609	-0.142543630780981	0.203217892449272	0.179983858484082	0.623080876638207	not significant	CONTROL	no	2008.0	0.2054555777421096
ENSMUSG00000036208	125.544342558522	-0.142485158061155	0.162147867661219	0.191669196545511	0.634253012705674	not significant	CONTROL	no	1112.0	0.19773746119989763
ENSMUSG00000025534	95.9095052038073	-0.142452585736065	0.208617205560646	0.172991943528154	0.61446919157478	not significant	CONTROL	no	510.0	0.21149988700777422
ENSMUSG00000037149	764.670465728374	-0.142325881880345	0.103057028589286	0.109055343473036	0.516878993297165	not significant	CONTROL	no	2528.0	0.28661111782362175
ENSMUSG00000041774	213.816623014692	-0.142227222676783	0.177572397383091	0.193972580376965	0.637024168893114	not significant	CONTROL	no	1099.0	0.1958440900856983
ENSMUSG00000028109	50.9123663159658	-0.14212588790123	0.256381478322727	0.0583091114733781	0.401357842682459	not significant	CONTROL	no	291.0	0.3964682463275785
ENSMUSG00000020697	225.676127165822	-0.142073424828811	0.145459392932463	0.180452148971327	0.624226013929514	not significant	CONTROL	no	271.0	0.20465813655080853
ENSMUSG00000027722	97.9160080586493	-0.142063231976612	0.223351447741872	0.149112370963875	0.576518108465816	not significant	CONTROL	no	171.0	0.23918704694123777
ENSMUSG00000032407	1741.7136316099	-0.141955054161342	0.107383137008302	0.118459304908825	0.528084213929063	not significant	CONTROL	no	3.0	0.2772968147231477
ENSMUSG00000021965	87.2786866105125	-0.141923394202477	0.238544884593938	0.112240955059994	0.521179476996373	not significant	CONTROL	no	971.0	0.2830126942693408
ENSMUSG00000020962	379.768452933147	-0.141896848658514	0.187603788519017	0.192970519639559	0.635595499677471	not significant	CONTROL	no	4485.0	0.19681918646805704
ENSMUSG00000028609	1028.40740587508	-0.141871948352006	0.192566623197397	0.196542568611419	0.639596951474055	not significant	CONTROL	no	151.0	0.1940936149088408
ENSMUSG00000002825	155.595064695914	-0.14176992507152	0.224371222064091	0.147487859224061	0.57438506076459	not significant	CONTROL	no	89.0	0.24079686422514948
ENSMUSG00000040139	132.425584566114	-0.141631920220143	0.248663414875185	0.0821438558053634	0.458866764648583	not significant	CONTROL	no	751.0	0.3383133967669464
ENSMUSG00000002428	199.615499639578	-0.141627498167395	0.179199294025145	0.196290796979528	0.639596951474055	not significant	CONTROL	no	1769.0	0.1940936149088408
ENSMUSG00000021392	1097.04250542869	-0.141503359963223	0.172950124555271	0.193476698511149	0.636463564498391	not significant	CONTROL	no	582.0	0.19622645326753657
ENSMUSG00000031706	153.176501359086	-0.141385106729389	0.144105713213989	0.180711206754581	0.624444825793423	not significant	CONTROL	no	1029.0	0.20450592864617867
ENSMUSG00000024043	29.8467398698907	-0.141342491232558	0.221597760711693	0.152317198641128	0.582245020603236	not significant	CONTROL	no	3025.0	0.23489421689166695
ENSMUSG00000066442	21.7407361949436	-0.141202407459236	0.261105010340036	0.0398478557387978	0.338532834731128	not significant	CONTROL	no	169.0	0.4703992021605908
ENSMUSG00000003437	198.191838624453	-0.141044790660293	0.166761905602209	0.197655364296209	0.640694088653129	not significant	CONTROL	no	141.0	0.19334928299607457
ENSMUSG00000035293	360.073281697118	-0.140929688233042	0.151045912611739	0.189225320835606	0.632183645308248	not significant	CONTROL	no	4267.0	0.19915674361863933
ENSMUSG00000027531	314.557379770035	-0.140915048601155	0.193081698970912	0.192055616583559	0.634701636071704	not significant	CONTROL	no	3233.0	0.19743038220282738
ENSMUSG00000032425	13.3940196159991	-0.140886149421506	0.240354643203473	0.105031490597682	0.510522063532859	not significant	CONTROL	no	874.0	0.2919854840109358
ENSMUSG00000004446	470.412251879908	-0.140617962184532	0.232560459345256	0.127946274173141	0.547060556190747	not significant	CONTROL	no	1430.0	0.26196459731583244
ENSMUSG00000035493	5.82545761905681	-0.140594797694449	0.263218517013186	0.0307544914269029	0.299561653910246	not significant	CONTROL	no	846.0	0.5235137802950747
ENSMUSG00000027259	60.7913731569419	-0.140506886175557	0.170302204274992	0.198522065888579	0.641469926719704	not significant	CONTROL	no	1136.0	0.19282369932932433
ENSMUSG00000034792	78.5333441174147	-0.140494493164152	0.196655336497743	0.189942844257964	0.632553654864446	not significant	CONTROL	no	569.0	0.1989026305896792
ENSMUSG00000078908	56.526745489555	-0.140430647820744	0.241747459294447	0.102313329858733	0.504856970777568	not significant	CONTROL	no	3052.0	0.296831642871966
ENSMUSG00000071451	156.404673402936	-0.14041555533888	0.20108876372677	0.185455669596215	0.627758175301381	not significant	CONTROL	no	74.0	0.20220762275656357
ENSMUSG00000010830	10.339082209814	-0.140405045092464	0.258729922253458	0.0442793219677595	0.352655020981823	not significant	CONTROL	no	630.0	0.45264992843875784
ENSMUSG00000063576	196.682158999097	-0.140243092732351	0.177689846838614	0.198343040610102	0.641318582637459	not significant	CONTROL	no	539.0	0.19292617592560385
ENSMUSG00000009013	1864.55264631298	-0.140127572043284	0.186276800150327	0.203297599665454	0.645888032200191	not significant	CONTROL	no	1589.0	0.18984276251919835
ENSMUSG00000039474	15.8434914999873	-0.140126641230085	0.23715676185605	0.114470473414303	0.523012169128217	not significant	CONTROL	no	772.0	0.2814882061159956
ENSMUSG00000053134	134.818985807786	-0.140057228971043	0.210327356104203	0.173883604866417	0.616377099082698	not significant	CONTROL	no	1103.0	0.21015350546104022
ENSMUSG00000038615	313.444147854779	-0.139965208107264	0.186056956979136	0.198788809257469	0.641512811029629	not significant	CONTROL	no	1765.0	0.19279466632892675
ENSMUSG00000031266	61.0262168564624	-0.139943533965911	0.21093406424591	0.172287966721199	0.613391340096068	not significant	CONTROL	no	1721.0	0.21226235971160312
ENSMUSG00000035725	66.4501067473255	-0.139876878441764	0.234445015793669	0.123503019441546	0.538236038967813	not significant	CONTROL	no	2481.0	0.26902722630312814
ENSMUSG00000074165	27.5478205444567	-0.139770611787972	0.209651473943609	0.175004348900836	0.61707432242299	not significant	CONTROL	no	937.0	0.20966252498736465
ENSMUSG00000026248	165.656736098466	-0.139763291760839	0.232901357637058	0.124251539941018	0.539598763538496	not significant	CONTROL	no	310.0	0.26792905416140744
ENSMUSG00000034575	69.9289541325168	-0.139737855411354	0.220334640068253	0.15576937011135	0.587153080644256	not significant	CONTROL	no	1960.0	0.23124865614278176
ENSMUSG00000091931	180.806759301944	-0.13972552139923	0.228381385459446	0.136444967360988	0.556693831782292	not significant	CONTROL	no	803.0	0.25438359068830946
ENSMUSG00000028656	377.076608118103	-0.139628034805631	0.185565453872501	0.199229331237739	0.641713767520763	not significant	CONTROL	no	1090.0	0.19265864312402373
ENSMUSG00000022142	273.711906848459	-0.139416246325854	0.186847282334288	0.197491027817326	0.640540678219615	not significant	CONTROL	no	3486.0	0.1934532847087701
ENSMUSG00000031782	87.759113406058	-0.139208387739733	0.191943625124087	0.197037556374516	0.639831778794596	not significant	CONTROL	no	749.0	0.19393419342917023
ENSMUSG00000023075	145.867385492566	-0.139084151795404	0.204684509755497	0.18791169610067	0.629918857396934	not significant	CONTROL	no	2298.0	0.20071539031523858
ENSMUSG00000109336	341.13049213628	-0.138943075077847	0.227411781353167	0.144020330971685	0.569185399739808	not significant	CONTROL	no	2070.0	0.24474624859787206
ENSMUSG00000024999	213.659760840701	-0.138842163165323	0.178987697996092	0.203052086859333	0.645888032200191	not significant	CONTROL	no	1420.0	0.18984276251919835
ENSMUSG00000036810	151.52472367171	-0.138619445032513	0.231945561068458	0.126732788257621	0.544814975782998	not significant	CONTROL	no	1323.0	0.26375096311706214
ENSMUSG00000020115	101.804945601479	-0.13838972060811	0.207229093841602	0.181163447397474	0.624465955481194	not significant	CONTROL	no	685.0	0.20449123343024853
ENSMUSG00000025894	223.252404633712	-0.138380202343055	0.171664021876683	0.205245834468802	0.648523237223096	not significant	CONTROL	no	1875.0	0.18807445810424392
ENSMUSG00000028688	129.748759691884	-0.138304462172059	0.224600982029986	0.147784026893415	0.574710746125121	not significant	CONTROL	no	436.0	0.24055068221342396
ENSMUSG00000021745	235.76715629352	-0.138213055816028	0.171938830695208	0.205200151823985	0.648523237223096	not significant	CONTROL	no		0.18807445810424392
ENSMUSG00000055371	110.882738648105	-0.138018777283611	0.198414138361375	0.192698831782767	0.635439561755328	not significant	CONTROL	no	3048.0	0.19692574997916837
ENSMUSG00000074865	44.7662601470167	-0.137996044183458	0.218111522259691	0.164953643594023	0.605210882751688	not significant	CONTROL	no	1589.0	0.21809327120319322
ENSMUSG00000052707	766.553429796838	-0.137948758533954	0.150649229531909	0.198307116396843	0.641318582637459	not significant	CONTROL	no	2348.0	0.19292617592560385
ENSMUSG00000044702	56.6618506707649	-0.137944613887567	0.191928202387836	0.198424565735731	0.64142989811415	not significant	CONTROL	no	259.0	0.1928508007478132
ENSMUSG00000026617	135.214380272968	-0.137882451435442	0.225115702639568	0.147116932306138	0.573721909644107	not significant	CONTROL	no	1154.0	0.24129856469687408
ENSMUSG00000014243	94.0797553163059	-0.137790108740498	0.155739602418239	0.201299078273399	0.643391726591276	not significant	CONTROL	no	233.0	0.1915245280141814
ENSMUSG00000039449	131.651842838831	-0.13774056480489	0.213449170849637	0.171800849095949	0.612982909048395	not significant	CONTROL	no	2391.0	0.21255163414299974
ENSMUSG00000001380	443.009176490588	-0.137661947691672	0.168571233026457	0.206770038784561	0.649337725234273	not significant	CONTROL	no	357.0	0.18752936474601942
ENSMUSG00000048100	287.15400686047	-0.137567589508053	0.220032362009616	0.155731051016168	0.587153080644256	not significant	CONTROL	no	2048.0	0.23124865614278176
ENSMUSG00000018322	158.902332920043	-0.137523178178562	0.216367932248502	0.166491721468722	0.607732713664573	not significant	CONTROL	no	866.0	0.2162873853712689
ENSMUSG00000096718	26.4476472572354	-0.137414207877492	0.247896440030808	0.0754180410917907	0.440823305420214	not significant	CONTROL	no	3165.0	0.3557354532945575
ENSMUSG00000001418	237.08880682626	-0.137336573811183	0.147492355517877	0.196385506273783	0.639596951474055	not significant	CONTROL	no	2948.0	0.1940936149088408
ENSMUSG00000000916	143.97231247319	-0.137011098389221	0.146158925774338	0.195663021344133	0.639331738888135	not significant	CONTROL	no	817.0	0.19427373498139117
ENSMUSG00000028044	1274.87770150509	-0.136811242188169	0.200529614784201	0.190490198369252	0.633061496239833	not significant	CONTROL	no	442.0	0.19855410012422556
ENSMUSG00000066880	205.169902138006	-0.136781342862377	0.147761111472781	0.197905007795082	0.640694088653129	not significant	CONTROL	no	1125.0	0.19334928299607457
ENSMUSG00000032812	61.8390402959751	-0.136778737949653	0.242809286654625	0.0922418744045486	0.482242643959903	not significant	CONTROL	no	1268.0	0.3167343882812541
ENSMUSG00000024896	58.3853054709896	-0.136645581554691	0.247094958143393	0.0773412260020016	0.445775628587577	not significant	CONTROL	no	998.0	0.3508836789227622
ENSMUSG00000041168	415.657074803956	-0.136610436163463	0.18607561665448	0.201182449685827	0.643322061030172	not significant	CONTROL	no	90.0	0.19157155536258907
ENSMUSG00000025439	840.066605776335	-0.136545746409863	0.150807840137384	0.199152521001647	0.641713767520763	not significant	CONTROL	no	661.0	0.19265864312402373
ENSMUSG00000090626	224.369110955602	-0.136476895322535	0.159814285038107	0.207219814890935	0.649621560340442	not significant	CONTROL	no	1484.0	0.18733956969438012
ENSMUSG00000022858	1268.74432949395	-0.136326583049477	0.169858836103308	0.209904004879086	0.651625858775536	not significant	CONTROL	no	198.0	0.18600168970930475
ENSMUSG00000040356	114.156293091179	-0.13627354842326	0.245416320993187	0.0824464922342278	0.459991305914768	not significant	CONTROL	no	182.0	0.33725037664217267
ENSMUSG00000032437	280.732568621624	-0.136187525140059	0.158806339238115	0.207843031878762	0.649870750237482	not significant	CONTROL	no	1387.0	0.18717300957289873
ENSMUSG00000032892	730.105158465198	-0.136065739069147	0.14348524546777	0.195838562954442	0.639596951474055	not significant	CONTROL	no	140.0	0.1940936149088408
ENSMUSG00000058006	1604.54828197359	-0.135975673329217	0.146585787744438	0.200638490419723	0.64248662144985	not significant	CONTROL	no	1081.0	0.19213591125114104
ENSMUSG00000029433	278.153320221709	-0.135955510025109	0.176852922653219	0.211309233162336	0.65275955180029	not significant	CONTROL	no	809.0	0.18524676444748117
ENSMUSG00000035151	38.8259415080396	-0.135652739318819	0.194506290132439	0.20075462119976	0.642707378025276	not significant	CONTROL	no	3687.0	0.1919867145329282
ENSMUSG00000059991	10.2483930470713	-0.135581108269515	0.257933638204689	0.0307520965328784	0.299561653910246	not significant	CONTROL	no	1087.0	0.5235137802950747
ENSMUSG00000036678	670.122816188486	-0.1355020958187	0.185299522695796	0.207907104690852	0.649870750237482	not significant	CONTROL	no	32.0	0.18717300957289873
ENSMUSG00000020777	49.6488925715634	-0.135468221769846	0.179086601944354	0.210919996022311	0.652500922421922	not significant	CONTROL	no	1663.0	0.18541887003953955
ENSMUSG00000026502	162.840266074946	-0.135427159572357	0.165396348963381	0.212294672956493	0.653095923625427	not significant	CONTROL	no	1436.0	0.18502302693057399
ENSMUSG00000050144	203.425775404887	-0.135214751338157	0.150397227628047	0.206298681855144	0.64904083475092	not significant	CONTROL	no	2211.0	0.1877279784706615
ENSMUSG00000034486	209.354571521444	-0.135181579140835	0.235453010356332	0.11587928517776	0.525523671850258	not significant	CONTROL	no	667.0	0.27940771670062997
ENSMUSG00000024527	201.292833663075	-0.13507097894249	0.214381839854163	0.172031546539994	0.61319266066604	not significant	CONTROL	no	517.0	0.21240305187916747
ENSMUSG00000078812	5065.9215006182	-0.135042474357968	0.19804681345022	0.201853387473785	0.643954388382637	not significant	CONTROL	no	628.0	0.19114489285020528
ENSMUSG00000021759	104.574302188886	-0.135019933083483	0.216151560555112	0.168817470031617	0.609822583308035	not significant	CONTROL	no	329.0	0.2147964966245308
ENSMUSG00000028278	206.091588554344	-0.134985130093788	0.205401590454285	0.188073233433567	0.630258210170215	not significant	CONTROL	no	3385.0	0.20048148820067063
ENSMUSG00000026622	109.089219308366	-0.134962429000645	0.245286310311433	0.079603303749507	0.451179138699103	not significant	CONTROL	no	1696.0	0.34565098916060816
ENSMUSG00000038437	239.22028838847	-0.134941743137329	0.1314519412201	0.183417830794518	0.626213947753959	not significant	CONTROL	no	3879.0	0.20327726350747818
ENSMUSG00000039753	133.357304023112	-0.13493691121075	0.206959108154212	0.186253924198171	0.6279785119745	not significant	CONTROL	no	687.0	0.20205521659809395
ENSMUSG00000022797	492.40918914354	-0.134923901304677	0.184308654288679	0.211474041437495	0.65275955180029	not significant	CONTROL	no	2461.0	0.18524676444748117
ENSMUSG00000032860	6.8270686356024	-0.134790854695048	0.260395518826828	0.0188578890164915	0.229308562960356	not significant	CONTROL	no	1246.0	0.6395797273154386
ENSMUSG00000060715	5.40373418916361	-0.13449354275351	0.258670447188211	0.0237386731469937	0.260933809192016	not significant	CONTROL	no	173.0	0.5834696457206243
ENSMUSG00000021025	269.544547137012	-0.134428023990729	0.201531997350044	0.194909221932306	0.637877573856807	not significant	CONTROL	no	515.0	0.19526266626378302
ENSMUSG00000021501	52.4341114424117	-0.134311508371749	0.19770118034827	0.200161545225655	0.641713767520763	not significant	CONTROL	no	414.0	0.19265864312402373
ENSMUSG00000020593	185.193422773369	-0.134275507434545	0.184649233112067	0.211807716858712	0.652921977342418	not significant	CONTROL	no	2747.0	0.18513871280478617
ENSMUSG00000036376	161.391341823076	-0.134103195996343	0.240782352121222	0.0946088743079207	0.487970546473289	not significant	CONTROL	no	3615.0	0.3116063908869576
ENSMUSG00000051510	601.864240863317	-0.134049515699048	0.199984222312203	0.196926849547338	0.639817253127513	not significant	CONTROL	no	4170.0	0.19394405303426973
ENSMUSG00000059182	407.814209371971	-0.133956562931924	0.175219324254153	0.215895596193911	0.656846292984713	not significant	CONTROL	no	2149.0	0.182536246754441
ENSMUSG00000039187	42.4419234544812	-0.133898187448985	0.220387249624959	0.152254325987127	0.582245020603236	not significant	CONTROL	no	625.0	0.23489421689166695
ENSMUSG00000031835	882.891577078948	-0.133741989331696	0.142761845068189	0.203766566285846	0.646365268085861	not significant	CONTROL	no	626.0	0.18952198806872586
ENSMUSG00000047613	179.683061016844	-0.133666354635569	0.238751074560275	0.100429837595661	0.501592589794213	not significant	CONTROL	no	337.0	0.2996488881168433
ENSMUSG00000022401	100.906721018356	-0.13360202599765	0.154109922444448	0.212779988574281	0.653095923625427	not significant	CONTROL	no	4454.0	0.18502302693057399
ENSMUSG00000021477	425.152086971797	-0.133512721549116	0.201065127480639	0.192458524213933	0.635061004279515	not significant	CONTROL	no	887.0	0.19718455415775638
ENSMUSG00000020311	82.6172592139649	-0.133494582520023	0.153515069060184	0.211763621698985	0.652921977342418	not significant	CONTROL	no	1006.0	0.18513871280478617
ENSMUSG00000040359	201.104962477893	-0.133455854401849	0.173382860831835	0.217837936673013	0.659669973050878	not significant	CONTROL	no	326.0	0.1806732837459805
ENSMUSG00000034799	14.0248423002069	-0.133227713314929	0.243298014182004	0.0832224667447564	0.462237673163474	not significant	CONTROL	no	5009.0	0.335134661668983
ENSMUSG00000034765	63.6899096806786	-0.133165891860003	0.231531713650903	0.126897999844972	0.545181028356047	not significant	CONTROL	no	1112.0	0.2634592654999435
ENSMUSG00000029427	330.294454105471	-0.133141857739767	0.180250615797343	0.2170741393992	0.658576787492573	not significant	CONTROL	no	2053.0	0.1813935807020727
ENSMUSG00000041028	754.075236852262	-0.132942885815096	0.154003401739265	0.214028879097823	0.654142572808179	not significant	CONTROL	no	2053.0	0.1843275852603223
ENSMUSG00000021282	2997.07836893096	-0.132938922607592	0.110321058206669	0.145520756060095	0.570947271820715	not significant	CONTROL	no	393.0	0.24340399790946332
ENSMUSG00000032342	88.7247496619276	-0.132925266900472	0.211176464662713	0.18073390846479	0.624444825793423	not significant	CONTROL	no	363.0	0.20450592864617867
ENSMUSG00000027810	268.014707249075	-0.132884765688192	0.204967870137858	0.193360382379759	0.636439427846928	not significant	CONTROL	no	318.0	0.1962429233592974
ENSMUSG00000040441	11.4814550567667	-0.132556601541477	0.247030457037873	0.0638944202435561	0.417045121274924	not significant	CONTROL	no	1030.0	0.3798169549528395
ENSMUSG00000026274	52.5455790537219	-0.132556232090356	0.2374077479614	0.105035819224545	0.510522063532859	not significant	CONTROL	no	1317.0	0.2919854840109358
ENSMUSG00000025199	78.7789166028215	-0.132528984846271	0.230750470515214	0.128380929974074	0.547110838207624	not significant	CONTROL	no	1179.0	0.261924681809732
ENSMUSG00000032348	1503.19342159709	-0.132348036332764	0.170287737538806	0.225536623145734	0.668607590470561	not significant	CONTROL	no	173.0	0.17482869732052536
ENSMUSG00000027639	256.153352217952	-0.132328322761532	0.136909434298836	0.199555361462308	0.641713767520763	not significant	CONTROL	no	1869.0	0.19265864312402373
ENSMUSG00000049164	248.305489593623	-0.132325037528297	0.170492995550026	0.221308195402842	0.663233850274479	not significant	CONTROL	no	1885.0	0.1783333162752517
ENSMUSG00000031812	1032.06915062188	-0.132182463633176	0.171624832660679	0.221499788141854	0.663233850274479	not significant	CONTROL	no	1993.0	0.1783333162752517
ENSMUSG00000015335	233.810013155675	-0.13216938058888	0.211649630108992	0.181310759841612	0.624490286856726	not significant	CONTROL	no	304.0	0.2044743121294474
ENSMUSG00000035181	73.0444883897725	-0.132063288417798	0.218413481788368	0.16723916051702	0.608829224026007	not significant	CONTROL	no	1444.0	0.2155045094427683
ENSMUSG00000030868	153.952486823252	-0.131954388973123	0.183755231101163	0.21701127361933	0.658576787492573	not significant	CONTROL	no	893.0	0.1813935807020727
ENSMUSG00000030347	60.7884412771548	-0.131906972083064	0.224123691866845	0.149671596902341	0.577557825551022	not significant	CONTROL	no	767.0	0.23840452734837708
ENSMUSG00000048271	214.821067159187	-0.13189226076966	0.160987873718526	0.220984827196872	0.663233850274479	not significant	CONTROL	no	5626.0	0.1783333162752517
ENSMUSG00000020652	85.5653888395078	-0.13187439468977	0.198106628376715	0.204255529325601	0.646769600996364	not significant	CONTROL	no	2830.0	0.18925040068553117
ENSMUSG00000038628	173.777896079988	-0.13171859867263	0.222300908852699	0.157041823105389	0.589887335271133	not significant	CONTROL	no	2502.0	0.2292309279212159
ENSMUSG00000042694	73.91652140376	-0.131682993072448	0.158700929516291	0.220136898765731	0.662694567331238	not significant	CONTROL	no	530.0	0.17868658967408482
ENSMUSG00000022724	260.789752962741	-0.131652665610642	0.148556936547477	0.214353435933085	0.654840611030212	not significant	CONTROL	no	565.0	0.1838643949298951
ENSMUSG00000021306	35.7322848548432	-0.131610413808468	0.194316780925918	0.209718892564536	0.6513481408977	not significant	CONTROL	no	989.0	0.18618682209679177
ENSMUSG00000022952	10.5205057730839	-0.131359502723212	0.255842686986903	0.0229168067668491	0.257113544147121	not significant	CONTROL	no	4192.0	0.5898750451252256
ENSMUSG00000048402	29.3816867108157	-0.131353901301786	0.239790179836358	0.0931621740949338	0.484820653037411	not significant	CONTROL	no	1656.0	0.31441888779158034
ENSMUSG00000039108	146.631092286715	-0.131301510882163	0.158664985012469	0.221500064328062	0.663233850274479	not significant	CONTROL	no	1168.0	0.1783333162752517
ENSMUSG00000037740	455.377323275309	-0.131263393531706	0.167789098918053	0.226940681120123	0.669866359905889	not significant	CONTROL	no	3641.0	0.1740118315447411
ENSMUSG00000002307	528.103286960484	-0.131157769758939	0.161281076160391	0.223580278965575	0.665552558422717	not significant	CONTROL	no	191.0	0.17681764277132517
ENSMUSG00000036315	294.700357603552	-0.131065415561428	0.199833113096382	0.204219351207689	0.646769600996364	not significant	CONTROL	no	175.0	0.18925040068553117
ENSMUSG00000041231	122.565932906357	-0.130893738978925	0.197503928953033	0.206254617877522	0.64904083475092	not significant	CONTROL	no	1020.0	0.1877279784706615
ENSMUSG00000020262	41.5299014563537	-0.130805582921526	0.201939089034649	0.199395415075369	0.641713767520763	not significant	CONTROL	no	4059.0	0.19265864312402373
ENSMUSG00000021245	228.691595883461	-0.130795719175905	0.15032029342029	0.218678967627366	0.660498749194299	not significant	CONTROL	no	1210.0	0.18012800048477307
ENSMUSG00000074825	73.2652218808925	-0.130721759581005	0.193496474467216	0.212630627525161	0.653095923625427	not significant	CONTROL	no	2693.0	0.18502302693057399
ENSMUSG00000022704	70.5236659903281	-0.130531977889147	0.213832910807179	0.17764421026849	0.619498897792944	not significant	CONTROL	no	1666.0	0.20795946198019888
ENSMUSG00000024042	36.0781705168729	-0.130492663904115	0.207856970025405	0.189251246194414	0.632183645308248	not significant	CONTROL	no	2036.0	0.19915674361863933
ENSMUSG00000021368	64.7099967465486	-0.130483050687389	0.188541582903793	0.217475969885765	0.659057684440195	not significant	CONTROL	no	213.0	0.18107657184348813
ENSMUSG00000024146	213.617327338182	-0.130309148753277	0.128381514620255	0.194024297914357	0.637024168893114	not significant	CONTROL	no	771.0	0.1958440900856983
ENSMUSG00000020544	78.2013495972074	-0.130209791641625	0.214256569846677	0.177085310369433	0.618725359760369	not significant	CONTROL	no	382.0	0.20850208314230767
ENSMUSG00000069049	58.3131362309451	-0.130118771567852	0.220978659302537	0.158380632640052	0.592904297945264	not significant	CONTROL	no	346.0	0.22701540145610505
ENSMUSG00000051339	36.6542370823449	-0.130064309545695	0.199035771733607	0.206241582596924	0.64904083475092	not significant	CONTROL	no	4702.0	0.1877279784706615
ENSMUSG00000036916	75.5257596637336	-0.13003046236683	0.224014186612508	0.149066006463561	0.576518108465816	not significant	CONTROL	no	1652.0	0.23918704694123777
ENSMUSG00000040472	174.755497208396	-0.129977882745236	0.166498126431874	0.228527186752497	0.671861739393218	not significant	CONTROL	no	977.0	0.1727200900362036
ENSMUSG00000059060	14.0092947389578	-0.129901912166605	0.231360629328837	0.123666412470356	0.538259147150459	not significant	CONTROL	no	735.0	0.26900858106190284
ENSMUSG00000030042	648.880810401875	-0.129872526937641	0.165147906259405	0.230343429056563	0.672798590207334	not significant	CONTROL	no	1325.0	0.172114927236626
ENSMUSG00000040820	37.8973247949125	-0.129861748719995	0.2277785109954	0.136622566580336	0.557084650975327	not significant	CONTROL	no	2915.0	0.25407880723531456
ENSMUSG00000034192	1432.54135166015	-0.129853843281297	0.153186046160521	0.223951954696824	0.665864279151092	not significant	CONTROL	no	307.0	0.17661428257505718
ENSMUSG00000038822	30.1365510649968	-0.129829766361518	0.233638440663893	0.114754040927863	0.523212347973407	not significant	CONTROL	no	812.0	0.2813220150786044
ENSMUSG00000029110	349.76805614016	-0.12972617579576	0.19617321284541	0.208696990680011	0.650532385053338	not significant	CONTROL	no	2059.0	0.18673107834932942
ENSMUSG00000030270	8.44079142381019	-0.129689169921113	0.24488277607125	0.0661203288570925	0.422369961869016	not significant	CONTROL	no	951.0	0.3743069755556921
ENSMUSG00000027905	397.15572848817	-0.129431205722661	0.239903234089696	0.0882402613980541	0.472569453393668	not significant	CONTROL	no	283.0	0.3255343543314999
ENSMUSG00000021494	307.116923460786	-0.129410784675277	0.18081641522854	0.2263424953664	0.669393799000001	not significant	CONTROL	no	188.0	0.1743183150923073
ENSMUSG00000068758	7.68185311439084	-0.12927576463006	0.249260479785805	0.0435364961719432	0.35045959478616	not significant	CONTROL	no	588.0	0.45536204552308823
ENSMUSG00000029328	2192.52043852641	-0.129243684777818	0.179363532603362	0.230606051772365	0.672798590207334	not significant	CONTROL	no	1408.0	0.172114927236626
ENSMUSG00000046546	24.3841150843708	-0.12905764993658	0.234482455814207	0.110520429130134	0.519221238032188	not significant	CONTROL	no	926.0	0.2846475516245889
ENSMUSG00000024691	196.570728275282	-0.129028676888696	0.172519191385029	0.230213345331669	0.672798590207334	not significant	CONTROL	no	1167.0	0.172114927236626
ENSMUSG00000020063	195.13185785006	-0.128962614730258	0.19484018470109	0.215320135903945	0.655956165076144	not significant	CONTROL	no	1632.0	0.18312518181583862
ENSMUSG00000019857	250.251984266165	-0.12895619687719	0.176616081717648	0.229157090520699	0.67188168262678	not significant	CONTROL	no	1351.0	0.172707198830716
ENSMUSG00000038538	595.026515771092	-0.128924589517898	0.127726661387807	0.197262508471422	0.640222369756485	not significant	CONTROL	no	10479.0	0.19366915541513555
ENSMUSG00000027615	30.2529441699176	-0.128921527986375	0.233651189379258	0.113279440923555	0.5220229707766	not significant	CONTROL	no	960.0	0.2823103861509399
ENSMUSG00000032370	88.5042521129092	-0.128843095688709	0.185301465578833	0.225176192754266	0.668029520257811	not significant	CONTROL	no	709.0	0.17520434560559417
ENSMUSG00000028483	106.332676762907	-0.128790826856468	0.178584254171296	0.228371545199313	0.671861739393218	not significant	CONTROL	no	993.0	0.1727200900362036
ENSMUSG00000037169	675.535412680557	-0.128742936956872	0.220532969759677	0.194807348586308	0.637877573856807	not significant	CONTROL	no	916.0	0.19526266626378302
ENSMUSG00000044317	19.3598021150144	-0.128697624615546	0.240467049824307	0.0836856940373013	0.462962593137289	not significant	CONTROL	no	925.0	0.3344540980756883
ENSMUSG00000033669	102.607156217828	-0.128666858576158	0.206068063579323	0.194935797845076	0.637877573856807	not significant	CONTROL	no	581.0	0.19526266626378302
ENSMUSG00000032531	73.105142778244	-0.128590613538801	0.233543583620177	0.114492277582735	0.523012169128217	not significant	CONTROL	no	1715.0	0.2814882061159956
ENSMUSG00000040464	79.3323820659911	-0.128576165237909	0.235779274252888	0.105381410189018	0.510840369697873	not significant	CONTROL	no	1801.0	0.29171478947391516
ENSMUSG00000072235	1787.95598382299	-0.128567479178787	0.205930378229918	0.196208450891705	0.639596951474055	not significant	CONTROL	no	200.0	0.1940936149088408
ENSMUSG00000017428	2237.87826129826	-0.128520891883163	0.185822883194695	0.238145623166629	0.679478194363917	not significant	CONTROL	no	1539.0	0.1678244759725157
ENSMUSG00000096910	253.638177053751	-0.128476397004673	0.149771848703492	0.225069434078241	0.668029520257811	not significant	CONTROL	no	4048.0	0.17520434560559417
ENSMUSG00000052384	32.7086658856115	-0.128464733145381	0.213147357948889	0.180244558491633	0.62382481374779	not significant	CONTROL	no	250.0	0.20493735439546543
ENSMUSG00000026659	158.22859231198	-0.128395138391042	0.183544260243625	0.227641063903727	0.6710035178404	not significant	CONTROL	no	1073.0	0.17327520296860982
ENSMUSG00000026914	788.400314500441	-0.128380058586078	0.22351694255714	0.167883256904541	0.608871055173911	not significant	CONTROL	no	299.0	0.21547467116971564
ENSMUSG00000055850	501.05987944678	-0.128334276616525	0.216562129975431	0.171151496649675	0.612451481953431	not significant	CONTROL	no	872.0	0.21292831015444455
ENSMUSG00000023027	211.210677551266	-0.128236501113541	0.191209807586183	0.220500788743482	0.66313673400532	not significant	CONTROL	no	1288.0	0.17839691397618693
ENSMUSG00000024542	167.87810689827	-0.128128418946192	0.161575074986155	0.234346513083348	0.676274745508992	not significant	CONTROL	no	296.0	0.16987683036391546
ENSMUSG00000029998	147.575819614488	-0.12811460056304	0.203435068872966	0.203111040431955	0.645888032200191	not significant	CONTROL	no	2710.0	0.18984276251919835
ENSMUSG00000026154	56.7505183162785	-0.127882033798726	0.227572447181146	0.136325374752281	0.556693831782292	not significant	CONTROL	no	315.0	0.25438359068830946
ENSMUSG00000025758	1526.75783736862	-0.127644423084809	0.195108430997881	0.209054928772983	0.650918855729138	not significant	CONTROL	no	67.0	0.18647314769224238
ENSMUSG00000034432	410.126547880675	-0.127559673128367	0.166893265560342	0.234984343365297	0.676360748705311	not significant	CONTROL	no	1091.0	0.16982160378765382
ENSMUSG00000017707	208.177245658599	-0.127363891162674	0.201667948083458	0.206332161211483	0.64904083475092	not significant	CONTROL	no	2172.0	0.1877279784706615
ENSMUSG00000057113	29341.9509022553	-0.127297267685939	0.161807375305568	0.235162180752815	0.676524581273828	not significant	CONTROL	no	530.0	0.1697164188481263
ENSMUSG00000044452	72.5589029538755	-0.127296375899707	0.190939043031798	0.223148875941445	0.665520672858333	not significant	CONTROL	no	3621.0	0.17683844962753945
ENSMUSG00000036863	10.0612379296684	-0.127285407188328	0.231918377773331	0.119065437910222	0.529054551027509	not significant	CONTROL	no	1424.0	0.27649954537732424
ENSMUSG00000034707	161.859713969102	-0.127212847285092	0.16823583736633	0.236607960466073	0.67796419389595	not significant	CONTROL	no	2122.0	0.16879324242208202
ENSMUSG00000059820	403.289781484762	-0.127211732836285	0.153168879022624	0.232216673162989	0.673805307158233	not significant	CONTROL	no	2195.0	0.17146557266558707
ENSMUSG00000053799	66.2741980677415	-0.127066396776789	0.226065011088735	0.140885281594571	0.564271594034289	not significant	CONTROL	no	1084.0	0.24851181197463904
ENSMUSG00000057969	22.4335811849504	-0.127052339072343	0.227466298889209	0.135819192075334	0.556307241165105	not significant	CONTROL	no	1502.0	0.25468528703458015
ENSMUSG00000028389	18.4718804994957	-0.12698483294603	0.209018873347269	0.192243502482774	0.635019851912168	not significant	CONTROL	no	1627.0	0.19721269763535493
ENSMUSG00000037058	524.396125817831	-0.126695843601533	0.21315804069584	0.186806460892819	0.628432822168272	not significant	CONTROL	no	934.0	0.2017411404456986
ENSMUSG00000062797	279.361173278696	-0.126681598801364	0.20002525511344	0.210882324668281	0.652500922421922	not significant	CONTROL	no	1427.0	0.18541887003953955
ENSMUSG00000055799	564.899267479283	-0.126620031751098	0.167928947200791	0.238885628084257	0.679486919147765	not significant	CONTROL	yes	985.0	0.1678188994857562	TCF7L1
ENSMUSG00000031731	613.282152220673	-0.126613758915411	0.111650632227993	0.178767595466252	0.621239061662385	not significant	CONTROL	no	762.0	0.20674124494108795
ENSMUSG00000062248	648.830932281295	-0.126605304340788	0.219895223259762	0.164376536167595	0.604712059985543	not significant	CONTROL	no	274.0	0.21845137001991355
ENSMUSG00000045519	9.34890809092791	-0.126477077022542	0.241583647491461	0.07042360486263	0.4304002352836	not significant	CONTROL	no	169.0	0.3661274999291644
ENSMUSG00000047710	365.087828549785	-0.126436545775021	0.164934138663732	0.239083186455034	0.679810085520811	not significant	CONTROL	no	1390.0	0.16761239660270294
ENSMUSG00000006818	731.897154199174	-0.126428559010286	0.214683219822878	0.176699981025831	0.618313731138437	not significant	CONTROL	no	4966.0	0.20879110884410118
ENSMUSG00000034110	15.3419876805692	-0.126196674741738	0.228386708565557	0.130237742830955	0.549725651680862	not significant	CONTROL	no	3202.0	0.25985399721013686
ENSMUSG00000013089	1538.03120594074	-0.126153842130494	0.133537812499924	0.215500691412672	0.656076546528786	not significant	CONTROL	no	2164.0	0.18304548715534696
ENSMUSG00000025940	87.324909533352	-0.126082246691134	0.210012592369296	0.191522962393561	0.634253012705674	not significant	CONTROL	no	853.0	0.19773746119989763
ENSMUSG00000020078	234.550001021287	-0.12603832402214	0.192259217606723	0.223603029577757	0.665552558422717	not significant	CONTROL	no	1513.0	0.17681764277132517
ENSMUSG00000003269	231.838670514794	-0.126003675993509	0.174279854409237	0.24219380239419	0.682200081655941	not significant	CONTROL	no	1127.0	0.16608823294573902
ENSMUSG00000040270	27.8961742763275	-0.126001890669175	0.207064418222892	0.195982537909672	0.639596951474055	not significant	CONTROL	no	5815.0	0.1940936149088408
ENSMUSG00000004896	54.4065154731018	-0.125984740586377	0.190111252027899	0.228856144706885	0.671861739393218	not significant	CONTROL	no	1312.0	0.1727200900362036
ENSMUSG00000038252	1446.48557820813	-0.125943387770293	0.166749570227557	0.24088964721504	0.680900171552897	not significant	CONTROL	no	230.0	0.16691655640108552
ENSMUSG00000019978	847.086097501493	-0.125923111709934	0.221604570531116	0.163642643697698	0.603006502803407	not significant	CONTROL	no	1223.0	0.21967800441638466
ENSMUSG00000031755	34.9234054935978	-0.125776848608092	0.235261586377164	0.101319801468223	0.502503414492252	not significant	CONTROL	no	325.0	0.2988609828823881
ENSMUSG00000041046	20.4274526528755	-0.125712631668614	0.243463899803967	0.0584448039538688	0.401999891438252	not significant	CONTROL	no	740.0	0.395774064198551
ENSMUSG00000032215	437.05655378892	-0.125675097979768	0.187704197070116	0.22283086582945	0.665519495833035	not significant	CONTROL	no	999.0	0.1768392177119354
ENSMUSG00000032024	72.5184856419744	-0.125437038767501	0.186385370967363	0.231765761306127	0.673805307158233	not significant	CONTROL	no	2712.0	0.17146557266558707
ENSMUSG00000022035	1030.57269904595	-0.125350012302752	0.180151035973795	0.238178809180492	0.679478194363917	not significant	CONTROL	no	1451.0	0.1678244759725157
ENSMUSG00000027361	98.3304008054561	-0.125348430011873	0.187516617054342	0.231308954230825	0.673403334685551	not significant	CONTROL	no	2791.0	0.171724737321337
ENSMUSG00000027243	24.3184346634076	-0.125232358549495	0.218366160244165	0.168867930865374	0.609822583308035	not significant	CONTROL	no	815.0	0.2147964966245308
ENSMUSG00000079391	5.37891233541785	-0.125199529374383	0.25470096491274	0.0081698118404591	0.14072310201135	not significant	CONTROL	no	1137.0	0.8516346001312963
ENSMUSG00000040687	49.1026112894188	-0.125184156246426	0.206290297248199	0.201203233654354	0.643322061030172	not significant	CONTROL	no	1042.0	0.19157155536258907
ENSMUSG00000040234	254.432710590151	-0.125099447774212	0.228572198789194	0.128472021483808	0.547110838207624	not significant	CONTROL	no	1410.0	0.261924681809732
ENSMUSG00000032842	19.9217466626516	-0.12500867539545	0.214040077934126	0.179942107985369	0.623080876638207	not significant	CONTROL	no	272.0	0.2054555777421096
ENSMUSG00000075590	7.34577100365321	-0.124983058999227	0.233465288241658	0.105161835669867	0.51058789304382	not significant	CONTROL	no	1627.0	0.2919294873120255
ENSMUSG00000023940	535.129253930225	-0.124971675247983	0.153713038080778	0.240178066363455	0.680752212503864	not significant	CONTROL	no	1817.0	0.16701093849088752
ENSMUSG00000004961	8.50081551929535	-0.124918868749942	0.235968007481717	0.0932496583441291	0.485090564166805	not significant	CONTROL	no	336.0	0.3141771730551245
ENSMUSG00000079036	122.021109193373	-0.124817280119972	0.178090663295605	0.240270150252678	0.680752212503864	not significant	CONTROL	no	964.0	0.16701093849088752
ENSMUSG00000022463	1068.24749397739	-0.124792963795753	0.139048878925207	0.230018946780429	0.672672076453774	not significant	CONTROL	no	1465.0	0.17219660010632037
ENSMUSG00000031657	317.646465917348	-0.124779145140657	0.210709347943421	0.190017299110726	0.632553654864446	not significant	CONTROL	no	1049.0	0.1989026305896792
ENSMUSG00000069910	107.975290005299	-0.124770815984787	0.204813977619749	0.204459086466795	0.647223097964645	not significant	CONTROL	no	508.0	0.1889459921071738
ENSMUSG00000054362	6.94093578016072	-0.124752333834251	0.243297406088818	0.0564826332943843	0.394885514802988	not significant	CONTROL	no	102.0	0.4035287967686737
ENSMUSG00000015880	480.276545931314	-0.124630858372763	0.150240234132158	0.238832668802413	0.679478194363917	not significant	CONTROL	no	587.0	0.1678244759725157
ENSMUSG00000061894	47.0610818854505	-0.12458037090486	0.187524680637368	0.232690264885326	0.674400663433339	not significant	CONTROL	no	2060.0	0.1710820111512611
ENSMUSG00000020427	12.0401855999599	-0.124320487366492	0.247222535559031	0.0354806265715557	0.322655714497129	not significant	CONTROL	no	1421.0	0.49126063877755133
ENSMUSG00000024493	1120.77594703968	-0.124266287946244	0.144971948447482	0.234990425863604	0.676360748705311	not significant	CONTROL	no	218.0	0.16982160378765382
ENSMUSG00000027742	44.5666985855598	-0.124239805243773	0.222625000543969	0.151884834399066	0.581534877616215	not significant	CONTROL	no	1172.0	0.2354242332966181
ENSMUSG00000031703	140.317576327603	-0.124199314007208	0.18214570430715	0.239292365299965	0.679810085520811	not significant	CONTROL	no	1293.0	0.16761239660270294
ENSMUSG00000007670	987.733919646513	-0.124037118495888	0.162462142061173	0.247655606207522	0.68734903218672	not significant	CONTROL	no	1645.0	0.16282267449834645
ENSMUSG00000021009	34.2269116051723	-0.123995090934181	0.20615451197432	0.202646351202241	0.645584574668039	not significant	CONTROL	no	1812.0	0.1900468550155163
ENSMUSG00000041846	455.032475170444	-0.123947826357701	0.141009732269037	0.232839904290897	0.674603334714511	not significant	CONTROL	no	1263.0	0.17095151632717412
ENSMUSG00000004642	341.452786409282	-0.123830646506256	0.224108456706759	0.147337765323361	0.574132482385938	not significant	CONTROL	no	760.0	0.24098788159100376
ENSMUSG00000026831	37.6679493206974	-0.123731848767968	0.217694211534522	0.170440524310283	0.612113815968744	not significant	CONTROL	no	248.0	0.21316781796646822
ENSMUSG00000020389	7.16631964163653	-0.123648597553084	0.239449527266964	0.0716816623615611	0.431388669775564	not significant	CONTROL	no	196.0	0.3651312656279338
ENSMUSG00000021868	212.222785120248	-0.123625623840751	0.223939733461468	0.146061542207449	0.571448475530953	not significant	CONTROL	no	869.0	0.24302292152654364
ENSMUSG00000040521	117.514418584865	-0.123540522846184	0.225446535604352	0.140282363355503	0.563238651691805	not significant	CONTROL	no	191.0	0.24930754981678716
ENSMUSG00000020444	320.587611663162	-0.123503172067731	0.164764576341076	0.249883588901745	0.68959768941294	not significant	CONTROL	no	280.0	0.16140420234124858
ENSMUSG00000040396	147.210293926572	-0.123467783278443	0.183191326941401	0.239929593331851	0.6806084423217	not significant	CONTROL	no	3740.0	0.16710266818321676
ENSMUSG00000054717	3273.46788933722	-0.123465049481106	0.219205461211984	0.182295001484838	0.625674300711192	not significant	CONTROL	no	1875.0	0.20365168310547815
ENSMUSG00000029538	912.258655099754	-0.123442419066405	0.193864403411226	0.224736634436594	0.667398217268203	not significant	CONTROL	no	364.0	0.17561495775257185
ENSMUSG00000020719	1887.9591842933	-0.123402674295266	0.151242049946272	0.246206272202438	0.685969267382993	not significant	CONTROL	no	1498.0	0.16369534100601896
ENSMUSG00000022248	154.74734710265	-0.1233685299523	0.217660550265246	0.171612770270837	0.612793476224049	not significant	CONTROL	no	361.0	0.2126858668333146
ENSMUSG00000039356	611.829835112253	-0.123236049328647	0.16783393208253	0.250213526195003	0.689757309658042	not significant	CONTROL	no	782.0	0.16130368841698106
ENSMUSG00000010154	50.7888229008406	-0.12305232897749	0.240693145859748	0.0646239526779541	0.417709355254417	not significant	CONTROL	no	124.0	0.3791257979216831
ENSMUSG00000030539	201.967445578727	-0.12296549847337	0.233784964193171	0.100978805556704	0.502068966393412	not significant	CONTROL	no	1195.0	0.2992366221640417
ENSMUSG00000020387	65.3313653302437	-0.122935098734706	0.200791753995223	0.216242235458344	0.657073405780272	not significant	CONTROL	no	4159.0	0.18238610997674307
ENSMUSG00000022151	125.77515637151	-0.122755777465736	0.188673214901922	0.238080937203062	0.679478194363917	not significant	CONTROL	no	1187.0	0.1678244759725157
ENSMUSG00000051978	300.890395130356	-0.122728305172055	0.151856113379705	0.246553243814804	0.686221293923307	not significant	CONTROL	no	522.0	0.16353580961137346
ENSMUSG00000014355	256.77327032435	-0.122680104225459	0.152377693889269	0.247410820086766	0.687229850858997	not significant	CONTROL	no	2847.0	0.16289798453510623
ENSMUSG00000007036	71.7797478390782	-0.122663391176812	0.219038015902835	0.16463265213612	0.604722444844536	not significant	CONTROL	no	237.0	0.21844391184514164
ENSMUSG00000026662	333.248779272817	-0.122658916835426	0.169101142162401	0.249548687938721	0.68959768941294	not significant	CONTROL	no	3765.0	0.16140420234124858
ENSMUSG00000041079	44.2291571703458	-0.122486621715893	0.19000810914303	0.235008250209939	0.676360748705311	not significant	CONTROL	no	988.0	0.16982160378765382
ENSMUSG00000015672	104.780231218976	-0.122445154171526	0.205639396205921	0.207125314562422	0.649621560340442	not significant	CONTROL	no	828.0	0.18733956969438012
ENSMUSG00000031107	209.21496476693	-0.12236335337003	0.180544635826043	0.245462893716703	0.685722732758787	not significant	CONTROL	no	657.0	0.16385145276876534
ENSMUSG00000041124	151.69162467094	-0.122242323910432	0.172738624404452	0.250290601494634	0.689757309658042	not significant	CONTROL	no	1559.0	0.16130368841698106
ENSMUSG00000041406	391.160484380615	-0.122221334244893	0.140138042737323	0.238073998077729	0.679478194363917	not significant	CONTROL	no	394.0	0.1678244759725157
ENSMUSG00000030327	104.70515065884	-0.122191988898061	0.205766571434479	0.20449379473837	0.647223097964645	not significant	CONTROL	no	1556.0	0.1889459921071738
ENSMUSG00000027176	319.52320237053	-0.122166957775515	0.162837973039099	0.251982465687558	0.690560670178027	not significant	CONTROL	no	513.0	0.16079815985718587
ENSMUSG00000029536	79.3641982049521	-0.122153128664885	0.171222847756651	0.251318272926917	0.690238014211882	not significant	CONTROL	no	1303.0	0.16100112602420874
ENSMUSG00000029326	77.1820989375846	-0.122025889041286	0.213067819372282	0.184054967180631	0.627131498131852	not significant	CONTROL	no	465.0	0.20264138592323516
ENSMUSG00000026349	334.671562691251	-0.121999915643026	0.19606282749473	0.22701273872631	0.669921232657338	not significant	CONTROL	no	4505.0	0.1739762573487913
ENSMUSG00000024456	679.771397161846	-0.121946534414928	0.168258165749393	0.253226046172471	0.691845154948402	not significant	CONTROL	no	1743.0	0.1599910961161892
ENSMUSG00000019841	115.930671167544	-0.121906091220404	0.177752616340196	0.248778800284695	0.689062127532493	not significant	CONTROL	no	990.0	0.16174161927069963
ENSMUSG00000071078	354.21674680907	-0.121822168339291	0.149202094562736	0.247372819912638	0.687229850858997	not significant	CONTROL	no	652.0	0.16289798453510623
ENSMUSG00000059586	241.028990061518	-0.121571279023679	0.204108479745585	0.210952460637618	0.652500922421922	not significant	CONTROL	no	230.0	0.18541887003953955
ENSMUSG00000052748	230.280823620598	-0.121532432407729	0.151500168434214	0.250767884236431	0.68980161894889	not significant	CONTROL	no	763.0	0.1612757906880477
ENSMUSG00000015757	763.949984130751	-0.121507606934472	0.133228099101281	0.231191513582112	0.673389539222904	not significant	CONTROL	no	1935.0	0.17173363444786502
ENSMUSG00000048495	73.7333672424067	-0.121489691327147	0.220021693439713	0.160957009116429	0.596969909356387	not significant	CONTROL	no	262.0	0.22404755920535105
ENSMUSG00000047466	139.088304917749	-0.121407846276076	0.215312909640736	0.179106117638585	0.621622379235446	not significant	CONTROL	no	3645.0	0.20647335874461054
ENSMUSG00000034800	11.5492859499857	-0.121401374491778	0.2317266350762	0.105832686913014	0.511150069448219	not significant	CONTROL	no	2276.0	0.29145157586332304
ENSMUSG00000037820	11.984666695554	-0.121377091899027	0.229770110292646	0.116341582612485	0.525524382620046	not significant	CONTROL	no	1402.0	0.2794071293185488
ENSMUSG00000024218	191.354951425726	-0.121361985377783	0.164303126203989	0.254372592252084	0.692341915429987	not significant	CONTROL	no	534.0	0.15967937474577762
ENSMUSG00000003526	67.2094952539358	-0.121307777202433	0.188344572769294	0.235669281597373	0.676698280850648	not significant	CONTROL	no	454.0	0.16960492683857256
ENSMUSG00000028107	157.949174313081	-0.121306658817998	0.126629701146479	0.220875719278307	0.663233850274479	not significant	CONTROL	no	344.0	0.1783333162752517
ENSMUSG00000035683	175.688853873846	-0.121289296314506	0.211259124046705	0.187854331128612	0.629918857396934	not significant	CONTROL	no	791.0	0.20071539031523858
ENSMUSG00000031483	174.361805160633	-0.121235511654798	0.132746967268537	0.253436109624893	0.691845154948402	not significant	CONTROL	no	3695.0	0.1599910961161892
ENSMUSG00000064357	22659.4839351575	-0.121234032374801	0.18363621697379	0.245178196692979	0.68550287216471	not significant	CONTROL	no	3.0	0.16399072123526867
ENSMUSG00000042195	333.633066511235	-0.121226941184053	0.193846867151152	0.233169213400182	0.674640220373291	not significant	CONTROL	no	1186.0	0.17092777081730956
ENSMUSG00000021385	63.1639087812627	-0.120985920798568	0.225623359387992	0.136262166735477	0.556669319661165	not significant	CONTROL	no	2817.0	0.25440271379101526
ENSMUSG00000019773	454.514098750821	-0.120985555230107	0.199366045991326	0.202690958216719	0.645584574668039	not significant	CONTROL	no	414.0	0.1900468550155163
ENSMUSG00000037669	117.029774980184	-0.120934062151867	0.160284137301465	0.255819064879164	0.693213796672311	not significant	CONTROL	no	1858.0	0.1591328023357506
ENSMUSG00000063334	499.927065549315	-0.120871449354475	0.144325431139963	0.249845878780971	0.68959768941294	not significant	CONTROL	no	3.0	0.16140420234124858
ENSMUSG00000022394	470.371277357499	-0.120717656053543	0.161165284188798	0.256737041442574	0.693341956485234	not significant	CONTROL	no	1184.0	0.15905251836651826
ENSMUSG00000037262	201.430049905454	-0.120673569943876	0.155989576277442	0.254989973429728	0.692341915429987	not significant	CONTROL	no	292.0	0.15967937474577762
ENSMUSG00000030986	71.237085354419	-0.120664333867682	0.215822833005181	0.177558556456732	0.619408294155798	not significant	CONTROL	no	289.0	0.2080229835417472
ENSMUSG00000020952	307.683428403618	-0.120622727068643	0.114840932621622	0.199979696397576	0.641713767520763	not significant	CONTROL	no	174.0	0.19265864312402373
ENSMUSG00000056019	16.1445917667802	-0.120614765511553	0.222344600294985	0.151560313642357	0.580618821798949	not significant	CONTROL	no	400.0	0.23610888984273487
ENSMUSG00000034210	239.022307123103	-0.120597125550923	0.1390717974743	0.242715365114203	0.682708283586673	not significant	CONTROL	no	425.0	0.16576482763879094
ENSMUSG00000038774	157.872113543554	-0.120570535335136	0.175028599741906	0.254437530271352	0.692341915429987	not significant	CONTROL	no	895.0	0.15967937474577762
ENSMUSG00000048012	74.1531403439289	-0.120502127262199	0.180443406705935	0.249771001243612	0.68959768941294	not significant	CONTROL	no	6439.0	0.16140420234124858
ENSMUSG00000041506	592.889024523845	-0.120458423972068	0.150044688942331	0.253441183496408	0.691845154948402	not significant	CONTROL	no	82.0	0.1599910961161892
ENSMUSG00000038722	417.399823146347	-0.120302670459424	0.172505541355889	0.256238992525074	0.693213796672311	not significant	CONTROL	no	196.0	0.1591328023357506
ENSMUSG00000037579	8.12477970135561	-0.120166506419602	0.242253312458494	0.042712290487706	0.346995641814725	not significant	CONTROL	no	298.0	0.4596759798134553
ENSMUSG00000039814	108.087835862808	-0.120134757444136	0.193801685551578	0.234664766182241	0.676274745508992	not significant	CONTROL	no	768.0	0.16987683036391546
ENSMUSG00000032462	105.730880583232	-0.120132996434964	0.189869446701239	0.242725127331425	0.682708283586673	not significant	CONTROL	no	3062.0	0.16576482763879094
ENSMUSG00000021932	236.980613374242	-0.120044553275253	0.213547014859107	0.181871030084437	0.625006701670438	not significant	CONTROL	no	522.0	0.204115325883306
ENSMUSG00000042787	57.444710485118	-0.120017074721877	0.170102155817941	0.256608300961405	0.693341956485234	not significant	CONTROL	no	2683.0	0.15905251836651826
ENSMUSG00000099689	25.484025864696	-0.120013273124409	0.207840466551301	0.202772205264775	0.645675628595035	not significant	CONTROL	no	2197.0	0.18998560598450673
ENSMUSG00000021400	105.965757598336	-0.119978732621747	0.201692303468892	0.217359580768076	0.658851575891482	not significant	CONTROL	no	453.0	0.18121241094683635
ENSMUSG00000062110	35.5992029932484	-0.119960546585147	0.207570415930087	0.205116362137534	0.648440050127918	not significant	CONTROL	no	1490.0	0.1881301693133479
ENSMUSG00000040040	27.622894377129	-0.119944550928759	0.196880456252433	0.225675369472003	0.668640102503962	not significant	CONTROL	no	481.0	0.17480757962216853
ENSMUSG00000028018	131.116964192911	-0.119853289947701	0.212918974217098	0.185486166983886	0.627758175301381	not significant	CONTROL	no	1334.0	0.20220762275656357
ENSMUSG00000019373	402.741078007187	-0.119839889398894	0.197390034903807	0.228141477929705	0.671796494686411	not significant	CONTROL	no	263.0	0.1727622665591367
ENSMUSG00000022407	449.591290207778	-0.119761641785991	0.110544038675371	0.192874011515465	0.635555568068985	not significant	CONTROL	no	2201.0	0.19684647209549297
ENSMUSG00000005683	794.331216137821	-0.119696045850154	0.19476686458184	0.230030634742682	0.672672076453774	not significant	CONTROL	no	1350.0	0.17219660010632037
ENSMUSG00000028391	80.5276428568853	-0.11965849290651	0.173371797904028	0.25805964232894	0.694430798039485	not significant	CONTROL	no	1148.0	0.15837102642315845
ENSMUSG00000022269	4.93390455914934	-0.119632165302379	0.242409635936057	0.0391466370164506	0.335360090437959	not significant	CONTROL	no	1176.0	0.47448862191436003
ENSMUSG00000033364	186.199736620457	-0.11953801284263	0.177724419345909	0.253577638754785	0.691940264917135	not significant	CONTROL	no	3883.0	0.1599313964921481
ENSMUSG00000037722	176.196281199974	-0.119492676269457	0.196705439934094	0.231027691911099	0.673204118092317	not significant	CONTROL	no	2008.0	0.17185323604247185
ENSMUSG00000025899	230.739308019221	-0.119381791781279	0.150410720486138	0.259699473797968	0.6965213889644	not significant	CONTROL	no	5558.0	0.15706554260457642
ENSMUSG00000032397	690.574051194179	-0.119346368486581	0.167969970943135	0.260293525438611	0.697228269943967	not significant	CONTROL	no	957.0	0.1566250122221667
ENSMUSG00000021176	20.8889274266684	-0.119304010309624	0.204827141114322	0.211176317172694	0.65275955180029	not significant	CONTROL	no	382.0	0.18524676444748117
ENSMUSG00000009030	88.0546585508327	-0.11929750115113	0.212347760325415	0.189307384757441	0.632216104220597	not significant	CONTROL	no	1760.0	0.19913444572348377
ENSMUSG00000026608	155.187841392391	-0.119252004060612	0.196926034940207	0.229970875856116	0.672672076453774	not significant	CONTROL	no	1033.0	0.17219660010632037
ENSMUSG00000039754	60.6216665589644	-0.119249323736714	0.188997636315903	0.244221597077443	0.685175814022691	not significant	CONTROL	no	852.0	0.16419797556915072
ENSMUSG00000036875	182.550198887638	-0.119216599195485	0.2169643644536	0.172707460231301	0.613965779402269	not significant	CONTROL	no	869.0	0.21185583444666728
ENSMUSG00000029474	157.686607114242	-0.119095969514802	0.193245798130428	0.237863722853898	0.679478194363917	not significant	CONTROL	no	3067.0	0.1678244759725157
ENSMUSG00000038172	245.824549034391	-0.118907126146027	0.19636524275276	0.22090028824762	0.663233850274479	not significant	CONTROL	no	6837.0	0.1783333162752517
ENSMUSG00000025008	26.3897174232521	-0.118865937627702	0.202223798589255	0.218435305598841	0.660003112476105	not significant	CONTROL	no	869.0	0.18045401638538863
ENSMUSG00000054309	608.518479531151	-0.118791682079605	0.155247623814039	0.26201824981899	0.698732434753244	not significant	CONTROL	no	310.0	0.15568909658047395
ENSMUSG00000024190	54.6240205091732	-0.118732665186578	0.228136843566297	0.120635629370306	0.531866829522241	not significant	CONTROL	no	693.0	0.2741970941025428
ENSMUSG00000020738	1289.43792333422	-0.118643044573292	0.197329738253034	0.22290887888247	0.665520672858333	not significant	CONTROL	no	608.0	0.17683844962753945
ENSMUSG00000052593	214.824977799169	-0.118609843516939	0.155822927512729	0.263588815663517	0.700588618368744	not significant	CONTROL	no	1770.0	0.1545369224276908
ENSMUSG00000038612	994.44889745559	-0.118608297127355	0.153239556828527	0.271648600744512	0.7062967341618	not significant	CONTROL	no	2356.0	0.15101280187397512
ENSMUSG00000030867	958.641452977012	-0.118459677983475	0.139493221774771	0.254266179709233	0.692341915429987	not significant	CONTROL	no	286.0	0.15967937474577762
ENSMUSG00000021215	151.956421011949	-0.118456845458724	0.228727933199283	0.117426379280912	0.526435608513919	not significant	CONTROL	no	2055.0	0.27865474238408217
ENSMUSG00000030521	861.990963647452	-0.118420826910496	0.102152221686006	0.175985337065141	0.617610795626315	not significant	CONTROL	no	131.0	0.20928512128637378
ENSMUSG00000030587	183.088164349572	-0.118368813184106	0.193792002618884	0.238415733148179	0.679478194363917	not significant	CONTROL	no	1036.0	0.1678244759725157
ENSMUSG00000023286	447.231242205158	-0.118367870248822	0.198610470871028	0.234363573733194	0.676274745508992	not significant	CONTROL	no	2242.0	0.16987683036391546
ENSMUSG00000029910	360.654385879151	-0.118290228008313	0.207362045273851	0.207956283231706	0.649875314670172	not significant	CONTROL	no	6795.0	0.1871699592725611
ENSMUSG00000000561	1057.49965231483	-0.118284590187123	0.194709917059541	0.235967979729908	0.67727037216894	not significant	CONTROL	no	2441.0	0.16923792259972167
ENSMUSG00000074634	8.73016055680574	-0.118059697047868	0.23628854834298	0.069374219624698	0.428095830117246	not significant	CONTROL	no	934.0	0.3684590024060318
ENSMUSG00000036214	77.4857866489665	-0.117935687592608	0.155318841554742	0.264960915953146	0.701906771905444	not significant	CONTROL	no	9.0	0.15372056755077435
ENSMUSG00000022003	207.702592741297	-0.117927653895637	0.217802665534051	0.168893970098275	0.609822583308035	not significant	CONTROL	no	2535.0	0.2147964966245308
ENSMUSG00000041238	238.704820881865	-0.117881815247229	0.122188795106719	0.225798564404816	0.668713677688556	not significant	CONTROL	no	497.0	0.1747597937674759
ENSMUSG00000023572	64.038970378149	-0.117817774451989	0.21846363076616	0.165763508933333	0.606211930226388	not significant	CONTROL	no	394.0	0.21737552098636978
ENSMUSG00000056427	4.46047903776316	-0.117798680995894	0.240271371008513	0.0422904707815703	0.345191948607241	not significant	CONTROL	no	368.0	0.4619393424939817
ENSMUSG00000017421	952.413995785545	-0.11777228811552	0.125623523148203	0.23360843582512	0.675017100396938	not significant	CONTROL	no	701.0	0.170685224926075
ENSMUSG00000019951	201.471119778947	-0.117764175968894	0.183291888620853	0.255938765034697	0.693213796672311	not significant	CONTROL	no	1823.0	0.1591328023357506
ENSMUSG00000027598	149.945619744676	-0.117762757633298	0.154574970100289	0.264647400665658	0.701447306662959	not significant	CONTROL	no	2392.0	0.15400494799276673
ENSMUSG00000059326	140.458496202116	-0.117692463945307	0.202926616178894	0.219592639903922	0.661790697687878	not significant	CONTROL	no	605.0	0.17927934169598542
ENSMUSG00000005320	7.96513994489857	-0.117634839459791	0.233692571902861	0.0834350499673868	0.46263884563039	not significant	CONTROL	no	587.0	0.3347579043482824
ENSMUSG00000069833	185.483460755074	-0.117413741834998	0.171258710794917	0.266821803366163	0.703150295810914	not significant	CONTROL	no	134.0	0.15295183619647537
ENSMUSG00000028243	98.8755391999493	-0.117321655529749	0.164954892012485	0.268031929581988	0.704131478695604	not significant	CONTROL	no	5617.0	0.1523462398058646
ENSMUSG00000017146	143.651451925992	-0.117311554836539	0.163511166038197	0.26812731100047	0.704131478695604	not significant	CONTROL	no	1006.0	0.1523462398058646
ENSMUSG00000027601	217.508784346116	-0.117154893003539	0.181358482822052	0.248774968110077	0.689062127532493	not significant	CONTROL	no	1714.0	0.16174161927069963
ENSMUSG00000027079	99.2932021226547	-0.11706701459499	0.207204881773509	0.207860077109107	0.649870750237482	not significant	CONTROL	no	649.0	0.18717300957289873
ENSMUSG00000033032	24.5219747282322	-0.116869163302458	0.207209286410037	0.207280192688993	0.649621560340442	not significant	CONTROL	no	1050.0	0.18733956969438012
ENSMUSG00000022099	154.731019195649	-0.116864723930902	0.187331669716209	0.222799203512884	0.665519495833035	not significant	CONTROL	no	2559.0	0.1768392177119354
ENSMUSG00000040550	527.828240615802	-0.116850828031481	0.148262776142921	0.26357761464714	0.700588618368744	not significant	CONTROL	no	2169.0	0.1545369224276908
ENSMUSG00000018678	198.472426985998	-0.116793529782315	0.21187042668512	0.191050766887076	0.633781047189753	not significant	CONTROL	no	1132.0	0.19806075224571587
ENSMUSG00000028540	70.2950265168508	-0.116679611877139	0.198004881308706	0.233287491771757	0.674767518939598	not significant	CONTROL	no	912.0	0.17084583106929319
ENSMUSG00000000740	20569.6228819082	-0.116678415658706	0.101824091048198	0.179922261592615	0.623080876638207	not significant	CONTROL	no	45.0	0.2054555777421096
ENSMUSG00000006273	1273.10547090067	-0.116642296101536	0.219920494933053	0.157007270678684	0.589887335271133	not significant	CONTROL	no	1145.0	0.2292309279212159
ENSMUSG00000029922	2412.31050683315	-0.116578567360199	0.181759608613868	0.265620196770998	0.70241472208445	not significant	CONTROL	no	148.0	0.1534063945207544
ENSMUSG00000030493	79.0099619038941	-0.116516946636	0.157027713231344	0.269834735121239	0.70507433020796	not significant	CONTROL	no	676.0	0.1517650964872895
ENSMUSG00000031879	307.726537039009	-0.116380154162882	0.222700157102635	0.147033769713043	0.573721909644107	not significant	CONTROL	no	154.0	0.24129856469687408
ENSMUSG00000042719	616.60963949893	-0.116009214429077	0.110430238208813	0.216075272122137	0.656858953983099	not significant	CONTROL	no	356.0	0.18252787561982414
ENSMUSG00000050876	13.0660699699108	-0.115965187847938	0.222158473936112	0.145048017221432	0.570762480941543	not significant	CONTROL	no	499.0	0.2435445829568225
ENSMUSG00000026779	102.480332759399	-0.115865827144697	0.206338412131528	0.212220549466535	0.653095923625427	not significant	CONTROL	no	2832.0	0.18502302693057399
ENSMUSG00000026532	16.8797146340476	-0.115833968512875	0.223834439292739	0.136102088078833	0.556594727683382	not significant	CONTROL	no	996.0	0.2544609118159512
ENSMUSG00000096916	67.2562796139086	-0.115792567317474	0.183336878040707	0.261005793810253	0.697692315848294	not significant	CONTROL	no	3861.0	0.1563360601698619
ENSMUSG00000020456	426.375577215161	-0.115721565614247	0.150661453366685	0.268668942870074	0.704784578696668	not significant	CONTROL	no	971.0	0.15194360723535677
ENSMUSG00000057858	117.930160479804	-0.11569083492163	0.221693790475243	0.149069798717589	0.576518108465816	not significant	CONTROL	no	192.0	0.23918704694123777
ENSMUSG00000019947	1850.91819730167	-0.115675066063274	0.151273604003621	0.273261846692851	0.707063187684753	not significant	CONTROL	no	53.0	0.15054177313863543
ENSMUSG00000016559	3000.24341066962	-0.115584427948216	0.140770181740132	0.264641867736562	0.701447306662959	not significant	CONTROL	no	1449.0	0.15400494799276673
ENSMUSG00000046873	84.0424840882542	-0.115279951367436	0.186804778204157	0.257537617143308	0.693920407600261	not significant	CONTROL	no	3107.0	0.1586903400960336
ENSMUSG00000025856	1306.75690795783	-0.11520730370733	0.178083043739716	0.276413560899504	0.708888640802857	not significant	CONTROL	no	1206.0	0.14942198270589327
ENSMUSG00000078894	92.8816780549894	-0.11507563520913	0.181884299656046	0.265866313015772	0.70241472208445	not significant	CONTROL	no	3251.0	0.1534063945207544
ENSMUSG00000031171	109.065666712693	-0.115066440381965	0.209985780325663	0.199805077232653	0.641713767520763	not significant	CONTROL	no	2163.0	0.19265864312402373
ENSMUSG00000033863	1963.17402035818	-0.115053098635559	0.19211301085063	0.247649289000428	0.68734903218672	not significant	CONTROL	yes	3225.0	0.16282267449834645	KLF9
ENSMUSG00000025226	14.9459335056602	-0.11494364200011	0.221664052639019	0.14714814820375	0.573721909644107	not significant	CONTROL	no	158.0	0.24129856469687408
ENSMUSG00000062691	135.56183732048	-0.114826781276316	0.212117536373028	0.189871941349965	0.632553654864446	not significant	CONTROL	no	330.0	0.1989026305896792
ENSMUSG00000028292	106.627099823956	-0.114806864632304	0.182180391622691	0.266289122317924	0.702555512756258	not significant	CONTROL	no	100.0	0.15331935408308803
ENSMUSG00000065999	138.025918756625	-0.114804465390903	0.198087886677676	0.236813515710102	0.678125161996609	not significant	CONTROL	no	965.0	0.16869014072321062
ENSMUSG00000020390	370.920260605206	-0.114798161632039	0.170032611238693	0.275257709824752	0.708067988638389	not significant	CONTROL	no	1188.0	0.14992503938248447
ENSMUSG00000024878	73.7142445785785	-0.114775782464021	0.190031398292869	0.253353148688446	0.691845154948402	not significant	CONTROL	no	680.0	0.1599910961161892
ENSMUSG00000020089	1317.39378669424	-0.114733547892853	0.110245143444638	0.210366835742641	0.652500922421922	not significant	CONTROL	no	321.0	0.18541887003953955
ENSMUSG00000059040	2555.52333786138	-0.114705283050026	0.199691118264582	0.225975434194879	0.668889249793536	not significant	CONTROL	no	354.0	0.17464578385430926
ENSMUSG00000035311	62.9883384579619	-0.114550852115688	0.18354385750473	0.26399390232973	0.700844630765807	not significant	CONTROL	no	1492.0	0.15437824947962311
ENSMUSG00000030145	23.8153409230924	-0.114498424460472	0.215502132948275	0.175457948394216	0.617298320635707	not significant	CONTROL	no	1580.0	0.20950490453238443
ENSMUSG00000030264	179.484057037745	-0.11440736920134	0.185979018229499	0.260786980080153	0.697665591184704	not significant	CONTROL	no	450.0	0.15635269586436124
ENSMUSG00000054404	261.29774040326	-0.114379639432268	0.208340999990078	0.207205230799135	0.649621560340442	not significant	CONTROL	no	3139.0	0.18733956969438012
ENSMUSG00000066438	90.2251939833961	-0.114287950142214	0.201436748420628	0.228903625140211	0.671861739393218	not significant	CONTROL	no	1732.0	0.1727200900362036
ENSMUSG00000035949	222.350927431513	-0.114286151188649	0.143659949315254	0.270806000600165	0.706110635059488	not significant	CONTROL	no	536.0	0.15112724734551572
ENSMUSG00000027770	498.296278505803	-0.114218547539612	0.195919225952564	0.243469910466832	0.684096701185843	not significant	CONTROL	no	2552.0	0.16488250380179073
ENSMUSG00000032264	178.132656652187	-0.114182832611933	0.171230009473575	0.277921844028818	0.710548741678166	not significant	CONTROL	no	577.0	0.14840612531454359
ENSMUSG00000024769	76.6489395490128	-0.114043072962596	0.217093112430183	0.169580270825823	0.611144140877714	not significant	CONTROL	no	1082.0	0.21385634752333552
ENSMUSG00000040658	374.935562344942	-0.11403187221944	0.133930278379486	0.260517519988897	0.697461785871592	not significant	CONTROL	no	572.0	0.15647958251994887
ENSMUSG00000017400	19.7965914669917	-0.114022042508525	0.210118432776961	0.198833334545149	0.641512811029629	not significant	CONTROL	no	1346.0	0.19279466632892675
ENSMUSG00000005899	214.787490274142	-0.113978316744091	0.187850411023444	0.259941100204752	0.696603275027257	not significant	CONTROL	no	2028.0	0.15701448807054402
ENSMUSG00000029551	369.075294459052	-0.113874178711757	0.193186272443449	0.245228724075664	0.68550287216471	not significant	CONTROL	no	332.0	0.16399072123526867
ENSMUSG00000042608	371.923076281148	-0.113853987545384	0.163539634089603	0.280224792901577	0.713209017852099	not significant	CONTROL	no	2004.0	0.1467831742198385
ENSMUSG00000024067	726.107100890805	-0.113850931210758	0.214577465352052	0.18105708499685	0.624444825793423	not significant	CONTROL	no	281.0	0.20450592864617867
ENSMUSG00000027551	146.550539587203	-0.113837161431059	0.167169880557648	0.279537442805026	0.712796972034333	not significant	CONTROL	no	302.0	0.1470341538527384
ENSMUSG00000047388	531.307991487032	-0.113773443254067	0.152492708613094	0.279181946122635	0.71264510528606	not significant	CONTROL	no	2389.0	0.14712669341230175
ENSMUSG00000027104	188.133285024853	-0.113768859932071	0.201577514650573	0.229358057869698	0.672036873951683	not significant	CONTROL	no	2517.0	0.17260689701404078
ENSMUSG00000047342	17.9641804549887	-0.113734412183409	0.227798334297308	0.109469672264399	0.516878993297165	not significant	CONTROL	no	1302.0	0.28661111782362175
ENSMUSG00000010095	1347.1774525813	-0.113689096499796	0.213421643932084	0.17348605417671	0.615769239466408	not significant	CONTROL	no	844.0	0.21058200991750586
ENSMUSG00000054099	124.805278548355	-0.113666181825014	0.142930326338635	0.273971811395747	0.707558475088985	not significant	CONTROL	no	1502.0	0.15023766271665634
ENSMUSG00000022034	310.7299590855	-0.113550559778226	0.192193081708263	0.249305574940025	0.689539525814014	not significant	CONTROL	no	931.0	0.16144083412784277
ENSMUSG00000029366	63.518343171034	-0.113541410130431	0.222355891866209	0.141937810653007	0.565314723466486	not significant	CONTROL	no	2038.0	0.24770970331225087
ENSMUSG00000029447	2555.27441402167	-0.113515947942122	0.138318847594863	0.262322688222194	0.698952954795758	not significant	CONTROL	no	554.0	0.1555520548125286
ENSMUSG00000036086	80.0329189199559	-0.113474269516725	0.178208664796622	0.273334684203246	0.707063187684753	not significant	CONTROL	no	786.0	0.15054177313863543
ENSMUSG00000022237	14.1678411268682	-0.113422028923706	0.223987008263805	0.131254262591346	0.549993101401319	not significant	CONTROL	no	5674.0	0.25964275785508273
ENSMUSG00000005371	139.432539606879	-0.113375718906841	0.153692081692535	0.280539350686434	0.713343057692036	not significant	CONTROL	no	1190.0	0.14670156098747342
ENSMUSG00000057967	7.83680100701602	-0.113359416878534	0.238837434674531	0.0320352368518051	0.306597252765098	not significant	CONTROL	no	338.0	0.513431740917729
ENSMUSG00000038039	441.754372396571	-0.113347205356295	0.142722729620953	0.281340329007823	0.713931094824072	not significant	CONTROL	no	202.0	0.1463437022038654
ENSMUSG00000028318	183.521969324827	-0.113334410852867	0.18373710384468	0.267856907935442	0.70410021794495	not significant	CONTROL	no	1595.0	0.15236552125158662
ENSMUSG00000007207	31.7239921309008	-0.113292370002262	0.20068519934785	0.232009058334194	0.673805307158233	not significant	CONTROL	no	1199.0	0.17146557266558707
ENSMUSG00000020156	271.779829034484	-0.113241963684215	0.147306944647427	0.277862507903573	0.710548741678166	not significant	CONTROL	no	263.0	0.14840612531454359
ENSMUSG00000002266	7.52786168828023	-0.113233754070392	0.238452343006449	0.0328716582818983	0.31095862354926	not significant	CONTROL	no	5657.0	0.5072973947664351
ENSMUSG00000004934	152.79602237975	-0.113228751070909	0.178382167164412	0.274495789603874	0.707754289779471	not significant	CONTROL	no	838.0	0.15011748964649513
ENSMUSG00000031666	28.5605999015063	-0.113162248862539	0.197453611614856	0.240649856745099	0.680900171552897	not significant	CONTROL	no	1401.0	0.16691655640108552
ENSMUSG00000028159	237.63209471487	-0.113142996078291	0.159450729356611	0.282849245212975	0.715855854083756	not significant	CONTROL	no	2117.0	0.14517441914240858
ENSMUSG00000071072	3375.83053827633	-0.112908647886383	0.121354842500311	0.256979153493352	0.693446748513294	not significant	CONTROL	no	1189.0	0.15898688385499318
ENSMUSG00000035960	995.355761901233	-0.112902259894547	0.214991535560811	0.19601666774223	0.639596951474055	not significant	CONTROL	no	169.0	0.1940936149088408
ENSMUSG00000030703	22.6803276092711	-0.112895050699948	0.204723963667893	0.219049525601297	0.66081363537312	not significant	CONTROL	no	21.0	0.17992100426786675
ENSMUSG00000026628	7.81546680153337	-0.112876097110312	0.232778368894029	0.0685902337829323	0.427103422818503	not significant	CONTROL	no	1189.0	0.36946694811138264
ENSMUSG00000018143	40.4928711565835	-0.112819612975819	0.193425136533036	0.252057685600983	0.690560670178027	not significant	CONTROL	no	2137.0	0.16079815985718587
ENSMUSG00000030613	61.7915641251003	-0.112789813109671	0.213993630469057	0.183987261906282	0.627131498131852	not significant	CONTROL	no	441.0	0.20264138592323516
ENSMUSG00000028933	44.9193830633549	-0.112788061091681	0.195999753513235	0.243751623351071	0.684182472880924	not significant	CONTROL	no	2304.0	0.16482805559468214
ENSMUSG00000032126	196.219701547646	-0.112688185332659	0.167239382962972	0.284424151558634	0.717185765575743	not significant	CONTROL	no	336.0	0.14436833873235305
ENSMUSG00000029111	438.53720562929	-0.112591816236574	0.199495059291402	0.23674825129684	0.678080848456711	not significant	CONTROL	no	812.0	0.16871852155283354
ENSMUSG00000022941	4.89893798051578	-0.112522514825656	0.232019905726683	0.072283825060383	0.434244999337166	not significant	CONTROL	no	998.0	0.362265174084731
ENSMUSG00000031924	1668.55974753182	-0.11239677225049	0.149727744439145	0.283638229570101	0.716540354018774	not significant	CONTROL	no	3806.0	0.14475934604239832
ENSMUSG00000068329	141.391640916843	-0.112258267465498	0.203536244332549	0.225119900097489	0.668029520257811	not significant	CONTROL	no	206.0	0.17520434560559417
ENSMUSG00000059669	89.1262868118545	-0.112257631738242	0.204105794960922	0.22344925092206	0.665552558422717	not significant	CONTROL	no	377.0	0.17681764277132517
ENSMUSG00000072258	87.4473883900112	-0.112249907176829	0.156516506106866	0.28531352502916	0.717306741154493	not significant	CONTROL	no	851.0	0.14429508770291338
ENSMUSG00000035382	22.5811176545374	-0.112242917958039	0.228266055208119	0.100595072413362	0.501592589794213	not significant	CONTROL	no	1216.0	0.2996488881168433
ENSMUSG00000005125	34.8403942729807	-0.112226542546973	0.225998816919513	0.116275767825531	0.525523671850258	not significant	CONTROL	no	1552.0	0.27940771670062997
ENSMUSG00000021576	208.677583740168	-0.112205350908516	0.211307450160836	0.195869145805718	0.639596951474055	not significant	CONTROL	no	444.0	0.1940936149088408
ENSMUSG00000044502	439.520255613508	-0.112195768945809	0.203732386433843	0.22396607799506	0.665864279151092	not significant	CONTROL	no	687.0	0.17661428257505718
ENSMUSG00000044792	143.353012625902	-0.112105119088478	0.166847886900189	0.293624018996642	0.724169778108523	not significant	CONTROL	no	1449.0	0.14015960362087868
ENSMUSG00000004996	228.804533677139	-0.112004107852735	0.149893337422506	0.284823423397015	0.717185765575743	not significant	CONTROL	no	1648.0	0.14436833873235305
ENSMUSG00000020717	110.012025246704	-0.111993087257192	0.188366574761278	0.263269862015145	0.700513826428804	not significant	CONTROL	no	929.0	0.1545832883832399
ENSMUSG00000059839	32.402482916342	-0.111807221025049	0.20258869170161	0.228441668125511	0.671861739393218	not significant	CONTROL	no	2324.0	0.1727200900362036
ENSMUSG00000019189	195.312087807283	-0.111708858362224	0.156582348181989	0.29126501501152	0.722139612602349	not significant	CONTROL	no	1238.0	0.14137883134825202
ENSMUSG00000040112	531.540852736439	-0.11166797488783	0.161737352551222	0.289165678839874	0.720682889011926	not significant	CONTROL	no	3171.0	0.14225578916009207
ENSMUSG00000022899	8.00848459629326	-0.111586654456394	0.231502972888596	0.0741920650523656	0.438551099803892	not significant	CONTROL	no	143.0	0.3579797955251159
ENSMUSG00000022771	243.324103742096	-0.111569738329436	0.142879945327451	0.280534615002978	0.713343057692036	not significant	CONTROL	no	659.0	0.14670156098747342
ENSMUSG00000030231	170.126293752066	-0.111564201517363	0.136524445148292	0.274364432396659	0.707730043254324	not significant	CONTROL	no	862.0	0.1501323681327234
ENSMUSG00000040414	75.2414673307638	-0.111562206944472	0.214245804484377	0.181651496194848	0.624674251253931	not significant	CONTROL	no	843.0	0.20434639507654867
ENSMUSG00000064284	39.4035358373112	-0.111509199491732	0.187803260628468	0.263935897369672	0.700844630765807	not significant	CONTROL	no	435.0	0.15437824947962311
ENSMUSG00000026187	392.400604360487	-0.111478446792842	0.181996720168032	0.273440510632775	0.707063187684753	not significant	CONTROL	no	233.0	0.15054177313863543
ENSMUSG00000027678	361.532607341284	-0.111420603463901	0.174049191434426	0.285052246792092	0.717185765575743	not significant	CONTROL	no	3102.0	0.14436833873235305
ENSMUSG00000092541	4.9625726722009	-0.111362533148139	0.235254058284128	0.0437530556425788	0.35093439976118	not significant	CONTROL	no	197.0	0.45477405870331905
ENSMUSG00000024393	271.349791693454	-0.111356024555222	0.190185608664853	0.26194029823922	0.69866136343908	not significant	CONTROL	no	188.0	0.15573327293166367
ENSMUSG00000002617	16.9962897553608	-0.111353686559182	0.208551055575638	0.20661188598773	0.649337725234273	not significant	CONTROL	no	1355.0	0.18752936474601942
ENSMUSG00000014195	653.955277150113	-0.111312358810661	0.169348036912189	0.287517161639881	0.718872080846987	not significant	CONTROL	no	284.0	0.14334838294785365
ENSMUSG00000051705	28.4714611848374	-0.111296746103784	0.199660446382216	0.236960314589398	0.678260303571461	not significant	CONTROL	no	2911.0	0.16860360007246192
ENSMUSG00000040822	114.948760909385	-0.111230864162113	0.178974122365519	0.278739407216547	0.711959693505613	not significant	CONTROL	no	511.0	0.14754459257605637
ENSMUSG00000026750	1133.39381583	-0.111200808706401	0.210158698226963	0.197814976737706	0.640694088653129	not significant	CONTROL	no	144.0	0.19334928299607457
ENSMUSG00000042439	340.341921479287	-0.111199821840723	0.148013530104552	0.286737653103555	0.718109617068282	not significant	CONTROL	no	2482.0	0.1438092570749195
ENSMUSG00000044968	104.642105504095	-0.111198375523932	0.201914439793812	0.232041076147263	0.673805307158233	not significant	CONTROL	no	2330.0	0.17146557266558707
ENSMUSG00000028990	77.4627883056448	-0.111135142901989	0.210423326924701	0.199857278547021	0.641713767520763	not significant	CONTROL	no	533.0	0.19265864312402373
ENSMUSG00000073676	4889.33263956728	-0.111127346213224	0.182331180907611	0.281335010088949	0.713931094824072	not significant	CONTROL	no	190.0	0.1463437022038654
ENSMUSG00000025544	441.984162519435	-0.111123687414011	0.202650162032978	0.22931025794843	0.672036873951683	not significant	CONTROL	no	891.0	0.17260689701404078
ENSMUSG00000030056	414.750328674935	-0.111023223328618	0.137657612125461	0.276952980017267	0.709438188243244	not significant	CONTROL	no	4830.0	0.1490854376614651
ENSMUSG00000056612	1015.44465586177	-0.111009025702467	0.170043703293297	0.286063620400619	0.717477061921922	not significant	CONTROL	no	277.0	0.14419197897024333
ENSMUSG00000025066	3133.82810992394	-0.11100838557031	0.122374413173454	0.25713647517448	0.693453793148762	not significant	CONTROL	no	573.0	0.15898247193615853
ENSMUSG00000092260	11.572727171016	-0.111007091569954	0.221029114627767	0.142759337548362	0.567131464454902	not significant	CONTROL	no	1014.0	0.2463162573867744
ENSMUSG00000020514	184.686155425076	-0.110658395348742	0.185641242712582	0.26987731153562	0.70507433020796	not significant	CONTROL	no	79.0	0.1517650964872895
ENSMUSG00000030406	9.45213149614064	-0.11064253796098	0.231511332387759	0.0688929731526464	0.427103422818503	not significant	CONTROL	no	1310.0	0.36946694811138264
ENSMUSG00000022607	191.839913224408	-0.110386334229579	0.180231235006934	0.28095839825808	0.713875452588954	not significant	CONTROL	no	949.0	0.14637755148930048
ENSMUSG00000028519	138.193988685646	-0.110374207514767	0.177495144383491	0.283616904810357	0.716540354018774	not significant	CONTROL	no	3332.0	0.14475934604239832
ENSMUSG00000021550	72.9504197824366	-0.110291319472902	0.171324141148476	0.289379788999445	0.720682889011926	not significant	CONTROL	no	1966.0	0.14225578916009207
ENSMUSG00000033808	128.094347372842	-0.110284793889982	0.2214864496023	0.140276083223198	0.563238651691805	not significant	CONTROL	no	1188.0	0.24930754981678716
ENSMUSG00000031561	92.2180407485526	-0.110171132998648	0.174861546493051	0.285992536736872	0.717477061921922	not significant	CONTROL	no	767.0	0.14419197897024333
ENSMUSG00000024556	172.045147934644	-0.110162442945041	0.192475528197985	0.259843960559448	0.6965213889644	not significant	CONTROL	no	726.0	0.15706554260457642
ENSMUSG00000037710	573.015011338666	-0.110143025538336	0.159252077108017	0.2942299288223	0.724341244301971	not significant	CONTROL	no	560.0	0.1400567851806416
ENSMUSG00000030611	131.998283037221	-0.110132150078099	0.188913386760708	0.267700458286329	0.703952889624481	not significant	CONTROL	no	348.0	0.15245640401232527
ENSMUSG00000046062	388.710453044256	-0.109992025365694	0.186531357498322	0.271755756688952	0.706305658463138	not significant	CONTROL	no	2899.0	0.1510073144489981
ENSMUSG00000020308	142.172618240218	-0.109968082835825	0.163262362202967	0.295099846371333	0.725183112185346	not significant	CONTROL	no	193.0	0.13955231815914632
ENSMUSG00000037791	273.560977371574	-0.109916265151201	0.172096954875195	0.290970019529216	0.722010534876157	not significant	CONTROL	no	891.0	0.14145646558104838
ENSMUSG00000034445	37.4543568232543	-0.109869714671096	0.202531839336614	0.230804323129022	0.672921412882229	not significant	CONTROL	no	1284.0	0.172035651889622
ENSMUSG00000029826	73.8909849443537	-0.109847097672526	0.185260625613265	0.275397322550668	0.708067988638389	not significant	CONTROL	no	652.0	0.14992503938248447
ENSMUSG00000025007	72.5924874171006	-0.109844653731077	0.223865781941244	0.123796328521361	0.538652459467227	not significant	CONTROL	no	894.0	0.2686913528411612
ENSMUSG00000030966	8.84734865935576	-0.109776265963931	0.232686319475639	0.0551101330778974	0.390502030378712	not significant	CONTROL	no	1204.0	0.40837670370735074
ENSMUSG00000018417	137.10185262665	-0.109774843980804	0.184878000980795	0.276118451544097	0.708888640802857	not significant	CONTROL	no	1411.0	0.14942198270589327
ENSMUSG00000025290	11619.7134524997	-0.109756313759731	0.212299752851674	0.182976898479164	0.626169070576406	not significant	CONTROL	no	71.0	0.2033083880281683
ENSMUSG00000034042	274.784648500335	-0.109676814434396	0.140694796218066	0.286153127866293	0.717504231327383	not significant	CONTROL	no	927.0	0.14417553342781678
ENSMUSG00000037013	633.068698535837	-0.109667330863752	0.195812658490962	0.242163143454417	0.682200081655941	not significant	CONTROL	no	3090.0	0.16608823294573902
ENSMUSG00000032212	1636.70593733226	-0.109666879300306	0.124941886158871	0.264056318377231	0.700873708824695	not significant	CONTROL	no	473.0	0.15436023096596793
ENSMUSG00000075054	154.032157351752	-0.109657262817548	0.196300910088033	0.251205446150157	0.690238014211882	not significant	CONTROL	no	8053.0	0.16100112602420874
ENSMUSG00000019132	392.687357333173	-0.10964286868453	0.156888262066754	0.295911688953207	0.725868388302184	not significant	CONTROL	no	3438.0	0.13914211678704008
ENSMUSG00000005813	798.471662269795	-0.109602752134012	0.148679657004805	0.292207626846408	0.722902029068344	not significant	CONTROL	no	1384.0	0.14092055625739017
ENSMUSG00000021037	876.122119852405	-0.109564396290628	0.148638721632121	0.291039022446303	0.722010534876157	not significant	CONTROL	no	219.0	0.14145646558104838
ENSMUSG00000032563	184.875800288523	-0.109372199611985	0.189977730864453	0.267224885563835	0.703150295810914	not significant	CONTROL	no	2746.0	0.15295183619647537
ENSMUSG00000027702	145.737215974911	-0.109299701115448	0.181713427911127	0.283276820150549	0.716283112287506	not significant	CONTROL	no	435.0	0.14491528802441137
ENSMUSG00000043439	797.134222057164	-0.10928435321569	0.170559410333643	0.29231380471744	0.723033364774214	not significant	CONTROL	no	786.0	0.14084166148417146
ENSMUSG00000044816	12.200327428557	-0.109276056732996	0.225602029523672	0.108904170038369	0.516782540680332	not significant	CONTROL	no	447.0	0.28669216725421454
ENSMUSG00000036777	269.737813900834	-0.109222825525858	0.187074254174675	0.273118897135382	0.707063187684753	not significant	CONTROL	no	1041.0	0.15054177313863543
ENSMUSG00000024370	276.594994643866	-0.109143829114533	0.194146812240726	0.258485795020623	0.694964945226959	not significant	CONTROL	no	2314.0	0.15803710113427377
ENSMUSG00000034187	327.552856104317	-0.109124677169678	0.178466395204632	0.287291212364132	0.718764660643379	not significant	CONTROL	no	1459.0	0.14341328390706304
ENSMUSG00000028016	72.8072112243668	-0.109121013708868	0.222621612467774	0.130350937517939	0.549828765829277	not significant	CONTROL	no	1572.0	0.25977254256800014
ENSMUSG00000009079	599.57060111575	-0.109094936658445	0.209080373006698	0.209106190807277	0.650929648595271	not significant	CONTROL	no	378.0	0.1864659467280902
ENSMUSG00000000531	41.4134027848104	-0.109059704364811	0.181665432285019	0.282525219832364	0.715853203515715	not significant	CONTROL	no	743.0	0.14517602718849587
ENSMUSG00000031568	425.220483355164	-0.10902137472966	0.147847446051695	0.297083807453909	0.726427486311119	not significant	CONTROL	no	585.0	0.13880773149219286
ENSMUSG00000024666	80.4832728353737	-0.109005573005661	0.217451671223745	0.163419982638481	0.602658202966009	not significant	CONTROL	no	681.0	0.21992892774674977
ENSMUSG00000059554	20.5047577272895	-0.108984092030442	0.206941677635844	0.214676630185696	0.655149035899181	not significant	CONTROL	no	451.0	0.1836598937394254
ENSMUSG00000043535	391.354987641687	-0.10895114983748	0.141258157944664	0.29069683991074	0.721786738877734	not significant	CONTROL	no	2349.0	0.1415911013359876
ENSMUSG00000048485	10.9290687301539	-0.10895087878715	0.214723167612117	0.177784157006792	0.619498897792944	not significant	CONTROL	no	1751.0	0.20795946198019888
ENSMUSG00000020649	595.427574441902	-0.10893034692402	0.189292204647682	0.269693629711702	0.70507433020796	not significant	CONTROL	no	917.0	0.1517650964872895
ENSMUSG00000034538	24.0002220852244	-0.108836763875978	0.213905735807591	0.182088939762102	0.625597696927363	not significant	CONTROL	no	567.0	0.20370485875507982
ENSMUSG00000038685	140.210210209239	-0.108824773856942	0.166745584456047	0.297649617140102	0.726858550444873	not significant	CONTROL	no	181.0	0.138550096346198
ENSMUSG00000063810	124.520322342711	-0.108805229767867	0.175844045940913	0.289554745406936	0.720790728879009	not significant	CONTROL	no	118.0	0.14219080807586076
ENSMUSG00000036764	21.5234110820236	-0.108779724152265	0.218581160812533	0.155307993927803	0.586708632734419	not significant	CONTROL	no	2296.0	0.2315775215990091
ENSMUSG00000001445	336.648787757028	-0.108577239352695	0.19365552697287	0.266279800986293	0.702555512756258	not significant	CONTROL	no	881.0	0.15331935408308803
ENSMUSG00000035329	113.898958107724	-0.108523432104527	0.18764677712857	0.274333071653685	0.707730043254324	not significant	CONTROL	no	188.0	0.1501323681327234
ENSMUSG00000063889	18.0669739267163	-0.108494987576441	0.224767441491579	0.112658655700711	0.521179476996373	not significant	CONTROL	no	836.0	0.2830126942693408
ENSMUSG00000004096	1008.04253955868	-0.108343359738912	0.101932787467677	0.217113464451235	0.658576787492573	not significant	CONTROL	no	251.0	0.1813935807020727
ENSMUSG00000029911	920.279880705351	-0.108338942814359	0.215467314875317	0.186767377121475	0.628432822168272	not significant	CONTROL	no	99.0	0.2017411404456986
ENSMUSG00000020185	84.3584909104231	-0.108284486733377	0.187692190767416	0.274958318990459	0.707935304357116	not significant	CONTROL	no	2549.0	0.15000642909625966
ENSMUSG00000054720	8.57560645084983	-0.108216231925556	0.229770494365027	0.0715425734606076	0.431063096180943	not significant	CONTROL	no	4249.0	0.36545915601646345
ENSMUSG00000027353	72.9830385548086	-0.108164746851017	0.176430830965985	0.293520914568866	0.724106979205643	not significant	CONTROL	no	633.0	0.14019726661156012
ENSMUSG00000021972	31.4955038503558	-0.108143487986243	0.213608644284503	0.183307219285845	0.626169070576406	not significant	CONTROL	no	1820.0	0.2033083880281683
ENSMUSG00000027650	262.725423109211	-0.108135830074207	0.173489196788257	0.29502952794973	0.725141155233238	not significant	CONTROL	no	474.0	0.13957744588153562
ENSMUSG00000024287	341.839184632725	-0.10813190855102	0.139830680504577	0.291167856288843	0.722034784194785	not significant	CONTROL	no	1876.0	0.14144187968802693
ENSMUSG00000000296	77.8945783640334	-0.108129058763407	0.208881258974825	0.207555120442412	0.649814525357518	not significant	CONTROL	no	468.0	0.18721058506226954
ENSMUSG00000028291	470.512611818213	-0.108110928157901	0.207836887102125	0.211513137334034	0.65275955180029	not significant	CONTROL	no	686.0	0.18524676444748117
ENSMUSG00000032218	463.145478363394	-0.108103459929629	0.19652725303062	0.255780425426783	0.693213796672311	not significant	CONTROL	no	230.0	0.1591328023357506
ENSMUSG00000009549	506.066922157285	-0.108002527294757	0.186510222144516	0.276473101289018	0.708888640802857	not significant	CONTROL	no	371.0	0.14942198270589327
ENSMUSG00000063808	188.955864666222	-0.107970723086894	0.155053211298601	0.304240550596479	0.732486774250174	not significant	CONTROL	no	248.0	0.13520021250562586
ENSMUSG00000059772	93.8972177907416	-0.107947434141448	0.18262171026558	0.284921246298359	0.717185765575743	not significant	CONTROL	no	2161.0	0.14436833873235305
ENSMUSG00000060314	64.3628508710694	-0.107918782992529	0.17542333332307	0.294957849449658	0.725095839648897	not significant	CONTROL	no	1743.0	0.1396045866982426
ENSMUSG00000023919	91.9015924072636	-0.107912149065166	0.194461123758187	0.259859400640878	0.6965213889644	not significant	CONTROL	no	440.0	0.15706554260457642
ENSMUSG00000111497	329.20061842299	-0.107874798817089	0.199425345037115	0.244800018685075	0.685416720161884	not significant	CONTROL	no	2278.0	0.16404530552991423
ENSMUSG00000019966	20.0446863837305	-0.107871938300878	0.200754201789031	0.239393232689282	0.679810085520811	not significant	CONTROL	no	4399.0	0.16761239660270294
ENSMUSG00000029397	210.817606151497	-0.10781941126843	0.176476464522951	0.293383994665373	0.724060823426365	not significant	CONTROL	no	835.0	0.14022495014411587
ENSMUSG00000020781	56.3056796811991	-0.107809783400167	0.207592816903971	0.21393077006857	0.654142572808179	not significant	CONTROL	no	364.0	0.1843275852603223
ENSMUSG00000001632	250.292269974	-0.107803742676275	0.181663987488626	0.284973278466869	0.717185765575743	not significant	CONTROL	no	697.0	0.14436833873235305
ENSMUSG00000042099	121.982012706534	-0.10778327282632	0.195755135247385	0.256385776770573	0.693213796672311	not significant	CONTROL	no	195.0	0.1591328023357506
ENSMUSG00000021594	27.4304156006731	-0.107765132683843	0.189120057687756	0.274119882321899	0.707722972007952	not significant	CONTROL	no	1684.0	0.15013670738418064
ENSMUSG00000024302	14.9694150055709	-0.107711074696109	0.220306549329757	0.141875293701466	0.565301236079657	not significant	CONTROL	no	644.0	0.2477200649166948
ENSMUSG00000054752	23.9677330160735	-0.107684246233154	0.214999120033245	0.176202902126496	0.617625982135433	not significant	CONTROL	no	5849.0	0.20927444249631771
ENSMUSG00000025200	102.527267060473	-0.107613107571544	0.159864562872155	0.30291378709231	0.73086477344303	not significant	CONTROL	no	1882.0	0.13616296993705518
ENSMUSG00000023411	28.55598029966	-0.107595135979707	0.20573230635653	0.221403087252431	0.663233850274479	not significant	CONTROL	no	322.0	0.1783333162752517
ENSMUSG00000019961	944.988619121432	-0.107540276605837	0.190709451893922	0.292093205322375	0.722902029068344	not significant	CONTROL	no	1908.0	0.14092055625739017
ENSMUSG00000042472	48.831855304573	-0.107535221317388	0.192556229364685	0.265405607877343	0.702156262067145	not significant	CONTROL	no	693.0	0.15356622661445654
ENSMUSG00000078498	93.1884758055369	-0.107525029221604	0.221980018783557	0.129176051996811	0.548052539608901	not significant	CONTROL	no	725.0	0.26117780544177494
ENSMUSG00000021714	128.644042192828	-0.107417049636043	0.146397904030464	0.300699422637156	0.729451081079191	not significant	CONTROL	no	257.0	0.13700382773178024
ENSMUSG00000024078	165.646163369435	-0.107401143521525	0.154351700123724	0.304257117404599	0.732486774250174	not significant	CONTROL	no	113.0	0.13520021250562586
ENSMUSG00000037795	203.720212912919	-0.107322926856805	0.181290347561055	0.288791473318577	0.720468679873267	not significant	CONTROL	no	3461.0	0.1423848940364791
ENSMUSG00000027433	1526.29075682481	-0.107273194473441	0.1313079092969	0.28202314029521	0.715113228017214	not significant	CONTROL	no	455.0	0.14562518839494545
ENSMUSG00000026843	237.484707323061	-0.107257484148933	0.170000701930496	0.301146533608642	0.72951167577661	not significant	CONTROL	no	243.0	0.13696775286610852
ENSMUSG00000062867	1377.99660357864	-0.107256472371647	0.17079382660728	0.296600727497301	0.725966178596676	not significant	CONTROL	no	68.0	0.1390836117943721
ENSMUSG00000034361	28.6573530284662	-0.107224604347095	0.196338142844322	0.256360517348084	0.693213796672311	not significant	CONTROL	no	456.0	0.1591328023357506
ENSMUSG00000024645	61.2199014957948	-0.107196629684045	0.207306296293535	0.215045904885285	0.655926131832629	not significant	CONTROL	no	1459.0	0.18314506663624544
ENSMUSG00000026869	283.879207656423	-0.10715557977916	0.199591279430612	0.246644631305866	0.686221293923307	not significant	CONTROL	no	2845.0	0.16353580961137346
ENSMUSG00000031758	47.9664438060672	-0.107107455013742	0.221598989164873	0.132497563443802	0.551492761779075	not significant	CONTROL	no	732.0	0.25846018320572245
ENSMUSG00000021103	401.21272261187	-0.107062117091779	0.138783956492148	0.297912493241607	0.727109362985206	not significant	CONTROL	no	1457.0	0.13840026291131532
ENSMUSG00000020736	125.223091127622	-0.107051676350583	0.205451826691491	0.224073426194981	0.665864279151092	not significant	CONTROL	no	225.0	0.17661428257505718
ENSMUSG00000023452	235.155375935107	-0.107038711792892	0.191226131848264	0.267161853183255	0.703150295810914	not significant	CONTROL	no	932.0	0.15295183619647537
ENSMUSG00000063524	272.041525822061	-0.106970956943225	0.2005272627667	0.248938836127925	0.689365190977268	not significant	CONTROL	no	327.0	0.16155064977657285
ENSMUSG00000037266	263.84236122449	-0.106943878155371	0.216741190265368	0.164249363843273	0.604407480729948	not significant	CONTROL	no	627.0	0.21867016905235115
ENSMUSG00000039033	12.2270407197818	-0.106900359515338	0.222625837583509	0.122629946084311	0.535802770523655	not significant	CONTROL	no	878.0	0.2709950450764017
ENSMUSG00000033382	58.5535668134897	-0.10684778739065	0.200900998602289	0.242382565999061	0.682590605116049	not significant	CONTROL	no	857.0	0.16583969345898647
ENSMUSG00000033105	330.089349193349	-0.106816850317239	0.203843760298131	0.230565007036259	0.672798590207334	not significant	CONTROL	no	227.0	0.172114927236626
ENSMUSG00000040616	100.581249631924	-0.106805196027969	0.157115608561972	0.30638915605009	0.733934177997852	not significant	CONTROL	no	697.0	0.13434288751463627
ENSMUSG00000042757	10.2343296197945	-0.106615000535891	0.225836102300482	0.0969308207613219	0.493126951045365	not significant	CONTROL	no	886.0	0.3070412611670424
ENSMUSG00000038729	511.400319479939	-0.106520802909428	0.130670803223591	0.286807899080287	0.718153479973235	not significant	CONTROL	no	4020.0	0.1437827307126862
ENSMUSG00000063047	47.8798622104648	-0.106519969844251	0.206168829111714	0.221234192460468	0.663233850274479	not significant	CONTROL	no	1437.0	0.1783333162752517
ENSMUSG00000044991	33.5098402853557	-0.106513094949363	0.181896140915899	0.289801465512098	0.721141267825555	not significant	CONTROL	no	403.0	0.14197965091515682
ENSMUSG00000022898	52.908456765594	-0.106482222539668	0.214599071083164	0.177737797797024	0.619498897792944	not significant	CONTROL	no	1220.0	0.20795946198019888
ENSMUSG00000032702	36.9706562528736	-0.106442645196617	0.204534798800583	0.228397782884112	0.671861739393218	not significant	CONTROL	no	916.0	0.1727200900362036
ENSMUSG00000035545	18.7450713743028	-0.106413302170549	0.212517886806547	0.189395453004442	0.632242426768774	not significant	CONTROL	no	349.0	0.19911636409068306
ENSMUSG00000005615	150.736139164444	-0.106408322493689	0.155777583691489	0.308597389158252	0.734477947324568	not significant	CONTROL	no	3570.0	0.13402123935504504
ENSMUSG00000034820	159.973594627836	-0.106347784563953	0.197363395105854	0.254574989516328	0.692341915429987	not significant	CONTROL	no	1962.0	0.15967937474577762
ENSMUSG00000094595	27.0375779441799	-0.106346673105459	0.188167567708281	0.280174750928466	0.713209017852099	not significant	CONTROL	no	3392.0	0.1467831742198385
ENSMUSG00000029504	120.16064640803	-0.106338939932088	0.193947651295698	0.264735968591498	0.701447306662959	not significant	CONTROL	no	2892.0	0.15400494799276673
ENSMUSG00000027244	90.0445545045594	-0.106305264509276	0.169606482336212	0.305039827368832	0.733204625650568	not significant	CONTROL	no	1771.0	0.13477480381868617
ENSMUSG00000034101	398.774552130587	-0.106267651908274	0.22322969984718	0.11691381818427	0.526435608513919	not significant	CONTROL	no	2824.0	0.27865474238408217
ENSMUSG00000040640	40.9609859417115	-0.106235283842096	0.190260805107884	0.27370812570322	0.707233707842571	not significant	CONTROL	no	2764.0	0.15043704836099264
ENSMUSG00000014164	9.5258737179229	-0.106214666783998	0.230178040485201	0.0559977733940121	0.393515828613545	not significant	CONTROL	no	4951.0	0.4050377940768026
ENSMUSG00000035150	556.948051236821	-0.10618476073637	0.19314756961005	0.26723738388408	0.703150295810914	not significant	CONTROL	no	2155.0	0.15295183619647537
ENSMUSG00000052684	28.1956201792403	-0.106180410952357	0.201565845155361	0.240430144808252	0.680752212503864	not significant	CONTROL	no	1236.0	0.16701093849088752
ENSMUSG00000092416	109.912113316528	-0.106143346051572	0.151676100539942	0.307922630050027	0.733968530044903	not significant	CONTROL	no	1606.0	0.13432256068453052
ENSMUSG00000012705	8.65347420212622	-0.10610873530376	0.220265875347558	0.138486371201913	0.559823653724801	not significant	CONTROL	no	440.0	0.25194875562846075
ENSMUSG00000004567	65.8926295474753	-0.106023722182965	0.166818447636285	0.308172183005934	0.733997369772266	not significant	CONTROL	no	165.0	0.13430549634474373
ENSMUSG00000026333	23.3314903893949	-0.105936900323569	0.19611957958657	0.25861534197887	0.694964945226959	not significant	CONTROL	no	401.0	0.15803710113427377
ENSMUSG00000064370	10564.6836565115	-0.105882589847481	0.217161214859856	0.142964388060939	0.567131464454902	not significant	CONTROL	no		0.2463162573867744
ENSMUSG00000028948	554.119241512597	-0.10587189710233	0.140771739473226	0.300977720727874	0.729451081079191	not significant	CONTROL	no	1702.0	0.13700382773178024
ENSMUSG00000015247	96.7765211275053	-0.10578985092321	0.213149868848308	0.185246529047133	0.627758175301381	not significant	CONTROL	no	703.0	0.20220762275656357
ENSMUSG00000043822	4.15640422076161	-0.105693998167239	0.234434749925762	0.0199356913707378	0.236913662312302	not significant	CONTROL	no	317.0	0.6254098937063011
ENSMUSG00000015961	392.122781921654	-0.105641902956686	0.155074403430347	0.31279103320021	0.736675478092704	not significant	CONTROL	no	1286.0	0.13272378637733062
ENSMUSG00000040697	31.9445237258894	-0.105640832357299	0.198702825082624	0.251382328264532	0.690238014211882	not significant	CONTROL	no	3333.0	0.16100112602420874
ENSMUSG00000053654	13.7371206659795	-0.105617799272247	0.215692915627199	0.168445615626526	0.609822583308035	not significant	CONTROL	no	186.0	0.2147964966245308
ENSMUSG00000057788	602.377436900429	-0.105552080704895	0.168307527526585	0.309676429060241	0.734477947324568	not significant	CONTROL	no	645.0	0.13402123935504504
ENSMUSG00000036270	257.171411998593	-0.105534464592661	0.20516122294253	0.228575504022075	0.671861739393218	not significant	CONTROL	no	366.0	0.1727200900362036
ENSMUSG00000031609	121.525724062401	-0.105531150970143	0.212390236860259	0.19028659325099	0.633033038985551	not significant	CONTROL	no	224.0	0.19857362288206556
ENSMUSG00000025194	10.8683330964888	-0.105445899553246	0.229564474380733	0.0555224194018318	0.392031719298866	not significant	CONTROL	no	3186.0	0.4066787927775949
ENSMUSG00000020422	357.568240584055	-0.105444214430226	0.197645400133376	0.254995744753419	0.692341915429987	not significant	CONTROL	no	2845.0	0.15967937474577762
ENSMUSG00000025613	3952.88055184838	-0.105420159277061	0.114260208538304	0.260892179790564	0.697692315848294	not significant	CONTROL	no	665.0	0.1563360601698619
ENSMUSG00000021134	1111.99550406914	-0.105412068092452	0.158960042583102	0.307902875538414	0.733968530044903	not significant	CONTROL	no	532.0	0.13432256068453052
ENSMUSG00000041945	7.83575521729449	-0.105405679920658	0.223852960816789	0.106618051133932	0.511762981935377	not significant	CONTROL	no	1718.0	0.29093113174041824
ENSMUSG00000027635	48.101256907826	-0.105378469843642	0.179622517909716	0.297020573425635	0.726427486311119	not significant	CONTROL	no	934.0	0.13880773149219286
ENSMUSG00000056413	68.2799557123339	-0.105347632846141	0.203244235354969	0.234605359678653	0.676274745508992	not significant	CONTROL	no	1175.0	0.16987683036391546
ENSMUSG00000034818	18.2022688908983	-0.105337442519707	0.221124980346411	0.130239063830278	0.549725651680862	not significant	CONTROL	no	3102.0	0.25985399721013686
ENSMUSG00000039756	1608.35295291935	-0.105337024430794	0.135700291835158	0.296234831173725	0.725893887614537	not significant	CONTROL	no	124.0	0.13912686055558668
ENSMUSG00000003847	77.8730267622766	-0.105330423345483	0.197065278495659	0.256843687345715	0.693350679476966	not significant	CONTROL	no	9.0	0.15904705450657308
ENSMUSG00000057530	91.8784282031156	-0.105291975708257	0.220449971554217	0.136390377396628	0.556693831782292	not significant	CONTROL	no	2326.0	0.25438359068830946
ENSMUSG00000015599	6.69529035836414	-0.105267583574417	0.231354127645778	0.0391888076235246	0.335360090437959	not significant	CONTROL	no	2731.0	0.47448862191436003
ENSMUSG00000020124	253.128448183907	-0.105221648413135	0.148063974852068	0.310323165560902	0.734477947324568	not significant	CONTROL	no	1772.0	0.13402123935504504
ENSMUSG00000040613	16.2758316521352	-0.105216679883345	0.212312149333679	0.18822089966918	0.630597892397187	not significant	CONTROL	no	1018.0	0.20024748509747242
ENSMUSG00000027185	295.913110858709	-0.105183425788535	0.156737406409373	0.312130799676246	0.735706016059327	not significant	CONTROL	no	570.0	0.13329569260411514
ENSMUSG00000022012	151.641248974853	-0.105137564528059	0.22534990993361	0.0950592450411673	0.488851251444108	not significant	CONTROL	no	948.0	0.3108232686972888
ENSMUSG00000032299	273.015393831651	-0.105120489663429	0.135924753576082	0.299996235997466	0.72918272689913	not significant	CONTROL	no	204.0	0.13716362759419068
ENSMUSG00000063785	329.886761730359	-0.1050992601856	0.137688876474127	0.302014398670668	0.73005574999926	not significant	CONTROL	no	125.0	0.13664397413630924
ENSMUSG00000012296	167.955663036404	-0.105055491719578	0.186811949027617	0.269408753880766	0.70507433020796	not significant	CONTROL	no	565.0	0.1517650964872895
ENSMUSG00000026950	5.34860883250194	-0.105023789331896	0.231744448725101	0.0367047835687979	0.325232561758919	not significant	CONTROL	no	599.0	0.4878059800389495
ENSMUSG00000021040	709.249347908081	-0.105020415159812	0.200918081505955	0.290943365044837	0.722010534876157	not significant	CONTROL	no	487.0	0.14145646558104838
ENSMUSG00000028669	246.572155638771	-0.104975331491316	0.119446341460833	0.274751624380795	0.707877860847909	not significant	CONTROL	no	938.0	0.1500416701855454
ENSMUSG00000025428	3314.22744920528	-0.104811236551367	0.162266726311557	0.313961188848475	0.73702997106934	not significant	CONTROL	no	355.0	0.13251485134667926
ENSMUSG00000025964	309.49910343627	-0.104791970253444	0.162930600782654	0.314115630332956	0.73702997106934	not significant	CONTROL	no	3623.0	0.13251485134667926
ENSMUSG00000065979	65.6065486323742	-0.104748296966074	0.205824921627628	0.223862557359337	0.665864279151092	not significant	CONTROL	no	1639.0	0.17661428257505718
ENSMUSG00000037296	172.338341965888	-0.104624307703369	0.215359480946906	0.171202202202563	0.612451481953431	not significant	CONTROL	no	1880.0	0.21292831015444455
ENSMUSG00000041961	50.2890417393978	-0.104479329705363	0.214467510005647	0.17611249587266	0.617625982135433	not significant	CONTROL	no	3403.0	0.20927444249631771
ENSMUSG00000050471	65.7449505037565	-0.10447032483997	0.202174909912236	0.238568542477484	0.679478194363917	not significant	CONTROL	no	772.0	0.1678244759725157
ENSMUSG00000040018	202.328526310385	-0.104415047649721	0.222522274647997	0.11638220347558	0.525533564036446	not significant	CONTROL	no	3470.0	0.27939954184253685
ENSMUSG00000070283	109.243522242261	-0.104344040584794	0.16652827216297	0.314492517442466	0.737303086917236	not significant	CONTROL	no	425.0	0.13235394780269938
ENSMUSG00000007458	440.532537680903	-0.104171670931998	0.204769096330887	0.23040897899704	0.672798590207334	not significant	CONTROL	no	1233.0	0.172114927236626
ENSMUSG00000048439	49.5614862286514	-0.104126850152258	0.192468658333092	0.273686831560098	0.707233707842571	not significant	CONTROL	no	1540.0	0.15043704836099264
ENSMUSG00000025956	39.0889936578846	-0.104039013749401	0.212616624692696	0.186627242223495	0.628432822168272	not significant	CONTROL	no	1270.0	0.2017411404456986
ENSMUSG00000039163	42.2891501803762	-0.103998956124867	0.221811376355407	0.120759434935919	0.531896101032431	not significant	CONTROL	no	709.0	0.27417319318441413
ENSMUSG00000031783	2069.04597539903	-0.10398220123578	0.17544174873895	0.305222964338858	0.733242035667832	not significant	CONTROL	no	649.0	0.1347526455438607
ENSMUSG00000030595	385.684655645959	-0.103957321965808	0.169385773520309	0.313760604426181	0.73702997106934	not significant	CONTROL	no	74.0	0.13251485134667926
ENSMUSG00000028582	177.142353970085	-0.103941388102116	0.136987095020746	0.306866415556721	0.733968530044903	not significant	CONTROL	no	601.0	0.13432256068453052
ENSMUSG00000038005	467.935077395045	-0.103930466238085	0.212365046835031	0.185680271042768	0.6279785119745	not significant	CONTROL	no	239.0	0.20205521659809395
ENSMUSG00000041729	24.7489272134432	-0.10384048007295	0.203227117122342	0.235221952889212	0.676524581273828	not significant	CONTROL	no	1793.0	0.1697164188481263
ENSMUSG00000031864	94.2837271919876	-0.103786120417789	0.220972059457515	0.127101741104742	0.5455400605438	not significant	CONTROL	no	1980.0	0.2631733524371352
ENSMUSG00000054808	1692.13285866016	-0.103749679046068	0.208617009507128	0.224069349515903	0.665864279151092	not significant	CONTROL	no	984.0	0.17661428257505718
ENSMUSG00000035365	63.4166608498219	-0.103643374695407	0.162879562321705	0.319975982417974	0.742681206086964	not significant	CONTROL	no	1426.0	0.12919756598072257
ENSMUSG00000004637	45.7059603852185	-0.10363396997262	0.180821891786794	0.300671530529396	0.729451081079191	not significant	CONTROL	no	885.0	0.13700382773178024
ENSMUSG00000006567	3.6722120891421	-0.10352755269089	0.229914873807508	0.0422353313723364	0.345191948607241	not significant	CONTROL	no	1869.0	0.4619393424939817
ENSMUSG00000020564	15.9816440772709	-0.103476783832644	0.221388417517798	0.121375929210883	0.533059909681722	not significant	CONTROL	no	1213.0	0.2732239786243739
ENSMUSG00000030494	10.170241212688	-0.103469301481324	0.214076721448177	0.175825653977364	0.617610795626315	not significant	CONTROL	no	1277.0	0.20928512128637378
ENSMUSG00000093930	3251.34528243638	-0.103458798548262	0.155731714370067	0.32203067004125	0.743723197437983	not significant	CONTROL	no	1785.0	0.12858867224091236
ENSMUSG00000021697	31.994739667013	-0.103419969281037	0.223944124586284	0.0993236462608165	0.498940046553806	not significant	CONTROL	no	886.0	0.3019516367716836
ENSMUSG00000021901	167.054872514803	-0.103311815039655	0.135110942540296	0.306981754258672	0.733968530044903	not significant	CONTROL	no	1108.0	0.13432256068453052
ENSMUSG00000036104	317.559043412402	-0.103248515638649	0.118033679970637	0.278311059458058	0.711129140480168	not significant	CONTROL	no	1261.0	0.148051524579483
ENSMUSG00000065954	357.388859323649	-0.103236677619959	0.159586007868974	0.320107106228833	0.742681206086964	not significant	CONTROL	no	5203.0	0.12919756598072257
ENSMUSG00000060904	297.911503934503	-0.10322074137976	0.191939619552084	0.272109930944217	0.70695634290906	not significant	CONTROL	no	1044.0	0.15060740461767516
ENSMUSG00000062077	12.5524903051623	-0.103114020525158	0.215690845934354	0.168440565040876	0.609822583308035	not significant	CONTROL	no	140.0	0.2147964966245308
ENSMUSG00000020526	129.06368692031	-0.103075667931554	0.183893256706392	0.296579884798676	0.725966178596676	not significant	CONTROL	no	520.0	0.1390836117943721
ENSMUSG00000039676	18.0308152682329	-0.103073273131223	0.213779941655619	0.179840184892868	0.623080876638207	not significant	CONTROL	no	185.0	0.2054555777421096
ENSMUSG00000019235	38.1978456598611	-0.103018319363431	0.203404543135759	0.23756517179235	0.679228700561166	not significant	CONTROL	no	1127.0	0.16798397142135216
ENSMUSG00000072919	34.4891504203877	-0.103005034938399	0.18690666954504	0.290135348177411	0.721313126474655	not significant	CONTROL	no	218.0	0.1418761644359731
ENSMUSG00000029613	319.397726645447	-0.103000133860794	0.136292388498991	0.309800876607935	0.734477947324568	not significant	CONTROL	no	2365.0	0.13402123935504504
ENSMUSG00000022247	689.537530342532	-0.102877655817583	0.177526046078735	0.308166543092481	0.733997369772266	not significant	CONTROL	no	1551.0	0.13430549634474373
ENSMUSG00000040084	308.217665440685	-0.102862937294787	0.191757118927369	0.276601383157822	0.708888640802857	not significant	CONTROL	no	275.0	0.14942198270589327
ENSMUSG00000022992	409.67642189659	-0.10285669076796	0.185878956644337	0.29008665705244	0.721313126474655	not significant	CONTROL	no	1767.0	0.1418761644359731
ENSMUSG00000000409	210.674080337216	-0.102769376810092	0.199061010296816	0.25516619983194	0.692666628565116	not significant	CONTROL	no	457.0	0.15947573538776322
ENSMUSG00000037762	5.89832645929222	-0.102647267972285	0.225091711101496	0.0838504361691698	0.463081545088371	not significant	CONTROL	no	1916.0	0.33434252633927053
ENSMUSG00000037172	35.4753660569069	-0.102588589028285	0.199209807903845	0.254694657775477	0.692341915429987	not significant	CONTROL	no	5367.0	0.15967937474577762
ENSMUSG00000040010	319.683354390509	-0.102573279549062	0.215503046536974	0.165895432684446	0.606531516168986	not significant	CONTROL	no	1893.0	0.2171466277031456
ENSMUSG00000078240	18.8492708339338	-0.10249915330799	0.211885698538644	0.191651570370767	0.634253012705674	not significant	CONTROL	no	120.0	0.19773746119989763
ENSMUSG00000044155	674.84322373807	-0.102480214697369	0.212405212362275	0.19935504913024	0.641713767520763	not significant	CONTROL	no	365.0	0.19265864312402373
ENSMUSG00000025578	5.89171066040959	-0.102387110942415	0.224421077551093	0.0870481763071322	0.469136966017742	not significant	CONTROL	no	2375.0	0.32870034512786306
ENSMUSG00000024240	246.483714444778	-0.102383052524988	0.135113238443156	0.311138889061271	0.734477947324568	not significant	CONTROL	no	1287.0	0.13402123935504504
ENSMUSG00000023505	699.480052071936	-0.102345963862795	0.12322633099393	0.293815462588196	0.724341244301971	not significant	CONTROL	no	564.0	0.1400567851806416
ENSMUSG00000030983	363.614790561169	-0.102274392313924	0.132768196799909	0.308502011895376	0.734450398443945	not significant	CONTROL	no	271.0	0.13403752922632844
ENSMUSG00000032086	123.727206164407	-0.102247266807395	0.156197244064157	0.325580933185098	0.746021653273	not significant	CONTROL	no	4107.0	0.1272485669502485
ENSMUSG00000020091	1070.238442556	-0.102233588938094	0.195571202419405	0.262754002255468	0.699847309398897	not significant	CONTROL	no	5309.0	0.15499670272706254
ENSMUSG00000034509	83.364553905241	-0.102117315372276	0.177590429324965	0.310946797653691	0.734477947324568	not significant	CONTROL	no	388.0	0.13402123935504504
ENSMUSG00000024426	31.8125697360129	-0.102058725186437	0.194147138910185	0.272795603014163	0.707063187684753	not significant	CONTROL	no	149.0	0.15054177313863543
ENSMUSG00000042229	123.60768609104	-0.101788299066425	0.171880462725072	0.320048110065952	0.742681206086964	not significant	CONTROL	no	2456.0	0.12919756598072257
ENSMUSG00000027207	44.1531790543293	-0.101764595273707	0.203118836050888	0.238140727718281	0.679478194363917	not significant	CONTROL	no	1040.0	0.1678244759725157
ENSMUSG00000029084	28.0312264279674	-0.101749111262371	0.219581951364926	0.131308944630832	0.549993101401319	not significant	CONTROL	no	2035.0	0.25964275785508273
ENSMUSG00000006717	288.092887749048	-0.101663213481365	0.161219475915132	0.327440857549349	0.746438851138754	not significant	CONTROL	no	90.0	0.12700576422931545
ENSMUSG00000027160	891.882721677992	-0.101648669643206	0.129647500515156	0.306363334071886	0.733934177997852	not significant	CONTROL	no	918.0	0.13434288751463627
ENSMUSG00000032557	373.853776744244	-0.101586782822152	0.157723979266289	0.322496479857392	0.744112720447345	not significant	CONTROL	no	1007.0	0.12836127122797575
ENSMUSG00000032400	174.665851992305	-0.101553372775893	0.180583017083798	0.291711401840812	0.722848226646979	not significant	CONTROL	no	916.0	0.14095288009012724
ENSMUSG00000024978	56.731196734867	-0.101527635614727	0.179286429506684	0.309014153870808	0.734477947324568	not significant	CONTROL	no	3297.0	0.13402123935504504
ENSMUSG00000029138	4.40379895088831	-0.101499361228094	0.224538039960739	0.0816712373722689	0.457313807055701	not significant	CONTROL	no	261.0	0.33978568635694795
ENSMUSG00000039737	223.163588677586	-0.101483773269673	0.134033871563123	0.314146803246848	0.73702997106934	not significant	CONTROL	no	75.0	0.13251485134667926
ENSMUSG00000020692	121.796177401411	-0.101448879413652	0.161728404050403	0.328484060991653	0.746438851138754	not significant	CONTROL	no	273.0	0.12700576422931545
ENSMUSG00000041453	9038.51830635793	-0.101383921250717	0.0948693281844112	0.217871762888821	0.659669973050878	not significant	CONTROL	no	1082.0	0.1806732837459805
ENSMUSG00000028273	126.184213755271	-0.101358996796997	0.200445358436382	0.251575943052254	0.690490279812303	not significant	CONTROL	no	3093.0	0.1608424307038766
ENSMUSG00000069170	20.178825114	-0.101355419616463	0.219374276784403	0.131459330594433	0.550198101833306	not significant	CONTROL	no	231.0	0.25948091224648606
ENSMUSG00000033964	33.2104721939012	-0.101211662533155	0.188433169587143	0.293240676501823	0.723892811441013	not significant	CONTROL	no	5478.0	0.14032573607634793
ENSMUSG00000006191	224.342017515597	-0.101180120923086	0.158538738745862	0.331267450548757	0.747875178386178	not significant	CONTROL	no	739.0	0.12617088056022838
ENSMUSG00000024735	768.7048148748	-0.101022795749614	0.179907861920029	0.309069741308659	0.734477947324568	not significant	CONTROL	no	4430.0	0.13402123935504504
ENSMUSG00000039323	138.165923888256	-0.100961849023919	0.161904044104591	0.331050786913812	0.747875178386178	not significant	CONTROL	no	315.0	0.12617088056022838
ENSMUSG00000004897	3209.25045417675	-0.100917203692204	0.173143027888583	0.323130812610036	0.744382962487659	not significant	CONTROL	no	1227.0	0.12820357560343118
ENSMUSG00000026289	141.370340093191	-0.100837192952807	0.198003368483318	0.263535668353073	0.700588618368744	not significant	CONTROL	no	1122.0	0.1545369224276908
ENSMUSG00000029655	541.333649941545	-0.100832975704943	0.129766718796559	0.3106725656658	0.734477947324568	not significant	CONTROL	no	7145.0	0.13402123935504504
ENSMUSG00000031861	102.93725100886	-0.100794786361648	0.170418646825027	0.324490234966519	0.745580899184275	not significant	CONTROL	no	4501.0	0.12750522657296823
ENSMUSG00000028076	12.9017516072391	-0.100735205308482	0.21322303663576	0.177390088394363	0.619128679839718	not significant	CONTROL	no	749.0	0.20821907773860607
ENSMUSG00000001305	379.657763766357	-0.10072313307416	0.165607609035806	0.328802566560705	0.746438851138754	not significant	CONTROL	no	428.0	0.12700576422931545
ENSMUSG00000053024	10.3392473476071	-0.100594294897892	0.220940395118684	0.114537939411185	0.523012169128217	not significant	CONTROL	no	3755.0	0.2814882061159956
ENSMUSG00000035597	109.77444111904	-0.100576917528409	0.189893816495651	0.300371352274824	0.729451081079191	not significant	CONTROL	no	1909.0	0.13700382773178024
ENSMUSG00000042590	130.273679736105	-0.100521833428938	0.173410326705906	0.322397316266473	0.744065251691764	not significant	CONTROL	no	1195.0	0.12838897681024428
ENSMUSG00000038949	19.5044607946832	-0.100253247172397	0.195531479442913	0.271259975082545	0.7062967341618	not significant	CONTROL	no	2277.0	0.15101280187397512
ENSMUSG00000029430	6340.39403965054	-0.100239957120404	0.202507788439572	0.277024178359466	0.709438188243244	not significant	CONTROL	no	1508.0	0.1490854376614651
ENSMUSG00000060733	118.14179636276	-0.100236301178239	0.20719052354048	0.21925215442389	0.661057137723923	not significant	CONTROL	no	4070.0	0.17976100114103666
ENSMUSG00000053470	320.392745043383	-0.100235908908843	0.197029565654727	0.268053002757604	0.704131478695604	not significant	CONTROL	yes	666.0	0.1523462398058646	KDM3A
ENSMUSG00000018167	76.3126023904094	-0.100207712542934	0.168784303301522	0.328404798838849	0.746438851138754	not significant	CONTROL	no	540.0	0.12700576422931545
ENSMUSG00000042388	103.034812654103	-0.100175622974444	0.196795037015411	0.268126749626836	0.704131478695604	not significant	CONTROL	no	657.0	0.1523462398058646
ENSMUSG00000022822	341.764010906704	-0.100060100432225	0.191513789401799	0.285902476525534	0.717477061921922	not significant	CONTROL	no	1304.0	0.14419197897024333
ENSMUSG00000024955	25.4635371109221	-0.100052673964517	0.211336317489706	0.191787084354689	0.634253012705674	not significant	CONTROL	no	776.0	0.19773746119989763
ENSMUSG00000037275	347.412232510157	-0.0999911512566189	0.124746782139233	0.306267477872579	0.733934177997852	not significant	CONTROL	no	1618.0	0.13434288751463627
ENSMUSG00000004591	882.662337793971	-0.0999364936099442	0.121443696950955	0.301043490385887	0.729451081079191	not significant	CONTROL	no	2912.0	0.13700382773178024
ENSMUSG00000022673	611.352076844757	-0.0998740264663376	0.211106434031645	0.196336301651693	0.639596951474055	not significant	CONTROL	no	783.0	0.1940936149088408
ENSMUSG00000026455	140.062968961595	-0.0998714129485682	0.178452420810067	0.319203686298007	0.742028125418062	not significant	CONTROL	no	1563.0	0.1295796331544328
ENSMUSG00000028068	145.784299081365	-0.0995791924907318	0.158185268805693	0.335727812748891	0.751277864250271	not significant	CONTROL	no	775.0	0.12419940708142495
ENSMUSG00000046441	57.4642318593681	-0.0995323406497888	0.21908080810689	0.128175620900762	0.547110838207624	not significant	CONTROL	no	1126.0	0.261924681809732
ENSMUSG00000041747	294.654782296985	-0.0995305270941635	0.166161335790928	0.333148779681149	0.748458137657138	not significant	CONTROL	no	2287.0	0.12583248535824104
ENSMUSG00000031668	60.2810609915188	-0.0993914970147757	0.186894102515158	0.300182742737042	0.729382475171414	not significant	CONTROL	no	960.0	0.13704467566411332
ENSMUSG00000024194	524.653208192105	-0.0992860350792777	0.158434569414916	0.337727520896252	0.752593522229801	not significant	CONTROL	no	81.0	0.12343952408678914
ENSMUSG00000024400	406.288226556482	-0.0992578054866319	0.130328007661794	0.320077920826489	0.742681206086964	not significant	CONTROL	no	405.0	0.12919756598072257
ENSMUSG00000034518	615.878010824527	-0.0992164934531284	0.150237290863777	0.337623916303809	0.752553210497802	not significant	CONTROL	no	1990.0	0.12346278715129529
ENSMUSG00000026819	62.6766716031381	-0.0991309083767535	0.167734149908617	0.333465870919717	0.748594887402336	not significant	CONTROL	no	1654.0	0.12575314326559336
ENSMUSG00000031935	205.607182909114	-0.0990614082593176	0.193396628114181	0.275468429864921	0.708117128412677	not significant	CONTROL	no	1879.0	0.1498949004796435
ENSMUSG00000031714	418.592857747534	-0.0989944990386448	0.218764414066317	0.130883801881655	0.549993101401319	not significant	CONTROL	no	1894.0	0.25964275785508273
ENSMUSG00000036036	55.937769316528	-0.0989849725383749	0.204136767289182	0.236344655977753	0.677494815777946	not significant	CONTROL	no	114.0	0.16909402368255327
ENSMUSG00000024982	146.048546500811	-0.0989812080405709	0.192270640015985	0.286232505235456	0.717504231327383	not significant	CONTROL	no	487.0	0.14417553342781678
ENSMUSG00000025651	909.409408671081	-0.0989580731827408	0.1884742606801	0.297133358245289	0.726427486311119	not significant	CONTROL	no	127.0	0.13880773149219286
ENSMUSG00000034118	124.702690202234	-0.0988846366554618	0.218799018761101	0.128018356162707	0.547060556190747	not significant	CONTROL	no	522.0	0.26196459731583244
ENSMUSG00000002996	108.782522739282	-0.098842294759061	0.182174959819902	0.314153681038073	0.73702997106934	not significant	CONTROL	no	1239.0	0.13251485134667926
ENSMUSG00000048330	28.8182606447496	-0.0987698163560426	0.187718594675262	0.300046993284582	0.72918272689913	not significant	CONTROL	no	499.0	0.13716362759419068
ENSMUSG00000021952	325.451730943187	-0.0987646364666107	0.151479362152207	0.339656034681888	0.753509916594887	not significant	CONTROL	no	4753.0	0.12291102776328544
ENSMUSG00000032478	113.099649994772	-0.0986941950823112	0.15573783727553	0.339973072946823	0.753509916594887	not significant	CONTROL	no	350.0	0.12291102776328544
ENSMUSG00000001017	877.359897956039	-0.0986670096344118	0.139347661245062	0.332727804089236	0.748237772564238	not significant	CONTROL	no	947.0	0.12596037151586137
ENSMUSG00000015243	14.4029543097317	-0.0984840160436687	0.222550926963468	0.0879100817228483	0.471652568715979	not significant	CONTROL	no	3159.0	0.326377795962591
ENSMUSG00000022685	168.298137864602	-0.0984432980287827	0.204834741812536	0.232029769547616	0.673805307158233	not significant	CONTROL	no	893.0	0.17146557266558707
ENSMUSG00000045205	35.203618705857	-0.0982981896482562	0.189541306090389	0.295352929524037	0.725335823665972	not significant	CONTROL	no	4466.0	0.13946087260546897
ENSMUSG00000002265	760.924316236916	-0.0982968590782341	0.171047522409875	0.333119885798682	0.748458137657138	not significant	CONTROL	no	3617.0	0.12583248535824104
ENSMUSG00000003809	180.123442920926	-0.0982877241877825	0.169260031895233	0.335055741521898	0.750267041069834	not significant	CONTROL	no	590.0	0.12478413151317966
ENSMUSG00000027357	105.269389423219	-0.098244863241158	0.209213470424297	0.205027505682827	0.648309635452617	not significant	CONTROL	no	949.0	0.18821752368044464
ENSMUSG00000036503	21.6641504732198	-0.0982074266331422	0.200744730805312	0.253575678017144	0.691940264917135	not significant	CONTROL	no	1386.0	0.1599313964921481
ENSMUSG00000027883	106.112254637867	-0.0981729547424409	0.204642156631985	0.23388119726708	0.675552073293821	not significant	CONTROL	no	944.0	0.1703411688143831
ENSMUSG00000030846	365.574583263001	-0.0981296929616628	0.146917036411353	0.340431299344364	0.753630342290457	not significant	CONTROL	no	451.0	0.12284162451449239
ENSMUSG00000060429	11.9760511465253	-0.0980920779336524	0.218192412775195	0.130652618094814	0.549993101401319	not significant	CONTROL	no	2950.0	0.25964275785508273
ENSMUSG00000032042	271.443943026631	-0.0980642748137643	0.181211856222931	0.318404615101747	0.741130140671798	not significant	CONTROL	no	951.0	0.1301055242568266
ENSMUSG00000025938	22.2575634062008	-0.0980636808081189	0.199938521106277	0.257408004621424	0.693773919441751	not significant	CONTROL	no	5322.0	0.15878203031613697
ENSMUSG00000020650	77.8705423802796	-0.0980455479525147	0.195866361014859	0.27604647474647	0.708888640802857	not significant	CONTROL	no	984.0	0.14942198270589327
ENSMUSG00000020280	67.3449102901221	-0.0980442851764892	0.184886125465226	0.31024290806491	0.734477947324568	not significant	CONTROL	no	1520.0	0.13402123935504504
ENSMUSG00000034216	67.5319339043664	-0.0979756724911708	0.179748339024127	0.321456094505015	0.743531003917086	not significant	CONTROL	no	837.0	0.12870091745894124
ENSMUSG00000068856	501.15401403163	-0.0979473387074737	0.200833068224138	0.255958752361642	0.693213796672311	not significant	CONTROL	no	401.0	0.1591328023357506
ENSMUSG00000025779	3.90355046350896	-0.0978996147183075	0.22406206461062	0.0671305212672142	0.424669479087742	not significant	CONTROL	no	77.0	0.371948950547075
ENSMUSG00000079012	33.7196167237128	-0.097865141915812	0.209042228195204	0.204871670481368	0.647967320084939	not significant	CONTROL	no	333.0	0.18844689700699183
ENSMUSG00000021484	733.920452416701	-0.0977948962458208	0.180315889423025	0.312651227250499	0.736675478092704	not significant	CONTROL	no	3047.0	0.13272378637733062
ENSMUSG00000031950	471.936071065147	-0.0977005902182851	0.187865430562128	0.305032022051698	0.733204625650568	not significant	CONTROL	no	1210.0	0.13477480381868617
ENSMUSG00000039367	275.800224865418	-0.0975859892680364	0.19534822427878	0.276569666430475	0.708888640802857	not significant	CONTROL	no	1064.0	0.14942198270589327
ENSMUSG00000040964	23.5869066853916	-0.09756670166904	0.218289135330756	0.12794041112729	0.547060556190747	not significant	CONTROL	no	1047.0	0.26196459731583244
ENSMUSG00000027959	131.554804947584	-0.0975398841343727	0.140254167532843	0.338581034029707	0.753207301935737	not significant	CONTROL	no	2297.0	0.12308547838582118
ENSMUSG00000041303	135.710895442573	-0.097471156691808	0.155617899735535	0.345572548679573	0.7583220844212	not significant	CONTROL	no	1879.0	0.12014629598152181
ENSMUSG00000056055	36.662752974522	-0.0974191290030513	0.215414551872798	0.154948723089537	0.586496450228569	not significant	CONTROL	no	138.0	0.23173461210908264
ENSMUSG00000072969	119.665200745001	-0.0973474231677853	0.169955628595858	0.338561089147928	0.753207301935737	not significant	CONTROL	no	328.0	0.12308547838582118
ENSMUSG00000030447	257.510969829445	-0.0973446927541656	0.18917171978088	0.300997851408702	0.729451081079191	not significant	CONTROL	no	2443.0	0.13700382773178024
ENSMUSG00000031840	47.4305583948072	-0.0973178189289883	0.170722827405193	0.337287624859893	0.752127199648042	not significant	CONTROL	no	592.0	0.12370870537416533
ENSMUSG00000024491	986.730382322235	-0.0973050123575901	0.137859264766608	0.332470604994757	0.748237772564238	not significant	CONTROL	no	3070.0	0.12596037151586137
ENSMUSG00000027285	181.243284052899	-0.0971468385912485	0.161255054933489	0.345648845701922	0.7583220844212	not significant	CONTROL	no	2382.0	0.12014629598152181
ENSMUSG00000073775	87.6248066297243	-0.0971197847245901	0.211410306193891	0.188831648396865	0.632177536754401	not significant	CONTROL	no	470.0	0.1991609400638732
ENSMUSG00000031983	129.061608830889	-0.0971018362482419	0.186861684410295	0.308668290385941	0.734477947324568	not significant	CONTROL	no	2155.0	0.13402123935504504
ENSMUSG00000030615	224.05571803281	-0.0970137094951768	0.18193438859316	0.318464507180908	0.741142878212028	not significant	CONTROL	no	236.0	0.13009806025611348
ENSMUSG00000046402	363.199316510907	-0.0970133512797608	0.201611187622275	0.253018980945132	0.691801947699608	not significant	CONTROL	no	229.0	0.16001821960699786
ENSMUSG00000031819	1120.62163657274	-0.0969611934859876	0.150367790552455	0.344665663719393	0.758075205780751	not significant	CONTROL	no	4178.0	0.12028770751382516
ENSMUSG00000039410	15.3429519591792	-0.0969228623534576	0.212516519440924	0.178906644178432	0.621563670169913	not significant	CONTROL	no	4788.0	0.20651437758202407
ENSMUSG00000053329	218.103531943344	-0.0968912031765449	0.176476023771341	0.331939121572894	0.748237772564238	not significant	CONTROL	no	527.0	0.12596037151586137
ENSMUSG00000031163	17.4398000960162	-0.0968734458329626	0.210762750500998	0.191873295568498	0.634253012705674	not significant	CONTROL	no	180.0	0.19773746119989763
[truncated: 10,162 more rows]

## Sheet: ExtFig 2e KO-WT
	baseMean	log2FoldChange	lfcSE	pvalue	padj	significance	regulation	NaiveGene	UtrLength	-log10(p_adj)	naive_gene_name
ENSMUSG00000019989	100.502	-6.89929	1.18718	2.13038e-12	2.84447e-10	significant	DOWN	no	1499	9.546
ENSMUSG00000054727	33.3851	-6.44264	2.68025	1.64336e-05	0.000245136	significant	DOWN	no	268	3.61059
ENSMUSG00000067261	66.2772	-5.90515	1.33607	1.95826e-08	8.65894e-07	significant	DOWN	yes	591	6.06254	FOXD3
ENSMUSG00000048070	19.0458	-5.80683	2.55816	5.91075e-05	0.000695751	significant	DOWN	no	3607	3.15755
ENSMUSG00000025056	404.742	-5.52783	1.17962	1.66785e-07	5.20975e-06	significant	DOWN	no	355	5.28318
ENSMUSG00000048029	8.9211	-4.93049	2.49266	0.000548881	0.00403194	significant	DOWN	no	681	2.39449
ENSMUSG00000038776	22.1531	-4.92642	1.36678	1.15416e-06	2.67777e-05	significant	DOWN	no	228	4.57223
ENSMUSG00000032015	4.74804	-4.9213	2.79007	0.00128555	0.00772638	significant	DOWN	no	1155	2.11202
ENSMUSG00000019982	37.6593	-4.78749	1.06062	5.50644e-08	2.07735e-06	significant	DOWN	no	1241	5.68249
ENSMUSG00000078865	8.79065	-4.74542	3.06562	0.00245326	0.0125463	significant	DOWN	no	3	1.90148
ENSMUSG00000034227	7.75136	-4.6803	2.6697	0.00153869	0.00885313	significant	DOWN	no	1009	2.0529
ENSMUSG00000027761	6.4351	-4.66583	2.55508	0.00121356	0.00741141	significant	DOWN	no	84	2.1301
ENSMUSG00000067764	26.9832	-4.49846	1.02981	5.21451e-07	1.37896e-05	significant	DOWN	no	816	4.86045
ENSMUSG00000021697	31.9947	-4.44335	1.15682	6.78329e-06	0.000120918	significant	DOWN	no	886	3.91751
ENSMUSG00000021848	12.7635	-4.33764	2.35453	0.00141314	0.00832419	significant	DOWN	no	1030	2.07966
ENSMUSG00000118219	24.6878	-4.28617	0.90654	7.09761e-08	2.56399e-06	significant	DOWN	no	5104	5.59108
ENSMUSG00000020227	46.732	-4.2649	0.846078	2.20031e-08	9.60451e-07	significant	DOWN	no	1070	6.01752
ENSMUSG00000053062	70.6195	-4.26322	0.874456	3.53282e-08	1.39865e-06	significant	DOWN	no	214	5.85429
ENSMUSG00000044041	7.90893	-4.2486	2.99649	0.00417247	0.0187355	significant	DOWN	no	272	1.72733
ENSMUSG00000030769	4.93635	-4.24036	2.54848	0.00263978	0.0132612	significant	DOWN	no	53	1.87742
ENSMUSG00000022385	437.435	-4.23888	1.28148	3.70107e-05	0.000473729	significant	DOWN	no	344	3.32447
ENSMUSG00000021765	81.029	-4.18904	1.69415	0.000618472	0.00439154	significant	DOWN	no	1516	2.35738
ENSMUSG00000057098	174.17	-4.18419	0.513825	2.42718e-17	8.69888e-15	significant	DOWN	no	3346	14.0605
ENSMUSG00000001504	12.6065	-4.1713	1.47061	0.00010385	0.0010998	significant	DOWN	no	935	2.95869
ENSMUSG00000057715	4.84405	-4.15945	2.76166	0.00386195	0.0176674	significant	DOWN	no	4830	1.75283
ENSMUSG00000046711	91.2295	-4.11912	1.63575	0.000473955	0.00360921	significant	DOWN	no	1186	2.44259
ENSMUSG00000030849	4.30236	-4.11416	2.90916	0.00460035	0.0201803	significant	DOWN	no	1511	1.69507
ENSMUSG00000025726	293.434	-4.10092	0.46878	5.97072e-19	3.69615e-16	significant	DOWN	no	807	15.4323
ENSMUSG00000039193	36.0051	-4.08766	0.748661	3.59619e-09	2.04069e-07	significant	DOWN	no	1407	6.69022
ENSMUSG00000025934	12.9415	-4.08574	1.13351	1.04919e-05	0.000169904	significant	DOWN	no	702	3.7698
ENSMUSG00000018293	564.829	-4.0375	2.12279	0.00115979	0.00715035	significant	DOWN	no	277	2.14567
ENSMUSG00000019894	6.96578	-4.02477	3.3371	0.00596558	0.0245974	significant	DOWN	no	986	1.60911
ENSMUSG00000007480	5.5934	-4.01469	2.45347	0.00333717	0.0158744	significant	DOWN	no	2759	1.7993
ENSMUSG00000035186	95.1151	-3.8833	0.715872	3.93101e-10	3.04184e-08	significant	DOWN	no	385	7.51686
ENSMUSG00000049775	4747.83	-3.86664	1.03228	7.71876e-06	0.000134084	significant	DOWN	no	411	3.87262
ENSMUSG00000020630	37.4902	-3.8602	1.36484	0.000286113	0.00242325	significant	DOWN	no	513	2.6156
ENSMUSG00000048528	60.2154	-3.82829	0.771782	1.12794e-08	5.56573e-07	significant	DOWN	no	2238	6.25448
ENSMUSG00000022096	5.88929	-3.82009	3.64467	0.0072851	0.0284205	significant	DOWN	no	1247	1.54637
ENSMUSG00000029026	4.84705	-3.79396	2.99693	0.00677295	0.0270026	significant	DOWN	no	2741	1.56859
ENSMUSG00000045679	27.0542	-3.78798	0.92797	1.99219e-06	4.26599e-05	significant	DOWN	no	1159	4.36998
ENSMUSG00000038058	44.5175	-3.74736	0.672999	2.69598e-09	1.56241e-07	significant	DOWN	no	991	6.80621
ENSMUSG00000028528	21.5493	-3.72021	1.58681	0.000609972	0.00435386	significant	DOWN	no	2229	2.36113
ENSMUSG00000007872	597.554	-3.64185	1.04004	3.01195e-05	0.000404836	significant	DOWN	no	513	3.39272
ENSMUSG00000053367	9.36895	-3.63834	1.69372	0.00101647	0.00645116	significant	DOWN	no	367	2.19036
ENSMUSG00000038393	226.692	-3.63434	1.32795	0.000257222	0.00224252	significant	DOWN	no	1357	2.64926
ENSMUSG00000021950	14.4315	-3.61835	1.05689	3.56926e-05	0.000460756	significant	DOWN	no	824	3.33653
ENSMUSG00000024420	9.80385	-3.60513	1.38073	0.000336091	0.00274744	significant	DOWN	no	1639	2.56107
ENSMUSG00000017453	157.902	-3.59881	0.776274	2.36133e-07	6.94578e-06	significant	DOWN	no	512	5.15828
ENSMUSG00000031932	15.5193	-3.5793	1.26121	0.00019105	0.00177726	significant	DOWN	no	1514	2.75025
ENSMUSG00000078872	3.80335	-3.56887	2.63813	0.0075878	0.0292524	significant	DOWN	no	3	1.53384
ENSMUSG00000037656	176.177	-3.56133	1.48912	0.000706787	0.00490268	significant	DOWN	no	1195	2.30957
ENSMUSG00000015879	3.88055	-3.55996	2.629	0.00762131	0.0293205	significant	DOWN	no	1035	1.53283
ENSMUSG00000022947	170.741	-3.53506	0.467446	1.66515e-15	3.90995e-13	significant	DOWN	no	229	12.4078
ENSMUSG00000031297	637.562	-3.51343	0.494033	1.14649e-13	1.90415e-11	significant	DOWN	no	244	10.7203
ENSMUSG00000042988	110.915	-3.50338	1.57012	0.00082523	0.00549603	significant	DOWN	no	435	2.25995
ENSMUSG00000030208	83.599	-3.49899	0.940475	3.05922e-05	0.000409268	significant	DOWN	no	2036	3.38799
ENSMUSG00000036834	5.96968	-3.49329	2.71173	0.0085176	0.0319299	significant	DOWN	no	1202	1.4958
ENSMUSG00000031163	17.4398	-3.45146	1.22497	4.65598e-05	0.000575428	significant	DOWN	no	180	3.24001
ENSMUSG00000039985	825.544	-3.4503	0.701529	7.04705e-08	2.5593e-06	significant	DOWN	no	1839	5.59188
ENSMUSG00000046323	107.501	-3.42718	0.573439	9.86579e-11	8.61296e-09	significant	DOWN	no	270	8.06485
ENSMUSG00000025038	55.3577	-3.4214	0.815976	4.41123e-06	8.3626e-05	significant	DOWN	no	219	4.07766
ENSMUSG00000022012	151.641	-3.40182	0.90127	3.76625e-06	7.32752e-05	significant	DOWN	no	948	4.13504
ENSMUSG00000017778	1181.4	-3.39955	1.34806	0.000396275	0.003125	significant	DOWN	no	93	2.50515
ENSMUSG00000031958	53.7434	-3.38638	0.544801	1.15997e-10	9.99852e-09	significant	DOWN	no	757	8.00006
ENSMUSG00000024697	20.4765	-3.35579	1.39595	9.70127e-05	0.00103544	significant	DOWN	no	1293	2.98488
ENSMUSG00000028109	50.9124	-3.35307	0.836416	1.12386e-05	0.000180494	significant	DOWN	no	291	3.74354
ENSMUSG00000055184	23.2931	-3.33966	1.45525	0.00112052	0.00696503	significant	DOWN	no	946	2.15708
ENSMUSG00000024501	45.4327	-3.33083	0.60567	6.59554e-09	3.52376e-07	significant	DOWN	no	3351	6.45299
ENSMUSG00000027401	98.1592	-3.33007	0.766235	1.59001e-07	4.98948e-06	significant	DOWN	no	2002	5.30194
ENSMUSG00000037070	467.296	-3.32297	1.33053	0.000537276	0.00396555	significant	DOWN	no	280	2.4017
ENSMUSG00000022101	32.7659	-3.31148	0.799891	3.41661e-06	6.76621e-05	significant	DOWN	no	530	4.16965
ENSMUSG00000022652	410.554	-3.20356	0.657696	1.26053e-07	4.1178e-06	significant	DOWN	no	91	5.38533
ENSMUSG00000028019	75.029	-3.19752	0.494319	2.64368e-12	3.42897e-10	significant	DOWN	no	1465	9.46484
ENSMUSG00000055760	171.213	-3.18011	1.12714	0.000297351	0.00249977	significant	DOWN	no	387	2.6021
ENSMUSG00000048078	18.8153	-3.17812	1.1608	0.000349465	0.00283099	significant	DOWN	no	4505	2.54806
ENSMUSG00000044816	12.2003	-3.16493	1.18134	0.000420103	0.00328249	significant	DOWN	no	447	2.4838
ENSMUSG00000026429	94.2563	-3.16315	0.913681	4.53456e-05	0.000563469	significant	DOWN	no	219	3.24913
ENSMUSG00000037465	128.971	-3.15715	0.763935	4.25754e-06	8.1552e-05	significant	DOWN	no	1495	4.08857
ENSMUSG00000055148	1141.88	-3.09734	0.312138	2.12829e-24	2.63502e-21	significant	DOWN	yes	740	20.5792	KLF2
ENSMUSG00000029017	266.737	-3.09696	1.74681	0.00217088	0.0114064	significant	DOWN	no	173	1.94285
ENSMUSG00000028702	299.21	-3.08736	0.748259	3.42679e-06	6.76621e-05	significant	DOWN	no	248	4.16965
ENSMUSG00000064308	44.0068	-3.07593	0.558308	4.49332e-09	2.47751e-07	significant	DOWN	no	284	6.60598
ENSMUSG00000022900	86.2631	-3.06554	0.534066	7.78895e-10	5.52488e-08	significant	DOWN	no	1249	7.25768
ENSMUSG00000029205	132.496	-3.03762	0.40806	1.42939e-15	3.41525e-13	significant	DOWN	no	82	12.4666
ENSMUSG00000073402	6.33242	-3.01393	2.60066	0.0141155	0.0458908	significant	DOWN	no	223	1.33827
ENSMUSG00000031558	12.6821	-2.99329	1.45868	0.00129521	0.00776729	significant	DOWN	no	3495	2.10973
ENSMUSG00000039814	108.088	-2.95712	0.452187	2.61413e-11	2.56128e-09	significant	DOWN	no	768	8.59154
ENSMUSG00000027905	397.156	-2.93228	0.660792	8.81778e-07	2.11798e-05	significant	DOWN	no	283	4.67408
ENSMUSG00000027210	69.3973	-2.913	1.01938	0.000329281	0.00270475	significant	DOWN	no	1166	2.56787
ENSMUSG00000028896	832.435	-2.90668	1.2457	0.000782096	0.00529131	significant	DOWN	no	911	2.27644
ENSMUSG00000040693	10.1153	-2.90646	1.17781	0.000851802	0.00563768	significant	DOWN	no	2680	2.2489
ENSMUSG00000045005	215.071	-2.89196	0.405097	3.46216e-14	6.64101e-12	significant	DOWN	no	4288	11.1778
ENSMUSG00000096014	22.3377	-2.88067	0.84549	7.50951e-05	0.000844525	significant	DOWN	no	2593	3.07339
ENSMUSG00000037169	675.535	-2.8734	0.474382	2.1898e-10	1.79656e-08	significant	DOWN	no	916	7.74556
ENSMUSG00000036218	11.3809	-2.83048	1.37933	0.00183787	0.0100805	significant	DOWN	no	809	1.99652
ENSMUSG00000051855	1404.27	-2.8284	0.525234	5.80924e-09	3.12712e-07	significant	DOWN	no	1299	6.50486
ENSMUSG00000024565	44.9562	-2.82049	0.926433	0.000228026	0.00205118	significant	DOWN	no	3100	2.688
ENSMUSG00000027702	145.737	-2.82046	0.418528	9.60347e-13	1.36239e-10	significant	DOWN	no	435	9.8657
ENSMUSG00000030019	163.485	-2.80082	1.92638	0.00371793	0.0171875	significant	DOWN	no	1571	1.76479
ENSMUSG00000075229	276.11	-2.79253	1.22171	0.00103196	0.00653382	significant	DOWN	no	230	2.18483
ENSMUSG00000027276	78.1757	-2.77029	0.522775	2.61688e-09	1.52958e-07	significant	DOWN	no	1571	6.81543
ENSMUSG00000053856	24.4645	-2.76605	0.83583	0.000106584	0.00112264	significant	DOWN	no	923	2.94976
ENSMUSG00000000402	33.3166	-2.76593	0.843165	4.52145e-05	0.000562353	significant	DOWN	no	857	3.24999
ENSMUSG00000029304	301.315	-2.76272	0.677938	1.55655e-06	3.42466e-05	significant	DOWN	no	435	4.46538
ENSMUSG00000074272	22.356	-2.76205	0.78028	3.39582e-05	0.00044341	significant	DOWN	no	2194	3.35319
ENSMUSG00000049073	31.7346	-2.75921	0.741876	8.00423e-06	0.000138	significant	DOWN	no	719	3.86012
ENSMUSG00000078875	3.77902	-2.74698	3.27769	0.0170973	0.0530527	not significant	unassigned	no	438	1.27529
ENSMUSG00000043687	24.6734	-2.73844	0.719032	1.71869e-05	0.000254699	significant	DOWN	no	373	3.59397
ENSMUSG00000056515	70.0394	-2.7373	0.518836	2.64664e-08	1.12288e-06	significant	DOWN	no	2680	5.94966
ENSMUSG00000078597	3.84112	-2.72114	2.64259	0.0188435	0.0572322	not significant	unassigned	no	812	1.24236
ENSMUSG00000063672	82.2953	-2.70515	0.428359	1.46684e-11	1.5486e-09	significant	DOWN	no	1136	8.81006
ENSMUSG00000028010	1156.97	-2.70406	0.972288	0.000280397	0.00238075	significant	DOWN	no	287	2.62329
ENSMUSG00000024742	379.252	-2.6989	0.662373	3.85782e-06	7.47363e-05	significant	DOWN	no	807	4.12647
ENSMUSG00000039117	31.5719	-2.6957	1.10034	0.00127277	0.00768567	significant	DOWN	no	1290	2.11432
ENSMUSG00000021890	99.2139	-2.68447	1.44603	0.00261726	0.0131812	significant	DOWN	no	3244	1.88005
ENSMUSG00000012396	735.328	-2.67762	0.526309	2.97994e-08	1.23731e-06	significant	DOWN	yes	1081	5.90752	NANOG
ENSMUSG00000020902	323.944	-2.67443	0.593615	3.61728e-07	1.0013e-05	significant	DOWN	no	3645	4.99944
ENSMUSG00000039519	18.1563	-2.66526	0.898936	0.000316221	0.002618	significant	DOWN	no	510	2.58203
ENSMUSG00000032878	6.71233	-2.66078	1.44251	0.00429411	0.0191201	significant	DOWN	no	3170	1.71851
ENSMUSG00000037725	439.175	-2.66028	0.598977	6.64055e-07	1.68727e-05	significant	DOWN	no	574	4.77282
ENSMUSG00000032268	11.9343	-2.6398	0.877316	0.00018912	0.00176655	significant	DOWN	no	603	2.75287
ENSMUSG00000029426	183.149	-2.61293	0.294002	2.14569e-19	1.46111e-16	significant	DOWN	no	2935	15.8353
ENSMUSG00000022103	13.409	-2.61171	0.957188	0.000601818	0.00432109	significant	DOWN	no	1345	2.36441
ENSMUSG00000025283	193.136	-2.60719	0.736732	4.26012e-05	0.000532769	significant	DOWN	no	368	3.27346
ENSMUSG00000019997	33.5065	-2.606	1.1423	0.00163971	0.00927763	significant	DOWN	no	1611	2.03256
ENSMUSG00000021395	253.851	-2.58137	0.647477	8.00502e-06	0.000138	significant	DOWN	no	3388	3.86012
ENSMUSG00000039509	294.859	-2.57847	0.599431	1.55516e-06	3.42466e-05	significant	DOWN	no	2254	4.46538
ENSMUSG00000034486	209.355	-2.57713	0.593881	1.0014e-06	2.37185e-05	significant	DOWN	no	667	4.62491
ENSMUSG00000024313	4.58816	-2.57273	3.52856	0.0187752	0.05709	not significant	unassigned	no	144	1.24344
ENSMUSG00000052446	125.449	-2.55822	0.756763	7.26457e-05	0.000821047	significant	DOWN	no	1357	3.08563
ENSMUSG00000019966	20.0447	-2.5577	0.694432	3.4824e-05	0.000452546	significant	DOWN	no	4399	3.34434
ENSMUSG00000028367	2920.57	-2.54541	0.659986	8.03474e-06	0.000138338	significant	DOWN	no	535	3.85906
ENSMUSG00000050122	11.1899	-2.54077	1.39387	0.00381999	0.0175344	significant	DOWN	no	28	1.75611
ENSMUSG00000028278	206.092	-2.51995	0.422091	2.80972e-10	2.23775e-08	significant	DOWN	no	3385	7.65019
ENSMUSG00000018379	1377.42	-2.5028	0.593989	1.99638e-06	4.26824e-05	significant	DOWN	no	4152	4.36975
ENSMUSG00000028848	72.8616	-2.49248	1.76726	0.00616849	0.0252564	significant	DOWN	no	340	1.59763
ENSMUSG00000022843	27.1571	-2.4858	1.50447	0.00388484	0.0177483	significant	DOWN	no	282	1.75084
ENSMUSG00000027500	790.689	-2.48163	0.380008	9.23089e-12	1.01383e-09	significant	DOWN	no	1284	8.99403
ENSMUSG00000047407	470.757	-2.48009	0.643	1.08782e-05	0.000175326	significant	DOWN	no	495	3.75615
ENSMUSG00000091625	278.087	-2.4779	0.780012	9.8519e-05	0.00104823	significant	DOWN	no	197	2.97954
ENSMUSG00000025969	457.414	-2.47326	0.446369	4.11686e-09	2.28847e-07	significant	DOWN	no	3061	6.64046
ENSMUSG00000028532	109.539	-2.47315	0.432067	1.84193e-10	1.52959e-08	significant	DOWN	no	1447	7.81543
ENSMUSG00000036568	274.618	-2.45317	0.289908	1.27225e-18	6.66416e-16	significant	DOWN	no	2931	15.1763
ENSMUSG00000030725	24.0911	-2.45131	0.793798	0.000107998	0.00113562	significant	DOWN	no	965	2.94477
ENSMUSG00000029056	9.73321	-2.44567	2.51862	0.00958222	0.0347445	significant	DOWN	no	233	1.45911
ENSMUSG00000052013	26.6142	-2.44241	0.799069	0.00027771	0.00237041	significant	DOWN	no	2298	2.62518
ENSMUSG00000037492	73.4499	-2.42647	0.393508	4.19773e-11	3.99783e-09	significant	DOWN	no	3347	8.39818
ENSMUSG00000028331	30.7153	-2.42102	0.984612	0.00119089	0.00729913	significant	DOWN	no	190	2.13673
ENSMUSG00000002984	1164	-2.4206	0.515248	1.97243e-07	5.98275e-06	significant	DOWN	no	408	5.2231
ENSMUSG00000068749	696.028	-2.41684	1.56927	0.00380357	0.0174944	significant	DOWN	no	165	1.7571
ENSMUSG00000022889	287.103	-2.41504	0.656371	2.81046e-05	0.000381612	significant	DOWN	no	761	3.41838
ENSMUSG00000070880	14.5711	-2.41007	0.956742	0.000566448	0.00412537	significant	DOWN	no	668	2.38454
ENSMUSG00000039126	35.0563	-2.40907	0.701644	3.98422e-05	0.000501953	significant	DOWN	no	3121	3.29934
ENSMUSG00000039497	77.4708	-2.40352	0.871801	0.000314329	0.0026071	significant	DOWN	no	826	2.58384
ENSMUSG00000042340	6.22754	-2.40311	2.5452	0.00993554	0.0356515	significant	DOWN	no	724	1.44792
ENSMUSG00000029177	728.551	-2.39938	0.581201	3.50326e-06	6.90463e-05	significant	DOWN	no	793	4.16086
ENSMUSG00000031951	52.7564	-2.39189	0.688902	4.66461e-05	0.000575428	significant	DOWN	no	1924	3.24001
ENSMUSG00000029121	40.7422	-2.38767	0.847898	0.000378943	0.00301626	significant	DOWN	no	928	2.52053
ENSMUSG00000024067	726.107	-2.36291	0.512273	3.48507e-07	9.66663e-06	significant	DOWN	no	281	5.01472
ENSMUSG00000056215	4.39786	-2.36031	1.6128	0.00891985	0.033081	significant	DOWN	no	324	1.48042
ENSMUSG00000036376	161.391	-2.36004	0.649772	2.81648e-05	0.000382048	significant	DOWN	no	3615	3.41788
ENSMUSG00000064057	9.68187	-2.35812	2.14497	0.00274945	0.013711	significant	DOWN	no	130	1.86293
ENSMUSG00000027424	127.313	-2.35574	0.437589	9.52745e-09	4.85972e-07	significant	DOWN	no	1588	6.31339
ENSMUSG00000040010	319.683	-2.3557	0.636871	1.78346e-05	0.000263152	significant	DOWN	no	1893	3.57979
ENSMUSG00000042079	3312.39	-2.35561	0.895686	0.000488169	0.00368371	significant	DOWN	no	621	2.43371
ENSMUSG00000037643	283.289	-2.35127	1.22817	0.00242636	0.0124462	significant	DOWN	no	2685	1.90496
ENSMUSG00000041703	127.387	-2.3481	0.595126	1.79146e-05	0.000264047	significant	DOWN	no	2541	3.57832
ENSMUSG00000108900	10.2427	-2.34456	0.984687	0.0012737	0.00768567	significant	DOWN	no	1118	2.11432
ENSMUSG00000027703	14.8641	-2.34117	0.836829	0.000603613	0.00432111	significant	DOWN	no	141	2.3644
ENSMUSG00000040918	73.7772	-2.33782	0.965669	0.0011295	0.00700803	significant	DOWN	no	1870	2.1544
ENSMUSG00000027573	405.036	-2.33609	0.672301	5.24367e-05	0.000632538	significant	DOWN	no	725	3.19891
ENSMUSG00000038543	3.37898	-2.33279	5.22375	0.017772	0.0547717	not significant	unassigned	no	284	1.26144
ENSMUSG00000050953	551.893	-2.33216	0.423017	1.57628e-09	9.84743e-08	significant	DOWN	no	1723	7.00668
ENSMUSG00000052137	19.7392	-2.32874	1.15307	0.00340249	0.0161009	significant	DOWN	no	599	1.79315
ENSMUSG00000027170	614.815	-2.32091	1.00924	0.00127349	0.00768567	significant	DOWN	no	65	2.11432
ENSMUSG00000038916	19.2105	-2.31891	1.15733	0.000773532	0.00525423	significant	DOWN	no	578	2.27949
ENSMUSG00000029201	193.474	-2.3157	0.509622	7.73019e-07	1.92463e-05	significant	DOWN	no	738	4.71565
ENSMUSG00000040943	168.432	-2.30952	0.486394	2.06387e-07	6.19115e-06	significant	DOWN	yes	3061	5.20823	TET2
ENSMUSG00000031917	741.11	-2.30912	0.49414	3.28064e-07	9.17433e-06	significant	DOWN	no	2438	5.03743
ENSMUSG00000055373	155.243	-2.30837	0.321541	9.90534e-14	1.68626e-11	significant	DOWN	no	10404	10.7731
ENSMUSG00000035455	126.095	-2.30704	0.731849	0.000160154	0.00155131	significant	DOWN	no	717	2.8093
ENSMUSG00000031796	256.366	-2.30689	1.34212	0.00316028	0.015284	significant	DOWN	no	418	1.81576
ENSMUSG00000028175	18.5443	-2.30539	1.25056	0.0045999	0.0201803	significant	DOWN	no	819	1.69507
ENSMUSG00000053113	501.898	-2.30253	1.06207	0.00167907	0.00943759	significant	DOWN	no	1477	2.02514
ENSMUSG00000029464	86.4755	-2.30177	0.80535	0.000470671	0.00359108	significant	DOWN	no	642	2.44478
ENSMUSG00000033576	10.2014	-2.29899	1.45505	0.00881903	0.032807	significant	DOWN	no	1165	1.48403
ENSMUSG00000032431	136.464	-2.29799	0.675239	0.000111776	0.00116828	significant	DOWN	no	398	2.93245
ENSMUSG00000050213	113.002	-2.29418	0.727149	0.000176669	0.00168138	significant	DOWN	no	1115	2.77433
ENSMUSG00000031714	418.593	-2.27969	0.752192	0.000170054	0.00162981	significant	DOWN	no	1894	2.78786
ENSMUSG00000030825	164.37	-2.27933	0.381444	5.65847e-10	4.16555e-08	significant	DOWN	no	495	7.38033
ENSMUSG00000043629	154.492	-2.27479	0.274528	1.72085e-17	6.51007e-15	significant	DOWN	no	2926	14.1864
ENSMUSG00000026443	16.9067	-2.27382	1.12802	0.0034781	0.0163734	significant	DOWN	no	617	1.78586
ENSMUSG00000071653	161.499	-2.26955	0.594833	1.2642e-05	0.000198354	significant	DOWN	no	364	3.70256
ENSMUSG00000021614	42.4892	-2.26762	0.890775	0.000450844	0.00347878	significant	DOWN	no	1922	2.45857
ENSMUSG00000031864	94.2837	-2.26188	0.789495	0.000305182	0.00254673	significant	DOWN	no	1980	2.59402
ENSMUSG00000030669	11.4386	-2.25519	0.835574	0.000825273	0.00549603	significant	DOWN	no	428	2.25995
ENSMUSG00000031584	577.365	-2.24972	0.659741	5.15208e-05	0.000623241	significant	DOWN	no	871	3.20534
ENSMUSG00000019773	454.514	-2.24785	0.393002	1.53016e-09	9.73798e-08	significant	DOWN	no	414	7.01153
ENSMUSG00000078498	93.1885	-2.24403	0.707931	0.000251868	0.00220591	significant	DOWN	no	725	2.65641
ENSMUSG00000028885	118.69	-2.24121	0.353973	1.42771e-11	1.51906e-09	significant	DOWN	no	431	8.81843
ENSMUSG00000053470	320.393	-2.23167	0.452734	1.10028e-07	3.63875e-06	significant	DOWN	yes	666	5.43905	KDM3A
ENSMUSG00000020895	78.9026	-2.23029	0.832382	0.000897462	0.00589606	significant	DOWN	no	698	2.22944
ENSMUSG00000040650	7.01502	-2.2172	1.11561	0.00378599	0.0174253	significant	DOWN	no	709	1.75882
ENSMUSG00000034101	398.775	-2.20958	0.732601	0.000175838	0.00167816	significant	DOWN	no	2824	2.77517
ENSMUSG00000022422	32.4608	-2.20775	1.1309	0.00454259	0.0199824	significant	DOWN	no	61	1.69935
ENSMUSG00000038482	409.737	-2.20761	0.501448	8.41869e-07	2.05842e-05	significant	DOWN	no	1162	4.68647
ENSMUSG00000031825	104.068	-2.20118	1.53076	0.00373017	0.0172365	significant	DOWN	no	2459	1.76355
ENSMUSG00000029920	538.698	-2.2003	0.449654	1.08661e-07	3.61822e-06	significant	DOWN	no	339	5.44151
ENSMUSG00000003418	92.513	-2.19423	0.541639	1.19791e-05	0.000190026	significant	DOWN	no	5804	3.72119
ENSMUSG00000029512	771.314	-2.19112	0.489348	1.03574e-06	2.44466e-05	significant	DOWN	no	1687	4.61178
ENSMUSG00000005125	34.8404	-2.18499	0.797973	0.000909784	0.00594546	significant	DOWN	no	1552	2.22581
ENSMUSG00000042111	319.954	-2.18409	0.595642	2.77933e-05	0.000378139	significant	DOWN	no	831	3.42235
ENSMUSG00000035376	231.756	-2.18193	1.53311	0.00524949	0.0222535	significant	DOWN	no	2783	1.6526
ENSMUSG00000030095	164.856	-2.18141	0.650749	7.77031e-05	0.000868843	significant	DOWN	no	1519	3.06106
ENSMUSG00000019487	153.447	-2.17985	1.1986	0.00354582	0.0165833	significant	DOWN	no	520	1.78033
ENSMUSG00000031762	15205.8	-2.17932	0.282735	1.34994e-15	3.34269e-13	significant	DOWN	no	144	12.4759
ENSMUSG00000030393	22.663	-2.17771	0.895937	0.00179487	0.00991456	significant	DOWN	no	2551	2.00373
ENSMUSG00000022022	33.1245	-2.17691	0.787085	0.000479411	0.00364144	significant	DOWN	no	80	2.43873
ENSMUSG00000039115	55.5897	-2.17244	0.466976	2.00741e-07	6.06764e-06	significant	DOWN	no	3674	5.21698
ENSMUSG00000030188	168.598	-2.1704	0.681045	0.000154824	0.00151477	significant	DOWN	no	244	2.81965
ENSMUSG00000040018	202.329	-2.15954	0.753913	0.000395072	0.00311913	significant	DOWN	no	3470	2.50597
ENSMUSG00000048402	29.3817	-2.15456	0.809728	0.000718779	0.00496402	significant	DOWN	no	1656	2.30417
ENSMUSG00000046449	258.848	-2.15346	0.638151	2.24718e-05	0.00031616	significant	DOWN	no	141	3.50009
ENSMUSG00000033863	1963.17	-2.14971	0.350763	9.07686e-11	8.02713e-09	significant	DOWN	yes	3225	8.09544	KLF9
ENSMUSG00000027811	23.4439	-2.14834	1.57557	0.00894879	0.0331268	significant	DOWN	no	1539	1.47982
ENSMUSG00000047613	179.683	-2.145	0.61828	6.48553e-05	0.000748814	significant	DOWN	no	337	3.12563
ENSMUSG00000026281	490.365	-2.14354	0.559488	1.23949e-05	0.00019477	significant	DOWN	no	260	3.71048
ENSMUSG00000020495	45.636	-2.14007	1.03311	0.00299217	0.0146531	significant	DOWN	no	350	1.83407
ENSMUSG00000055555	58.6014	-2.13871	0.589612	4.92721e-05	0.000601827	significant	DOWN	no	587	3.22053
ENSMUSG00000031548	103.446	-2.1362	0.342604	4.26216e-11	4.03099e-09	significant	DOWN	no	3147	8.39459
ENSMUSG00000027993	100.535	-2.13508	0.325435	8.74053e-12	9.75715e-10	significant	DOWN	no	1763	9.01068
ENSMUSG00000021953	4812.33	-2.13383	0.23944	4.60277e-20	3.29922e-17	significant	DOWN	no	363	16.4816
ENSMUSG00000002265	760.924	-2.1319	0.318157	7.17002e-13	1.0614e-10	significant	DOWN	no	3617	9.97412
ENSMUSG00000028016	72.8072	-2.13046	0.749915	0.000395698	0.00312225	significant	DOWN	no	1572	2.50553
ENSMUSG00000037894	25597.2	-2.12255	0.252708	3.66868e-18	1.61174e-15	significant	DOWN	no	478	14.7927
ENSMUSG00000020283	67.3438	-2.11611	0.884445	0.00161479	0.00915563	significant	DOWN	no	2816	2.03831
ENSMUSG00000011751	33.4941	-2.11486	0.619076	3.19516e-05	0.000422474	significant	DOWN	no	912	3.3742
ENSMUSG00000021385	63.1639	-2.11287	0.695098	0.000148892	0.00146727	significant	DOWN	no	2817	2.83349
ENSMUSG00000052102	381.747	-2.10437	0.468473	1.02471e-06	2.42284e-05	significant	DOWN	no	1341	4.61568
ENSMUSG00000010154	50.7888	-2.10382	0.853693	0.00175641	0.00977146	significant	DOWN	no	124	2.01004
ENSMUSG00000016946	162.263	-2.1022	0.796009	0.000711253	0.00492453	significant	DOWN	no	1684	2.30763
ENSMUSG00000026831	37.6679	-2.09623	0.607114	9.74156e-05	0.00103892	significant	DOWN	no	248	2.98342
ENSMUSG00000018678	198.472	-2.09319	0.497659	4.23342e-06	8.12042e-05	significant	DOWN	no	1132	4.09042
ENSMUSG00000020536	329.727	-2.09298	1.12108	0.00328079	0.0157078	significant	DOWN	no	979	1.80388
ENSMUSG00000062825	6200.38	-2.09171	0.567226	1.9451e-05	0.000282714	significant	DOWN	no	703	3.54865
ENSMUSG00000099689	25.484	-2.09151	0.627932	9.83792e-05	0.00104756	significant	DOWN	no	2197	2.97982
ENSMUSG00000044934	42.2083	-2.08898	0.861073	0.00148926	0.00863442	significant	DOWN	no	2299	2.06377
ENSMUSG00000031171	109.066	-2.08671	0.514575	1.02452e-05	0.000167503	significant	DOWN	no	2163	3.77598
ENSMUSG00000019960	367.516	-2.08541	0.686424	0.000261406	0.00226181	significant	DOWN	no	1193	2.64554
ENSMUSG00000008035	63.3708	-2.07992	0.640602	0.000183503	0.00172472	significant	DOWN	no	915	2.76328
ENSMUSG00000079042	1725.07	-2.07799	0.398004	1.38189e-08	6.51211e-07	significant	DOWN	no	575	6.18628
ENSMUSG00000004268	901.248	-2.07633	0.645712	0.000123763	0.00126731	significant	DOWN	no	167	2.89712
ENSMUSG00000038803	285.283	-2.07344	1.69616	0.00717595	0.0281053	significant	DOWN	no	882	1.55121
ENSMUSG00000035960	995.356	-2.07102	0.511731	5.61802e-06	0.000102977	significant	DOWN	no	169	3.98726
ENSMUSG00000002221	136.437	-2.07037	0.494932	4.59771e-06	8.6726e-05	significant	DOWN	no	2411	4.06185
ENSMUSG00000019082	48.0766	-2.06221	1.15027	0.00559885	0.0234113	significant	DOWN	no	106	1.63057
ENSMUSG00000025825	140.211	-2.06187	0.727323	0.000540355	0.00397629	significant	DOWN	no	373	2.40052
ENSMUSG00000034317	428.35	-2.05811	0.555954	2.14741e-05	0.000305068	significant	DOWN	no	1509	3.5156
ENSMUSG00000061410	58.1435	-2.05752	1.06025	0.00422644	0.0188907	significant	DOWN	no	3576	1.72375
ENSMUSG00000022034	310.73	-2.05515	0.399447	1.63736e-08	7.50816e-07	significant	DOWN	no	931	6.12447
ENSMUSG00000019782	592.543	-2.05391	0.612323	8.18625e-05	0.000903472	significant	DOWN	no	175	3.04409
ENSMUSG00000063320	146.775	-2.05114	0.605475	0.000103722	0.00109929	significant	DOWN	no	274	2.95889
ENSMUSG00000046441	57.4642	-2.05108	0.865127	0.00123516	0.00750515	significant	DOWN	no	1126	2.12464
ENSMUSG00000021133	50.6748	-2.04858	1.07644	0.00485292	0.0209218	significant	DOWN	no	3717	1.6794
ENSMUSG00000002635	152.581	-2.04843	0.684412	0.000324226	0.00267452	significant	DOWN	no	185	2.57275
ENSMUSG00000020464	76.9307	-2.04776	0.609583	8.71162e-05	0.000949908	significant	DOWN	no	348	3.02232
ENSMUSG00000019942	951.874	-2.04617	0.573625	3.62787e-05	0.000466553	significant	DOWN	no	3355	3.3311
ENSMUSG00000062248	648.831	-2.04314	0.479092	2.34822e-06	4.95052e-05	significant	DOWN	no	274	4.30535
ENSMUSG00000050148	114.022	-2.04189	0.656552	0.00022341	0.00201765	significant	DOWN	no	1203	2.69515
ENSMUSG00000031160	44.1853	-2.03777	0.641661	0.00017601	0.00167816	significant	DOWN	no	219	2.77517
ENSMUSG00000091474	40.2235	-2.03773	0.788516	0.00109221	0.00683269	significant	DOWN	no	1157	2.16541
ENSMUSG00000079658	468.465	-2.03697	1.01797	0.00288005	0.014232	significant	DOWN	no	524	1.84673
ENSMUSG00000057497	443.655	-2.03543	0.551053	2.06751e-05	0.00029622	significant	DOWN	no	1142	3.52839
ENSMUSG00000019761	18.0935	-2.03406	1.24482	0.00586975	0.0243127	significant	DOWN	no	266	1.61417
ENSMUSG00000034906	120.406	-2.03036	0.664405	0.000262108	0.00226357	significant	DOWN	no	415	2.64521
ENSMUSG00000026532	16.8797	-2.02934	0.851174	0.00157765	0.00899375	significant	DOWN	no	996	2.04606
ENSMUSG00000052798	521.724	-2.02762	1.07988	0.00319801	0.0153846	significant	DOWN	no	347	1.81291
ENSMUSG00000025930	67.9605	-2.02644	0.732692	0.000385417	0.00304997	significant	DOWN	no	896	2.5157
ENSMUSG00000090981	130.231	-2.02537	0.865067	0.00207331	0.011034	significant	DOWN	no	3221	1.95727
ENSMUSG00000024666	80.4833	-2.02536	0.637548	0.000240336	0.00213566	significant	DOWN	no	681	2.67047
ENSMUSG00000035397	208.873	-2.02331	0.612408	0.00014217	0.00141537	significant	DOWN	no	1800	2.84913
ENSMUSG00000074037	9.77005	-2.01797	0.87286	0.00244013	0.0124933	significant	DOWN	no	2290	1.90332
ENSMUSG00000002227	243.823	-2.01667	0.484294	2.76703e-06	5.66679e-05	significant	DOWN	no	316	4.24666
ENSMUSG00000039682	1074.66	-2.01253	0.329365	1.40686e-10	1.20504e-08	significant	DOWN	no	624	7.919
ENSMUSG00000030127	336.19	-2.01147	0.565828	3.66641e-05	0.00047062	significant	DOWN	no	785	3.32733
ENSMUSG00000029247	3338.98	-2.00496	0.689598	0.000301577	0.00252283	significant	DOWN	no	698	2.59811
ENSMUSG00000029910	360.654	-2.00304	0.445562	9.46939e-07	2.25461e-05	significant	DOWN	no	6795	4.64693
ENSMUSG00000028378	923.089	-2.00296	0.312606	2.10362e-11	2.10656e-09	significant	DOWN	no	1217	8.67643
ENSMUSG00000016918	111.98	-2.00287	0.360252	1.54378e-09	9.77894e-08	significant	DOWN	no	1566	7.00971
ENSMUSG00000003848	396.513	-2.00032	0.62607	0.000136134	0.00136929	significant	DOWN	no	698	2.86351
ENSMUSG00000024989	127.787	-1.99868	0.535275	1.98442e-05	0.000286412	significant	DOWN	no	928	3.54301
ENSMUSG00000006818	731.897	-1.99157	0.439738	8.70793e-07	2.09529e-05	significant	DOWN	no	4966	4.67876
ENSMUSG00000068245	206.797	-1.98998	0.303344	1.83272e-11	1.87667e-09	significant	DOWN	no	1645	8.72661
ENSMUSG00000022673	611.352	-1.98812	0.583013	5.92539e-05	0.000696873	significant	DOWN	no	783	3.15685
ENSMUSG00000026274	52.5456	-1.98721	0.683103	0.000481823	0.00365161	significant	DOWN	no	1317	2.43752
ENSMUSG00000041359	41.436	-1.98354	0.645055	9.49757e-05	0.00101848	significant	DOWN	yes	952	2.99205	TCL1
ENSMUSG00000011256	215.583	-1.9814	0.32307	5.27142e-11	4.84131e-09	significant	DOWN	no	3501	8.31504
ENSMUSG00000020527	54.1819	-1.97945	0.55823	6.87838e-05	0.000783905	significant	DOWN	no	708	3.10574
ENSMUSG00000024258	127.291	-1.97825	0.605885	0.000117109	0.00121471	significant	DOWN	no	576	2.91553
ENSMUSG00000022323	88.8382	-1.97205	0.93836	0.00293744	0.014437	significant	DOWN	no	461	1.84052
ENSMUSG00000022244	47.7089	-1.96929	1.04317	0.0049214	0.0211701	significant	DOWN	no	1380	1.67428
ENSMUSG00000030619	542.038	-1.96854	0.38404	3.99994e-08	1.56538e-06	significant	DOWN	no	404	5.80538
ENSMUSG00000066149	177.904	-1.96677	0.656078	0.000264671	0.00227992	significant	DOWN	no	2887	2.64208
ENSMUSG00000025245	58.8679	-1.96646	0.598325	0.000139039	0.00139289	significant	DOWN	no	35	2.85608
ENSMUSG00000058979	25.6054	-1.9617	1.26802	0.00761392	0.0293004	significant	DOWN	no	644	1.53313
ENSMUSG00000022269	4.9339	-1.95968	1.64671	0.0123645	0.0416916	significant	DOWN	no	1176	1.37995
ENSMUSG00000044461	17.3957	-1.95893	1.16336	0.00672204	0.026831	significant	DOWN	no	1475	1.57136
ENSMUSG00000056629	77.5127	-1.95507	0.872065	0.0026088	0.0131639	significant	DOWN	no	135	1.88062
ENSMUSG00000044533	1776.72	-1.95033	1.27845	0.0057772	0.0239512	significant	DOWN	no	49	1.62067
ENSMUSG00000026473	1125.04	-1.94865	0.290804	3.24082e-12	4.08674e-10	significant	DOWN	no	1544	9.38862
ENSMUSG00000026917	1056.28	-1.9484	0.475327	4.72369e-06	8.86114e-05	significant	DOWN	no	1681	4.05251
ENSMUSG00000038462	417.351	-1.94635	0.62782	0.000216144	0.00196144	significant	DOWN	no	426	2.70743
ENSMUSG00000031262	38.2541	-1.94512	0.560067	7.7704e-05	0.000868843	significant	DOWN	no	640	3.06106
ENSMUSG00000022978	119.133	-1.93623	0.777012	0.00158318	0.00901392	significant	DOWN	no	589	2.04509
ENSMUSG00000045100	94.8241	-1.93221	0.572501	0.000122702	0.00125929	significant	DOWN	no	1006	2.89987
ENSMUSG00000020424	103.6	-1.93045	0.544641	6.23418e-05	0.000723813	significant	DOWN	no	492	3.14037
ENSMUSG00000050973	75.6393	-1.93	0.578333	0.000101312	0.00107711	significant	DOWN	no	2681	2.96774
ENSMUSG00000027715	611.813	-1.92789	0.3761	3.44209e-08	1.37621e-06	significant	DOWN	no	1372	5.86131
ENSMUSG00000039033	12.227	-1.92665	1.03684	0.00445579	0.0196832	significant	DOWN	no	878	1.7059
ENSMUSG00000002083	112.386	-1.92622	0.413728	7.23049e-07	1.81683e-05	significant	DOWN	no	974	4.74069
ENSMUSG00000024232	17.4839	-1.9248	1.47585	0.0116019	0.0397201	significant	DOWN	no	4007	1.40099
ENSMUSG00000050628	380.645	-1.92454	0.392982	2.06184e-07	6.19115e-06	significant	DOWN	no	775	5.20823
ENSMUSG00000037072	150.13	-1.92207	2.71797	0.00927266	0.0339565	significant	DOWN	no	729	1.46908
ENSMUSG00000032806	67.1363	-1.92094	0.701596	0.000998209	0.00635819	significant	DOWN	no	237	2.19667
ENSMUSG00000027193	659.645	-1.92051	0.511896	2.18582e-05	0.00030923	significant	DOWN	no	2080	3.50972
ENSMUSG00000054408	211.214	-1.91889	1.29456	0.00713413	0.0279919	significant	DOWN	no	2833	1.55297
ENSMUSG00000037361	504.884	-1.9162	1.17328	0.00569912	0.0237141	significant	DOWN	no	559	1.62499
ENSMUSG00000044033	376.246	-1.91456	0.274619	3.40788e-13	5.21482e-11	significant	DOWN	no	190	10.2828
ENSMUSG00000001642	1989.14	-1.91128	0.172015	1.32691e-29	3.01186e-26	significant	DOWN	no	366	25.5212
ENSMUSG00000028138	1117.73	-1.90831	0.352019	8.0406e-09	4.21173e-07	significant	DOWN	no	393	6.37554
ENSMUSG00000005672	94.821	-1.90686	0.690143	0.000238098	0.00212077	significant	DOWN	no	2180	2.67351
ENSMUSG00000026004	10.5483	-1.90437	1.01494	0.00598966	0.0246594	significant	DOWN	no	24	1.60802
ENSMUSG00000035378	127.201	-1.90359	0.603899	0.000189335	0.00176734	significant	DOWN	no	5013	2.75268
ENSMUSG00000031609	121.526	-1.90228	0.604998	0.000164289	0.00158368	significant	DOWN	no	224	2.80033
ENSMUSG00000027357	105.269	-1.90005	0.617532	0.000280058	0.00237936	significant	DOWN	no	949	2.62354
ENSMUSG00000080268	41.4267	-1.89781	0.561049	0.000104977	0.00110915	significant	DOWN	no	506	2.95501
ENSMUSG00000026975	23.3619	-1.89722	1.5562	0.00797801	0.0304093	significant	DOWN	no	156	1.51699
ENSMUSG00000030539	201.967	-1.89716	0.669817	0.000552816	0.0040521	significant	DOWN	no	1195	2.39232
ENSMUSG00000041718	450.008	-1.89676	0.202284	9.34614e-22	7.95532e-19	significant	DOWN	no	1070	18.0993
ENSMUSG00000030060	1329.56	-1.8961	0.321678	3.9914e-10	3.07112e-08	significant	DOWN	no	306	7.5127
ENSMUSG00000042978	65.1044	-1.89156	0.773555	0.00218986	0.0114839	significant	DOWN	no	2370	1.93991
ENSMUSG00000028487	196.683	-1.89005	0.252339	9.59129e-15	2.041e-12	significant	DOWN	no	249	11.6902
ENSMUSG00000026641	31.7139	-1.88969	1.51071	0.0110055	0.038412	significant	DOWN	no	1024	1.41553
ENSMUSG00000021403	29.1567	-1.88842	0.694506	0.000847878	0.00561637	significant	DOWN	no	1927	2.25054
ENSMUSG00000026104	49.1168	-1.88595	0.408241	6.26441e-07	1.61582e-05	significant	DOWN	no	2569	4.79161
ENSMUSG00000032012	85.6483	-1.88468	0.615375	0.000248927	0.0021886	significant	DOWN	no	3448	2.65983
ENSMUSG00000029388	247.563	-1.8823	0.513873	3.9549e-05	0.00049872	significant	DOWN	no	980	3.30214
ENSMUSG00000026239	65.3744	-1.88217	0.88766	0.00413833	0.0186079	significant	DOWN	no	511	1.7303
ENSMUSG00000048039	157.392	-1.88088	1.30135	0.00724652	0.0283037	significant	DOWN	no	1338	1.54816
ENSMUSG00000036840	60.1987	-1.88014	0.914977	0.00349535	0.0164206	significant	DOWN	no	1002	1.78461
ENSMUSG00000052997	671.858	-1.87661	0.390682	2.33527e-07	6.88401e-06	significant	DOWN	no	600	5.16216
ENSMUSG00000021965	87.2787	-1.87625	0.582027	0.000189001	0.00176655	significant	DOWN	no	971	2.75287
ENSMUSG00000025223	125.57	-1.87544	0.881115	0.00318232	0.0153487	significant	DOWN	no	1544	1.81393
ENSMUSG00000029387	112.816	-1.87241	0.839605	0.00210963	0.0111692	significant	DOWN	no	1696	1.95198
ENSMUSG00000055612	564.497	-1.86867	0.425037	1.25902e-06	2.87068e-05	significant	DOWN	no	1146	4.54202
ENSMUSG00000059791	121.6	-1.86853	0.559003	0.000109516	0.00114819	significant	DOWN	no	613	2.93999
ENSMUSG00000069272	639.45	-1.86639	0.523634	3.17043e-05	0.000419612	significant	DOWN	no	202	3.37715
ENSMUSG00000038151	103.761	-1.86307	0.407135	6.27971e-07	1.6167e-05	significant	DOWN	no	2493	4.79137
ENSMUSG00000005682	85.1854	-1.86303	0.979426	0.00478195	0.0206682	significant	DOWN	no	591	1.6847
ENSMUSG00000025139	92.6813	-1.8608	0.798674	0.00207034	0.0110265	significant	DOWN	no	2787	1.95756
ENSMUSG00000023935	37.3603	-1.86045	0.5426	7.99278e-05	0.000889327	significant	DOWN	no	7	3.05094
ENSMUSG00000010047	80.3332	-1.85887	0.667579	0.00083358	0.00554052	significant	DOWN	no	314	2.25645
ENSMUSG00000075023	13.6481	-1.85802	0.934746	0.00523163	0.0222028	significant	DOWN	no	369	1.65359
ENSMUSG00000028587	170.652	-1.85729	0.344805	9.60898e-09	4.88301e-07	significant	DOWN	no	361	6.31131
ENSMUSG00000048997	37.4287	-1.85654	1.08969	0.00648441	0.0261663	significant	DOWN	no	140	1.58226
ENSMUSG00000035506	40.9253	-1.84962	0.56198	0.000180956	0.00170786	significant	DOWN	no	1051	2.76755
ENSMUSG00000024427	178.232	-1.84155	0.563212	0.000129173	0.00131382	significant	DOWN	no	3562	2.88147
ENSMUSG00000020422	357.568	-1.83931	0.43694	2.69307e-06	5.53432e-05	significant	DOWN	no	2845	4.25694
ENSMUSG00000006715	228.784	-1.83927	0.587155	0.000195619	0.00180742	significant	DOWN	no	227	2.74294
ENSMUSG00000068856	501.154	-1.83801	0.475201	1.53429e-05	0.000231914	significant	DOWN	no	401	3.63467
ENSMUSG00000021018	154.553	-1.83293	1.15433	0.00775561	0.0297197	significant	DOWN	no	243	1.52696
ENSMUSG00000026622	109.089	-1.82524	0.739018	0.000909251	0.00594546	significant	DOWN	no	1696	2.22581
ENSMUSG00000031697	306.902	-1.82386	0.391939	5.45851e-07	1.43751e-05	significant	DOWN	no	571	4.84239
ENSMUSG00000051367	26.6681	-1.82281	0.696934	0.000851923	0.00563768	significant	DOWN	no	1711	2.2489
ENSMUSG00000025971	96.1135	-1.82036	0.728803	0.00156316	0.00894105	significant	DOWN	no	2222	2.04861
ENSMUSG00000035473	24.293	-1.82009	0.715586	0.00180692	0.0099589	significant	DOWN	no	1043	2.00179
ENSMUSG00000062380	371.279	-1.81682	0.375763	8.45023e-08	2.96902e-06	significant	DOWN	no	336	5.52739
ENSMUSG00000031146	173.277	-1.8164	1.29004	0.00962905	0.0348493	significant	DOWN	no	549	1.45781
ENSMUSG00000066442	21.7407	-1.81626	0.98058	0.00634186	0.0257974	significant	DOWN	no	169	1.58842
ENSMUSG00000044763	75.6478	-1.81476	0.716177	0.00137321	0.00813826	significant	DOWN	no	1420	2.08947
ENSMUSG00000028678	205.345	-1.8138	0.421568	1.37162e-06	3.08762e-05	significant	DOWN	no	531	4.51038
ENSMUSG00000036533	17.7634	-1.81106	1.20396	0.0108373	0.0379809	significant	DOWN	no	1001	1.42043
ENSMUSG00000043929	10.5778	-1.8094	1.15962	0.0103811	0.0368851	significant	DOWN	no	122	1.43315
ENSMUSG00000027454	129.792	-1.80802	0.438264	6.71798e-06	0.000120385	significant	DOWN	no	374	3.91943
ENSMUSG00000003410	14.3058	-1.80625	0.703325	0.0014141	0.00832625	significant	DOWN	no	3501	2.07955
ENSMUSG00000021215	151.956	-1.80585	0.686032	0.000739462	0.00507342	significant	DOWN	no	2055	2.2947
ENSMUSG00000022248	154.747	-1.8042	0.5071	7.00059e-05	0.000795982	significant	DOWN	no	361	3.0991
ENSMUSG00000055301	34.918	-1.80387	0.836769	0.00276518	0.0137743	significant	DOWN	no	2179	1.86093
ENSMUSG00000000441	183.167	-1.79382	0.762947	0.00197495	0.0106776	significant	DOWN	no	700	1.97153
ENSMUSG00000045817	233.747	-1.78961	0.719229	0.00143831	0.0084251	significant	DOWN	no	1825	2.07443
ENSMUSG00000049929	49.6817	-1.78777	0.520241	0.000106309	0.0011206	significant	DOWN	no	2579	2.95055
ENSMUSG00000026728	2077.81	-1.7864	0.417044	1.7936e-06	3.87116e-05	significant	DOWN	no	315	4.41216
ENSMUSG00000032369	37.8557	-1.77829	1.11692	0.00862659	0.0322497	significant	DOWN	no	693	1.49147
ENSMUSG00000071470	58.5609	-1.77507	1.00162	0.00809977	0.0307496	significant	DOWN	no	568	1.51216
ENSMUSG00000033808	128.094	-1.77337	0.654392	0.000954065	0.00616872	significant	DOWN	no	1188	2.20981
ENSMUSG00000040464	79.3324	-1.76906	0.695223	0.00103354	0.00654081	significant	DOWN	no	1801	2.18437
ENSMUSG00000029430	6340.39	-1.76667	0.462782	1.60287e-05	0.000240412	significant	DOWN	no	1508	3.61904
ENSMUSG00000034640	303.624	-1.76613	0.363701	2.07676e-07	6.2025e-06	significant	DOWN	no	1956	5.20743
ENSMUSG00000036513	199.649	-1.76431	0.600125	0.000516128	0.00385581	significant	DOWN	no	2333	2.41388
ENSMUSG00000021752	65.7472	-1.7642	0.77678	0.00200332	0.0107839	significant	DOWN	no	693	1.96722
ENSMUSG00000020427	12.0402	-1.7641	1.43708	0.00771399	0.0296185	significant	DOWN	no	1421	1.52844
ENSMUSG00000079523	8956.39	-1.76218	0.411083	1.77695e-06	3.84742e-05	significant	DOWN	no	274	4.41483
ENSMUSG00000030934	275.839	-1.76057	0.454235	1.49346e-05	0.000227511	significant	DOWN	no	695	3.643
ENSMUSG00000029913	48.2891	-1.75765	0.641371	0.000866206	0.00572385	significant	DOWN	no	242	2.24231
ENSMUSG00000045996	270.719	-1.74878	0.612793	0.000561192	0.00409806	significant	DOWN	no	234	2.38742
ENSMUSG00000025856	1306.76	-1.74852	0.299248	8.9646e-10	6.1661e-08	significant	DOWN	no	1206	7.20999
ENSMUSG00000022070	153.172	-1.7478	0.695423	0.00155659	0.00891848	significant	DOWN	no	832	2.04971
ENSMUSG00000062797	279.361	-1.74761	0.394941	1.13821e-06	2.65433e-05	significant	DOWN	no	1427	4.57604
ENSMUSG00000021671	53.4756	-1.74191	0.508108	6.71137e-05	0.000767441	significant	DOWN	no	3121	3.11496
ENSMUSG00000002006	73.3362	-1.74	0.751617	0.00109464	0.00683848	significant	DOWN	no	1026	2.16504
ENSMUSG00000039929	87.0768	-1.73912	0.747633	0.00211679	0.0111956	significant	DOWN	no	461	1.95095
ENSMUSG00000025995	468.042	-1.73402	0.392115	1.85482e-06	3.99696e-05	significant	DOWN	no	261	4.39827
ENSMUSG00000026914	788.4	-1.73133	0.493198	5.51263e-05	0.000658566	significant	DOWN	no	299	3.1814
ENSMUSG00000031425	7.98829	-1.73102	1.3726	0.0145993	0.0470822	significant	DOWN	no	3625	1.32714
ENSMUSG00000112129	143.266	-1.73043	0.611841	0.000700932	0.00487538	significant	DOWN	no	1504	2.31199
ENSMUSG00000028164	232.916	-1.72943	1.3858	0.00940121	0.034269	significant	DOWN	no	807	1.4651
ENSMUSG00000040356	114.156	-1.72571	0.684926	0.00137106	0.00812906	significant	DOWN	no	182	2.08996
ENSMUSG00000024558	47.7447	-1.72494	0.444074	1.85847e-05	0.000272449	significant	DOWN	no	2609	3.56471
ENSMUSG00000003779	342.131	-1.72109	0.450355	2.1985e-05	0.000310274	significant	DOWN	no	665	3.50825
ENSMUSG00000061524	54.5329	-1.72051	0.655189	0.000496828	0.00373416	significant	DOWN	yes	612	2.42781	ZIC2
ENSMUSG00000022131	31.2545	-1.71899	1.20496	0.00841643	0.0316552	significant	DOWN	no	517	1.49956
ENSMUSG00000025154	48.211	-1.71869	0.970281	0.00644162	0.0260687	significant	DOWN	no	3601	1.58388
ENSMUSG00000079471	229.418	-1.71843	0.447661	1.04528e-05	0.000169671	significant	DOWN	no	449	3.77039
ENSMUSG00000001376	147.99	-1.71468	0.550944	0.000243372	0.00215421	significant	DOWN	no	755	2.66671
ENSMUSG00000033813	429.476	-1.71003	0.458483	2.51067e-05	0.000346082	significant	DOWN	no	1548	3.46082
ENSMUSG00000034656	301.512	-1.70725	0.365893	5.07418e-07	1.34446e-05	significant	DOWN	no	541	4.87145
ENSMUSG00000028289	31.6536	-1.70559	0.817679	0.00342199	0.016182	significant	DOWN	no	3499	1.79097
ENSMUSG00000014859	384.633	-1.70521	0.567408	0.000257592	0.00224252	significant	DOWN	no	685	2.64926
ENSMUSG00000049511	20.0582	-1.70163	0.672994	0.00116543	0.00717541	significant	DOWN	no	3104	2.14415
ENSMUSG00000021025	269.545	-1.70109	0.371055	1.25409e-06	2.87068e-05	significant	DOWN	no	515	4.54202
ENSMUSG00000019992	39.8059	-1.70003	0.413847	6.51873e-06	0.000117432	significant	DOWN	no	767	3.93021
ENSMUSG00000039910	96.5827	-1.69881	0.375454	8.51057e-07	2.06605e-05	significant	DOWN	no	922	4.68486
ENSMUSG00000031561	92.218	-1.69376	0.376088	8.39641e-07	2.05709e-05	significant	DOWN	no	767	4.68675
ENSMUSG00000034667	618.35	-1.6929	0.489801	7.94783e-05	0.000885049	significant	DOWN	no	2817	3.05303
ENSMUSG00000054717	3273.47	-1.68736	0.480002	5.29911e-05	0.000636969	significant	DOWN	no	1875	3.19588
ENSMUSG00000066568	328.877	-1.68581	0.60388	0.000681947	0.00476523	significant	DOWN	no	1313	2.32192
ENSMUSG00000016319	1063.38	-1.68139	0.927785	0.00547288	0.0229979	significant	DOWN	no	266	1.63831
ENSMUSG00000055150	5.33503	-1.6803	1.41533	0.0181414	0.0555859	not significant	unassigned	no	2221	1.25504
ENSMUSG00000022849	156.166	-1.67797	0.574801	0.000504653	0.00378046	significant	DOWN	no	3595	2.42246
ENSMUSG00000055900	360.212	-1.67754	0.500738	0.00013715	0.00137645	significant	DOWN	no	555	2.86124
ENSMUSG00000020402	2001.18	-1.67445	0.337326	1.01208e-07	3.42024e-06	significant	DOWN	no	877	5.46594
ENSMUSG00000002064	96.0036	-1.67396	0.678414	0.00201619	0.0108232	significant	DOWN	no	361	1.96564
ENSMUSG00000046675	46.8729	-1.66982	0.850136	0.00700493	0.0276602	significant	DOWN	no	2553	1.55814
ENSMUSG00000029776	193.522	-1.6693	0.790772	0.00390864	0.0178212	significant	DOWN	no	679	1.74906
ENSMUSG00000031562	109.475	-1.66876	0.388907	2.12982e-06	4.51808e-05	significant	DOWN	no	1247	4.34505
ENSMUSG00000044155	674.843	-1.66722	0.569099	0.000429557	0.00334294	significant	DOWN	no	365	2.47587
ENSMUSG00000051355	167.676	-1.6665	0.758599	0.00331579	0.0158116	significant	DOWN	no	3817	1.80103
ENSMUSG00000032309	477.464	-1.66548	0.363573	7.61148e-07	1.90203e-05	significant	DOWN	no	779	4.72078
ENSMUSG00000040728	28.5618	-1.66521	0.722953	0.00182606	0.01004	significant	DOWN	no	1537	1.99826
ENSMUSG00000060733	118.142	-1.66418	0.555799	0.000522847	0.00389107	significant	DOWN	no	4070	2.40993
ENSMUSG00000066643	143.789	-1.6639	0.459078	4.63521e-05	0.000573881	significant	DOWN	no	694	3.24118
ENSMUSG00000004446	470.412	-1.66359	0.495591	0.000103963	0.00110013	significant	DOWN	no	1430	2.95856
ENSMUSG00000065979	65.6065	-1.66323	0.549566	0.000475883	0.00361868	significant	DOWN	no	1639	2.44145
ENSMUSG00000055629	209.832	-1.66081	0.597954	0.000846303	0.00560866	significant	DOWN	no	284	2.25114
ENSMUSG00000020649	595.428	-1.66044	0.366678	8.11122e-07	1.99759e-05	significant	DOWN	no	917	4.69949
ENSMUSG00000007458	440.533	-1.65944	0.482905	8.1291e-05	0.000899297	significant	DOWN	no	1233	3.0461
ENSMUSG00000030279	115.106	-1.65861	0.672417	0.00209519	0.0111072	significant	DOWN	no	1091	1.9544
ENSMUSG00000022885	20.1285	-1.65657	1.29931	0.0160598	0.0505941	not significant	unassigned	no	2483	1.2959
ENSMUSG00000071708	354.447	-1.65588	0.456094	3.61829e-05	0.000465761	significant	DOWN	no	2285	3.33184
ENSMUSG00000026235	251.461	-1.65581	0.448256	2.58132e-05	0.000354384	significant	DOWN	no	2483	3.45053
ENSMUSG00000069089	180.46	-1.65556	0.609481	0.00101118	0.00642315	significant	DOWN	no	850	2.19225
ENSMUSG00000022094	129.176	-1.65496	0.453147	2.86457e-05	0.00038703	significant	DOWN	no	3200	3.41226
ENSMUSG00000030401	22.1772	-1.65413	0.652609	0.00102651	0.00650535	significant	DOWN	no	369	2.18673
ENSMUSG00000030894	315.129	-1.65209	0.551124	0.000417085	0.00326078	significant	DOWN	no	1824	2.48668
ENSMUSG00000029366	63.5183	-1.64987	0.66421	0.00204798	0.0109464	significant	DOWN	no	2038	1.96073
ENSMUSG00000027342	976.478	-1.64942	0.441122	2.72324e-05	0.000371622	significant	DOWN	no	457	3.4299
ENSMUSG00000064354	8132.83	-1.6491	0.624925	0.000929567	0.00603997	significant	DOWN	no	3	2.21897
ENSMUSG00000022685	168.298	-1.64882	0.562189	0.00029906	0.00251011	significant	DOWN	no	893	2.60031
ENSMUSG00000058833	177.818	-1.64837	0.562733	0.000412058	0.00322518	significant	DOWN	no	214	2.49145
ENSMUSG00000000001	277.159	-1.64824	0.658502	0.00158138	0.00900745	significant	DOWN	no	2037	2.0454
ENSMUSG00000026078	64.8129	-1.64711	1.02479	0.00960588	0.0347907	significant	DOWN	no	958	1.45854
ENSMUSG00000035235	89.9769	-1.64633	0.541753	0.000376343	0.00300083	significant	DOWN	no	190	2.52276
ENSMUSG00000051319	48.5246	-1.64514	0.725373	0.00306019	0.0149218	significant	DOWN	no	445	1.82618
ENSMUSG00000024253	25.3052	-1.64361	0.959614	0.00760208	0.029278	significant	DOWN	no	228	1.53346
ENSMUSG00000020974	102.041	-1.64148	0.803578	0.00549978	0.023075	significant	DOWN	no	94	1.63686
ENSMUSG00000038065	9.26972	-1.63929	1.07997	0.013316	0.0439959	significant	DOWN	no	4764	1.35659
ENSMUSG00000022913	282.581	-1.63872	0.52798	0.000291463	0.00246145	significant	DOWN	no	107	2.60881
ENSMUSG00000001082	231.74	-1.63807	0.46064	7.56197e-05	0.00084876	significant	DOWN	no	260	3.07121
ENSMUSG00000019804	884.582	-1.63638	0.953185	0.00649379	0.0261886	significant	DOWN	no	626	1.58189
ENSMUSG00000028729	862.281	-1.63426	0.431903	2.18656e-05	0.00030923	significant	DOWN	no	1909	3.50972
ENSMUSG00000030942	227.081	-1.63322	0.439071	3.07758e-05	0.000410917	significant	DOWN	no	1582	3.38625
ENSMUSG00000041491	55.9621	-1.63158	0.650495	0.00218093	0.0114459	significant	DOWN	no	631	1.94135
ENSMUSG00000029138	4.4038	-1.63104	1.51422	0.0196885	0.0592046	not significant	unassigned	no	261	1.22764
ENSMUSG00000041598	313.735	-1.62995	0.621455	0.00129324	0.00775886	significant	DOWN	no	1667	2.1102
ENSMUSG00000024571	276.367	-1.62935	0.436382	3.75012e-05	0.000478211	significant	DOWN	no	589	3.32038
ENSMUSG00000025236	77.7095	-1.62905	0.69856	0.0028987	0.0142913	significant	DOWN	no	920	1.84493
ENSMUSG00000041438	970.237	-1.62826	0.363462	1.25818e-06	2.87068e-05	significant	DOWN	no	110	4.54202
ENSMUSG00000069170	20.1788	-1.62718	0.929838	0.00760578	0.029278	significant	DOWN	no	231	1.53346
ENSMUSG00000030298	402.545	-1.62306	0.718147	0.00266888	0.0133883	significant	DOWN	no	291	1.87328
ENSMUSG00000027173	58.0406	-1.62293	0.841287	0.00662359	0.026547	significant	DOWN	no	144	1.57598
ENSMUSG00000069793	14.3536	-1.622	0.72532	0.00415585	0.0186732	significant	DOWN	no	2789	1.72878
ENSMUSG00000060166	68.7853	-1.61971	0.909748	0.00900373	0.0332579	significant	DOWN	no	2456	1.47811
ENSMUSG00000013701	951.229	-1.61959	0.500044	0.000176199	0.00167816	significant	DOWN	no	396	2.77517
ENSMUSG00000050199	87.8219	-1.61851	0.698753	0.00210076	0.0111324	significant	DOWN	no	1733	1.95341
ENSMUSG00000021548	257.786	-1.61577	0.645844	0.00180617	0.0099589	significant	DOWN	no	238	2.00179
ENSMUSG00000020743	262.947	-1.61556	0.456945	7.81024e-05	0.000871866	significant	DOWN	no	471	3.05955
ENSMUSG00000024414	201.925	-1.61461	0.619632	0.0013846	0.00818558	significant	DOWN	no	277	2.08695
ENSMUSG00000026575	259.587	-1.61426	0.374748	2.91653e-06	5.94613e-05	significant	DOWN	no	255	4.22577
ENSMUSG00000031792	121.786	-1.61232	0.762278	0.0047075	0.0204763	significant	DOWN	no	879	1.68875
ENSMUSG00000028945	179.26	-1.61133	0.601161	0.00111503	0.00693405	significant	DOWN	no	844	2.15901
ENSMUSG00000031508	385.349	-1.61128	0.313751	7.07048e-08	2.56098e-06	significant	DOWN	no	1365	5.59159
ENSMUSG00000027654	90.7797	-1.60941	0.521434	0.000384298	0.00304465	significant	DOWN	no	490	2.51646
ENSMUSG00000040234	254.433	-1.60859	0.573408	0.000758739	0.00516922	significant	DOWN	no	1410	2.28657
ENSMUSG00000028688	129.749	-1.6054	0.491868	0.00018202	0.00171552	significant	DOWN	no	436	2.7656
ENSMUSG00000024667	45.3482	-1.60506	0.825985	0.00731932	0.0285376	significant	DOWN	no	567	1.54458
ENSMUSG00000031139	13.6631	-1.60367	1.05353	0.0150361	0.0479682	significant	DOWN	no	711	1.31905
ENSMUSG00000041483	363.649	-1.60303	0.558564	0.000499535	0.00375243	significant	DOWN	yes	2089	2.42569	ZFP281
ENSMUSG00000001403	2356.56	-1.60208	0.298148	1.16998e-08	5.73164e-07	significant	DOWN	no	348	6.24172
ENSMUSG00000004341	6.12905	-1.60107	2.03459	0.0108814	0.0381057	significant	DOWN	no	544	1.41901
ENSMUSG00000005681	153.161	-1.59788	0.335337	2.05539e-07	6.19115e-06	significant	DOWN	no	116	5.20823
ENSMUSG00000005131	6.99276	-1.59635	1.22377	0.0128448	0.0429285	significant	DOWN	no	243	1.36725
ENSMUSG00000027679	260.523	-1.59601	0.584585	0.000953782	0.00616872	significant	DOWN	no	178	2.20981
ENSMUSG00000021868	212.223	-1.59598	0.551644	0.000529602	0.0039306	significant	DOWN	no	869	2.40554
ENSMUSG00000025358	279.028	-1.59543	0.613333	0.00128003	0.00769834	significant	DOWN	no	1170	2.1136
ENSMUSG00000018865	138.398	-1.593	0.641848	0.0020144	0.0108232	significant	DOWN	no	1376	1.96564
ENSMUSG00000052117	15.0783	-1.59298	0.831746	0.00659278	0.0264546	significant	DOWN	no	1620	1.5775
ENSMUSG00000072294	35.3898	-1.59206	0.467469	0.000136646	0.00137342	significant	DOWN	no	4504	2.8622
ENSMUSG00000028076	12.9018	-1.59133	0.825164	0.00776676	0.0297457	significant	DOWN	no	749	1.52658
ENSMUSG00000051721	314.225	-1.59109	0.564993	0.000723352	0.00498475	significant	DOWN	no	2019	2.30236
ENSMUSG00000061731	247.3	-1.58901	0.504892	0.000274838	0.00235238	significant	DOWN	no	4629	2.62849
ENSMUSG00000020538	88.0697	-1.5885	1.46544	0.0160058	0.0504473	not significant	unassigned	no	836	1.29716
ENSMUSG00000024209	125.991	-1.58829	0.316472	6.62977e-08	2.42386e-06	significant	DOWN	no	185	5.61549
ENSMUSG00000059824	30.5147	-1.5881	0.628966	0.0021685	0.0113982	significant	DOWN	no	326	1.94316
ENSMUSG00000020328	757.888	-1.58781	0.389144	8.44846e-06	0.000143645	significant	DOWN	no	807	3.84271
ENSMUSG00000051557	76.8169	-1.58672	0.373733	2.89656e-06	5.91428e-05	significant	DOWN	no	296	4.2281
ENSMUSG00000057667	26.8189	-1.58646	1.03399	0.00825513	0.0312296	significant	DOWN	no	2531	1.50543
ENSMUSG00000026082	79.9022	-1.58496	0.534882	0.00042821	0.00333626	significant	DOWN	no	304	2.47674
ENSMUSG00000021116	802.75	-1.58394	0.454208	7.56586e-05	0.00084876	significant	DOWN	no	2097	3.07121
ENSMUSG00000032939	1226.66	-1.5838	0.543193	0.000480891	0.00364861	significant	DOWN	no	374	2.43787
ENSMUSG00000064360	4028.53	-1.58319	0.491615	0.000166123	0.00160002	significant	DOWN	no	3	2.79587
ENSMUSG00000022893	5.80545	-1.58183	1.33342	0.0189025	0.0573603	not significant	unassigned	no	1577	1.24139
ENSMUSG00000026526	302.46	-1.58014	1.74314	0.0140346	0.0457595	significant	DOWN	no	1053	1.33952
ENSMUSG00000020482	146.165	-1.5775	0.384546	7.43419e-06	0.000130304	significant	DOWN	no	2412	3.88504
ENSMUSG00000028271	98.8198	-1.57649	0.665085	0.00249612	0.0127273	significant	DOWN	no	280	1.89526
ENSMUSG00000031754	1357.12	-1.57494	0.390031	8.19757e-06	0.000140608	significant	DOWN	no	4190	3.85199
ENSMUSG00000038550	44.2645	-1.57216	0.721387	0.00442752	0.019579	significant	DOWN	no	134	1.70821
ENSMUSG00000062691	135.562	-1.57	0.528527	0.000375389	0.00299667	significant	DOWN	no	330	2.52336
ENSMUSG00000030672	649.637	-1.56845	0.351673	1.28992e-06	2.92303e-05	significant	DOWN	no	106	4.53417
ENSMUSG00000073775	87.6248	-1.56811	0.655544	0.00261705	0.0131812	significant	DOWN	no	470	1.88005
ENSMUSG00000043857	9.61408	-1.56489	1.05181	0.0147772	0.0475097	significant	DOWN	no	1269	1.32322
ENSMUSG00000031155	193.686	-1.56419	0.474977	0.000190946	0.00177726	significant	DOWN	no	918	2.75025
ENSMUSG00000030067	266.858	-1.56311	0.270652	1.23514e-09	8.04851e-08	significant	DOWN	no	4755	7.09428
ENSMUSG00000042745	262.822	-1.55822	0.374915	4.79966e-06	8.99127e-05	significant	DOWN	no	400	4.04618
ENSMUSG00000035382	22.5811	-1.55638	0.929402	0.00853455	0.0319758	significant	DOWN	no	1216	1.49518
ENSMUSG00000027984	430.286	-1.55563	0.411788	3.21283e-05	0.000424399	significant	DOWN	no	753	3.37223
ENSMUSG00000043439	797.134	-1.55453	0.28783	1.30047e-08	6.21444e-07	significant	DOWN	no	786	6.2066
ENSMUSG00000035310	89.2983	-1.55322	0.386478	8.35506e-06	0.000142591	significant	DOWN	no		3.84591
ENSMUSG00000076431	235.146	-1.55186	0.320804	2.20541e-07	6.54366e-06	significant	DOWN	no	2783	5.18418
ENSMUSG00000040195	72.0009	-1.55154	0.640371	0.00293105	0.014416	significant	DOWN	no	4659	1.84115
ENSMUSG00000022111	432.407	-1.55137	0.565167	0.000844329	0.00560103	significant	DOWN	no	143	2.25173
ENSMUSG00000021510	38.5979	-1.55124	0.495067	0.000365888	0.00293984	significant	DOWN	no	6427	2.53168
ENSMUSG00000032782	34.3334	-1.55121	1.07505	0.013887	0.0454197	significant	DOWN	no	239	1.34276
ENSMUSG00000059900	38.4555	-1.55064	1.1153	0.0130352	0.0433472	significant	DOWN	no	537	1.36304
ENSMUSG00000017978	5.22826	-1.55048	2.03549	0.0242956	0.0690633	not significant	unassigned	no	1103	1.16075
ENSMUSG00000035351	260.081	-1.55045	0.550559	0.00065317	0.00460431	significant	DOWN	no	231	2.33684
ENSMUSG00000051527	46.0738	-1.55037	0.632593	0.000945736	0.0061304	significant	DOWN	no	3453	2.21251
ENSMUSG00000030342	602.694	-1.54989	0.635588	0.00182482	0.0100373	significant	DOWN	no	398	1.99839
ENSMUSG00000020472	82.4369	-1.54805	0.647445	0.00317663	0.0153413	significant	DOWN	no	1549	1.81414
ENSMUSG00000037661	25.5337	-1.5477	0.929665	0.0116501	0.0398649	significant	DOWN	no	404	1.39941
ENSMUSG00000024896	58.3853	-1.54754	0.721622	0.00462699	0.0202425	significant	DOWN	no	998	1.69374
ENSMUSG00000053411	423.677	-1.54627	0.638442	0.0020822	0.0110603	significant	DOWN	no	2244	1.95623
ENSMUSG00000036390	113.223	-1.53995	0.77384	0.0044597	0.0196941	significant	DOWN	no	566	1.70566
ENSMUSG00000046909	38.8753	-1.53823	1.20858	0.0121105	0.0410995	significant	DOWN	no	602	1.38616
ENSMUSG00000000544	6.98634	-1.53782	2.00337	0.0251331	0.0708378	not significant	unassigned	no	1234	1.14974
ENSMUSG00000026049	120.38	-1.53694	0.733441	0.00463529	0.0202658	significant	DOWN	no	280	1.69324
ENSMUSG00000031701	1583.72	-1.53432	0.386666	1.23993e-05	0.00019477	significant	DOWN	no	1586	3.71048
ENSMUSG00000005370	1219.44	-1.53185	0.228101	3.65852e-12	4.52958e-10	significant	DOWN	no	90	9.34394
ENSMUSG00000032044	93.5355	-1.5286	1.39608	0.0174944	0.0540508	not significant	unassigned	no	665	1.2672
ENSMUSG00000037339	122.578	-1.52816	0.547469	0.000886983	0.00584131	significant	DOWN	no	225	2.23349
ENSMUSG00000032494	554.313	-1.52466	0.347754	1.40873e-06	3.15034e-05	significant	DOWN	no	1104	4.50164
ENSMUSG00000024422	1056.14	-1.52454	0.312614	1.93992e-07	5.92371e-06	significant	DOWN	no	122	5.22741
ENSMUSG00000046997	9.30047	-1.52407	0.97324	0.0154017	0.0488882	significant	DOWN	no	1098	1.3108
ENSMUSG00000030822	62.8919	-1.52259	0.868783	0.0108651	0.0380584	significant	DOWN	no	98	1.41955
ENSMUSG00000022438	223.948	-1.5216	0.428457	8.32922e-05	0.000914067	significant	DOWN	no	2660	3.03902
ENSMUSG00000056131	79.6886	-1.52087	0.487129	0.000382002	0.00303706	significant	DOWN	no	940	2.51755
ENSMUSG00000068329	141.392	-1.5202	0.464151	0.00019935	0.00183598	significant	DOWN	no	206	2.73613
ENSMUSG00000040957	22.0671	-1.51934	0.569131	0.00111397	0.00693065	significant	DOWN	no	1028	2.15923
ENSMUSG00000018509	159.961	-1.51837	0.370362	8.41606e-06	0.000143273	significant	DOWN	no	220	3.84384
ENSMUSG00000032267	189.167	-1.51703	0.302236	8.95189e-08	3.1101e-06	significant	DOWN	no	971	5.50723
ENSMUSG00000064370	10564.7	-1.516	0.593939	0.00134292	0.0079831	significant	DOWN	no		2.09783
ENSMUSG00000027018	713.651	-1.51551	0.416755	4.65638e-05	0.000575428	significant	DOWN	no	290	3.24001
ENSMUSG00000027455	495.615	-1.51544	0.371479	7.78314e-06	0.000134687	significant	DOWN	no	348	3.87067
ENSMUSG00000038214	63.0919	-1.5139	1.05426	0.00829071	0.0313294	significant	DOWN	no	1729	1.50405
ENSMUSG00000040945	2686.09	-1.51343	0.340403	1.56892e-06	3.43522e-05	significant	DOWN	no	2019	4.46405
ENSMUSG00000007777	38.4271	-1.51286	1.04392	0.0146514	0.0471943	significant	DOWN	no	264	1.32611
ENSMUSG00000031666	28.5606	-1.51227	0.527061	0.000750652	0.00512952	significant	DOWN	no	1401	2.28992
ENSMUSG00000049932	409.319	-1.51206	0.402783	3.82913e-05	0.000487373	significant	DOWN	no	887	3.31214
ENSMUSG00000035158	165.513	-1.51047	0.283023	1.50458e-08	7.01741e-07	significant	DOWN	no	535	6.15382
ENSMUSG00000020079	235.622	-1.51001	0.41062	5.18844e-05	0.000626431	significant	DOWN	no	214	3.20313
ENSMUSG00000014873	128.319	-1.50994	0.495484	0.000368149	0.00295613	significant	DOWN	no	373	2.52928
ENSMUSG00000034118	124.703	-1.50813	0.77213	0.00649785	0.0261972	significant	DOWN	no	522	1.58174
ENSMUSG00000024317	176.344	-1.5072	0.514433	0.000461352	0.0035418	significant	DOWN	no	2073	2.45078
ENSMUSG00000053560	359.595	-1.50671	0.589891	0.00154547	0.00887715	significant	DOWN	no	758	2.05173
ENSMUSG00000034893	32.7352	-1.50601	1.42024	0.0196425	0.0590925	not significant	unassigned	no	1664	1.22847
ENSMUSG00000022240	64.1851	-1.50211	0.613948	0.00147263	0.00857392	significant	DOWN	no	1672	2.06682
ENSMUSG00000038525	248.732	-1.50108	0.421989	9.06478e-05	0.000980566	significant	DOWN	no	1079	3.00852
ENSMUSG00000048439	49.5615	-1.50084	0.489809	0.000341976	0.00278551	significant	DOWN	no	1540	2.5551
ENSMUSG00000029814	748.15	-1.50039	0.248208	1.73103e-10	1.44632e-08	significant	DOWN	no	2122	7.83974
ENSMUSG00000032113	191.36	-1.49862	0.282243	1.2299e-08	5.91687e-07	significant	DOWN	no	1856	6.22791
ENSMUSG00000078773	106.475	-1.49859	0.298267	8.93251e-08	3.1101e-06	significant	DOWN	no	154	5.50723
ENSMUSG00000005505	33.4453	-1.49743	0.74544	0.00650235	0.0262004	significant	DOWN	no	687	1.58169
ENSMUSG00000005069	125.148	-1.49728	1.50005	0.0180454	0.0554159	not significant	unassigned	no	1156	1.25637
ENSMUSG00000029642	686.878	-1.49683	0.583935	0.00138531	0.00818558	significant	DOWN	no	179	2.08695
ENSMUSG00000118125	344.41	-1.49671	0.275575	1.61076e-08	7.41112e-07	significant	DOWN	no	1135	6.13012
ENSMUSG00000025964	309.499	-1.49647	0.290564	4.6089e-08	1.7832e-06	significant	DOWN	no	3623	5.7488
ENSMUSG00000069372	7.30146	-1.49638	1.00051	0.0166849	0.0520824	not significant	unassigned	no	781	1.28331
ENSMUSG00000069662	274.201	-1.49389	0.440348	0.000148279	0.00146228	significant	DOWN	no	2736	2.83497
ENSMUSG00000028675	208.781	-1.49152	0.444818	0.000147181	0.00145356	significant	DOWN	no	1099	2.83757
ENSMUSG00000024091	733.511	-1.49032	0.532798	0.000811226	0.00542904	significant	DOWN	no	2365	2.26528
ENSMUSG00000038250	147.974	-1.49016	0.625004	0.00249535	0.0127273	significant	DOWN	no	1089	1.89526
ENSMUSG00000030641	75.6263	-1.48655	0.565013	0.000975442	0.0062546	significant	DOWN	no	484	2.2038
ENSMUSG00000059975	63.3972	-1.48507	0.380715	1.54333e-05	0.000232507	significant	DOWN	no	1454	3.63356
ENSMUSG00000026980	183.412	-1.48326	0.345081	2.54815e-06	5.2982e-05	significant	DOWN	no	1660	4.27587
ENSMUSG00000032607	142.098	-1.48225	0.52762	0.00109998	0.00685928	significant	DOWN	no	807	2.16372
ENSMUSG00000020182	266.56	-1.48126	0.441519	0.000113495	0.00118443	significant	DOWN	no	417	2.92649
ENSMUSG00000046295	30.8024	-1.48042	0.681068	0.00207643	0.0110421	significant	DOWN	no	508	1.95695
ENSMUSG00000089756	11.0942	-1.47839	0.954745	0.0155354	0.0492382	significant	DOWN	no	1481	1.3077
ENSMUSG00000031112	44.0082	-1.47688	0.889353	0.0130414	0.0433516	significant	DOWN	no	1776	1.363
ENSMUSG00000026196	109.004	-1.47627	0.571676	0.00121122	0.00740048	significant	DOWN	no	3025	2.13074
ENSMUSG00000041075	85.3035	-1.47518	0.577119	0.00151677	0.00876035	significant	DOWN	no	2280	2.05748
ENSMUSG00000032135	169.028	-1.47149	0.548436	0.00109958	0.00685928	significant	DOWN	no	917	2.16372
ENSMUSG00000026849	78.612	-1.47144	0.645779	0.00332578	0.0158536	significant	DOWN	no	323	1.79987
ENSMUSG00000050917	358.417	-1.47127	0.337271	1.52985e-06	3.3823e-05	significant	DOWN	no	2305	4.47079
ENSMUSG00000027510	165.228	-1.47089	1.62239	0.0172643	0.0534005	not significant	unassigned	no	928	1.27245
ENSMUSG00000038628	173.778	-1.46803	0.488547	0.000521707	0.00388683	significant	DOWN	no	2502	2.4104
ENSMUSG00000033931	474.218	-1.46792	0.420338	8.87473e-05	0.000964604	significant	DOWN	no	2066	3.01565
ENSMUSG00000028226	3.85821	-1.46744	1.65393	0.0315386	0.0842206	not significant	unassigned	no	2927	1.07458
ENSMUSG00000036086	80.0329	-1.46655	0.373094	1.83311e-05	0.00026902	significant	DOWN	no	786	3.57022
ENSMUSG00000042541	817.538	-1.46503	1.02423	0.0123194	0.0416324	significant	DOWN	no	1158	1.38057
ENSMUSG00000035521	42.3506	-1.4608	0.830471	0.012354	0.0416873	significant	DOWN	no	1294	1.38
ENSMUSG00000032215	437.057	-1.45946	0.330799	2.04255e-06	4.35328e-05	significant	DOWN	no	999	4.36118
[truncated: 11,530 more rows]

## Sheet: Ext Fig 2i
number	size	channel1	channel3
[truncated: 198 more rows]

## Sheet: ExtFig 2g
# A table containing a gene ontology enrichment analysis of cellular component, molecular function, and biological process for up and down regulated genes.
[truncated: 1,288 more rows]
