# Supplementary material for: Poised PABP–RNA hubs implement signal-dependent mRNA decay in development
Source: Nat Struct Mol Biol. 2024 Jul 25;31(9):1439–47. doi: 10.1038/s41594-024-01363-x (PMC11402784; doi:10.1038/s41594-024-01363-x)
Supplement: Supplementary file 7 — Source data for Extended Data Fig. 3a: number of alkaline phosphatase-positive WT, iLIN28A WT and iLIN28A S200A PS cell colonies after 24 h in 2iLIF, LFW (LIF, FGF2 and Wnt) and LFI (LIF, FGF2 and IWP2) with and without Dox induction. Source data for Extended Data Fig. 3c: values for flow cytometry quantifications of of PS cells that were treated with Dox (iLIN28A S200A or iLIN28A WT) or left untreated (LIN28A-KO) and immunostained for naive pluripotency marker CD17 and primed pluripotency marker SSEA4 grown in the indicated media for 24 h. [file 41594_2024_1363_MOESM7_ESM.xlsx]

## Sheet: Ext Fig 3a
replicate	colonies	conditions	time	experiment	cellline
1	99	L2i	0	1	iLin28aGFP
2	105	L2i	0	1	iLin28aGFP
3	115	L2i	0	1	iLin28aGFP
1	115	LIF	24	1	iLin28aGFP
2	110	LIF	24	1	iLin28aGFP
3	108	LIF	24	1	iLin28aGFP
1	95	LCF	24	1	iLin28aGFP
2	101	LCF	24	1	iLin28aGFP
3	97	LCF	24	1	iLin28aGFP
1	15	LIF dox	24	1	iLin28aGFP
2	19	LIF dox	24	1	iLin28aGFP
3	15	LIF dox	24	1	iLin28aGFP
1	16	LCF dox	24	1	iLin28aGFP
2	15	LCF dox	24	1	iLin28aGFP
3	13	LCF dox	24	1	iLin28aGFP
1	111	L2i	0	2	iLin28aGFP
2	109	L2i	0	2	iLin28aGFP
3	109	L2i	0	2	iLin28aGFP
1	114	LIF	24	2	iLin28aGFP
2	94	LIF	24	2	iLin28aGFP
3	111	LIF	24	2	iLin28aGFP
1	23	LIF dox	24	2	iLin28aGFP
2	22	LIF dox	24	2	iLin28aGFP
3	22	LIF dox	24	2	iLin28aGFP
1	99	LCF	24	2	iLin28aGFP
2	111	LCF	24	2	iLin28aGFP
3	104	LCF	24	2	iLin28aGFP
1	16	LCF dox	24	2	iLin28aGFP
2	12	LCF dox	24	2	iLin28aGFP
3	19	LCF dox	24	2	iLin28aGFP
1	98	L2i	0	3	iLin28aGFP
2	112	L2i	0	3	iLin28aGFP
3	110	L2i	0	3	iLin28aGFP
1	105	LIF	24	3	iLin28aGFP
2	90	LIF	24	3	iLin28aGFP
3	106	LIF	24	3	iLin28aGFP
1	28	LIF dox	24	3	iLin28aGFP
2	22	LIF dox	24	3	iLin28aGFP
3	31	LIF dox	24	3	iLin28aGFP
1	104	LCF	24	3	iLin28aGFP
2	97	LCF	24	3	iLin28aGFP
3	96	LCF	24	3	iLin28aGFP
1	25	LCF dox	24	3	iLin28aGFP
2	29	LCF dox	24	3	iLin28aGFP
3	32	LCF dox	24	3	iLin28aGFP
1	112	L2i	0	1	wt
2	105	L2i	0	1	wt
3	100	L2i	0	1	wt
1	69	LIF	24	1	wt
2	73	LIF	24	1	wt
3	73	LIF	24	1	wt
1	104	LCF	24	1	wt
2	95	LCF	24	1	wt
3	95	LCF	24	1	wt
1	98	L2i	0	2	wt
2	103	L2i	0	2	wt
3	111	L2i	0	2	wt
1	69	LIF	24	2	wt
2	74	LIF	24	2	wt
3	63	LIF	24	2	wt
1	99	LCF	24	2	wt
2	90	LCF	24	2	wt
3	101	LCF	24	2	wt
1	92	L2i	0	3	wt
2	104	L2i	0	3	wt
3	104	L2i	0	3	wt
1	76	LIF	24	3	wt
2	80	LIF	24	3	wt
3	74	LIF	24	3	wt
1	95	LCF	24	3	wt
2	101	LCF	24	3	wt
3	96	LCF	24	3	wt

## Sheet: Ext Fig 3c
percent positive	marker	condition	medium	cell_line
97	CD117	dox	LFW	A3
7.9	SSEA4	dox	LFW	A3
97.5	CD117	dox	LFW	A3
6.6	SSEA4	dox	LFW	A3
97	CD117	dox	LFW	A3
9.6	SSEA4	dox	LFW	A3
97	CD117	KO	LFW	A3
9.6	SSEA4	KO	LFW	A3
97.5	CD117	KO	LFW	A3
9.4	SSEA4	KO	LFW	A3
97.2	CD117	KO	LFW	A3
8.8	SSEA4	KO	LFW	A3
97.7	CD117	dox	2i	A3
9.2	SSEA4	dox	2i	A3
98.3	CD117	dox	2i	A3
9.7	SSEA4	dox	2i	A3
97.3	CD117	dox	2i	A3
12.6	SSEA4	dox	2i	A3
98.1	CD117	KO	2i	A3
7.5	SSEA4	KO	2i	A3
97.5	CD117	KO	2i	A3
7.6	SSEA4	KO	2i	A3
97.2	CD117	KO	2i	A3
50	CD117	dox	LFW	iWT
19.1	SSEA4	dox	LFW	iWT
48	CD117	dox	LFW	iWT
21.1	SSEA4	dox	LFW	iWT
43	CD117	dox	LFW	iWT
26.6	SSEA4	dox	LFW	iWT
97.3	CD117	dox	2i	iWT
16.2	SSEA4	dox	2i	iWT
97.6	CD117	dox	2i	iWT
15	SSEA4	dox	2i	iWT
97.1	CD117	dox	2i	iWT
17.5	SSEA4	dox	2i	iWT
