# Supplementary material for: Poised PABP–RNA hubs implement signal-dependent mRNA decay in development
Source: Nat Struct Mol Biol. 2024 Jul 25;31(9):1439–47. doi: 10.1038/s41594-024-01363-x (PMC11402784; doi:10.1038/s41594-024-01363-x)
Supplement: Supplementary file 8 — Source data for Fig. 2a: log2 FC DESeq2 results for for naive mRNA regulon upon 6 h of LIN28A WT induction. Source Data for Fig. 2c: fluorescence arbitrary units of immunostained naive markers KLF4, comparing 6 h Dox-induced and untreated iLIN28A in naive and MEK–Wnt. Source data for Fig. 2d: phosphoproteome measurements (compared to 0 h), as quantified using LC–MS/MS during naive-to-primed pluripotency transition as published and processed in Yang et al.2. Source data for Fig. 2e: log2 FC DESeq2 results. Surce data for Fig. 2f,g: log2 FC DESeq2 results of expression change of LIN28A mRNA targets and remaining nontarget mRNAs upon MEK–ERK activation. Source data for Fig. 2h: poly(A) lengths evaluated by direct RNA sequencing on MinION. Source data for Fig. 2i: number of alkaline phosphatase-positive iLIN28A WT and iLIN28A S200A PS cell colonies after 24 h in 2iLIF, LFW (LIF, FGF2 and Wnt) and LFI (LIF, FGF2 and IWP2) with and without Dox induction. [file 41594_2024_1363_MOESM8_ESM.xls]

## Sheet: Fig2a
gene_id	gene_name	l2fc_ko	padj_ko	l2fc_S200WT	padj_S200WT	l2fc_S200A	padj_S200A
ENSMUSG00000055148.7	Klf2	-0.398298	0.0349058	-3.06881	7.688462991534182e-18	-0.0871462	0.8815278811391444
ENSMUSG00000018604.18	Tbx3	-1.6321	9.29430969043163e-18	-2.06617	1.3466439305233652e-11	-1.26395	2.3263342705405667e-11
ENSMUSG00000003032.8	Klf4	-0.655093	3.1530208915132804e-5	-1.44161	1.5445781146240583e-6	-0.436233	0.13766738359690583
ENSMUSG00000026398.14	Nr5a2	0.6146210655547353	0.00232127	0.1859027891807736	0.67248165661802906	0.3941962693324674	0.2981231165408527
ENSMUSG00000074637.7	Sox2	-0.76916	0.00278601	-0.0416978	0.9467560850470959	-0.410452	0.3463265241227262
ENSMUSG00000041359.14	Tcl1	-1.79368	5.908107080769328e-17	-2.87431	3.4105546363835524e-6	-2.02984	6.26585467427173e-10
ENSMUSG00000067860.11	Zic3	0.5732047581466675	0.00392079	0.1713841541621297	0.6432063260198527	0.5340025437148701	0.00165046
ENSMUSG00000061524.8	Zic2	-2.07412	1.0518882300880522e-14	-2.67153	8.981938567008855e-5	-1.2342	5.352260990807437e-4
ENSMUSG00000053470.13	Kdm3a	-0.792175	0.00161708	-2.25058	1.055872091454605e-6	-1.02164	7.686555288603191e-4
ENSMUSG00000038773.11	Kdm3b	-0.360691	0.3045224130726825	-0.851215	0.028705253080655836	-0.609624	0.0807368
ENSMUSG00000005148.8	Klf5	0.8365868764107973	0.00963989	0.647907	0.034563521011810164	1.2162900933958818	0.00586868
ENSMUSG00000021255.17	Esrrb	-0.941193	6.93996057396812e-4	-1.79308	1.057236616693065e-8	-0.735589	0.0341651
ENSMUSG00000012396.12	Nanog	-1.11551	9.805310913425594e-5	-3.5613	3.042000292689738e-38	-1.03201	0.048617523325138405
ENSMUSG00000051176.6	Zfp42	-0.423765	0.028946416551052633	-0.663713	0.0960685	-0.288753	0.2326370363055134
ENSMUSG00000042414.7	Prdm14	-1.27336	0.018648526227527724	-3.1242	0.00547077	-0.541377	0.5629097877207164
ENSMUSG00000055799.13	Tcf7l1	-1.12176	3.3614979386682805e-14	-1.06972	9.492071610366508e-6	-0.701987	0.00506891
ENSMUSG00000026380.10	Tfcp2l1	-1.05891	1.6274136978958894e-20	-1.64166	1.4427103449511263e-8	-1.14092	2.3474508064653387e-12
ENSMUSG00000041483.14	Zfp281	0.8815362835301999	0.00411914	-1.0751	0.00252572	0.6604410173341487	0.25224079885660317
ENSMUSG00000031665.7	Sall1	-0.613667	6.486433279359762e-4	-1.8067	4.597963962472734e-7	-0.0188082	0.983351
ENSMUSG00000067261.4	Foxd3	0.9341965262698514	0.0892911	-4.22262	2.4174334061593654e-4	-0.114924	0.8990497194826731
ENSMUSG00000040943.12	Tet2	-0.896861	2.762298173992828e-6	-1.19801	0.00418508	-1.40104	1.7052375579068902e-4
ENSMUSG00000033863.2	Klf9	0.3255715055695113	0.17662750317705286	-1.45288	2.7501411082693903e-5	0.6975577562462586	0.25041017065797094

## Sheet: Fig2c
number	Mean	condition
1	222.544	LCHIR
2	117.946	LCHIR
3	89.364	LCHIR
4	78.821	LCHIR
5	85.245	LCHIR
6	86.128	LCHIR
7	87.238	LCHIR
8	79.432	LCHIR
9	99.699	LCHIR
10	101.312	LCHIR
11	80.625	LCHIR
12	181.253	LCHIR
13	145.226	LCHIR
14	138.645	LCHIR
15	68.535	LCHIR
16	96.971	LCHIR
17	184.685	LCHIR
18	68.189	LCHIR
19	68.107	LCHIR
20	134.39	LCHIR
21	51.845	LCHIR
22	121.432	LCHIR
23	157.635	LCHIR
24	37.002	LCHIR
25	107.048	LCHIR
26	69.209	LCHIR
27	119.697	LCHIR
28	52.1	LCHIR
29	50.365	LCHIR
30	60.267	LCHIR
31	113.782	LCHIR
32	145.183	LCHIR
33	66.362	LCHIR
34	111.462	LCHIR
35	77.768	LCHIR
36	71.913	LCHIR
37	60.535	LCHIR
38	140.491	LCHIR
39	96.103	LCHIR
40	85.467	LCHIR
41	37.322	LCHIR
42	85.651	LCHIR
43	149.54	LCHIR
44	27.846	LCHIR
45	121.321	LCHIR
46	132.86	LCHIR
47	30.896	LCHIR
48	58.94	LCHIR
49	118.905	LCHIR
50	93.015	LCHIR
51	45.415	LCHIR
52	159.116	LCHIR
53	49.087	LCHIR
54	56.888	LCHIR
55	128.274	LCHIR
56	90.924	LCHIR
57	56.99	LCHIR
58	109.776	LCHIR
59	84.41	LCHIR
60	89.811	LCHIR
61	116.523	LCHIR
62	86.182	LCHIR
63	65.832	LCHIR
64	84.65	LCHIR
65	123.745	LCHIR
66	64.784	LCHIR
67	79.668	LCHIR
68	76.165	LCHIR
69	107.235	LCHIR
70	109.669	LCHIR
71	75.21	LCHIR
72	79.881	LCHIR
73	79.468	LCHIR
74	75.182	LCHIR
75	83.339	LCHIR
76	81.818	LCHIR
77	112.18	LCHIR
78	90.108	LCHIR
79	101.048	LCHIR
80	73.937	LCHIR
81	81.611	LCHIR
82	104.309	LCHIR
83	89.631	LCHIR
84	118.956	LCHIR
85	66.206	LCHIR
86	35.987	LCHIR
87	76.811	LCHIR
88	71.969	LCHIR
89	79.977	LCHIR
90	54.139	LCHIR
91	48.814	LCHIR
92	32.598	LCHIR
93	30.635	LCHIR
94	104.121	LCHIR
95	69.5	LCHIR
96	79.341	LCHIR
97	67.784	LCHIR
98	105.476	LCHIR
99	74.137	LCHIR
100	62.159	LCHIR
101	80.173	LCHIR
102	109.114	LCHIR
103	85.094	LCHIR
104	77.463	LCHIR
105	119.179	LCHIR
106	121.783	LCHIR
107	135.394	LCHIR
108	70.394	LCHIR
109	105.233	LCHIR
110	113.461	LCHIR
111	88.037	LCHIR
112	82.158	LCHIR
113	179.365	LCHIR
1	90.821	LCHIR
2	101.827	LCHIR
3	103.217	LCHIR
4	115.051	LCHIR
5	89.31	LCHIR
6	86.672	LCHIR
7	115.338	LCHIR
8	118.649	LCHIR
9	154.139	LCHIR
10	127.169	LCHIR
11	95.69	LCHIR
12	94.055	LCHIR
13	65.987	LCHIR
14	56.57	LCHIR
15	131.25	LCHIR
16	70.445	LCHIR
17	69.327	LCHIR
18	83.196	LCHIR
19	140.347	LCHIR
20	125.762	LCHIR
21	90.564	LCHIR
22	85.934	LCHIR
23	146.967	LCHIR
24	65.163	LCHIR
25	58.399	LCHIR
26	79.266	LCHIR
27	66.154	LCHIR
28	73.987	LCHIR
29	88.065	LCHIR
30	99.986	LCHIR
31	65.52	LCHIR
32	65.299	LCHIR
33	78.592	LCHIR
34	88.215	LCHIR
35	80.268	LCHIR
36	96.055	LCHIR
37	59.856	LCHIR
38	90.351	LCHIR
39	68.3	LCHIR
40	79.917	LCHIR
41	61.26	LCHIR
42	83.539	LCHIR
43	68.759	LCHIR
44	79.854	LCHIR
45	64.722	LCHIR
46	81.102	LCHIR
47	122.036	LCHIR
48	85.536	LCHIR
49	92.637	LCHIR
50	34.021	LCHIR
51	99.2	LCHIR
52	98.825	LCHIR
1	23.985	LCHIR + dox
2	16.9	LCHIR + dox
3	35.545	LCHIR + dox
4	13.605	LCHIR + dox
5	23.713	LCHIR + dox
6	82.546	LCHIR + dox
7	16.264	LCHIR + dox
8	17.22	LCHIR + dox
9	44.447	LCHIR + dox
10	31.002	LCHIR + dox
11	123.453	LCHIR + dox
12	25.993	LCHIR + dox
13	26.331	LCHIR + dox
14	35.684	LCHIR + dox
15	33.667	LCHIR + dox
16	90.625	LCHIR + dox
17	14.641	LCHIR + dox
18	26.54	LCHIR + dox
19	63.049	LCHIR + dox
20	24.945	LCHIR + dox
21	20.154	LCHIR + dox
22	17.675	LCHIR + dox
23	31.14	LCHIR + dox
24	39.368	LCHIR + dox
25	48.843	LCHIR + dox
26	19.691	LCHIR + dox
27	52.623	LCHIR + dox
28	41.84	LCHIR + dox
29	77.236	LCHIR + dox
30	43.629	LCHIR + dox
31	18.986	LCHIR + dox
32	32.806	LCHIR + dox
33	42.38	LCHIR + dox
34	54.103	LCHIR + dox
35	44.968	LCHIR + dox
36	78.065	LCHIR + dox
37	28.487	LCHIR + dox
38	60.954	LCHIR + dox
39	30.857	LCHIR + dox
40	35.256	LCHIR + dox
41	26.847	LCHIR + dox
42	27.429	LCHIR + dox
43	31.858	LCHIR + dox
44	18.564	LCHIR + dox
45	19.184	LCHIR + dox
46	121.322	LCHIR + dox
47	16.304	LCHIR + dox
48	26.321	LCHIR + dox
49	41.991	LCHIR + dox
50	47.007	LCHIR + dox
51	119.336	LCHIR + dox
52	66.573	LCHIR + dox
53	15.3	LCHIR + dox
54	21.216	LCHIR + dox
55	23.903	LCHIR + dox
56	16.563	LCHIR + dox
57	56.007	LCHIR + dox
1	8.513	LCHIR + dox
2	31.018	LCHIR + dox
3	9.415	LCHIR + dox
4	10.451	LCHIR + dox
5	24.1	LCHIR + dox
6	10.663	LCHIR + dox
7	14.855	LCHIR + dox
8	11.599	LCHIR + dox
9	13.158	LCHIR + dox
10	28.584	LCHIR + dox
11	46.232	LCHIR + dox
12	9.508	LCHIR + dox
13	6.017	LCHIR + dox
14	13.802	LCHIR + dox
15	5.47	LCHIR + dox
16	59.724	LCHIR + dox
17	16.793	LCHIR + dox
18	33.324	LCHIR + dox
19	15.855	LCHIR + dox
20	14.245	LCHIR + dox
21	21.555	LCHIR + dox
22	5.22	LCHIR + dox
23	23.837	LCHIR + dox
24	13.954	LCHIR + dox
25	15.849	LCHIR + dox
26	23.09	LCHIR + dox
27	9.612	LCHIR + dox
28	14.447	LCHIR + dox
29	13.364	LCHIR + dox
30	15.33	LCHIR + dox
31	10.178	LCHIR + dox
32	27.171	LCHIR + dox
33	26.124	LCHIR + dox
34	14.561	LCHIR + dox
35	6.235	LCHIR + dox
36	13.785	LCHIR + dox
1	6.545	LCHIR + dox
2	5.406	LCHIR + dox
3	7.214	LCHIR + dox
4	14.209	LCHIR + dox
5	11.667	LCHIR + dox
6	5.934	LCHIR + dox
7	15.361	LCHIR + dox
8	23.146	LCHIR + dox
9	18.277	LCHIR + dox
10	7.95	LCHIR + dox
11	22.357	LCHIR + dox
12	3.591	LCHIR + dox
13	11.617	LCHIR + dox
14	62.394	LCHIR + dox
15	17.998	LCHIR + dox
16	14.5	LCHIR + dox
17	12.269	LCHIR + dox
18	14.267	LCHIR + dox
19	17.555	LCHIR + dox
20	4.039	LCHIR + dox
21	17.974	LCHIR + dox
22	18.055	LCHIR + dox
23	4.717	LCHIR + dox
24	5.923	LCHIR + dox
25	14.853	LCHIR + dox
26	13.814	LCHIR + dox
27	17.41	LCHIR + dox
28	14.456	LCHIR + dox
29	25.445	LCHIR + dox
30	7.021	LCHIR + dox
31	10.433	LCHIR + dox
32	9.724	LCHIR + dox
33	17.178	LCHIR + dox
34	10.601	LCHIR + dox
35	25.074	LCHIR + dox
36	19.996	LCHIR + dox
37	15.871	LCHIR + dox
38	21.391	LCHIR + dox
39	9.901	LCHIR + dox
40	15.107	LCHIR + dox
41	7.713	LCHIR + dox
42	5.97	LCHIR + dox
43	53.367	LCHIR + dox
1	81.317	L2i
4	106.42	L2i
5	96.872	L2i
6	71.313	L2i
7	60.061	L2i
9	71.193	L2i
10	88.102	L2i
11	110.402	L2i
13	80.658	L2i
14	75.019	L2i
15	39.737	L2i
16	100.965	L2i
17	93.22	L2i
18	78.213	L2i
19	54.544	L2i
21	38.834	L2i
22	87.775	L2i
23	38.334	L2i
24	64.673	L2i
25	73.736	L2i
26	64.665	L2i
27	39.276	L2i
28	49.979	L2i
29	45.93	L2i
30	108.658	L2i
31	85.832	L2i
32	81.709	L2i
33	56.234	L2i
34	44.449	L2i
35	73.696	L2i
36	85.92	L2i
37	89.068	L2i
38	110.163	L2i
39	109.491	L2i
40	87.695	L2i
41	91.091	L2i
42	77.229	L2i
43	81.8	L2i
44	105.891	L2i
45	55.243	L2i
46	42.332	L2i
47	84.187	L2i
48	81.638	L2i
49	92.495	L2i
50	122.998	L2i
51	91.646	L2i
52	63.453	L2i
53	106.841	L2i
54	101.532	L2i
55	76.334	L2i
56	80.748	L2i
57	89.904	L2i
58	75.358	L2i
59	94.78	L2i
60	78.507	L2i
61	104.293	L2i
62	108.72	L2i
63	110.67	L2i
64	85.644	L2i
65	85.378	L2i
66	76.163	L2i
67	79.33	L2i
68	60.1	L2i
69	116.357	L2i
70	81.629	L2i
71	52.101	L2i
72	70.641	L2i
73	93.977	L2i
74	53.585	L2i
75	46.075	L2i
76	68.013	L2i
77	53.762	L2i
1	133.914	L2i
2	128.218	L2i
3	109.165	L2i
4	166.042	L2i
5	120.845	L2i
6	66.76	L2i
7	107.979	L2i
8	68.785	L2i
9	78.688	L2i
10	148.888	L2i
11	136.491	L2i
12	86.695	L2i
13	123.075	L2i
14	89.808	L2i
15	87.892	L2i
16	38.091	L2i
17	77.991	L2i
18	91.253	L2i
19	91.525	L2i
20	76.085	L2i
21	176.315	L2i
22	77.408	L2i
23	44.456	L2i
24	67.459	L2i
25	102.401	L2i
1	116.968	L2i
2	109.616	L2i
3	86.621	L2i
4	69.035	L2i
5	87.039	L2i
6	70.721	L2i
7	133.901	L2i
8	125.191	L2i
9	60.051	L2i
10	110.564	L2i
11	105.251	L2i
12	57.907	L2i
13	47.787	L2i
14	96.491	L2i
15	87.658	L2i
16	36.127	L2i
17	88.146	L2i
18	96.991	L2i
19	103.048	L2i
20	78.992	L2i
21	94.706	L2i
22	84.578	L2i
23	154.417	L2i
24	83.181	L2i
25	141.505	L2i
26	100.302	L2i
27	207.044	L2i
28	106.485	L2i
29	92.024	L2i
30	88.741	L2i
31	82.362	L2i
32	133.019	L2i
33	103.123	L2i
34	102.49	L2i
35	48.899	L2i
36	113.677	L2i
1	49.482	L2i + dox
2	46.575	L2i + dox
3	50.299	L2i + dox
4	64.474	L2i + dox
5	54.926	L2i + dox
6	74.71	L2i + dox
7	66.411	L2i + dox
8	51.045	L2i + dox
9	178.068	L2i + dox
10	57.293	L2i + dox
11	180.587	L2i + dox
12	50.156	L2i + dox
13	79.392	L2i + dox
14	47.82	L2i + dox
15	40.407	L2i + dox
16	60.128	L2i + dox
17	45.924	L2i + dox
18	77.084	L2i + dox
19	88.369	L2i + dox
20	26.435	L2i + dox
21	50.8	L2i + dox
22	21.128	L2i + dox
1	58.911	L2i + dox
2	90.124	L2i + dox
3	25.85	L2i + dox
4	74.562	L2i + dox
5	48.399	L2i + dox
6	37.092	L2i + dox
7	21.54	L2i + dox
8	39.926	L2i + dox
9	156.387	L2i + dox
10	142.104	L2i + dox
11	45.604	L2i + dox
12	40.893	L2i + dox
13	25.656	L2i + dox
14	32.677	L2i + dox
15	30.556	L2i + dox
16	42.502	L2i + dox
17	24.922	L2i + dox
18	137.898	L2i + dox
19	45.305	L2i + dox
20	32.799	L2i + dox
21	26.846	L2i + dox
22	25.271	L2i + dox
23	42.336	L2i + dox
24	35.89	L2i + dox
25	41.751	L2i + dox
26	56.304	L2i + dox
27	148.306	L2i + dox
28	62.485	L2i + dox
29	145.881	L2i + dox
30	42.386	L2i + dox
31	19.778	L2i + dox
32	109.12	L2i + dox
33	107.414	L2i + dox
34	29.635	L2i + dox
35	58.185	L2i + dox
36	52.1	L2i + dox
37	35.364	L2i + dox
38	25.52	L2i + dox
1	144.398	L2i + dox
2	63.368	L2i + dox
3	20.24	L2i + dox
4	20.69	L2i + dox
5	19.451	L2i + dox
6	26.86	L2i + dox
7	22.915	L2i + dox
8	105.744	L2i + dox
9	37.062	L2i + dox
10	17.771	L2i + dox
11	27.481	L2i + dox
12	11.971	L2i + dox
13	26.713	L2i + dox
14	22.68	L2i + dox
15	72.784	L2i + dox
16	29.987	L2i + dox
17	20.365	L2i + dox
18	21.987	L2i + dox
19	59.341	L2i + dox
20	30.42	L2i + dox
21	51.542	L2i + dox
22	75.22	L2i + dox
23	48.954	L2i + dox
24	25.127	L2i + dox
25	9.938	L2i + dox
26	12.653	L2i + dox
27	17.679	L2i + dox
28	29.371	L2i + dox
29	72.429	L2i + dox
30	35.703	L2i + dox
31	16.079	L2i + dox
32	16.635	L2i + dox
33	24.916	L2i + dox
34	59.818	L2i + dox
35	14.529	L2i + dox
36	20.031	L2i + dox

## Sheet: Fig2d
name	value	time
Lin28a-200	1.322	0.0833333
Lin28a-3	-0.605	0.0833333
Lin28a-200	1.119	0.25
Lin28a-3	-0.539	0.25
Lin28a-200	1.68	0.5
Lin28a-3	-0.847	0.5
Lin28a-200	1.837	1
Lin28a-3	-2.039	1
Lin28a-200	0.525	3
Lin28a-3	-1.37	3
Lin28a-200	0.552	4
Lin28a-3	-0.903	4
Lin28a-200	-0.15	12
Lin28a-3	-0.432	12

## Sheet: Fig2e KO-WT
	baseMean	log2FoldChange	lfcSE	pvalue	padj	significance	regulation	NaiveGene	UtrLength	-log10(p_adj)	naive_gene_name
ENSMUSG00000019989	100.502	-6.89929	1.18718	2.13038e-12	2.84447e-10	significant	DOWN	no	1499	9.546
ENSMUSG00000054727	33.3851	-6.44264	2.68025	1.64336e-05	0.000245136	significant	DOWN	no	268	3.61059
ENSMUSG00000067261	66.2772	-5.90515	1.33607	1.95826e-08	8.65894e-07	significant	DOWN	yes	591	6.06254	FOXD3
ENSMUSG00000048070	19.0458	-5.80683	2.55816	5.91075e-05	0.000695751	significant	DOWN	no	3607	3.15755
ENSMUSG00000025056	404.742	-5.52783	1.17962	1.66785e-07	5.20975e-06	significant	DOWN	no	355	5.28318
ENSMUSG00000048029	8.9211	-4.93049	2.49266	0.000548881	0.00403194	significant	DOWN	no	681	2.39449
ENSMUSG00000038776	22.1531	-4.92642	1.36678	1.15416e-06	2.67777e-05	significant	DOWN	no	228	4.57223
ENSMUSG00000032015	4.74804	-4.9213	2.79007	0.00128555	0.00772638	significant	DOWN	no	1155	2.11202
ENSMUSG00000019982	37.6593	-4.78749	1.06062	5.50644e-08	2.07735e-06	significant	DOWN	no	1241	5.68249
ENSMUSG00000078865	8.79065	-4.74542	3.06562	0.00245326	0.0125463	significant	DOWN	no	3	1.90148
ENSMUSG00000034227	7.75136	-4.6803	2.6697	0.00153869	0.00885313	significant	DOWN	no	1009	2.0529
ENSMUSG00000027761	6.4351	-4.66583	2.55508	0.00121356	0.00741141	significant	DOWN	no	84	2.1301
ENSMUSG00000067764	26.9832	-4.49846	1.02981	5.21451e-07	1.37896e-05	significant	DOWN	no	816	4.86045
ENSMUSG00000021697	31.9947	-4.44335	1.15682	6.78329e-06	0.000120918	significant	DOWN	no	886	3.91751
ENSMUSG00000021848	12.7635	-4.33764	2.35453	0.00141314	0.00832419	significant	DOWN	no	1030	2.07966
ENSMUSG00000118219	24.6878	-4.28617	0.90654	7.09761e-08	2.56399e-06	significant	DOWN	no	5104	5.59108
ENSMUSG00000020227	46.732	-4.2649	0.846078	2.20031e-08	9.60451e-07	significant	DOWN	no	1070	6.01752
ENSMUSG00000053062	70.6195	-4.26322	0.874456	3.53282e-08	1.39865e-06	significant	DOWN	no	214	5.85429
ENSMUSG00000044041	7.90893	-4.2486	2.99649	0.00417247	0.0187355	significant	DOWN	no	272	1.72733
ENSMUSG00000030769	4.93635	-4.24036	2.54848	0.00263978	0.0132612	significant	DOWN	no	53	1.87742
ENSMUSG00000022385	437.435	-4.23888	1.28148	3.70107e-05	0.000473729	significant	DOWN	no	344	3.32447
ENSMUSG00000021765	81.029	-4.18904	1.69415	0.000618472	0.00439154	significant	DOWN	no	1516	2.35738
ENSMUSG00000057098	174.17	-4.18419	0.513825	2.42718e-17	8.69888e-15	significant	DOWN	no	3346	14.0605
ENSMUSG00000001504	12.6065	-4.1713	1.47061	0.00010385	0.0010998	significant	DOWN	no	935	2.95869
ENSMUSG00000057715	4.84405	-4.15945	2.76166	0.00386195	0.0176674	significant	DOWN	no	4830	1.75283
ENSMUSG00000046711	91.2295	-4.11912	1.63575	0.000473955	0.00360921	significant	DOWN	no	1186	2.44259
ENSMUSG00000030849	4.30236	-4.11416	2.90916	0.00460035	0.0201803	significant	DOWN	no	1511	1.69507
ENSMUSG00000025726	293.434	-4.10092	0.46878	5.97072e-19	3.69615e-16	significant	DOWN	no	807	15.4323
ENSMUSG00000039193	36.0051	-4.08766	0.748661	3.59619e-09	2.04069e-07	significant	DOWN	no	1407	6.69022
ENSMUSG00000025934	12.9415	-4.08574	1.13351	1.04919e-05	0.000169904	significant	DOWN	no	702	3.7698
ENSMUSG00000018293	564.829	-4.0375	2.12279	0.00115979	0.00715035	significant	DOWN	no	277	2.14567
ENSMUSG00000019894	6.96578	-4.02477	3.3371	0.00596558	0.0245974	significant	DOWN	no	986	1.60911
ENSMUSG00000007480	5.5934	-4.01469	2.45347	0.00333717	0.0158744	significant	DOWN	no	2759	1.7993
ENSMUSG00000035186	95.1151	-3.8833	0.715872	3.93101e-10	3.04184e-08	significant	DOWN	no	385	7.51686
ENSMUSG00000049775	4747.83	-3.86664	1.03228	7.71876e-06	0.000134084	significant	DOWN	no	411	3.87262
ENSMUSG00000020630	37.4902	-3.8602	1.36484	0.000286113	0.00242325	significant	DOWN	no	513	2.6156
ENSMUSG00000048528	60.2154	-3.82829	0.771782	1.12794e-08	5.56573e-07	significant	DOWN	no	2238	6.25448
ENSMUSG00000022096	5.88929	-3.82009	3.64467	0.0072851	0.0284205	significant	DOWN	no	1247	1.54637
ENSMUSG00000029026	4.84705	-3.79396	2.99693	0.00677295	0.0270026	significant	DOWN	no	2741	1.56859
ENSMUSG00000045679	27.0542	-3.78798	0.92797	1.99219e-06	4.26599e-05	significant	DOWN	no	1159	4.36998
ENSMUSG00000038058	44.5175	-3.74736	0.672999	2.69598e-09	1.56241e-07	significant	DOWN	no	991	6.80621
ENSMUSG00000028528	21.5493	-3.72021	1.58681	0.000609972	0.00435386	significant	DOWN	no	2229	2.36113
ENSMUSG00000007872	597.554	-3.64185	1.04004	3.01195e-05	0.000404836	significant	DOWN	no	513	3.39272
ENSMUSG00000053367	9.36895	-3.63834	1.69372	0.00101647	0.00645116	significant	DOWN	no	367	2.19036
ENSMUSG00000038393	226.692	-3.63434	1.32795	0.000257222	0.00224252	significant	DOWN	no	1357	2.64926
ENSMUSG00000021950	14.4315	-3.61835	1.05689	3.56926e-05	0.000460756	significant	DOWN	no	824	3.33653
ENSMUSG00000024420	9.80385	-3.60513	1.38073	0.000336091	0.00274744	significant	DOWN	no	1639	2.56107
ENSMUSG00000017453	157.902	-3.59881	0.776274	2.36133e-07	6.94578e-06	significant	DOWN	no	512	5.15828
ENSMUSG00000031932	15.5193	-3.5793	1.26121	0.00019105	0.00177726	significant	DOWN	no	1514	2.75025
ENSMUSG00000078872	3.80335	-3.56887	2.63813	0.0075878	0.0292524	significant	DOWN	no	3	1.53384
ENSMUSG00000037656	176.177	-3.56133	1.48912	0.000706787	0.00490268	significant	DOWN	no	1195	2.30957
ENSMUSG00000015879	3.88055	-3.55996	2.629	0.00762131	0.0293205	significant	DOWN	no	1035	1.53283
ENSMUSG00000022947	170.741	-3.53506	0.467446	1.66515e-15	3.90995e-13	significant	DOWN	no	229	12.4078
ENSMUSG00000031297	637.562	-3.51343	0.494033	1.14649e-13	1.90415e-11	significant	DOWN	no	244	10.7203
ENSMUSG00000042988	110.915	-3.50338	1.57012	0.00082523	0.00549603	significant	DOWN	no	435	2.25995
ENSMUSG00000030208	83.599	-3.49899	0.940475	3.05922e-05	0.000409268	significant	DOWN	no	2036	3.38799
ENSMUSG00000036834	5.96968	-3.49329	2.71173	0.0085176	0.0319299	significant	DOWN	no	1202	1.4958
ENSMUSG00000031163	17.4398	-3.45146	1.22497	4.65598e-05	0.000575428	significant	DOWN	no	180	3.24001
ENSMUSG00000039985	825.544	-3.4503	0.701529	7.04705e-08	2.5593e-06	significant	DOWN	no	1839	5.59188
ENSMUSG00000046323	107.501	-3.42718	0.573439	9.86579e-11	8.61296e-09	significant	DOWN	no	270	8.06485
ENSMUSG00000025038	55.3577	-3.4214	0.815976	4.41123e-06	8.3626e-05	significant	DOWN	no	219	4.07766
ENSMUSG00000022012	151.641	-3.40182	0.90127	3.76625e-06	7.32752e-05	significant	DOWN	no	948	4.13504
ENSMUSG00000017778	1181.4	-3.39955	1.34806	0.000396275	0.003125	significant	DOWN	no	93	2.50515
ENSMUSG00000031958	53.7434	-3.38638	0.544801	1.15997e-10	9.99852e-09	significant	DOWN	no	757	8.00006
ENSMUSG00000024697	20.4765	-3.35579	1.39595	9.70127e-05	0.00103544	significant	DOWN	no	1293	2.98488
ENSMUSG00000028109	50.9124	-3.35307	0.836416	1.12386e-05	0.000180494	significant	DOWN	no	291	3.74354
ENSMUSG00000055184	23.2931	-3.33966	1.45525	0.00112052	0.00696503	significant	DOWN	no	946	2.15708
ENSMUSG00000024501	45.4327	-3.33083	0.60567	6.59554e-09	3.52376e-07	significant	DOWN	no	3351	6.45299
ENSMUSG00000027401	98.1592	-3.33007	0.766235	1.59001e-07	4.98948e-06	significant	DOWN	no	2002	5.30194
ENSMUSG00000037070	467.296	-3.32297	1.33053	0.000537276	0.00396555	significant	DOWN	no	280	2.4017
ENSMUSG00000022101	32.7659	-3.31148	0.799891	3.41661e-06	6.76621e-05	significant	DOWN	no	530	4.16965
ENSMUSG00000022652	410.554	-3.20356	0.657696	1.26053e-07	4.1178e-06	significant	DOWN	no	91	5.38533
ENSMUSG00000028019	75.029	-3.19752	0.494319	2.64368e-12	3.42897e-10	significant	DOWN	no	1465	9.46484
ENSMUSG00000055760	171.213	-3.18011	1.12714	0.000297351	0.00249977	significant	DOWN	no	387	2.6021
ENSMUSG00000048078	18.8153	-3.17812	1.1608	0.000349465	0.00283099	significant	DOWN	no	4505	2.54806
ENSMUSG00000044816	12.2003	-3.16493	1.18134	0.000420103	0.00328249	significant	DOWN	no	447	2.4838
ENSMUSG00000026429	94.2563	-3.16315	0.913681	4.53456e-05	0.000563469	significant	DOWN	no	219	3.24913
ENSMUSG00000037465	128.971	-3.15715	0.763935	4.25754e-06	8.1552e-05	significant	DOWN	no	1495	4.08857
ENSMUSG00000055148	1141.88	-3.09734	0.312138	2.12829e-24	2.63502e-21	significant	DOWN	yes	740	20.5792	KLF2
ENSMUSG00000029017	266.737	-3.09696	1.74681	0.00217088	0.0114064	significant	DOWN	no	173	1.94285
ENSMUSG00000028702	299.21	-3.08736	0.748259	3.42679e-06	6.76621e-05	significant	DOWN	no	248	4.16965
ENSMUSG00000064308	44.0068	-3.07593	0.558308	4.49332e-09	2.47751e-07	significant	DOWN	no	284	6.60598
ENSMUSG00000022900	86.2631	-3.06554	0.534066	7.78895e-10	5.52488e-08	significant	DOWN	no	1249	7.25768
ENSMUSG00000029205	132.496	-3.03762	0.40806	1.42939e-15	3.41525e-13	significant	DOWN	no	82	12.4666
ENSMUSG00000073402	6.33242	-3.01393	2.60066	0.0141155	0.0458908	significant	DOWN	no	223	1.33827
ENSMUSG00000031558	12.6821	-2.99329	1.45868	0.00129521	0.00776729	significant	DOWN	no	3495	2.10973
ENSMUSG00000039814	108.088	-2.95712	0.452187	2.61413e-11	2.56128e-09	significant	DOWN	no	768	8.59154
ENSMUSG00000027905	397.156	-2.93228	0.660792	8.81778e-07	2.11798e-05	significant	DOWN	no	283	4.67408
ENSMUSG00000027210	69.3973	-2.913	1.01938	0.000329281	0.00270475	significant	DOWN	no	1166	2.56787
ENSMUSG00000028896	832.435	-2.90668	1.2457	0.000782096	0.00529131	significant	DOWN	no	911	2.27644
ENSMUSG00000040693	10.1153	-2.90646	1.17781	0.000851802	0.00563768	significant	DOWN	no	2680	2.2489
ENSMUSG00000045005	215.071	-2.89196	0.405097	3.46216e-14	6.64101e-12	significant	DOWN	no	4288	11.1778
ENSMUSG00000096014	22.3377	-2.88067	0.84549	7.50951e-05	0.000844525	significant	DOWN	no	2593	3.07339
ENSMUSG00000037169	675.535	-2.8734	0.474382	2.1898e-10	1.79656e-08	significant	DOWN	no	916	7.74556
ENSMUSG00000036218	11.3809	-2.83048	1.37933	0.00183787	0.0100805	significant	DOWN	no	809	1.99652
ENSMUSG00000051855	1404.27	-2.8284	0.525234	5.80924e-09	3.12712e-07	significant	DOWN	no	1299	6.50486
ENSMUSG00000024565	44.9562	-2.82049	0.926433	0.000228026	0.00205118	significant	DOWN	no	3100	2.688
ENSMUSG00000027702	145.737	-2.82046	0.418528	9.60347e-13	1.36239e-10	significant	DOWN	no	435	9.8657
ENSMUSG00000030019	163.485	-2.80082	1.92638	0.00371793	0.0171875	significant	DOWN	no	1571	1.76479
ENSMUSG00000075229	276.11	-2.79253	1.22171	0.00103196	0.00653382	significant	DOWN	no	230	2.18483
ENSMUSG00000027276	78.1757	-2.77029	0.522775	2.61688e-09	1.52958e-07	significant	DOWN	no	1571	6.81543
ENSMUSG00000053856	24.4645	-2.76605	0.83583	0.000106584	0.00112264	significant	DOWN	no	923	2.94976
ENSMUSG00000000402	33.3166	-2.76593	0.843165	4.52145e-05	0.000562353	significant	DOWN	no	857	3.24999
ENSMUSG00000029304	301.315	-2.76272	0.677938	1.55655e-06	3.42466e-05	significant	DOWN	no	435	4.46538
ENSMUSG00000074272	22.356	-2.76205	0.78028	3.39582e-05	0.00044341	significant	DOWN	no	2194	3.35319
ENSMUSG00000049073	31.7346	-2.75921	0.741876	8.00423e-06	0.000138	significant	DOWN	no	719	3.86012
ENSMUSG00000078875	3.77902	-2.74698	3.27769	0.0170973	0.0530527	not significant	unassigned	no	438	1.27529
ENSMUSG00000043687	24.6734	-2.73844	0.719032	1.71869e-05	0.000254699	significant	DOWN	no	373	3.59397
ENSMUSG00000056515	70.0394	-2.7373	0.518836	2.64664e-08	1.12288e-06	significant	DOWN	no	2680	5.94966
ENSMUSG00000078597	3.84112	-2.72114	2.64259	0.0188435	0.0572322	not significant	unassigned	no	812	1.24236
ENSMUSG00000063672	82.2953	-2.70515	0.428359	1.46684e-11	1.5486e-09	significant	DOWN	no	1136	8.81006
ENSMUSG00000028010	1156.97	-2.70406	0.972288	0.000280397	0.00238075	significant	DOWN	no	287	2.62329
ENSMUSG00000024742	379.252	-2.6989	0.662373	3.85782e-06	7.47363e-05	significant	DOWN	no	807	4.12647
ENSMUSG00000039117	31.5719	-2.6957	1.10034	0.00127277	0.00768567	significant	DOWN	no	1290	2.11432
ENSMUSG00000021890	99.2139	-2.68447	1.44603	0.00261726	0.0131812	significant	DOWN	no	3244	1.88005
ENSMUSG00000012396	735.328	-2.67762	0.526309	2.97994e-08	1.23731e-06	significant	DOWN	yes	1081	5.90752	NANOG
ENSMUSG00000020902	323.944	-2.67443	0.593615	3.61728e-07	1.0013e-05	significant	DOWN	no	3645	4.99944
ENSMUSG00000039519	18.1563	-2.66526	0.898936	0.000316221	0.002618	significant	DOWN	no	510	2.58203
ENSMUSG00000032878	6.71233	-2.66078	1.44251	0.00429411	0.0191201	significant	DOWN	no	3170	1.71851
ENSMUSG00000037725	439.175	-2.66028	0.598977	6.64055e-07	1.68727e-05	significant	DOWN	no	574	4.77282
ENSMUSG00000032268	11.9343	-2.6398	0.877316	0.00018912	0.00176655	significant	DOWN	no	603	2.75287
ENSMUSG00000029426	183.149	-2.61293	0.294002	2.14569e-19	1.46111e-16	significant	DOWN	no	2935	15.8353
ENSMUSG00000022103	13.409	-2.61171	0.957188	0.000601818	0.00432109	significant	DOWN	no	1345	2.36441
ENSMUSG00000025283	193.136	-2.60719	0.736732	4.26012e-05	0.000532769	significant	DOWN	no	368	3.27346
ENSMUSG00000019997	33.5065	-2.606	1.1423	0.00163971	0.00927763	significant	DOWN	no	1611	2.03256
ENSMUSG00000021395	253.851	-2.58137	0.647477	8.00502e-06	0.000138	significant	DOWN	no	3388	3.86012
ENSMUSG00000039509	294.859	-2.57847	0.599431	1.55516e-06	3.42466e-05	significant	DOWN	no	2254	4.46538
ENSMUSG00000034486	209.355	-2.57713	0.593881	1.0014e-06	2.37185e-05	significant	DOWN	no	667	4.62491
ENSMUSG00000024313	4.58816	-2.57273	3.52856	0.0187752	0.05709	not significant	unassigned	no	144	1.24344
ENSMUSG00000052446	125.449	-2.55822	0.756763	7.26457e-05	0.000821047	significant	DOWN	no	1357	3.08563
ENSMUSG00000019966	20.0447	-2.5577	0.694432	3.4824e-05	0.000452546	significant	DOWN	no	4399	3.34434
ENSMUSG00000028367	2920.57	-2.54541	0.659986	8.03474e-06	0.000138338	significant	DOWN	no	535	3.85906
ENSMUSG00000050122	11.1899	-2.54077	1.39387	0.00381999	0.0175344	significant	DOWN	no	28	1.75611
ENSMUSG00000028278	206.092	-2.51995	0.422091	2.80972e-10	2.23775e-08	significant	DOWN	no	3385	7.65019
ENSMUSG00000018379	1377.42	-2.5028	0.593989	1.99638e-06	4.26824e-05	significant	DOWN	no	4152	4.36975
ENSMUSG00000028848	72.8616	-2.49248	1.76726	0.00616849	0.0252564	significant	DOWN	no	340	1.59763
ENSMUSG00000022843	27.1571	-2.4858	1.50447	0.00388484	0.0177483	significant	DOWN	no	282	1.75084
ENSMUSG00000027500	790.689	-2.48163	0.380008	9.23089e-12	1.01383e-09	significant	DOWN	no	1284	8.99403
ENSMUSG00000047407	470.757	-2.48009	0.643	1.08782e-05	0.000175326	significant	DOWN	no	495	3.75615
ENSMUSG00000091625	278.087	-2.4779	0.780012	9.8519e-05	0.00104823	significant	DOWN	no	197	2.97954
ENSMUSG00000025969	457.414	-2.47326	0.446369	4.11686e-09	2.28847e-07	significant	DOWN	no	3061	6.64046
ENSMUSG00000028532	109.539	-2.47315	0.432067	1.84193e-10	1.52959e-08	significant	DOWN	no	1447	7.81543
ENSMUSG00000036568	274.618	-2.45317	0.289908	1.27225e-18	6.66416e-16	significant	DOWN	no	2931	15.1763
ENSMUSG00000030725	24.0911	-2.45131	0.793798	0.000107998	0.00113562	significant	DOWN	no	965	2.94477
ENSMUSG00000029056	9.73321	-2.44567	2.51862	0.00958222	0.0347445	significant	DOWN	no	233	1.45911
ENSMUSG00000052013	26.6142	-2.44241	0.799069	0.00027771	0.00237041	significant	DOWN	no	2298	2.62518
ENSMUSG00000037492	73.4499	-2.42647	0.393508	4.19773e-11	3.99783e-09	significant	DOWN	no	3347	8.39818
ENSMUSG00000028331	30.7153	-2.42102	0.984612	0.00119089	0.00729913	significant	DOWN	no	190	2.13673
ENSMUSG00000002984	1164	-2.4206	0.515248	1.97243e-07	5.98275e-06	significant	DOWN	no	408	5.2231
ENSMUSG00000068749	696.028	-2.41684	1.56927	0.00380357	0.0174944	significant	DOWN	no	165	1.7571
ENSMUSG00000022889	287.103	-2.41504	0.656371	2.81046e-05	0.000381612	significant	DOWN	no	761	3.41838
ENSMUSG00000070880	14.5711	-2.41007	0.956742	0.000566448	0.00412537	significant	DOWN	no	668	2.38454
ENSMUSG00000039126	35.0563	-2.40907	0.701644	3.98422e-05	0.000501953	significant	DOWN	no	3121	3.29934
ENSMUSG00000039497	77.4708	-2.40352	0.871801	0.000314329	0.0026071	significant	DOWN	no	826	2.58384
ENSMUSG00000042340	6.22754	-2.40311	2.5452	0.00993554	0.0356515	significant	DOWN	no	724	1.44792
ENSMUSG00000029177	728.551	-2.39938	0.581201	3.50326e-06	6.90463e-05	significant	DOWN	no	793	4.16086
ENSMUSG00000031951	52.7564	-2.39189	0.688902	4.66461e-05	0.000575428	significant	DOWN	no	1924	3.24001
ENSMUSG00000029121	40.7422	-2.38767	0.847898	0.000378943	0.00301626	significant	DOWN	no	928	2.52053
ENSMUSG00000024067	726.107	-2.36291	0.512273	3.48507e-07	9.66663e-06	significant	DOWN	no	281	5.01472
ENSMUSG00000056215	4.39786	-2.36031	1.6128	0.00891985	0.033081	significant	DOWN	no	324	1.48042
ENSMUSG00000036376	161.391	-2.36004	0.649772	2.81648e-05	0.000382048	significant	DOWN	no	3615	3.41788
ENSMUSG00000064057	9.68187	-2.35812	2.14497	0.00274945	0.013711	significant	DOWN	no	130	1.86293
ENSMUSG00000027424	127.313	-2.35574	0.437589	9.52745e-09	4.85972e-07	significant	DOWN	no	1588	6.31339
ENSMUSG00000040010	319.683	-2.3557	0.636871	1.78346e-05	0.000263152	significant	DOWN	no	1893	3.57979
ENSMUSG00000042079	3312.39	-2.35561	0.895686	0.000488169	0.00368371	significant	DOWN	no	621	2.43371
ENSMUSG00000037643	283.289	-2.35127	1.22817	0.00242636	0.0124462	significant	DOWN	no	2685	1.90496
ENSMUSG00000041703	127.387	-2.3481	0.595126	1.79146e-05	0.000264047	significant	DOWN	no	2541	3.57832
ENSMUSG00000108900	10.2427	-2.34456	0.984687	0.0012737	0.00768567	significant	DOWN	no	1118	2.11432
ENSMUSG00000027703	14.8641	-2.34117	0.836829	0.000603613	0.00432111	significant	DOWN	no	141	2.3644
ENSMUSG00000040918	73.7772	-2.33782	0.965669	0.0011295	0.00700803	significant	DOWN	no	1870	2.1544
ENSMUSG00000027573	405.036	-2.33609	0.672301	5.24367e-05	0.000632538	significant	DOWN	no	725	3.19891
ENSMUSG00000038543	3.37898	-2.33279	5.22375	0.017772	0.0547717	not significant	unassigned	no	284	1.26144
ENSMUSG00000050953	551.893	-2.33216	0.423017	1.57628e-09	9.84743e-08	significant	DOWN	no	1723	7.00668
ENSMUSG00000052137	19.7392	-2.32874	1.15307	0.00340249	0.0161009	significant	DOWN	no	599	1.79315
ENSMUSG00000027170	614.815	-2.32091	1.00924	0.00127349	0.00768567	significant	DOWN	no	65	2.11432
ENSMUSG00000038916	19.2105	-2.31891	1.15733	0.000773532	0.00525423	significant	DOWN	no	578	2.27949
ENSMUSG00000029201	193.474	-2.3157	0.509622	7.73019e-07	1.92463e-05	significant	DOWN	no	738	4.71565
ENSMUSG00000040943	168.432	-2.30952	0.486394	2.06387e-07	6.19115e-06	significant	DOWN	yes	3061	5.20823	TET2
ENSMUSG00000031917	741.11	-2.30912	0.49414	3.28064e-07	9.17433e-06	significant	DOWN	no	2438	5.03743
ENSMUSG00000055373	155.243	-2.30837	0.321541	9.90534e-14	1.68626e-11	significant	DOWN	no	10404	10.7731
ENSMUSG00000035455	126.095	-2.30704	0.731849	0.000160154	0.00155131	significant	DOWN	no	717	2.8093
ENSMUSG00000031796	256.366	-2.30689	1.34212	0.00316028	0.015284	significant	DOWN	no	418	1.81576
ENSMUSG00000028175	18.5443	-2.30539	1.25056	0.0045999	0.0201803	significant	DOWN	no	819	1.69507
ENSMUSG00000053113	501.898	-2.30253	1.06207	0.00167907	0.00943759	significant	DOWN	no	1477	2.02514
ENSMUSG00000029464	86.4755	-2.30177	0.80535	0.000470671	0.00359108	significant	DOWN	no	642	2.44478
ENSMUSG00000033576	10.2014	-2.29899	1.45505	0.00881903	0.032807	significant	DOWN	no	1165	1.48403
ENSMUSG00000032431	136.464	-2.29799	0.675239	0.000111776	0.00116828	significant	DOWN	no	398	2.93245
ENSMUSG00000050213	113.002	-2.29418	0.727149	0.000176669	0.00168138	significant	DOWN	no	1115	2.77433
ENSMUSG00000031714	418.593	-2.27969	0.752192	0.000170054	0.00162981	significant	DOWN	no	1894	2.78786
ENSMUSG00000030825	164.37	-2.27933	0.381444	5.65847e-10	4.16555e-08	significant	DOWN	no	495	7.38033
ENSMUSG00000043629	154.492	-2.27479	0.274528	1.72085e-17	6.51007e-15	significant	DOWN	no	2926	14.1864
ENSMUSG00000026443	16.9067	-2.27382	1.12802	0.0034781	0.0163734	significant	DOWN	no	617	1.78586
ENSMUSG00000071653	161.499	-2.26955	0.594833	1.2642e-05	0.000198354	significant	DOWN	no	364	3.70256
ENSMUSG00000021614	42.4892	-2.26762	0.890775	0.000450844	0.00347878	significant	DOWN	no	1922	2.45857
ENSMUSG00000031864	94.2837	-2.26188	0.789495	0.000305182	0.00254673	significant	DOWN	no	1980	2.59402
ENSMUSG00000030669	11.4386	-2.25519	0.835574	0.000825273	0.00549603	significant	DOWN	no	428	2.25995
ENSMUSG00000031584	577.365	-2.24972	0.659741	5.15208e-05	0.000623241	significant	DOWN	no	871	3.20534
ENSMUSG00000019773	454.514	-2.24785	0.393002	1.53016e-09	9.73798e-08	significant	DOWN	no	414	7.01153
ENSMUSG00000078498	93.1885	-2.24403	0.707931	0.000251868	0.00220591	significant	DOWN	no	725	2.65641
ENSMUSG00000028885	118.69	-2.24121	0.353973	1.42771e-11	1.51906e-09	significant	DOWN	no	431	8.81843
ENSMUSG00000053470	320.393	-2.23167	0.452734	1.10028e-07	3.63875e-06	significant	DOWN	yes	666	5.43905	KDM3A
ENSMUSG00000020895	78.9026	-2.23029	0.832382	0.000897462	0.00589606	significant	DOWN	no	698	2.22944
ENSMUSG00000040650	7.01502	-2.2172	1.11561	0.00378599	0.0174253	significant	DOWN	no	709	1.75882
ENSMUSG00000034101	398.775	-2.20958	0.732601	0.000175838	0.00167816	significant	DOWN	no	2824	2.77517
ENSMUSG00000022422	32.4608	-2.20775	1.1309	0.00454259	0.0199824	significant	DOWN	no	61	1.69935
ENSMUSG00000038482	409.737	-2.20761	0.501448	8.41869e-07	2.05842e-05	significant	DOWN	no	1162	4.68647
ENSMUSG00000031825	104.068	-2.20118	1.53076	0.00373017	0.0172365	significant	DOWN	no	2459	1.76355
ENSMUSG00000029920	538.698	-2.2003	0.449654	1.08661e-07	3.61822e-06	significant	DOWN	no	339	5.44151
ENSMUSG00000003418	92.513	-2.19423	0.541639	1.19791e-05	0.000190026	significant	DOWN	no	5804	3.72119
ENSMUSG00000029512	771.314	-2.19112	0.489348	1.03574e-06	2.44466e-05	significant	DOWN	no	1687	4.61178
ENSMUSG00000005125	34.8404	-2.18499	0.797973	0.000909784	0.00594546	significant	DOWN	no	1552	2.22581
ENSMUSG00000042111	319.954	-2.18409	0.595642	2.77933e-05	0.000378139	significant	DOWN	no	831	3.42235
ENSMUSG00000035376	231.756	-2.18193	1.53311	0.00524949	0.0222535	significant	DOWN	no	2783	1.6526
ENSMUSG00000030095	164.856	-2.18141	0.650749	7.77031e-05	0.000868843	significant	DOWN	no	1519	3.06106
ENSMUSG00000019487	153.447	-2.17985	1.1986	0.00354582	0.0165833	significant	DOWN	no	520	1.78033
ENSMUSG00000031762	15205.8	-2.17932	0.282735	1.34994e-15	3.34269e-13	significant	DOWN	no	144	12.4759
ENSMUSG00000030393	22.663	-2.17771	0.895937	0.00179487	0.00991456	significant	DOWN	no	2551	2.00373
ENSMUSG00000022022	33.1245	-2.17691	0.787085	0.000479411	0.00364144	significant	DOWN	no	80	2.43873
ENSMUSG00000039115	55.5897	-2.17244	0.466976	2.00741e-07	6.06764e-06	significant	DOWN	no	3674	5.21698
ENSMUSG00000030188	168.598	-2.1704	0.681045	0.000154824	0.00151477	significant	DOWN	no	244	2.81965
ENSMUSG00000040018	202.329	-2.15954	0.753913	0.000395072	0.00311913	significant	DOWN	no	3470	2.50597
ENSMUSG00000048402	29.3817	-2.15456	0.809728	0.000718779	0.00496402	significant	DOWN	no	1656	2.30417
ENSMUSG00000046449	258.848	-2.15346	0.638151	2.24718e-05	0.00031616	significant	DOWN	no	141	3.50009
ENSMUSG00000033863	1963.17	-2.14971	0.350763	9.07686e-11	8.02713e-09	significant	DOWN	yes	3225	8.09544	KLF9
ENSMUSG00000027811	23.4439	-2.14834	1.57557	0.00894879	0.0331268	significant	DOWN	no	1539	1.47982
ENSMUSG00000047613	179.683	-2.145	0.61828	6.48553e-05	0.000748814	significant	DOWN	no	337	3.12563
ENSMUSG00000026281	490.365	-2.14354	0.559488	1.23949e-05	0.00019477	significant	DOWN	no	260	3.71048
ENSMUSG00000020495	45.636	-2.14007	1.03311	0.00299217	0.0146531	significant	DOWN	no	350	1.83407
ENSMUSG00000055555	58.6014	-2.13871	0.589612	4.92721e-05	0.000601827	significant	DOWN	no	587	3.22053
ENSMUSG00000031548	103.446	-2.1362	0.342604	4.26216e-11	4.03099e-09	significant	DOWN	no	3147	8.39459
ENSMUSG00000027993	100.535	-2.13508	0.325435	8.74053e-12	9.75715e-10	significant	DOWN	no	1763	9.01068
ENSMUSG00000021953	4812.33	-2.13383	0.23944	4.60277e-20	3.29922e-17	significant	DOWN	no	363	16.4816
ENSMUSG00000002265	760.924	-2.1319	0.318157	7.17002e-13	1.0614e-10	significant	DOWN	no	3617	9.97412
ENSMUSG00000028016	72.8072	-2.13046	0.749915	0.000395698	0.00312225	significant	DOWN	no	1572	2.50553
ENSMUSG00000037894	25597.2	-2.12255	0.252708	3.66868e-18	1.61174e-15	significant	DOWN	no	478	14.7927
ENSMUSG00000020283	67.3438	-2.11611	0.884445	0.00161479	0.00915563	significant	DOWN	no	2816	2.03831
ENSMUSG00000011751	33.4941	-2.11486	0.619076	3.19516e-05	0.000422474	significant	DOWN	no	912	3.3742
ENSMUSG00000021385	63.1639	-2.11287	0.695098	0.000148892	0.00146727	significant	DOWN	no	2817	2.83349
ENSMUSG00000052102	381.747	-2.10437	0.468473	1.02471e-06	2.42284e-05	significant	DOWN	no	1341	4.61568
ENSMUSG00000010154	50.7888	-2.10382	0.853693	0.00175641	0.00977146	significant	DOWN	no	124	2.01004
ENSMUSG00000016946	162.263	-2.1022	0.796009	0.000711253	0.00492453	significant	DOWN	no	1684	2.30763
ENSMUSG00000026831	37.6679	-2.09623	0.607114	9.74156e-05	0.00103892	significant	DOWN	no	248	2.98342
ENSMUSG00000018678	198.472	-2.09319	0.497659	4.23342e-06	8.12042e-05	significant	DOWN	no	1132	4.09042
ENSMUSG00000020536	329.727	-2.09298	1.12108	0.00328079	0.0157078	significant	DOWN	no	979	1.80388
ENSMUSG00000062825	6200.38	-2.09171	0.567226	1.9451e-05	0.000282714	significant	DOWN	no	703	3.54865
ENSMUSG00000099689	25.484	-2.09151	0.627932	9.83792e-05	0.00104756	significant	DOWN	no	2197	2.97982
ENSMUSG00000044934	42.2083	-2.08898	0.861073	0.00148926	0.00863442	significant	DOWN	no	2299	2.06377
ENSMUSG00000031171	109.066	-2.08671	0.514575	1.02452e-05	0.000167503	significant	DOWN	no	2163	3.77598
ENSMUSG00000019960	367.516	-2.08541	0.686424	0.000261406	0.00226181	significant	DOWN	no	1193	2.64554
ENSMUSG00000008035	63.3708	-2.07992	0.640602	0.000183503	0.00172472	significant	DOWN	no	915	2.76328
ENSMUSG00000079042	1725.07	-2.07799	0.398004	1.38189e-08	6.51211e-07	significant	DOWN	no	575	6.18628
ENSMUSG00000004268	901.248	-2.07633	0.645712	0.000123763	0.00126731	significant	DOWN	no	167	2.89712
ENSMUSG00000038803	285.283	-2.07344	1.69616	0.00717595	0.0281053	significant	DOWN	no	882	1.55121
ENSMUSG00000035960	995.356	-2.07102	0.511731	5.61802e-06	0.000102977	significant	DOWN	no	169	3.98726
ENSMUSG00000002221	136.437	-2.07037	0.494932	4.59771e-06	8.6726e-05	significant	DOWN	no	2411	4.06185
ENSMUSG00000019082	48.0766	-2.06221	1.15027	0.00559885	0.0234113	significant	DOWN	no	106	1.63057
ENSMUSG00000025825	140.211	-2.06187	0.727323	0.000540355	0.00397629	significant	DOWN	no	373	2.40052
ENSMUSG00000034317	428.35	-2.05811	0.555954	2.14741e-05	0.000305068	significant	DOWN	no	1509	3.5156
ENSMUSG00000061410	58.1435	-2.05752	1.06025	0.00422644	0.0188907	significant	DOWN	no	3576	1.72375
ENSMUSG00000022034	310.73	-2.05515	0.399447	1.63736e-08	7.50816e-07	significant	DOWN	no	931	6.12447
ENSMUSG00000019782	592.543	-2.05391	0.612323	8.18625e-05	0.000903472	significant	DOWN	no	175	3.04409
ENSMUSG00000063320	146.775	-2.05114	0.605475	0.000103722	0.00109929	significant	DOWN	no	274	2.95889
ENSMUSG00000046441	57.4642	-2.05108	0.865127	0.00123516	0.00750515	significant	DOWN	no	1126	2.12464
ENSMUSG00000021133	50.6748	-2.04858	1.07644	0.00485292	0.0209218	significant	DOWN	no	3717	1.6794
ENSMUSG00000002635	152.581	-2.04843	0.684412	0.000324226	0.00267452	significant	DOWN	no	185	2.57275
ENSMUSG00000020464	76.9307	-2.04776	0.609583	8.71162e-05	0.000949908	significant	DOWN	no	348	3.02232
ENSMUSG00000019942	951.874	-2.04617	0.573625	3.62787e-05	0.000466553	significant	DOWN	no	3355	3.3311
ENSMUSG00000062248	648.831	-2.04314	0.479092	2.34822e-06	4.95052e-05	significant	DOWN	no	274	4.30535
ENSMUSG00000050148	114.022	-2.04189	0.656552	0.00022341	0.00201765	significant	DOWN	no	1203	2.69515
ENSMUSG00000031160	44.1853	-2.03777	0.641661	0.00017601	0.00167816	significant	DOWN	no	219	2.77517
ENSMUSG00000091474	40.2235	-2.03773	0.788516	0.00109221	0.00683269	significant	DOWN	no	1157	2.16541
ENSMUSG00000079658	468.465	-2.03697	1.01797	0.00288005	0.014232	significant	DOWN	no	524	1.84673
ENSMUSG00000057497	443.655	-2.03543	0.551053	2.06751e-05	0.00029622	significant	DOWN	no	1142	3.52839
ENSMUSG00000019761	18.0935	-2.03406	1.24482	0.00586975	0.0243127	significant	DOWN	no	266	1.61417
ENSMUSG00000034906	120.406	-2.03036	0.664405	0.000262108	0.00226357	significant	DOWN	no	415	2.64521
ENSMUSG00000026532	16.8797	-2.02934	0.851174	0.00157765	0.00899375	significant	DOWN	no	996	2.04606
ENSMUSG00000052798	521.724	-2.02762	1.07988	0.00319801	0.0153846	significant	DOWN	no	347	1.81291
ENSMUSG00000025930	67.9605	-2.02644	0.732692	0.000385417	0.00304997	significant	DOWN	no	896	2.5157
ENSMUSG00000090981	130.231	-2.02537	0.865067	0.00207331	0.011034	significant	DOWN	no	3221	1.95727
ENSMUSG00000024666	80.4833	-2.02536	0.637548	0.000240336	0.00213566	significant	DOWN	no	681	2.67047
ENSMUSG00000035397	208.873	-2.02331	0.612408	0.00014217	0.00141537	significant	DOWN	no	1800	2.84913
ENSMUSG00000074037	9.77005	-2.01797	0.87286	0.00244013	0.0124933	significant	DOWN	no	2290	1.90332
ENSMUSG00000002227	243.823	-2.01667	0.484294	2.76703e-06	5.66679e-05	significant	DOWN	no	316	4.24666
ENSMUSG00000039682	1074.66	-2.01253	0.329365	1.40686e-10	1.20504e-08	significant	DOWN	no	624	7.919
ENSMUSG00000030127	336.19	-2.01147	0.565828	3.66641e-05	0.00047062	significant	DOWN	no	785	3.32733
ENSMUSG00000029247	3338.98	-2.00496	0.689598	0.000301577	0.00252283	significant	DOWN	no	698	2.59811
ENSMUSG00000029910	360.654	-2.00304	0.445562	9.46939e-07	2.25461e-05	significant	DOWN	no	6795	4.64693
ENSMUSG00000028378	923.089	-2.00296	0.312606	2.10362e-11	2.10656e-09	significant	DOWN	no	1217	8.67643
ENSMUSG00000016918	111.98	-2.00287	0.360252	1.54378e-09	9.77894e-08	significant	DOWN	no	1566	7.00971
ENSMUSG00000003848	396.513	-2.00032	0.62607	0.000136134	0.00136929	significant	DOWN	no	698	2.86351
ENSMUSG00000024989	127.787	-1.99868	0.535275	1.98442e-05	0.000286412	significant	DOWN	no	928	3.54301
ENSMUSG00000006818	731.897	-1.99157	0.439738	8.70793e-07	2.09529e-05	significant	DOWN	no	4966	4.67876
ENSMUSG00000068245	206.797	-1.98998	0.303344	1.83272e-11	1.87667e-09	significant	DOWN	no	1645	8.72661
ENSMUSG00000022673	611.352	-1.98812	0.583013	5.92539e-05	0.000696873	significant	DOWN	no	783	3.15685
ENSMUSG00000026274	52.5456	-1.98721	0.683103	0.000481823	0.00365161	significant	DOWN	no	1317	2.43752
ENSMUSG00000041359	41.436	-1.98354	0.645055	9.49757e-05	0.00101848	significant	DOWN	yes	952	2.99205	TCL1
ENSMUSG00000011256	215.583	-1.9814	0.32307	5.27142e-11	4.84131e-09	significant	DOWN	no	3501	8.31504
ENSMUSG00000020527	54.1819	-1.97945	0.55823	6.87838e-05	0.000783905	significant	DOWN	no	708	3.10574
ENSMUSG00000024258	127.291	-1.97825	0.605885	0.000117109	0.00121471	significant	DOWN	no	576	2.91553
ENSMUSG00000022323	88.8382	-1.97205	0.93836	0.00293744	0.014437	significant	DOWN	no	461	1.84052
ENSMUSG00000022244	47.7089	-1.96929	1.04317	0.0049214	0.0211701	significant	DOWN	no	1380	1.67428
ENSMUSG00000030619	542.038	-1.96854	0.38404	3.99994e-08	1.56538e-06	significant	DOWN	no	404	5.80538
ENSMUSG00000066149	177.904	-1.96677	0.656078	0.000264671	0.00227992	significant	DOWN	no	2887	2.64208
ENSMUSG00000025245	58.8679	-1.96646	0.598325	0.000139039	0.00139289	significant	DOWN	no	35	2.85608
ENSMUSG00000058979	25.6054	-1.9617	1.26802	0.00761392	0.0293004	significant	DOWN	no	644	1.53313
ENSMUSG00000022269	4.9339	-1.95968	1.64671	0.0123645	0.0416916	significant	DOWN	no	1176	1.37995
ENSMUSG00000044461	17.3957	-1.95893	1.16336	0.00672204	0.026831	significant	DOWN	no	1475	1.57136
ENSMUSG00000056629	77.5127	-1.95507	0.872065	0.0026088	0.0131639	significant	DOWN	no	135	1.88062
ENSMUSG00000044533	1776.72	-1.95033	1.27845	0.0057772	0.0239512	significant	DOWN	no	49	1.62067
ENSMUSG00000026473	1125.04	-1.94865	0.290804	3.24082e-12	4.08674e-10	significant	DOWN	no	1544	9.38862
ENSMUSG00000026917	1056.28	-1.9484	0.475327	4.72369e-06	8.86114e-05	significant	DOWN	no	1681	4.05251
ENSMUSG00000038462	417.351	-1.94635	0.62782	0.000216144	0.00196144	significant	DOWN	no	426	2.70743
ENSMUSG00000031262	38.2541	-1.94512	0.560067	7.7704e-05	0.000868843	significant	DOWN	no	640	3.06106
ENSMUSG00000022978	119.133	-1.93623	0.777012	0.00158318	0.00901392	significant	DOWN	no	589	2.04509
ENSMUSG00000045100	94.8241	-1.93221	0.572501	0.000122702	0.00125929	significant	DOWN	no	1006	2.89987
ENSMUSG00000020424	103.6	-1.93045	0.544641	6.23418e-05	0.000723813	significant	DOWN	no	492	3.14037
ENSMUSG00000050973	75.6393	-1.93	0.578333	0.000101312	0.00107711	significant	DOWN	no	2681	2.96774
ENSMUSG00000027715	611.813	-1.92789	0.3761	3.44209e-08	1.37621e-06	significant	DOWN	no	1372	5.86131
ENSMUSG00000039033	12.227	-1.92665	1.03684	0.00445579	0.0196832	significant	DOWN	no	878	1.7059
ENSMUSG00000002083	112.386	-1.92622	0.413728	7.23049e-07	1.81683e-05	significant	DOWN	no	974	4.74069
ENSMUSG00000024232	17.4839	-1.9248	1.47585	0.0116019	0.0397201	significant	DOWN	no	4007	1.40099
ENSMUSG00000050628	380.645	-1.92454	0.392982	2.06184e-07	6.19115e-06	significant	DOWN	no	775	5.20823
ENSMUSG00000037072	150.13	-1.92207	2.71797	0.00927266	0.0339565	significant	DOWN	no	729	1.46908
ENSMUSG00000032806	67.1363	-1.92094	0.701596	0.000998209	0.00635819	significant	DOWN	no	237	2.19667
ENSMUSG00000027193	659.645	-1.92051	0.511896	2.18582e-05	0.00030923	significant	DOWN	no	2080	3.50972
ENSMUSG00000054408	211.214	-1.91889	1.29456	0.00713413	0.0279919	significant	DOWN	no	2833	1.55297
ENSMUSG00000037361	504.884	-1.9162	1.17328	0.00569912	0.0237141	significant	DOWN	no	559	1.62499
ENSMUSG00000044033	376.246	-1.91456	0.274619	3.40788e-13	5.21482e-11	significant	DOWN	no	190	10.2828
ENSMUSG00000001642	1989.14	-1.91128	0.172015	1.32691e-29	3.01186e-26	significant	DOWN	no	366	25.5212
ENSMUSG00000028138	1117.73	-1.90831	0.352019	8.0406e-09	4.21173e-07	significant	DOWN	no	393	6.37554
ENSMUSG00000005672	94.821	-1.90686	0.690143	0.000238098	0.00212077	significant	DOWN	no	2180	2.67351
ENSMUSG00000026004	10.5483	-1.90437	1.01494	0.00598966	0.0246594	significant	DOWN	no	24	1.60802
ENSMUSG00000035378	127.201	-1.90359	0.603899	0.000189335	0.00176734	significant	DOWN	no	5013	2.75268
ENSMUSG00000031609	121.526	-1.90228	0.604998	0.000164289	0.00158368	significant	DOWN	no	224	2.80033
ENSMUSG00000027357	105.269	-1.90005	0.617532	0.000280058	0.00237936	significant	DOWN	no	949	2.62354
ENSMUSG00000080268	41.4267	-1.89781	0.561049	0.000104977	0.00110915	significant	DOWN	no	506	2.95501
ENSMUSG00000026975	23.3619	-1.89722	1.5562	0.00797801	0.0304093	significant	DOWN	no	156	1.51699
ENSMUSG00000030539	201.967	-1.89716	0.669817	0.000552816	0.0040521	significant	DOWN	no	1195	2.39232
ENSMUSG00000041718	450.008	-1.89676	0.202284	9.34614e-22	7.95532e-19	significant	DOWN	no	1070	18.0993
ENSMUSG00000030060	1329.56	-1.8961	0.321678	3.9914e-10	3.07112e-08	significant	DOWN	no	306	7.5127
ENSMUSG00000042978	65.1044	-1.89156	0.773555	0.00218986	0.0114839	significant	DOWN	no	2370	1.93991
ENSMUSG00000028487	196.683	-1.89005	0.252339	9.59129e-15	2.041e-12	significant	DOWN	no	249	11.6902
ENSMUSG00000026641	31.7139	-1.88969	1.51071	0.0110055	0.038412	significant	DOWN	no	1024	1.41553
ENSMUSG00000021403	29.1567	-1.88842	0.694506	0.000847878	0.00561637	significant	DOWN	no	1927	2.25054
ENSMUSG00000026104	49.1168	-1.88595	0.408241	6.26441e-07	1.61582e-05	significant	DOWN	no	2569	4.79161
ENSMUSG00000032012	85.6483	-1.88468	0.615375	0.000248927	0.0021886	significant	DOWN	no	3448	2.65983
ENSMUSG00000029388	247.563	-1.8823	0.513873	3.9549e-05	0.00049872	significant	DOWN	no	980	3.30214
ENSMUSG00000026239	65.3744	-1.88217	0.88766	0.00413833	0.0186079	significant	DOWN	no	511	1.7303
ENSMUSG00000048039	157.392	-1.88088	1.30135	0.00724652	0.0283037	significant	DOWN	no	1338	1.54816
ENSMUSG00000036840	60.1987	-1.88014	0.914977	0.00349535	0.0164206	significant	DOWN	no	1002	1.78461
ENSMUSG00000052997	671.858	-1.87661	0.390682	2.33527e-07	6.88401e-06	significant	DOWN	no	600	5.16216
ENSMUSG00000021965	87.2787	-1.87625	0.582027	0.000189001	0.00176655	significant	DOWN	no	971	2.75287
ENSMUSG00000025223	125.57	-1.87544	0.881115	0.00318232	0.0153487	significant	DOWN	no	1544	1.81393
ENSMUSG00000029387	112.816	-1.87241	0.839605	0.00210963	0.0111692	significant	DOWN	no	1696	1.95198
ENSMUSG00000055612	564.497	-1.86867	0.425037	1.25902e-06	2.87068e-05	significant	DOWN	no	1146	4.54202
ENSMUSG00000059791	121.6	-1.86853	0.559003	0.000109516	0.00114819	significant	DOWN	no	613	2.93999
ENSMUSG00000069272	639.45	-1.86639	0.523634	3.17043e-05	0.000419612	significant	DOWN	no	202	3.37715
ENSMUSG00000038151	103.761	-1.86307	0.407135	6.27971e-07	1.6167e-05	significant	DOWN	no	2493	4.79137
ENSMUSG00000005682	85.1854	-1.86303	0.979426	0.00478195	0.0206682	significant	DOWN	no	591	1.6847
ENSMUSG00000025139	92.6813	-1.8608	0.798674	0.00207034	0.0110265	significant	DOWN	no	2787	1.95756
ENSMUSG00000023935	37.3603	-1.86045	0.5426	7.99278e-05	0.000889327	significant	DOWN	no	7	3.05094
ENSMUSG00000010047	80.3332	-1.85887	0.667579	0.00083358	0.00554052	significant	DOWN	no	314	2.25645
ENSMUSG00000075023	13.6481	-1.85802	0.934746	0.00523163	0.0222028	significant	DOWN	no	369	1.65359
ENSMUSG00000028587	170.652	-1.85729	0.344805	9.60898e-09	4.88301e-07	significant	DOWN	no	361	6.31131
ENSMUSG00000048997	37.4287	-1.85654	1.08969	0.00648441	0.0261663	significant	DOWN	no	140	1.58226
ENSMUSG00000035506	40.9253	-1.84962	0.56198	0.000180956	0.00170786	significant	DOWN	no	1051	2.76755
ENSMUSG00000024427	178.232	-1.84155	0.563212	0.000129173	0.00131382	significant	DOWN	no	3562	2.88147
ENSMUSG00000020422	357.568	-1.83931	0.43694	2.69307e-06	5.53432e-05	significant	DOWN	no	2845	4.25694
ENSMUSG00000006715	228.784	-1.83927	0.587155	0.000195619	0.00180742	significant	DOWN	no	227	2.74294
ENSMUSG00000068856	501.154	-1.83801	0.475201	1.53429e-05	0.000231914	significant	DOWN	no	401	3.63467
ENSMUSG00000021018	154.553	-1.83293	1.15433	0.00775561	0.0297197	significant	DOWN	no	243	1.52696
ENSMUSG00000026622	109.089	-1.82524	0.739018	0.000909251	0.00594546	significant	DOWN	no	1696	2.22581
ENSMUSG00000031697	306.902	-1.82386	0.391939	5.45851e-07	1.43751e-05	significant	DOWN	no	571	4.84239
ENSMUSG00000051367	26.6681	-1.82281	0.696934	0.000851923	0.00563768	significant	DOWN	no	1711	2.2489
ENSMUSG00000025971	96.1135	-1.82036	0.728803	0.00156316	0.00894105	significant	DOWN	no	2222	2.04861
ENSMUSG00000035473	24.293	-1.82009	0.715586	0.00180692	0.0099589	significant	DOWN	no	1043	2.00179
ENSMUSG00000062380	371.279	-1.81682	0.375763	8.45023e-08	2.96902e-06	significant	DOWN	no	336	5.52739
ENSMUSG00000031146	173.277	-1.8164	1.29004	0.00962905	0.0348493	significant	DOWN	no	549	1.45781
ENSMUSG00000066442	21.7407	-1.81626	0.98058	0.00634186	0.0257974	significant	DOWN	no	169	1.58842
ENSMUSG00000044763	75.6478	-1.81476	0.716177	0.00137321	0.00813826	significant	DOWN	no	1420	2.08947
ENSMUSG00000028678	205.345	-1.8138	0.421568	1.37162e-06	3.08762e-05	significant	DOWN	no	531	4.51038
ENSMUSG00000036533	17.7634	-1.81106	1.20396	0.0108373	0.0379809	significant	DOWN	no	1001	1.42043
ENSMUSG00000043929	10.5778	-1.8094	1.15962	0.0103811	0.0368851	significant	DOWN	no	122	1.43315
ENSMUSG00000027454	129.792	-1.80802	0.438264	6.71798e-06	0.000120385	significant	DOWN	no	374	3.91943
ENSMUSG00000003410	14.3058	-1.80625	0.703325	0.0014141	0.00832625	significant	DOWN	no	3501	2.07955
ENSMUSG00000021215	151.956	-1.80585	0.686032	0.000739462	0.00507342	significant	DOWN	no	2055	2.2947
ENSMUSG00000022248	154.747	-1.8042	0.5071	7.00059e-05	0.000795982	significant	DOWN	no	361	3.0991
ENSMUSG00000055301	34.918	-1.80387	0.836769	0.00276518	0.0137743	significant	DOWN	no	2179	1.86093
ENSMUSG00000000441	183.167	-1.79382	0.762947	0.00197495	0.0106776	significant	DOWN	no	700	1.97153
ENSMUSG00000045817	233.747	-1.78961	0.719229	0.00143831	0.0084251	significant	DOWN	no	1825	2.07443
ENSMUSG00000049929	49.6817	-1.78777	0.520241	0.000106309	0.0011206	significant	DOWN	no	2579	2.95055
ENSMUSG00000026728	2077.81	-1.7864	0.417044	1.7936e-06	3.87116e-05	significant	DOWN	no	315	4.41216
ENSMUSG00000032369	37.8557	-1.77829	1.11692	0.00862659	0.0322497	significant	DOWN	no	693	1.49147
ENSMUSG00000071470	58.5609	-1.77507	1.00162	0.00809977	0.0307496	significant	DOWN	no	568	1.51216
ENSMUSG00000033808	128.094	-1.77337	0.654392	0.000954065	0.00616872	significant	DOWN	no	1188	2.20981
ENSMUSG00000040464	79.3324	-1.76906	0.695223	0.00103354	0.00654081	significant	DOWN	no	1801	2.18437
ENSMUSG00000029430	6340.39	-1.76667	0.462782	1.60287e-05	0.000240412	significant	DOWN	no	1508	3.61904
ENSMUSG00000034640	303.624	-1.76613	0.363701	2.07676e-07	6.2025e-06	significant	DOWN	no	1956	5.20743
ENSMUSG00000036513	199.649	-1.76431	0.600125	0.000516128	0.00385581	significant	DOWN	no	2333	2.41388
ENSMUSG00000021752	65.7472	-1.7642	0.77678	0.00200332	0.0107839	significant	DOWN	no	693	1.96722
ENSMUSG00000020427	12.0402	-1.7641	1.43708	0.00771399	0.0296185	significant	DOWN	no	1421	1.52844
ENSMUSG00000079523	8956.39	-1.76218	0.411083	1.77695e-06	3.84742e-05	significant	DOWN	no	274	4.41483
ENSMUSG00000030934	275.839	-1.76057	0.454235	1.49346e-05	0.000227511	significant	DOWN	no	695	3.643
ENSMUSG00000029913	48.2891	-1.75765	0.641371	0.000866206	0.00572385	significant	DOWN	no	242	2.24231
ENSMUSG00000045996	270.719	-1.74878	0.612793	0.000561192	0.00409806	significant	DOWN	no	234	2.38742
ENSMUSG00000025856	1306.76	-1.74852	0.299248	8.9646e-10	6.1661e-08	significant	DOWN	no	1206	7.20999
ENSMUSG00000022070	153.172	-1.7478	0.695423	0.00155659	0.00891848	significant	DOWN	no	832	2.04971
ENSMUSG00000062797	279.361	-1.74761	0.394941	1.13821e-06	2.65433e-05	significant	DOWN	no	1427	4.57604
ENSMUSG00000021671	53.4756	-1.74191	0.508108	6.71137e-05	0.000767441	significant	DOWN	no	3121	3.11496
ENSMUSG00000002006	73.3362	-1.74	0.751617	0.00109464	0.00683848	significant	DOWN	no	1026	2.16504
ENSMUSG00000039929	87.0768	-1.73912	0.747633	0.00211679	0.0111956	significant	DOWN	no	461	1.95095
ENSMUSG00000025995	468.042	-1.73402	0.392115	1.85482e-06	3.99696e-05	significant	DOWN	no	261	4.39827
ENSMUSG00000026914	788.4	-1.73133	0.493198	5.51263e-05	0.000658566	significant	DOWN	no	299	3.1814
ENSMUSG00000031425	7.98829	-1.73102	1.3726	0.0145993	0.0470822	significant	DOWN	no	3625	1.32714
ENSMUSG00000112129	143.266	-1.73043	0.611841	0.000700932	0.00487538	significant	DOWN	no	1504	2.31199
ENSMUSG00000028164	232.916	-1.72943	1.3858	0.00940121	0.034269	significant	DOWN	no	807	1.4651
ENSMUSG00000040356	114.156	-1.72571	0.684926	0.00137106	0.00812906	significant	DOWN	no	182	2.08996
ENSMUSG00000024558	47.7447	-1.72494	0.444074	1.85847e-05	0.000272449	significant	DOWN	no	2609	3.56471
ENSMUSG00000003779	342.131	-1.72109	0.450355	2.1985e-05	0.000310274	significant	DOWN	no	665	3.50825
ENSMUSG00000061524	54.5329	-1.72051	0.655189	0.000496828	0.00373416	significant	DOWN	yes	612	2.42781	ZIC2
ENSMUSG00000022131	31.2545	-1.71899	1.20496	0.00841643	0.0316552	significant	DOWN	no	517	1.49956
ENSMUSG00000025154	48.211	-1.71869	0.970281	0.00644162	0.0260687	significant	DOWN	no	3601	1.58388
ENSMUSG00000079471	229.418	-1.71843	0.447661	1.04528e-05	0.000169671	significant	DOWN	no	449	3.77039
ENSMUSG00000001376	147.99	-1.71468	0.550944	0.000243372	0.00215421	significant	DOWN	no	755	2.66671
ENSMUSG00000033813	429.476	-1.71003	0.458483	2.51067e-05	0.000346082	significant	DOWN	no	1548	3.46082
ENSMUSG00000034656	301.512	-1.70725	0.365893	5.07418e-07	1.34446e-05	significant	DOWN	no	541	4.87145
ENSMUSG00000028289	31.6536	-1.70559	0.817679	0.00342199	0.016182	significant	DOWN	no	3499	1.79097
ENSMUSG00000014859	384.633	-1.70521	0.567408	0.000257592	0.00224252	significant	DOWN	no	685	2.64926
ENSMUSG00000049511	20.0582	-1.70163	0.672994	0.00116543	0.00717541	significant	DOWN	no	3104	2.14415
ENSMUSG00000021025	269.545	-1.70109	0.371055	1.25409e-06	2.87068e-05	significant	DOWN	no	515	4.54202
ENSMUSG00000019992	39.8059	-1.70003	0.413847	6.51873e-06	0.000117432	significant	DOWN	no	767	3.93021
ENSMUSG00000039910	96.5827	-1.69881	0.375454	8.51057e-07	2.06605e-05	significant	DOWN	no	922	4.68486
ENSMUSG00000031561	92.218	-1.69376	0.376088	8.39641e-07	2.05709e-05	significant	DOWN	no	767	4.68675
ENSMUSG00000034667	618.35	-1.6929	0.489801	7.94783e-05	0.000885049	significant	DOWN	no	2817	3.05303
ENSMUSG00000054717	3273.47	-1.68736	0.480002	5.29911e-05	0.000636969	significant	DOWN	no	1875	3.19588
ENSMUSG00000066568	328.877	-1.68581	0.60388	0.000681947	0.00476523	significant	DOWN	no	1313	2.32192
ENSMUSG00000016319	1063.38	-1.68139	0.927785	0.00547288	0.0229979	significant	DOWN	no	266	1.63831
ENSMUSG00000055150	5.33503	-1.6803	1.41533	0.0181414	0.0555859	not significant	unassigned	no	2221	1.25504
ENSMUSG00000022849	156.166	-1.67797	0.574801	0.000504653	0.00378046	significant	DOWN	no	3595	2.42246
ENSMUSG00000055900	360.212	-1.67754	0.500738	0.00013715	0.00137645	significant	DOWN	no	555	2.86124
ENSMUSG00000020402	2001.18	-1.67445	0.337326	1.01208e-07	3.42024e-06	significant	DOWN	no	877	5.46594
ENSMUSG00000002064	96.0036	-1.67396	0.678414	0.00201619	0.0108232	significant	DOWN	no	361	1.96564
ENSMUSG00000046675	46.8729	-1.66982	0.850136	0.00700493	0.0276602	significant	DOWN	no	2553	1.55814
ENSMUSG00000029776	193.522	-1.6693	0.790772	0.00390864	0.0178212	significant	DOWN	no	679	1.74906
ENSMUSG00000031562	109.475	-1.66876	0.388907	2.12982e-06	4.51808e-05	significant	DOWN	no	1247	4.34505
ENSMUSG00000044155	674.843	-1.66722	0.569099	0.000429557	0.00334294	significant	DOWN	no	365	2.47587
ENSMUSG00000051355	167.676	-1.6665	0.758599	0.00331579	0.0158116	significant	DOWN	no	3817	1.80103
ENSMUSG00000032309	477.464	-1.66548	0.363573	7.61148e-07	1.90203e-05	significant	DOWN	no	779	4.72078
ENSMUSG00000040728	28.5618	-1.66521	0.722953	0.00182606	0.01004	significant	DOWN	no	1537	1.99826
ENSMUSG00000060733	118.142	-1.66418	0.555799	0.000522847	0.00389107	significant	DOWN	no	4070	2.40993
ENSMUSG00000066643	143.789	-1.6639	0.459078	4.63521e-05	0.000573881	significant	DOWN	no	694	3.24118
ENSMUSG00000004446	470.412	-1.66359	0.495591	0.000103963	0.00110013	significant	DOWN	no	1430	2.95856
ENSMUSG00000065979	65.6065	-1.66323	0.549566	0.000475883	0.00361868	significant	DOWN	no	1639	2.44145
ENSMUSG00000055629	209.832	-1.66081	0.597954	0.000846303	0.00560866	significant	DOWN	no	284	2.25114
ENSMUSG00000020649	595.428	-1.66044	0.366678	8.11122e-07	1.99759e-05	significant	DOWN	no	917	4.69949
ENSMUSG00000007458	440.533	-1.65944	0.482905	8.1291e-05	0.000899297	significant	DOWN	no	1233	3.0461
ENSMUSG00000030279	115.106	-1.65861	0.672417	0.00209519	0.0111072	significant	DOWN	no	1091	1.9544
ENSMUSG00000022885	20.1285	-1.65657	1.29931	0.0160598	0.0505941	not significant	unassigned	no	2483	1.2959
ENSMUSG00000071708	354.447	-1.65588	0.456094	3.61829e-05	0.000465761	significant	DOWN	no	2285	3.33184
ENSMUSG00000026235	251.461	-1.65581	0.448256	2.58132e-05	0.000354384	significant	DOWN	no	2483	3.45053
ENSMUSG00000069089	180.46	-1.65556	0.609481	0.00101118	0.00642315	significant	DOWN	no	850	2.19225
ENSMUSG00000022094	129.176	-1.65496	0.453147	2.86457e-05	0.00038703	significant	DOWN	no	3200	3.41226
ENSMUSG00000030401	22.1772	-1.65413	0.652609	0.00102651	0.00650535	significant	DOWN	no	369	2.18673
ENSMUSG00000030894	315.129	-1.65209	0.551124	0.000417085	0.00326078	significant	DOWN	no	1824	2.48668
ENSMUSG00000029366	63.5183	-1.64987	0.66421	0.00204798	0.0109464	significant	DOWN	no	2038	1.96073
ENSMUSG00000027342	976.478	-1.64942	0.441122	2.72324e-05	0.000371622	significant	DOWN	no	457	3.4299
ENSMUSG00000064354	8132.83	-1.6491	0.624925	0.000929567	0.00603997	significant	DOWN	no	3	2.21897
ENSMUSG00000022685	168.298	-1.64882	0.562189	0.00029906	0.00251011	significant	DOWN	no	893	2.60031
ENSMUSG00000058833	177.818	-1.64837	0.562733	0.000412058	0.00322518	significant	DOWN	no	214	2.49145
ENSMUSG00000000001	277.159	-1.64824	0.658502	0.00158138	0.00900745	significant	DOWN	no	2037	2.0454
ENSMUSG00000026078	64.8129	-1.64711	1.02479	0.00960588	0.0347907	significant	DOWN	no	958	1.45854
ENSMUSG00000035235	89.9769	-1.64633	0.541753	0.000376343	0.00300083	significant	DOWN	no	190	2.52276
ENSMUSG00000051319	48.5246	-1.64514	0.725373	0.00306019	0.0149218	significant	DOWN	no	445	1.82618
ENSMUSG00000024253	25.3052	-1.64361	0.959614	0.00760208	0.029278	significant	DOWN	no	228	1.53346
ENSMUSG00000020974	102.041	-1.64148	0.803578	0.00549978	0.023075	significant	DOWN	no	94	1.63686
ENSMUSG00000038065	9.26972	-1.63929	1.07997	0.013316	0.0439959	significant	DOWN	no	4764	1.35659
ENSMUSG00000022913	282.581	-1.63872	0.52798	0.000291463	0.00246145	significant	DOWN	no	107	2.60881
ENSMUSG00000001082	231.74	-1.63807	0.46064	7.56197e-05	0.00084876	significant	DOWN	no	260	3.07121
ENSMUSG00000019804	884.582	-1.63638	0.953185	0.00649379	0.0261886	significant	DOWN	no	626	1.58189
ENSMUSG00000028729	862.281	-1.63426	0.431903	2.18656e-05	0.00030923	significant	DOWN	no	1909	3.50972
ENSMUSG00000030942	227.081	-1.63322	0.439071	3.07758e-05	0.000410917	significant	DOWN	no	1582	3.38625
ENSMUSG00000041491	55.9621	-1.63158	0.650495	0.00218093	0.0114459	significant	DOWN	no	631	1.94135
ENSMUSG00000029138	4.4038	-1.63104	1.51422	0.0196885	0.0592046	not significant	unassigned	no	261	1.22764
ENSMUSG00000041598	313.735	-1.62995	0.621455	0.00129324	0.00775886	significant	DOWN	no	1667	2.1102
ENSMUSG00000024571	276.367	-1.62935	0.436382	3.75012e-05	0.000478211	significant	DOWN	no	589	3.32038
ENSMUSG00000025236	77.7095	-1.62905	0.69856	0.0028987	0.0142913	significant	DOWN	no	920	1.84493
ENSMUSG00000041438	970.237	-1.62826	0.363462	1.25818e-06	2.87068e-05	significant	DOWN	no	110	4.54202
ENSMUSG00000069170	20.1788	-1.62718	0.929838	0.00760578	0.029278	significant	DOWN	no	231	1.53346
ENSMUSG00000030298	402.545	-1.62306	0.718147	0.00266888	0.0133883	significant	DOWN	no	291	1.87328
ENSMUSG00000027173	58.0406	-1.62293	0.841287	0.00662359	0.026547	significant	DOWN	no	144	1.57598
ENSMUSG00000069793	14.3536	-1.622	0.72532	0.00415585	0.0186732	significant	DOWN	no	2789	1.72878
ENSMUSG00000060166	68.7853	-1.61971	0.909748	0.00900373	0.0332579	significant	DOWN	no	2456	1.47811
ENSMUSG00000013701	951.229	-1.61959	0.500044	0.000176199	0.00167816	significant	DOWN	no	396	2.77517
ENSMUSG00000050199	87.8219	-1.61851	0.698753	0.00210076	0.0111324	significant	DOWN	no	1733	1.95341
ENSMUSG00000021548	257.786	-1.61577	0.645844	0.00180617	0.0099589	significant	DOWN	no	238	2.00179
ENSMUSG00000020743	262.947	-1.61556	0.456945	7.81024e-05	0.000871866	significant	DOWN	no	471	3.05955
ENSMUSG00000024414	201.925	-1.61461	0.619632	0.0013846	0.00818558	significant	DOWN	no	277	2.08695
ENSMUSG00000026575	259.587	-1.61426	0.374748	2.91653e-06	5.94613e-05	significant	DOWN	no	255	4.22577
ENSMUSG00000031792	121.786	-1.61232	0.762278	0.0047075	0.0204763	significant	DOWN	no	879	1.68875
ENSMUSG00000028945	179.26	-1.61133	0.601161	0.00111503	0.00693405	significant	DOWN	no	844	2.15901
ENSMUSG00000031508	385.349	-1.61128	0.313751	7.07048e-08	2.56098e-06	significant	DOWN	no	1365	5.59159
ENSMUSG00000027654	90.7797	-1.60941	0.521434	0.000384298	0.00304465	significant	DOWN	no	490	2.51646
ENSMUSG00000040234	254.433	-1.60859	0.573408	0.000758739	0.00516922	significant	DOWN	no	1410	2.28657
ENSMUSG00000028688	129.749	-1.6054	0.491868	0.00018202	0.00171552	significant	DOWN	no	436	2.7656
ENSMUSG00000024667	45.3482	-1.60506	0.825985	0.00731932	0.0285376	significant	DOWN	no	567	1.54458
ENSMUSG00000031139	13.6631	-1.60367	1.05353	0.0150361	0.0479682	significant	DOWN	no	711	1.31905
ENSMUSG00000041483	363.649	-1.60303	0.558564	0.000499535	0.00375243	significant	DOWN	yes	2089	2.42569	ZFP281
ENSMUSG00000001403	2356.56	-1.60208	0.298148	1.16998e-08	5.73164e-07	significant	DOWN	no	348	6.24172
ENSMUSG00000004341	6.12905	-1.60107	2.03459	0.0108814	0.0381057	significant	DOWN	no	544	1.41901
ENSMUSG00000005681	153.161	-1.59788	0.335337	2.05539e-07	6.19115e-06	significant	DOWN	no	116	5.20823
ENSMUSG00000005131	6.99276	-1.59635	1.22377	0.0128448	0.0429285	significant	DOWN	no	243	1.36725
ENSMUSG00000027679	260.523	-1.59601	0.584585	0.000953782	0.00616872	significant	DOWN	no	178	2.20981
ENSMUSG00000021868	212.223	-1.59598	0.551644	0.000529602	0.0039306	significant	DOWN	no	869	2.40554
ENSMUSG00000025358	279.028	-1.59543	0.613333	0.00128003	0.00769834	significant	DOWN	no	1170	2.1136
ENSMUSG00000018865	138.398	-1.593	0.641848	0.0020144	0.0108232	significant	DOWN	no	1376	1.96564
ENSMUSG00000052117	15.0783	-1.59298	0.831746	0.00659278	0.0264546	significant	DOWN	no	1620	1.5775
ENSMUSG00000072294	35.3898	-1.59206	0.467469	0.000136646	0.00137342	significant	DOWN	no	4504	2.8622
ENSMUSG00000028076	12.9018	-1.59133	0.825164	0.00776676	0.0297457	significant	DOWN	no	749	1.52658
ENSMUSG00000051721	314.225	-1.59109	0.564993	0.000723352	0.00498475	significant	DOWN	no	2019	2.30236
ENSMUSG00000061731	247.3	-1.58901	0.504892	0.000274838	0.00235238	significant	DOWN	no	4629	2.62849
ENSMUSG00000020538	88.0697	-1.5885	1.46544	0.0160058	0.0504473	not significant	unassigned	no	836	1.29716
ENSMUSG00000024209	125.991	-1.58829	0.316472	6.62977e-08	2.42386e-06	significant	DOWN	no	185	5.61549
ENSMUSG00000059824	30.5147	-1.5881	0.628966	0.0021685	0.0113982	significant	DOWN	no	326	1.94316
ENSMUSG00000020328	757.888	-1.58781	0.389144	8.44846e-06	0.000143645	significant	DOWN	no	807	3.84271
ENSMUSG00000051557	76.8169	-1.58672	0.373733	2.89656e-06	5.91428e-05	significant	DOWN	no	296	4.2281
ENSMUSG00000057667	26.8189	-1.58646	1.03399	0.00825513	0.0312296	significant	DOWN	no	2531	1.50543
ENSMUSG00000026082	79.9022	-1.58496	0.534882	0.00042821	0.00333626	significant	DOWN	no	304	2.47674
ENSMUSG00000021116	802.75	-1.58394	0.454208	7.56586e-05	0.00084876	significant	DOWN	no	2097	3.07121
ENSMUSG00000032939	1226.66	-1.5838	0.543193	0.000480891	0.00364861	significant	DOWN	no	374	2.43787
ENSMUSG00000064360	4028.53	-1.58319	0.491615	0.000166123	0.00160002	significant	DOWN	no	3	2.79587
ENSMUSG00000022893	5.80545	-1.58183	1.33342	0.0189025	0.0573603	not significant	unassigned	no	1577	1.24139
ENSMUSG00000026526	302.46	-1.58014	1.74314	0.0140346	0.0457595	significant	DOWN	no	1053	1.33952
ENSMUSG00000020482	146.165	-1.5775	0.384546	7.43419e-06	0.000130304	significant	DOWN	no	2412	3.88504
ENSMUSG00000028271	98.8198	-1.57649	0.665085	0.00249612	0.0127273	significant	DOWN	no	280	1.89526
ENSMUSG00000031754	1357.12	-1.57494	0.390031	8.19757e-06	0.000140608	significant	DOWN	no	4190	3.85199
ENSMUSG00000038550	44.2645	-1.57216	0.721387	0.00442752	0.019579	significant	DOWN	no	134	1.70821
ENSMUSG00000062691	135.562	-1.57	0.528527	0.000375389	0.00299667	significant	DOWN	no	330	2.52336
ENSMUSG00000030672	649.637	-1.56845	0.351673	1.28992e-06	2.92303e-05	significant	DOWN	no	106	4.53417
ENSMUSG00000073775	87.6248	-1.56811	0.655544	0.00261705	0.0131812	significant	DOWN	no	470	1.88005
ENSMUSG00000043857	9.61408	-1.56489	1.05181	0.0147772	0.0475097	significant	DOWN	no	1269	1.32322
ENSMUSG00000031155	193.686	-1.56419	0.474977	0.000190946	0.00177726	significant	DOWN	no	918	2.75025
ENSMUSG00000030067	266.858	-1.56311	0.270652	1.23514e-09	8.04851e-08	significant	DOWN	no	4755	7.09428
ENSMUSG00000042745	262.822	-1.55822	0.374915	4.79966e-06	8.99127e-05	significant	DOWN	no	400	4.04618
ENSMUSG00000035382	22.5811	-1.55638	0.929402	0.00853455	0.0319758	significant	DOWN	no	1216	1.49518
ENSMUSG00000027984	430.286	-1.55563	0.411788	3.21283e-05	0.000424399	significant	DOWN	no	753	3.37223
ENSMUSG00000043439	797.134	-1.55453	0.28783	1.30047e-08	6.21444e-07	significant	DOWN	no	786	6.2066
ENSMUSG00000035310	89.2983	-1.55322	0.386478	8.35506e-06	0.000142591	significant	DOWN	no		3.84591
ENSMUSG00000076431	235.146	-1.55186	0.320804	2.20541e-07	6.54366e-06	significant	DOWN	no	2783	5.18418
ENSMUSG00000040195	72.0009	-1.55154	0.640371	0.00293105	0.014416	significant	DOWN	no	4659	1.84115
ENSMUSG00000022111	432.407	-1.55137	0.565167	0.000844329	0.00560103	significant	DOWN	no	143	2.25173
ENSMUSG00000021510	38.5979	-1.55124	0.495067	0.000365888	0.00293984	significant	DOWN	no	6427	2.53168
ENSMUSG00000032782	34.3334	-1.55121	1.07505	0.013887	0.0454197	significant	DOWN	no	239	1.34276
ENSMUSG00000059900	38.4555	-1.55064	1.1153	0.0130352	0.0433472	significant	DOWN	no	537	1.36304
ENSMUSG00000017978	5.22826	-1.55048	2.03549	0.0242956	0.0690633	not significant	unassigned	no	1103	1.16075
ENSMUSG00000035351	260.081	-1.55045	0.550559	0.00065317	0.00460431	significant	DOWN	no	231	2.33684
ENSMUSG00000051527	46.0738	-1.55037	0.632593	0.000945736	0.0061304	significant	DOWN	no	3453	2.21251
ENSMUSG00000030342	602.694	-1.54989	0.635588	0.00182482	0.0100373	significant	DOWN	no	398	1.99839
ENSMUSG00000020472	82.4369	-1.54805	0.647445	0.00317663	0.0153413	significant	DOWN	no	1549	1.81414
ENSMUSG00000037661	25.5337	-1.5477	0.929665	0.0116501	0.0398649	significant	DOWN	no	404	1.39941
ENSMUSG00000024896	58.3853	-1.54754	0.721622	0.00462699	0.0202425	significant	DOWN	no	998	1.69374
ENSMUSG00000053411	423.677	-1.54627	0.638442	0.0020822	0.0110603	significant	DOWN	no	2244	1.95623
ENSMUSG00000036390	113.223	-1.53995	0.77384	0.0044597	0.0196941	significant	DOWN	no	566	1.70566
ENSMUSG00000046909	38.8753	-1.53823	1.20858	0.0121105	0.0410995	significant	DOWN	no	602	1.38616
ENSMUSG00000000544	6.98634	-1.53782	2.00337	0.0251331	0.0708378	not significant	unassigned	no	1234	1.14974
ENSMUSG00000026049	120.38	-1.53694	0.733441	0.00463529	0.0202658	significant	DOWN	no	280	1.69324
ENSMUSG00000031701	1583.72	-1.53432	0.386666	1.23993e-05	0.00019477	significant	DOWN	no	1586	3.71048
ENSMUSG00000005370	1219.44	-1.53185	0.228101	3.65852e-12	4.52958e-10	significant	DOWN	no	90	9.34394
ENSMUSG00000032044	93.5355	-1.5286	1.39608	0.0174944	0.0540508	not significant	unassigned	no	665	1.2672
ENSMUSG00000037339	122.578	-1.52816	0.547469	0.000886983	0.00584131	significant	DOWN	no	225	2.23349
ENSMUSG00000032494	554.313	-1.52466	0.347754	1.40873e-06	3.15034e-05	significant	DOWN	no	1104	4.50164
ENSMUSG00000024422	1056.14	-1.52454	0.312614	1.93992e-07	5.92371e-06	significant	DOWN	no	122	5.22741
ENSMUSG00000046997	9.30047	-1.52407	0.97324	0.0154017	0.0488882	significant	DOWN	no	1098	1.3108
ENSMUSG00000030822	62.8919	-1.52259	0.868783	0.0108651	0.0380584	significant	DOWN	no	98	1.41955
ENSMUSG00000022438	223.948	-1.5216	0.428457	8.32922e-05	0.000914067	significant	DOWN	no	2660	3.03902
ENSMUSG00000056131	79.6886	-1.52087	0.487129	0.000382002	0.00303706	significant	DOWN	no	940	2.51755
ENSMUSG00000068329	141.392	-1.5202	0.464151	0.00019935	0.00183598	significant	DOWN	no	206	2.73613
ENSMUSG00000040957	22.0671	-1.51934	0.569131	0.00111397	0.00693065	significant	DOWN	no	1028	2.15923
ENSMUSG00000018509	159.961	-1.51837	0.370362	8.41606e-06	0.000143273	significant	DOWN	no	220	3.84384
ENSMUSG00000032267	189.167	-1.51703	0.302236	8.95189e-08	3.1101e-06	significant	DOWN	no	971	5.50723
ENSMUSG00000064370	10564.7	-1.516	0.593939	0.00134292	0.0079831	significant	DOWN	no		2.09783
ENSMUSG00000027018	713.651	-1.51551	0.416755	4.65638e-05	0.000575428	significant	DOWN	no	290	3.24001
ENSMUSG00000027455	495.615	-1.51544	0.371479	7.78314e-06	0.000134687	significant	DOWN	no	348	3.87067
ENSMUSG00000038214	63.0919	-1.5139	1.05426	0.00829071	0.0313294	significant	DOWN	no	1729	1.50405
ENSMUSG00000040945	2686.09	-1.51343	0.340403	1.56892e-06	3.43522e-05	significant	DOWN	no	2019	4.46405
ENSMUSG00000007777	38.4271	-1.51286	1.04392	0.0146514	0.0471943	significant	DOWN	no	264	1.32611
ENSMUSG00000031666	28.5606	-1.51227	0.527061	0.000750652	0.00512952	significant	DOWN	no	1401	2.28992
ENSMUSG00000049932	409.319	-1.51206	0.402783	3.82913e-05	0.000487373	significant	DOWN	no	887	3.31214
ENSMUSG00000035158	165.513	-1.51047	0.283023	1.50458e-08	7.01741e-07	significant	DOWN	no	535	6.15382
ENSMUSG00000020079	235.622	-1.51001	0.41062	5.18844e-05	0.000626431	significant	DOWN	no	214	3.20313
ENSMUSG00000014873	128.319	-1.50994	0.495484	0.000368149	0.00295613	significant	DOWN	no	373	2.52928
ENSMUSG00000034118	124.703	-1.50813	0.77213	0.00649785	0.0261972	significant	DOWN	no	522	1.58174
ENSMUSG00000024317	176.344	-1.5072	0.514433	0.000461352	0.0035418	significant	DOWN	no	2073	2.45078
ENSMUSG00000053560	359.595	-1.50671	0.589891	0.00154547	0.00887715	significant	DOWN	no	758	2.05173
ENSMUSG00000034893	32.7352	-1.50601	1.42024	0.0196425	0.0590925	not significant	unassigned	no	1664	1.22847
ENSMUSG00000022240	64.1851	-1.50211	0.613948	0.00147263	0.00857392	significant	DOWN	no	1672	2.06682
ENSMUSG00000038525	248.732	-1.50108	0.421989	9.06478e-05	0.000980566	significant	DOWN	no	1079	3.00852
ENSMUSG00000048439	49.5615	-1.50084	0.489809	0.000341976	0.00278551	significant	DOWN	no	1540	2.5551
ENSMUSG00000029814	748.15	-1.50039	0.248208	1.73103e-10	1.44632e-08	significant	DOWN	no	2122	7.83974
ENSMUSG00000032113	191.36	-1.49862	0.282243	1.2299e-08	5.91687e-07	significant	DOWN	no	1856	6.22791
ENSMUSG00000078773	106.475	-1.49859	0.298267	8.93251e-08	3.1101e-06	significant	DOWN	no	154	5.50723
ENSMUSG00000005505	33.4453	-1.49743	0.74544	0.00650235	0.0262004	significant	DOWN	no	687	1.58169
ENSMUSG00000005069	125.148	-1.49728	1.50005	0.0180454	0.0554159	not significant	unassigned	no	1156	1.25637
ENSMUSG00000029642	686.878	-1.49683	0.583935	0.00138531	0.00818558	significant	DOWN	no	179	2.08695
ENSMUSG00000118125	344.41	-1.49671	0.275575	1.61076e-08	7.41112e-07	significant	DOWN	no	1135	6.13012
ENSMUSG00000025964	309.499	-1.49647	0.290564	4.6089e-08	1.7832e-06	significant	DOWN	no	3623	5.7488
ENSMUSG00000069372	7.30146	-1.49638	1.00051	0.0166849	0.0520824	not significant	unassigned	no	781	1.28331
ENSMUSG00000069662	274.201	-1.49389	0.440348	0.000148279	0.00146228	significant	DOWN	no	2736	2.83497
ENSMUSG00000028675	208.781	-1.49152	0.444818	0.000147181	0.00145356	significant	DOWN	no	1099	2.83757
ENSMUSG00000024091	733.511	-1.49032	0.532798	0.000811226	0.00542904	significant	DOWN	no	2365	2.26528
ENSMUSG00000038250	147.974	-1.49016	0.625004	0.00249535	0.0127273	significant	DOWN	no	1089	1.89526
ENSMUSG00000030641	75.6263	-1.48655	0.565013	0.000975442	0.0062546	significant	DOWN	no	484	2.2038
ENSMUSG00000059975	63.3972	-1.48507	0.380715	1.54333e-05	0.000232507	significant	DOWN	no	1454	3.63356
ENSMUSG00000026980	183.412	-1.48326	0.345081	2.54815e-06	5.2982e-05	significant	DOWN	no	1660	4.27587
ENSMUSG00000032607	142.098	-1.48225	0.52762	0.00109998	0.00685928	significant	DOWN	no	807	2.16372
ENSMUSG00000020182	266.56	-1.48126	0.441519	0.000113495	0.00118443	significant	DOWN	no	417	2.92649
ENSMUSG00000046295	30.8024	-1.48042	0.681068	0.00207643	0.0110421	significant	DOWN	no	508	1.95695
ENSMUSG00000089756	11.0942	-1.47839	0.954745	0.0155354	0.0492382	significant	DOWN	no	1481	1.3077
ENSMUSG00000031112	44.0082	-1.47688	0.889353	0.0130414	0.0433516	significant	DOWN	no	1776	1.363
ENSMUSG00000026196	109.004	-1.47627	0.571676	0.00121122	0.00740048	significant	DOWN	no	3025	2.13074
ENSMUSG00000041075	85.3035	-1.47518	0.577119	0.00151677	0.00876035	significant	DOWN	no	2280	2.05748
ENSMUSG00000032135	169.028	-1.47149	0.548436	0.00109958	0.00685928	significant	DOWN	no	917	2.16372
ENSMUSG00000026849	78.612	-1.47144	0.645779	0.00332578	0.0158536	significant	DOWN	no	323	1.79987
ENSMUSG00000050917	358.417	-1.47127	0.337271	1.52985e-06	3.3823e-05	significant	DOWN	no	2305	4.47079
ENSMUSG00000027510	165.228	-1.47089	1.62239	0.0172643	0.0534005	not significant	unassigned	no	928	1.27245
ENSMUSG00000038628	173.778	-1.46803	0.488547	0.000521707	0.00388683	significant	DOWN	no	2502	2.4104
ENSMUSG00000033931	474.218	-1.46792	0.420338	8.87473e-05	0.000964604	significant	DOWN	no	2066	3.01565
ENSMUSG00000028226	3.85821	-1.46744	1.65393	0.0315386	0.0842206	not significant	unassigned	no	2927	1.07458
ENSMUSG00000036086	80.0329	-1.46655	0.373094	1.83311e-05	0.00026902	significant	DOWN	no	786	3.57022
ENSMUSG00000042541	817.538	-1.46503	1.02423	0.0123194	0.0416324	significant	DOWN	no	1158	1.38057
ENSMUSG00000035521	42.3506	-1.4608	0.830471	0.012354	0.0416873	significant	DOWN	no	1294	1.38
ENSMUSG00000032215	437.057	-1.45946	0.330799	2.04255e-06	4.35328e-05	significant	DOWN	no	999	4.36118
ENSMUSG00000031533	293.797	-1.45926	0.379766	2.29314e-05	0.000321962	significant	DOWN	no	258	3.4922
ENSMUSG00000027787	208.748	-1.45906	0.611622	0.00255404	0.0129596	significant	DOWN	no	7474	1.88741
ENSMUSG00000021185	15.8914	-1.4577	0.78916	0.0105652	0.0373056	significant	DOWN	no	1160	1.42823
ENSMUSG00000075394	11.9749	-1.45686	1.95486	0.0673816	0.147086	not significant	unassigned	no	863	0.832428
ENSMUSG00000067860	845.198	-1.45634	0.271773	1.3209e-08	6.28996e-07	significant	DOWN	yes	2013	6.20135	ZIC3
ENSMUSG00000024222	585.29	-1.45555	0.415117	8.2583e-05	0.000907747	significant	DOWN	no	1956	3.04204
ENSMUSG00000028902	441.934	-1.4546	0.382042	2.75797e-05	0.000375928	significant	DOWN	no	198	3.4249
ENSMUSG00000031885	276.192	-1.45423	0.596033	0.00218015	0.0114459	significant	DOWN	no	2020	1.94135
ENSMUSG00000020592	83.3094	-1.45335	0.446501	0.000176208	0.00167816	significant	DOWN	no	1911	2.77517
ENSMUSG00000014550	131.787	-1.45195	0.515674	0.00107658	0.00675357	significant	DOWN	no	385	2.17047
ENSMUSG00000046402	363.199	-1.45118	0.487972	0.000523508	0.00389386	significant	DOWN	no	229	2.40962
ENSMUSG00000003657	79.0436	-1.45094	0.462623	0.000243105	0.0021541	significant	DOWN	no	549	2.66673
ENSMUSG00000022722	65.6058	-1.44835	0.568014	0.0022524	0.0117316	significant	DOWN	no	873	1.93064
ENSMUSG00000030117	866.62	-1.44771	0.304559	2.94413e-07	8.37078e-06	significant	DOWN	no	906	5.07723
ENSMUSG00000020794	108.051	-1.44754	0.50824	0.000745549	0.00510587	significant	DOWN	no	2958	2.29193
ENSMUSG00000036442	250.597	-1.44754	0.606784	0.00298993	0.0146474	significant	DOWN	no	675	1.83424
ENSMUSG00000024949	1069.23	-1.44745	0.420942	9.41358e-05	0.00101027	significant	DOWN	no	2038	2.99556
ENSMUSG00000059031	40.3648	-1.44673	0.660891	0.00447636	0.0197357	significant	DOWN	no	1601	1.70475
ENSMUSG00000079641	5952.03	-1.44589	0.646552	0.00325766	0.0156274	significant	DOWN	no	184	1.80611
ENSMUSG00000096188	125.908	-1.44418	0.53783	0.00142566	0.00837508	significant	DOWN	no	6939	2.07701
ENSMUSG00000003849	599.932	-1.44288	0.353144	9.54482e-06	0.000157756	significant	DOWN	no	597	3.80201
ENSMUSG00000039410	15.343	-1.44268	0.809822	0.012408	0.0417763	significant	DOWN	no	4788	1.37907
ENSMUSG00000023942	1100.78	-1.44265	0.344129	5.61782e-06	0.000102977	significant	DOWN	no	474	3.98726
ENSMUSG00000025950	556.767	-1.44131	0.639304	0.003437	0.0162308	significant	DOWN	no	852	1.78966
ENSMUSG00000051234	428.706	-1.44115	0.488479	0.000538497	0.00397065	significant	DOWN	no	800	2.40114
ENSMUSG00000100967	162.744	-1.44068	0.4986	0.000830147	0.0055204	significant	DOWN	no	3543	2.25803
ENSMUSG00000018415	182.13	-1.43786	0.422717	0.000162307	0.00156881	significant	DOWN	no	3238	2.80443
ENSMUSG00000020897	126.716	-1.43582	0.873288	0.00841887	0.0316556	significant	DOWN	no	606	1.49955
ENSMUSG00000030057	1294.07	-1.43429	0.283489	9.08866e-08	3.14158e-06	significant	DOWN	no	1427	5.50285
ENSMUSG00000025290	11619.7	-1.43427	0.498822	0.000610289	0.00435386	significant	DOWN	no	71	2.36113
ENSMUSG00000020186	664.112	-1.43415	0.184438	2.67873e-15	5.98059e-13	significant	DOWN	no	338	12.2233
ENSMUSG00000045312	13.8408	-1.43353	0.856538	0.0140904	0.0458646	significant	DOWN	no	3311	1.33852
ENSMUSG00000025007	72.5925	-1.4332	0.765475	0.00587404	0.0243231	significant	DOWN	no	894	1.61398
ENSMUSG00000029310	83.504	-1.43182	0.715316	0.00706763	0.0278271	significant	DOWN	no	267	1.55553
ENSMUSG00000022528	220.231	-1.43061	0.623906	0.00328135	0.0157078	significant	DOWN	no	371	1.80388
ENSMUSG00000058355	780.886	-1.43013	0.407799	7.19543e-05	0.000814585	significant	DOWN	no	1771	3.08906
ENSMUSG00000001687	275.961	-1.42926	0.487745	0.000504013	0.00377774	significant	DOWN	no	1503	2.42277
ENSMUSG00000029847	5.86591	-1.42538	1.21719	0.0276894	0.0762746	not significant	unassigned	no	805	1.11762
ENSMUSG00000026709	57.5962	-1.42307	0.564742	0.00181699	0.0100104	significant	DOWN	no	1118	1.99955
ENSMUSG00000028044	1274.88	-1.42279	0.339895	5.62691e-06	0.000103001	significant	DOWN	no	442	3.98716
ENSMUSG00000046567	45.999	-1.42275	0.638949	0.00392611	0.0178888	significant	DOWN	no	1304	1.74742
ENSMUSG00000040084	308.218	-1.42275	0.400807	7.40445e-05	0.00083547	significant	DOWN	no	275	3.07807
ENSMUSG00000029911	920.28	-1.42274	0.556975	0.00147556	0.00857686	significant	DOWN	no	99	2.06667
ENSMUSG00000024691	196.571	-1.4227	0.301481	6.59084e-07	1.68091e-05	significant	DOWN	no	1167	4.77446
ENSMUSG00000024844	2099.29	-1.42269	0.421185	0.000130278	0.00132111	significant	DOWN	no	377	2.87906
ENSMUSG00000116673	356.662	-1.42062	0.241199	6.94269e-10	5.00278e-08	significant	DOWN	no	1719	7.30079
ENSMUSG00000027883	106.112	-1.42011	0.565296	0.0016183	0.00916788	significant	DOWN	no	944	2.03773
ENSMUSG00000021692	48.5357	-1.41996	0.902118	0.0125938	0.0422449	significant	DOWN	no	1066	1.37423
ENSMUSG00000040428	49.7189	-1.41964	0.365309	1.66968e-05	0.000248517	significant	DOWN	no	401	3.60464
ENSMUSG00000066839	167.57	-1.41958	0.43867	0.000295017	0.00248321	significant	DOWN	no	81	2.60499
ENSMUSG00000047534	540.317	-1.41667	0.198916	2.13564e-13	3.4218e-11	significant	DOWN	no	800	10.4657
ENSMUSG00000022228	21.5054	-1.41605	0.933929	0.0145787	0.0470491	significant	DOWN	no	2754	1.32745
ENSMUSG00000051671	57.4974	-1.41301	0.645331	0.00426316	0.0189987	significant	DOWN	no	338	1.72128
ENSMUSG00000009079	599.571	-1.41188	0.487175	0.000583737	0.0042197	significant	DOWN	no	378	2.37472
ENSMUSG00000031353	931.417	-1.41073	0.481963	0.000574471	0.00416363	significant	DOWN	no	679	2.38053
ENSMUSG00000004642	341.453	-1.40976	0.533555	0.0013779	0.00815541	significant	DOWN	no	760	2.08855
ENSMUSG00000042138	157.945	-1.4089	0.31848	1.26049e-06	2.87068e-05	significant	DOWN	no	1086	4.54202
ENSMUSG00000029670	230.744	-1.40883	0.425516	0.00019164	0.00178031	significant	DOWN	no	2342	2.7495
ENSMUSG00000055240	40.4719	-1.40776	0.466435	0.000574757	0.00416363	significant	DOWN	no	690	2.38053
ENSMUSG00000038005	467.935	-1.40672	0.553929	0.00187677	0.0102245	significant	DOWN	no	239	1.99036
ENSMUSG00000049387	6.46876	-1.40655	1.31901	0.0284436	0.077958	not significant	unassigned	no	144	1.10814
ENSMUSG00000015341	353.433	-1.40553	0.421242	0.000183787	0.0017262	significant	DOWN	no	1286	2.76291
ENSMUSG00000038206	53.5703	-1.40394	0.637055	0.00486108	0.0209503	significant	DOWN	no	2319	1.67881
ENSMUSG00000021466	146.286	-1.40365	0.521488	0.00150409	0.00869448	significant	DOWN	no	3208	2.06076
ENSMUSG00000079316	153.001	-1.40245	0.473686	0.00066998	0.00470319	significant	DOWN	no	458	2.32761
ENSMUSG00000032199	689.459	-1.40196	0.373677	3.53135e-05	0.000457597	significant	DOWN	no	963	3.33952
ENSMUSG00000029027	23.1509	-1.39948	0.946092	0.0197156	0.0592592	not significant	unassigned	no	924	1.22724
ENSMUSG00000026511	412.548	-1.39891	0.579932	0.00228689	0.0118648	significant	DOWN	no	955	1.92574
ENSMUSG00000042751	72.4107	-1.39784	0.44266	0.000185462	0.00173595	significant	DOWN	no	3594	2.76046
ENSMUSG00000026999	176.173	-1.39578	0.441276	0.000254414	0.00222249	significant	DOWN	no	507	2.65316
ENSMUSG00000074736	10.9033	-1.39451	2.1336	0.0582389	0.132387	not significant	unassigned	no	1060	0.878153
ENSMUSG00000037824	287.032	-1.39424	0.573784	0.0025576	0.0129728	significant	DOWN	no	1616	1.88697
ENSMUSG00000031665	544.158	-1.39286	0.338573	9.83745e-06	0.000162003	significant	DOWN	yes	1146	3.79048	SALL1
ENSMUSG00000031601	270.491	-1.39199	0.609857	0.00395122	0.017968	significant	DOWN	no	1450	1.7455
ENSMUSG00000032251	54.3999	-1.39131	0.375925	4.8044e-05	0.000590534	significant	DOWN	no	226	3.22876
ENSMUSG00000027428	40.7476	-1.39061	0.801826	0.0116839	0.0399304	significant	DOWN	no	1521	1.3987
ENSMUSG00000070348	1529.72	-1.38723	0.282721	1.83495e-07	5.64919e-06	significant	DOWN	no	2679	5.24801
ENSMUSG00000022752	1252.55	-1.38685	0.474591	0.000615786	0.0043816	significant	DOWN	no	3972	2.35837
ENSMUSG00000051243	62.5064	-1.38673	0.331148	5.43585e-06	0.000100449	significant	DOWN	no	1444	3.99805
ENSMUSG00000029111	438.537	-1.38616	0.40356	0.00013075	0.00132121	significant	DOWN	no	812	2.87903
ENSMUSG00000062510	76.7465	-1.38554	0.45911	0.000548246	0.00402944	significant	DOWN	no	4028	2.39476
ENSMUSG00000034826	101.459	-1.3841	0.554719	0.00176515	0.00980038	significant	DOWN	no	673	2.00876
ENSMUSG00000002222	208.135	-1.38396	0.653027	0.00554802	0.0232416	significant	DOWN	no	4494	1.63373
ENSMUSG00000026111	97.5893	-1.38309	1.31155	0.0213485	0.0628164	not significant	unassigned	no	309	1.20193
ENSMUSG00000038187	67.4477	-1.38203	0.715841	0.00941212	0.034269	significant	DOWN	no	806	1.4651
ENSMUSG00000014956	260.755	-1.38187	0.619994	0.00418596	0.0187773	significant	DOWN	no	4468	1.72637
ENSMUSG00000066551	2525.76	-1.3813	0.34602	1.29629e-05	0.000202456	significant	DOWN	no	2038	3.69367
ENSMUSG00000015697	130.092	-1.38034	0.553147	0.00128654	0.00772888	significant	DOWN	no	551	2.11188
ENSMUSG00000027284	24.664	-1.38033	0.79972	0.0149564	0.0478486	significant	DOWN	no	2283	1.32013
ENSMUSG00000042097	37.0893	-1.37901	0.488726	0.000975459	0.0062546	significant	DOWN	no	1386	2.2038
ENSMUSG00000062647	9519.97	-1.37868	0.467681	0.000519613	0.00387547	significant	DOWN	no	52	2.41168
ENSMUSG00000016427	491.985	-1.37863	1.18382	0.0181983	0.0556949	not significant	unassigned	no	136	1.25418
ENSMUSG00000029922	2412.31	-1.3783	0.303233	1.1617e-06	2.69067e-05	significant	DOWN	no	148	4.57014
ENSMUSG00000023034	38.8345	-1.37821	1.06312	0.0198932	0.0595964	not significant	unassigned	no	546	1.22478
ENSMUSG00000029504	120.161	-1.37716	0.426948	0.0002997	0.00251297	significant	DOWN	no	2892	2.59981
ENSMUSG00000042167	55.1492	-1.37655	0.693466	0.0074942	0.0289871	significant	DOWN	no	1312	1.5378
ENSMUSG00000047654	3.91235	-1.36957	1.6373	0.0350438	0.0912371	not significant	unassigned	no	392	1.03983
ENSMUSG00000037266	263.842	-1.36951	0.598161	0.00348122	0.0163824	significant	DOWN	no	627	1.78562
ENSMUSG00000002808	25.361	-1.36895	0.669279	0.00764451	0.0294014	significant	DOWN	no	1449	1.53163
ENSMUSG00000022536	366.783	-1.36492	0.51227	0.00120627	0.00738017	significant	DOWN	no	1622	2.13193
ENSMUSG00000059005	4888.6	-1.3645	0.396928	9.58649e-05	0.0010256	significant	DOWN	no	724	2.98902
ENSMUSG00000001707	156.926	-1.36426	0.679521	0.0071891	0.0281259	significant	DOWN	no	1966	1.55089
ENSMUSG00000027327	176.628	-1.3642	0.607654	0.00477365	0.0206601	significant	DOWN	no	652	1.68487
ENSMUSG00000046818	140.531	-1.36335	0.290934	6.46935e-07	1.65613e-05	significant	DOWN	no	1880	4.78091
ENSMUSG00000026683	199.829	-1.36317	0.290704	8.58766e-07	2.07967e-05	significant	DOWN	no	858	4.68201
ENSMUSG00000074643	68.7534	-1.36277	1.5058	0.0238507	0.0681255	not significant	unassigned	no	157	1.16669
ENSMUSG00000034460	138.89	-1.36246	0.572199	0.00365277	0.0169496	significant	DOWN	no	3836	1.77084
ENSMUSG00000027615	30.2529	-1.36217	0.707709	0.00797342	0.0304003	significant	DOWN	no	960	1.51712
ENSMUSG00000040034	157.901	-1.36143	0.491441	0.00130692	0.00782368	significant	DOWN	no	87	2.10659
ENSMUSG00000031148	35.652	-1.36031	0.607542	0.00380873	0.0175004	significant	DOWN	no	2020	1.75695
ENSMUSG00000035337	73.9635	-1.35877	0.726177	0.0112525	0.0389697	significant	DOWN	no	425	1.40927
ENSMUSG00000038215	51.3847	-1.35712	0.935223	0.0198701	0.0595451	not significant	unassigned	no	171	1.22515
ENSMUSG00000027699	226.456	-1.35684	0.38034	5.57336e-05	0.000662914	significant	DOWN	no	1180	3.17854
ENSMUSG00000026404	42.0701	-1.35492	0.530039	0.00187689	0.0102245	significant	DOWN	no	145	1.99036
ENSMUSG00000096795	15.4013	-1.35489	0.905855	0.0207864	0.0615815	not significant	unassigned	no	3	1.21055
ENSMUSG00000092541	4.96257	-1.35427	1.47584	0.0271947	0.0752314	not significant	unassigned	no	197	1.1236
ENSMUSG00000031586	885.739	-1.35324	0.416858	0.000204981	0.00187736	significant	DOWN	no	406	2.72645
ENSMUSG00000021139	115.172	-1.35248	0.748738	0.00857041	0.0320925	significant	DOWN	no	458	1.4936
ENSMUSG00000051256	243.254	-1.35215	0.563397	0.00330101	0.0157687	significant	DOWN	no	512	1.80221
ENSMUSG00000019979	47.0179	-1.3517	0.696879	0.00751753	0.0290608	significant	DOWN	no	851	1.53669
ENSMUSG00000090125	21.7103	-1.34905	0.55717	0.00307302	0.0149561	significant	DOWN	no	1602	1.82518
ENSMUSG00000066878	824.217	-1.34897	0.371415	4.83126e-05	0.0005933	significant	DOWN	no	268	3.22673
ENSMUSG00000032182	41.5859	-1.3483	0.478736	0.00109317	0.00683559	significant	DOWN	no	877	2.16522
ENSMUSG00000115232	22.8821	-1.34686	1.34663	0.0240563	0.0685979	not significant	unassigned	no	692	1.16369
ENSMUSG00000049091	305.819	-1.34673	0.483231	0.00115683	0.00713539	significant	DOWN	no	685	2.14658
ENSMUSG00000036817	147.429	-1.34662	0.686874	0.00776324	0.0297405	significant	DOWN	no	1312	1.52665
ENSMUSG00000035683	175.689	-1.34516	0.465656	0.000789713	0.00532341	significant	DOWN	no	791	2.27381
ENSMUSG00000115338	365.682	-1.34486	0.376376	7.72618e-05	0.00086532	significant	DOWN	no	1794	3.06282
ENSMUSG00000009566	162.925	-1.34291	0.689221	0.00889594	0.0330119	significant	DOWN	no	453	1.48133
ENSMUSG00000031976	154.347	-1.34077	0.422166	0.000369903	0.00296336	significant	DOWN	no	1202	2.52822
ENSMUSG00000034075	148.023	-1.3407	0.600325	0.0042239	0.0188855	significant	DOWN	no	1312	1.72387
ENSMUSG00000091931	180.807	-1.33887	0.478952	0.00121741	0.00742496	significant	DOWN	no	803	2.12931
ENSMUSG00000022359	61.3732	-1.33842	0.572123	0.00333519	0.0158744	significant	DOWN	no	764	1.7993
ENSMUSG00000046722	218.081	-1.33801	0.554631	0.00314327	0.015218	significant	DOWN	no	2160	1.81764
ENSMUSG00000002870	1232.46	-1.33769	0.321658	7.28426e-06	0.000128006	significant	DOWN	no	529	3.89277
ENSMUSG00000001281	29.7079	-1.33688	0.584008	0.00222344	0.0116153	significant	DOWN	no	163	1.93497
ENSMUSG00000028060	181.688	-1.33654	0.621546	0.00565215	0.0235763	significant	DOWN	no	1098	1.62752
ENSMUSG00000039530	88.0427	-1.33232	0.639844	0.00585861	0.0242739	significant	DOWN	no		1.61486
ENSMUSG00000056055	36.6628	-1.33179	0.749283	0.014679	0.0472609	significant	DOWN	no	138	1.3255
ENSMUSG00000027547	1026.25	-1.33174	0.247432	1.20172e-08	5.84508e-07	significant	DOWN	no	1700	6.23321
ENSMUSG00000078348	560.898	-1.3308	0.478241	0.00112536	0.00698874	significant	DOWN	no	303	2.1556
ENSMUSG00000109179	14.8716	-1.33064	0.703793	0.00998238	0.0357703	significant	DOWN	no	1477	1.44648
ENSMUSG00000029446	94.5152	-1.33057	0.741941	0.00991358	0.0356141	significant	DOWN	no	313	1.44838
ENSMUSG00000026773	46.537	-1.3279	0.441047	0.000690779	0.00481514	significant	DOWN	no	3066	2.31739
ENSMUSG00000078503	157.618	-1.32769	0.440206	0.000364347	0.00293265	significant	DOWN	no	940	2.53274
ENSMUSG00000071359	158.18	-1.32509	0.678426	0.00901391	0.0332865	significant	DOWN	no	1940	1.47773
ENSMUSG00000047221	75.6109	-1.32393	0.453099	0.000738449	0.00507158	significant	DOWN	no	1683	2.29486
ENSMUSG00000039748	176.42	-1.32382	0.320932	8.61794e-06	0.000145798	significant	DOWN	no	4927	3.83625
ENSMUSG00000041961	50.289	-1.32379	0.639294	0.00791015	0.0301929	significant	DOWN	no	3403	1.52009
ENSMUSG00000004768	71.819	-1.32372	0.508357	0.00215697	0.0113508	significant	DOWN	no	3175	1.94497
ENSMUSG00000055560	275.138	-1.32334	0.303938	3.27738e-06	6.55428e-05	significant	DOWN	no	2453	4.18347
ENSMUSG00000028990	77.4628	-1.32328	0.572262	0.00243387	0.0124706	significant	DOWN	no	533	1.90411
ENSMUSG00000053310	93.7528	-1.32275	0.430998	0.00037527	0.00299667	significant	DOWN	no	840	2.52336
ENSMUSG00000020018	914.23	-1.32263	0.680375	0.00704698	0.027785	significant	DOWN	no	438	1.55619
ENSMUSG00000048327	445.493	-1.3221	0.256634	7.78482e-08	2.77543e-06	significant	DOWN	no	831	5.55667
ENSMUSG00000028646	137.805	-1.32181	0.631519	0.0070193	0.0277089	significant	DOWN	no	1311	1.55738
ENSMUSG00000014771	104.97	-1.32054	0.66807	0.00844761	0.0317374	significant	DOWN	no	63	1.49843
ENSMUSG00000068744	622.092	-1.32047	0.222749	7.7858e-10	5.52488e-08	significant	DOWN	no	632	7.25768
ENSMUSG00000063179	63.4496	-1.3199	0.487601	0.00178919	0.00989722	significant	DOWN	no	25	2.00449
ENSMUSG00000048706	12.2209	-1.3195	0.886036	0.0164113	0.0514536	not significant	unassigned	no	1694	1.28858
ENSMUSG00000024268	112.927	-1.31906	0.461904	0.000780266	0.00529058	significant	DOWN	no	2080	2.2765
ENSMUSG00000032449	413.151	-1.31892	0.262516	1.53901e-07	4.86306e-06	significant	DOWN	no	4088	5.31309
ENSMUSG00000025940	87.3249	-1.3182	0.459037	0.00105879	0.00667267	significant	DOWN	no	853	2.1757
ENSMUSG00000006585	1111.81	-1.31715	0.227584	1.8389e-09	1.12305e-07	significant	DOWN	no	477	6.9496
ENSMUSG00000091955	1527.48	-1.31713	1.90971	0.0166212	0.0519646	not significant	unassigned	no	288	1.28429
ENSMUSG00000033826	85.1595	-1.31514	0.446247	0.000388821	0.00307455	significant	DOWN	no	2239	2.51222
ENSMUSG00000032495	64.3851	-1.31488	0.350677	3.83489e-05	0.000487651	significant	DOWN	no	2390	3.31189
ENSMUSG00000007950	43.7972	-1.31295	0.854396	0.0207251	0.0614398	not significant	unassigned	no	481	1.21155
ENSMUSG00000033460	47.6374	-1.31161	0.537198	0.00295427	0.014504	significant	DOWN	no	399	1.83851
ENSMUSG00000025436	109.268	-1.31062	0.457513	0.00113871	0.00704016	significant	DOWN	no	245	2.15242
ENSMUSG00000070509	14.405	-1.30997	1.04857	0.0266012	0.0739706	not significant	unassigned	no	1869	1.13094
ENSMUSG00000028453	24.6065	-1.30957	0.59894	0.0057401	0.0238409	significant	DOWN	no	644	1.62268
ENSMUSG00000021144	295.44	-1.30865	0.605506	0.00518473	0.0220383	significant	DOWN	no	541	1.65682
ENSMUSG00000032218	463.145	-1.30758	0.398297	0.000240844	0.00213823	significant	DOWN	no	230	2.66994
ENSMUSG00000042357	100.893	-1.30652	0.481209	0.00145868	0.00850799	significant	DOWN	no	728	2.07017
ENSMUSG00000031221	240.635	-1.30645	0.472455	0.000986793	0.00631242	significant	DOWN	no	423	2.1998
ENSMUSG00000025724	739.444	-1.30628	0.330687	2.00863e-05	0.000289018	significant	DOWN	no	480	3.53908
ENSMUSG00000004561	90.9472	-1.30504	0.461063	0.00108488	0.00679312	significant	DOWN	no	3	2.16793
ENSMUSG00000022125	117.112	-1.30332	0.479343	0.00144862	0.0084673	significant	DOWN	no	1292	2.07225
ENSMUSG00000004996	228.805	-1.30302	0.262946	1.03747e-07	3.49735e-06	significant	DOWN	no	1648	5.45626
ENSMUSG00000011884	242.934	-1.30128	0.491582	0.00151372	0.00874645	significant	DOWN	no	1012	2.05817
ENSMUSG00000040594	112.619	-1.3	0.321811	9.20946e-06	0.000153174	significant	DOWN	no	1610	3.81482
ENSMUSG00000062184	30.773	-1.29952	0.691744	0.0121419	0.041196	significant	DOWN	no	2261	1.38515
ENSMUSG00000026270	138.463	-1.2994	0.401619	0.000325468	0.00268219	significant	DOWN	no	406	2.57151
ENSMUSG00000039542	617.661	-1.29822	0.223108	1.56073e-09	9.80041e-08	significant	DOWN	no	3310	7.00876
ENSMUSG00000059040	2555.52	-1.29688	0.383914	0.000145559	0.00144277	significant	DOWN	no	354	2.8408
ENSMUSG00000037296	172.338	-1.29463	0.612029	0.00568592	0.0236695	significant	DOWN	no	1880	1.62581
ENSMUSG00000029326	77.1821	-1.29409	0.520824	0.00206847	0.0110256	significant	DOWN	no	465	1.9576
ENSMUSG00000052456	1091.03	-1.29405	0.437829	0.000581519	0.00420596	significant	DOWN	no	196	2.37613
ENSMUSG00000005470	276.748	-1.29401	0.332597	2.71366e-05	0.00037143	significant	DOWN	no	860	3.43012
ENSMUSG00000006599	491.561	-1.29307	0.37282	0.000118447	0.00122242	significant	DOWN	no	894	2.91278
ENSMUSG00000021785	12.0814	-1.29228	1.03912	0.0156441	0.0495135	significant	DOWN	no	895	1.30528
ENSMUSG00000015478	124.151	-1.29214	1.5156	0.0196329	0.0590765	not significant	unassigned	no	481	1.22858
ENSMUSG00000054648	141.976	-1.29159	0.257625	1.48155e-07	4.71431e-06	significant	DOWN	no	3679	5.32658
ENSMUSG00000040738	142.579	-1.29152	0.635116	0.00650249	0.0262004	significant	DOWN	no	87	1.58169
ENSMUSG00000029581	1229.55	-1.28936	0.27391	6.80633e-07	1.72296e-05	significant	DOWN	no	1090	4.76372
ENSMUSG00000067212	77.6885	-1.28883	0.387455	0.000216177	0.00196144	significant	DOWN	no	215	2.70743
ENSMUSG00000019303	90.585	-1.28878	0.389714	0.000240284	0.00213566	significant	DOWN	no	580	2.67047
ENSMUSG00000027822	22.2979	-1.28872	1.17151	0.0304593	0.0822087	not significant	unassigned	no	922	1.08508
ENSMUSG00000032633	69.9477	-1.28771	0.729691	0.0142647	0.0462168	significant	DOWN	no	1205	1.3352
ENSMUSG00000030946	86.9618	-1.28756	0.415534	0.000211192	0.00192496	significant	DOWN	no	735	2.71558
ENSMUSG00000008305	84.2305	-1.28633	0.428211	0.000594083	0.00428766	significant	DOWN	no	610	2.36778
ENSMUSG00000018770	4769.86	-1.28577	0.528942	0.002669	0.0133883	significant	DOWN	no	149	1.87328
ENSMUSG00000019961	944.989	-1.28499	0.362278	8.91766e-05	0.000968497	significant	DOWN	no	1908	3.0139
ENSMUSG00000109336	341.13	-1.2842	0.466227	0.00123607	0.00750515	significant	DOWN	no	2070	2.12464
ENSMUSG00000024764	224.266	-1.2835	0.415012	0.00040597	0.00318302	significant	DOWN	no	2424	2.49716
ENSMUSG00000030283	29.5248	-1.28345	0.689011	0.0105742	0.0373275	significant	DOWN	no	7242	1.42797
ENSMUSG00000035958	131.813	-1.28267	0.42951	0.000733001	0.00504179	significant	DOWN	no	794	2.29742
ENSMUSG00000039187	42.4419	-1.28249	0.531175	0.00335802	0.0159459	significant	DOWN	no	625	1.79735
ENSMUSG00000030087	25.0407	-1.28184	0.933878	0.0242711	0.0690144	not significant	unassigned	no	953	1.16106
ENSMUSG00000060743	2109.87	-1.2817	0.396834	0.000254296	0.00222249	significant	DOWN	no	2248	2.65316
ENSMUSG00000036009	21.1422	-1.2817	1.3507	0.0309191	0.0829727	not significant	unassigned	no	174	1.08106
ENSMUSG00000109865	490.314	-1.2808	0.375265	0.000129724	0.00131647	significant	DOWN	no	144	2.88059
ENSMUSG00000059552	300.315	-1.28051	0.453799	0.00100287	0.00638227	significant	DOWN	no	445	2.19502
ENSMUSG00000072082	525.105	-1.27938	0.207553	1.45815e-10	1.23345e-08	significant	DOWN	no	1703	7.90888
ENSMUSG00000059796	2916.79	-1.27928	0.402676	0.000299844	0.00251297	significant	DOWN	no	540	2.59981
ENSMUSG00000071528	1285.48	-1.27838	0.485974	0.00166595	0.0093871	significant	DOWN	no	102	2.02747
ENSMUSG00000031939	2159.84	-1.27523	0.31921	1.67941e-05	0.00024942	significant	DOWN	no	86	3.60307
ENSMUSG00000006373	329.376	-1.27501	0.413482	0.000442404	0.00342909	significant	DOWN	no	1191	2.46482
ENSMUSG00000028179	30.4653	-1.27374	0.685398	0.0130369	0.0433472	significant	DOWN	no	574	1.36304
ENSMUSG00000001946	187.268	-1.27294	0.352824	5.89939e-05	0.000695015	significant	DOWN	no	540	3.15801
ENSMUSG00000070047	178.621	-1.27214	0.691384	0.00986357	0.0354906	significant	DOWN	no	851	1.44989
ENSMUSG00000025034	200.315	-1.27071	0.474339	0.00155857	0.00892608	significant	DOWN	no	1185	2.04934
ENSMUSG00000037058	524.396	-1.27051	0.434172	0.000654148	0.00460643	significant	DOWN	no	934	2.33664
ENSMUSG00000039048	96.4221	-1.26871	0.507371	0.00320799	0.0154271	significant	DOWN	no	918	1.81171
ENSMUSG00000024370	276.595	-1.26793	0.391449	0.000313166	0.00260061	significant	DOWN	no	2314	2.58492
ENSMUSG00000032563	184.876	-1.26682	0.382405	0.000248155	0.00218604	significant	DOWN	no	2746	2.66034
ENSMUSG00000034203	670.454	-1.26674	0.292915	4.29303e-06	8.20011e-05	significant	DOWN	no	2846	4.08618
ENSMUSG00000066232	534.36	-1.26604	0.386221	0.000221132	0.00200092	significant	DOWN	no	1498	2.69877
ENSMUSG00000005846	2467.57	-1.26522	0.288375	2.62371e-06	5.4222e-05	significant	DOWN	no	513	4.26582
ENSMUSG00000022099	154.731	-1.26439	0.373455	0.00012663	0.00129085	significant	DOWN	no	2559	2.88912
ENSMUSG00000025785	351.025	-1.26394	0.508803	0.00268468	0.0134421	significant	DOWN	no	129	1.87153
ENSMUSG00000007907	4.51845	-1.26291	2.32346	0.0448121	0.109196	not significant	unassigned	no	149	0.961794
ENSMUSG00000028410	1741.98	-1.26158	0.349086	6.41857e-05	0.000742689	significant	DOWN	no	2021	3.12919
ENSMUSG00000015134	125.214	-1.26092	0.570719	0.00597383	0.0246122	significant	DOWN	no	550	1.60885
ENSMUSG00000041684	49.6912	-1.26045	0.511882	0.00184614	0.0101015	significant	DOWN	no	1631	1.99562
ENSMUSG00000027166	38.7859	-1.2603	0.723596	0.013914	0.0454751	significant	DOWN	no	258	1.34223
ENSMUSG00000021048	477.274	-1.25928	0.474292	0.00169909	0.0095187	significant	DOWN	no	223	2.02142
ENSMUSG00000000708	230.734	-1.25914	0.4505	0.000942233	0.00611061	significant	DOWN	no	85	2.21392
ENSMUSG00000025068	186.576	-1.25877	0.31712	1.58718e-05	0.000238336	significant	DOWN	no	493	3.62281
ENSMUSG00000031953	58.3741	-1.25872	0.754045	0.0146868	0.0472749	significant	DOWN	no	3331	1.32537
ENSMUSG00000023066	36.404	-1.25762	0.557148	0.00470563	0.0204748	significant	DOWN	no	415	1.68878
ENSMUSG00000051329	112.536	-1.2568	0.340538	6.55945e-05	0.000755141	significant	DOWN	no	827	3.12197
ENSMUSG00000019868	82.2821	-1.25662	0.940629	0.0233531	0.0670981	not significant	unassigned	no	948	1.17329
ENSMUSG00000042590	130.274	-1.2558	0.352686	7.27972e-05	0.000822077	significant	DOWN	no	1195	3.08509
ENSMUSG00000061104	488.118	-1.25537	0.324485	2.82775e-05	0.000382435	significant	DOWN	no	255	3.41744
ENSMUSG00000000028	118.791	-1.25509	0.479612	0.00184513	0.0101	significant	DOWN	no	127	1.99568
ENSMUSG00000000561	1057.5	-1.25389	0.355858	9.51881e-05	0.00101996	significant	DOWN	no	2441	2.99142
ENSMUSG00000074825	73.2652	-1.25241	0.403202	0.00036471	0.00293384	significant	DOWN	no	2693	2.53256
ENSMUSG00000034071	12.8918	-1.25069	0.700258	0.0138137	0.0452232	significant	DOWN	no	240	1.34464
ENSMUSG00000003824	380.749	-1.25047	0.235975	1.57486e-08	7.29525e-07	significant	DOWN	no	1045	6.13696
ENSMUSG00000025421	70.4671	-1.24954	0.602286	0.00628959	0.0256231	significant	DOWN	no	2191	1.59137
ENSMUSG00000021576	208.678	-1.24931	0.505261	0.00257413	0.0130397	significant	DOWN	no	444	1.88473
ENSMUSG00000021775	83.249	-1.24843	0.319427	1.97191e-05	0.000285393	significant	DOWN	no	2634	3.54456
ENSMUSG00000045427	275.414	-1.24799	0.503758	0.00300024	0.0146874	significant	DOWN	no	806	1.83306
ENSMUSG00000027447	307.319	-1.24652	0.484232	0.00208518	0.011067	significant	DOWN	no	241	1.95597
ENSMUSG00000010095	1347.18	-1.24601	0.485349	0.00206204	0.0110083	significant	DOWN	no	844	1.95828
ENSMUSG00000090150	17.3568	-1.24555	1.0268	0.031715	0.0845423	not significant	unassigned	no	1032	1.07293
ENSMUSG00000026708	119.941	-1.24537	0.355364	0.000161817	0.00156519	significant	DOWN	no	737	2.80543
ENSMUSG00000016382	139.246	-1.24485	0.372632	0.00024125	0.00214045	significant	DOWN	no	1116	2.6695
ENSMUSG00000035529	84.4971	-1.24484	0.617297	0.0103792	0.0368851	significant	DOWN	no	1167	1.43315
ENSMUSG00000026192	782.359	-1.24429	0.230584	2.21153e-08	9.62263e-07	significant	DOWN	no	963	6.01671
ENSMUSG00000045751	243.111	-1.24412	0.418448	0.000852862	0.00564115	significant	DOWN	no	307	2.24863
ENSMUSG00000028681	46.8077	-1.24385	0.81963	0.0213153	0.0627752	not significant	unassigned	no	744	1.20221
ENSMUSG00000007739	1294.27	-1.24249	0.468679	0.00167028	0.00940758	significant	DOWN	no	632	2.02652
ENSMUSG00000020528	122.828	-1.24181	0.705218	0.0138263	0.0452318	significant	DOWN	no	497	1.34456
ENSMUSG00000019796	32.3307	-1.2411	0.575488	0.00618484	0.0252947	significant	DOWN	no	1833	1.59697
ENSMUSG00000020280	67.3449	-1.23933	0.422505	0.000876574	0.00578394	significant	DOWN	no	1520	2.23778
ENSMUSG00000027601	217.509	-1.2377	0.338931	5.5966e-05	0.000665097	significant	DOWN	no	1714	3.17712
ENSMUSG00000019970	1349.59	-1.23744	0.3324	3.88841e-05	0.000493541	significant	DOWN	no	1079	3.30668
ENSMUSG00000085793	15.807	-1.23682	1.06936	0.0232122	0.066792	not significant	unassigned	no	1831	1.17528
ENSMUSG00000033257	168.492	-1.23629	0.282583	3.30052e-06	6.58123e-05	significant	DOWN	no	6034	4.18169
ENSMUSG00000027379	215.566	-1.2362	0.433686	0.000797034	0.0053472	significant	DOWN	no	121	2.27187
ENSMUSG00000058290	231.285	-1.23615	0.299088	9.01e-06	0.000150931	significant	DOWN	no	145	3.82122
ENSMUSG00000006676	261.024	-1.23531	0.408551	0.000478276	0.00363484	significant	DOWN	no	384	2.43951
ENSMUSG00000030224	852.33	-1.23486	0.307814	1.58727e-05	0.000238336	significant	DOWN	no	1323	3.62281
ENSMUSG00000049872	11.4016	-1.23485	0.876662	0.0220006	0.0642148	not significant	unassigned	no	4314	1.19237
ENSMUSG00000053654	13.7371	-1.23428	0.784988	0.0182191	0.0557461	not significant	unassigned	no	186	1.25379
ENSMUSG00000032434	91.0354	-1.23423	0.736216	0.0139182	0.045478	significant	DOWN	no	2771	1.3422
ENSMUSG00000052566	287.028	-1.23298	0.439066	0.00117997	0.00724174	significant	DOWN	no	341	2.14016
ENSMUSG00000020363	136.752	-1.23281	0.318524	3.04142e-05	0.000407689	significant	DOWN	no	851	3.38967
ENSMUSG00000079003	412.869	-1.23244	0.326084	4.49503e-05	0.000559578	significant	DOWN	no	537	3.25214
ENSMUSG00000026750	1133.39	-1.23148	0.473342	0.00191928	0.010418	significant	DOWN	no	144	1.98222
ENSMUSG00000025374	158.396	-1.23133	0.272767	1.49389e-06	3.31897e-05	significant	DOWN	no	332	4.479
ENSMUSG00000024537	208.796	-1.23113	0.665582	0.012003	0.0407756	significant	DOWN	no	187	1.3896
ENSMUSG00000020056	116.553	-1.23042	0.845208	0.0195676	0.058952	not significant	unassigned	no	321	1.2295
ENSMUSG00000025857	94.3652	-1.22913	0.483709	0.00226465	0.0117719	significant	DOWN	no	867	1.92915
ENSMUSG00000038002	73.6447	-1.22799	0.652133	0.0113853	0.0392648	significant	DOWN	no	3559	1.406
ENSMUSG00000052926	402.275	-1.2279	0.246989	1.2393e-07	4.06701e-06	significant	DOWN	no	1116	5.39072
ENSMUSG00000079435	1829.39	-1.22468	1.64054	0.0206122	0.0611852	not significant	unassigned	no	102	1.21335
ENSMUSG00000021707	340.166	-1.22147	0.270102	1.0449e-06	2.46203e-05	significant	DOWN	no	4253	4.60871
ENSMUSG00000045757	40.3345	-1.22113	0.802351	0.0245236	0.0695662	not significant	unassigned	no	997	1.1576
ENSMUSG00000038697	331.803	-1.22028	0.578886	0.00709129	0.02788	significant	DOWN	no	994	1.55471
ENSMUSG00000026032	776.346	-1.21997	1.21726	0.0248305	0.0701883	not significant	unassigned	no	162	1.15374
ENSMUSG00000022003	207.703	-1.21916	0.519012	0.00409067	0.0184716	significant	DOWN	no	2535	1.7335
ENSMUSG00000015605	26.7053	-1.21828	3.92419	0.011208	0.0388796	significant	DOWN	no	757	1.41028
ENSMUSG00000004897	3209.25	-1.21784	0.292395	7.47346e-06	0.000130656	significant	DOWN	no	1227	3.88387
ENSMUSG00000030313	1266.98	-1.2175	0.499804	0.00304216	0.0148552	significant	DOWN	no	5638	1.82812
ENSMUSG00000036275	54.7858	-1.2172	0.845337	0.0234345	0.0672471	not significant	unassigned	no	1655	1.17233
ENSMUSG00000024833	207.667	-1.21688	0.479161	0.00289763	0.0142913	significant	DOWN	no	323	1.84493
ENSMUSG00000034911	52.0276	-1.21679	0.464457	0.00139824	0.0082507	significant	DOWN	no	1522	2.08351
ENSMUSG00000072872	485.565	-1.21618	0.454229	0.00165691	0.00934773	significant	DOWN	no	3611	2.02929
ENSMUSG00000026112	276.866	-1.21609	0.424061	0.000997722	0.00635819	significant	DOWN	no	3505	2.19667
ENSMUSG00000020525	105.084	-1.21577	0.302703	1.5208e-05	0.000230387	significant	DOWN	no	876	3.63754
ENSMUSG00000046897	241.114	-1.21484	0.312831	2.97093e-05	0.000400924	significant	DOWN	no	2924	3.39694
ENSMUSG00000058446	138.185	-1.21432	0.456821	0.00175833	0.00977814	significant	DOWN	no	5045	2.00974
ENSMUSG00000020738	1289.44	-1.21414	0.365038	0.000196871	0.00181652	significant	DOWN	no	608	2.74076
ENSMUSG00000023826	47.5205	-1.214	0.394921	0.00061801	0.00439154	significant	DOWN	no	1711	2.35738
ENSMUSG00000024735	768.705	-1.2125	0.328012	5.61756e-05	0.000666461	significant	DOWN	no	4430	3.17623
ENSMUSG00000032381	119.723	-1.21186	0.541172	0.00599152	0.0246596	significant	DOWN	no	524	1.60801
ENSMUSG00000060288	460.847	-1.21118	0.288489	8.37863e-06	0.000142814	significant	DOWN	no	174	3.84523
ENSMUSG00000053317	843.329	-1.21113	0.430942	0.0010696	0.00672838	significant	DOWN	no	183	2.17209
ENSMUSG00000031730	265.194	-1.21036	0.218689	1.07094e-08	5.38196e-07	significant	DOWN	no	2789	6.26906
ENSMUSG00000037833	17.8546	-1.20959	0.696698	0.0136713	0.044854	significant	DOWN	no	2082	1.3482
ENSMUSG00000024048	950.408	-1.2091	0.662304	0.0114174	0.0392962	significant	DOWN	no	959	1.40565
ENSMUSG00000035125	90.0476	-1.20792	0.403513	0.00076491	0.00520345	significant	DOWN	no	1847	2.28371
ENSMUSG00000026360	5.37309	-1.20759	1.18911	0.0366757	0.0945102	not significant	unassigned	no	2345	1.02452
ENSMUSG00000027900	25.0227	-1.20721	0.811215	0.0268181	0.0744164	not significant	unassigned	no	1163	1.12833
ENSMUSG00000013155	153.427	-1.20678	0.435119	0.00113184	0.00701615	significant	DOWN	no	371	2.1539
ENSMUSG00000022427	499.535	-1.2063	0.423995	0.00105212	0.00663895	significant	DOWN	no	1112	2.1779
ENSMUSG00000067919	297.147	-1.20515	0.359072	0.000257182	0.00224252	significant	DOWN	no	1683	2.64926
ENSMUSG00000078812	5065.92	-1.20354	0.326835	5.39834e-05	0.000646614	significant	DOWN	no	628	3.18936
ENSMUSG00000055917	152.589	-1.20266	0.461079	0.00230427	0.0119322	significant	DOWN	no	674	1.92328
ENSMUSG00000005718	126.12	-1.202	0.354182	0.000114366	0.00119022	significant	DOWN	no	895	2.92437
ENSMUSG00000038533	75.1225	-1.20076	0.519489	0.00518104	0.0220295	significant	DOWN	no	4179	1.65699
ENSMUSG00000042032	204.219	-1.19996	0.369015	0.000248315	0.00218604	significant	DOWN	no	713	2.66034
ENSMUSG00000023764	41.4483	-1.19761	0.45229	0.00212553	0.0112287	significant	DOWN	no	403	1.94967
ENSMUSG00000031422	948.278	-1.19604	0.451589	0.00184369	0.0100962	significant	DOWN	no	672	1.99584
ENSMUSG00000025050	207.183	-1.196	0.304548	1.96466e-05	0.000284646	significant	DOWN	no	1015	3.54569
ENSMUSG00000040731	973.592	-1.19487	0.345151	0.000131729	0.00132988	significant	DOWN	no	1791	2.87619
ENSMUSG00000001053	168.488	-1.19413	0.352462	0.000240397	0.00213566	significant	DOWN	no	561	2.67047
ENSMUSG00000092416	109.912	-1.19171	0.28826	8.27762e-06	0.000141624	significant	DOWN	no	1606	3.84886
ENSMUSG00000074867	12.7741	-1.19156	0.691096	0.0173881	0.0537589	not significant	unassigned	no	202	1.26955
ENSMUSG00000058076	341.304	-1.18839	0.630069	0.0102602	0.0365786	significant	DOWN	no	2639	1.43677
ENSMUSG00000029012	227.422	-1.18619	0.289055	1.50814e-05	0.000228979	significant	DOWN	no	686	3.6402
ENSMUSG00000040483	112.05	-1.18589	0.630398	0.0132501	0.0438631	significant	DOWN	no	1730	1.3579
ENSMUSG00000041130	237.711	-1.18445	0.408561	0.000970826	0.00625434	significant	DOWN	no	557	2.20382
ENSMUSG00000098905	45.4605	-1.18326	0.396232	0.000581527	0.00420596	significant	DOWN	no	3669	2.37613
ENSMUSG00000034121	72.4906	-1.18096	0.599077	0.0123167	0.0416324	significant	DOWN	no	781	1.38057
ENSMUSG00000024800	121.961	-1.18057	0.440631	0.00175547	0.00977022	significant	DOWN	no	335	2.0101
ENSMUSG00000024376	365.481	-1.18019	0.317468	4.95819e-05	0.000604526	significant	DOWN	no	1018	3.21859
ENSMUSG00000020650	77.8705	-1.18004	0.46933	0.00344519	0.0162522	significant	DOWN	no	984	1.78909
ENSMUSG00000022723	142.474	-1.17878	0.296981	2.14818e-05	0.000305068	significant	DOWN	no	1512	3.5156
ENSMUSG00000023094	133.215	-1.1784	0.39117	0.000819167	0.00546606	significant	DOWN	no	624	2.26233
ENSMUSG00000047604	25.5357	-1.17748	0.698445	0.0146417	0.047174	significant	DOWN	no	1247	1.3263
ENSMUSG00000029405	2036.04	-1.17651	0.317775	5.15287e-05	0.000623241	significant	DOWN	no	1067	3.20534
ENSMUSG00000037474	231.191	-1.17628	0.275909	4.39415e-06	8.3626e-05	significant	DOWN	no	1986	4.07766
ENSMUSG00000034190	134.014	-1.17614	0.745545	0.0203625	0.0605494	not significant	unassigned	no	1251	1.21789
ENSMUSG00000058755	5.95783	-1.17572	2.13061	0.023725	0.0678662	not significant	unassigned	no	1020	1.16835
ENSMUSG00000049396	122.46	-1.1756	0.553248	0.00809467	0.0307421	significant	DOWN	no	189	1.51227
ENSMUSG00000024234	87.1064	-1.17552	0.400268	0.000998617	0.00635819	significant	DOWN	no	866	2.19667
ENSMUSG00000030061	298.782	-1.17486	0.395339	0.000763576	0.00519957	significant	DOWN	no	1113	2.28403
ENSMUSG00000011257	1534.07	-1.1748	0.298084	2.06847e-05	0.00029622	significant	DOWN	no	413	3.52839
ENSMUSG00000021028	29.1016	-1.17458	0.920901	0.0269374	0.0746715	not significant	unassigned	no	395	1.12685
ENSMUSG00000016526	199.806	-1.17349	0.35559	0.000253631	0.0022185	significant	DOWN	no	1222	2.65394
ENSMUSG00000028911	213.565	-1.1728	0.591433	0.00783176	0.0299357	significant	DOWN	no	637	1.52381
ENSMUSG00000022300	465.035	-1.17228	0.48942	0.00400356	0.0181567	significant	DOWN	no	99	1.74096
ENSMUSG00000042354	2482.5	-1.17215	0.212226	9.78245e-09	4.95268e-07	significant	DOWN	no	121	6.30516
ENSMUSG00000096696	195.782	-1.17004	0.421974	0.00160532	0.00910571	significant	DOWN	no	965	2.04069
ENSMUSG00000059060	14.0093	-1.16936	0.706095	0.0202332	0.0603363	not significant	unassigned	no	735	1.21942
ENSMUSG00000022124	32.7125	-1.16874	0.748344	0.0189567	0.0574993	not significant	unassigned	no	2631	1.24034
ENSMUSG00000044991	33.5098	-1.16858	0.434345	0.00182158	0.0100275	significant	DOWN	no	403	1.99881
ENSMUSG00000030960	41.0499	-1.16815	1.01776	0.0263627	0.0735123	not significant	unassigned	no	310	1.13364
ENSMUSG00000034263	73.3319	-1.1675	0.685357	0.0178857	0.0550103	not significant	unassigned	no	880	1.25956
ENSMUSG00000040749	81.6041	-1.16543	0.59903	0.00979402	0.0353243	significant	DOWN	no	532	1.45193
ENSMUSG00000040139	132.426	-1.16497	0.627638	0.012241	0.0414461	significant	DOWN	no	751	1.38252
ENSMUSG00000021391	127.784	-1.16478	0.376229	0.000474108	0.00360921	significant	DOWN	no	190	2.44259
ENSMUSG00000028718	35.538	-1.16427	0.411524	0.00101022	0.00642005	significant	DOWN	no	1236	2.19246
ENSMUSG00000012443	311.09	-1.1641	0.221862	3.66673e-08	1.44745e-06	significant	DOWN	no	1472	5.8394
ENSMUSG00000038542	146.706	-1.16382	0.35666	0.000315225	0.00261293	significant	DOWN	no	1014	2.58287
ENSMUSG00000045658	87.6405	-1.16217	0.47897	0.00343918	0.016234	significant	DOWN	no	1738	1.78957
ENSMUSG00000044496	144.244	-1.16112	0.504461	0.00544433	0.0229129	significant	DOWN	no	699	1.63992
ENSMUSG00000040325	384.389	-1.16094	0.401719	0.000807898	0.00541208	significant	DOWN	no	1003	2.26664
ENSMUSG00000028577	398.243	-1.16064	0.34714	0.000248693	0.00218795	significant	DOWN	no	183	2.65996
ENSMUSG00000030922	6.17943	-1.16062	1.1057	0.04085	0.102174	not significant	unassigned	no	502	0.990661
ENSMUSG00000022820	580.793	-1.16012	0.438011	0.00204987	0.0109522	significant	DOWN	no	490	1.9605
ENSMUSG00000028409	578.522	-1.15919	0.349995	0.000250418	0.00219745	significant	DOWN	no	758	2.65808
ENSMUSG00000036810	151.525	-1.15898	0.521984	0.00510888	0.0217771	significant	DOWN	no	1323	1.662
ENSMUSG00000056820	170.24	-1.15812	0.744358	0.0200333	0.0599318	not significant	unassigned	no	1321	1.22234
ENSMUSG00000031935	205.607	-1.15619	0.420286	0.00162556	0.00920136	significant	DOWN	no	1879	2.03615
ENSMUSG00000046152	70.897	-1.15459	0.413349	0.00118061	0.00724174	significant	DOWN	no	1608	2.14016
ENSMUSG00000032892	730.105	-1.15438	0.210103	8.51335e-09	4.39179e-07	significant	DOWN	no	140	6.35736
ENSMUSG00000020091	1070.24	-1.15389	0.400461	0.000981343	0.00628345	significant	DOWN	no	5309	2.2018
ENSMUSG00000041734	20.2162	-1.15379	0.608249	0.0112616	0.0389697	significant	DOWN	no	4554	1.40927
ENSMUSG00000031402	117.275	-1.15365	0.42621	0.00126805	0.00766854	significant	DOWN	no	937	2.11529
ENSMUSG00000019297	304.052	-1.15314	0.336832	0.000190293	0.00177386	significant	DOWN	no	1705	2.75108
ENSMUSG00000020803	516.391	-1.15297	0.306497	5.06228e-05	0.000614467	significant	DOWN	no	535	3.2115
ENSMUSG00000026564	5.08069	-1.15294	1.61166	0.0407912	0.102083	not significant	unassigned	no	480	0.991047
ENSMUSG00000024423	493.483	-1.15291	0.222135	6.27743e-08	2.31687e-06	significant	DOWN	no	2395	5.6351
ENSMUSG00000023892	20.2474	-1.15228	0.860352	0.0282756	0.0775998	not significant	unassigned	no	120	1.11014
ENSMUSG00000006273	1273.11	-1.15143	0.522862	0.00593914	0.024533	significant	DOWN	no	1145	1.61025
ENSMUSG00000014980	123.105	-1.15036	0.533098	0.00758928	0.0292524	significant	DOWN	no	531	1.53384
ENSMUSG00000005892	811.951	-1.14986	0.284314	1.19856e-05	0.000190026	significant	DOWN	no	505	3.72119
ENSMUSG00000021714	128.644	-1.14939	0.265038	4.47697e-06	8.46832e-05	significant	DOWN	no	257	4.0722
ENSMUSG00000023068	266.951	-1.14918	0.634497	0.0143444	0.0464316	significant	DOWN	no	3519	1.33319
ENSMUSG00000022864	284.476	-1.14876	0.280074	1.4698e-05	0.000224409	significant	DOWN	no	4783	3.64896
ENSMUSG00000060538	47.4463	-1.148	0.409269	0.00142788	0.00837864	significant	DOWN	no	55	2.07683
ENSMUSG00000079614	240.054	-1.14785	0.514625	0.0065394	0.026274	significant	DOWN	no	2328	1.58047
ENSMUSG00000022742	1387.22	-1.14781	0.662926	0.014982	0.047894	significant	DOWN	no	1632	1.31972
ENSMUSG00000068457	38.2559	-1.14744	0.410439	0.00134251	0.0079831	significant	DOWN	no	1689	2.09783
ENSMUSG00000024527	201.293	-1.14631	0.421518	0.00174319	0.00972387	significant	DOWN	no	517	2.01216
ENSMUSG00000001440	2146.25	-1.14597	0.225525	1.07467e-07	3.60491e-06	significant	DOWN	no	2968	5.44311
ENSMUSG00000050211	6.59435	-1.14591	1.0445	0.0397454	0.100314	not significant	unassigned	no	1424	0.99864
ENSMUSG00000037722	176.196	-1.14529	0.390095	0.000900362	0.00590941	significant	DOWN	no	2008	2.22846
ENSMUSG00000024525	535.977	-1.14514	0.27036	4.40486e-06	8.3626e-05	significant	DOWN	no	3965	4.07766
ENSMUSG00000028140	155.962	-1.14488	0.408877	0.00135835	0.0080607	significant	DOWN	no	791	2.09363
ENSMUSG00000030647	748.707	-1.14477	0.394961	0.00101653	0.00645116	significant	DOWN	no	137	2.19036
ENSMUSG00000037544	181.246	-1.14437	0.29457	3.1041e-05	0.000413242	significant	DOWN	no	240	3.3838
ENSMUSG00000039183	335.441	-1.14378	0.23466	3.95736e-07	1.08441e-05	significant	DOWN	no	704	4.96481
ENSMUSG00000011267	264.835	-1.14318	0.301895	3.30936e-05	0.000434202	significant	DOWN	no	100	3.36231
ENSMUSG00000028354	41.0754	-1.14217	0.540082	0.00927191	0.0339565	significant	DOWN	no	1487	1.46908
ENSMUSG00000024459	61.5664	-1.14166	0.474263	0.00306631	0.0149303	significant	DOWN	no	126	1.82593
ENSMUSG00000041319	273.52	-1.14162	0.351273	0.000368784	0.00295613	significant	DOWN	no	191	2.52928
ENSMUSG00000027203	1094.4	-1.14149	0.323936	9.60116e-05	0.00102636	significant	DOWN	no	338	2.9887
ENSMUSG00000021710	149.815	-1.14138	0.303215	5.34696e-05	0.000641304	significant	DOWN	no	1892	3.19294
ENSMUSG00000021972	31.4955	-1.14129	0.64996	0.0140955	0.0458703	significant	DOWN	no	1820	1.33847
ENSMUSG00000026355	733.895	-1.1405	0.425573	0.00184252	0.0100962	significant	DOWN	no	348	1.99584
ENSMUSG00000027774	203.774	-1.13969	0.432432	0.0022375	0.0116798	significant	DOWN	no	1682	1.93257
ENSMUSG00000028322	70.0652	-1.13941	1.95412	0.0224737	0.0652043	not significant	unassigned	no	217	1.18572
ENSMUSG00000059895	137.726	-1.13931	0.285823	1.42545e-05	0.000218372	significant	DOWN	no	1855	3.6608
ENSMUSG00000041431	1406.69	-1.13906	0.243056	6.70674e-07	1.70091e-05	significant	DOWN	no	1031	4.76932
ENSMUSG00000025871	133.737	-1.13786	0.686346	0.0193433	0.0584246	not significant	unassigned	no	1397	1.2334
ENSMUSG00000027845	40.3743	-1.13746	0.609433	0.0114011	0.0392794	significant	DOWN	no	2366	1.40583
ENSMUSG00000020330	588.093	-1.13736	0.243805	6.05456e-07	1.57061e-05	significant	DOWN	no	1447	4.80393
ENSMUSG00000060206	251.753	-1.13637	0.359692	0.000347579	0.00281934	significant	DOWN	no	2693	2.54985
ENSMUSG00000037674	187.234	-1.13407	0.487964	0.00528614	0.0223786	significant	DOWN	no	3031	1.65017
ENSMUSG00000025001	1608.13	-1.13394	0.196548	2.32147e-09	1.39278e-07	significant	DOWN	no	3227	6.85612
ENSMUSG00000060427	26.2842	-1.13382	0.7181	0.0197914	0.0593828	not significant	unassigned	no	560	1.22634
ENSMUSG00000022788	156.403	-1.13363	0.500623	0.00660784	0.0264917	significant	DOWN	no	5649	1.57689
ENSMUSG00000022420	67.7921	-1.1335	0.410039	0.00129927	0.00778819	significant	DOWN	no	432	2.10856
ENSMUSG00000022390	111.425	-1.13316	0.463334	0.00436044	0.0193499	significant	DOWN	no	2498	1.71332
ENSMUSG00000000127	154.407	-1.13215	0.407489	0.00158652	0.00901884	significant	DOWN	no	449	2.04485
ENSMUSG00000001604	551.898	-1.13117	0.28487	1.51165e-05	0.000229256	significant	DOWN	no	113	3.63968
ENSMUSG00000047250	5.75537	-1.13045	1.43692	0.0501109	0.118483	not significant	unassigned	no	924	0.926345
ENSMUSG00000042388	103.035	-1.1303	0.4667	0.00369441	0.0171128	significant	DOWN	no	657	1.76668
ENSMUSG00000047030	137.68	-1.12988	0.468114	0.0046202	0.020226	significant	DOWN	no	2220	1.69409
ENSMUSG00000028796	58.735	-1.12932	0.884335	0.0340513	0.0893019	not significant	unassigned	no	1230	1.04914
ENSMUSG00000008575	328.847	-1.12892	0.217893	5.23495e-08	1.99189e-06	significant	DOWN	no	6512	5.70073
ENSMUSG00000055850	501.06	-1.12879	0.43768	0.00259186	0.0131075	significant	DOWN	no	872	1.88248
ENSMUSG00000033752	128.696	-1.12594	0.372954	0.000482956	0.00365816	significant	DOWN	no	138	2.43674
ENSMUSG00000035764	100.872	-1.12544	0.572828	0.0104003	0.036905	significant	DOWN	no	2974	1.43291
ENSMUSG00000035557	18.6917	-1.12433	0.670116	0.0129904	0.0432453	significant	DOWN	no	188	1.36406
ENSMUSG00000027618	60.7181	-1.12422	0.534241	0.0089526	0.0331319	significant	DOWN	no	87	1.47975
ENSMUSG00000056612	1015.44	-1.12407	0.277926	1.40704e-05	0.000215793	significant	DOWN	no	277	3.66596
ENSMUSG00000034024	1890.48	-1.1218	0.336342	0.000225983	0.00203549	significant	DOWN	no	226	2.69133
ENSMUSG00000061024	494.62	-1.12133	0.337944	0.000268011	0.00230287	significant	DOWN	no	837	2.63773
ENSMUSG00000071645	118.235	-1.12079	0.343969	0.000402166	0.00316595	significant	DOWN	no	53	2.4995
ENSMUSG00000030766	79.9026	-1.12075	0.394678	0.000971449	0.0062546	significant	DOWN	no	899	2.2038
ENSMUSG00000039246	56.0334	-1.12039	0.56391	0.0115879	0.0396821	significant	DOWN	no	801	1.40141
ENSMUSG00000021807	734.131	-1.11996	0.439985	0.00279968	0.0139156	significant	DOWN	no	735	1.8565
ENSMUSG00000009293	118.259	-1.11976	0.733397	0.0245963	0.0696826	not significant	unassigned	no	1437	1.15688
ENSMUSG00000041966	124.815	-1.1197	0.310109	8.21955e-05	0.000905238	significant	DOWN	no	5932	3.04324
ENSMUSG00000004069	135.575	-1.11919	0.553909	0.00991997	0.0356277	significant	DOWN	no	1108	1.44821
ENSMUSG00000026646	118.936	-1.11801	0.383869	0.00115668	0.00713539	significant	DOWN	no	2811	2.14658
ENSMUSG00000060121	129.586	-1.11741	0.362563	0.00046114	0.0035418	significant	DOWN	no	697	2.45078
ENSMUSG00000018583	2969.34	-1.11704	0.326304	0.000157884	0.00153668	significant	DOWN	no	5173	2.81342
ENSMUSG00000030031	109.692	-1.11634	0.594084	0.0151718	0.0482995	significant	DOWN	no	2853	1.31606
ENSMUSG00000053536	143.304	-1.11582	0.68774	0.0205885	0.0611282	not significant	unassigned	no	2108	1.21376
ENSMUSG00000023940	535.129	-1.11474	0.240463	7.00231e-07	1.76601e-05	significant	DOWN	no	1817	4.75301
ENSMUSG00000029090	86.6144	-1.1146	0.670863	0.0179791	0.0552477	not significant	unassigned	no	319	1.25769
ENSMUSG00000025626	129.592	-1.11446	0.39673	0.00142853	0.00837864	significant	DOWN	no	3038	2.07683
ENSMUSG00000024104	586.802	-1.11441	0.328321	0.000168716	0.00161998	significant	DOWN	no	215	2.79049
ENSMUSG00000027079	99.2932	-1.11338	0.463655	0.00458489	0.0201424	significant	DOWN	no	649	1.69589
ENSMUSG00000063445	137.295	-1.11285	0.267302	1.05243e-05	0.000170226	significant	DOWN	no	1368	3.76898
ENSMUSG00000048701	184.017	-1.11244	0.589604	0.0134869	0.0444527	significant	DOWN	no	3925	1.3521
ENSMUSG00000049489	68.7648	-1.11159	0.632587	0.017147	0.0531707	not significant	unassigned	no	407	1.27433
ENSMUSG00000029097	60.6291	-1.11126	0.461877	0.00311627	0.0151087	significant	DOWN	no	1626	1.82077
ENSMUSG00000028690	64.312	-1.11094	0.349915	0.000368748	0.00295613	significant	DOWN	no	1181	2.52928
ENSMUSG00000034758	12.6962	-1.11067	0.69123	0.0166852	0.0520824	not significant	unassigned	no	228	1.28331
ENSMUSG00000032350	341.391	-1.11059	0.335878	0.000305023	0.00254673	significant	DOWN	no	1237	2.59402
ENSMUSG00000016984	183.72	-1.11049	0.267598	6.74953e-06	0.000120791	significant	DOWN	no	1473	3.91797
ENSMUSG00000018446	1592.4	-1.11008	0.388454	0.00105246	0.00663895	significant	DOWN	no	262	2.1779
ENSMUSG00000062270	3876.73	-1.10948	0.529375	0.00787251	0.0300661	significant	DOWN	no	656	1.52192
ENSMUSG00000046591	168.293	-1.10937	0.264658	7.22019e-06	0.000127208	significant	DOWN	no	1388	3.89549
ENSMUSG00000058093	66.4419	-1.10915	0.406332	0.002016	0.0108232	significant	DOWN	no	1571	1.96564
ENSMUSG00000053581	26.2507	-1.10866	0.680558	0.0267931	0.0743621	not significant	unassigned	no	2331	1.12865
ENSMUSG00000064356	804.796	-1.10857	0.241216	1.54564e-06	3.41168e-05	significant	DOWN	no	3	4.46703
ENSMUSG00000040331	456.908	-1.10811	0.33568	0.000281446	0.00238817	significant	DOWN	no	167	2.62193
ENSMUSG00000002718	800.007	-1.10772	0.397016	0.00144058	0.00843116	significant	DOWN	no	599	2.07411
ENSMUSG00000000148	26.5678	-1.10709	0.912024	0.0358851	0.09293	not significant	unassigned	no	785	1.03184
ENSMUSG00000027809	38.4419	-1.10705	0.619719	0.0163351	0.05126	not significant	unassigned	no	217	1.29022
ENSMUSG00000013662	324.605	-1.10694	0.357935	0.000528906	0.00392758	significant	DOWN	no	2609	2.40588
ENSMUSG00000043872	388.829	-1.1069	0.246311	2.69422e-06	5.53432e-05	significant	DOWN	no	551	4.25694
ENSMUSG00000052419	275.756	-1.1064	0.564448	0.0112359	0.038927	significant	DOWN	no	735	1.40975
ENSMUSG00000027099	92.8422	-1.10633	0.656058	0.0211014	0.0622978	not significant	unassigned	no	1960	1.20553
ENSMUSG00000030970	1586	-1.10617	0.235199	7.64427e-07	1.90673e-05	significant	DOWN	no	789	4.71971
ENSMUSG00000028391	80.5276	-1.10596	0.334492	0.000318253	0.00263162	significant	DOWN	no	1148	2.57978
ENSMUSG00000025608	29.2241	-1.10584	0.72425	0.0267605	0.0743172	not significant	unassigned	no	3537	1.12891
ENSMUSG00000024246	15.5898	-1.10543	1.26291	0.0365939	0.0943709	not significant	unassigned	no	242	1.02516
ENSMUSG00000028832	1505.51	-1.10517	0.302022	5.97472e-05	0.000702068	significant	DOWN	no	443	3.15362
ENSMUSG00000029625	153.538	-1.1049	0.461121	0.00494257	0.0212276	significant	DOWN	no	840	1.6731
ENSMUSG00000008822	53.351	-1.10363	0.817709	0.0352258	0.0916409	not significant	unassigned	no	217	1.03791
ENSMUSG00000089661	26.5929	-1.10225	0.69652	0.014432	0.046642	significant	DOWN	no	72	1.33122
ENSMUSG00000031231	1149.43	-1.10177	0.505948	0.00694059	0.0274859	significant	DOWN	no	630	1.56089
ENSMUSG00000025323	26.5411	-1.10088	0.622218	0.0189751	0.0575293	not significant	unassigned	no	3217	1.24011
ENSMUSG00000078970	88.8586	-1.10075	0.601139	0.0113319	0.0391201	significant	DOWN	no	885	1.4076
ENSMUSG00000021040	709.249	-1.10058	0.428339	0.00259018	0.0131039	significant	DOWN	no	487	1.8826
ENSMUSG00000039242	43.6578	-1.10023	0.912499	0.0297207	0.0807433	not significant	unassigned	no	725	1.09289
ENSMUSG00000031787	100.716	-1.09838	0.315071	0.000168144	0.00161834	significant	DOWN	no	1428	2.79093
ENSMUSG00000096718	26.4476	-1.09825	0.749073	0.0261478	0.0730803	not significant	unassigned	no	3165	1.1362
ENSMUSG00000070709	7.20899	-1.09536	0.954478	0.0354291	0.0920467	not significant	unassigned	no	2651	1.03599
ENSMUSG00000020653	37.9721	-1.09377	0.4707	0.00558202	0.0233625	significant	DOWN	no	2329	1.63148
ENSMUSG00000037373	313.329	-1.09369	0.432852	0.0032994	0.0157687	significant	DOWN	no	780	1.80221
ENSMUSG00000003923	393.223	-1.09346	0.304514	8.77746e-05	0.000956322	significant	DOWN	no	105	3.0194
ENSMUSG00000041712	198.046	-1.09332	0.366755	0.000925452	0.00601897	significant	DOWN	no	1924	2.22048
ENSMUSG00000022353	319.104	-1.09257	0.21591	1.41928e-07	4.54246e-06	significant	DOWN	no	2199	5.34271
ENSMUSG00000031684	65.2052	-1.09239	0.421983	0.00267639	0.0134105	significant	DOWN	no	2368	1.87255
ENSMUSG00000025393	3623.11	-1.0916	0.443359	0.00341284	0.0161443	significant	DOWN	no	275	1.79198
ENSMUSG00000076432	1584.68	-1.09118	0.264587	1.20733e-05	0.000191193	significant	DOWN	no	1288	3.71853
ENSMUSG00000020149	565.109	-1.0908	0.469877	0.00499165	0.0213509	significant	DOWN	no	2014	1.67058
ENSMUSG00000047446	177.348	-1.09056	0.261535	9.05063e-06	0.00015124	significant	DOWN	no	325	3.82033
ENSMUSG00000029725	28.532	-1.09019	1.26313	0.0316941	0.0845197	not significant	unassigned	no	86	1.07304
ENSMUSG00000011179	3248.33	-1.0889	0.333998	0.000301279	0.00252189	significant	DOWN	no	899	2.59827
ENSMUSG00000039323	138.166	-1.08826	0.301144	0.000101926	0.00108194	significant	DOWN	no	315	2.9658
ENSMUSG00000030654	2704.92	-1.08718	0.221252	2.95736e-07	8.39088e-06	significant	DOWN	no	1404	5.07619
ENSMUSG00000039621	25.9885	-1.08692	0.912397	0.0299595	0.0811814	not significant	unassigned	no	1469	1.09054
ENSMUSG00000027777	95.4041	-1.08605	0.662421	0.0235272	0.0674473	not significant	unassigned	no	626	1.17104
ENSMUSG00000001288	517.067	-1.08584	0.431391	0.00250677	0.0127697	significant	DOWN	no	1089	1.89382
ENSMUSG00000038759	209.162	-1.08563	0.523426	0.0089741	0.0331934	significant	DOWN	no	151	1.47895
ENSMUSG00000009630	115.498	-1.08525	1.42149	0.0262701	0.073344	not significant	unassigned	no	250	1.13464
ENSMUSG00000029635	134.373	-1.08452	0.547556	0.0118068	0.0403001	significant	DOWN	no	1176	1.39469
ENSMUSG00000032314	123.278	-1.08339	0.77547	0.0301235	0.0815287	not significant	unassigned	no	219	1.08869
ENSMUSG00000057182	10.5035	-1.08304	0.883651	0.0414186	0.103236	not significant	unassigned	no	121	0.98617
ENSMUSG00000040488	275.887	-1.08257	0.280403	3.74321e-05	0.000477777	significant	DOWN	no	263	3.32077
ENSMUSG00000041396	40.3961	-1.08177	0.533918	0.0117286	0.0400631	significant	DOWN	no	46	1.39726
ENSMUSG00000027236	178.235	-1.08097	0.571367	0.013173	0.0436738	significant	DOWN	no	4503	1.35978
ENSMUSG00000059486	156.936	-1.08013	0.636065	0.0209756	0.0620341	not significant	unassigned	no	1357	1.20737
ENSMUSG00000074794	93.9619	-1.07997	0.555388	0.0134132	0.0442525	significant	DOWN	no	2619	1.35406
ENSMUSG00000004936	144.372	-1.07902	0.63364	0.0201214	0.0600951	not significant	unassigned	no	918	1.22116
ENSMUSG00000098176	36.9517	-1.07879	0.412691	0.00279634	0.0139041	significant	DOWN	no	898	1.85686
ENSMUSG00000039804	185.414	-1.07865	0.407623	0.00235059	0.0121121	significant	DOWN	no	1228	1.91678
ENSMUSG00000034748	140.939	-1.07779	0.421121	0.0022114	0.0115612	significant	DOWN	no	294	1.937
ENSMUSG00000055313	7.77999	-1.07755	1.06973	0.0459078	0.111229	not significant	unassigned	no	1500	0.953782
ENSMUSG00000009535	419.771	-1.0774	0.32943	0.000308821	0.0025708	significant	DOWN	no	3500	2.58993
ENSMUSG00000016833	313.797	-1.07728	0.322425	0.000272308	0.0023339	significant	DOWN	no	66	2.63192
ENSMUSG00000037197	904.02	-1.07713	0.345106	0.000457314	0.00351669	significant	DOWN	no	191	2.45387
ENSMUSG00000038299	474.659	-1.07694	0.324001	0.000303415	0.0025351	significant	DOWN	no	1595	2.59601
ENSMUSG00000030037	716.941	-1.07673	0.543522	0.0112873	0.0390354	significant	DOWN	no	269	1.40854
ENSMUSG00000049871	153.364	-1.0763	0.631687	0.0202242	0.0603227	not significant	unassigned	no	2445	1.21952
ENSMUSG00000026856	128.424	-1.07593	0.653697	0.0227772	0.0658606	not significant	unassigned	no	1387	1.18137
ENSMUSG00000022833	76.6014	-1.07565	0.485145	0.00805698	0.0306417	significant	DOWN	no	1271	1.51369
ENSMUSG00000004562	202.879	-1.07527	0.533389	0.0119502	0.0406875	significant	DOWN	no	911	1.39054
ENSMUSG00000022992	409.676	-1.07414	0.352897	0.000790891	0.00532341	significant	DOWN	no	1767	2.27381
ENSMUSG00000037313	449.909	-1.07346	0.200994	2.63581e-08	1.12178e-06	significant	DOWN	no	220	5.95009
ENSMUSG00000059288	230.526	-1.07345	0.537713	0.00905338	0.0333689	significant	DOWN	no	1396	1.47666
ENSMUSG00000026380	1209.67	-1.07237	0.193633	7.33923e-09	3.90441e-07	significant	DOWN	yes	7737	6.40844	TFCP2L1
ENSMUSG00000049600	133.55	-1.0722	0.324737	0.000292594	0.0024664	significant	DOWN	no	582	2.60794
ENSMUSG00000044502	439.52	-1.07211	0.42161	0.00318947	0.0153732	significant	DOWN	no	687	1.81324
ENSMUSG00000054115	195.638	-1.07172	0.25362	8.06177e-06	0.000138628	significant	DOWN	no	1672	3.85815
ENSMUSG00000029833	464.819	-1.07141	0.195308	1.68919e-08	7.694e-07	significant	DOWN	no	589	6.11385
ENSMUSG00000037331	1553.97	-1.07103	0.28044	3.9464e-05	0.00049872	significant	DOWN	no	3272	3.30214
ENSMUSG00000029838	18.0542	-1.07081	0.752056	0.024798	0.070111	not significant	unassigned	no	781	1.15421
ENSMUSG00000024997	112.854	-1.06995	0.603721	0.0196267	0.0590708	not significant	unassigned	no	618	1.22863
ENSMUSG00000021917	303.573	-1.06946	0.459158	0.00539916	0.0227651	significant	DOWN	no	274	1.64273
ENSMUSG00000021127	521.205	-1.06879	0.236508	1.78402e-06	3.85659e-05	significant	DOWN	no	1838	4.4138
ENSMUSG00000031516	228.402	-1.06878	0.67171	0.0239681	0.0684179	not significant	unassigned	no	324	1.16483
ENSMUSG00000067150	334.388	-1.06859	0.369987	0.00117255	0.00720948	significant	DOWN	no	1330	2.1421
ENSMUSG00000020956	39.5231	-1.06845	0.676726	0.0242295	0.068976	not significant	unassigned	no	2044	1.1613
ENSMUSG00000034799	14.0248	-1.06816	0.890374	0.0226101	0.0655023	not significant	unassigned	no	5009	1.18374
ENSMUSG00000042650	266.493	-1.06725	0.375364	0.00131484	0.00785731	significant	DOWN	no	4100	2.10473
ENSMUSG00000020173	339.531	-1.06629	0.414047	0.0022526	0.0117316	significant	DOWN	no	1437	1.93064
ENSMUSG00000044906	58.3164	-1.06628	0.369259	0.000975454	0.0062546	significant	DOWN	no	125	2.2038
ENSMUSG00000003868	261.982	-1.06535	0.359147	0.000973498	0.0062546	significant	DOWN	no	223	2.2038
ENSMUSG00000030604	65.9276	-1.0648	0.417654	0.00318207	0.0153487	significant	DOWN	no	3293	1.81393
ENSMUSG00000030222	13.3126	-1.06474	1.44804	0.0375349	0.096124	not significant	unassigned	no	1311	1.01717
ENSMUSG00000044017	23.1766	-1.06445	0.580409	0.0106593	0.0375502	significant	DOWN	no	2043	1.42539
ENSMUSG00000071856	44.3969	-1.0644	0.611276	0.0168646	0.0525219	not significant	unassigned	no	4830	1.27966
ENSMUSG00000071497	3372.38	-1.06332	0.403156	0.00225881	0.0117544	significant	DOWN	no	440	1.9298
ENSMUSG00000047044	169.115	-1.06315	0.486799	0.00873144	0.032579	significant	DOWN	no	1057	1.48706
ENSMUSG00000030263	16.4698	-1.06285	0.671098	0.0215558	0.0632027	not significant	unassigned	no	257	1.19926
ENSMUSG00000022751	194.131	-1.06175	0.470021	0.00693573	0.0274826	significant	DOWN	no	413	1.56094
ENSMUSG00000079036	122.021	-1.06153	0.328643	0.000382901	0.00303712	significant	DOWN	no	964	2.51754
ENSMUSG00000034998	81.2199	-1.06141	0.568062	0.0150978	0.0480976	significant	DOWN	no	3610	1.31788
ENSMUSG00000029993	758.972	-1.06094	0.239562	3.69537e-06	7.23092e-05	significant	DOWN	no	122	4.14081
ENSMUSG00000027533	345.01	-1.06055	0.230836	1.4253e-06	3.17694e-05	significant	DOWN	no	490	4.49799
ENSMUSG00000024556	172.045	-1.06025	0.383526	0.00200856	0.0108078	significant	DOWN	no	726	1.96626
ENSMUSG00000021932	236.981	-1.06023	0.468408	0.00611457	0.0250977	significant	DOWN	no	522	1.60037
ENSMUSG00000040296	561.855	-1.05982	0.320892	0.000217302	0.00196902	significant	DOWN	no	964	2.70575
ENSMUSG00000048897	115.049	-1.05976	0.530542	0.012474	0.0419672	significant	DOWN	no	3672	1.37709
ENSMUSG00000032346	74.5873	-1.05937	0.835292	0.0375828	0.0962106	not significant	unassigned	no	1449	1.01678
ENSMUSG00000022757	334.296	-1.05893	0.602741	0.0179026	0.0550251	not significant	unassigned	no	442	1.25944
ENSMUSG00000022151	125.775	-1.05851	0.355709	0.0010753	0.00675175	significant	DOWN	no	1187	2.17058
ENSMUSG00000062981	673.638	-1.05846	0.284302	6.16575e-05	0.000719549	significant	DOWN	no	173	3.14294
ENSMUSG00000039741	22.2493	-1.05728	0.655277	0.0208048	0.0616226	not significant	unassigned	no	2416	1.21026
ENSMUSG00000022890	758.294	-1.05606	0.445011	0.00483333	0.0208571	significant	DOWN	no	95	1.68075
ENSMUSG00000039632	7.34748	-1.05508	1.19063	0.0473992	0.11391	not significant	unassigned	no	258	0.943437
ENSMUSG00000041974	43.5277	-1.05449	0.609024	0.0181368	0.0555859	not significant	unassigned	no	409	1.25504
ENSMUSG00000058258	354.135	-1.05345	0.961815	0.0350104	0.0911849	not significant	unassigned	no	1819	1.04008
ENSMUSG00000031657	317.646	-1.05338	0.424645	0.00369799	0.0171128	significant	DOWN	no	1049	1.76668
ENSMUSG00000053730	78.6265	-1.05329	0.389886	0.00214312	0.0113021	significant	DOWN	no	214	1.94684
ENSMUSG00000049904	16.7346	-1.05177	0.705325	0.0322518	0.0855879	not significant	unassigned	no	578	1.06759
ENSMUSG00000043015	12.9951	-1.05144	0.850451	0.0449794	0.109506	not significant	unassigned	no	2214	0.960564
ENSMUSG00000037013	633.069	-1.05035	0.380744	0.0017752	0.00983982	significant	DOWN	no	3090	2.00701
ENSMUSG00000047084	332.434	-1.04945	0.407824	0.00294439	0.0144608	significant	DOWN	no	393	1.83981
ENSMUSG00000027496	523.971	-1.04914	0.226351	1.20535e-06	2.78232e-05	significant	DOWN	no	609	4.55559
ENSMUSG00000030447	257.511	-1.0486	0.392475	0.00229324	0.0118887	significant	DOWN	no	2443	1.92487
ENSMUSG00000021190	30.4755	-1.0477	1.26488	0.0364189	0.0939907	not significant	unassigned	no	489	1.02692
ENSMUSG00000024277	334.269	-1.04742	0.397244	0.00250724	0.0127697	significant	DOWN	no	2933	1.89382
ENSMUSG00000028291	470.513	-1.04739	0.475927	0.00657535	0.0263987	significant	DOWN	no	686	1.57842
ENSMUSG00000038705	40.7686	-1.047	0.56853	0.0169818	0.0528145	not significant	unassigned	no	2337	1.27725
ENSMUSG00000000282	131.103	-1.04684	0.282644	4.91466e-05	0.000600833	significant	DOWN	no	2408	3.22125
ENSMUSG00000047757	23.4822	-1.04662	0.772153	0.0331984	0.0876049	not significant	unassigned	no	91	1.05747
ENSMUSG00000024726	474.002	-1.04616	0.329435	0.000512175	0.00383048	significant	DOWN	no	3082	2.41675
ENSMUSG00000116564	192.786	-1.04607	0.35003	0.000798347	0.00535336	significant	DOWN	no	1283	2.27137
ENSMUSG00000037640	50.5759	-1.04562	0.437171	0.00461705	0.020226	significant	DOWN	no	3682	1.69409
ENSMUSG00000032999	85.5119	-1.04537	0.418372	0.00267749	0.0134111	significant	DOWN	no	553	1.87254
ENSMUSG00000009555	553.913	-1.0449	0.437545	0.00464744	0.0202983	significant	DOWN	no	306	1.69254
ENSMUSG00000040669	848.929	-1.04487	0.181155	2.10881e-09	1.27644e-07	significant	DOWN	no	765	6.894
ENSMUSG00000091490	237.425	-1.04482	0.374296	0.0017784	0.00985357	significant	DOWN	no	134	2.00641
ENSMUSG00000049517	25576.5	-1.04357	0.494994	0.00646252	0.0261089	significant	DOWN	no	270	1.58321
ENSMUSG00000025059	46.097	-1.0434	0.631847	0.0220005	0.0642148	not significant	unassigned	no	2452	1.19237
ENSMUSG00000009905	134.408	-1.04317	0.300668	0.000142635	0.00141895	significant	DOWN	no	4446	2.84803
ENSMUSG00000042558	136.485	-1.04297	0.516212	0.00932604	0.0340696	significant	DOWN	no	529	1.46763
ENSMUSG00000036327	57.8434	-1.04293	0.525057	0.0116747	0.039919	significant	DOWN	no	2278	1.39882
ENSMUSG00000026248	165.657	-1.04266	0.510872	0.00956363	0.0346955	significant	DOWN	no	310	1.45973
ENSMUSG00000035181	73.0445	-1.04188	0.472714	0.00884768	0.0328956	significant	DOWN	no	1444	1.48286
ENSMUSG00000029149	31.4856	-1.04166	0.434141	0.00541558	0.0228131	significant	DOWN	no	109	1.64182
ENSMUSG00000039221	2066.61	-1.04121	0.96566	0.0356347	0.0924573	not significant	unassigned	no	96	1.03406
ENSMUSG00000027088	66.7548	-1.04032	0.524247	0.0156026	0.0494168	significant	DOWN	no	999	1.30613
ENSMUSG00000002068	683.169	-1.03965	0.249842	1.0022e-05	0.000164445	significant	DOWN	no	534	3.78398
ENSMUSG00000028018	131.117	-1.03955	0.495241	0.0075374	0.0291128	significant	DOWN	no	1334	1.53592
ENSMUSG00000036315	294.7	-1.03882	0.363359	0.00123602	0.00750515	significant	DOWN	no	175	2.12464
ENSMUSG00000015247	96.7765	-1.03849	0.560837	0.0176572	0.054492	not significant	unassigned	no	703	1.26367
ENSMUSG00000029713	217.535	-1.03839	1.17959	0.0376388	0.0963358	not significant	unassigned	no	379	1.01621
ENSMUSG00000032423	1352.16	-1.03833	0.174071	1.00562e-09	6.75212e-08	significant	DOWN	no	367	7.17056
ENSMUSG00000026803	538.835	-1.03813	0.214666	4.83058e-07	1.28743e-05	significant	DOWN	no	1534	4.89028
ENSMUSG00000022253	99.5996	-1.03692	0.584685	0.0165588	0.0518185	not significant	unassigned	no	2537	1.28552
ENSMUSG00000024787	33.9127	-1.03522	0.760512	0.0372016	0.0955941	not significant	unassigned	no	467	1.01957
ENSMUSG00000071866	13566.7	-1.03465	0.307932	0.000250031	0.00219547	significant	DOWN	no	210	2.65847
ENSMUSG00000017119	146.015	-1.03291	0.701711	0.03185	0.0847528	not significant	unassigned	no	1196	1.07185
ENSMUSG00000043415	13.5945	-1.03087	0.960358	0.0383897	0.0978349	not significant	unassigned	no	1160	1.00951
ENSMUSG00000043881	19.1391	-1.03077	1.00566	0.0511653	0.12039	not significant	unassigned	no	2237	0.919408
ENSMUSG00000042202	46.0536	-1.03035	0.566549	0.0149902	0.0479004	significant	DOWN	no	4594	1.31966
ENSMUSG00000033712	21.2703	-1.03024	0.758902	0.0339418	0.0891178	not significant	unassigned	no	738	1.05004
ENSMUSG00000022797	492.409	-1.02867	0.296509	0.000192047	0.00178252	significant	DOWN	no	2461	2.74897
ENSMUSG00000021877	248.753	-1.02806	0.717661	0.0279509	0.076824	not significant	unassigned	no	1279	1.1145
ENSMUSG00000024359	2091.82	-1.02751	0.214774	5.29412e-07	1.3973e-05	significant	DOWN	no	905	4.85471
ENSMUSG00000021598	225.65	-1.02666	0.529418	0.0144463	0.0466771	significant	DOWN	no	418	1.3309
ENSMUSG00000036992	158.541	-1.02639	0.464053	0.00834023	0.0314533	significant	DOWN	no	267	1.50233
ENSMUSG00000022194	2994.97	-1.02468	0.335316	0.000675256	0.00473061	significant	DOWN	no	116	2.32508
ENSMUSG00000026342	11.7298	-1.02459	1.10924	0.0410686	0.102551	not significant	unassigned	no	908	0.98906
ENSMUSG00000033096	47.5765	-1.02436	0.649725	0.0274189	0.075647	not significant	unassigned	no	902	1.12121
ENSMUSG00000101892	494.092	-1.02435	0.275165	7.1347e-05	0.000808382	significant	DOWN	no	110	3.09238
ENSMUSG00000029073	26.9943	-1.02434	0.526607	0.0141539	0.0459724	significant	DOWN	no	1637	1.3375
ENSMUSG00000043419	16.0552	-1.02408	0.646782	0.0293122	0.0799044	not significant	unassigned	no	1430	1.09743
ENSMUSG00000079555	130.932	-1.02325	0.380008	0.00225957	0.0117544	significant	DOWN	no	95	1.9298
ENSMUSG00000064141	5.30181	-1.02289	1.47988	0.0382864	0.0976263	not significant	unassigned	no	219	1.01043
ENSMUSG00000020460	19186.4	-1.02255	0.402851	0.00260489	0.0131539	significant	DOWN	no	37	1.88095
ENSMUSG00000007036	71.7797	-1.02139	0.527558	0.014248	0.0461899	significant	DOWN	no	237	1.33545
ENSMUSG00000035011	217.068	-1.02097	0.360717	0.00144399	0.00844381	significant	DOWN	no	3790	2.07346
ENSMUSG00000019792	70.5126	-1.01988	0.444718	0.00585814	0.0242739	significant	DOWN	no	891	1.61486
ENSMUSG00000021477	425.152	-1.01947	0.352938	0.00125695	0.00761836	significant	DOWN	no	887	2.11814
ENSMUSG00000049504	145.575	-1.01839	0.341125	0.00112622	0.00699085	significant	DOWN	no	1124	2.15547
ENSMUSG00000043323	161.341	-1.01836	0.392307	0.00346496	0.0163341	significant	DOWN	no	1110	1.7869
ENSMUSG00000027551	146.551	-1.01817	0.302246	0.000258696	0.00224693	significant	DOWN	no	302	2.64841
ENSMUSG00000087166	2408.71	-1.01786	0.297301	0.000180255	0.00170554	significant	DOWN	no	367	2.76814
ENSMUSG00000042808	585.843	-1.01707	0.309948	0.000228723	0.00205609	significant	DOWN	no	316	2.68696
ENSMUSG00000034391	646.624	-1.0167	0.30239	0.000232068	0.00207831	significant	DOWN	no	351	2.68229
ENSMUSG00000019978	847.086	-1.01605	0.474408	0.00866221	0.0323562	significant	DOWN	no	1223	1.49004
ENSMUSG00000022322	159.707	-1.01576	0.287094	0.000140685	0.00140263	significant	DOWN	no	121	2.85306
ENSMUSG00000014767	77.4707	-1.01483	0.478464	0.0100992	0.036076	significant	DOWN	no	647	1.44278
ENSMUSG00000014905	21.3693	-1.01427	0.732375	0.0401774	0.101011	not significant	unassigned	no	1398	0.995631
ENSMUSG00000009030	88.0547	-1.0138	0.48241	0.0111545	0.0387334	significant	DOWN	no	1760	1.41191
ENSMUSG00000044968	104.642	-1.01368	0.450063	0.00711835	0.027946	significant	DOWN	no	2330	1.55368
ENSMUSG00000070002	116.395	-1.01317	0.510175	0.0140704	0.0458433	significant	DOWN	no	1247	1.33872
ENSMUSG00000031821	391.018	-1.01306	0.503088	0.0123818	0.0417293	significant	DOWN	no	3056	1.37956
ENSMUSG00000003099	498.233	-1.01276	0.57595	0.0191292	0.057882	not significant	unassigned	no	472	1.23746
ENSMUSG00000030254	191.288	-1.01273	0.225617	2.2135e-06	4.68101e-05	significant	DOWN	no	958	4.32966
ENSMUSG00000062075	260.21	-1.0127	0.304658	0.000371498	0.00297439	significant	DOWN	no	1659	2.5266
ENSMUSG00000022462	914.913	-1.01173	0.253716	2.40297e-05	0.000334965	significant	DOWN	no	2738	3.475
ENSMUSG00000032096	374.857	-1.01049	0.376591	0.00232181	0.0120048	significant	DOWN	no	2366	1.92064
ENSMUSG00000026688	26.4397	-1.01049	1.05501	0.0524389	0.122646	not significant	unassigned	no	540	0.911348
ENSMUSG00000002825	155.595	-1.01032	0.442062	0.00726525	0.0283593	significant	DOWN	no	89	1.54731
ENSMUSG00000016921	870.205	-1.00991	0.249182	1.95394e-05	0.000283696	significant	DOWN	no	2367	3.54715
ENSMUSG00000060519	97.3781	-1.00864	0.296275	0.000205591	0.00188148	significant	DOWN	no	2327	2.7255
ENSMUSG00000024561	22.611	-1.00772	0.662999	0.0279786	0.0768847	not significant	unassigned	no	784	1.11416
ENSMUSG00000031765	12777.8	-1.00689	0.229197	3.65252e-06	7.15736e-05	significant	DOWN	no	137	4.14525
ENSMUSG00000039483	77.6447	-1.00664	0.461449	0.00894602	0.0331256	significant	DOWN	no	746	1.47984
ENSMUSG00000003200	255.625	-1.00614	0.47605	0.00966424	0.0349581	significant	DOWN	no	793	1.45645
ENSMUSG00000028398	162.244	-1.0057	0.347899	0.00148362	0.00860903	significant	DOWN	no	354	2.06505
ENSMUSG00000027404	1102.37	-1.00565	0.251197	2.45305e-05	0.000340289	significant	DOWN	no	301	3.46815
ENSMUSG00000028609	1028.41	-1.0056	0.302283	0.000316016	0.0026179	significant	DOWN	no	151	2.58205
ENSMUSG00000022704	70.5237	-1.00524	0.464919	0.00886476	0.0329321	significant	DOWN	no	1666	1.48238
ENSMUSG00000071078	354.217	-1.0048	0.237379	6.46675e-06	0.00011665	significant	DOWN	no	652	3.93312
ENSMUSG00000041341	97.8361	-1.00381	0.638358	0.0284849	0.0780397	not significant	unassigned	no	940	1.10768
ENSMUSG00000000759	156.305	-1.00371	0.455164	0.0089331	0.0330957	significant	DOWN	no	1020	1.48023
ENSMUSG00000010025	20.9532	-1.00326	0.669491	0.0335172	0.0882361	not significant	unassigned	no	1469	1.05435
ENSMUSG00000024817	188.258	-1.00232	0.408508	0.00476287	0.0206381	significant	DOWN	no	861	1.68533
ENSMUSG00000027115	144.57	-1.0022	0.258189	3.2595e-05	0.00042973	significant	DOWN	no	510	3.3668
ENSMUSG00000044250	85.3897	-1.00192	0.386597	0.00278439	0.0138599	significant	DOWN	no	300	1.85824
ENSMUSG00000061458	600.266	-1.00159	0.258302	4.11052e-05	0.000515955	significant	DOWN	no	864	3.28739
ENSMUSG00000041921	33.6864	-1.0006	0.438925	0.00653992	0.026274	significant	DOWN	no	233	1.58047
ENSMUSG00000026784	59.2334	-0.999324	0.501472	0.0123738	0.0417127	significant	DOWN	no	306	1.37973
ENSMUSG00000053684	25.5925	-0.998914	0.568443	0.0231149	0.0665683	not significant	unassigned	no	1762	1.17673
ENSMUSG00000073542	75.0953	-0.998465	0.570688	0.0188716	0.0572891	not significant	unassigned	no	1437	1.24193
ENSMUSG00000014075	99.8745	-0.99706	0.476362	0.0131955	0.043725	significant	DOWN	no	299	1.35927
ENSMUSG00000021255	1021.67	-0.997053	0.249144	2.36191e-05	0.000329916	significant	DOWN	yes	2566	3.4816	ESRRB
ENSMUSG00000026039	524.247	-0.99681	0.294807	0.000179519	0.00170019	significant	DOWN	no	1103	2.7695
ENSMUSG00000039842	386.886	-0.996809	0.219175	1.28159e-06	2.909e-05	significant	DOWN	no	1731	4.53626
ENSMUSG00000056043	6.98867	-0.996352	0.97159	0.0551369	0.127316	not significant	unassigned	no	5517	0.895117
ENSMUSG00000039182	68.6108	-0.995417	0.455913	0.00911783	0.033552	significant	DOWN	no	1270	1.47428
ENSMUSG00000074212	1066.65	-0.995351	0.293077	0.000236716	0.00210984	significant	DOWN	no	8091	2.67575
ENSMUSG00000021699	15.336	-0.994379	0.639174	0.0313674	0.0839639	not significant	unassigned	no	2120	1.07591
ENSMUSG00000022822	341.764	-0.993723	0.387643	0.00364542	0.0169302	significant	DOWN	no	1304	1.77134
ENSMUSG00000037253	79.4912	-0.991967	0.708825	0.0393529	0.0995444	not significant	unassigned	no	1782	1.00198
ENSMUSG00000032468	276.13	-0.991932	0.374127	0.00252124	0.0128218	significant	DOWN	no	2375	1.89205
ENSMUSG00000102252	880.49	-0.99098	0.39515	0.00343165	0.0162164	significant	DOWN	no	748	1.79005
ENSMUSG00000043681	84.2253	-0.990655	0.68793	0.0219973	0.0642148	not significant	unassigned	no	66	1.19237
ENSMUSG00000031879	307.727	-0.989789	0.552161	0.0200958	0.0600581	not significant	unassigned	no	154	1.22143
ENSMUSG00000028159	237.632	-0.989597	0.275652	8.35239e-05	0.000915871	significant	DOWN	no	2117	3.03817
ENSMUSG00000030264	179.484	-0.989304	0.35413	0.0016459	0.00930877	significant	DOWN	no	450	2.03111
ENSMUSG00000042414	9.08111	-0.988788	1.10152	0.0539087	0.12518	not significant	unassigned	yes	806	0.902464	PRDM14
ENSMUSG00000027285	181.243	-0.988607	0.297756	0.000258226	0.00224562	significant	DOWN	no	2382	2.64866
ENSMUSG00000019715	249.352	-0.988412	0.350957	0.00175386	0.00976528	significant	DOWN	no	1859	2.01032
ENSMUSG00000033237	184.99	-0.988409	0.419934	0.00648842	0.0261747	significant	DOWN	no	2901	1.58212
ENSMUSG00000048012	74.1531	-0.988218	0.353229	0.0018433	0.0100962	significant	DOWN	no	6439	1.99584
ENSMUSG00000027597	1151.71	-0.98747	0.310009	0.000492668	0.00370494	significant	DOWN	no	1142	2.43122
ENSMUSG00000022241	1379.37	-0.986879	0.269724	8.22979e-05	0.000905344	significant	DOWN	no	1713	3.04319
ENSMUSG00000024304	53.7084	-0.986685	0.448062	0.00830086	0.0313504	significant	DOWN	no	1273	1.50376
ENSMUSG00000024642	840.105	-0.98663	0.290645	0.000234726	0.00209347	significant	DOWN	no	1587	2.67913
ENSMUSG00000023147	148.095	-0.986451	0.252192	3.23015e-05	0.000426273	significant	DOWN	no	1903	3.37031
ENSMUSG00000055835	161.399	-0.986218	0.317826	0.000670305	0.00470319	significant	DOWN	no	454	2.32761
ENSMUSG00000050555	11.3104	-0.985773	0.803527	0.0416049	0.103492	not significant	unassigned	no	357	0.985095
ENSMUSG00000044221	901.603	-0.985766	0.26993	7.77857e-05	0.000869043	significant	DOWN	no	1012	3.06096
ENSMUSG00000028047	7.22558	-0.985394	1.02792	0.0421337	0.104562	not significant	unassigned	no	256	0.980625
ENSMUSG00000031575	1953.52	-0.985394	0.290618	0.000244735	0.00216291	significant	DOWN	no	984	2.66496
ENSMUSG00000070605	281.843	-0.985328	0.31086	0.00060582	0.00433106	significant	DOWN	no	2750	2.36341
ENSMUSG00000028980	63.4377	-0.983958	0.54756	0.0218624	0.0639779	not significant	unassigned	no	2086	1.19397
ENSMUSG00000031644	326.9	-0.983415	0.272182	0.000120834	0.00124387	significant	DOWN	no	1192	2.90523
ENSMUSG00000055553	167.072	-0.983287	0.249382	2.36927e-05	0.000330606	significant	DOWN	no	543	3.48069
ENSMUSG00000000168	230.157	-0.983104	0.379096	0.00302118	0.0147686	significant	DOWN	no	1795	1.83066
ENSMUSG00000037443	247.132	-0.982877	0.390165	0.00409112	0.0184716	significant	DOWN	no	1424	1.7335
ENSMUSG00000027331	186.9	-0.982632	0.244324	2.45725e-05	0.000340289	significant	DOWN	no	3568	3.46815
ENSMUSG00000032382	286.478	-0.982326	0.469655	0.0113145	0.0390899	significant	DOWN	no	389	1.40793
ENSMUSG00000040774	145.396	-0.982145	0.60658	0.0296169	0.0805417	not significant	unassigned	no	1368	1.09398
ENSMUSG00000036777	269.738	-0.98177	0.358458	0.00184945	0.0101074	significant	DOWN	no	1041	1.99536
ENSMUSG00000022142	273.712	-0.981747	0.313972	0.000530735	0.00393674	significant	DOWN	no	3486	2.40486
ENSMUSG00000031442	74.809	-0.980717	0.382834	0.00424719	0.0189647	significant	DOWN	no	2731	1.72205
ENSMUSG00000040025	541.482	-0.980686	0.324969	0.000974975	0.0062546	significant	DOWN	no	637	2.2038
ENSMUSG00000034235	41.5428	-0.980386	0.479516	0.0130519	0.0433758	significant	DOWN	no	992	1.36275
ENSMUSG00000053553	353.41	-0.978228	0.208912	1.08363e-06	2.53574e-05	significant	DOWN	no	809	4.5959
ENSMUSG00000057506	146.391	-0.977604	0.442341	0.00894056	0.0331143	significant	DOWN	no	439	1.47998
ENSMUSG00000029591	1072.12	-0.977603	0.285537	0.000214071	0.00194752	significant	DOWN	no	950	2.71052
ENSMUSG00000035266	35.9892	-0.977535	0.581134	0.027818	0.0765516	not significant	unassigned	no	271	1.11605
ENSMUSG00000021432	15.1377	-0.975396	0.84392	0.0510295	0.120154	not significant	unassigned	no	633	0.920262
ENSMUSG00000019647	7.95968	-0.974516	0.938618	0.0504814	0.119152	not significant	unassigned	no	948	0.9239
ENSMUSG00000022031	748.716	-0.974496	0.296636	0.000388975	0.00307455	significant	DOWN	no	1078	2.51222
ENSMUSG00000071302	54.115	-0.973641	0.442976	0.0107479	0.037784	significant	DOWN	no	1373	1.42269
ENSMUSG00000027286	29.0635	-0.973545	1.23477	0.0409231	0.102291	not significant	unassigned	no	982	0.990161
ENSMUSG00000033669	102.607	-0.973411	0.40765	0.00659526	0.0264568	significant	DOWN	no	581	1.57746
ENSMUSG00000020623	23.3727	-0.972383	0.524827	0.0185258	0.0564942	not significant	unassigned	no	919	1.248
ENSMUSG00000059248	96.3077	-0.971634	0.684965	0.0373776	0.0958836	not significant	unassigned	no	1773	1.01826
ENSMUSG00000032116	328.173	-0.971252	0.470919	0.0123369	0.0416809	significant	DOWN	no	3583	1.38006
ENSMUSG00000022019	57.1686	-0.97116	0.40498	0.00632608	0.0257409	significant	DOWN	no	248	1.58938
ENSMUSG00000026213	32.5818	-0.971053	0.424295	0.00792213	0.0302217	significant	DOWN	no	1103	1.51968
ENSMUSG00000059839	32.4025	-0.970897	0.543727	0.0141815	0.046018	significant	DOWN	no	2324	1.33707
ENSMUSG00000025407	270.883	-0.970248	0.374663	0.00286822	0.0142044	significant	DOWN	no	168	1.84758
ENSMUSG00000021639	204.493	-0.970245	0.362169	0.00254238	0.0129148	significant	DOWN	no	330	1.88891
ENSMUSG00000073676	4889.33	-0.969855	0.308034	0.00053577	0.00395697	significant	DOWN	no	190	2.40264
ENSMUSG00000039983	63.6561	-0.969703	0.343987	0.00145882	0.00850799	significant	DOWN	no	1250	2.07017
ENSMUSG00000072980	97.0138	-0.968882	0.410768	0.00745149	0.0289004	significant	DOWN	no	351	1.5391
ENSMUSG00000034457	104.096	-0.968621	0.329805	0.00118099	0.00724174	significant	DOWN	no	3611	2.14016
ENSMUSG00000026187	392.401	-0.965979	0.32505	0.00100914	0.00641621	significant	DOWN	no	233	2.19272
ENSMUSG00000038323	10.4958	-0.963815	0.970817	0.0580586	0.132136	not significant	unassigned	no	1862	0.87898
ENSMUSG00000057948	394.04	-0.963745	0.247092	3.07323e-05	0.000410739	significant	DOWN	no	602	3.38643
ENSMUSG00000049950	132.064	-0.962911	0.374755	0.00364323	0.0169302	significant	DOWN	no	75	1.77134
ENSMUSG00000066979	852.933	-0.962437	0.286626	0.000267287	0.00229809	significant	DOWN	no	1017	2.63863
ENSMUSG00000042396	164.22	-0.961281	0.360712	0.00273784	0.0136631	significant	DOWN	no	931	1.86445
ENSMUSG00000034538	24.0002	-0.959863	0.636056	0.0311895	0.0835995	not significant	unassigned	no	567	1.0778
ENSMUSG00000015217	554.462	-0.959426	0.390909	0.00438276	0.0194173	significant	DOWN	no	875	1.71181
ENSMUSG00000042705	131.153	-0.959347	0.483028	0.0141453	0.0459664	significant	DOWN	no	932	1.33756
ENSMUSG00000025195	53.6607	-0.959313	0.721793	0.0457978	0.111068	not significant	unassigned	no	1274	0.954412
ENSMUSG00000117310	598.737	-0.958709	0.422194	0.00697563	0.0275925	significant	DOWN	no	3022	1.55921
ENSMUSG00000031119	62.6478	-0.958567	0.69445	0.0266706	0.0741129	not significant	unassigned	no	503	1.13011
ENSMUSG00000090112	83.2077	-0.958083	0.436794	0.00893035	0.0330957	significant	DOWN	no	4054	1.48023
ENSMUSG00000028546	40.7284	-0.957942	0.423807	0.00841577	0.0316552	significant	DOWN	no	2613	1.49956
ENSMUSG00000003032	2169.87	-0.957643	0.35902	0.00229922	0.0119152	significant	DOWN	yes	985	1.9239	KLF4
ENSMUSG00000023830	92.5694	-0.957192	0.485557	0.0149826	0.047894	significant	DOWN	no	1307	1.31972
ENSMUSG00000026095	290.162	-0.956987	0.387456	0.00459636	0.0201798	significant	DOWN	no	116	1.69508
ENSMUSG00000020572	543.582	-0.956617	0.353474	0.00259859	0.0131331	significant	DOWN	no	2819	1.88163
ENSMUSG00000033031	458.854	-0.955132	0.206548	1.52303e-06	3.37329e-05	significant	DOWN	no	1163	4.47195
ENSMUSG00000033545	146.791	-0.954695	0.419171	0.00807948	0.0307187	significant	DOWN	no	3232	1.5126
ENSMUSG00000030199	326.077	-0.954545	0.297674	0.000490005	0.00369103	significant	DOWN	no	3687	2.43285
ENSMUSG00000063884	781.513	-0.954321	0.297259	0.000489904	0.00369103	significant	DOWN	no	516	2.43285
ENSMUSG00000052040	431.171	-0.954267	0.199033	5.79275e-07	1.51133e-05	significant	DOWN	no	5160	4.82064
ENSMUSG00000017716	2169.91	-0.954218	0.184326	8.62579e-08	3.01991e-06	significant	DOWN	no	2939	5.52001
ENSMUSG00000031986	33.041	-0.953715	0.728329	0.0489371	0.116619	not significant	unassigned	no	2701	0.933232
ENSMUSG00000043510	41.8812	-0.953285	0.54015	0.0196225	0.0590708	not significant	unassigned	no	53	1.22863
ENSMUSG00000053716	105.185	-0.95319	0.327698	0.00142334	0.00836982	significant	DOWN	no	1781	2.07728
ENSMUSG00000025544	441.984	-0.95313	0.414868	0.00726328	0.0283593	significant	DOWN	no	891	1.54731
ENSMUSG00000005899	214.787	-0.952694	0.3651	0.00233431	0.0120603	significant	DOWN	no	2028	1.91864
ENSMUSG00000021712	42.1339	-0.952378	0.653007	0.0303621	0.0819788	not significant	unassigned	no	1965	1.0863
ENSMUSG00000020063	195.132	-0.951607	0.349247	0.00263076	0.0132355	significant	DOWN	no	1632	1.87826
ENSMUSG00000027581	6.64285	-0.951562	1.23048	0.0291074	0.0794256	not significant	unassigned	no	308	1.10004
ENSMUSG00000069520	133.51	-0.951539	0.336302	0.00154915	0.0088908	significant	DOWN	no	1767	2.05106
ENSMUSG00000034880	1298.36	-0.951432	0.193186	2.80448e-07	8.024e-06	significant	DOWN	no	287	5.09561
ENSMUSG00000022336	1521.36	-0.951345	0.39956	0.00547234	0.0229979	significant	DOWN	no	144	1.63831
ENSMUSG00000043535	391.355	-0.950857	0.221733	6.76856e-06	0.000120895	significant	DOWN	no	2349	3.91759
ENSMUSG00000020601	48.8849	-0.950787	0.4635	0.0129992	0.0432639	significant	DOWN	no	1884	1.36387
ENSMUSG00000000078	393.565	-0.950517	0.217684	4.52356e-06	8.54456e-05	significant	DOWN	no	3114	4.06831
ENSMUSG00000047777	149.835	-0.950509	0.486583	0.0171736	0.0531926	not significant	unassigned	no	1923	1.27415
ENSMUSG00000090015	15.723	-0.950445	0.741377	0.0539578	0.125273	not significant	unassigned	no	394	0.902142
ENSMUSG00000069049	58.3131	-0.949328	0.503981	0.018746	0.0570251	not significant	unassigned	no	346	1.24393
ENSMUSG00000048058	52.3723	-0.94899	0.741203	0.0517678	0.12141	not significant	unassigned	no	2738	0.915747
ENSMUSG00000040667	453.782	-0.948078	0.353414	0.00243319	0.0124706	significant	DOWN	no	190	1.90411
ENSMUSG00000038622	44.5031	-0.947975	1.75928	0.0223685	0.0649684	not significant	unassigned	no	405	1.1873
ENSMUSG00000028187	153.936	-0.947833	0.357198	0.00290321	0.0143049	significant	DOWN	no	581	1.84451
ENSMUSG00000020116	351.865	-0.947133	0.285001	0.000331892	0.00272127	significant	DOWN	no	739	2.56523
ENSMUSG00000020526	129.064	-0.947026	0.379343	0.00358358	0.0167426	significant	DOWN	no	520	1.77618
ENSMUSG00000022940	33.2723	-0.94602	0.872284	0.0605568	0.136264	not significant	unassigned	no	219	0.865618
ENSMUSG00000078495	117.771	-0.945398	0.45167	0.0106552	0.0375456	significant	DOWN	no	778	1.42544
ENSMUSG00000039662	61.1436	-0.944394	0.519361	0.0210351	0.062156	not significant	unassigned	no	3920	1.20652
ENSMUSG00000027167	44.9331	-0.944234	0.634673	0.0352722	0.0917266	not significant	unassigned	no	1706	1.0375
ENSMUSG00000000563	1357.55	-0.944071	0.418991	0.00774312	0.0296968	significant	DOWN	no	291	1.52729
ENSMUSG00000058147	167.908	-0.942992	0.464873	0.00928207	0.0339781	significant	DOWN	no	835	1.4688
ENSMUSG00000038332	24.3269	-0.942166	0.734365	0.0387021	0.0984131	not significant	unassigned	no	1069	1.00695
ENSMUSG00000047515	3.07766	-0.940806	1.36744	0.0531392	0.123964	not significant	unassigned	no	158	0.906704
ENSMUSG00000024807	74.1856	-0.940468	1.31787	0.0385308	0.0981392	not significant	unassigned	no	1058	1.00816
ENSMUSG00000026657	53.5246	-0.94037	0.422098	0.0083266	0.0314214	significant	DOWN	no	3077	1.50277
ENSMUSG00000075502	11.9639	-0.940205	0.732983	0.0432655	0.10661	not significant	unassigned	no	1305	0.972202
ENSMUSG00000027810	268.015	-0.939905	0.38201	0.00410333	0.0185044	significant	DOWN	no	318	1.73272
ENSMUSG00000028700	77.2416	-0.939473	0.461498	0.0142734	0.0462281	significant	DOWN	no	291	1.33509
ENSMUSG00000022556	111.827	-0.939284	0.43596	0.0108362	0.0379809	significant	DOWN	no	739	1.42043
ENSMUSG00000029447	2555.27	-0.939146	0.192461	4.04602e-07	1.10426e-05	significant	DOWN	no	554	4.95693
ENSMUSG00000026174	249.212	-0.93909	0.361771	0.00373106	0.0172365	significant	DOWN	no	1991	1.76355
ENSMUSG00000033952	594.639	-0.938496	0.213918	4.33312e-06	8.2651e-05	significant	DOWN	no	344	4.08275
ENSMUSG00000020783	551.611	-0.937957	0.388191	0.00491862	0.0211648	significant	DOWN	no	10144	1.67439
ENSMUSG00000040112	531.541	-0.937263	0.257413	0.000114399	0.00119022	significant	DOWN	no	3171	2.92437
ENSMUSG00000042099	121.982	-0.93583	0.411676	0.00845293	0.0317486	significant	DOWN	no	195	1.49828
ENSMUSG00000026659	158.229	-0.934465	0.322079	0.00157513	0.00898691	significant	DOWN	no	1073	2.04639
ENSMUSG00000041837	211.913	-0.933856	0.28561	0.000398764	0.00314214	significant	DOWN	no	929	2.50277
ENSMUSG00000049321	31.0427	-0.933027	0.419799	0.00837647	0.0315402	significant	DOWN	no	1126	1.50114
ENSMUSG00000040128	44.7821	-0.932871	0.761534	0.0494224	0.117363	not significant	unassigned	no	644	0.93047
ENSMUSG00000037706	635.365	-0.932578	0.273813	0.000268618	0.00230663	significant	DOWN	no	563	2.63702
ENSMUSG00000030793	131.169	-0.932179	0.300327	0.000845576	0.00560657	significant	DOWN	no	3007	2.2513
ENSMUSG00000029551	369.075	-0.932106	0.358209	0.00378908	0.0174336	significant	DOWN	no	332	1.75861
ENSMUSG00000026107	93.7264	-0.931879	0.664914	0.0332242	0.0876544	not significant	unassigned	no	1760	1.05723
ENSMUSG00000022055	445.503	-0.931271	0.599937	0.0317616	0.0846169	not significant	unassigned	no	1651	1.07254
ENSMUSG00000027828	428.021	-0.931264	0.517046	0.021989	0.0642148	not significant	unassigned	no	2316	1.19237
ENSMUSG00000026496	1743.91	-0.9305	0.19658	8.98164e-07	2.14975e-05	significant	DOWN	no	726	4.66761
ENSMUSG00000074088	630.458	-0.930441	0.287708	0.000538986	0.00397196	significant	DOWN	no	436	2.40099
ENSMUSG00000027306	864.54	-0.929989	0.20574	2.37938e-06	5.00074e-05	significant	DOWN	no	1174	4.30097
ENSMUSG00000031546	426.415	-0.929317	0.21062	2.98809e-06	6.05578e-05	significant	DOWN	no	466	4.21783
ENSMUSG00000061119	59.0913	-0.928232	0.629486	0.0389454	0.0988808	not significant	unassigned	no	1407	1.00489
ENSMUSG00000089917	19.8223	-0.928138	1.07645	0.060519	0.136229	not significant	unassigned	no	165	0.865731
ENSMUSG00000024645	61.2199	-0.927803	0.528177	0.0210109	0.0621136	not significant	unassigned	no	1459	1.20681
ENSMUSG00000021906	80.6477	-0.92771	0.454981	0.0146113	0.0471097	significant	DOWN	no	946	1.32689
ENSMUSG00000036023	245.508	-0.92746	0.363137	0.00358599	0.0167482	significant	DOWN	no	110	1.77603
ENSMUSG00000029414	82.2917	-0.927442	0.621052	0.0433477	0.106716	not significant	unassigned	no	211	0.971771
ENSMUSG00000035578	52.0134	-0.927266	0.349904	0.00256762	0.0130188	significant	DOWN	no	4258	1.88543
ENSMUSG00000060923	8.62648	-0.927256	1.40644	0.0386023	0.0982113	not significant	unassigned	no	337	1.00784
ENSMUSG00000027244	90.0446	-0.925734	0.330223	0.00184854	0.0101065	significant	DOWN	no	1771	1.9954
ENSMUSG00000019373	402.741	-0.925487	0.367337	0.00413858	0.0186079	significant	DOWN	no	263	1.7303
ENSMUSG00000023143	228.21	-0.92538	0.294677	0.000712405	0.00492828	significant	DOWN	no	562	2.3073
ENSMUSG00000039164	24.2336	-0.925231	0.747594	0.0594513	0.13434	not significant	unassigned	no	1687	0.871794
ENSMUSG00000050708	2721.48	-0.924919	0.842542	0.0486567	0.116113	not significant	unassigned	no	339	0.93512
ENSMUSG00000028932	936.967	-0.924855	0.338079	0.00239103	0.0122974	significant	DOWN	no	86	1.91019
ENSMUSG00000042178	85.108	-0.924653	0.581229	0.0335231	0.0882361	not significant	unassigned	no	286	1.05435
ENSMUSG00000032519	114.986	-0.924589	0.37145	0.00505302	0.0215795	significant	DOWN	no	743	1.66596
ENSMUSG00000068428	5.117	-0.924359	1.31611	0.0302698	0.0818106	not significant	unassigned	no	3022	1.08719
ENSMUSG00000002109	15.3046	-0.923462	0.818262	0.0542911	0.125832	not significant	unassigned	no	348	0.900208
ENSMUSG00000051811	559.952	-0.922484	0.374866	0.00419117	0.0187823	significant	DOWN	no	133	1.72625
ENSMUSG00000040859	28.1651	-0.922352	1.03724	0.0523387	0.122495	not significant	unassigned	no	1428	0.91188
ENSMUSG00000026455	140.063	-0.921615	0.344002	0.0032858	0.015718	significant	DOWN	no	1563	1.8036
ENSMUSG00000039238	11.9353	-0.921593	0.738344	0.0463729	0.112037	not significant	unassigned	no	834	0.950638
ENSMUSG00000025925	258.563	-0.92144	0.289989	0.000465764	0.00356562	significant	DOWN	no	973	2.44786
ENSMUSG00000054362	6.94094	-0.921407	0.956315	0.0545742	0.126359	not significant	unassigned	no	102	0.898393
ENSMUSG00000031379	147.861	-0.92129	0.386208	0.00561619	0.0234664	significant	DOWN	no	449	1.62955
ENSMUSG00000034575	69.929	-0.920927	0.447656	0.0152955	0.048625	significant	DOWN	no	1960	1.31314
ENSMUSG00000047139	159.383	-0.920609	0.287274	0.000522821	0.00389107	significant	DOWN	no	1503	2.40993
ENSMUSG00000040613	16.2758	-0.919642	0.674091	0.0394417	0.0996949	not significant	unassigned	no	1018	1.00133
ENSMUSG00000002679	106.656	-0.91958	0.433177	0.0112666	0.0389739	significant	DOWN	no	276	1.40923
ENSMUSG00000031490	1747.82	-0.919456	0.235888	3.88846e-05	0.000493541	significant	DOWN	no	1566	3.30668
ENSMUSG00000032571	201.523	-0.919171	0.280524	0.000489098	0.00368827	significant	DOWN	no	375	2.43318
ENSMUSG00000031902	787.372	-0.919037	0.500736	0.0203542	0.0605381	not significant	unassigned	no	2498	1.21797
ENSMUSG00000032712	1094.6	-0.918982	0.151948	4.85913e-10	3.65616e-08	significant	DOWN	no	912	7.43697
ENSMUSG00000039753	133.357	-0.918277	0.392736	0.00704504	0.027785	significant	DOWN	no	687	1.55619
ENSMUSG00000034525	259.012	-0.918242	0.333769	0.00196363	0.010629	significant	DOWN	no	907	1.97351
ENSMUSG00000021374	444.132	-0.917867	0.287324	0.000609133	0.00435246	significant	DOWN	no	1256	2.36127
ENSMUSG00000022663	91.724	-0.917689	0.522023	0.0245401	0.069584	not significant	unassigned	no	800	1.15749
ENSMUSG00000020493	62.0231	-0.917645	0.365693	0.00468777	0.0204232	significant	DOWN	no	2647	1.68988
ENSMUSG00000027104	188.133	-0.916735	0.411345	0.00967549	0.0349895	significant	DOWN	no	2517	1.45606
ENSMUSG00000057551	89.2381	-0.916032	0.554245	0.0344288	0.0899628	not significant	unassigned	no	1686	1.04594
ENSMUSG00000037742	29198.8	-0.91589	0.399868	0.00746212	0.0289123	significant	DOWN	no	288	1.53892
ENSMUSG00000006276	233.574	-0.915793	0.290698	0.000703847	0.00489066	significant	DOWN	no	385	2.31063
ENSMUSG00000057706	3.46777	-0.915594	1.57271	0.0483953	0.115631	not significant	unassigned	no	1309	0.936926
ENSMUSG00000051510	601.864	-0.914855	0.33906	0.00274439	0.0136908	significant	DOWN	no	4170	1.86357
ENSMUSG00000074634	8.73016	-0.914763	0.870591	0.0655519	0.143982	not significant	unassigned	no	934	0.84169
ENSMUSG00000055866	11.1553	-0.91422	0.857336	0.0669102	0.146397	not significant	unassigned	no	1892	0.834467
ENSMUSG00000029521	170.303	-0.914007	0.270173	0.000215082	0.00195541	significant	DOWN	no	582	2.70876
ENSMUSG00000037851	507.694	-0.912732	0.346072	0.00319716	0.0153846	significant	DOWN	no	529	1.81291
ENSMUSG00000038888	72.0842	-0.911143	0.357794	0.00463177	0.0202569	significant	DOWN	no	1120	1.69343
ENSMUSG00000053774	113.911	-0.91085	0.515734	0.0261694	0.0731079	not significant	unassigned	no	8815	1.13604
ENSMUSG00000020669	17.0494	-0.910323	0.558802	0.0317902	0.0846764	not significant	unassigned	no	171	1.07224
ENSMUSG00000031774	397.188	-0.910244	0.23803	5.61945e-05	0.000666461	significant	DOWN	no	1502	3.17623
ENSMUSG00000035150	556.948	-0.90925	0.377283	0.00526484	0.0223092	significant	DOWN	no	2155	1.65152
ENSMUSG00000024889	130.528	-0.909203	0.502589	0.0252629	0.0710711	not significant	unassigned	no	419	1.14831
ENSMUSG00000036270	257.171	-0.909104	0.457263	0.0163987	0.0514356	not significant	unassigned	no	366	1.28874
ENSMUSG00000034518	615.878	-0.908595	0.240015	4.85768e-05	0.00059547	significant	DOWN	no	1990	3.22514
ENSMUSG00000020739	606.956	-0.908536	0.331853	0.00247133	0.0126246	significant	DOWN	no	166	1.89878
ENSMUSG00000015889	205.975	-0.907109	0.629134	0.0400024	0.100682	not significant	unassigned	no	97	0.997046
ENSMUSG00000003345	306.343	-0.906839	0.305909	0.00127895	0.00769689	significant	DOWN	no	668	2.11368
ENSMUSG00000025938	22.2576	-0.906143	0.567367	0.0302427	0.0817699	not significant	unassigned	no	5322	1.08741
ENSMUSG00000017428	2237.88	-0.905898	0.295267	0.000824653	0.00549603	significant	DOWN	no	1539	2.25995
ENSMUSG00000036977	90.865	-0.905731	0.51121	0.0214178	0.0629446	not significant	unassigned	no	2161	1.20104
ENSMUSG00000062006	7641.73	-0.905594	0.377016	0.00558548	0.0233634	significant	DOWN	no	47	1.63146
ENSMUSG00000061838	333.806	-0.905428	0.319622	0.00177004	0.00981922	significant	DOWN	no	2043	2.00792
ENSMUSG00000084883	96.0672	-0.905124	0.44221	0.0158177	0.0499584	significant	DOWN	no	2746	1.30139
ENSMUSG00000007670	987.734	-0.904025	0.242679	8.5246e-05	0.000932502	significant	DOWN	no	1645	3.03035
ENSMUSG00000004462	88.3161	-0.903782	0.388206	0.00744381	0.028888	significant	DOWN	no	743	1.53928
ENSMUSG00000000305	17.1005	-0.903483	0.614761	0.0414609	0.103265	not significant	unassigned	no	3458	0.986045
ENSMUSG00000031527	452.801	-0.902994	0.212004	9.44528e-06	0.0001563	significant	DOWN	no	3878	3.80604
ENSMUSG00000013736	363.955	-0.902849	0.200931	2.66753e-06	5.50441e-05	significant	DOWN	no	828	4.25929
ENSMUSG00000034607	3.64975	-0.902359	1.16112	0.0628536	0.139735	not significant	unassigned	no	2008	0.854695
ENSMUSG00000110723	8.61757	-0.902171	1.0887	0.0613859	0.13757	not significant	unassigned	no	242	0.861476
ENSMUSG00000041426	24.6541	-0.901836	0.765952	0.0527755	0.123306	not significant	unassigned	no	674	0.909016
ENSMUSG00000043252	62.6823	-0.901797	0.473433	0.0221139	0.0644279	not significant	unassigned	no	3406	1.19093
ENSMUSG00000022338	921.443	-0.901487	0.259524	0.000200383	0.00184268	significant	DOWN	no	182	2.73455
ENSMUSG00000032252	45.0148	-0.901453	0.634129	0.0443431	0.108473	not significant	unassigned	no	2766	0.964677
ENSMUSG00000072762	18.9378	-0.901195	0.719692	0.0621683	0.138685	not significant	unassigned	no	118	0.857971
ENSMUSG00000000959	268.964	-0.90108	0.33274	0.00296463	0.0145497	significant	DOWN	no	1225	1.83715
ENSMUSG00000048495	73.7334	-0.900281	0.515958	0.0287805	0.0786598	not significant	unassigned	no	262	1.10425
ENSMUSG00000031556	90.0617	-0.900161	0.447534	0.01778	0.0547717	not significant	unassigned	no	484	1.26144
ENSMUSG00000026047	76.9237	-0.898878	0.578442	0.0405345	0.101665	not significant	unassigned	no	544	0.99283
ENSMUSG00000046062	388.71	-0.898646	0.342107	0.00319262	0.0153804	significant	DOWN	no	2899	1.81303
ENSMUSG00000059447	98.789	-0.898592	0.422099	0.0119604	0.0406999	significant	DOWN	no	508	1.39041
ENSMUSG00000028920	106.858	-0.89859	0.503	0.0249378	0.0703746	not significant	unassigned	no	3501	1.15258
ENSMUSG00000063511	1338.88	-0.8979	0.394774	0.0075687	0.0292089	significant	DOWN	no	147	1.53449
ENSMUSG00000049717	125.319	-0.89767	0.430494	0.0124008	0.0417648	significant	DOWN	no	1997	1.37919
ENSMUSG00000021400	105.966	-0.896637	0.41006	0.0111676	0.038769	significant	DOWN	no	453	1.41151
ENSMUSG00000022858	1268.74	-0.895836	0.249669	0.000134798	0.00135885	significant	DOWN	no	198	2.86683
ENSMUSG00000028455	562.628	-0.895635	0.505808	0.0247477	0.0699976	not significant	unassigned	no	478	1.15492
ENSMUSG00000034818	18.2023	-0.895105	0.715846	0.0633531	0.140499	not significant	unassigned	no	3102	0.852326
ENSMUSG00000019814	570.009	-0.895086	0.280288	0.000573626	0.00416208	significant	DOWN	no	749	2.38069
ENSMUSG00000028347	122.82	-0.894695	0.661494	0.0494304	0.117363	not significant	unassigned	no	1049	0.93047
ENSMUSG00000019518	73.3746	-0.894242	0.342901	0.00358063	0.0167346	significant	DOWN	no	1943	1.77638
ENSMUSG00000031485	198.753	-0.893446	0.28875	0.000857182	0.00566697	significant	DOWN	no	2721	2.24665
ENSMUSG00000004264	2902.59	-0.893407	0.261086	0.00025211	0.00220661	significant	DOWN	no	320	2.65628
ENSMUSG00000026669	476.309	-0.892427	0.25031	0.00011476	0.00119216	significant	DOWN	no	1682	2.92367
ENSMUSG00000029328	2192.52	-0.892179	0.275535	0.000472882	0.00360592	significant	DOWN	no	1408	2.44298
ENSMUSG00000022602	32.5601	-0.89203	0.577937	0.0443483	0.108473	not significant	unassigned	no	911	0.964677
ENSMUSG00000007379	110.11	-0.89191	0.441769	0.0164575	0.0515488	not significant	unassigned	no	1970	1.28778
ENSMUSG00000043998	131.685	-0.891636	0.473831	0.0214222	0.0629446	not significant	unassigned	no	791	1.20104
ENSMUSG00000055839	2063.92	-0.89123	0.321623	0.00208975	0.011087	significant	DOWN	no	132	1.95519
ENSMUSG00000026869	283.879	-0.89122	0.415201	0.0114439	0.0393453	significant	DOWN	no	2845	1.40511
ENSMUSG00000053950	56.584	-0.890676	0.668647	0.0399726	0.100645	not significant	unassigned	no	1387	0.997209
ENSMUSG00000039958	13.504	-0.890493	0.667777	0.0573596	0.131005	not significant	unassigned	no	533	0.882713
ENSMUSG00000005674	152.503	-0.88955	0.365127	0.00540961	0.022795	significant	DOWN	no	1298	1.64216
ENSMUSG00000075232	1186.43	-0.888857	0.234272	5.67285e-05	0.000671813	significant	DOWN	no	1874	3.17275
ENSMUSG00000022292	576.736	-0.888383	0.606337	0.040446	0.101479	not significant	unassigned	no	3296	0.993626
ENSMUSG00000090659	28.7886	-0.887579	0.430812	0.014944	0.0478375	significant	DOWN	no	340	1.32023
ENSMUSG00000032575	335.421	-0.887426	0.959232	0.0561857	0.129016	not significant	unassigned	no	1629	0.889357
ENSMUSG00000037730	53.0041	-0.886364	0.476709	0.0201335	0.0601179	not significant	unassigned	no	3323	1.221
ENSMUSG00000029782	243.154	-0.886282	0.407532	0.010977	0.0383618	significant	DOWN	no	1706	1.4161
ENSMUSG00000030329	44.0475	-0.88626	0.495225	0.0286727	0.0784281	not significant	unassigned	no	1115	1.10553
ENSMUSG00000033184	80.4308	-0.88613	0.726651	0.0541478	0.125603	not significant	unassigned	no	838	0.900999
ENSMUSG00000025815	15.0419	-0.885656	0.94309	0.0633343	0.140499	not significant	unassigned	no	2596	0.852326
ENSMUSG00000026851	176.453	-0.884616	0.291808	0.000956154	0.00617442	significant	DOWN	no	1036	2.2094
ENSMUSG00000024097	1181.72	-0.884471	0.253689	0.000209389	0.0019113	significant	DOWN	no	1471	2.71867
ENSMUSG00000030869	898.906	-0.884453	0.306932	0.00160364	0.00909998	significant	DOWN	no	908	2.04096
ENSMUSG00000043155	53.3383	-0.88386	0.353222	0.0046911	0.0204311	significant	DOWN	no	246	1.68971
ENSMUSG00000022477	637.125	-0.882889	0.414759	0.0114435	0.0393453	significant	DOWN	no	374	1.40511
ENSMUSG00000046962	77.0613	-0.882727	0.442605	0.0181728	0.055642	not significant	unassigned	no	2449	1.2546
ENSMUSG00000041658	13.5654	-0.882018	0.772596	0.0542296	0.125711	not significant	unassigned	no	633	0.900626
ENSMUSG00000031107	209.215	-0.881974	0.313387	0.00210848	0.011169	significant	DOWN	no	657	1.95199
ENSMUSG00000031583	61.2354	-0.881855	0.459777	0.0171983	0.0532448	not significant	unassigned	no	1956	1.27372
ENSMUSG00000021007	58.068	-0.88173	0.333283	0.00361301	0.0168346	significant	DOWN	no	147	1.7738
ENSMUSG00000006418	154.711	-0.881701	0.480285	0.0245826	0.0696824	not significant	unassigned	no	1445	1.15688
ENSMUSG00000060461	4255.75	-0.881069	0.415345	0.0104626	0.0370875	significant	DOWN	no	187	1.43077
ENSMUSG00000066595	61.2936	-0.88097	0.427132	0.0141027	0.0458716	significant	DOWN	no	447	1.33846
ENSMUSG00000046623	34.6104	-0.880536	0.7089	0.0424996	0.105237	not significant	unassigned	no	263	0.977833
ENSMUSG00000040717	156.023	-0.8801	0.484193	0.0261132	0.0730259	not significant	unassigned	no	5903	1.13652
ENSMUSG00000020515	215.847	-0.879907	0.359505	0.00555683	0.0232642	significant	DOWN	no	1009	1.63331
ENSMUSG00000096916	67.2563	-0.879465	0.370907	0.00653245	0.0262667	significant	DOWN	no	3861	1.58059
ENSMUSG00000025764	1894.83	-0.878881	0.209699	1.13749e-05	0.000182252	significant	DOWN	no	2864	3.73933
ENSMUSG00000021745	235.767	-0.878824	0.274657	0.000626745	0.00444102	significant	DOWN	no		2.35252
ENSMUSG00000040274	422.814	-0.878184	0.199814	4.67088e-06	8.77417e-05	significant	DOWN	no	10220	4.05679
ENSMUSG00000073295	22.0052	-0.877816	0.784673	0.0718471	0.154506	not significant	unassigned	no	2084	0.811055
ENSMUSG00000002910	51.1376	-0.877732	0.580712	0.0424135	0.105062	not significant	unassigned	no	815	0.978556
ENSMUSG00000018995	22.3145	-0.877508	0.590708	0.0462352	0.111803	not significant	unassigned	no	2048	0.951545
ENSMUSG00000025666	85.1221	-0.877273	0.281056	0.00072361	0.00498475	significant	DOWN	no	3245	2.30236
ENSMUSG00000022671	104.53	-0.877266	0.416849	0.0141537	0.0459724	significant	DOWN	no	223	1.3375
ENSMUSG00000048482	6.17288	-0.876958	1.0084	0.0705596	0.152605	not significant	unassigned	no	2858	0.816432
ENSMUSG00000024661	2534.31	-0.876586	0.404656	0.00941305	0.034269	significant	DOWN	no	159	1.4651
ENSMUSG00000052298	187.327	-0.875596	0.437264	0.0162161	0.050957	not significant	unassigned	no	2269	1.2928
ENSMUSG00000040621	20.4548	-0.87525	0.516154	0.0298613	0.0809961	not significant	unassigned	no	1015	1.09154
ENSMUSG00000057895	56.7178	-0.875218	0.422946	0.0131216	0.0435726	significant	DOWN	no	191	1.36079
ENSMUSG00000028597	51.5101	-0.875013	0.407175	0.0103315	0.0367662	significant	DOWN	no	447	1.43455
ENSMUSG00000044320	5.97302	-0.874697	0.967085	0.0606993	0.136399	not significant	unassigned	no	397	0.865189
ENSMUSG00000027739	214.227	-0.874527	0.405541	0.0126821	0.0424994	significant	DOWN	no	2439	1.37162
ENSMUSG00000041959	310.485	-0.873905	0.394683	0.00993708	0.0356515	significant	DOWN	no	242	1.44792
ENSMUSG00000045636	135.632	-0.873783	0.291242	0.000926936	0.00602575	significant	DOWN	no	2509	2.21999
ENSMUSG00000025894	223.252	-0.873226	0.278789	0.000677892	0.00474176	significant	DOWN	no	1875	2.32406
ENSMUSG00000027706	979.047	-0.872876	0.385428	0.00885323	0.0328983	significant	DOWN	no	2300	1.48283
ENSMUSG00000018923	144.834	-0.872783	0.305569	0.00166188	0.00937188	significant	DOWN	no	491	2.02817
ENSMUSG00000022304	10.7284	-0.872216	1.36549	0.0181389	0.0555859	not significant	unassigned	no	267	1.25504
ENSMUSG00000020484	82.1596	-0.871934	0.630877	0.0501305	0.118508	not significant	unassigned	no	992	0.926251
ENSMUSG00000051695	2722	-0.871876	0.362396	0.00611342	0.0250977	significant	DOWN	no	356	1.60037
ENSMUSG00000016495	43.8867	-0.871718	0.811033	0.0532145	0.124097	not significant	unassigned	no	288	0.906237
ENSMUSG00000041168	415.657	-0.871697	0.298252	0.00151773	0.00876215	significant	DOWN	no	90	2.05739
ENSMUSG00000046179	181.129	-0.871598	0.33806	0.00306539	0.0149303	significant	DOWN	no	621	1.82593
ENSMUSG00000040430	363.328	-0.87098	0.264697	0.000444903	0.00344269	significant	DOWN	no	4453	2.4631
ENSMUSG00000039449	131.652	-0.86994	0.414934	0.0122476	0.0414512	significant	DOWN	no	2391	1.38246
ENSMUSG00000063952	117.318	-0.869568	0.457717	0.0215564	0.0632027	not significant	unassigned	no	3259	1.19926
ENSMUSG00000038500	44.6019	-0.86946	0.536637	0.0389612	0.0989026	not significant	unassigned	no	1159	1.00479
ENSMUSG00000041303	135.711	-0.86862	0.279261	0.000880498	0.00580421	significant	DOWN	no	1879	2.23626
ENSMUSG00000038784	170.136	-0.867875	0.279117	0.00079642	0.00534686	significant	DOWN	no	1069	2.2719
ENSMUSG00000079109	119.347	-0.867674	0.268274	0.000444448	0.00344113	significant	DOWN	no	2812	2.4633
ENSMUSG00000019889	180.228	-0.86753	0.27661	0.000829471	0.00552012	significant	DOWN	no	1545	2.25805
ENSMUSG00000024182	217.465	-0.867186	0.355089	0.00637978	0.0259207	significant	DOWN	no	753	1.58635
ENSMUSG00000028252	106.125	-0.866449	0.457979	0.0195748	0.0589537	not significant	unassigned	no	2358	1.22949
ENSMUSG00000055102	4.20564	-0.86592	1.27302	0.0281373	0.0772897	not significant	unassigned	no	370	1.11188
ENSMUSG00000063316	7219.53	-0.865919	0.405469	0.011721	0.0400471	significant	DOWN	no	45	1.39743
ENSMUSG00000040620	152.274	-0.865418	0.265088	0.000451548	0.00348224	significant	DOWN	no	3031	2.45814
ENSMUSG00000038384	380.966	-0.865128	0.275384	0.000720146	0.00497094	significant	DOWN	no	2626	2.30356
ENSMUSG00000023919	91.9016	-0.863762	0.425695	0.0131635	0.0436722	significant	DOWN	no	440	1.3598
ENSMUSG00000058571	4.15105	-0.863697	1.26495	0.0606685	0.136366	not significant	unassigned	no	1461	0.865292
ENSMUSG00000039253	66.1918	-0.863591	0.648789	0.0470529	0.113278	not significant	unassigned	no	1531	0.945855
ENSMUSG00000040302	124.666	-0.863585	0.25352	0.000263036	0.00226847	significant	DOWN	no	746	2.64427
ENSMUSG00000038712	270.096	-0.863521	0.321471	0.00318266	0.0153487	significant	DOWN	no	438	1.81393
ENSMUSG00000006471	47.0331	-0.86341	0.420525	0.0157701	0.0498429	significant	DOWN	no	2892	1.3024
ENSMUSG00000039163	42.2892	-0.863023	0.702104	0.0616719	0.138075	not significant	unassigned	no	709	0.859885
ENSMUSG00000021379	11.6392	-0.862506	0.753721	0.0720586	0.154887	not significant	unassigned	no	3075	0.809984
ENSMUSG00000050017	326.35	-0.862276	0.383252	0.00915135	0.0336494	significant	DOWN	no	1809	1.47302
ENSMUSG00000037455	19.7803	-0.861861	0.553244	0.0403227	0.101233	not significant	unassigned	no	1311	0.994676
ENSMUSG00000023452	235.155	-0.859737	0.374234	0.00844423	0.0317334	significant	DOWN	no	932	1.49848
ENSMUSG00000061607	188.148	-0.859713	0.260161	0.000409462	0.00320671	significant	DOWN	no	2043	2.49394
ENSMUSG00000074102	195.784	-0.859308	0.393851	0.010918	0.0381924	significant	DOWN	no	3389	1.41802
ENSMUSG00000017146	143.651	-0.859129	0.291641	0.00108124	0.00677652	significant	DOWN	no	1006	2.16899
ENSMUSG00000046562	98.2346	-0.857706	0.671606	0.0592648	0.134096	not significant	unassigned	no	2841	0.872583
ENSMUSG00000031948	1330.47	-0.857499	0.244506	0.00019511	0.00180394	significant	DOWN	no	168	2.74378
ENSMUSG00000042055	50.7656	-0.857495	0.550663	0.0341055	0.0893751	not significant	unassigned	no	35	1.04878
ENSMUSG00000006398	1239.52	-0.85545	0.221216	5.05964e-05	0.000614467	significant	DOWN	no	65	3.2115
ENSMUSG00000049327	795.303	-0.854476	0.311214	0.00228076	0.0118466	significant	DOWN	no	1613	1.92641
ENSMUSG00000021893	91.9214	-0.853757	0.58206	0.0480319	0.115106	not significant	unassigned	no	965	0.938902
ENSMUSG00000058267	201.216	-0.853642	0.509406	0.033134	0.0874859	not significant	unassigned	no	2563	1.05806
ENSMUSG00000019947	1850.92	-0.853433	0.220003	4.14939e-05	0.000520355	significant	DOWN	no	53	3.2837
ENSMUSG00000090258	60.2895	-0.853362	0.668088	0.0596897	0.134745	not significant	unassigned	no	278	0.870489
ENSMUSG00000074497	8.32166	-0.853128	0.916979	0.0688936	0.149763	not significant	unassigned	no		0.824597
ENSMUSG00000027956	16.2966	-0.85177	0.897157	0.0780497	0.164246	not significant	unassigned	no	1502	0.784505
ENSMUSG00000024127	69.412	-0.851759	0.552863	0.0459324	0.111269	not significant	unassigned	no	1177	0.953626
ENSMUSG00000048109	179.962	-0.8517	0.318298	0.00318015	0.0153487	significant	DOWN	no	864	1.81393
ENSMUSG00000003344	160.639	-0.8517	0.423652	0.0191041	0.0578432	not significant	unassigned	no	916	1.23775
ENSMUSG00000022962	1118.22	-0.851388	0.240111	0.000168672	0.00161998	significant	DOWN	no	374	2.79049
ENSMUSG00000028862	16.846	-0.851346	0.510233	0.0343124	0.0897965	not significant	unassigned	no	190	1.04674
ENSMUSG00000042729	309.379	-0.851131	0.236446	0.000117934	0.00122048	significant	DOWN	no	49	2.91347
ENSMUSG00000015671	1709.18	-0.850859	0.491299	0.0262935	0.0733777	not significant	unassigned	no	2174	1.13444
ENSMUSG00000041773	471.528	-0.849955	0.258345	0.000446591	0.00345159	significant	DOWN	no	2498	2.46198
ENSMUSG00000028643	56.5617	-0.849816	0.755978	0.0713082	0.153722	not significant	unassigned	no	355	0.813264
ENSMUSG00000027340	50.0141	-0.849624	0.60873	0.0539032	0.12518	not significant	unassigned	no	4176	0.902464
ENSMUSG00000048280	41.6874	-0.849142	0.433532	0.0190983	0.0578386	not significant	unassigned	no	287	1.23778
ENSMUSG00000000088	1844.85	-0.848581	0.269087	0.00072194	0.0049808	significant	DOWN	no	145	2.3027
ENSMUSG00000071646	345.342	-0.848099	0.298766	0.00202201	0.0108417	significant	DOWN	no	651	1.9649
ENSMUSG00000095687	209.537	-0.847478	0.869172	0.0656012	0.144037	not significant	unassigned	no	613	0.841527
ENSMUSG00000031756	207.353	-0.846741	0.192924	4.88283e-06	9.12198e-05	significant	DOWN	no	589	4.03991
ENSMUSG00000026276	607.303	-0.846486	0.402431	0.0135372	0.0445321	significant	DOWN	no	2548	1.35133
ENSMUSG00000043067	324.115	-0.845095	0.289753	0.00165572	0.00934491	significant	DOWN	no	2494	2.02943
ENSMUSG00000054381	84.1373	-0.845001	0.364048	0.00744046	0.028888	significant	DOWN	no	1194	1.53928
ENSMUSG00000029569	50.6819	-0.844945	0.807475	0.0628247	0.139714	not significant	unassigned	no	2103	0.85476
ENSMUSG00000052512	197.12	-0.842844	0.324694	0.00291696	0.0143571	significant	DOWN	no	3272	1.84293
ENSMUSG00000034206	21.8993	-0.842388	0.616795	0.060818	0.136561	not significant	unassigned	no	806	0.864675
ENSMUSG00000001445	336.649	-0.842302	0.370046	0.0102626	0.0365786	significant	DOWN	no	881	1.43677
ENSMUSG00000030611	131.998	-0.842183	0.3707	0.00954236	0.0346368	significant	DOWN	no	348	1.46046
ENSMUSG00000033871	51.1545	-0.842058	0.364237	0.00706562	0.0278271	significant	DOWN	no	550	1.55553
ENSMUSG00000021806	205.461	-0.841726	0.869096	0.0664416	0.145571	not significant	unassigned	no	594	0.836926
ENSMUSG00000019891	103.119	-0.840895	0.376093	0.00972038	0.035113	significant	DOWN	no	1385	1.45453
ENSMUSG00000054404	261.298	-0.840819	0.435332	0.0214838	0.0630713	not significant	unassigned	no	3139	1.20017
ENSMUSG00000047466	139.088	-0.84006	0.470284	0.0264041	0.0735823	not significant	unassigned	no	3645	1.13323
ENSMUSG00000030559	5.69353	-0.839539	1.1145	0.0642961	0.142005	not significant	unassigned	no	815	0.847697
ENSMUSG00000041126	1041.6	-0.839273	0.364334	0.00880093	0.0327754	significant	DOWN	no	1145	1.48445
ENSMUSG00000032254	353.492	-0.838262	0.276023	0.00113794	0.00704016	significant	DOWN	no	387	2.15242
ENSMUSG00000046070	20.29	-0.838242	0.687553	0.0739616	0.157807	not significant	unassigned	no	265	0.801873
ENSMUSG00000041153	76.3654	-0.837186	0.447018	0.0267574	0.0743172	not significant	unassigned	no	850	1.12891
ENSMUSG00000024841	509.8	-0.837098	0.272006	0.000791143	0.00532341	significant	DOWN	no	1444	2.27381
ENSMUSG00000026279	114.377	-0.836279	0.495786	0.0336883	0.0885717	not significant	unassigned	no	152	1.0527
ENSMUSG00000037720	192.789	-0.835354	0.308487	0.00310919	0.0150905	significant	DOWN	no	564	1.8213
ENSMUSG00000023004	19206.6	-0.83531	0.266001	0.000707377	0.00490268	significant	DOWN	no	160	2.30957
ENSMUSG00000034285	342.065	-0.835065	0.242019	0.000247779	0.00218414	significant	DOWN	no	1019	2.66072
ENSMUSG00000025439	840.067	-0.834852	0.215888	4.57651e-05	0.00056713	significant	DOWN	no	661	3.24632
ENSMUSG00000062867	1378	-0.832461	0.274959	0.00110916	0.00690713	significant	DOWN	no	68	2.1607
ENSMUSG00000074476	1045.83	-0.831582	0.261944	0.000712518	0.00492828	significant	DOWN	no	738	2.3073
ENSMUSG00000003458	36.3823	-0.831484	0.619249	0.0630559	0.14	not significant	unassigned	no	784	0.853873
ENSMUSG00000014932	161.297	-0.830963	0.35574	0.00747203	0.0289201	significant	DOWN	no	537	1.5388
ENSMUSG00000023965	30.6894	-0.830394	0.475495	0.0330859	0.0873927	not significant	unassigned	no	2822	1.05852
ENSMUSG00000037251	78.8388	-0.830266	0.355557	0.00670317	0.0267736	significant	DOWN	no	2273	1.57229
ENSMUSG00000069094	223.929	-0.8302	0.387524	0.012523	0.0420636	significant	DOWN	no	4531	1.37609
ENSMUSG00000023169	778.112	-0.829614	0.497933	0.0337141	0.0886223	not significant	unassigned	no	727	1.05246
ENSMUSG00000033323	115.308	-0.829344	0.350461	0.00759071	0.0292524	significant	DOWN	no	684	1.53384
ENSMUSG00000038605	41.0821	-0.82897	0.60258	0.0581011	0.132188	not significant	unassigned	no	1368	0.878807
ENSMUSG00000062309	228.103	-0.82863	0.372326	0.00910436	0.0335205	significant	DOWN	no	615	1.47469
ENSMUSG00000034173	53.2807	-0.827837	0.450356	0.023418	0.0672139	not significant	unassigned	no	144	1.17254
ENSMUSG00000021079	389.325	-0.827681	0.37181	0.0113679	0.0392244	significant	DOWN	no	382	1.40644
ENSMUSG00000069135	182.397	-0.827462	0.353433	0.00595086	0.0245616	significant	DOWN	no	2212	1.60974
ENSMUSG00000026289	141.37	-0.827129	0.42934	0.0232709	0.0669064	not significant	unassigned	no	1122	1.17453
ENSMUSG00000037325	12.7417	-0.826698	0.902699	0.0643723	0.142089	not significant	unassigned	no	350	0.847441
ENSMUSG00000078249	3389.57	-0.826645	0.347283	0.00708818	0.02788	significant	DOWN	no	1210	1.55471
ENSMUSG00000002728	249.203	-0.826257	0.52311	0.0363058	0.0937521	not significant	unassigned	no	539	1.02802
ENSMUSG00000092035	872.006	-0.825997	0.257242	0.000510939	0.00382544	significant	DOWN	no	3280	2.41732
ENSMUSG00000036781	1467.07	-0.825678	0.28413	0.0015465	0.00887931	significant	DOWN	no	158	2.05162
ENSMUSG00000027406	307.969	-0.825551	0.438865	0.0244454	0.0693586	not significant	unassigned	no	334	1.1589
ENSMUSG00000058748	85.456	-0.825056	0.348194	0.00846031	0.0317588	significant	DOWN	no	854	1.49814
ENSMUSG00000039354	63.438	-0.824342	0.375555	0.0111454	0.0387176	significant	DOWN	no	83	1.41209
ENSMUSG00000070705	16.762	-0.823891	0.645605	0.0715886	0.154096	not significant	unassigned	no	1256	0.812209
ENSMUSG00000029192	51.43	-0.823803	0.5599	0.0503968	0.118993	not significant	unassigned	no	2448	0.924477
ENSMUSG00000058440	248.865	-0.823633	0.226098	0.000139686	0.00139675	significant	DOWN	no	600	2.85488
ENSMUSG00000032342	88.7247	-0.822707	0.416678	0.0205761	0.0611047	not significant	unassigned	no	363	1.21393
ENSMUSG00000034023	161.327	-0.822216	0.25481	0.000517449	0.00386356	significant	DOWN	no	1061	2.41301
ENSMUSG00000030870	209.384	-0.821892	0.373772	0.0117356	0.0400769	significant	DOWN	no	3637	1.39711
ENSMUSG00000064145	313.32	-0.821309	0.366245	0.0114455	0.0393453	significant	DOWN	no	2143	1.40511
ENSMUSG00000073434	44.959	-0.820748	0.461656	0.0330492	0.0873296	not significant	unassigned	no	297	1.05884
ENSMUSG00000003662	122.552	-0.820128	0.319168	0.00454076	0.0199808	significant	DOWN	no	1862	1.69939
ENSMUSG00000042660	267.598	-0.8197	0.239312	0.000312456	0.00259726	significant	DOWN	no	388	2.58549
ENSMUSG00000034349	3285.41	-0.819275	0.189692	7.00369e-06	0.000124197	significant	DOWN	no	250	3.90589
ENSMUSG00000031897	401.396	-0.819145	0.260897	0.000646901	0.00456958	significant	DOWN	no	58	2.34012
ENSMUSG00000030534	74.339	-0.818663	0.367758	0.0110556	0.0384893	significant	DOWN	no	388	1.41466
ENSMUSG00000058729	89.2141	-0.818174	0.398709	0.0192559	0.058225	not significant	unassigned	no	1324	1.23489
ENSMUSG00000023932	2135.82	-0.818024	0.173004	1.05016e-06	2.47015e-05	significant	DOWN	no	319	4.60728
ENSMUSG00000036206	40.4434	-0.817558	0.537738	0.051271	0.120577	not significant	unassigned	no	1720	0.918736
ENSMUSG00000074884	2979.78	-0.817532	0.316939	0.00423444	0.0189202	significant	DOWN	no	693	1.72307
ENSMUSG00000034432	410.127	-0.81733	0.261274	0.000796591	0.00534686	significant	DOWN	no	1091	2.2719
ENSMUSG00000027709	65.6856	-0.817277	0.605371	0.0597955	0.134939	not significant	unassigned	no	818	0.869864
ENSMUSG00000030751	706.483	-0.816618	0.382127	0.012243	0.0414461	significant	DOWN	no	297	1.38252
ENSMUSG00000030471	50.4773	-0.816542	0.693051	0.0683796	0.148835	not significant	unassigned	no	436	0.827294
ENSMUSG00000036208	125.544	-0.816506	0.272043	0.00108846	0.00681236	significant	DOWN	no	1112	2.1667
ENSMUSG00000051735	227.345	-0.816196	0.286421	0.00220346	0.011536	significant	DOWN	no	1112	1.93795
ENSMUSG00000056234	139.201	-0.815505	0.50842	0.0425869	0.105415	not significant	unassigned	no	2030	0.977099
ENSMUSG00000056493	46.3947	-0.815166	0.544068	0.0482668	0.115466	not significant	unassigned	no	5258	0.937547
ENSMUSG00000095315	75.5941	-0.814913	0.416328	0.0200359	0.0599318	not significant	unassigned	no	807	1.22234
ENSMUSG00000026605	1768.13	-0.814896	0.196293	1.29296e-05	0.0002024	significant	DOWN	no	1996	3.69379
ENSMUSG00000063145	9.23123	-0.814824	0.957689	0.0800885	0.167546	not significant	unassigned	no	369	0.775865
ENSMUSG00000066000	432.324	-0.814804	0.281223	0.0013854	0.00818558	significant	DOWN	no	1093	2.08695
ENSMUSG00000055660	172.469	-0.814295	0.246796	0.000481729	0.00365161	significant	DOWN	no	4663	2.43752
ENSMUSG00000047719	44.4373	-0.814063	0.627546	0.0709608	0.153156	not significant	unassigned	no	1663	0.814865
ENSMUSG00000093904	2740.04	-0.813346	0.214895	6.79656e-05	0.000775879	significant	DOWN	no	4351	3.11021
ENSMUSG00000050796	52.7041	-0.812766	0.39817	0.0134562	0.0443728	significant	DOWN	no	2176	1.35288
ENSMUSG00000026988	47.3191	-0.81222	0.510911	0.0441917	0.108226	not significant	unassigned	no	443	0.965667
ENSMUSG00000020027	1785.3	-0.811874	0.135367	8.28874e-10	5.79863e-08	significant	DOWN	no	1166	7.23667
ENSMUSG00000035620	113.162	-0.811812	0.338055	0.00746491	0.0289148	significant	DOWN	no	1263	1.53888
ENSMUSG00000032776	5.49721	-0.810845	1.05381	0.0808701	0.1688	not significant	unassigned	no	2962	0.772627
ENSMUSG00000046865	1937.43	-0.810796	0.255324	0.000695448	0.00484466	significant	DOWN	no	117	2.31474
ENSMUSG00000093979	5.22441	-0.810755	1.378	0.0465552	0.112398	not significant	unassigned	no	1109	0.949242
ENSMUSG00000027131	231.868	-0.810305	0.323083	0.00618852	0.0253021	significant	DOWN	no	311	1.59684
ENSMUSG00000056459	42.3712	-0.809881	0.468172	0.0356165	0.0924405	not significant	unassigned	no	1348	1.03414
ENSMUSG00000038619	98.0009	-0.809082	0.508335	0.0391747	0.099331	not significant	unassigned	no	658	1.00292
ENSMUSG00000028114	287.346	-0.809012	0.339684	0.00648265	0.0261663	significant	DOWN	no	1092	1.58226
ENSMUSG00000032570	131.988	-0.808573	0.356677	0.0103764	0.0368851	significant	DOWN	no	2624	1.43315
ENSMUSG00000040414	75.2415	-0.808341	0.5203	0.0446758	0.108987	not significant	unassigned	no	843	0.962626
ENSMUSG00000029283	74.9014	-0.807961	0.445811	0.0271676	0.075187	not significant	unassigned	no	1080	1.12386
ENSMUSG00000053286	75.8244	-0.807305	0.635712	0.0637791	0.141191	not significant	unassigned	no	480	0.850193
ENSMUSG00000038646	106.437	-0.80706	0.547515	0.0481695	0.115334	not significant	unassigned	no	936	0.938042
ENSMUSG00000025337	415.573	-0.806653	0.307207	0.00317352	0.0153318	significant	DOWN	no	605	1.81441
ENSMUSG00000021759	104.574	-0.806244	0.439122	0.0233856	0.0671493	not significant	unassigned	no	329	1.17296
ENSMUSG00000061374	283.753	-0.805797	0.262583	0.000738849	0.00507176	significant	DOWN	no	959	2.29484
ENSMUSG00000036285	132.857	-0.805709	0.332904	0.00740656	0.0287706	significant	DOWN	no	181	1.54105
ENSMUSG00000094942	20.755	-0.805531	0.465372	0.0320581	0.0851901	not significant	unassigned	no	538	1.06961
ENSMUSG00000042472	48.8319	-0.805354	0.422511	0.024301	0.0690641	not significant	unassigned	no	693	1.16075
ENSMUSG00000071650	472.107	-0.805246	0.497981	0.0398379	0.100417	not significant	unassigned	no	941	0.998193
ENSMUSG00000029110	349.768	-0.804555	0.342776	0.00759347	0.0292547	significant	DOWN	no	2059	1.5338
ENSMUSG00000058600	6168.52	-0.804495	0.331483	0.00638225	0.0259225	significant	DOWN	no	53	1.58632
ENSMUSG00000021023	68.703	-0.803763	0.332696	0.0060108	0.024724	significant	DOWN	no	136	1.60688
ENSMUSG00000031633	2798.33	-0.803678	0.285175	0.00198404	0.0107125	significant	DOWN	no	669	1.97011
ENSMUSG00000033318	78.3371	-0.802999	0.327498	0.00547014	0.0229979	significant	DOWN	no	774	1.63831
ENSMUSG00000015127	41.4629	-0.802818	0.737103	0.0797679	0.167132	not significant	unassigned	no	2579	0.77694
ENSMUSG00000070733	114.503	-0.802731	0.601415	0.0606483	0.136366	not significant	unassigned	no	2055	0.865292
ENSMUSG00000037710	573.015	-0.802364	0.248344	0.000625523	0.00443467	significant	DOWN	no	560	2.35314
ENSMUSG00000020801	49.5854	-0.801985	1.19454	0.0496707	0.11772	not significant	unassigned	no	164	0.92915
ENSMUSG00000043262	21.6172	-0.800739	0.625382	0.0630075	0.139943	not significant	unassigned	no	3108	0.854049
ENSMUSG00000023087	1127.72	-0.800547	0.40735	0.0202615	0.0603814	not significant	unassigned	no	1095	1.2191
ENSMUSG00000023505	699.48	-0.800217	0.179108	3.89112e-06	7.51676e-05	significant	DOWN	no	564	4.12397
ENSMUSG00000024231	200.485	-0.800186	0.440246	0.0274165	0.075647	not significant	unassigned	no	1405	1.12121
ENSMUSG00000041649	80.0297	-0.799976	0.35047	0.0114175	0.0392962	significant	DOWN	no	3267	1.40565
ENSMUSG00000036639	552.939	-0.799899	0.295545	0.00297095	0.0145702	significant	DOWN	no	375	1.83654
ENSMUSG00000026478	354.255	-0.799448	0.304653	0.00371729	0.0171875	significant	DOWN	no	2554	1.76479
ENSMUSG00000025792	48.8424	-0.799291	0.415599	0.0197197	0.0592592	not significant	unassigned	no	1015	1.22724
ENSMUSG00000031156	55.1135	-0.799043	0.568492	0.0567434	0.129968	not significant	unassigned	no	1609	0.886164
ENSMUSG00000024137	36.9974	-0.798906	0.409396	0.0220708	0.064337	not significant	unassigned	no	698	1.19154
ENSMUSG00000035772	400.461	-0.798674	0.232049	0.000307929	0.00256651	significant	DOWN	no	1173	2.59066
ENSMUSG00000032067	14.0131	-0.798253	0.956904	0.0834709	0.173159	not significant	unassigned	no	599	0.761554
ENSMUSG00000051747	70.2953	-0.797854	0.615956	0.0488268	0.116396	not significant	unassigned	no	1054	0.934061
ENSMUSG00000044018	193.376	-0.797848	0.364993	0.010273	0.0365994	significant	DOWN	no	1597	1.43653
ENSMUSG00000025630	311.622	-0.797676	0.347081	0.0099055	0.0355953	significant	DOWN	no	548	1.44861
ENSMUSG00000031755	34.9234	-0.796718	0.652218	0.0643218	0.142005	not significant	unassigned	no	325	0.847697
ENSMUSG00000018547	298.503	-0.796626	0.37736	0.0147809	0.0475102	significant	DOWN	no	3705	1.32321
ENSMUSG00000062822	121.696	-0.796572	0.248545	0.000685419	0.00478459	significant	DOWN	no	206	2.32016
ENSMUSG00000045691	32.574	-0.795719	0.47193	0.0388852	0.0987525	not significant	unassigned	no	1482	1.00545
ENSMUSG00000031770	120.195	-0.795507	0.382841	0.0168259	0.0524375	not significant	unassigned	no	625	1.28036
ENSMUSG00000036766	6.35274	-0.79506	0.95978	0.0834101	0.173091	not significant	unassigned	no	928	0.761725
ENSMUSG00000021811	539.732	-0.794982	0.193866	1.9446e-05	0.000282714	significant	DOWN	no	727	3.54865
ENSMUSG00000027878	60.9472	-0.794961	0.626164	0.0672533	0.146877	not significant	unassigned	no	2920	0.833047
ENSMUSG00000020273	48.4652	-0.794651	0.430004	0.0288089	0.0787059	not significant	unassigned	no	1315	1.10399
ENSMUSG00000033847	4.3559	-0.794513	1.20542	0.0619276	0.138443	not significant	unassigned	no	1488	0.85873
ENSMUSG00000001034	251.782	-0.794161	0.255647	0.000972156	0.0062546	significant	DOWN	no	308	2.2038
ENSMUSG00000042348	80.1737	-0.794159	0.430601	0.0229605	0.0662077	not significant	unassigned	no	2608	1.17909
ENSMUSG00000022553	197.51	-0.793702	0.286775	0.00247765	0.0126426	significant	DOWN	no	515	1.89816
ENSMUSG00000033543	249.438	-0.793317	0.416096	0.0251557	0.0708624	not significant	unassigned	no	407	1.14958
ENSMUSG00000020514	184.686	-0.793017	0.344291	0.00999235	0.0357932	significant	DOWN	no	79	1.4462
ENSMUSG00000032400	174.666	-0.792641	0.356834	0.00892185	0.033081	significant	DOWN	no	916	1.48042
ENSMUSG00000039095	13.0807	-0.792622	1.38285	0.031865	0.0847754	not significant	unassigned	no	1734	1.07173
ENSMUSG00000040521	117.514	-0.792388	0.534073	0.0463496	0.112	not significant	unassigned	no	191	0.95078
ENSMUSG00000062078	672.106	-0.79156	0.272078	0.00177106	0.00982087	significant	DOWN	no	7017	2.00785
ENSMUSG00000017550	307.58	-0.791101	0.25905	0.000802564	0.00537899	significant	DOWN	no	1426	2.2693
ENSMUSG00000023307	386.238	-0.790892	0.257694	0.00112137	0.00696716	significant	DOWN	no	648	2.15694
ENSMUSG00000038679	149.352	-0.789225	0.291691	0.0033383	0.0158744	significant	DOWN	no	5926	1.7993
ENSMUSG00000025921	14.3391	-0.789166	0.576296	0.0624902	0.139225	not significant	unassigned	no	2320	0.856283
ENSMUSG00000036893	466.673	-0.789062	0.245205	0.000588671	0.00425085	significant	DOWN	no	2025	2.37152
ENSMUSG00000064357	22659.5	-0.788954	0.292398	0.00281891	0.0139857	significant	DOWN	no	3	1.85432
ENSMUSG00000016552	61.1298	-0.788815	0.501603	0.0427655	0.105703	not significant	unassigned	no	2641	0.975913
ENSMUSG00000038876	137.825	-0.78878	0.451728	0.0339371	0.0891178	not significant	unassigned	no	2636	1.05004
ENSMUSG00000006386	7.36493	-0.788581	0.850106	0.0701988	0.152114	not significant	unassigned	no	981	0.81783
ENSMUSG00000024056	289.518	-0.788204	0.218594	0.000130509	0.00132121	significant	DOWN	no	119	2.87903
ENSMUSG00000025428	3314.23	-0.787531	0.249179	0.000715589	0.0049445	significant	DOWN	no	355	2.30588
ENSMUSG00000036352	438.734	-0.787187	0.271051	0.00187887	0.0102312	significant	DOWN	no	412	1.99007
ENSMUSG00000020453	275.656	-0.787039	0.311673	0.00507267	0.0216499	significant	DOWN	no	1405	1.66454
ENSMUSG00000022401	100.907	-0.786846	0.262911	0.0013235	0.00789176	significant	DOWN	no	4454	2.10283
ENSMUSG00000079492	7.40836	-0.78684	0.87802	0.0899399	0.183312	not significant	unassigned	no	212	0.736809
ENSMUSG00000031783	2069.05	-0.786705	0.290724	0.00306249	0.0149277	significant	DOWN	no	649	1.82601
ENSMUSG00000078193	972.024	-0.786686	0.989893	0.0629141	0.139799	not significant	unassigned	no	38	0.854496
ENSMUSG00000039233	94.6311	-0.786664	0.48685	0.046639	0.11256	not significant	unassigned	no	233	0.948615
ENSMUSG00000039209	26.3161	-0.786539	0.676819	0.0848539	0.175447	not significant	unassigned	no	449	0.755854
ENSMUSG00000022972	347.016	-0.785776	0.249683	0.000901494	0.00591399	significant	DOWN	no	166	2.22812
ENSMUSG00000035597	109.774	-0.785242	0.38943	0.0213267	0.062786	not significant	unassigned	no	1909	1.20214
ENSMUSG00000047656	5.92122	-0.784875	1.07695	0.0703292	0.152248	not significant	unassigned	no	63	0.817448
ENSMUSG00000026398	1495.3	-0.784714	0.280958	0.00234578	0.0120966	significant	DOWN	yes	2895	1.91734	NR5A2
ENSMUSG00000113061	9.53	-0.784511	0.855262	0.0918357	0.186228	not significant	unassigned	no	43	0.729954
ENSMUSG00000024528	126.148	-0.784504	0.330607	0.00757418	0.0292218	significant	DOWN	no	1306	1.53429
ENSMUSG00000049119	91.7407	-0.784498	0.29546	0.00404265	0.0183035	significant	DOWN	no	1420	1.73747
ENSMUSG00000033991	109.925	-0.784377	0.289126	0.00264429	0.0132741	significant	DOWN	no	256	1.87699
ENSMUSG00000039840	12.8115	-0.784362	1.01722	0.0781928	0.164439	not significant	unassigned	no	1909	0.783995
ENSMUSG00000030852	328.159	-0.784145	0.233217	0.000350231	0.0028341	significant	DOWN	no	469	2.54758
ENSMUSG00000026193	635.175	-0.783856	0.1792	6.41113e-06	0.0001158	significant	DOWN	no	695	3.93629
ENSMUSG00000004359	2.93134	-0.783794	1.30624	0.0579433	0.132028	not significant	unassigned	no	895	0.879335
ENSMUSG00000027562	34.8227	-0.782989	0.524886	0.0424986	0.105237	not significant	unassigned	no	683	0.977833
ENSMUSG00000049916	314.792	-0.782224	0.260481	0.00116291	0.00716639	significant	DOWN	no	56	2.1447
ENSMUSG00000027463	17.4081	-0.782209	0.585197	0.0582567	0.132387	not significant	unassigned	no	1233	0.878153
ENSMUSG00000026349	334.672	-0.781018	0.348252	0.0121933	0.041329	significant	DOWN	no	4505	1.38375
ENSMUSG00000030868	153.952	-0.780698	0.312394	0.00645297	0.0260858	significant	DOWN	no	893	1.5836
ENSMUSG00000030347	60.7884	-0.780293	0.486469	0.0462874	0.11191	not significant	unassigned	no	767	0.951131
ENSMUSG00000006800	397.097	-0.780119	0.286531	0.00305609	0.0149072	significant	DOWN	no	1702	1.8266
ENSMUSG00000050565	477.541	-0.779978	0.318366	0.00695799	0.0275308	significant	DOWN	no	1466	1.56018
ENSMUSG00000027133	1226.28	-0.779741	0.179565	8.59877e-06	0.000145655	significant	DOWN	no	819	3.83667
ENSMUSG00000040269	106.815	-0.779433	1.63457	0.00339429	0.0160733	significant	DOWN	no	103	1.7939
ENSMUSG00000040451	165.893	-0.779369	0.249064	0.000912839	0.00595815	significant	DOWN	no	1620	2.22489
ENSMUSG00000059772	93.8972	-0.77926	0.368168	0.0129683	0.0432136	significant	DOWN	no	2161	1.36438
ENSMUSG00000068205	30.6441	-0.779251	0.443549	0.0307973	0.0828387	not significant	unassigned	no	3047	1.08177
ENSMUSG00000002996	108.783	-0.779019	0.369753	0.0149038	0.0477734	significant	DOWN	no	1239	1.32081
ENSMUSG00000039262	212.688	-0.778977	0.331063	0.00877741	0.0327147	significant	DOWN	no	3890	1.48526
ENSMUSG00000028300	44.6583	-0.778527	0.571461	0.0670864	0.14661	not significant	unassigned	no	1899	0.833836
ENSMUSG00000037890	13.2068	-0.778502	0.726058	0.093939	0.18931	not significant	unassigned	no	292	0.722827
ENSMUSG00000025481	119.707	-0.778299	0.374457	0.0131871	0.0437079	significant	DOWN	no	194	1.35944
ENSMUSG00000054280	134.722	-0.778128	0.440627	0.035736	0.0926321	not significant	unassigned	no	3715	1.03324
ENSMUSG00000058192	32.0481	-0.778067	0.406321	0.022316	0.0648671	not significant	unassigned	no	10941	1.18798
ENSMUSG00000023330	56.4014	-0.777997	0.41869	0.0233913	0.0671513	not significant	unassigned	no	308	1.17295
ENSMUSG00000034120	2899.47	-0.777341	0.197517	3.60113e-05	0.00046443	significant	DOWN	no	448	3.33308
ENSMUSG00000064194	159.044	-0.777088	0.2686	0.00196586	0.0106369	significant	DOWN	no	201	1.97319
ENSMUSG00000021258	451.81	-0.775509	0.45223	0.0357062	0.0925932	not significant	unassigned	no	661	1.03342
ENSMUSG00000034168	633.405	-0.775275	0.267594	0.00199418	0.0107474	significant	DOWN	no	872	1.9687
ENSMUSG00000038079	131.515	-0.775119	0.458074	0.0400616	0.100813	not significant	unassigned	no	550	0.996484
ENSMUSG00000019927	69.948	-0.775053	0.58708	0.065609	0.144037	not significant	unassigned	no	852	0.841527
ENSMUSG00000026662	333.249	-0.775021	0.269319	0.00213636	0.0112728	significant	DOWN	no	3765	1.94797
ENSMUSG00000038047	236.205	-0.774953	0.282753	0.00247254	0.012626	significant	DOWN	no	3117	1.89873
ENSMUSG00000026427	264.441	-0.774411	0.246956	0.00070586	0.00490139	significant	DOWN	no	110	2.30968
ENSMUSG00000022020	347.923	-0.773895	0.182621	1.03687e-05	0.000168912	significant	DOWN	no	10468	3.77234
ENSMUSG00000096010	4.82897	-0.773738	0.895678	0.0932638	0.18832	not significant	unassigned	no	2518	0.725104
ENSMUSG00000003279	7.10261	-0.77373	0.848665	0.0941805	0.189712	not significant	unassigned	no	3178	0.721905
ENSMUSG00000051705	28.4715	-0.773197	0.469637	0.0419539	0.104208	not significant	unassigned	no	2911	0.9821
ENSMUSG00000056602	137.76	-0.77318	0.407511	0.0265327	0.0738352	not significant	unassigned	no	1331	1.13174
ENSMUSG00000026154	56.7505	-0.773048	0.526579	0.0582466	0.132387	not significant	unassigned	no	315	0.878153
ENSMUSG00000092074	421.958	-0.772986	0.61422	0.0686699	0.149371	not significant	unassigned	no	2882	0.825732
ENSMUSG00000022559	75.1691	-0.772366	0.597288	0.0728242	0.156065	not significant	unassigned	no	86	0.806695
ENSMUSG00000015749	1103.39	-0.77232	0.282859	0.00310675	0.0150841	significant	DOWN	no	2143	1.82148
ENSMUSG00000048865	46.7713	-0.772163	0.428616	0.0346597	0.090462	not significant	unassigned	no	902	1.04353
ENSMUSG00000040013	180.067	-0.772049	0.373448	0.0177762	0.0547717	not significant	unassigned	no	408	1.26144
ENSMUSG00000054021	21.2732	-0.772041	0.628159	0.0724108	0.155424	not significant	unassigned	no	394	0.808483
ENSMUSG00000027326	297.947	-0.771691	0.232137	0.000432157	0.00335933	significant	DOWN	no	1427	2.47375
ENSMUSG00000031826	1176.66	-0.770496	0.19002	2.24216e-05	0.00031578	significant	DOWN	no	793	3.50062
ENSMUSG00000030509	82.037	-0.770476	0.427429	0.0323357	0.0857439	not significant	unassigned	no	3361	1.0668
ENSMUSG00000024078	165.646	-0.770398	0.268068	0.00167207	0.00940989	significant	DOWN	no	113	2.02642
ENSMUSG00000027122	132.971	-0.769996	0.414552	0.0300871	0.0814624	not significant	unassigned	no	2292	1.08904
ENSMUSG00000001052	78.3616	-0.769248	0.529231	0.0611095	0.137064	not significant	unassigned	no	1136	0.863078
ENSMUSG00000020664	175.517	-0.769166	0.349878	0.0123447	0.0416873	significant	DOWN	no	903	1.38
ENSMUSG00000021646	19.3416	-0.769055	0.663605	0.0855899	0.176613	not significant	unassigned	no	312	0.752976
ENSMUSG00000041231	122.566	-0.768907	0.365944	0.0149944	0.0479025	significant	DOWN	no	1020	1.31964
ENSMUSG00000025937	170.03	-0.768663	0.568296	0.0639702	0.141499	not significant	unassigned	no	3534	0.849246
ENSMUSG00000061518	2015.76	-0.768023	0.303703	0.00537689	0.0226993	significant	DOWN	no	375	1.64399
ENSMUSG00000005687	1061.63	-0.767666	0.314803	0.00644301	0.0260687	significant	DOWN	no	812	1.58388
ENSMUSG00000063787	686.707	-0.767309	0.353484	0.0141807	0.046018	significant	DOWN	no	305	1.33707
ENSMUSG00000020544	78.2013	-0.766788	0.431964	0.0359201	0.0929852	not significant	unassigned	no	382	1.03159
ENSMUSG00000029250	575.585	-0.766405	0.237993	0.000604258	0.00432216	significant	DOWN	no	158	2.3643
ENSMUSG00000028419	321.296	-0.766339	0.416217	0.0268818	0.0745629	not significant	unassigned	no	661	1.12748
ENSMUSG00000047832	430.956	-0.766143	0.451009	0.038115	0.0972804	not significant	unassigned	no	1167	1.01197
ENSMUSG00000057762	670.362	-0.766026	0.219124	0.000231454	0.00207516	significant	DOWN	no	574	2.68295
ENSMUSG00000021715	227.995	-0.765869	0.260047	0.00161745	0.00916691	significant	DOWN	no	439	2.03778
ENSMUSG00000030056	414.75	-0.765087	0.208717	0.00012952	0.00131539	significant	DOWN	no	4830	2.88095
ENSMUSG00000027714	322.829	-0.765078	0.246138	0.000882399	0.00581393	significant	DOWN	no	223	2.23553
ENSMUSG00000040028	450.095	-0.764483	0.403967	0.02546	0.071478	not significant	unassigned	no	4221	1.14583
ENSMUSG00000021520	1035.33	-0.763892	0.370552	0.0182256	0.0557534	not significant	unassigned	no	135	1.25373
ENSMUSG00000062901	475.957	-0.763706	0.460688	0.0409117	0.102291	not significant	unassigned	no	6118	0.990164
ENSMUSG00000005481	1534.94	-0.762961	0.147657	1.34687e-07	4.34669e-06	significant	DOWN	no	210	5.36184
ENSMUSG00000063904	445.63	-0.762953	0.291687	0.00465089	0.0203014	significant	DOWN	no	396	1.69247
ENSMUSG00000031700	132.211	-0.761624	0.393443	0.0239271	0.0683249	not significant	unassigned	no	1937	1.16542
ENSMUSG00000024218	191.355	-0.76147	0.276602	0.00261659	0.0131812	significant	DOWN	no	534	1.88005
ENSMUSG00000015335	233.81	-0.761387	0.391795	0.0245301	0.0695699	not significant	unassigned	no	304	1.15758
ENSMUSG00000030491	90.524	-0.761275	0.447008	0.0316859	0.0845144	not significant	unassigned	no	194	1.07307
ENSMUSG00000027160	891.883	-0.760874	0.186815	2.41492e-05	0.000336287	significant	DOWN	no	918	3.47329
ENSMUSG00000026927	211.95	-0.760407	0.557326	0.0647001	0.142597	not significant	unassigned	no	799	0.845889
ENSMUSG00000037376	683.259	-0.760066	0.212834	0.000192902	0.00178838	significant	DOWN	no	1217	2.74754
ENSMUSG00000030101	132.676	-0.758547	0.271512	0.00263231	0.0132383	significant	DOWN	no	1451	1.87817
ENSMUSG00000015357	50.5489	-0.758521	0.406573	0.0274786	0.0757859	not significant	unassigned	no	757	1.12041
ENSMUSG00000040850	942.369	-0.758392	0.260211	0.00183232	0.0100704	significant	DOWN	no	698	1.99695
ENSMUSG00000028232	19.231	-0.758174	0.77742	0.101779	0.200885	not significant	unassigned	no	1437	0.697053
ENSMUSG00000071451	156.405	-0.757821	0.344587	0.01475	0.0474333	significant	DOWN	no	74	1.32392
ENSMUSG00000018362	325.054	-0.756911	0.207994	0.000130694	0.00132121	significant	DOWN	no	351	2.87903
ENSMUSG00000032040	265.529	-0.75687	0.410769	0.0308375	0.0828788	not significant	unassigned	no	167	1.08156
ENSMUSG00000045273	696.581	-0.756604	0.159321	9.20406e-07	2.19912e-05	significant	DOWN	no	431	4.65775
ENSMUSG00000075040	34.3869	-0.756103	0.687322	0.097062	0.193655	not significant	unassigned	no	1309	0.712972
ENSMUSG00000027184	1879.76	-0.755716	0.183337	1.53936e-05	0.000232165	significant	DOWN	no	3861	3.6342
ENSMUSG00000045867	95.3912	-0.755624	0.338028	0.0104859	0.0371412	significant	DOWN	no	934	1.43014
ENSMUSG00000029699	9.58915	-0.754951	0.806602	0.0727515	0.155958	not significant	unassigned	no	684	0.806991
ENSMUSG00000030697	83.9802	-0.754886	1.04827	0.0634439	0.140563	not significant	unassigned	no	299	0.852128
ENSMUSG00000034883	24.6418	-0.754876	0.749999	0.0692739	0.150392	not significant	unassigned	no	411	0.822776
ENSMUSG00000025353	231.622	-0.754762	0.384105	0.0227186	0.0657467	not significant	unassigned	no	981	1.18213
ENSMUSG00000037257	245.945	-0.754602	0.290501	0.00414098	0.0186126	significant	DOWN	no	4307	1.73019
ENSMUSG00000027752	848.448	-0.754405	0.314409	0.00810398	0.0307496	significant	DOWN	no	103	1.51216
ENSMUSG00000025077	66.9204	-0.753633	0.401435	0.0321244	0.085333	not significant	unassigned	no	496	1.06888
ENSMUSG00000027770	498.296	-0.753624	0.36436	0.0168015	0.0523734	not significant	unassigned	no	2552	1.28089
ENSMUSG00000028343	110.884	-0.753553	0.589294	0.0733815	0.156864	not significant	unassigned	no	1288	0.804476
ENSMUSG00000089704	156.677	-0.753372	1.00529	0.0706467	0.152696	not significant	unassigned	no	2267	0.816172
ENSMUSG00000029632	690.746	-0.7531	1.06397	0.0557475	0.128204	not significant	unassigned	no	246	0.892098
ENSMUSG00000078869	13.6133	-0.752741	0.65684	0.0932579	0.18832	not significant	unassigned	no	3	0.725104
ENSMUSG00000053329	218.104	-0.752234	0.328487	0.0104792	0.0371271	significant	DOWN	no	527	1.43031
ENSMUSG00000034442	67.2556	-0.751816	0.327696	0.0108423	0.0379885	significant	DOWN	no	542	1.42035
ENSMUSG00000057841	14714.3	-0.75169	0.258497	0.00174497	0.0097277	significant	DOWN	no	57	2.01199
ENSMUSG00000027349	286.076	-0.751426	0.266402	0.00258006	0.0130624	significant	DOWN	no	545	1.88398
ENSMUSG00000024037	228.714	-0.751305	0.223035	0.000330297	0.00270983	significant	DOWN	no	2606	2.56706
ENSMUSG00000033904	71.1863	-0.751085	0.351645	0.0132935	0.0439533	significant	DOWN	no	1707	1.35701
ENSMUSG00000032555	355.453	-0.750992	0.224119	0.00033748	0.0027555	significant	DOWN	no	515	2.5598
ENSMUSG00000041112	27.6656	-0.750576	0.732269	0.0895147	0.182669	not significant	unassigned	no	3057	0.738336
ENSMUSG00000022678	289.707	-0.75048	0.316033	0.00719308	0.0281259	significant	DOWN	no	1120	1.55089
ENSMUSG00000033793	196.643	-0.749862	0.528307	0.0628956	0.139799	not significant	unassigned	no	367	0.854496
ENSMUSG00000060904	297.912	-0.749689	0.37528	0.0214179	0.0629446	not significant	unassigned	no	1044	1.20104
ENSMUSG00000032397	690.574	-0.749335	0.260209	0.00209251	0.0110973	significant	DOWN	no	957	1.95478
ENSMUSG00000022247	689.538	-0.749308	0.306893	0.00694261	0.0274859	significant	DOWN	no	1551	1.56089
ENSMUSG00000023022	649.944	-0.748753	0.297404	0.00591641	0.0244539	significant	DOWN	no	1830	1.61165
ENSMUSG00000039826	482.863	-0.748736	0.201964	0.000108067	0.00113562	significant	DOWN	no	3273	2.94477
ENSMUSG00000060373	4121.78	-0.748663	0.225723	0.000468534	0.00357878	significant	DOWN	no	631	2.44626
ENSMUSG00000022974	184.345	-0.748617	0.240486	0.00104959	0.00663005	significant	DOWN	no	1027	2.17848
ENSMUSG00000037845	35.2134	-0.748424	0.417836	0.0347718	0.0906851	not significant	unassigned	no	744	1.04246
ENSMUSG00000032470	615.132	-0.748034	0.28745	0.00440952	0.0195168	significant	DOWN	no	429	1.70959
ENSMUSG00000048546	142.94	-0.747972	0.466552	0.0472339	0.113573	not significant	unassigned	no	2460	0.944724
ENSMUSG00000066152	24.537	-0.747787	0.668187	0.0996534	0.197588	not significant	unassigned	no	1271	0.704239
ENSMUSG00000078713	834.68	-0.747235	0.220334	0.000344016	0.00279877	significant	DOWN	no	405	2.55303
ENSMUSG00000018666	4900.32	-0.745823	0.265957	0.00242001	0.012423	significant	DOWN	no	1534	1.90577
ENSMUSG00000015804	410.816	-0.745723	0.352851	0.0167561	0.052256	not significant	unassigned	no	3929	1.28186
ENSMUSG00000004980	3647.98	-0.745403	0.372008	0.0188369	0.0572251	not significant	unassigned	no	502	1.24241
ENSMUSG00000021245	228.692	-0.744995	0.233088	0.000813133	0.00543438	significant	DOWN	no	1210	2.26485
ENSMUSG00000029063	251.979	-0.744276	0.465251	0.0427871	0.105737	not significant	unassigned	no	1529	0.975772
ENSMUSG00000006699	1258.45	-0.744264	0.369164	0.0203158	0.0604721	not significant	unassigned	no	1410	1.21844
ENSMUSG00000038416	302.399	-0.744187	0.200358	0.000111422	0.00116638	significant	DOWN	no	310	2.93316
ENSMUSG00000027852	1369.28	-0.743945	0.304969	0.00678775	0.0270299	significant	DOWN	no	3681	1.56816
ENSMUSG00000002985	2336.89	-0.743065	0.28153	0.00386179	0.0176674	significant	DOWN	no	274	1.75283
ENSMUSG00000030760	35.341	-0.742709	0.688993	0.0929545	0.187854	not significant	unassigned	no	3182	0.72618
ENSMUSG00000028901	163.807	-0.742119	0.295191	0.00573889	0.0238409	significant	DOWN	no	749	1.62268
ENSMUSG00000015672	104.78	-0.74115	0.413535	0.0326419	0.0863875	not significant	unassigned	no	828	1.06355
ENSMUSG00000028837	278.502	-0.740798	0.616492	0.0802142	0.167706	not significant	unassigned	no	131	0.775451
ENSMUSG00000051146	14.5816	-0.740591	0.563486	0.0690476	0.150008	not significant	unassigned	no	961	0.823887
ENSMUSG00000046516	455.344	-0.739765	1.25626	0.0283714	0.0777916	not significant	unassigned	no	138	1.10907
ENSMUSG00000059811	116.959	-0.739523	0.448787	0.0422913	0.104816	not significant	unassigned	no	1770	0.979571
ENSMUSG00000009470	543.637	-0.73846	0.287989	0.00508387	0.0216909	significant	DOWN	no	5602	1.66372
[truncated: 10,162 more rows]

## Sheet: Fig2e KO-S200A
	baseMean	log2FoldChange	lfcSE	pvalue	padj	significance	regulation	NaiveGene	UtrLength	-log10(p_adj)	naive_gene_name
ENSMUSG00000050931	49.2521	-2.13191	0.346036	4.25143e-11	3.21668e-08	significant	DOWN	no	4125	7.49259
ENSMUSG00000032015	4.74804	-2.117	0.98093	0.00107653	0.0377056	significant	DOWN	no	1155	1.42359
ENSMUSG00000019785	4.04398	-2.0522	0.826021	0.000545682	0.0228666	significant	DOWN	no	976	1.6408
ENSMUSG00000051243	62.5064	-1.91476	0.238614	7.21807e-17	1.40433e-13	significant	DOWN	no	1444	12.8525
ENSMUSG00000044017	23.1766	-1.85852	0.412399	3.78439e-07	7.69248e-05	significant	DOWN	no	2043	4.11393
ENSMUSG00000061186	691.134	-1.74902	0.215646	3.44703e-17	7.82418e-14	significant	DOWN	no	4686	13.1066
ENSMUSG00000058833	177.818	-1.70218	0.479404	2.10021e-05	0.00220022	significant	DOWN	no	214	2.65753
ENSMUSG00000074071	8.46418	-1.61625	0.66497	0.000620516	0.0253778	significant	DOWN	no	1773	1.59555
ENSMUSG00000003410	14.3058	-1.51474	0.472935	6.35948e-05	0.00524908	significant	DOWN	no	3501	2.27992
ENSMUSG00000043687	24.6734	-1.5061	0.478595	8.25549e-05	0.00635207	significant	DOWN	no	373	2.19708
ENSMUSG00000062380	371.279	-1.46597	0.309014	1.29123e-07	3.03193e-05	significant	DOWN	no	336	4.51828
ENSMUSG00000115483	11.9788	-1.44468	0.531043	0.00029163	0.0150444	significant	DOWN	no	1124	1.82263
ENSMUSG00000063672	82.2953	-1.38228	0.283814	6.91957e-08	1.8478e-05	significant	DOWN	no	1136	4.73335
ENSMUSG00000024619	55.0216	-1.35016	0.655187	0.00150288	0.0470521	significant	DOWN	no	867	1.32742
ENSMUSG00000030554	7.98397	-1.3015	0.714924	0.00229782	0.0633483	not significant	unassigned	no	619	1.19827
ENSMUSG00000021294	29.2162	-1.28512	0.650623	0.00180032	0.0530705	not significant	unassigned	no	1118	1.27515
ENSMUSG00000040650	7.01502	-1.27565	0.730956	0.00261375	0.0676743	not significant	unassigned	no	709	1.16958
ENSMUSG00000004665	115.851	-1.25682	0.407986	0.00010714	0.00748275	significant	DOWN	no	1451	2.12594
ENSMUSG00000068860	13.0696	-1.20164	0.597717	0.00168814	0.0507995	not significant	unassigned	no	105	1.29414
ENSMUSG00000022101	32.7659	-1.17869	0.57253	0.00156197	0.0483464	significant	DOWN	no	530	1.31564
ENSMUSG00000035158	165.513	-1.16465	0.213616	3.24661e-09	1.38174e-06	significant	DOWN	no	535	5.85957
ENSMUSG00000055235	46.6216	-1.15906	0.502864	0.000915935	0.034364	significant	DOWN	no	840	1.4639
ENSMUSG00000032268	11.9343	-1.13269	0.50771	0.00107104	0.0377056	significant	DOWN	no	603	1.42359
ENSMUSG00000017969	70.4072	-1.12802	0.31977	2.27989e-05	0.00234183	significant	DOWN	no	420	2.63044
ENSMUSG00000022438	223.948	-1.12378	0.382281	0.000180376	0.0108696	significant	DOWN	no	2660	1.96378
ENSMUSG00000069272	639.45	-1.11999	0.490048	0.000994755	0.0362235	significant	DOWN	no	202	1.44101
ENSMUSG00000038059	149.584	-1.1175	0.224834	4.1818e-08	1.21521e-05	significant	DOWN	no	1208	4.91535
ENSMUSG00000011751	33.4941	-1.11745	0.413014	0.000336048	0.0161386	significant	DOWN	no	912	1.79213
ENSMUSG00000032549	124.474	-1.10524	0.24721	4.95864e-07	9.51151e-05	significant	DOWN	no	4033	4.02175
ENSMUSG00000030772	13.3861	-1.10252	0.524866	0.00136573	0.0446039	significant	DOWN	no	2197	1.35063
ENSMUSG00000001270	334.438	-1.10043	0.238098	2.43039e-07	5.17179e-05	significant	DOWN	no	205	4.28636
ENSMUSG00000035557	18.6917	-1.09471	0.489192	0.00107976	0.0377056	significant	DOWN	no	188	1.42359
ENSMUSG00000033799	53.4966	-1.05035	0.336694	9.72021e-05	0.00704146	significant	DOWN	no	632	2.15234
ENSMUSG00000025934	12.9415	-1.03505	0.545275	0.00211782	0.0599775	not significant	unassigned	no	702	1.22201
ENSMUSG00000096883	31.5897	-1.01624	0.352169	0.000198992	0.0116312	significant	DOWN	no	988	1.93438
ENSMUSG00000029205	132.496	-0.998285	0.272083	1.50362e-05	0.00162522	significant	DOWN	no	82	2.78909
ENSMUSG00000030067	266.858	-0.993119	0.213323	2.20731e-07	4.78624e-05	significant	DOWN	no	4755	4.32001
ENSMUSG00000076431	235.146	-0.981642	0.262298	1.15802e-05	0.00129272	significant	DOWN	no	2783	2.8885
ENSMUSG00000008305	84.2305	-0.976344	0.354171	0.000312913	0.0156101	significant	DOWN	no	610	1.80659
ENSMUSG00000029426	183.149	-0.952353	0.205748	2.52833e-07	5.29743e-05	significant	DOWN	no	2935	4.27594
ENSMUSG00000045284	14.2162	-0.949718	0.553724	0.00308316	0.0748618	not significant	unassigned	no	1724	1.12574
ENSMUSG00000035769	37.0016	-0.931	0.521748	0.00290195	0.072784	not significant	unassigned	no	2057	1.13796
ENSMUSG00000038732	17.6772	-0.906661	0.640485	0.00485015	0.0997797	not significant	unassigned	no	1251	1.00096
ENSMUSG00000050854	29.5431	-0.900844	0.422206	0.00147629	0.0463263	significant	DOWN	no	644	1.33417
ENSMUSG00000070780	57.7628	-0.896329	0.488778	0.00275699	0.0703136	not significant	unassigned	no	2660	1.15296
ENSMUSG00000060260	17.9306	-0.88357	1.06147	0.00746819	0.133119	not significant	unassigned	no	1493	0.875759
ENSMUSG00000047986	89.5346	-0.867796	0.262442	5.82158e-05	0.00487479	significant	DOWN	no	233	2.31204
ENSMUSG00000035186	95.1151	-0.862788	0.539743	0.00414343	0.0902871	not significant	unassigned	no	385	1.04437
ENSMUSG00000028885	118.69	-0.862458	0.248777	3.34767e-05	0.00310195	significant	DOWN	no	431	2.50837
ENSMUSG00000031562	109.475	-0.856279	0.302881	0.000277264	0.0146485	significant	DOWN	no	1247	1.83421
ENSMUSG00000095180	2297.05	-0.846965	0.191313	6.34334e-07	0.000112195	significant	DOWN	no	120	3.95003
ENSMUSG00000031762	15205.8	-0.842569	0.263696	8.41437e-05	0.00636641	significant	DOWN	no	144	2.19611
ENSMUSG00000031548	103.446	-0.821303	0.235866	3.33725e-05	0.00310195	significant	DOWN	no	3147	2.50837
ENSMUSG00000044595	74.4244	-0.820693	0.462401	0.00332527	0.0787597	not significant	unassigned	no	363	1.1037
ENSMUSG00000031644	326.9	-0.815497	0.23613	3.82927e-05	0.0034537	significant	DOWN	no	1192	2.46172
ENSMUSG00000025202	25.1371	-0.809671	0.432451	0.00276588	0.0704085	not significant	unassigned	no	2160	1.15237
ENSMUSG00000024561	22.611	-0.808522	0.64918	0.00647701	0.121624	not significant	unassigned	no	784	0.914979
ENSMUSG00000039115	55.5897	-0.807626	0.320684	0.000673013	0.0270376	significant	DOWN	no	3674	1.56803
ENSMUSG00000075703	79.5489	-0.804734	0.4631	0.00355384	0.0817563	not significant	unassigned	no	5431	1.08748
ENSMUSG00000029153	49.2912	-0.788789	0.294851	0.000447459	0.0200459	significant	DOWN	no	423	1.69798
ENSMUSG00000026701	479.133	-0.785535	0.166755	1.94286e-07	4.33767e-05	significant	DOWN	no	1612	4.36274
ENSMUSG00000028378	923.089	-0.785428	0.282182	0.000319715	0.0157778	significant	DOWN	no	1217	1.80195
ENSMUSG00000044906	58.3164	-0.766895	0.279364	0.000377032	0.0176453	significant	DOWN	no	125	1.75337
ENSMUSG00000032010	70.3686	-0.764788	0.323794	0.00105304	0.0375429	significant	DOWN	no	1769	1.42547
ENSMUSG00000058056	218.964	-0.756754	0.211846	2.59353e-05	0.00259715	significant	DOWN	no	1922	2.5855
ENSMUSG00000003355	187.882	-0.756421	0.242244	0.000124983	0.00838492	significant	DOWN	no	18	2.0765
ENSMUSG00000011256	215.583	-0.745022	0.249934	0.000194537	0.0114693	significant	DOWN	no	3501	1.94046
ENSMUSG00000046567	45.999	-0.725993	0.658942	0.00802826	0.138752	not significant	unassigned	no	1304	0.857759
ENSMUSG00000020059	11.739	-0.717666	0.948618	0.00894156	0.147785	not significant	unassigned	no	332	0.830369
ENSMUSG00000040345	13.0726	-0.71503	0.61098	0.00731713	0.131747	not significant	unassigned	no	276	0.880261
ENSMUSG00000038151	103.761	-0.70693	0.325342	0.00176682	0.0523095	not significant	unassigned	no	2493	1.28142
ENSMUSG00000034413	62.1683	-0.699717	0.383024	0.00349816	0.081161	not significant	unassigned	no	4557	1.09065
ENSMUSG00000036223	361.603	-0.696538	0.205846	5.62434e-05	0.00478737	significant	DOWN	no	573	2.3199
ENSMUSG00000021194	33.1497	-0.689524	0.638332	0.00868777	0.145713	not significant	unassigned	no	338	0.836502
ENSMUSG00000028807	103.013	-0.688089	0.24612	0.000370198	0.0174454	significant	DOWN	no	547	1.75832
ENSMUSG00000039542	617.661	-0.683643	0.188834	2.3972e-05	0.00241833	significant	DOWN	no	3310	2.61648
ENSMUSG00000021556	140.403	-0.670119	0.276236	0.00103491	0.0370907	significant	DOWN	no	2669	1.43073
ENSMUSG00000032394	84.917	-0.668675	0.45613	0.00633631	0.119853	not significant	unassigned	no	541	0.921351
ENSMUSG00000064308	44.0068	-0.660843	0.357276	0.00360318	0.0821972	not significant	unassigned	no	284	1.08514
ENSMUSG00000037405	48.2027	-0.660108	0.626574	0.00931608	0.151243	not significant	unassigned	no	874	0.820324
ENSMUSG00000037251	78.8388	-0.65596	0.290998	0.00158222	0.0487516	significant	DOWN	no	2273	1.31201
ENSMUSG00000026104	49.1168	-0.652332	0.278854	0.00129666	0.0427665	significant	DOWN	no	2569	1.3689
ENSMUSG00000020653	37.9721	-0.648376	0.403138	0.0053656	0.107188	not significant	unassigned	no	2329	0.969855
ENSMUSG00000054648	141.976	-0.643838	0.192194	6.96563e-05	0.00558029	significant	DOWN	no	3679	2.25334
ENSMUSG00000020415	684.181	-0.641932	0.186034	4.79399e-05	0.00418521	significant	DOWN	no	82	2.37828
ENSMUSG00000021113	103.918	-0.639682	0.275461	0.00140172	0.0453443	significant	DOWN	no	5072	1.34348
ENSMUSG00000031634	312.51	-0.637964	0.25895	0.00101458	0.0367429	significant	DOWN	no	173	1.43483
ENSMUSG00000039765	111.714	-0.636771	0.219961	0.000298606	0.0153006	significant	DOWN	no	121	1.81529
ENSMUSG00000020186	664.112	-0.631413	0.149776	2.13719e-06	0.000309643	significant	DOWN	no	338	3.50914
ENSMUSG00000038508	79.229	-0.627166	0.296106	0.00227157	0.063123	not significant	unassigned	no	153	1.19981
ENSMUSG00000031134	24.4705	-0.626503	0.393559	0.00553993	0.108872	not significant	unassigned	no	1993	0.963084
ENSMUSG00000011257	1534.07	-0.625388	0.284426	0.00206883	0.059068	not significant	unassigned	no	413	1.22865
ENSMUSG00000025505	78.1856	-0.624456	0.277702	0.00171747	0.051407	not significant	unassigned	no	1109	1.28898
ENSMUSG00000027203	1094.4	-0.619158	0.311956	0.00321316	0.076772	not significant	unassigned	no	338	1.1148
ENSMUSG00000028976	16.5178	-0.614103	0.637926	0.0101429	0.158643	not significant	unassigned	no	941	0.799579
ENSMUSG00000024486	153.03	-0.613015	0.330639	0.0038593	0.0861307	not significant	unassigned	no	1438	1.06484
ENSMUSG00000027562	34.8227	-0.611902	0.515812	0.00934765	0.151374	not significant	unassigned	no	683	0.819948
ENSMUSG00000091490	237.425	-0.609972	0.365552	0.00545856	0.107863	not significant	unassigned	no	134	0.967129
ENSMUSG00000031530	60.9024	-0.605774	0.266826	0.00168971	0.0507995	not significant	unassigned	no	1114	1.29414
ENSMUSG00000037492	73.4499	-0.6003	0.253444	0.00130738	0.0429805	significant	DOWN	no	3347	1.36673
ENSMUSG00000008035	63.3708	-0.595313	0.800168	0.0115416	0.171226	not significant	unassigned	no	915	0.76643
ENSMUSG00000005533	276.618	-0.594586	0.22519	0.000690039	0.0274785	significant	DOWN	no	7270	1.56101
ENSMUSG00000072294	35.3898	-0.592006	0.3562	0.00557432	0.10939	not significant	unassigned	no	4504	0.961022
ENSMUSG00000042745	262.822	-0.588713	0.341795	0.00524123	0.105905	not significant	unassigned	no	400	0.975082
ENSMUSG00000014837	67.8421	-0.587661	0.27929	0.00254021	0.0665291	not significant	unassigned	no	1574	1.17699
ENSMUSG00000019992	39.8059	-0.58718	0.277562	0.00245474	0.0653227	not significant	unassigned	no	767	1.18494
ENSMUSG00000031770	120.195	-0.581078	0.372874	0.00678949	0.125302	not significant	unassigned	no	625	0.902042
ENSMUSG00000054400	103.182	-0.578254	0.266382	0.00225947	0.0631092	not significant	unassigned	no	54	1.19991
ENSMUSG00000029544	44.352	-0.576307	0.421132	0.00843926	0.142281	not significant	unassigned	no	437	0.846853
ENSMUSG00000037568	23.5026	-0.567886	0.560491	0.0112373	0.167991	not significant	unassigned	no	2541	0.774713
ENSMUSG00000027569	72.7036	-0.56161	0.264285	0.00255809	0.0667408	not significant	unassigned	no	149	1.17561
ENSMUSG00000042570	125.112	-0.561214	0.478473	0.0109458	0.165819	not significant	unassigned	no	936	0.780366
ENSMUSG00000048373	214.966	-0.560452	0.26886	0.00289852	0.072784	not significant	unassigned	no	338	1.13796
ENSMUSG00000029436	33.9241	-0.55674	0.364593	0.00734827	0.131747	not significant	unassigned	no	4564	0.880261
ENSMUSG00000039842	386.886	-0.555639	0.176925	0.000169644	0.0105017	significant	unassigned	no	1731	1.97874
ENSMUSG00000034911	52.0276	-0.552294	0.378097	0.00820657	0.140723	not significant	unassigned	no	1522	0.851635
ENSMUSG00000028690	64.312	-0.551828	0.264337	0.00289257	0.072784	not significant	unassigned	no	1181	1.13796
ENSMUSG00000036568	274.618	-0.548514	0.215339	0.000967181	0.0354087	significant	unassigned	no	2931	1.45089
ENSMUSG00000034560	909.455	-0.547228	0.215388	0.00106721	0.0377056	significant	unassigned	no	2238	1.42359
ENSMUSG00000029670	230.744	-0.544897	0.430741	0.0102828	0.159865	not significant	unassigned	no	2342	0.796246
ENSMUSG00000069895	25.1284	-0.5432	0.797788	0.0127736	0.182735	not significant	unassigned	no	5117	0.738179
ENSMUSG00000052727	1074.84	-0.542699	0.16497	0.000104916	0.00741582	significant	unassigned	no	4363	2.12984
ENSMUSG00000031765	12777.8	-0.541715	0.216587	0.00114436	0.0394559	significant	unassigned	no	137	1.40389
ENSMUSG00000047767	32.3716	-0.541089	0.413946	0.00994837	0.157177	not significant	unassigned	no	543	0.80361
ENSMUSG00000023764	41.4483	-0.537839	0.380048	0.00920483	0.150132	not significant	unassigned	no	403	0.823526
ENSMUSG00000059895	137.726	-0.537357	0.219152	0.00129691	0.0427665	significant	unassigned	no	1855	1.3689
ENSMUSG00000052456	1091.03	-0.536272	0.487916	0.0121213	0.177031	not significant	unassigned	no	196	0.751951
ENSMUSG00000031485	198.753	-0.531954	0.251944	0.00293499	0.0734772	not significant	unassigned	no	2721	1.13385
ENSMUSG00000025726	293.434	-0.525556	0.405331	0.0108841	0.165252	not significant	unassigned	no	807	0.781854
ENSMUSG00000022241	1379.37	-0.522824	0.254488	0.00340575	0.0799076	not significant	unassigned	no	1713	1.09741
ENSMUSG00000027424	127.313	-0.522123	0.374291	0.00983348	0.156269	not significant	unassigned	no	1588	0.806129
ENSMUSG00000020363	136.752	-0.521072	0.262285	0.00390961	0.0868597	not significant	unassigned	no	851	1.06118
ENSMUSG00000001281	29.7079	-0.520559	0.469803	0.0124166	0.179199	not significant	unassigned	no	163	0.746663
ENSMUSG00000022114	278.626	-0.519808	0.251696	0.00335086	0.0790908	not significant	unassigned	no	859	1.10187
ENSMUSG00000022125	117.112	-0.515991	0.504387	0.0133442	0.187355	not significant	unassigned	no	1292	0.727334
ENSMUSG00000033323	115.308	-0.51211	0.3172	0.00763581	0.134183	not significant	unassigned	no	684	0.872301
ENSMUSG00000006360	108.11	-0.511602	0.241935	0.00309302	0.0748618	not significant	unassigned	no	224	1.12574
ENSMUSG00000053559	148.061	-0.505387	0.215354	0.00185048	0.0543139	not significant	unassigned	no	512	1.26509
ENSMUSG00000031939	2159.84	-0.499466	0.316969	0.00821977	0.140723	not significant	CONTROL	no	86	0.851635
ENSMUSG00000067212	77.6885	-0.497546	0.322374	0.00881135	0.146881	not significant	CONTROL	no	215	0.833034
ENSMUSG00000028093	73.4741	-0.490148	0.393726	0.0124532	0.179281	not significant	CONTROL	no	109	0.746465
ENSMUSG00000022864	284.476	-0.490028	0.244353	0.0041743	0.0908144	not significant	CONTROL	no	4783	1.04185
ENSMUSG00000038506	63.2454	-0.489338	0.339509	0.0104031	0.16087	not significant	CONTROL	no	1937	0.793526
ENSMUSG00000002948	308.166	-0.488625	0.216439	0.00243552	0.0651657	not significant	CONTROL	no	2071	1.18598
ENSMUSG00000021403	29.1567	-0.488153	0.807961	0.0143218	0.195049	not significant	CONTROL	no	1927	0.709857
ENSMUSG00000034617	141.303	-0.487879	0.214344	0.0023223	0.0635087	not significant	CONTROL	no	1511	1.19717
ENSMUSG00000022322	159.707	-0.486647	0.23655	0.00378411	0.0853242	not significant	CONTROL	no	121	1.06893
ENSMUSG00000029714	184.031	-0.483209	0.23317	0.00371009	0.0841033	not significant	CONTROL	no	2234	1.07519
ENSMUSG00000024654	115.71	-0.482256	0.254198	0.00523259	0.105888	not significant	CONTROL	no	3135	0.975153
ENSMUSG00000029381	121.101	-0.481952	0.188414	0.00115084	0.0395613	significant	unassigned	no	597	1.40273
ENSMUSG00000025407	270.883	-0.481395	0.367522	0.0128342	0.182954	not significant	CONTROL	no	168	0.737658
ENSMUSG00000050973	75.6393	-0.480675	0.626534	0.0156823	0.205037	not significant	CONTROL	no	2681	0.688169
ENSMUSG00000021835	1005.9	-0.479518	0.325267	0.0103805	0.16087	not significant	CONTROL	no	342	0.793526
ENSMUSG00000118219	24.6878	-0.478916	0.405204	0.0135878	0.189215	not significant	CONTROL	no	5104	0.723044
ENSMUSG00000028587	170.652	-0.477249	0.279947	0.0075534	0.133945	not significant	CONTROL	no	361	0.873074
ENSMUSG00000038301	222.558	-0.477152	0.170028	0.000590962	0.024463	significant	unassigned	no	1720	1.61149
ENSMUSG00000021775	83.249	-0.475512	0.235757	0.00430554	0.0925084	not significant	CONTROL	no	2634	1.03382
ENSMUSG00000059975	63.3972	-0.47491	0.28167	0.00751771	0.13366	not significant	CONTROL	no	1454	0.873998
ENSMUSG00000064341	14004.3	-0.469426	0.213393	0.00297963	0.0736677	not significant	CONTROL	no	3	1.13272
ENSMUSG00000041438	970.237	-0.467967	0.367064	0.0133719	0.187552	not significant	CONTROL	no	110	0.726879
ENSMUSG00000019851	73.268	-0.466935	0.277352	0.00801641	0.138724	not significant	CONTROL	no	1200	0.857849
ENSMUSG00000027533	345.01	-0.465656	0.190208	0.00171349	0.051401	not significant	CONTROL	no	490	1.28903
ENSMUSG00000040430	363.328	-0.462062	0.236252	0.00510719	0.103813	not significant	CONTROL	no	4453	0.983748
ENSMUSG00000043629	154.492	-0.461741	0.181465	0.00130971	0.0429805	significant	unassigned	no	2926	1.36673
ENSMUSG00000054855	14.7921	-0.456306	0.74246	0.0153304	0.202507	not significant	CONTROL	no	1395	0.693559
ENSMUSG00000042660	267.598	-0.450047	0.202623	0.00303579	0.0742317	not significant	CONTROL	no	388	1.12941
ENSMUSG00000018849	110.008	-0.447485	0.316634	0.0124687	0.179314	not significant	CONTROL	no	781	0.746385
ENSMUSG00000068264	31.2463	-0.446662	0.328474	0.0130512	0.18479	not significant	CONTROL	no	411	0.733322
ENSMUSG00000064351	2032.96	-0.445934	0.179913	0.00166368	0.0503503	not significant	CONTROL	no	3	1.298
ENSMUSG00000041229	91.2008	-0.445471	0.313436	0.0124207	0.179199	not significant	CONTROL	no	2435	0.746663
ENSMUSG00000045248	93.058	-0.444933	0.238254	0.00639424	0.120614	not significant	CONTROL	no	929	0.918603
ENSMUSG00000031730	265.194	-0.444786	0.169871	0.00116152	0.0395613	significant	unassigned	no	2789	1.40273
ENSMUSG00000026404	42.0701	-0.444098	0.478495	0.0177822	0.221446	not significant	CONTROL	no	145	0.654733
ENSMUSG00000037965	102.611	-0.44376	0.196188	0.0027819	0.0705526	not significant	CONTROL	no	707	1.15149
ENSMUSG00000053730	78.6265	-0.443424	0.339118	0.0142545	0.194547	not significant	CONTROL	no	214	0.710975
ENSMUSG00000025278	208.948	-0.442131	0.299211	0.012224	0.177861	not significant	CONTROL	no	1099	0.749919
ENSMUSG00000031488	78.0892	-0.442016	0.237317	0.00658941	0.122933	not significant	CONTROL	no	4406	0.910331
ENSMUSG00000064356	804.796	-0.441185	0.217078	0.00460805	0.0962532	not significant	CONTROL	no	3	1.01659
ENSMUSG00000115338	365.682	-0.440074	0.369448	0.0159718	0.20736	not significant	CONTROL	no	1794	0.683275
ENSMUSG00000034601	92.7765	-0.439977	0.300644	0.0121999	0.177807	not significant	CONTROL	no	211	0.750052
ENSMUSG00000040428	49.7189	-0.439389	0.247457	0.00759635	0.134062	not significant	CONTROL	no	401	0.872696
ENSMUSG00000046223	129.433	-0.43584	0.283307	0.0112252	0.167991	not significant	CONTROL	no	499	0.774713
ENSMUSG00000025193	50.8739	-0.432293	0.302404	0.0130826	0.184826	not significant	CONTROL	no	352	0.733238
ENSMUSG00000038398	524.248	-0.431572	0.163968	0.00115703	0.0395613	significant	unassigned	no	722	1.40273
ENSMUSG00000030101	132.676	-0.429334	0.221604	0.00599515	0.114835	not significant	CONTROL	no	1451	0.939924
ENSMUSG00000026687	407.971	-0.428307	0.181188	0.00237303	0.0643791	not significant	CONTROL	no	1036	1.19126
ENSMUSG00000010936	282.645	-0.42553	0.155681	0.00088391	0.0334388	significant	unassigned	no	432	1.47575
ENSMUSG00000025737	61.9794	-0.42373	0.245817	0.00887843	0.147638	not significant	CONTROL	no	150	0.830803
ENSMUSG00000000730	948.441	-0.422583	0.294475	0.0136384	0.189531	not significant	CONTROL	no	276	0.722319
ENSMUSG00000032350	341.391	-0.42073	0.317849	0.0156875	0.205037	not significant	CONTROL	no	1237	0.688169
ENSMUSG00000000282	131.103	-0.419789	0.213773	0.00598168	0.114739	not significant	CONTROL	no	2408	0.94029
ENSMUSG00000031527	452.801	-0.414566	0.178363	0.00277745	0.0705526	not significant	CONTROL	no	3878	1.15149
ENSMUSG00000029521	170.303	-0.413357	0.213135	0.00644228	0.121352	not significant	CONTROL	no	582	0.915953
ENSMUSG00000015316	36.8957	-0.413052	0.41431	0.0196643	0.235955	not significant	CONTROL	no	1564	0.627172
ENSMUSG00000024382	272.025	-0.411978	0.280406	0.0136687	0.189759	not significant	CONTROL	no	265	0.721797
ENSMUSG00000047534	540.317	-0.411234	0.158332	0.00138084	0.0448084	significant	unassigned	no	800	1.34864
ENSMUSG00000040618	230.751	-0.410182	0.231632	0.00890328	0.147747	not significant	CONTROL	no	2486	0.830481
ENSMUSG00000074212	1066.65	-0.409841	0.280458	0.0141863	0.194286	not significant	CONTROL	no	8091	0.71156
ENSMUSG00000064367	1656.86	-0.40983	0.16768	0.00209747	0.0596356	not significant	CONTROL	no	3	1.22449
ENSMUSG00000021136	74.8635	-0.409592	0.733925	0.0170594	0.215521	not significant	CONTROL	no	1852	0.666511
ENSMUSG00000024056	289.518	-0.408824	0.175829	0.0028408	0.0719125	not significant	CONTROL	no	119	1.1432
ENSMUSG00000034006	47.7845	-0.408262	0.320678	0.0168578	0.214166	not significant	CONTROL	no	945	0.66925
ENSMUSG00000033526	84.1333	-0.407202	0.247594	0.0107853	0.164118	not significant	CONTROL	no	1098	0.784845
ENSMUSG00000036934	235.126	-0.406098	0.239689	0.0104085	0.16087	not significant	CONTROL	no	1016	0.793526
ENSMUSG00000055240	40.4719	-0.405005	0.377055	0.0195545	0.235259	not significant	CONTROL	no	690	0.628454
ENSMUSG00000034640	303.624	-0.404588	0.331039	0.0182225	0.225816	not significant	CONTROL	no	1956	0.646245
ENSMUSG00000036435	145.198	-0.403337	0.206115	0.00649412	0.121655	not significant	CONTROL	no	527	0.914869
ENSMUSG00000019813	39.7316	-0.403117	0.343607	0.0188406	0.229303	not significant	CONTROL	no	858	0.639591
ENSMUSG00000013150	105.609	-0.401638	0.210555	0.00707488	0.128815	not significant	CONTROL	no	2901	0.890034
ENSMUSG00000028487	196.683	-0.400695	0.177556	0.00347348	0.0808638	not significant	CONTROL	no	249	1.09225
ENSMUSG00000057948	394.04	-0.399	0.208943	0.00733221	0.131747	not significant	CONTROL	no	602	0.880261
ENSMUSG00000032280	171.99	-0.39553	0.404694	0.021462	0.247105	not significant	CONTROL	no	1784	0.607119
ENSMUSG00000092349	111.878	-0.395445	0.410786	0.0216819	0.24859	not significant	CONTROL	no	357	0.604517
ENSMUSG00000005907	97.7041	-0.395285	0.235574	0.0110584	0.166782	not significant	CONTROL	no	380	0.77785
ENSMUSG00000052102	381.747	-0.395048	0.501371	0.0213008	0.246261	not significant	CONTROL	no	1341	0.608605
ENSMUSG00000051065	95.4915	-0.394202	0.3811	0.0215218	0.247138	not significant	CONTROL	no	1572	0.60706
ENSMUSG00000064345	15139.4	-0.393937	0.197683	0.00638977	0.120614	not significant	CONTROL	no	3	0.918603
ENSMUSG00000043909	322.423	-0.392754	0.178652	0.00412429	0.0900139	not significant	CONTROL	no	3585	1.04569
ENSMUSG00000044349	282.7	-0.392632	0.256802	0.0141433	0.194286	not significant	CONTROL	no	5207	0.71156
ENSMUSG00000027699	226.456	-0.39166	0.338639	0.0205836	0.241246	not significant	CONTROL	no	1180	0.61754
ENSMUSG00000024104	586.802	-0.390198	0.307296	0.0194962	0.234764	not significant	CONTROL	no	215	0.629368
ENSMUSG00000067860	845.198	-0.38568	0.240818	0.0132312	0.1862	not significant	CONTROL	yes	2013	0.730021	ZIC3
ENSMUSG00000026024	37.6284	-0.385546	0.321823	0.0204071	0.23959	not significant	CONTROL	no	1254	0.620531
ENSMUSG00000032519	114.986	-0.385366	0.336839	0.0206904	0.241666	not significant	CONTROL	no	743	0.616784
ENSMUSG00000033596	874.575	-0.382924	0.227807	0.0112233	0.167991	not significant	CONTROL	no	2079	0.774713
ENSMUSG00000002228	90.2884	-0.382696	0.247473	0.0141044	0.194029	not significant	CONTROL	no	169	0.712134
ENSMUSG00000037855	94.2795	-0.382339	0.23004	0.0122072	0.177807	not significant	CONTROL	no	2730	0.750052
ENSMUSG00000028114	287.346	-0.382292	0.314924	0.0208712	0.242944	not significant	CONTROL	no	1092	0.614494
ENSMUSG00000022947	170.741	-0.382282	0.349329	0.0222612	0.253703	not significant	CONTROL	no	229	0.595675
ENSMUSG00000033009	126.143	-0.38111	0.439225	0.0233198	0.258118	not significant	CONTROL	no	3584	0.588182
ENSMUSG00000031781	1963.51	-0.38095	0.205238	0.00904573	0.148785	not significant	CONTROL	no	3296	0.827441
ENSMUSG00000041966	124.815	-0.380762	0.243318	0.0141944	0.194286	not significant	CONTROL	no	5932	0.71156
ENSMUSG00000042507	35.9824	-0.380568	0.313846	0.0203364	0.238966	not significant	CONTROL	no	3229	0.621664
ENSMUSG00000042558	136.485	-0.380473	0.550215	0.0212393	0.245886	not significant	CONTROL	no	529	0.609267
ENSMUSG00000021953	4812.33	-0.379054	0.218594	0.0112798	0.168259	not significant	CONTROL	no	363	0.774023
ENSMUSG00000070348	1529.72	-0.377115	0.261345	0.0171827	0.216878	not significant	CONTROL	no	2679	0.663785
ENSMUSG00000002280	69.4175	-0.376407	0.266977	0.0176821	0.22093	not significant	CONTROL	no	1081	0.655746
ENSMUSG00000064363	23765.1	-0.375911	0.248532	0.0158039	0.206163	not significant	CONTROL	no		0.68579
ENSMUSG00000034758	12.6962	-0.374195	0.556296	0.020673	0.241666	not significant	CONTROL	no	228	0.616784
ENSMUSG00000038178	51.9353	-0.373388	0.322553	0.0225111	0.255482	not significant	CONTROL	no	5102	0.59264
ENSMUSG00000039713	85.9399	-0.371646	0.240454	0.0151314	0.20074	not significant	CONTROL	no	831	0.697367
ENSMUSG00000053580	35.0521	-0.371158	0.351754	0.0236512	0.260393	not significant	CONTROL	no	2925	0.584371
ENSMUSG00000061313	201.184	-0.37104	0.186941	0.00744554	0.132898	not significant	CONTROL	no	2018	0.876483
ENSMUSG00000021635	308.598	-0.369428	0.219239	0.0130551	0.18479	not significant	CONTROL	no	483	0.733322
ENSMUSG00000030825	164.37	-0.368119	0.310292	0.0230116	0.257344	not significant	CONTROL	no	495	0.589485
ENSMUSG00000004565	333.98	-0.365596	0.188703	0.00820479	0.140723	not significant	CONTROL	no	242	0.851635
ENSMUSG00000002343	164.164	-0.365448	0.176885	0.00625527	0.11865	not significant	CONTROL	no	496	0.925733
ENSMUSG00000060206	251.753	-0.364698	0.318828	0.0241607	0.264081	not significant	CONTROL	no	2693	0.578263
ENSMUSG00000031949	108.123	-0.364324	0.249799	0.0179276	0.222567	not significant	CONTROL	no	1501	0.65254
ENSMUSG00000044033	376.246	-0.363305	0.218257	0.0131699	0.185674	not significant	CONTROL	no	190	0.73125
ENSMUSG00000022353	319.104	-0.36184	0.16995	0.00564522	0.110304	not significant	CONTROL	no	2199	0.957407
ENSMUSG00000025232	174.515	-0.361699	0.235651	0.0164532	0.212394	not significant	CONTROL	no	228	0.672857
ENSMUSG00000074247	405.764	-0.361641	0.147885	0.002694	0.0692256	not significant	CONTROL	no	1503	1.15973
ENSMUSG00000051721	314.225	-0.358439	0.664644	0.0196218	0.235652	not significant	CONTROL	no	2019	0.627728
ENSMUSG00000079065	266.638	-0.358018	0.215876	0.0143836	0.195694	not significant	CONTROL	no		0.708422
ENSMUSG00000109179	14.8716	-0.356807	0.602089	0.0200621	0.237339	not significant	CONTROL	no	1477	0.624631
ENSMUSG00000051329	112.536	-0.353026	0.271969	0.0231941	0.258118	not significant	CONTROL	no	827	0.588182
ENSMUSG00000029486	164.154	-0.352738	0.195748	0.0113483	0.168911	not significant	CONTROL	no	2375	0.772343
ENSMUSG00000093904	2740.04	-0.351602	0.195594	0.0110072	0.166195	not significant	CONTROL	no	4351	0.779383
ENSMUSG00000021007	58.068	-0.351497	0.254469	0.0211341	0.245375	not significant	CONTROL	no	147	0.61017
ENSMUSG00000030556	88.6581	-0.351402	0.187105	0.00997178	0.157365	not significant	CONTROL	no	1699	0.803093
ENSMUSG00000030534	74.339	-0.350517	0.307092	0.0259836	0.273048	not significant	CONTROL	no	388	0.563761
ENSMUSG00000022020	347.923	-0.35021	0.14136	0.00251484	0.0660638	not significant	CONTROL	no	10468	1.18004
ENSMUSG00000025001	1608.13	-0.350164	0.171494	0.00709385	0.128815	not significant	CONTROL	no	3227	0.890034
ENSMUSG00000026473	1125.04	-0.347981	0.259317	0.0230228	0.257344	not significant	CONTROL	no	1544	0.589485
ENSMUSG00000062929	177.854	-0.347769	0.158395	0.00518377	0.105213	not significant	CONTROL	no	2429	0.977931
ENSMUSG00000079003	412.869	-0.346822	0.293457	0.0256241	0.27116	not significant	CONTROL	no	537	0.566774
ENSMUSG00000021217	16.305	-0.344505	0.489756	0.0238285	0.261499	not significant	CONTROL	no	1723	0.58253
ENSMUSG00000038213	40.9644	-0.344152	0.308942	0.0269266	0.280148	not significant	CONTROL	no	736	0.552613
ENSMUSG00000028138	1117.73	-0.343652	0.328172	0.0276774	0.284118	not significant	CONTROL	no	393	0.546501
ENSMUSG00000042364	354.287	-0.342402	0.224661	0.018832	0.229303	not significant	CONTROL	no	2433	0.639591
ENSMUSG00000024560	248.931	-0.34038	0.195173	0.0136259	0.189531	not significant	CONTROL	no	291	0.722319
ENSMUSG00000031533	293.797	-0.339362	0.337511	0.030871	0.300094	not significant	CONTROL	no	258	0.522742
ENSMUSG00000051730	158.529	-0.338834	0.298419	0.0292193	0.293898	not significant	CONTROL	no	83	0.531804
ENSMUSG00000020818	238.192	-0.337436	0.174492	0.00990288	0.157005	not significant	CONTROL	no	1693	0.804086
ENSMUSG00000045636	135.632	-0.336955	0.225752	0.0197661	0.236551	not significant	CONTROL	no	2509	0.626076
ENSMUSG00000016984	183.72	-0.336704	0.200402	0.015467	0.203478	not significant	CONTROL	no	1473	0.691483
ENSMUSG00000026803	538.835	-0.336377	0.178229	0.010464	0.161027	not significant	CONTROL	no	1534	0.793101
ENSMUSG00000025050	207.183	-0.335332	0.244203	0.0236226	0.260288	not significant	CONTROL	no	1015	0.584546
ENSMUSG00000035697	67.7751	-0.335158	0.491766	0.0253237	0.27023	not significant	CONTROL	no	427	0.568267
ENSMUSG00000030766	79.9026	-0.334383	0.304766	0.0293465	0.294038	not significant	CONTROL	no	899	0.531597
ENSMUSG00000069135	182.397	-0.333949	0.298119	0.0294179	0.294346	not significant	CONTROL	no	2212	0.531142
ENSMUSG00000021748	763.439	-0.331015	0.15196	0.0057787	0.112108	not significant	CONTROL	no	343	0.950362
ENSMUSG00000024413	122.453	-0.3304	0.23072	0.0229191	0.257114	not significant	CONTROL	no	1230	0.589875
ENSMUSG00000031843	1045.99	-0.330195	0.270359	0.0286328	0.289495	not significant	CONTROL	no	544	0.538359
ENSMUSG00000032468	276.13	-0.329599	0.338963	0.0324932	0.309026	not significant	CONTROL	no	2375	0.510005
ENSMUSG00000026999	176.173	-0.329408	0.384625	0.0313054	0.303019	not significant	CONTROL	no	507	0.51853
ENSMUSG00000041921	33.6864	-0.328238	0.322716	0.031198	0.302323	not significant	CONTROL	no	233	0.519529
ENSMUSG00000042677	12.8872	-0.32768	0.737018	0.014414	0.195717	not significant	CONTROL	no	859	0.708372
ENSMUSG00000054381	84.1373	-0.326606	0.291393	0.0307585	0.299562	not significant	CONTROL	no	1194	0.523514
ENSMUSG00000039910	96.5827	-0.326599	0.27265	0.0295294	0.294623	not significant	CONTROL	no	922	0.530733
ENSMUSG00000013646	231.912	-0.325713	0.165674	0.00975545	0.155391	not significant	CONTROL	no	1334	0.808574
ENSMUSG00000026605	1768.13	-0.324885	0.17184	0.0114642	0.170263	not significant	CONTROL	no	1996	0.76888
ENSMUSG00000031478	54.4993	-0.324515	0.265741	0.0288817	0.291414	not significant	CONTROL	no	405	0.535489
ENSMUSG00000012443	311.09	-0.324414	0.169607	0.0110882	0.166957	not significant	CONTROL	no	1472	0.777395
ENSMUSG00000040488	275.887	-0.324096	0.231115	0.0247956	0.266949	not significant	CONTROL	no	263	0.573572
ENSMUSG00000031948	1330.47	-0.322837	0.219227	0.0229752	0.257344	not significant	CONTROL	no	168	0.589485
ENSMUSG00000032198	159.25	-0.322755	0.264733	0.0303911	0.297552	not significant	CONTROL	no	500	0.526438
ENSMUSG00000022519	48.2641	-0.322473	0.316456	0.0323099	0.307831	not significant	CONTROL	no	2260	0.511687
ENSMUSG00000033107	106.596	-0.321571	0.372245	0.0323224	0.307831	not significant	CONTROL	no	680	0.511687
ENSMUSG00000036968	132.637	-0.320949	0.176481	0.0133148	0.187135	not significant	CONTROL	no	1020	0.727844
ENSMUSG00000031907	42.095	-0.319265	0.332194	0.0333117	0.312446	not significant	CONTROL	no	1986	0.505225
ENSMUSG00000005481	1534.94	-0.319062	0.124929	0.00229694	0.0633483	not significant	CONTROL	no	210	1.19827
ENSMUSG00000025925	258.563	-0.319049	0.237466	0.028007	0.286572	not significant	CONTROL	no	973	0.542767
ENSMUSG00000038400	117.57	-0.318558	0.227471	0.0255701	0.271101	not significant	CONTROL	no	3367	0.566869
ENSMUSG00000042659	194.117	-0.318318	0.200571	0.0200957	0.237339	not significant	CONTROL	no	119	0.624631
ENSMUSG00000035139	227.822	-0.317956	0.158139	0.00931233	0.151243	not significant	CONTROL	no	666	0.820324
ENSMUSG00000032802	566.749	-0.316791	0.251268	0.0302243	0.297417	not significant	CONTROL	no	2187	0.526634
ENSMUSG00000005470	276.748	-0.316182	0.281094	0.0333382	0.312479	not significant	CONTROL	no	860	0.505179
ENSMUSG00000031697	306.902	-0.315162	0.335183	0.0339711	0.31543	not significant	CONTROL	no	571	0.501096
ENSMUSG00000054733	33.6108	-0.314682	0.422357	0.0301817	0.297417	not significant	CONTROL	no	566	0.526634
ENSMUSG00000021470	121.194	-0.314443	0.206626	0.0225958	0.255652	not significant	CONTROL	no	1769	0.59235
ENSMUSG00000031585	775.548	-0.314251	0.218824	0.0256247	0.27116	not significant	CONTROL	no	607	0.566774
ENSMUSG00000058748	85.456	-0.313831	0.282907	0.0337955	0.314816	not significant	CONTROL	no	854	0.501943
ENSMUSG00000032508	54.7469	-0.313249	0.285629	0.0342217	0.316036	not significant	CONTROL	no	966	0.500263
ENSMUSG00000000078	393.565	-0.313085	0.173636	0.015607	0.204574	not significant	CONTROL	no	3114	0.68915
ENSMUSG00000018796	257.095	-0.312785	0.185621	0.0177078	0.221047	not significant	CONTROL	no	1574	0.655515
ENSMUSG00000024581	141.507	-0.312181	0.219768	0.0257628	0.271566	not significant	CONTROL	no	89	0.566125
ENSMUSG00000031458	1055.22	-0.311929	0.299535	0.0358257	0.323828	not significant	CONTROL	no	241	0.489686
ENSMUSG00000030619	542.038	-0.310538	0.334135	0.0358468	0.323828	not significant	CONTROL	no	404	0.489686
ENSMUSG00000033628	90.1679	-0.310355	0.226494	0.0281284	0.286917	not significant	CONTROL	no	392	0.542244
ENSMUSG00000003662	122.552	-0.30977	0.256426	0.0330118	0.311133	not significant	CONTROL	no	1862	0.507054
ENSMUSG00000018648	35.5142	-0.308865	0.323813	0.0361032	0.323895	not significant	CONTROL	no	579	0.489595
ENSMUSG00000038542	146.706	-0.307755	0.28746	0.0362735	0.324153	not significant	CONTROL	no	1014	0.48925
ENSMUSG00000031715	2856.4	-0.307558	0.151491	0.00963489	0.154788	not significant	CONTROL	no	2559	0.810263
ENSMUSG00000022462	914.913	-0.307543	0.221395	0.0275564	0.283881	not significant	CONTROL	no	2738	0.546863
ENSMUSG00000039983	63.6561	-0.306887	0.245418	0.0321065	0.306637	not significant	CONTROL	no	1250	0.513375
ENSMUSG00000027654	90.7797	-0.306692	0.436699	0.0302857	0.297552	not significant	CONTROL	no	490	0.526438
ENSMUSG00000001151	710.98	-0.305546	0.151924	0.00969762	0.155031	not significant	CONTROL	no	479	0.80958
ENSMUSG00000037894	25597.2	-0.303218	0.226207	0.0307722	0.299562	not significant	CONTROL	no	478	0.523514
ENSMUSG00000048327	445.493	-0.302798	0.209873	0.0276535	0.284118	not significant	CONTROL	no	831	0.546501
ENSMUSG00000020380	781.111	-0.302793	0.232478	0.031665	0.304187	not significant	CONTROL	no	953	0.516859
ENSMUSG00000021391	127.784	-0.302532	0.296416	0.038036	0.329978	not significant	CONTROL	no	190	0.481516
ENSMUSG00000031262	38.2541	-0.302464	0.388155	0.0350699	0.321411	not significant	CONTROL	no	640	0.492939
ENSMUSG00000017801	187.567	-0.301295	0.259634	0.0362643	0.324153	not significant	CONTROL	no	1045	0.48925
ENSMUSG00000035367	183.891	-0.301106	0.28618	0.0390823	0.33536	not significant	CONTROL	no	1362	0.474489
ENSMUSG00000031310	87.4312	-0.301011	0.261967	0.0365411	0.324839	not significant	CONTROL	no	1230	0.488332
ENSMUSG00000052557	184.775	-0.300466	0.153712	0.0115912	0.171392	not significant	CONTROL	no	11672	0.766008
ENSMUSG00000019814	570.009	-0.299395	0.242561	0.0360337	0.323895	not significant	CONTROL	no	749	0.489595
ENSMUSG00000003849	599.932	-0.299016	0.30635	0.0391991	0.33536	not significant	CONTROL	no	597	0.474489
ENSMUSG00000025077	66.9204	-0.297422	0.338865	0.037154	0.326242	not significant	CONTROL	no	496	0.486461
ENSMUSG00000020527	54.1819	-0.297224	0.416223	0.03153	0.303468	not significant	CONTROL	no	708	0.517887
ENSMUSG00000036779	531.792	-0.297062	0.156292	0.0127166	0.182141	not significant	CONTROL	no	2450	0.739593
ENSMUSG00000046591	168.293	-0.297012	0.194262	0.0253411	0.27023	not significant	CONTROL	no	1388	0.568267
ENSMUSG00000021431	618.019	-0.295842	0.164954	0.0166153	0.213084	not significant	CONTROL	no	746	0.671449
ENSMUSG00000005397	62.467	-0.295101	0.36612	0.037096	0.325942	not significant	CONTROL	no	2205	0.486859
ENSMUSG00000021990	29.3923	-0.295029	0.463949	0.0270899	0.281202	not significant	CONTROL	no	3508	0.550982
ENSMUSG00000031490	1747.82	-0.294804	0.207588	0.0297544	0.295493	not significant	CONTROL	no	1566	0.529452
ENSMUSG00000027010	216.079	-0.294312	0.153246	0.0129617	0.18388	not significant	CONTROL	no	4095	0.735465
ENSMUSG00000065947	1024.98	-0.294132	0.113583	0.00251759	0.0660638	not significant	CONTROL	no	3	1.18004
ENSMUSG00000025764	1894.83	-0.293627	0.182666	0.0234209	0.258694	not significant	CONTROL	no	2864	0.587214
ENSMUSG00000031633	2798.33	-0.292987	0.257092	0.0383014	0.331402	not significant	CONTROL	no	669	0.479645
ENSMUSG00000050310	149.204	-0.291928	0.197352	0.0281375	0.286917	not significant	CONTROL	no	4168	0.542244
ENSMUSG00000022791	249.636	-0.291806	0.151302	0.0128596	0.182997	not significant	CONTROL	no	805	0.737556
ENSMUSG00000031897	401.396	-0.2917	0.213899	0.0330775	0.311322	not significant	CONTROL	no	58	0.506791
ENSMUSG00000026806	93.6434	-0.291467	0.217709	0.0329388	0.311051	not significant	CONTROL	no	817	0.507168
ENSMUSG00000053684	25.5925	-0.290787	0.431982	0.0304128	0.297552	not significant	CONTROL	no	1762	0.526438
ENSMUSG00000039936	313.613	-0.290781	0.275923	0.0414257	0.342442	not significant	CONTROL	no	1475	0.465413
ENSMUSG00000031976	154.347	-0.290438	0.343051	0.0403759	0.339392	not significant	CONTROL	no	1202	0.469298
ENSMUSG00000033658	235.667	-0.288722	0.215134	0.0341818	0.316036	not significant	CONTROL	no	5065	0.500263
ENSMUSG00000015222	65.6177	-0.287789	0.256722	0.0408775	0.340704	not significant	CONTROL	no	3579	0.467622
ENSMUSG00000025968	338.178	-0.287688	0.16962	0.0206199	0.241464	not significant	CONTROL	no	238	0.617148
ENSMUSG00000026317	205.573	-0.287559	0.174414	0.02262	0.255652	not significant	CONTROL	no	4869	0.59235
ENSMUSG00000031787	100.716	-0.287133	0.230654	0.0377093	0.328996	not significant	CONTROL	no	1428	0.48281
ENSMUSG00000036864	80.3878	-0.286722	0.330989	0.0414191	0.342442	not significant	CONTROL	no	310	0.465413
ENSMUSG00000017417	21.3711	-0.286095	0.404862	0.0330536	0.311312	not significant	CONTROL	no	1253	0.506804
ENSMUSG00000024613	2737.33	-0.286016	0.178488	0.0230049	0.257344	not significant	CONTROL	no	434	0.589485
ENSMUSG00000046798	133.493	-0.285627	0.200072	0.0314607	0.30337	not significant	CONTROL	no	2679	0.518028
ENSMUSG00000024359	2091.82	-0.285365	0.185072	0.0263725	0.27607	not significant	CONTROL	no	905	0.558981
ENSMUSG00000031546	426.415	-0.285356	0.16361	0.0198626	0.236665	not significant	CONTROL	no	466	0.625865
ENSMUSG00000034748	140.939	-0.285216	0.326706	0.0428096	0.347245	not significant	CONTROL	no	294	0.459364
ENSMUSG00000039682	1074.66	-0.284559	0.277875	0.0458114	0.358595	not significant	CONTROL	no	624	0.445396
ENSMUSG00000073427	24.4881	-0.284437	0.377926	0.0366225	0.325233	not significant	CONTROL	no	1970	0.487806
ENSMUSG00000062822	121.696	-0.283551	0.181578	0.0265188	0.277175	not significant	CONTROL	no	206	0.557246
ENSMUSG00000032898	195.461	-0.283179	0.218033	0.0368631	0.325413	not significant	CONTROL	no	2007	0.487565
ENSMUSG00000021044	71.8483	-0.282537	0.241457	0.0415869	0.342952	not significant	CONTROL	no	531	0.464767
ENSMUSG00000051674	74.4227	-0.282404	0.208845	0.0351959	0.3217	not significant	CONTROL	no	3110	0.492549
ENSMUSG00000003464	153.856	-0.282373	0.17903	0.0269113	0.280148	not significant	CONTROL	no	2206	0.552613
ENSMUSG00000026213	32.5818	-0.281881	0.295525	0.0438883	0.351047	not significant	CONTROL	no	1103	0.454635
ENSMUSG00000031226	480.422	-0.281363	0.173725	0.0258575	0.272143	not significant	CONTROL	no	1986	0.565202
ENSMUSG00000031982	45.8345	-0.281062	0.292236	0.0446714	0.354121	not significant	CONTROL	no	317	0.450848
ENSMUSG00000057522	166.254	-0.280925	0.251174	0.0435932	0.35047	not significant	CONTROL	no	1568	0.455349
ENSMUSG00000031651	310.072	-0.280875	0.180614	0.0274696	0.283201	not significant	CONTROL	no	346	0.547905
ENSMUSG00000015143	1162.48	-0.280612	0.229868	0.0410713	0.341692	not significant	CONTROL	no	778	0.466365
ENSMUSG00000024065	61.0872	-0.28038	0.269479	0.0445455	0.353947	not significant	CONTROL	no	1652	0.451062
ENSMUSG00000075232	1186.43	-0.280354	0.199943	0.0360464	0.323895	not significant	CONTROL	no	1874	0.489595
ENSMUSG00000041396	40.3961	-0.279329	0.395896	0.0348806	0.320395	not significant	CONTROL	no	46	0.494315
ENSMUSG00000031696	1016.5	-0.276968	0.169238	0.0250463	0.269011	not significant	CONTROL	no	741	0.57023
ENSMUSG00000025782	471.031	-0.276932	0.153334	0.0185012	0.227408	not significant	CONTROL	no	1800	0.643194
ENSMUSG00000031577	73.8081	-0.276761	0.325238	0.0432247	0.349571	not significant	CONTROL	no	1062	0.456465
ENSMUSG00000033862	181.204	-0.276668	0.178453	0.0288227	0.291199	not significant	CONTROL	no	522	0.53581
ENSMUSG00000056131	79.6886	-0.276337	0.36026	0.0401018	0.338801	not significant	CONTROL	no	940	0.470055
ENSMUSG00000032715	225.155	-0.276295	0.160366	0.0212039	0.245886	not significant	CONTROL	no	788	0.609267
ENSMUSG00000031012	99.1299	-0.275558	0.237136	0.0441215	0.351813	not significant	CONTROL	no	5094	0.453688
ENSMUSG00000027387	157.519	-0.274845	0.20353	0.0375117	0.328323	not significant	CONTROL	no	544	0.483698
ENSMUSG00000037270	222.023	-0.274713	0.226202	0.0435361	0.35046	not significant	CONTROL	no	496	0.455362
ENSMUSG00000022283	10559.6	-0.274507	0.21706	0.0413891	0.342442	not significant	CONTROL	no	439	0.465413
ENSMUSG00000058793	218.191	-0.274023	0.168361	0.0257181	0.271305	not significant	CONTROL	no	564	0.566543
ENSMUSG00000031711	458.768	-0.27366	0.164899	0.0240356	0.263136	not significant	CONTROL	no	611	0.579819
ENSMUSG00000037679	146.108	-0.273644	0.265771	0.0474568	0.363754	not significant	CONTROL	no	637	0.439192
ENSMUSG00000031536	289.719	-0.273136	0.201663	0.0396446	0.33724	not significant	CONTROL	no	152	0.472062
ENSMUSG00000037544	181.246	-0.27285	0.221484	0.0433148	0.349884	not significant	CONTROL	no	240	0.456076
ENSMUSG00000055553	167.072	-0.272718	0.178426	0.0300641	0.296913	not significant	CONTROL	no	543	0.52737
ENSMUSG00000027677	248.401	-0.27159	0.180922	0.031868	0.305608	not significant	CONTROL	no	358	0.514835
ENSMUSG00000031586	885.739	-0.270662	0.342225	0.0437798	0.350934	not significant	CONTROL	no	406	0.454774
ENSMUSG00000029250	575.585	-0.270607	0.196328	0.0378567	0.32986	not significant	CONTROL	no	158	0.481671
ENSMUSG00000022674	456.326	-0.270268	0.229828	0.046063	0.358595	not significant	CONTROL	no	895	0.445396
ENSMUSG00000023826	47.5205	-0.269914	0.263841	0.0490233	0.369317	not significant	CONTROL	no	1711	0.432601
ENSMUSG00000021950	14.4315	-0.269785	0.46936	0.0219271	0.250945	not significant	CONTROL	no	824	0.600421
ENSMUSG00000020743	262.947	-0.269572	0.360624	0.0413243	0.342442	not significant	CONTROL	no	471	0.465413
ENSMUSG00000028578	53.2717	-0.269431	0.26353	0.0490679	0.369339	not significant	CONTROL	no	947	0.432574
ENSMUSG00000025429	12.4889	-0.267954	0.518799	0.0143183	0.195049	not significant	CONTROL	no	1078	0.709857
ENSMUSG00000037826	49.2417	-0.267898	0.256064	0.0495552	0.370664	not significant	CONTROL	no	4219	0.43102
ENSMUSG00000040111	86.8468	-0.267687	0.225742	0.0477156	0.364668	not significant	CONTROL	no	1195	0.438102
ENSMUSG00000061132	26.7717	-0.266501	0.387045	0.0354187	0.322438	not significant	CONTROL	no	249	0.491553
ENSMUSG00000039145	153.814	-0.26532	0.191159	0.0385985	0.333549	not significant	CONTROL	no	5529	0.476841
ENSMUSG00000040703	13.6108	-0.263978	0.512541	0.0138355	0.191489	not significant	CONTROL	no	1091	0.717855
ENSMUSG00000026575	259.587	-0.26373	0.285362	0.0521794	0.381638	not significant	CONTROL	no	255	0.418348
ENSMUSG00000032267	189.167	-0.263718	0.216407	0.0470623	0.362729	not significant	CONTROL	no	971	0.440418
ENSMUSG00000020448	142.687	-0.263597	0.206826	0.0445887	0.354084	not significant	CONTROL	no	2011	0.450894
ENSMUSG00000022962	1118.22	-0.263039	0.201568	0.0420615	0.344666	not significant	CONTROL	no	374	0.462601
ENSMUSG00000031917	741.11	-0.263003	0.385995	0.0364253	0.324341	not significant	CONTROL	no	2438	0.488998
ENSMUSG00000022204	786.214	-0.262882	0.190768	0.0390637	0.33536	not significant	CONTROL	no	132	0.474489
ENSMUSG00000018733	55.4861	-0.262145	0.223335	0.04789	0.365126	not significant	CONTROL	no	1402	0.437557
ENSMUSG00000044461	17.3957	-0.261836	0.648483	0.0028851	0.0727634	not significant	CONTROL	no	1475	1.13809
ENSMUSG00000040250	433.605	-0.261444	0.21808	0.0459385	0.358595	not significant	CONTROL	no	317	0.445396
ENSMUSG00000064194	159.044	-0.261351	0.203261	0.0451748	0.356658	not significant	CONTROL	no	201	0.447748
ENSMUSG00000030852	328.159	-0.261328	0.181685	0.0371892	0.32634	not significant	CONTROL	no	469	0.48633
ENSMUSG00000023079	144.061	-0.260503	0.223651	0.0503772	0.374502	not significant	CONTROL	no	175	0.426546
ENSMUSG00000052566	287.028	-0.260364	0.341918	0.0451325	0.356658	not significant	CONTROL	no	341	0.447748
ENSMUSG00000027201	213.813	-0.260302	0.328668	0.0473324	0.363552	not significant	CONTROL	no	43	0.439434
ENSMUSG00000029389	215.528	-0.26029	0.227755	0.0511532	0.378206	not significant	CONTROL	no	931	0.422272
ENSMUSG00000037846	70.1163	-0.260235	0.231371	0.0514646	0.378658	not significant	CONTROL	no	1954	0.421752
ENSMUSG00000042729	309.379	-0.259522	0.180557	0.0388982	0.33536	not significant	CONTROL	no	49	0.474489
ENSMUSG00000068417	37.3807	-0.259414	0.308223	0.0504459	0.374623	not significant	CONTROL	no	276	0.426406
ENSMUSG00000036552	59.9769	-0.2573	0.304777	0.051135	0.378206	not significant	CONTROL	no	248	0.422272
ENSMUSG00000005413	228.501	-0.257194	0.29039	0.0543274	0.388752	not significant	CONTROL	no	573	0.410328
ENSMUSG00000017478	1184.24	-0.25686	0.171609	0.035725	0.323282	not significant	CONTROL	no	689	0.490419
ENSMUSG00000042138	157.945	-0.256703	0.220238	0.0520228	0.380955	not significant	CONTROL	no	1086	0.419126
ENSMUSG00000043251	240.057	-0.256697	0.408605	0.0303736	0.297552	not significant	CONTROL	no	40	0.526438
ENSMUSG00000022177	168.298	-0.256553	0.328065	0.0478732	0.365126	not significant	CONTROL	no	292	0.437557
ENSMUSG00000096356	63.995	-0.256462	0.258379	0.0555275	0.392032	not significant	CONTROL	no	4521	0.406679
ENSMUSG00000039183	335.441	-0.256372	0.178677	0.0394461	0.336391	not significant	CONTROL	no	704	0.473155
ENSMUSG00000053553	353.41	-0.255945	0.158069	0.0299296	0.296333	not significant	CONTROL	no	809	0.52822
ENSMUSG00000041556	138.196	-0.254998	0.309345	0.0513489	0.378565	not significant	CONTROL	no	328	0.421859
ENSMUSG00000058355	780.886	-0.254843	0.317454	0.0520351	0.380955	not significant	CONTROL	no	1771	0.419126
ENSMUSG00000002396	150.29	-0.254646	0.226577	0.0532051	0.384199	not significant	CONTROL	no	618	0.415443
ENSMUSG00000026851	176.453	-0.254562	0.218276	0.0520565	0.380955	not significant	CONTROL	no	1036	0.419126
ENSMUSG00000038482	409.737	-0.254534	0.364923	0.0396131	0.337182	not significant	CONTROL	no	1162	0.472135
ENSMUSG00000051238	96.0973	-0.254398	0.183045	0.0419876	0.344268	not significant	CONTROL	no	997	0.463103
ENSMUSG00000040325	384.389	-0.254341	0.307834	0.0536173	0.385744	not significant	CONTROL	no	1003	0.4137
ENSMUSG00000060121	129.586	-0.254103	0.257405	0.0562846	0.394311	not significant	CONTROL	no	697	0.404162
ENSMUSG00000064264	650.045	-0.253971	0.284077	0.0546769	0.389461	not significant	CONTROL	no	155	0.409536
ENSMUSG00000022749	108.188	-0.253471	0.203968	0.0504637	0.374623	not significant	CONTROL	no	1500	0.426406
ENSMUSG00000028678	205.345	-0.25242	0.294956	0.0545008	0.389012	not significant	CONTROL	no	531	0.410037
ENSMUSG00000019989	100.502	-0.252413	0.416474	0.0272557	0.28185	not significant	CONTROL	no	1499	0.549983
ENSMUSG00000030309	135.851	-0.251842	0.174666	0.040144	0.338947	not significant	CONTROL	no	341	0.469868
ENSMUSG00000026816	66.3348	-0.251218	0.273123	0.0574424	0.397695	not significant	CONTROL	no	867	0.40045
ENSMUSG00000002984	1164	-0.251169	0.382485	0.037585	0.328543	not significant	CONTROL	no	408	0.483408
ENSMUSG00000039968	148.894	-0.250899	0.224825	0.0564372	0.394886	not significant	CONTROL	no	3050	0.403529
ENSMUSG00000053483	201.68	-0.250636	0.16783	0.0379433	0.329957	not significant	CONTROL	no	270	0.481543
ENSMUSG00000020462	159.505	-0.250276	0.22133	0.0558142	0.392631	not significant	CONTROL	no	355	0.406016
ENSMUSG00000005148	2280.62	-0.250077	0.205655	0.0549417	0.390128	not significant	CONTROL	yes	1710	0.408793	KLF5
ENSMUSG00000047022	32.1357	-0.249898	0.30222	0.0535325	0.385541	not significant	CONTROL	no	678	0.413929
ENSMUSG00000035824	99.2679	-0.24966	0.185641	0.0456797	0.358566	not significant	CONTROL	no	1571	0.445431
ENSMUSG00000029581	1229.55	-0.249588	0.223939	0.0569345	0.395644	not significant	CONTROL	no	1090	0.402696
ENSMUSG00000023980	82.9425	-0.249548	0.252314	0.0591357	0.40408	not significant	CONTROL	no	1837	0.393533
ENSMUSG00000022900	86.2631	-0.249444	0.310238	0.0528325	0.382976	not significant	CONTROL	no	1249	0.416829
ENSMUSG00000021557	108.717	-0.249421	0.16876	0.0389704	0.33536	not significant	CONTROL	no	4398	0.474489
ENSMUSG00000026632	31.1235	-0.247963	0.295046	0.0557153	0.392543	not significant	CONTROL	no	285	0.406112
ENSMUSG00000020116	351.865	-0.247717	0.222194	0.0582226	0.401312	not significant	CONTROL	no	739	0.396518
ENSMUSG00000020130	221.171	-0.247605	0.2149	0.0567192	0.395524	not significant	CONTROL	no	1683	0.402827
ENSMUSG00000022973	101.068	-0.24748	0.243123	0.0598443	0.407306	not significant	CONTROL	no	216	0.390079
ENSMUSG00000002250	99.8821	-0.247418	0.246244	0.0600805	0.408365	not significant	CONTROL	no	1628	0.388951
ENSMUSG00000027115	144.57	-0.247131	0.178943	0.045447	0.358185	not significant	CONTROL	no	510	0.445893
ENSMUSG00000031834	203.647	-0.246992	0.202514	0.0541785	0.388752	not significant	CONTROL	no	517	0.410328
ENSMUSG00000034868	320.879	-0.246781	0.253435	0.0605133	0.409219	not significant	CONTROL	no	1194	0.388045
ENSMUSG00000041817	274.313	-0.246532	0.228807	0.0585987	0.402246	not significant	CONTROL	no	3978	0.395509
ENSMUSG00000020537	177.214	-0.246219	0.187176	0.0494841	0.370664	not significant	CONTROL	no	607	0.43102
ENSMUSG00000034951	129.834	-0.246132	0.213829	0.0574685	0.397695	not significant	CONTROL	no	466	0.40045
ENSMUSG00000001440	2146.25	-0.245954	0.187401	0.0479095	0.365126	not significant	CONTROL	no	2968	0.437557
ENSMUSG00000002767	567.332	-0.245587	0.20576	0.0585617	0.402246	not significant	CONTROL	no	46	0.395509
ENSMUSG00000033991	109.925	-0.245023	0.201514	0.05499	0.390128	not significant	CONTROL	no	256	0.408793
ENSMUSG00000079109	119.347	-0.245017	0.185053	0.0488366	0.368684	not significant	CONTROL	no	2812	0.433346
ENSMUSG00000068457	38.2559	-0.244952	0.252726	0.060995	0.409872	not significant	CONTROL	no	1689	0.387352
ENSMUSG00000028559	169.611	-0.244854	0.176605	0.045966	0.358595	not significant	CONTROL	no	1116	0.445396
ENSMUSG00000028580	871.274	-0.244696	0.183066	0.0494315	0.370664	not significant	CONTROL	no	1664	0.43102
ENSMUSG00000022464	454.747	-0.244663	0.373121	0.0361068	0.323895	not significant	CONTROL	no	2173	0.489595
ENSMUSG00000031487	213.529	-0.24425	0.228717	0.0610693	0.409908	not significant	CONTROL	no	533	0.387314
ENSMUSG00000021905	308.961	-0.244215	0.212662	0.0588502	0.402652	not significant	CONTROL	no	426	0.39507
ENSMUSG00000037257	245.945	-0.244074	0.221739	0.060348	0.408895	not significant	CONTROL	no	4307	0.388388
ENSMUSG00000020396	108.072	-0.243812	0.264336	0.0613977	0.410855	not significant	CONTROL	no	594	0.386311
ENSMUSG00000021377	4404.88	-0.243632	0.116655	0.0116969	0.172403	not significant	CONTROL	no	149	0.763456
ENSMUSG00000109865	490.314	-0.243114	0.283555	0.0611673	0.410277	not significant	CONTROL	no	144	0.386922
ENSMUSG00000030726	359.309	-0.242832	0.163499	0.0410567	0.341692	not significant	CONTROL	no	1544	0.466365
ENSMUSG00000030602	294.29	-0.24194	0.279653	0.0608818	0.409872	not significant	CONTROL	no	834	0.387352
ENSMUSG00000005378	357.878	-0.241203	0.191416	0.0533577	0.384728	not significant	CONTROL	no	416	0.414846
ENSMUSG00000021671	53.4756	-0.240781	0.300068	0.0565542	0.39498	not significant	CONTROL	no	3121	0.403425
ENSMUSG00000009207	72.7161	-0.240689	0.198093	0.0568964	0.395644	not significant	CONTROL	no	2001	0.402696
ENSMUSG00000019863	148.083	-0.240675	0.180255	0.0506707	0.375658	not significant	CONTROL	no	298	0.425207
ENSMUSG00000031960	1346.24	-0.240479	0.20583	0.0585904	0.402246	not significant	CONTROL	no	2463	0.395509
ENSMUSG00000050428	97.7393	-0.240174	0.178558	0.0501578	0.373703	not significant	CONTROL	no	2906	0.427474
ENSMUSG00000016833	313.797	-0.239693	0.244912	0.0656005	0.420628	not significant	CONTROL	no	66	0.376102
ENSMUSG00000030102	187.747	-0.238307	0.201203	0.0600369	0.408365	not significant	CONTROL	no	1273	0.388951
ENSMUSG00000062309	228.103	-0.23775	0.274941	0.0635701	0.416432	not significant	CONTROL	no	615	0.380456
ENSMUSG00000051811	559.952	-0.237717	0.284071	0.0624841	0.412522	not significant	CONTROL	no	133	0.384553
ENSMUSG00000051671	57.4974	-0.237631	0.383923	0.0311186	0.301903	not significant	CONTROL	no	338	0.520133
ENSMUSG00000024986	24.0028	-0.237355	0.303594	0.0557583	0.392631	not significant	CONTROL	no	929	0.406016
ENSMUSG00000003283	10.5105	-0.237308	0.413606	0.0206534	0.241649	not significant	CONTROL	no	295	0.616815
ENSMUSG00000024251	218.464	-0.237222	0.159247	0.0434967	0.35046	not significant	CONTROL	no	1878	0.455362
ENSMUSG00000078773	106.475	-0.237074	0.188521	0.0568288	0.395589	not significant	CONTROL	no	154	0.402756
ENSMUSG00000029388	247.563	-0.236926	0.349068	0.0427423	0.346996	not significant	CONTROL	no	980	0.459676
ENSMUSG00000068732	100.598	-0.236431	0.2492	0.0668054	0.424393	not significant	CONTROL	no	2456	0.372232
ENSMUSG00000020664	175.517	-0.236362	0.260229	0.0661555	0.422397	not significant	CONTROL	no	903	0.37428
ENSMUSG00000026773	46.537	-0.236151	0.275003	0.0635387	0.416432	not significant	CONTROL	no	3066	0.380456
ENSMUSG00000053317	843.329	-0.235276	0.315903	0.0546969	0.389461	not significant	CONTROL	no	183	0.409536
ENSMUSG00000068079	288.469	-0.234592	0.211405	0.0660058	0.422034	not significant	CONTROL	no	330	0.374653
ENSMUSG00000030057	1294.07	-0.233969	0.224021	0.0692612	0.428096	not significant	CONTROL	no	1427	0.368459
ENSMUSG00000046897	241.114	-0.233928	0.22809	0.0688848	0.427103	not significant	CONTROL	no	2924	0.369467
ENSMUSG00000032757	108.297	-0.233781	0.266231	0.0658533	0.421455	not significant	CONTROL	no	985	0.375249
ENSMUSG00000078970	88.8586	-0.233673	0.366845	0.0356085	0.322656	not significant	CONTROL	no	885	0.491261
ENSMUSG00000059447	98.789	-0.233656	0.293932	0.0601506	0.40837	not significant	CONTROL	no	508	0.388946
ENSMUSG00000028410	1741.98	-0.233395	0.269144	0.0668037	0.424393	not significant	CONTROL	no	2021	0.372232
ENSMUSG00000030669	11.4386	-0.233274	0.356794	0.0379068	0.329895	not significant	CONTROL	no	428	0.481624
ENSMUSG00000079562	392.327	-0.233272	0.155415	0.0425413	0.346099	not significant	CONTROL	no	937	0.4608
ENSMUSG00000106864	444.356	-0.233105	0.150673	0.0389911	0.33536	not significant	CONTROL	no	1547	0.474489
ENSMUSG00000014444	326.322	-0.233028	0.172523	0.0544064	0.388752	not significant	CONTROL	no	287	0.410328
ENSMUSG00000028953	692.581	-0.232904	0.127789	0.0245439	0.265712	not significant	CONTROL	no	524	0.575589
ENSMUSG00000027669	55.5412	-0.232899	0.275734	0.065273	0.419881	not significant	CONTROL	no	4791	0.376874
ENSMUSG00000002297	1801.44	-0.232677	0.14479	0.0362093	0.324004	not significant	CONTROL	no	242	0.48945
ENSMUSG00000014873	128.319	-0.232601	0.321236	0.0520381	0.380955	not significant	CONTROL	no	373	0.419126
ENSMUSG00000027254	313.092	-0.232592	0.224172	0.0691445	0.427647	not significant	CONTROL	no	2748	0.368915
ENSMUSG00000068923	105.009	-0.232253	0.198206	0.0641474	0.417203	not significant	CONTROL	no	3002	0.379653
ENSMUSG00000020212	36.1501	-0.231947	0.293086	0.0604343	0.409219	not significant	CONTROL	no	837	0.388045
ENSMUSG00000031774	397.188	-0.231849	0.182366	0.0588649	0.402652	not significant	CONTROL	no	1502	0.39507
ENSMUSG00000016503	184.157	-0.231694	0.276007	0.0654934	0.420337	not significant	CONTROL	no	82	0.376402
ENSMUSG00000075701	887.977	-0.231694	0.150775	0.0411373	0.341823	not significant	CONTROL	no	556	0.466198
ENSMUSG00000019715	249.352	-0.231513	0.260076	0.0696791	0.428856	not significant	CONTROL	no	1859	0.367689
ENSMUSG00000026039	524.247	-0.231478	0.222383	0.0688655	0.427103	not significant	CONTROL	no	1103	0.369467
ENSMUSG00000031482	265.952	-0.230992	0.162184	0.0490862	0.369339	not significant	CONTROL	no	2309	0.432574
ENSMUSG00000042700	210.664	-0.230761	0.233661	0.0712928	0.43091	not significant	CONTROL	no	1745	0.365614
ENSMUSG00000053310	93.7528	-0.230651	0.275155	0.0651682	0.419881	not significant	CONTROL	no	840	0.376874
ENSMUSG00000034781	257.16	-0.230397	0.202708	0.0664083	0.423195	not significant	CONTROL	no	2074	0.373459
ENSMUSG00000038416	302.399	-0.23002	0.149143	0.0422766	0.345192	not significant	CONTROL	no	310	0.461939
ENSMUSG00000026655	24.6184	-0.229748	0.28239	0.0642981	0.417386	not significant	CONTROL	no	11	0.379462
ENSMUSG00000030034	220.679	-0.229312	0.285388	0.0640407	0.417045	not significant	CONTROL	no	66	0.379817
ENSMUSG00000052681	554.166	-0.229255	0.159031	0.0486533	0.367912	not significant	CONTROL	no	1910	0.434256
ENSMUSG00000001134	207.292	-0.229061	0.190753	0.0657116	0.420944	not significant	CONTROL	no	311	0.375776
ENSMUSG00000071302	54.115	-0.228981	0.292157	0.0622447	0.412311	not significant	CONTROL	no	1373	0.384775
ENSMUSG00000068245	206.797	-0.22882	0.205492	0.0689913	0.427103	not significant	CONTROL	no	1645	0.369467
ENSMUSG00000026427	264.441	-0.22868	0.181481	0.0610339	0.409872	not significant	CONTROL	no	110	0.387352
ENSMUSG00000029253	180.693	-0.228559	0.167665	0.0526379	0.382946	not significant	CONTROL	no	236	0.416862
ENSMUSG00000042055	50.7656	-0.227552	0.339403	0.044122	0.351813	not significant	CONTROL	no	35	0.453688
ENSMUSG00000024900	22.1809	-0.227537	0.322071	0.050476	0.374623	not significant	CONTROL	no	1895	0.426406
ENSMUSG00000036983	49.8564	-0.227531	0.23775	0.0725996	0.435182	not significant	CONTROL	no	299	0.361329
ENSMUSG00000066232	534.36	-0.227426	0.279424	0.0645927	0.417709	not significant	CONTROL	no	1498	0.379126
ENSMUSG00000032182	41.5859	-0.227097	0.281917	0.0653607	0.419881	not significant	CONTROL	no	877	0.376874
ENSMUSG00000048109	179.962	-0.227062	0.231289	0.073721	0.438048	not significant	CONTROL	no	864	0.358478
ENSMUSG00000030138	1812.62	-0.226974	0.113556	0.0178122	0.221538	not significant	CONTROL	no	273	0.654551
ENSMUSG00000033703	105.789	-0.226849	0.247807	0.0724432	0.435011	not significant	CONTROL	no	631	0.3615
ENSMUSG00000026098	89.8407	-0.226673	0.25775	0.0705329	0.4304	not significant	CONTROL	no	150	0.366127
ENSMUSG00000031826	1176.66	-0.22662	0.15336	0.04621	0.358595	not significant	CONTROL	no	793	0.445396
ENSMUSG00000032309	477.464	-0.226479	0.2616	0.0701525	0.429783	not significant	CONTROL	no	779	0.366751
ENSMUSG00000074037	9.77005	-0.226363	0.359566	0.0347031	0.319339	not significant	CONTROL	no	2290	0.495748
ENSMUSG00000030729	89.9469	-0.226336	0.230308	0.0740532	0.438227	not significant	CONTROL	no	6441	0.358301
ENSMUSG00000041431	1406.69	-0.226229	0.192733	0.0670429	0.424669	not significant	CONTROL	no	1031	0.371949
ENSMUSG00000055900	360.212	-0.225904	0.33216	0.0470267	0.36266	not significant	CONTROL	no	555	0.440501
ENSMUSG00000027487	146.257	-0.225716	0.219314	0.0743011	0.438843	not significant	CONTROL	no	154	0.357691
ENSMUSG00000037742	29198.8	-0.225655	0.301121	0.233406	0.674768	not significant	CONTROL	no	288	0.170846
ENSMUSG00000023935	37.3603	-0.225512	0.290346	0.0635093	0.416432	not significant	CONTROL	no	7	0.380456
ENSMUSG00000041609	24.9117	-0.224999	0.336255	0.0443391	0.352925	not significant	CONTROL	no	1231	0.452318
ENSMUSG00000022974	184.345	-0.224674	0.174806	0.0612147	0.410277	not significant	CONTROL	no	1027	0.386922
ENSMUSG00000015305	53.7228	-0.224615	0.293015	0.0625536	0.412551	not significant	CONTROL	no	3281	0.384523
ENSMUSG00000026675	171.197	-0.224507	0.207073	0.0737965	0.438201	not significant	CONTROL	no	3501	0.358327
ENSMUSG00000029009	46.3673	-0.224418	0.267316	0.0703596	0.4304	not significant	CONTROL	no	3966	0.366127
ENSMUSG00000034349	3285.41	-0.224067	0.15854	0.0542255	0.388752	not significant	CONTROL	no	250	0.410328
ENSMUSG00000029513	121.389	-0.223518	0.251637	0.0746051	0.43929	not significant	CONTROL	no	1066	0.357249
ENSMUSG00000030417	717.585	-0.223427	0.107712	0.0153072	0.202397	not significant	CONTROL	no	156	0.693796
ENSMUSG00000024135	115.967	-0.22334	0.165885	0.0578622	0.39981	not significant	CONTROL	no	532	0.398146
ENSMUSG00000028312	1846.26	-0.222995	0.146607	0.0455716	0.358503	not significant	CONTROL	no	1608	0.445508
ENSMUSG00000040943	168.432	-0.222632	0.299682	0.0603159	0.408895	not significant	CONTROL	yes	3061	0.388388	TET2
ENSMUSG00000064360	4028.53	-0.222393	0.328629	0.0485921	0.367785	not significant	CONTROL	no	3	0.434406
ENSMUSG00000024501	45.4327	-0.222314	0.27724	0.0685302	0.427103	not significant	CONTROL	no	3351	0.369467
ENSMUSG00000048249	67.205	-0.222056	0.243193	0.0746396	0.43929	not significant	CONTROL	no	5231	0.357249
ENSMUSG00000064181	152.013	-0.221929	0.186886	0.0696832	0.428856	not significant	CONTROL	no	1255	0.367689
ENSMUSG00000018362	325.054	-0.221921	0.15383	0.051501	0.378721	not significant	CONTROL	no	351	0.42168
ENSMUSG00000030313	1266.98	-0.221855	0.332299	0.0459181	0.358595	not significant	CONTROL	no	5638	0.445396
ENSMUSG00000033430	121.96	-0.221841	0.19518	0.0728526	0.435483	not significant	CONTROL	no	2297	0.361029
ENSMUSG00000118125	344.41	-0.221499	0.199675	0.0746248	0.43929	not significant	CONTROL	no	1135	0.357249
ENSMUSG00000024096	836.008	-0.221308	0.181902	0.0686809	0.427103	not significant	CONTROL	no	1535	0.369467
ENSMUSG00000037103	172.961	-0.221266	0.28224	0.0677366	0.426271	not significant	CONTROL	no	384	0.370314
ENSMUSG00000116564	192.786	-0.22112	0.243356	0.077241	0.445776	not significant	CONTROL	no	1283	0.350884
ENSMUSG00000038510	598.65	-0.220986	0.165279	0.0608676	0.409872	not significant	CONTROL	no	317	0.387352
ENSMUSG00000042354	2482.5	-0.220958	0.172384	0.0642738	0.417386	not significant	CONTROL	no	121	0.379462
ENSMUSG00000079184	2748.27	-0.220888	0.153031	0.0530451	0.383655	not significant	CONTROL	no	261	0.41606
ENSMUSG00000029833	464.819	-0.220462	0.14582	0.0472308	0.363201	not significant	CONTROL	no	589	0.439853
ENSMUSG00000054051	48.0139	-0.22009	0.264901	0.0731358	0.436093	not significant	CONTROL	no	3891	0.360421
ENSMUSG00000015804	410.816	-0.219841	0.263712	0.0750682	0.440063	not significant	CONTROL	no	3929	0.356485
ENSMUSG00000055044	358.394	-0.219697	0.195139	0.0740519	0.438227	not significant	CONTROL	no	1415	0.358301
ENSMUSG00000044221	901.603	-0.219669	0.207767	0.0790109	0.449665	not significant	CONTROL	no	1012	0.347111
ENSMUSG00000045100	94.8241	-0.219575	0.332826	0.044658	0.354121	not significant	CONTROL	no	1006	0.450848
ENSMUSG00000032551	73.959	-0.219415	0.221544	0.0797024	0.451179	not significant	CONTROL	no	544	0.345651
ENSMUSG00000045005	215.071	-0.219387	0.244557	0.0782399	0.447154	not significant	CONTROL	no	4288	0.349543
ENSMUSG00000049482	359.976	-0.219035	0.156246	0.0561828	0.393987	not significant	CONTROL	no	1439	0.404518
ENSMUSG00000035601	78.0051	-0.218898	0.203846	0.0773033	0.445776	not significant	CONTROL	no	1013	0.350884
ENSMUSG00000019792	70.5126	-0.218866	0.276754	0.0698123	0.428856	not significant	CONTROL	no	891	0.367689
ENSMUSG00000024580	117.399	-0.218498	0.173616	0.066974	0.424669	not significant	CONTROL	no	3342	0.371949
ENSMUSG00000025395	248.946	-0.218441	0.15772	0.057428	0.397695	not significant	CONTROL	no	255	0.40045
ENSMUSG00000027993	100.535	-0.218363	0.186856	0.0733709	0.43673	not significant	CONTROL	no	1763	0.359787
ENSMUSG00000007646	49.1318	-0.218162	0.251049	0.0775481	0.446377	not significant	CONTROL	no	2744	0.350298
ENSMUSG00000058290	231.285	-0.218132	0.20918	0.081698	0.457314	not significant	CONTROL	no	145	0.339786
ENSMUSG00000040451	165.893	-0.217742	0.176269	0.0687451	0.427103	not significant	CONTROL	no	1620	0.369467
ENSMUSG00000079108	314.977	-0.217476	0.220853	0.0814156	0.45655	not significant	CONTROL	no	805	0.340511
ENSMUSG00000045333	167.243	-0.217412	0.210742	0.0802234	0.452718	not significant	CONTROL	no	671	0.344173
ENSMUSG00000029199	502.007	-0.217235	0.15362	0.0560463	0.393644	not significant	CONTROL	no	417	0.404897
ENSMUSG00000028889	240.347	-0.21722	0.251195	0.0807175	0.454083	not significant	CONTROL	no	698	0.342865
ENSMUSG00000030254	191.288	-0.216895	0.152962	0.056389	0.394839	not significant	CONTROL	no	958	0.40358
ENSMUSG00000000732	41.5092	-0.216344	0.288334	0.0652119	0.419881	not significant	CONTROL	no	1625	0.376874
ENSMUSG00000033031	458.854	-0.215676	0.154747	0.0586988	0.402354	not significant	CONTROL	no	1163	0.395391
ENSMUSG00000028986	34.9579	-0.215583	0.251783	0.0788423	0.449082	not significant	CONTROL	no	1306	0.347675
ENSMUSG00000066000	432.324	-0.215299	0.208457	0.0825239	0.460053	not significant	CONTROL	no	1093	0.337192
ENSMUSG00000039193	36.0051	-0.215255	0.257394	0.0775042	0.446313	not significant	CONTROL	no	1407	0.35036
ENSMUSG00000037171	95.1349	-0.215174	0.186772	0.0777891	0.447096	not significant	CONTROL	no	705	0.349599
ENSMUSG00000021820	49.9387	-0.215096	0.255523	0.0781601	0.447126	not significant	CONTROL	no	1978	0.34957
ENSMUSG00000038365	107.271	-0.214784	0.159205	0.0618215	0.411869	not significant	CONTROL	no	873	0.385241
ENSMUSG00000051517	61.6589	-0.214715	0.194895	0.0794804	0.451179	not significant	CONTROL	no	539	0.345651
ENSMUSG00000027379	215.566	-0.214506	0.280395	0.0686554	0.427103	not significant	CONTROL	no	121	0.369467
ENSMUSG00000026107	93.7264	-0.21443	0.363212	0.0257139	0.271305	not significant	CONTROL	no	1760	0.566543
ENSMUSG00000018411	48.0542	-0.214275	0.235239	0.0828839	0.46111	not significant	CONTROL	no	3906	0.336196
ENSMUSG00000034880	1298.36	-0.213996	0.153148	0.0587543	0.402503	not significant	CONTROL	no	287	0.395231
ENSMUSG00000025532	93.4932	-0.213595	0.203206	0.0819112	0.457943	not significant	CONTROL	no	938	0.339189
ENSMUSG00000041359	41.436	-0.213544	0.30439	0.0579084	0.399926	not significant	CONTROL	yes	952	0.39802	TCL1
ENSMUSG00000050930	14.205	-0.212888	0.312516	0.0520394	0.380955	not significant	CONTROL	no	817	0.419126
ENSMUSG00000025921	14.3391	-0.212457	0.314717	0.0510423	0.377985	not significant	CONTROL	no	2320	0.422525
ENSMUSG00000071645	118.235	-0.212039	0.229126	0.0860981	0.468279	not significant	CONTROL	no	53	0.329496
ENSMUSG00000051235	93.5405	-0.211937	0.191796	0.0812693	0.456039	not significant	CONTROL	no	2338	0.340998
ENSMUSG00000027274	265.131	-0.211902	0.158815	0.064455	0.417709	not significant	CONTROL	no	489	0.379126
ENSMUSG00000027547	1026.25	-0.211812	0.187465	0.0792735	0.450407	not significant	CONTROL	no	1700	0.346395
ENSMUSG00000025878	164.337	-0.211528	0.205775	0.0851728	0.465664	not significant	CONTROL	no	643	0.331928
ENSMUSG00000029528	212.871	-0.211442	0.217868	0.0867999	0.468726	not significant	CONTROL	no	1855	0.329081
ENSMUSG00000098176	36.9517	-0.21141	0.239206	0.0842135	0.463892	not significant	CONTROL	no	898	0.333584
ENSMUSG00000027429	199.585	-0.211036	0.238192	0.085475	0.466738	not significant	CONTROL	no	377	0.330927
ENSMUSG00000001025	909.258	-0.210604	0.255689	0.083526	0.462639	not significant	CONTROL	no	95	0.334758
ENSMUSG00000073725	74.5612	-0.210543	0.227502	0.0865205	0.468518	not significant	CONTROL	no	3568	0.329274
ENSMUSG00000033931	474.218	-0.210538	0.279509	0.0826168	0.460187	not significant	CONTROL	no	2066	0.337065
ENSMUSG00000036955	66.4655	-0.210367	0.289466	0.0662781	0.422783	not significant	CONTROL	no	541	0.373882
ENSMUSG00000031700	132.211	-0.21021	0.267209	0.078078	0.447126	not significant	CONTROL	no	1937	0.34957
ENSMUSG00000031701	1583.72	-0.210109	0.269572	0.0753427	0.440572	not significant	CONTROL	no	1586	0.355983
ENSMUSG00000022972	347.016	-0.21004	0.187856	0.0803588	0.452983	not significant	CONTROL	no	166	0.343918
ENSMUSG00000021115	295.482	-0.209627	0.206728	0.0867452	0.468716	not significant	CONTROL	no	374	0.32909
ENSMUSG00000003660	583.847	-0.209585	0.14771	0.0586805	0.402354	not significant	CONTROL	no	242	0.395391
ENSMUSG00000062908	153.155	-0.209141	0.233095	0.0876987	0.47078	not significant	CONTROL	no	577	0.327182
ENSMUSG00000001065	30.344	-0.20881	0.286703	0.0671563	0.424669	not significant	CONTROL	no	1708	0.371949
ENSMUSG00000036572	1074.31	-0.208635	0.108894	0.0256901	0.271305	not significant	CONTROL	no	837	0.566543
ENSMUSG00000056602	137.76	-0.208484	0.274562	0.0734847	0.437025	not significant	CONTROL	no	1331	0.359494
ENSMUSG00000061607	188.148	-0.208186	0.181854	0.0830245	0.461445	not significant	CONTROL	no	2043	0.33588
ENSMUSG00000027496	523.971	-0.208149	0.168911	0.0773455	0.445776	not significant	CONTROL	no	609	0.350884
ENSMUSG00000046942	74.0777	-0.207753	0.255239	0.0819978	0.458239	not significant	CONTROL	no	459	0.338908
ENSMUSG00000025967	9053.83	-0.207502	0.153522	0.0680724	0.427103	not significant	CONTROL	no	877	0.369467
ENSMUSG00000032946	873.997	-0.207501	0.228441	0.0918284	0.481189	not significant	CONTROL	no	223	0.317684
ENSMUSG00000028140	155.962	-0.206541	0.263027	0.079613	0.451179	not significant	CONTROL	no	791	0.345651
ENSMUSG00000038552	18.9046	-0.206021	0.306328	0.0543802	0.388752	not significant	CONTROL	no	1212	0.410328
ENSMUSG00000035125	90.0476	-0.20594	0.249936	0.0855653	0.466738	not significant	CONTROL	no	1847	0.330927
ENSMUSG00000073542	75.0953	-0.205895	0.316733	0.0483227	0.366838	not significant	CONTROL	no	1437	0.435526
ENSMUSG00000019997	33.5065	-0.205786	0.403653	0.00257872	0.0670097	not significant	CONTROL	no	1611	1.17386
ENSMUSG00000032449	413.151	-0.205738	0.189657	0.0873646	0.469905	not significant	CONTROL	no	4088	0.32799
ENSMUSG00000014859	384.633	-0.205688	0.31954	0.0461762	0.358595	not significant	CONTROL	no	685	0.445396
ENSMUSG00000079523	8956.39	-0.205493	0.277859	0.082995	0.461445	not significant	CONTROL	no	274	0.33588
ENSMUSG00000021975	306.783	-0.205488	0.177133	0.0835325	0.462639	not significant	CONTROL	no	386	0.334758
ENSMUSG00000063904	445.63	-0.205212	0.217869	0.0930046	0.484456	not significant	CONTROL	no	396	0.314745
ENSMUSG00000004462	88.3161	-0.204832	0.247761	0.0873329	0.469905	not significant	CONTROL	no	743	0.32799
ENSMUSG00000022022	33.1245	-0.20443	0.336002	0.0335586	0.313898	not significant	CONTROL	no	80	0.503212
ENSMUSG00000034484	243.567	-0.204408	0.17998	0.0847967	0.46454	not significant	CONTROL	no	446	0.332977
ENSMUSG00000024817	188.258	-0.20416	0.267596	0.0795406	0.451179	not significant	CONTROL	no	861	0.345651
ENSMUSG00000028086	601.183	-0.204067	0.164597	0.0783287	0.447415	not significant	CONTROL	no	1660	0.349289
ENSMUSG00000028019	75.029	-0.203986	0.224961	0.0928584	0.484066	not significant	CONTROL	no	1465	0.315095
ENSMUSG00000063802	129.878	-0.203978	0.177393	0.0858667	0.46758	not significant	CONTROL	no	253	0.330144
ENSMUSG00000031979	241.059	-0.203746	0.15711	0.0731184	0.436093	not significant	CONTROL	no	519	0.360421
ENSMUSG00000031904	85.6709	-0.203654	0.237955	0.0908158	0.479016	not significant	CONTROL	no	2071	0.31965
ENSMUSG00000055866	11.1553	-0.203598	0.3717	0.0109691	0.165986	not significant	CONTROL	no	1892	0.779928
ENSMUSG00000040415	50.9766	-0.203549	0.286854	0.0676824	0.426152	not significant	CONTROL	no	589	0.370435
ENSMUSG00000037617	19.3748	-0.203418	0.284672	0.0681504	0.427103	not significant	CONTROL	no	726	0.369467
ENSMUSG00000027384	65.9489	-0.2034	0.204962	0.093784	0.486368	not significant	CONTROL	no	74	0.313035
ENSMUSG00000015766	107.605	-0.203363	0.178851	0.0857333	0.467041	not significant	CONTROL	no	1774	0.330645
ENSMUSG00000015023	230.871	-0.203233	0.155632	0.0725626	0.435152	not significant	CONTROL	no	1036	0.361359
ENSMUSG00000018848	964.474	-0.202955	0.14801	0.0670883	0.424669	not significant	CONTROL	no	104	0.371949
ENSMUSG00000013736	363.955	-0.202809	0.144629	0.0639924	0.417045	not significant	CONTROL	no	828	0.379817
ENSMUSG00000052512	197.12	-0.202463	0.217275	0.0955493	0.489758	not significant	CONTROL	no	3272	0.310019
ENSMUSG00000035992	182.605	-0.202366	0.25309	0.0863847	0.468328	not significant	CONTROL	no	2662	0.32945
ENSMUSG00000038205	96.9186	-0.202288	0.233784	0.093081	0.484583	not significant	CONTROL	no	4010	0.314631
ENSMUSG00000043061	47.7731	-0.202189	0.259085	0.0842716	0.463892	not significant	CONTROL	no	2471	0.333584
ENSMUSG00000027313	61.6551	-0.202126	0.328654	0.0367942	0.32539	not significant	CONTROL	no	794	0.487596
ENSMUSG00000049717	125.319	-0.20203	0.27038	0.0780551	0.447126	not significant	CONTROL	no	1997	0.34957
ENSMUSG00000076441	303.93	-0.201967	0.248635	0.0883294	0.47283	not significant	CONTROL	no	258	0.325295
ENSMUSG00000021639	204.493	-0.201743	0.242694	0.0936973	0.48635	not significant	CONTROL	no	330	0.313051
ENSMUSG00000027751	157.71	-0.201691	0.220629	0.0959854	0.490138	not significant	CONTROL	no	284	0.309682
ENSMUSG00000032096	374.857	-0.201365	0.254765	0.086484	0.468507	not significant	CONTROL	no	2366	0.329284
ENSMUSG00000026707	25.0457	-0.201055	0.303466	0.0549931	0.390128	not significant	CONTROL	no	1185	0.408793
ENSMUSG00000068744	622.092	-0.200967	0.164255	0.0806006	0.454083	not significant	CONTROL	no	632	0.342865
ENSMUSG00000042447	65.0967	-0.200911	0.211314	0.0963764	0.49104	not significant	CONTROL	no	796	0.308883
ENSMUSG00000091512	349.327	-0.200765	0.224706	0.096703	0.49252	not significant	CONTROL	no	202	0.307576
ENSMUSG00000030061	298.782	-0.200405	0.258582	0.0849217	0.464664	not significant	CONTROL	no	1113	0.332861
ENSMUSG00000030213	372.531	-0.200386	0.167343	0.0843117	0.463892	not significant	CONTROL	no	3972	0.333584
ENSMUSG00000030177	294.234	-0.200269	0.151059	0.0719398	0.43256	not significant	CONTROL	no	1171	0.363953
ENSMUSG00000036800	12.1708	-0.200103	0.324917	0.0364124	0.324341	not significant	CONTROL	no	14294	0.488998
ENSMUSG00000034595	127.771	-0.199898	0.17739	0.0903927	0.477599	not significant	CONTROL	no	783	0.320936
ENSMUSG00000002679	106.656	-0.199808	0.267095	0.0798498	0.451757	not significant	CONTROL	no	276	0.345095
ENSMUSG00000003868	261.982	-0.199757	0.241887	0.092705	0.48355	not significant	CONTROL	no	223	0.315559
ENSMUSG00000034024	1890.48	-0.199195	0.240056	0.0941312	0.487257	not significant	CONTROL	no	226	0.312242
ENSMUSG00000040560	66.6485	-0.199052	0.191684	0.0962891	0.490963	not significant	CONTROL	no	2420	0.308952
ENSMUSG00000037286	385.846	-0.198321	0.174067	0.0918284	0.481189	not significant	CONTROL	no	872	0.317684
ENSMUSG00000037415	119.366	-0.19818	0.243261	0.0936287	0.48635	not significant	CONTROL	no	3282	0.313051
ENSMUSG00000024180	64.484	-0.198073	0.269359	0.078755	0.448894	not significant	CONTROL	no	1023	0.347856
ENSMUSG00000001288	517.067	-0.197991	0.271797	0.0779512	0.447126	not significant	CONTROL	no	1089	0.34957
ENSMUSG00000074867	12.7741	-0.197905	0.303214	0.0525784	0.382718	not significant	CONTROL	no	202	0.417122
ENSMUSG00000033554	217.572	-0.197825	0.142043	0.0675752	0.425709	not significant	CONTROL	no	615	0.370887
ENSMUSG00000001604	551.898	-0.197778	0.20213	0.103739	0.507295	not significant	CONTROL	no	113	0.29474
ENSMUSG00000018425	239.934	-0.197752	0.192981	0.0974737	0.495079	not significant	CONTROL	no	1279	0.305326
ENSMUSG00000010277	860.342	-0.197529	0.192651	0.0986633	0.497485	not significant	CONTROL	no	643	0.30322
ENSMUSG00000039480	26.8274	-0.197403	0.261755	0.0839394	0.463385	not significant	CONTROL	no	1243	0.334058
ENSMUSG00000020027	1785.3	-0.197329	0.107798	0.0316717	0.304187	not significant	CONTROL	no	1166	0.516859
ENSMUSG00000031684	65.2052	-0.197326	0.246376	0.0917316	0.481052	not significant	CONTROL	no	2368	0.317808
ENSMUSG00000029066	565.55	-0.19693	0.193834	0.0981063	0.496398	not significant	CONTROL	no	182	0.30417
ENSMUSG00000061633	40.2853	-0.196797	0.242635	0.0936976	0.48635	not significant	CONTROL	no	554	0.313051
ENSMUSG00000001627	1545.58	-0.196746	0.235138	0.0977562	0.495579	not significant	CONTROL	no	1798	0.304887
ENSMUSG00000019470	317.601	-0.196533	0.169629	0.0912337	0.479786	not significant	CONTROL	no	198	0.318952
ENSMUSG00000049504	145.575	-0.196408	0.225187	0.100468	0.501593	not significant	CONTROL	no	1124	0.299649
ENSMUSG00000028676	977.403	-0.196051	0.134586	0.0616016	0.411251	not significant	CONTROL	no	1792	0.385893
ENSMUSG00000026193	635.175	-0.196027	0.136063	0.0653521	0.419881	not significant	CONTROL	no	695	0.376874
ENSMUSG00000031754	1357.12	-0.195983	0.257616	0.093021	0.484456	not significant	CONTROL	no	4190	0.314745
ENSMUSG00000026709	57.5962	-0.19594	0.2883	0.0652913	0.419881	not significant	CONTROL	no	1118	0.376874
ENSMUSG00000019831	132.554	-0.195463	0.231983	0.100136	0.501188	not significant	CONTROL	no	770	0.3
ENSMUSG00000018865	138.398	-0.195352	0.320724	0.0355286	0.322656	not significant	CONTROL	no	1376	0.491261
ENSMUSG00000006585	1111.81	-0.195257	0.172303	0.101416	0.502795	not significant	CONTROL	no	477	0.298609
ENSMUSG00000038013	354.782	-0.194952	0.140085	0.0695126	0.428561	not significant	CONTROL	no	5358	0.367987
ENSMUSG00000002910	51.1376	-0.194876	0.309723	0.0460696	0.358595	not significant	CONTROL	no	815	0.445396
ENSMUSG00000005699	149.751	-0.194808	0.202599	0.103604	0.507022	not significant	CONTROL	no	137	0.294973
ENSMUSG00000040321	66.456	-0.194781	0.265914	0.0825748	0.460142	not significant	CONTROL	no	2011	0.337108
ENSMUSG00000101892	494.092	-0.194769	0.198796	0.103417	0.506843	not significant	CONTROL	no	110	0.295127
ENSMUSG00000034653	47.486	-0.194762	0.256003	0.0889524	0.474146	not significant	CONTROL	no	1929	0.324088
ENSMUSG00000006276	233.574	-0.194721	0.201975	0.102028	0.504729	not significant	CONTROL	no	385	0.296942
ENSMUSG00000031297	637.562	-0.19426	0.2828	0.0740043	0.438227	not significant	CONTROL	no	244	0.358301
ENSMUSG00000015745	31.942	-0.194234	0.248213	0.0906263	0.478202	not significant	CONTROL	no	503	0.320389
ENSMUSG00000035506	40.9253	-0.194213	0.27667	0.0743381	0.438843	not significant	CONTROL	no	1051	0.357691
ENSMUSG00000021715	227.995	-0.194176	0.183309	0.0993896	0.49894	not significant	CONTROL	no	439	0.301952
ENSMUSG00000035834	716.183	-0.194107	0.142441	0.0710534	0.43091	not significant	CONTROL	no	2196	0.365614
ENSMUSG00000072812	28.077	-0.193696	0.300044	0.0528134	0.382976	not significant	CONTROL	no		0.416829
ENSMUSG00000031540	412.403	-0.19363	0.140188	0.0708836	0.43091	not significant	CONTROL	no	2620	0.365614
ENSMUSG00000036564	15.1607	-0.193498	0.346491	0.0138614	0.191654	not significant	CONTROL	no	1790	0.717483
ENSMUSG00000038550	44.2645	-0.193431	0.321538	0.0347695	0.319734	not significant	CONTROL	no	134	0.495212
ENSMUSG00000000804	84.4246	-0.193271	0.172592	0.096368	0.49104	not significant	CONTROL	no	1971	0.308883
ENSMUSG00000065952	31.7995	-0.192879	0.283404	0.0685426	0.427103	not significant	CONTROL	no	688	0.369467
ENSMUSG00000030199	326.077	-0.192665	0.207193	0.106895	0.511887	not significant	CONTROL	no	3687	0.290826
ENSMUSG00000002221	136.437	-0.192648	0.273316	0.0770274	0.445352	not significant	CONTROL	no	2411	0.351297
ENSMUSG00000038102	276.512	-0.192318	0.173567	0.0997998	0.49988	not significant	CONTROL	no	762	0.301134
ENSMUSG00000044148	222.54	-0.192272	0.151362	0.083818	0.463082	not significant	CONTROL	no	1608	0.334343
ENSMUSG00000032399	11916.9	-0.192084	0.190626	0.105581	0.51115	not significant	CONTROL	no	225	0.291452
ENSMUSG00000036676	119.198	-0.191864	0.197404	0.106785	0.511763	not significant	CONTROL	no	3030	0.290931
ENSMUSG00000028729	862.281	-0.191836	0.267616	0.0809847	0.455005	not significant	CONTROL	no	1909	0.341984
ENSMUSG00000028152	197.83	-0.191755	0.218153	0.106458	0.511763	not significant	CONTROL	no	5464	0.290931
ENSMUSG00000020397	157.133	-0.191715	0.209278	0.10544	0.51084	not significant	CONTROL	no	1443	0.291715
ENSMUSG00000003346	150.861	-0.191491	0.204115	0.106587	0.511763	not significant	CONTROL	no	187	0.290931
ENSMUSG00000030678	90.0692	-0.191042	0.22067	0.106841	0.511805	not significant	CONTROL	no	1039	0.290896
ENSMUSG00000019731	190.307	-0.190734	0.178539	0.104563	0.509317	not significant	CONTROL	no	3128	0.293012
ENSMUSG00000020903	99.6213	-0.190727	0.165357	0.0968535	0.492918	not significant	CONTROL	no	3378	0.307226
ENSMUSG00000054115	195.638	-0.1905	0.169344	0.0987123	0.497485	not significant	CONTROL	no	1672	0.30322
ENSMUSG00000070644	19.3855	-0.190488	0.275667	0.0740408	0.438227	not significant	CONTROL	no	950	0.358301
ENSMUSG00000022770	255.201	-0.19027	0.1938	0.108775	0.516562	not significant	CONTROL	no	3351	0.286877
ENSMUSG00000005667	2054.93	-0.190062	0.212801	0.110467	0.519221	not significant	CONTROL	no	958	0.284648
ENSMUSG00000027944	493.97	-0.190034	0.135607	0.0728799	0.435483	not significant	CONTROL	no	172	0.361029
ENSMUSG00000031508	385.349	-0.190018	0.211588	0.109416	0.516879	not significant	CONTROL	no	1365	0.286611
ENSMUSG00000038206	53.5703	-0.189781	0.302097	0.0492157	0.369941	not significant	CONTROL	no	2319	0.431868
ENSMUSG00000055835	161.399	-0.189639	0.207416	0.109305	0.516879	not significant	CONTROL	no	454	0.286611
ENSMUSG00000018412	132.353	-0.189568	0.226657	0.106349	0.511763	not significant	CONTROL	no	1752	0.290931
ENSMUSG00000041319	273.52	-0.189324	0.231346	0.104362	0.509063	not significant	CONTROL	no	191	0.293229
ENSMUSG00000061458	600.266	-0.189246	0.188641	0.107387	0.512801	not significant	CONTROL	no	864	0.290051
ENSMUSG00000037376	683.259	-0.189174	0.161799	0.0969814	0.4932	not significant	CONTROL	no	1217	0.306977
ENSMUSG00000039810	116.041	-0.18916	0.227296	0.107207	0.512282	not significant	CONTROL	no	2219	0.290491
ENSMUSG00000026988	47.3191	-0.189092	0.282818	0.0683394	0.427103	not significant	CONTROL	no	443	0.369467
ENSMUSG00000036285	132.857	-0.188875	0.218861	0.109442	0.516879	not significant	CONTROL	no	181	0.286611
ENSMUSG00000021510	38.5979	-0.188574	0.250262	0.0957614	0.489923	not significant	CONTROL	no	6427	0.309872
ENSMUSG00000037419	7.51979	-0.188243	0.332051	0.0169613	0.215281	not significant	CONTROL	no	2695	0.666995
ENSMUSG00000055491	275.851	-0.188239	0.165602	0.0977724	0.495579	not significant	CONTROL	no	334	0.304887
ENSMUSG00000020079	235.622	-0.188142	0.25068	0.101085	0.502069	not significant	CONTROL	no	214	0.299237
ENSMUSG00000018583	2969.34	-0.187871	0.228358	0.108803	0.516562	not significant	CONTROL	no	5173	0.286877
ENSMUSG00000055148	1141.88	-0.187631	0.208273	0.115934	0.525524	not significant	CONTROL	yes	740	0.279408	KLF2
ENSMUSG00000003923	393.223	-0.187521	0.20744	0.113001	0.521519	not significant	CONTROL	no	105	0.28273
ENSMUSG00000066643	143.789	-0.187182	0.258118	0.0904003	0.477599	not significant	CONTROL	no	694	0.320936
ENSMUSG00000040675	580.772	-0.1869	0.13843	0.07989	0.451757	not significant	CONTROL	no	462	0.345095
ENSMUSG00000030269	264.546	-0.186864	0.16719	0.101309	0.502503	not significant	CONTROL	no	609	0.298861
ENSMUSG00000049950	132.064	-0.186492	0.233571	0.106155	0.51162	not significant	CONTROL	no	75	0.291052
ENSMUSG00000002963	133.65	-0.186036	0.18208	0.112374	0.521179	not significant	CONTROL	no	373	0.283013
ENSMUSG00000066839	167.57	-0.185896	0.25723	0.092875	0.484066	not significant	CONTROL	no	81	0.315095
ENSMUSG00000005360	7.84716	-0.185881	0.32267	0.022499	0.255482	not significant	CONTROL	no	2011	0.59264
ENSMUSG00000028710	164.672	-0.185875	0.177882	0.111066	0.520462	not significant	CONTROL	no	1121	0.283611
ENSMUSG00000118332	124.586	-0.185736	0.192564	0.113409	0.522023	not significant	CONTROL	no	512	0.28231
ENSMUSG00000032012	85.6483	-0.185685	0.290718	0.0576043	0.398432	not significant	CONTROL	no	3448	0.399645
ENSMUSG00000031095	368.061	-0.185291	0.153453	0.0959474	0.490138	not significant	CONTROL	no	362	0.309682
ENSMUSG00000040667	453.782	-0.185237	0.233942	0.106462	0.511763	not significant	CONTROL	no	190	0.290931
ENSMUSG00000034845	21.5522	-0.185214	0.308504	0.0370204	0.325897	not significant	CONTROL	no	637	0.486919
ENSMUSG00000028681	46.8077	-0.185033	0.326737	0.0186378	0.22888	not significant	CONTROL	no	744	0.640392
ENSMUSG00000055660	172.469	-0.184984	0.166665	0.106163	0.51162	not significant	CONTROL	no	4663	0.291052
ENSMUSG00000040720	273.81	-0.184808	0.195624	0.115953	0.525524	not significant	CONTROL	no	988	0.279408
ENSMUSG00000016921	870.205	-0.184744	0.184185	0.113844	0.522316	not significant	CONTROL	no	2367	0.282067
ENSMUSG00000029121	40.7422	-0.184563	0.31551	0.0281882	0.286917	not significant	CONTROL	no	928	0.542244
ENSMUSG00000032570	131.988	-0.18456	0.227287	0.110767	0.519828	not significant	CONTROL	no	2624	0.28414
ENSMUSG00000034656	301.512	-0.184446	0.228432	0.110847	0.519864	not significant	CONTROL	no	541	0.28411
ENSMUSG00000024209	125.991	-0.184371	0.185584	0.116257	0.525524	not significant	CONTROL	no	185	0.279408
ENSMUSG00000022545	41.3212	-0.184355	0.24001	0.103159	0.506644	not significant	CONTROL	no	3092	0.295297
ENSMUSG00000038010	25.3612	-0.18431	0.270952	0.0773878	0.445831	not significant	CONTROL	no	393	0.35083
ENSMUSG00000032064	31.4267	-0.184282	0.263747	0.0845014	0.464229	not significant	CONTROL	no	3446	0.333268
ENSMUSG00000026683	199.829	-0.184183	0.189215	0.117418	0.526436	not significant	CONTROL	no	858	0.278655
ENSMUSG00000074217	15.1579	-0.183851	0.262494	0.0848783	0.464613	not significant	CONTROL	no	259	0.332909
ENSMUSG00000025995	468.042	-0.183834	0.244451	0.10198	0.504691	not significant	CONTROL	no	261	0.296974
ENSMUSG00000029407	275.395	-0.183772	0.172295	0.111235	0.520462	not significant	CONTROL	no	940	0.283611
ENSMUSG00000052395	48.2156	-0.183649	0.21198	0.116183	0.525524	not significant	CONTROL	no	876	0.279408
ENSMUSG00000023951	20.7124	-0.183574	0.290036	0.0566076	0.395004	not significant	CONTROL	no	1868	0.403398
ENSMUSG00000032254	353.492	-0.183503	0.194706	0.117402	0.526436	not significant	CONTROL	no	387	0.278655
ENSMUSG00000020330	588.093	-0.183372	0.172466	0.111832	0.520699	not significant	CONTROL	no	1447	0.283413
ENSMUSG00000020541	51.6814	-0.183352	0.287656	0.0591626	0.40408	not significant	CONTROL	no	2845	0.393533
ENSMUSG00000027746	294.531	-0.183318	0.158965	0.103376	0.506843	not significant	CONTROL	no	4555	0.295127
ENSMUSG00000050953	551.893	-0.183264	0.248113	0.105459	0.51084	not significant	CONTROL	no	1723	0.291715
ENSMUSG00000005142	268.185	-0.182968	0.18095	0.116174	0.525524	not significant	CONTROL	no	768	0.279408
ENSMUSG00000029681	108.101	-0.182796	0.201086	0.118348	0.527935	not significant	CONTROL	no	928	0.27742
ENSMUSG00000021375	183.489	-0.18275	0.178284	0.115591	0.52492	not significant	CONTROL	no	1514	0.279907
ENSMUSG00000014504	723.876	-0.182745	0.14388	0.0912436	0.479786	not significant	CONTROL	no	370	0.318952
ENSMUSG00000028637	12.8206	-0.182474	0.298149	0.0453525	0.357854	not significant	CONTROL	no	388	0.446295
ENSMUSG00000028261	355.682	-0.182448	0.15153	0.0992416	0.49894	not significant	CONTROL	no	3029	0.301952
ENSMUSG00000036168	17.8537	-0.18195	0.281042	0.0652687	0.419881	not significant	CONTROL	no	1775	0.376874
ENSMUSG00000027184	1879.76	-0.181893	0.145045	0.0937061	0.48635	not significant	CONTROL	no	3861	0.313051
ENSMUSG00000026775	603.699	-0.181863	0.154966	0.103301	0.506843	not significant	CONTROL	no	2232	0.295127
ENSMUSG00000025272	146.066	-0.181853	0.208662	0.120295	0.53166	not significant	CONTROL	no	214	0.274366
ENSMUSG00000039633	238.246	-0.181688	0.128796	0.0764106	0.443768	not significant	CONTROL	no	1382	0.352844
ENSMUSG00000024841	509.8	-0.181407	0.191577	0.121586	0.533465	not significant	CONTROL	no	1444	0.272894
ENSMUSG00000020937	20.2092	-0.181314	0.314942	0.0245642	0.265712	not significant	CONTROL	no	540	0.575589
ENSMUSG00000063200	698.33	-0.181037	0.183215	0.117926	0.526436	not significant	CONTROL	no	14	0.278655
ENSMUSG00000062825	6200.38	-0.181021	0.291508	0.05256	0.382718	not significant	CONTROL	no	703	0.417122
ENSMUSG00000074238	267.495	-0.180936	0.178219	0.116711	0.526436	not significant	CONTROL	no	1487	0.278655
ENSMUSG00000071176	18.1791	-0.180919	0.282548	0.0624059	0.412375	not significant	CONTROL	no	1258	0.384707
ENSMUSG00000046295	30.8024	-0.18091	0.27236	0.0751608	0.440075	not significant	CONTROL	no	508	0.356473
ENSMUSG00000061759	124.201	-0.180839	0.195765	0.120465	0.53166	not significant	CONTROL	no	908	0.274366
ENSMUSG00000021895	32.3356	-0.180739	0.238896	0.105476	0.51084	not significant	CONTROL	no	1935	0.291715
ENSMUSG00000009535	419.771	-0.180703	0.218188	0.118635	0.528323	not significant	CONTROL	no	3500	0.2771
ENSMUSG00000091803	204.886	-0.180689	0.155901	0.105325	0.51084	not significant	CONTROL	no	292	0.291715
ENSMUSG00000024423	493.483	-0.180581	0.157986	0.106013	0.511618	not significant	CONTROL	no	2395	0.291054
ENSMUSG00000001376	147.99	-0.180419	0.276893	0.0711269	0.43091	not significant	CONTROL	no	755	0.365614
ENSMUSG00000038884	13.0583	-0.180395	0.300056	0.0402693	0.339373	not significant	CONTROL	no	539	0.469323
ENSMUSG00000027715	611.813	-0.180058	0.23434	0.108242	0.515077	not significant	CONTROL	no	1372	0.288128
ENSMUSG00000058883	17.6684	-0.179944	0.268859	0.0782412	0.447154	not significant	CONTROL	no	772	0.349543
ENSMUSG00000034341	365.8	-0.179647	0.223524	0.11764	0.526436	not significant	CONTROL	no	973	0.278655
ENSMUSG00000027739	214.227	-0.179459	0.249443	0.100839	0.501764	not significant	CONTROL	no	2439	0.2995
ENSMUSG00000092225	29.5193	-0.179411	0.237633	0.107682	0.513667	not significant	CONTROL	no	2955	0.289318
ENSMUSG00000040219	35.8829	-0.179402	0.217638	0.118596	0.528323	not significant	CONTROL	no	1421	0.2771
ENSMUSG00000001946	187.268	-0.179166	0.215038	0.121069	0.532743	not significant	CONTROL	no	540	0.273482
ENSMUSG00000011589	67.4115	-0.178835	0.235889	0.110524	0.519221	not significant	CONTROL	no	132	0.284648
ENSMUSG00000039738	59.0185	-0.178699	0.186424	0.125028	0.540728	not significant	CONTROL	no	2178	0.267021
ENSMUSG00000017868	12.6306	-0.17859	0.302824	0.0332551	0.312131	not significant	CONTROL	no	1056	0.505663
ENSMUSG00000022420	67.7921	-0.17857	0.224617	0.118218	0.527529	not significant	CONTROL	no	432	0.277754
ENSMUSG00000029283	74.9014	-0.178248	0.251683	0.097854	0.495787	not significant	CONTROL	no	1080	0.304705
ENSMUSG00000022240	64.1851	-0.17823	0.275193	0.0710549	0.43091	not significant	CONTROL	no	1672	0.365614
ENSMUSG00000046861	51.7768	-0.178112	0.244272	0.104638	0.509317	not significant	CONTROL	no	1914	0.293012
ENSMUSG00000024800	121.961	-0.178054	0.247013	0.102266	0.504808	not significant	CONTROL	no	335	0.296874
ENSMUSG00000027326	297.947	-0.177958	0.16247	0.115013	0.523824	not significant	CONTROL	no	1427	0.280814
ENSMUSG00000020572	543.582	-0.177891	0.231398	0.11451	0.523012	not significant	CONTROL	no	2819	0.281488
ENSMUSG00000028409	578.522	-0.177645	0.227114	0.119003	0.529005	not significant	CONTROL	no	758	0.27654
ENSMUSG00000037313	449.909	-0.177644	0.141458	0.0974963	0.495079	not significant	CONTROL	no	220	0.305326
ENSMUSG00000026657	53.5246	-0.177537	0.23146	0.114281	0.523012	not significant	CONTROL	no	3077	0.281488
ENSMUSG00000026737	35.5748	-0.177446	0.229989	0.115167	0.524045	not significant	CONTROL	no	2131	0.280632
ENSMUSG00000019794	334.629	-0.17728	0.179002	0.123657	0.538259	not significant	CONTROL	no	326	0.269009
ENSMUSG00000032113	191.36	-0.177261	0.173014	0.122109	0.534384	not significant	CONTROL	no	1856	0.272147
ENSMUSG00000029410	8.98901	-0.17719	0.313277	0.0196996	0.23617	not significant	CONTROL	no	298	0.626776
ENSMUSG00000051855	1404.27	-0.176984	0.276953	0.0734489	0.437003	not significant	CONTROL	no	1299	0.359515
ENSMUSG00000061838	333.806	-0.176928	0.212337	0.125413	0.541705	not significant	CONTROL	no	2043	0.266237
ENSMUSG00000078490	40.8243	-0.176884	0.21835	0.121211	0.532994	not significant	CONTROL	no	1646	0.273278
ENSMUSG00000028518	23.7051	-0.176824	0.262434	0.0855749	0.466738	not significant	CONTROL	no	6221	0.330927
ENSMUSG00000054079	373.826	-0.17629	0.122867	0.0761973	0.443698	not significant	CONTROL	no	826	0.352913
ENSMUSG00000033752	128.696	-0.176179	0.216028	0.124292	0.539601	not significant	CONTROL	no	138	0.267928
ENSMUSG00000028902	441.934	-0.175404	0.23432	0.115364	0.524586	not significant	CONTROL	no	198	0.280183
ENSMUSG00000038497	53.6723	-0.175363	0.214221	0.126443	0.544256	not significant	CONTROL	no	2053	0.264197
ENSMUSG00000034647	227.533	-0.175342	0.173065	0.124177	0.539446	not significant	CONTROL	no	4457	0.268052
ENSMUSG00000048895	29.7941	-0.175324	0.235256	0.11103	0.520462	not significant	CONTROL	no	2755	0.283611
ENSMUSG00000024764	224.266	-0.175152	0.240578	0.10707	0.512182	not significant	CONTROL	no	2424	0.290576
ENSMUSG00000021466	146.286	-0.175136	0.268835	0.0775935	0.446449	not significant	CONTROL	no	3208	0.350228
ENSMUSG00000040302	124.666	-0.175109	0.16003	0.117935	0.526436	not significant	CONTROL	no	746	0.278655
ENSMUSG00000020823	270.994	-0.175056	0.220481	0.123637	0.538259	not significant	CONTROL	no	2365	0.269009
ENSMUSG00000028165	279.751	-0.174817	0.231353	0.116123	0.525524	not significant	CONTROL	no	2392	0.279408
ENSMUSG00000037815	760.038	-0.174697	0.153866	0.113312	0.522023	not significant	CONTROL	no	890	0.28231
ENSMUSG00000063972	174.695	-0.174304	0.183679	0.130845	0.549993	not significant	CONTROL	no	4460	0.259643
ENSMUSG00000041328	354.94	-0.174188	0.1263	0.0847481	0.464461	not significant	CONTROL	no	1022	0.333051
ENSMUSG00000027341	85.7088	-0.17417	0.181223	0.130195	0.549726	not significant	CONTROL	no	997	0.259854
ENSMUSG00000020358	3379.94	-0.174138	0.152752	0.116823	0.526436	not significant	CONTROL	no	1311	0.278655
ENSMUSG00000040621	20.4548	-0.173929	0.247558	0.101983	0.504691	not significant	CONTROL	no	1015	0.296974
ENSMUSG00000015134	125.214	-0.173688	0.277742	0.0637	0.41686	not significant	CONTROL	no	550	0.380009
ENSMUSG00000039509	294.859	-0.173613	0.280988	0.0582269	0.401312	not significant	CONTROL	no	2254	0.396518
ENSMUSG00000036023	245.508	-0.173564	0.225427	0.122261	0.534703	not significant	CONTROL	no	110	0.271887
ENSMUSG00000032398	91.7083	-0.173529	0.203172	0.134129	0.554052	not significant	CONTROL	no	865	0.256449
ENSMUSG00000003070	135.737	-0.173352	0.237791	0.112437	0.521179	not significant	CONTROL	no	1223	0.283013
ENSMUSG00000062190	119.829	-0.17335	0.183716	0.132288	0.551493	not significant	CONTROL	no	368	0.25846
ENSMUSG00000030245	265.16	-0.17332	0.146357	0.109155	0.516879	not significant	CONTROL	no	2280	0.286611
ENSMUSG00000040532	145.538	-0.173136	0.15793	0.12043	0.53166	not significant	CONTROL	no	159	0.274366
ENSMUSG00000042111	319.954	-0.173039	0.281615	0.0573621	0.397565	not significant	CONTROL	no	831	0.400592
ENSMUSG00000094472	59.8945	-0.172975	0.249366	0.0991086	0.498618	not significant	CONTROL	no		0.302232
ENSMUSG00000021615	32.6639	-0.172811	0.232875	0.115339	0.524586	not significant	CONTROL	no	440	0.280183
ENSMUSG00000062328	8378.61	-0.172746	0.204716	0.132671	0.551542	not significant	CONTROL	no	143	0.258421
ENSMUSG00000031604	2305.13	-0.172547	0.152579	0.119265	0.529769	not significant	CONTROL	no	850	0.275913
ENSMUSG00000046179	181.129	-0.172441	0.208255	0.132479	0.551493	not significant	CONTROL	no	621	0.25846
ENSMUSG00000013997	60.6459	-0.172198	0.228267	0.121329	0.53306	not significant	CONTROL	no	1963	0.273224
ENSMUSG00000025330	9.17791	-0.172191	0.284477	0.0508951	0.377117	not significant	CONTROL	no	262	0.423524
ENSMUSG00000029651	95.508	-0.172172	0.172651	0.130257	0.549726	not significant	CONTROL	no	2549	0.259854
ENSMUSG00000040435	84.9291	-0.172163	0.249569	0.100789	0.501764	not significant	CONTROL	no	80	0.2995
ENSMUSG00000012535	2606.49	-0.171919	0.136448	0.100663	0.501593	not significant	CONTROL	no	1040	0.299649
ENSMUSG00000025068	186.576	-0.171785	0.195488	0.134856	0.554761	not significant	CONTROL	no	493	0.255894
ENSMUSG00000031148	35.652	-0.171574	0.262541	0.0841303	0.46373	not significant	CONTROL	no	2020	0.333735
ENSMUSG00000000127	154.407	-0.171566	0.235414	0.11933	0.529886	not significant	CONTROL	no	449	0.275818
ENSMUSG00000037331	1553.97	-0.171557	0.19724	0.134493	0.554209	not significant	CONTROL	no	3272	0.256326
ENSMUSG00000055917	152.589	-0.171544	0.251214	0.0989701	0.498106	not significant	CONTROL	no	674	0.302679
ENSMUSG00000028419	321.296	-0.17152	0.248104	0.10309	0.506486	not significant	CONTROL	no	661	0.295432
ENSMUSG00000030232	225.482	-0.171492	0.215692	0.128359	0.547111	not significant	CONTROL	no	4698	0.261925
ENSMUSG00000041671	91.8159	-0.171474	0.228494	0.120538	0.53166	not significant	CONTROL	no	1258	0.274366
ENSMUSG00000030103	36.8913	-0.171441	0.255462	0.0924655	0.482636	not significant	CONTROL	no	1596	0.31638
ENSMUSG00000039456	216.249	-0.170974	0.167532	0.132791	0.551595	not significant	CONTROL	no	1164	0.258379
ENSMUSG00000026646	118.936	-0.170708	0.223748	0.126027	0.543588	not significant	CONTROL	no	2811	0.26473
ENSMUSG00000066878	824.217	-0.170602	0.229054	0.121765	0.533564	not significant	CONTROL	no	268	0.272814
ENSMUSG00000062098	75.7108	-0.170519	0.208286	0.134268	0.55407	not significant	CONTROL	no	2935	0.256435
ENSMUSG00000061104	488.118	-0.170512	0.210628	0.133337	0.552455	not significant	CONTROL	no	255	0.257703
ENSMUSG00000035310	89.2983	-0.17033	0.208043	0.134869	0.554761	not significant	CONTROL	no		0.255894
ENSMUSG00000034744	155.423	-0.170254	0.151936	0.12074	0.531896	not significant	CONTROL	no	888	0.274173
ENSMUSG00000037443	247.132	-0.170251	0.234802	0.116765	0.526436	not significant	CONTROL	no	1424	0.278655
ENSMUSG00000022678	289.707	-0.17016	0.205228	0.136275	0.556669	not significant	CONTROL	no	1120	0.254403
ENSMUSG00000017453	157.902	-0.170044	0.293117	0.0361587	0.323978	not significant	CONTROL	no	512	0.489485
ENSMUSG00000028577	398.243	-0.169987	0.219749	0.133414	0.552603	not significant	CONTROL	no	183	0.257586
ENSMUSG00000005362	87.9866	-0.169981	0.188517	0.138296	0.559235	not significant	CONTROL	no	732	0.252406
ENSMUSG00000055991	62.8996	-0.169952	0.215185	0.131011	0.549993	not significant	CONTROL	no	604	0.259643
ENSMUSG00000072082	525.105	-0.169625	0.14422	0.115689	0.52519	not significant	CONTROL	no	1703	0.279683
ENSMUSG00000032392	57.7987	-0.169509	0.218737	0.129875	0.54961	not significant	CONTROL	no	1238	0.259945
ENSMUSG00000001403	2356.56	-0.169293	0.203813	0.136744	0.557245	not significant	CONTROL	no	348	0.253954
ENSMUSG00000034317	428.35	-0.169121	0.270318	0.070801	0.43091	not significant	CONTROL	no	1509	0.365614
ENSMUSG00000049624	18.2574	-0.169064	0.25816	0.0882152	0.472569	not significant	CONTROL	no	1677	0.325534
ENSMUSG00000016918	111.98	-0.168965	0.189978	0.140558	0.563695	not significant	CONTROL	no	1566	0.248956
ENSMUSG00000028718	35.538	-0.168925	0.204032	0.137026	0.557895	not significant	CONTROL	no	1236	0.253448
ENSMUSG00000038069	80.4494	-0.168879	0.197536	0.139783	0.562614	not significant	CONTROL	no	2945	0.249789
ENSMUSG00000035268	43.997	-0.168745	0.19445	0.141734	0.565067	not significant	CONTROL	no	625	0.2479
ENSMUSG00000044783	430.711	-0.168674	0.221507	0.129484	0.548848	not significant	CONTROL	no	2713	0.260548
ENSMUSG00000039830	18.1773	-0.168329	0.269646	0.0699858	0.429453	not significant	CONTROL	no	1309	0.367084
ENSMUSG00000015312	13.8102	-0.168315	0.278515	0.0553928	0.391487	not significant	CONTROL	no	561	0.407283
ENSMUSG00000026095	290.162	-0.168296	0.232868	0.1174	0.526436	not significant	CONTROL	no	116	0.278655
ENSMUSG00000031851	71.2154	-0.1681	0.232944	0.120019	0.531448	not significant	CONTROL	no	472	0.274539
ENSMUSG00000035378	127.201	-0.167931	0.270732	0.0689921	0.427103	not significant	CONTROL	no	5013	0.369467
ENSMUSG00000020017	9.45168	-0.167685	0.292495	0.0297902	0.295493	not significant	CONTROL	no	2985	0.529452
ENSMUSG00000045917	32.7853	-0.167647	0.217542	0.132876	0.551595	not significant	CONTROL	no	2395	0.258379
ENSMUSG00000030942	227.081	-0.16736	0.23959	0.113927	0.522359	not significant	CONTROL	no	1582	0.282031
ENSMUSG00000020451	255.709	-0.16731	0.146333	0.120453	0.53166	not significant	CONTROL	no	1487	0.274366
ENSMUSG00000028224	221.276	-0.167307	0.194156	0.143027	0.567131	not significant	CONTROL	no	131	0.246316
ENSMUSG00000070371	32.6935	-0.16729	0.213058	0.135967	0.556577	not significant	CONTROL	no	195	0.254475
ENSMUSG00000067873	409.745	-0.16728	0.149614	0.124578	0.53964	not significant	CONTROL	no	332	0.267895
ENSMUSG00000029186	46.7897	-0.167166	0.251618	0.0981885	0.496558	not significant	CONTROL	no	1587	0.30403
ENSMUSG00000056919	139.836	-0.167084	0.201203	0.141426	0.565067	not significant	CONTROL	no	3142	0.2479
ENSMUSG00000027455	495.615	-0.167062	0.224349	0.129824	0.54961	not significant	CONTROL	no	348	0.259945
ENSMUSG00000067764	26.9832	-0.167029	0.269771	0.0702807	0.430374	not significant	CONTROL	no	816	0.366154
ENSMUSG00000036672	199.985	-0.167016	0.181593	0.142205	0.565951	not significant	CONTROL	no	323	0.247221
ENSMUSG00000031523	415.473	-0.167013	0.156052	0.134411	0.554205	not significant	CONTROL	no	2535	0.25633
ENSMUSG00000020424	103.6	-0.166988	0.257999	0.0886262	0.473519	not significant	CONTROL	no	492	0.324663
ENSMUSG00000037572	132.227	-0.166962	0.15809	0.132887	0.551595	not significant	CONTROL	no	671	0.258379
ENSMUSG00000040483	112.05	-0.166486	0.27902	0.0531821	0.384199	not significant	CONTROL	no	1730	0.415443
ENSMUSG00000017929	68.9316	-0.166406	0.252941	0.095856	0.490038	not significant	CONTROL	no	2895	0.30977
ENSMUSG00000017765	99.4662	-0.166386	0.210402	0.139125	0.560933	not significant	CONTROL	no	495	0.251089
ENSMUSG00000029012	227.422	-0.165969	0.186259	0.14585	0.571382	not significant	CONTROL	no	686	0.243074
ENSMUSG00000006058	452.208	-0.165942	0.168551	0.139935	0.562614	not significant	CONTROL	no	101	0.249789
ENSMUSG00000027500	790.689	-0.165935	0.226721	0.131231	0.549993	not significant	CONTROL	no	1284	0.259643
ENSMUSG00000050697	105.263	-0.165925	0.212278	0.138789	0.560315	not significant	CONTROL	no	2970	0.251568
ENSMUSG00000038007	187.19	-0.165919	0.218239	0.135451	0.555663	not significant	CONTROL	no	3298	0.255189
ENSMUSG00000061589	616.667	-0.165749	0.170394	0.143273	0.567384	not significant	CONTROL	no	1950	0.246123
ENSMUSG00000022359	61.3732	-0.165561	0.258541	0.0870473	0.469137	not significant	CONTROL	no	764	0.3287
ENSMUSG00000039813	19.3129	-0.165514	0.247359	0.103326	0.506843	not significant	CONTROL	no	1374	0.295127
ENSMUSG00000031221	240.635	-0.165177	0.247702	0.104233	0.508618	not significant	CONTROL	no	423	0.293608
ENSMUSG00000075592	44.8014	-0.165039	0.207099	0.141962	0.565315	not significant	CONTROL	no	1779	0.24771
ENSMUSG00000038712	270.096	-0.165034	0.206737	0.144945	0.570685	not significant	CONTROL	no	438	0.243603
ENSMUSG00000038759	209.162	-0.164966	0.261032	0.0827731	0.460681	not significant	CONTROL	no	151	0.336599
ENSMUSG00000037979	117.055	-0.164932	0.168675	0.143043	0.567131	not significant	CONTROL	no	1104	0.246316
ENSMUSG00000015341	353.433	-0.16493	0.238433	0.113692	0.52223	not significant	CONTROL	no	1286	0.282138
ENSMUSG00000028089	203.015	-0.164909	0.150432	0.13008	0.549693	not significant	CONTROL	no	276	0.25988
ENSMUSG00000061731	247.3	-0.164791	0.255486	0.0924797	0.482636	not significant	CONTROL	no	4629	0.31638
ENSMUSG00000025421	70.4671	-0.164781	0.264499	0.0769906	0.445352	not significant	CONTROL	no	2191	0.351297
ENSMUSG00000054321	140.944	-0.164578	0.183205	0.145825	0.571382	not significant	CONTROL	no	2234	0.243074
ENSMUSG00000022194	2994.97	-0.164527	0.217984	0.131591	0.550579	not significant	CONTROL	no	116	0.259181
ENSMUSG00000033732	1578.66	-0.164353	0.163496	0.140995	0.564272	not significant	CONTROL	no	705	0.248512
ENSMUSG00000029198	345.746	-0.163906	0.169861	0.145235	0.570947	not significant	CONTROL	no	2681	0.243404
ENSMUSG00000026249	133.242	-0.16367	0.158653	0.140096	0.562989	not significant	CONTROL	no	811	0.2495
ENSMUSG00000042032	204.219	-0.163597	0.215078	0.14163	0.565067	not significant	CONTROL	no	713	0.2479
ENSMUSG00000027698	91.9697	-0.163594	0.192503	0.149135	0.576518	not significant	CONTROL	no	3143	0.239187
ENSMUSG00000034525	259.012	-0.163504	0.206885	0.145628	0.570947	not significant	CONTROL	no	907	0.243404
ENSMUSG00000004561	90.9472	-0.163335	0.237222	0.118405	0.528017	not significant	CONTROL	no	3	0.277352
ENSMUSG00000038028	508.298	-0.16329	0.155481	0.137755	0.558421	not significant	CONTROL	no	2761	0.253038
ENSMUSG00000037725	439.175	-0.163223	0.269256	0.0635418	0.416432	not significant	CONTROL	no	574	0.380456
ENSMUSG00000034667	618.35	-0.163201	0.253747	0.0938592	0.486368	not significant	CONTROL	no	2817	0.313035
ENSMUSG00000029603	76.993	-0.163027	0.207018	0.145546	0.570947	not significant	CONTROL	no	1049	0.243404
ENSMUSG00000011179	3248.33	-0.162908	0.216491	0.15311	0.583446	not significant	CONTROL	no	899	0.233999
ENSMUSG00000070639	13.1122	-0.162877	0.296587	0.0154251	0.203298	not significant	CONTROL	no	4002	0.691868
ENSMUSG00000023953	58.6411	-0.162795	0.220503	0.136147	0.556595	not significant	CONTROL	no	901	0.254461
ENSMUSG00000030329	44.0475	-0.162761	0.247976	0.102124	0.504808	not significant	CONTROL	no	1115	0.296874
ENSMUSG00000032905	207.46	-0.162685	0.202428	0.14855	0.575726	not significant	CONTROL	no	4309	0.239784
ENSMUSG00000027423	1588.56	-0.162611	0.127921	0.108131	0.515077	not significant	CONTROL	no	1062	0.288128
ENSMUSG00000028412	173.22	-0.162593	0.215791	0.140562	0.563695	not significant	CONTROL	no	2401	0.248956
ENSMUSG00000042650	266.493	-0.162542	0.222429	0.134012	0.553736	not significant	CONTROL	no	4100	0.256697
ENSMUSG00000040236	377.185	-0.162274	0.149642	0.136503	0.556763	not significant	CONTROL	no	1668	0.25433
ENSMUSG00000037134	106.458	-0.162224	0.191498	0.152327	0.582245	not significant	CONTROL	no	92	0.234894
ENSMUSG00000021670	863.333	-0.162211	0.201203	0.149339	0.576979	not significant	CONTROL	no	1615	0.23884
ENSMUSG00000028675	208.781	-0.162106	0.237655	0.117643	0.526436	not significant	CONTROL	no	1099	0.278655
ENSMUSG00000005846	2467.57	-0.162048	0.197173	0.153413	0.583833	not significant	CONTROL	no	513	0.233711
ENSMUSG00000021678	286.929	-0.16169	0.165703	0.144012	0.569185	not significant	CONTROL	no	1444	0.244746
ENSMUSG00000021485	37.4484	-0.161597	0.268726	0.0640619	0.417045	not significant	CONTROL	no	618	0.379817
ENSMUSG00000028687	74.3841	-0.16154	0.189306	0.153198	0.583446	not significant	CONTROL	no	54	0.233999
ENSMUSG00000028443	65.2647	-0.161531	0.20188	0.150074	0.577733	not significant	CONTROL	no	367	0.238273
ENSMUSG00000041483	363.649	-0.161388	0.261268	0.0785682	0.44827	not significant	CONTROL	yes	2089	0.34846	ZFP281
ENSMUSG00000027737	5.283	-0.160976	0.292094	0.0174526	0.219066	not significant	CONTROL	no	7367	0.659425
ENSMUSG00000055923	31.7191	-0.160952	0.209693	0.1456	0.570947	not significant	CONTROL	no	92	0.243404
ENSMUSG00000039197	323.081	-0.160771	0.189661	0.154325	0.585516	not significant	CONTROL	no	634	0.232462
ENSMUSG00000024614	243.552	-0.160421	0.13992	0.12854	0.547205	not significant	CONTROL	no	3074	0.26185
ENSMUSG00000080268	41.4267	-0.160354	0.240185	0.114344	0.523012	not significant	CONTROL	no	506	0.281488
ENSMUSG00000001687	275.961	-0.160215	0.246541	0.104853	0.51018	not significant	CONTROL	no	1503	0.292276
ENSMUSG00000032939	1226.66	-0.159865	0.260453	0.0807118	0.454083	not significant	CONTROL	no	374	0.342865
ENSMUSG00000024668	114.629	-0.159801	0.227347	0.132284	0.551493	not significant	CONTROL	no	2468	0.25846
ENSMUSG00000035121	58.0085	-0.159615	0.201548	0.15271	0.583219	not significant	CONTROL	no	811	0.234168
ENSMUSG00000035840	57.6121	-0.159346	0.254344	0.0905039	0.477741	not significant	CONTROL	no	3051	0.320807
ENSMUSG00000024277	334.269	-0.159274	0.229008	0.132662	0.551542	not significant	CONTROL	no	2933	0.258421
ENSMUSG00000028030	94.4243	-0.158889	0.169786	0.155367	0.586709	not significant	CONTROL	no	3620	0.231578
ENSMUSG00000051176	3434.26	-0.158889	0.195957	0.1689	0.609823	not significant	CONTROL	yes	532	0.214796	ZFP42
ENSMUSG00000024222	585.29	-0.158826	0.23294	0.12948	0.548848	not significant	CONTROL	no	1956	0.260548
ENSMUSG00000100967	162.744	-0.158821	0.24765	0.102406	0.504946	not significant	CONTROL	no	3543	0.296755
ENSMUSG00000006676	261.024	-0.158772	0.22635	0.134243	0.55407	not significant	CONTROL	no	384	0.256435
ENSMUSG00000028247	60.2842	-0.158763	0.218829	0.141652	0.565067	not significant	CONTROL	no	1526	0.2479
ENSMUSG00000002870	1232.46	-0.158757	0.206918	0.151133	0.579633	not significant	CONTROL	no	529	0.236847
ENSMUSG00000025403	554.961	-0.158659	0.193452	0.158799	0.593656	not significant	CONTROL	no	669	0.226465
ENSMUSG00000070709	7.20899	-0.15865	0.277902	0.039066	0.33536	not significant	CONTROL	no	2651	0.474489
ENSMUSG00000027774	203.774	-0.158609	0.234525	0.123157	0.537416	not significant	CONTROL	no	1682	0.26969
ENSMUSG00000021116	802.75	-0.15849	0.242521	0.10969	0.517375	not significant	CONTROL	no	2097	0.286195
ENSMUSG00000048899	15.0367	-0.158469	0.269697	0.0564585	0.394886	not significant	CONTROL	no	2788	0.403529
ENSMUSG00000030643	8.93169	-0.158095	0.273416	0.0478125	0.364999	not significant	CONTROL	no	8599	0.437708
ENSMUSG00000039990	134.552	-0.158092	0.226992	0.133552	0.552841	not significant	CONTROL	no	1434	0.2574
ENSMUSG00000031938	27.5685	-0.158081	0.227834	0.132197	0.551493	not significant	CONTROL	no	1484	0.25846
ENSMUSG00000028672	137.913	-0.157816	0.204855	0.155176	0.586709	not significant	CONTROL	no	410	0.231578
ENSMUSG00000062580	408.023	-0.157753	0.210262	0.149649	0.577558	not significant	CONTROL	no	6708	0.238405
ENSMUSG00000031386	696.767	-0.157717	0.151129	0.146542	0.572669	not significant	CONTROL	no	1646	0.242097
ENSMUSG00000029246	483.582	-0.157683	0.139488	0.134612	0.554364	not significant	CONTROL	no	2157	0.256205
ENSMUSG00000025666	85.1221	-0.157606	0.164648	0.155555	0.586709	not significant	CONTROL	no	3245	0.231578
ENSMUSG00000038784	170.136	-0.15753	0.176062	0.159296	0.593974	not significant	CONTROL	no	1069	0.226232
ENSMUSG00000024571	276.367	-0.157523	0.234224	0.123272	0.537747	not significant	CONTROL	no	589	0.269422
ENSMUSG00000044348	12.0293	-0.157514	0.265137	0.0655775	0.420628	not significant	CONTROL	no	1557	0.376102
ENSMUSG00000020929	773.649	-0.15745	0.123139	0.111246	0.520462	not significant	CONTROL	no	105	0.283611
ENSMUSG00000027879	517.711	-0.157391	0.185728	0.16195	0.599185	not significant	CONTROL	no	2009	0.222439
ENSMUSG00000029518	262.315	-0.157253	0.170483	0.159743	0.594574	not significant	CONTROL	no	1978	0.225794
ENSMUSG00000062981	673.638	-0.157116	0.189316	0.168603	0.609823	not significant	CONTROL	no	173	0.214796
ENSMUSG00000036158	41.5098	-0.157102	0.205686	0.153312	0.583717	not significant	CONTROL	no	1336	0.233797
ENSMUSG00000089762	40.2167	-0.157027	0.227127	0.133832	0.553363	not significant	CONTROL	no	1257	0.25699
ENSMUSG00000036873	39.353	-0.157019	0.240982	0.11342	0.522023	not significant	CONTROL	no	962	0.28231
ENSMUSG00000032571	201.523	-0.15694	0.180047	0.162693	0.601278	not significant	CONTROL	no	375	0.220925
ENSMUSG00000031756	207.353	-0.156657	0.124447	0.115042	0.523824	not significant	CONTROL	no	589	0.280814
ENSMUSG00000051319	48.5246	-0.156609	0.26765	0.058788	0.402531	not significant	CONTROL	no	445	0.395201
ENSMUSG00000035620	113.162	-0.156581	0.200735	0.159817	0.594646	not significant	CONTROL	no	1263	0.225741
ENSMUSG00000000308	11.8347	-0.156398	0.267921	0.0568447	0.395589	not significant	CONTROL	no	126	0.402756
ENSMUSG00000018923	144.834	-0.156242	0.185748	0.163897	0.603599	not significant	CONTROL	no	491	0.219252
ENSMUSG00000022884	498.807	-0.156187	0.203433	0.158069	0.5919	not significant	CONTROL	no	970	0.227752
ENSMUSG00000025287	320.621	-0.156158	0.164341	0.160025	0.594646	not significant	CONTROL	no	223	0.225741
ENSMUSG00000000759	156.305	-0.155789	0.23888	0.11713	0.526436	not significant	CONTROL	no	1020	0.278655
ENSMUSG00000039354	63.438	-0.155711	0.205514	0.157157	0.590108	not significant	CONTROL	no	83	0.229069
ENSMUSG00000049672	102.222	-0.1557	0.177768	0.163666	0.603007	not significant	CONTROL	no	2095	0.219678
ENSMUSG00000016552	61.1298	-0.155456	0.24463	0.106777	0.511763	not significant	CONTROL	no	2641	0.290931
ENSMUSG00000029097	60.6291	-0.155343	0.222315	0.142025	0.5654	not significant	CONTROL	no	1626	0.247644
ENSMUSG00000025133	159.835	-0.15523	0.18885	0.165581	0.605987	not significant	CONTROL	no	207	0.217537
ENSMUSG00000027281	40.3183	-0.155221	0.222648	0.139767	0.562614	not significant	CONTROL	no	1453	0.249789
ENSMUSG00000029179	194.185	-0.1552	0.158065	0.15898	0.593907	not significant	CONTROL	no	981	0.226282
ENSMUSG00000027164	47.3336	-0.15505	0.200393	0.160624	0.596221	not significant	CONTROL	no	4173	0.224593
ENSMUSG00000039804	185.414	-0.154958	0.224596	0.137267	0.558212	not significant	CONTROL	no	1228	0.253201
ENSMUSG00000020808	157.991	-0.154822	0.160169	0.162888	0.601693	not significant	CONTROL	no	684	0.220625
ENSMUSG00000047446	177.348	-0.154813	0.161804	0.1613	0.597592	not significant	CONTROL	no	325	0.223595
ENSMUSG00000024132	226.224	-0.154591	0.188517	0.16511	0.605265	not significant	CONTROL	no	236	0.218054
ENSMUSG00000034931	479.41	-0.154585	0.142761	0.145507	0.570947	not significant	CONTROL	no	502	0.243404
ENSMUSG00000030894	315.129	-0.154545	0.254014	0.0885151	0.473288	not significant	CONTROL	no	1824	0.324875
ENSMUSG00000037531	401.296	-0.154495	0.147728	0.151133	0.579633	not significant	CONTROL	no	2200	0.236847
ENSMUSG00000029920	538.698	-0.154354	0.235193	0.12333	0.537824	not significant	CONTROL	no	339	0.269359
ENSMUSG00000043510	41.8812	-0.154111	0.241039	0.112803	0.521474	not significant	CONTROL	no	53	0.282767
ENSMUSG00000028187	153.936	-0.153953	0.20762	0.15699	0.589887	not significant	CONTROL	no	581	0.229231
ENSMUSG00000032495	64.3851	-0.153845	0.183123	0.169352	0.610805	not significant	CONTROL	no	2390	0.214098
ENSMUSG00000070002	116.395	-0.153451	0.246528	0.102266	0.504808	not significant	CONTROL	no	1247	0.296874
ENSMUSG00000073758	21.2719	-0.15328	0.259799	0.0715688	0.431063	not significant	CONTROL	no	126	0.365459
ENSMUSG00000030374	263.583	-0.153098	0.166475	0.167875	0.608871	not significant	CONTROL	no	726	0.215475
ENSMUSG00000040620	152.274	-0.153071	0.164789	0.167055	0.608648	not significant	CONTROL	no	3031	0.215634
ENSMUSG00000026484	413.614	-0.152963	0.156589	0.162977	0.601693	not significant	CONTROL	no	1913	0.220625
ENSMUSG00000031729	488.766	-0.152933	0.147098	0.154313	0.585516	not significant	CONTROL	no	1126	0.232462
ENSMUSG00000029073	26.9943	-0.152782	0.232595	0.128016	0.547061	not significant	CONTROL	no	1637	0.261965
ENSMUSG00000027427	149.995	-0.15275	0.181355	0.171559	0.612789	not significant	CONTROL	no	3309	0.212689
ENSMUSG00000034442	67.2556	-0.152708	0.188126	0.170444	0.612114	not significant	CONTROL	no	542	0.213168
ENSMUSG00000000708	230.734	-0.152488	0.231421	0.134253	0.55407	not significant	CONTROL	no	85	0.256435
ENSMUSG00000022503	381.142	-0.152428	0.141035	0.148914	0.576518	not significant	CONTROL	no	1132	0.239187
ENSMUSG00000020873	530.122	-0.152404	0.158837	0.165657	0.605987	not significant	CONTROL	no	289	0.217537
ENSMUSG00000032470	615.132	-0.152273	0.190967	0.170802	0.6122	not significant	CONTROL	no	429	0.213107
ENSMUSG00000060038	339.239	-0.15219	0.165676	0.169842	0.611763	not significant	CONTROL	no	136	0.213417
ENSMUSG00000025353	231.622	-0.151715	0.222153	0.146612	0.57278	not significant	CONTROL	no	981	0.242012
ENSMUSG00000031681	117.857	-0.151573	0.171637	0.172867	0.614372	not significant	CONTROL	no	1257	0.211569
ENSMUSG00000021376	47.6558	-0.151553	0.250938	0.0910105	0.479498	not significant	CONTROL	no	1825	0.319213
ENSMUSG00000027469	1046.5	-0.151506	0.113408	0.106398	0.511763	not significant	CONTROL	no	1633	0.290931
ENSMUSG00000024949	1069.23	-0.151438	0.22995	0.12882	0.547393	not significant	CONTROL	no	2038	0.261701
ENSMUSG00000029782	243.154	-0.15134	0.226258	0.143141	0.567192	not significant	CONTROL	no	1706	0.24627
ENSMUSG00000026761	78.808	-0.151256	0.18217	0.173578	0.615933	not significant	CONTROL	no	604	0.210466
ENSMUSG00000066440	52.9124	-0.151178	0.212741	0.156842	0.589887	not significant	CONTROL	no	866	0.229231
ENSMUSG00000038299	474.659	-0.151176	0.202095	0.16558	0.605987	not significant	CONTROL	no	1595	0.217537
ENSMUSG00000025591	708.006	-0.151131	0.14865	0.160292	0.595313	not significant	CONTROL	no	3560	0.225255
ENSMUSG00000041130	237.711	-0.151014	0.222971	0.144742	0.570381	not significant	CONTROL	no	557	0.243835
ENSMUSG00000009418	152.553	-0.150818	0.168721	0.173684	0.615989	not significant	CONTROL	no	7107	0.210427
ENSMUSG00000018189	495.002	-0.150808	0.16311	0.174164	0.616569	not significant	CONTROL	no	580	0.210019
ENSMUSG00000023156	411.666	-0.150688	0.140057	0.151195	0.579707	not significant	CONTROL	no	1873	0.236791
ENSMUSG00000040033	110.23	-0.150665	0.182848	0.175318	0.617124	not significant	CONTROL	no	1479	0.209628
ENSMUSG00000035351	260.081	-0.150582	0.248087	0.09614	0.490386	not significant	CONTROL	no	231	0.309462
ENSMUSG00000044730	34.4542	-0.150527	0.2186	0.150272	0.578181	not significant	CONTROL	no	1997	0.237936
ENSMUSG00000040795	53.2704	-0.150203	0.186011	0.175069	0.617074	not significant	CONTROL	no	1341	0.209663
ENSMUSG00000022913	282.581	-0.15018	0.245565	0.0983297	0.496718	not significant	CONTROL	no	107	0.30389
ENSMUSG00000026694	173.486	-0.150171	0.174338	0.17505	0.617074	not significant	CONTROL	no	2152	0.209663
ENSMUSG00000025857	94.3652	-0.150087	0.23114	0.130983	0.549993	not significant	CONTROL	no	867	0.259643
ENSMUSG00000035234	64.9112	-0.150067	0.181701	0.175202	0.617107	not significant	CONTROL	no	260	0.209639
ENSMUSG00000031862	346.736	-0.149931	0.156282	0.170227	0.612016	not significant	CONTROL	no	223	0.213237
ENSMUSG00000030423	136.173	-0.149906	0.165994	0.174875	0.617074	not significant	CONTROL	no	1180	0.209663
ENSMUSG00000003345	306.343	-0.149866	0.192695	0.175148	0.617107	not significant	CONTROL	no	668	0.209639
ENSMUSG00000027401	98.1592	-0.149693	0.254613	0.0788971	0.449206	not significant	CONTROL	no	2002	0.347555
ENSMUSG00000023902	447.247	-0.149686	0.199062	0.172311	0.613391	not significant	CONTROL	no	188	0.212262
ENSMUSG00000032135	169.028	-0.149655	0.245394	0.103423	0.506843	not significant	CONTROL	no	917	0.295127
ENSMUSG00000014177	96.9335	-0.149621	0.164334	0.174641	0.616998	not significant	CONTROL	no	1040	0.209716
ENSMUSG00000034731	37.8888	-0.149541	0.222376	0.146168	0.5717	not significant	CONTROL	no	11358	0.242831
ENSMUSG00000071266	30.0679	-0.149409	0.229605	0.132651	0.551542	not significant	CONTROL	no	854	0.258421
ENSMUSG00000025337	415.573	-0.149397	0.192826	0.175711	0.617611	not significant	CONTROL	no	605	0.209285
ENSMUSG00000023272	116.458	-0.149318	0.213852	0.158554	0.593064	not significant	CONTROL	no	250	0.226898
ENSMUSG00000021569	469.739	-0.149294	0.216743	0.154422	0.585516	not significant	CONTROL	no	1900	0.232462
ENSMUSG00000062198	125.413	-0.149253	0.191875	0.176046	0.617611	not significant	CONTROL	no	169	0.209285
ENSMUSG00000059796	2916.79	-0.149154	0.225745	0.140927	0.564272	not significant	CONTROL	no	540	0.248512
ENSMUSG00000020273	48.4652	-0.148979	0.220669	0.147756	0.574711	not significant	CONTROL	no	1315	0.240551
ENSMUSG00000067942	92.1992	-0.14896	0.172947	0.178164	0.620066	not significant	CONTROL	no	84	0.207562
ENSMUSG00000062510	76.7465	-0.148734	0.222011	0.147853	0.574711	not significant	CONTROL	no	4028	0.240551
ENSMUSG00000026192	782.359	-0.148659	0.160023	0.179017	0.621622	not significant	CONTROL	no	963	0.206473
ENSMUSG00000040124	62.7546	-0.148496	0.195774	0.174954	0.617074	not significant	CONTROL	no	1348	0.209663
ENSMUSG00000025521	158.868	-0.148355	0.187107	0.177417	0.619129	not significant	CONTROL	no	202	0.208219
ENSMUSG00000024082	88.7465	-0.148318	0.180205	0.180807	0.624445	not significant	CONTROL	no	412	0.204506
ENSMUSG00000042097	37.0893	-0.148035	0.217712	0.153958	0.585031	not significant	CONTROL	no	1386	0.232821
ENSMUSG00000025723	70.0298	-0.147991	0.196141	0.175764	0.617611	not significant	CONTROL	no	243	0.209285
ENSMUSG00000030127	336.19	-0.147922	0.247495	0.0949515	0.488718	not significant	CONTROL	no	785	0.310942
ENSMUSG00000064267	36.6524	-0.147905	0.227212	0.138003	0.558454	not significant	CONTROL	no	1628	0.253013
ENSMUSG00000036893	466.673	-0.147763	0.166169	0.181614	0.624674	not significant	CONTROL	no	2025	0.204346
ENSMUSG00000057572	341.459	-0.147577	0.143167	0.163321	0.602621	not significant	CONTROL	no	2984	0.219956
ENSMUSG00000024137	36.9974	-0.147564	0.20804	0.166105	0.607134	not significant	CONTROL	no	698	0.216715
ENSMUSG00000090290	43.9941	-0.147517	0.207533	0.167127	0.608714	not significant	CONTROL	no	1646	0.215587
ENSMUSG00000058655	1659.11	-0.147468	0.155882	0.171916	0.613193	not significant	CONTROL	no	1843	0.212403
ENSMUSG00000026004	10.5483	-0.147368	0.263323	0.0495191	0.370664	not significant	CONTROL	no	24	0.43102
ENSMUSG00000020464	76.9307	-0.147301	0.244066	0.103669	0.507136	not significant	CONTROL	no	348	0.294876
ENSMUSG00000026712	6.29018	-0.147223	0.270346	0.0279704	0.286572	not significant	CONTROL	no	885	0.542767
ENSMUSG00000026792	35.0638	-0.147214	0.215183	0.156466	0.588813	not significant	CONTROL	no	1563	0.230022
ENSMUSG00000044950	253.46	-0.147132	0.17494	0.182978	0.626169	not significant	CONTROL	no	180	0.203308
ENSMUSG00000009905	134.408	-0.147124	0.174913	0.183112	0.626169	not significant	CONTROL	no	4446	0.203308
ENSMUSG00000002949	643.06	-0.147079	0.178201	0.183922	0.627131	not significant	CONTROL	no	408	0.202641
ENSMUSG00000019539	74.5565	-0.147022	0.231581	0.130909	0.549993	not significant	CONTROL	no	346	0.259643
ENSMUSG00000015882	49.2119	-0.147016	0.185799	0.182251	0.625674	not significant	CONTROL	no	3124	0.203652
ENSMUSG00000025932	25.6072	-0.146952	0.218396	0.153197	0.583446	not significant	CONTROL	no	1965	0.233999
ENSMUSG00000020515	215.847	-0.146818	0.208195	0.167593	0.608871	not significant	CONTROL	no	1009	0.215475
ENSMUSG00000045374	25.2045	-0.146782	0.225283	0.141286	0.564881	not significant	CONTROL	no	828	0.248043
ENSMUSG00000021951	209.548	-0.146698	0.196842	0.178184	0.620066	not significant	CONTROL	no	148	0.207562
ENSMUSG00000017561	305.815	-0.146695	0.163987	0.182479	0.62599	not significant	CONTROL	no	1172	0.203432
ENSMUSG00000049313	146.282	-0.146691	0.186752	0.183172	0.626169	not significant	CONTROL	no	3886	0.203308
ENSMUSG00000074088	630.458	-0.146532	0.186985	0.201067	0.643253	not significant	CONTROL	no	436	0.191618
ENSMUSG00000024824	104.448	-0.14652	0.152106	0.174438	0.616754	not significant	CONTROL	no	794	0.209888
ENSMUSG00000032423	1352.16	-0.146509	0.129858	0.147529	0.574385	not significant	CONTROL	no	367	0.240797
ENSMUSG00000031442	74.809	-0.146474	0.205923	0.170614	0.612114	not significant	CONTROL	no	2731	0.213168
ENSMUSG00000000340	252.564	-0.146427	0.176733	0.185878	0.627979	not significant	CONTROL	no	1784	0.202055
ENSMUSG00000031629	144.849	-0.146259	0.195253	0.179866	0.623081	not significant	CONTROL	no	3	0.205456
ENSMUSG00000031605	138.129	-0.146234	0.199947	0.177328	0.619129	not significant	CONTROL	no	1274	0.208219
ENSMUSG00000024335	1967.76	-0.146135	0.175684	0.183173	0.626169	not significant	CONTROL	no	555	0.203308
ENSMUSG00000005370	1219.44	-0.146128	0.158878	0.180876	0.624445	not significant	CONTROL	no	90	0.204506
ENSMUSG00000031828	13.6532	-0.146112	0.257605	0.0641071	0.41714	not significant	CONTROL	no	149	0.379718
ENSMUSG00000029201	193.474	-0.146026	0.234571	0.125301	0.541574	not significant	CONTROL	no	738	0.266342
ENSMUSG00000021936	110.303	-0.145848	0.18702	0.184894	0.627758	not significant	CONTROL	no	4413	0.202208
ENSMUSG00000055612	564.497	-0.145753	0.223274	0.159085	0.593907	not significant	CONTROL	no	1146	0.226282
ENSMUSG00000032712	1094.6	-0.14575	0.112112	0.117868	0.526436	not significant	CONTROL	no	912	0.278655
ENSMUSG00000043857	9.61408	-0.145643	0.264982	0.0403718	0.339392	not significant	CONTROL	no	1269	0.469298
ENSMUSG00000066979	852.933	-0.14564	0.187245	0.179928	0.623081	not significant	CONTROL	no	1017	0.205456
ENSMUSG00000037465	128.971	-0.145623	0.261433	0.051444	0.378658	not significant	CONTROL	no	1495	0.421752
ENSMUSG00000026020	4464.64	-0.14561	0.118968	0.133194	0.552031	not significant	CONTROL	no	7726	0.258037
ENSMUSG00000039531	46.2539	-0.145561	0.204365	0.172557	0.613966	not significant	CONTROL	no	228	0.211856
ENSMUSG00000000600	134.012	-0.145559	0.200843	0.177944	0.619643	not significant	CONTROL	no	3364	0.207858
ENSMUSG00000020190	157.099	-0.145445	0.212635	0.164966	0.605211	not significant	CONTROL	no	1783	0.218093
ENSMUSG00000021192	61.5015	-0.145388	0.206559	0.171456	0.612714	not significant	CONTROL	no	381	0.212742
ENSMUSG00000030188	168.598	-0.145329	0.256149	0.0677952	0.426271	not significant	CONTROL	no	244	0.370314
ENSMUSG00000028901	163.807	-0.145193	0.180691	0.186836	0.628433	not significant	CONTROL	no	749	0.201741
ENSMUSG00000041773	471.528	-0.145157	0.172314	0.188892	0.632184	not significant	CONTROL	no	2498	0.199157
ENSMUSG00000042870	161.773	-0.145065	0.182685	0.187563	0.629477	not significant	CONTROL	no	720	0.20102
ENSMUSG00000042751	72.4107	-0.144997	0.207522	0.171342	0.612714	not significant	CONTROL	no	3594	0.212742
ENSMUSG00000000957	91.2252	-0.144766	0.205944	0.17303	0.614469	not significant	CONTROL	no	596	0.2115
ENSMUSG00000027806	69.1683	-0.144731	0.171167	0.187317	0.629117	not significant	CONTROL	no	1455	0.201268
ENSMUSG00000031665	544.158	-0.144699	0.202381	0.175063	0.617074	not significant	CONTROL	yes	1146	0.209663	SALL1
ENSMUSG00000049511	20.0582	-0.144488	0.231343	0.131104	0.549993	not significant	CONTROL	no	3104	0.259643
ENSMUSG00000022536	366.783	-0.144444	0.23814	0.114213	0.523012	not significant	CONTROL	no	1622	0.281488
ENSMUSG00000025656	3.67674	-0.144323	0.272046	0.0158949	0.206757	not significant	CONTROL	no	372	0.68454
ENSMUSG00000031575	1953.52	-0.144312	0.19078	0.185483	0.627758	not significant	CONTROL	no	984	0.202208
ENSMUSG00000030509	82.037	-0.144276	0.222323	0.149402	0.577056	not significant	CONTROL	no	3361	0.238782
ENSMUSG00000000168	230.157	-0.144272	0.211186	0.171112	0.612451	not significant	CONTROL	no	1795	0.212928
ENSMUSG00000028862	16.846	-0.14407	0.220178	0.152179	0.582172	not significant	CONTROL	no	190	0.234949
ENSMUSG00000033021	111.991	-0.144027	0.160147	0.187222	0.629108	not significant	CONTROL	no	176	0.201275
ENSMUSG00000018599	51.8165	-0.143954	0.207379	0.172321	0.613391	not significant	CONTROL	no	984	0.212262
ENSMUSG00000026273	69.8105	-0.143935	0.195588	0.18274	0.626169	not significant	CONTROL	no	2170	0.203308
ENSMUSG00000021222	150.482	-0.143907	0.180996	0.193752	0.636906	not significant	CONTROL	no	296	0.195925
ENSMUSG00000002227	243.823	-0.14389	0.228377	0.13777	0.558421	not significant	CONTROL	no	316	0.253038
ENSMUSG00000028977	28.6677	-0.143823	0.235132	0.123064	0.537184	not significant	CONTROL	no	2321	0.269877
ENSMUSG00000006010	85.1334	-0.143674	0.187218	0.189008	0.632184	not significant	CONTROL	no	1519	0.199157
ENSMUSG00000045328	1647.18	-0.143388	0.150741	0.185128	0.627758	not significant	CONTROL	no	375	0.202208
ENSMUSG00000050022	15.5278	-0.14333	0.248903	0.0845837	0.464307	not significant	CONTROL	no	1021	0.333195
ENSMUSG00000042997	23.0164	-0.143303	0.222761	0.150019	0.577733	not significant	CONTROL	no	3817	0.238273
ENSMUSG00000078495	117.771	-0.143291	0.224035	0.147908	0.574711	not significant	CONTROL	no	778	0.240551
ENSMUSG00000031529	223.956	-0.143254	0.179404	0.192385	0.63502	not significant	CONTROL	no	5178	0.197213
ENSMUSG00000025571	242.093	-0.143073	0.156893	0.187694	0.629749	not significant	CONTROL	no	2591	0.200832
ENSMUSG00000090659	28.7886	-0.143017	0.204703	0.176231	0.617626	not significant	CONTROL	no	340	0.209274
ENSMUSG00000001098	89.7746	-0.142957	0.157844	0.187499	0.629416	not significant	CONTROL	no	2078	0.201062
ENSMUSG00000094942	20.755	-0.142887	0.211661	0.167993	0.608969	not significant	CONTROL	no	538	0.215405
ENSMUSG00000021752	65.7472	-0.142859	0.255483	0.063425	0.416432	not significant	CONTROL	no	693	0.380456
ENSMUSG00000022364	48.7545	-0.142858	0.225667	0.143908	0.569185	not significant	CONTROL	no	213	0.244746
ENSMUSG00000039929	87.0768	-0.142749	0.255915	0.0620375	0.412224	not significant	CONTROL	no	461	0.384867
ENSMUSG00000094870	321.338	-0.142718	0.198144	0.182655	0.626169	not significant	CONTROL	no	1168	0.203308
ENSMUSG00000019297	304.052	-0.142704	0.19831	0.183179	0.626169	not significant	CONTROL	no	1705	0.203308
ENSMUSG00000029535	459.332	-0.142696	0.161863	0.191585	0.634253	not significant	CONTROL	no	814	0.197737
ENSMUSG00000026977	549.945	-0.142663	0.125484	0.153164	0.583446	not significant	CONTROL	no	1305	0.233999
ENSMUSG00000047909	24.197	-0.1426	0.239301	0.111369	0.520699	not significant	CONTROL	no	592	0.283413
ENSMUSG00000060639	23.1953	-0.142546	0.220416	0.154886	0.586496	not significant	CONTROL	no	379	0.231735
ENSMUSG00000070871	115.291	-0.142544	0.203218	0.179984	0.623081	not significant	CONTROL	no	2008	0.205456
ENSMUSG00000036208	125.544	-0.142485	0.162148	0.191669	0.634253	not significant	CONTROL	no	1112	0.197737
ENSMUSG00000025534	95.9095	-0.142453	0.208617	0.172992	0.614469	not significant	CONTROL	no	510	0.2115
ENSMUSG00000037149	764.67	-0.142326	0.103057	0.109055	0.516879	not significant	CONTROL	no	2528	0.286611
ENSMUSG00000041774	213.817	-0.142227	0.177572	0.193973	0.637024	not significant	CONTROL	no	1099	0.195844
ENSMUSG00000028109	50.9124	-0.142126	0.256381	0.0583091	0.401358	not significant	CONTROL	no	291	0.396468
ENSMUSG00000020697	225.676	-0.142073	0.145459	0.180452	0.624226	not significant	CONTROL	no	271	0.204658
ENSMUSG00000027722	97.916	-0.142063	0.223351	0.149112	0.576518	not significant	CONTROL	no	171	0.239187
ENSMUSG00000032407	1741.71	-0.141955	0.107383	0.118459	0.528084	not significant	CONTROL	no	3	0.277297
ENSMUSG00000021965	87.2787	-0.141923	0.238545	0.112241	0.521179	not significant	CONTROL	no	971	0.283013
ENSMUSG00000020962	379.768	-0.141897	0.187604	0.192971	0.635595	not significant	CONTROL	no	4485	0.196819
ENSMUSG00000028609	1028.41	-0.141872	0.192567	0.196543	0.639597	not significant	CONTROL	no	151	0.194094
ENSMUSG00000002825	155.595	-0.14177	0.224371	0.147488	0.574385	not significant	CONTROL	no	89	0.240797
ENSMUSG00000040139	132.426	-0.141632	0.248663	0.0821439	0.458867	not significant	CONTROL	no	751	0.338313
ENSMUSG00000002428	199.615	-0.141627	0.179199	0.196291	0.639597	not significant	CONTROL	no	1769	0.194094
ENSMUSG00000021392	1097.04	-0.141503	0.17295	0.193477	0.636464	not significant	CONTROL	no	582	0.196226
ENSMUSG00000031706	153.177	-0.141385	0.144106	0.180711	0.624445	not significant	CONTROL	no	1029	0.204506
ENSMUSG00000024043	29.8467	-0.141342	0.221598	0.152317	0.582245	not significant	CONTROL	no	3025	0.234894
ENSMUSG00000066442	21.7407	-0.141202	0.261105	0.0398479	0.338533	not significant	CONTROL	no	169	0.470399
ENSMUSG00000003437	198.192	-0.141045	0.166762	0.197655	0.640694	not significant	CONTROL	no	141	0.193349
ENSMUSG00000035293	360.073	-0.14093	0.151046	0.189225	0.632184	not significant	CONTROL	no	4267	0.199157
ENSMUSG00000027531	314.557	-0.140915	0.193082	0.192056	0.634702	not significant	CONTROL	no	3233	0.19743
ENSMUSG00000032425	13.394	-0.140886	0.240355	0.105031	0.510522	not significant	CONTROL	no	874	0.291985
ENSMUSG00000004446	470.412	-0.140618	0.23256	0.127946	0.547061	not significant	CONTROL	no	1430	0.261965
ENSMUSG00000035493	5.82546	-0.140595	0.263219	0.0307545	0.299562	not significant	CONTROL	no	846	0.523514
ENSMUSG00000027259	60.7914	-0.140507	0.170302	0.198522	0.64147	not significant	CONTROL	no	1136	0.192824
ENSMUSG00000034792	78.5333	-0.140494	0.196655	0.189943	0.632554	not significant	CONTROL	no	569	0.198903
ENSMUSG00000078908	56.5267	-0.140431	0.241747	0.102313	0.504857	not significant	CONTROL	no	3052	0.296832
ENSMUSG00000071451	156.405	-0.140416	0.201089	0.185456	0.627758	not significant	CONTROL	no	74	0.202208
ENSMUSG00000010830	10.3391	-0.140405	0.25873	0.0442793	0.352655	not significant	CONTROL	no	630	0.45265
ENSMUSG00000063576	196.682	-0.140243	0.17769	0.198343	0.641319	not significant	CONTROL	no	539	0.192926
ENSMUSG00000009013	1864.55	-0.140128	0.186277	0.203298	0.645888	not significant	CONTROL	no	1589	0.189843
ENSMUSG00000039474	15.8435	-0.140127	0.237157	0.11447	0.523012	not significant	CONTROL	no	772	0.281488
ENSMUSG00000053134	134.819	-0.140057	0.210327	0.173884	0.616377	not significant	CONTROL	no	1103	0.210154
ENSMUSG00000038615	313.444	-0.139965	0.186057	0.198789	0.641513	not significant	CONTROL	no	1765	0.192795
ENSMUSG00000031266	61.0262	-0.139944	0.210934	0.172288	0.613391	not significant	CONTROL	no	1721	0.212262
ENSMUSG00000035725	66.4501	-0.139877	0.234445	0.123503	0.538236	not significant	CONTROL	no	2481	0.269027
ENSMUSG00000074165	27.5478	-0.139771	0.209651	0.175004	0.617074	not significant	CONTROL	no	937	0.209663
ENSMUSG00000026248	165.657	-0.139763	0.232901	0.124252	0.539599	not significant	CONTROL	no	310	0.267929
ENSMUSG00000034575	69.929	-0.139738	0.220335	0.155769	0.587153	not significant	CONTROL	no	1960	0.231249
ENSMUSG00000091931	180.807	-0.139726	0.228381	0.136445	0.556694	not significant	CONTROL	no	803	0.254384
ENSMUSG00000028656	377.077	-0.139628	0.185565	0.199229	0.641714	not significant	CONTROL	no	1090	0.192659
ENSMUSG00000022142	273.712	-0.139416	0.186847	0.197491	0.640541	not significant	CONTROL	no	3486	0.193453
ENSMUSG00000031782	87.7591	-0.139208	0.191944	0.197038	0.639832	not significant	CONTROL	no	749	0.193934
ENSMUSG00000023075	145.867	-0.139084	0.204685	0.187912	0.629919	not significant	CONTROL	no	2298	0.200715
ENSMUSG00000109336	341.13	-0.138943	0.227412	0.14402	0.569185	not significant	CONTROL	no	2070	0.244746
ENSMUSG00000024999	213.66	-0.138842	0.178988	0.203052	0.645888	not significant	CONTROL	no	1420	0.189843
ENSMUSG00000036810	151.525	-0.138619	0.231946	0.126733	0.544815	not significant	CONTROL	no	1323	0.263751
ENSMUSG00000020115	101.805	-0.13839	0.207229	0.181163	0.624466	not significant	CONTROL	no	685	0.204491
ENSMUSG00000025894	223.252	-0.13838	0.171664	0.205246	0.648523	not significant	CONTROL	no	1875	0.188074
ENSMUSG00000028688	129.749	-0.138304	0.224601	0.147784	0.574711	not significant	CONTROL	no	436	0.240551
ENSMUSG00000021745	235.767	-0.138213	0.171939	0.2052	0.648523	not significant	CONTROL	no		0.188074
ENSMUSG00000055371	110.883	-0.138019	0.198414	0.192699	0.63544	not significant	CONTROL	no	3048	0.196926
ENSMUSG00000074865	44.7663	-0.137996	0.218112	0.164954	0.605211	not significant	CONTROL	no	1589	0.218093
ENSMUSG00000052707	766.553	-0.137949	0.150649	0.198307	0.641319	not significant	CONTROL	no	2348	0.192926
ENSMUSG00000044702	56.6619	-0.137945	0.191928	0.198425	0.64143	not significant	CONTROL	no	259	0.192851
ENSMUSG00000026617	135.214	-0.137882	0.225116	0.147117	0.573722	not significant	CONTROL	no	1154	0.241299
ENSMUSG00000014243	94.0798	-0.13779	0.15574	0.201299	0.643392	not significant	CONTROL	no	233	0.191525
ENSMUSG00000039449	131.652	-0.137741	0.213449	0.171801	0.612983	not significant	CONTROL	no	2391	0.212552
ENSMUSG00000001380	443.009	-0.137662	0.168571	0.20677	0.649338	not significant	CONTROL	no	357	0.187529
ENSMUSG00000048100	287.154	-0.137568	0.220032	0.155731	0.587153	not significant	CONTROL	no	2048	0.231249
ENSMUSG00000018322	158.902	-0.137523	0.216368	0.166492	0.607733	not significant	CONTROL	no	866	0.216287
ENSMUSG00000096718	26.4476	-0.137414	0.247896	0.075418	0.440823	not significant	CONTROL	no	3165	0.355735
ENSMUSG00000001418	237.089	-0.137337	0.147492	0.196386	0.639597	not significant	CONTROL	no	2948	0.194094
ENSMUSG00000000916	143.972	-0.137011	0.146159	0.195663	0.639332	not significant	CONTROL	no	817	0.194274
ENSMUSG00000028044	1274.88	-0.136811	0.20053	0.19049	0.633061	not significant	CONTROL	no	442	0.198554
ENSMUSG00000066880	205.17	-0.136781	0.147761	0.197905	0.640694	not significant	CONTROL	no	1125	0.193349
ENSMUSG00000032812	61.839	-0.136779	0.242809	0.0922419	0.482243	not significant	CONTROL	no	1268	0.316734
ENSMUSG00000024896	58.3853	-0.136646	0.247095	0.0773412	0.445776	not significant	CONTROL	no	998	0.350884
ENSMUSG00000041168	415.657	-0.13661	0.186076	0.201182	0.643322	not significant	CONTROL	no	90	0.191572
ENSMUSG00000025439	840.067	-0.136546	0.150808	0.199153	0.641714	not significant	CONTROL	no	661	0.192659
ENSMUSG00000090626	224.369	-0.136477	0.159814	0.20722	0.649622	not significant	CONTROL	no	1484	0.18734
ENSMUSG00000022858	1268.74	-0.136327	0.169859	0.209904	0.651626	not significant	CONTROL	no	198	0.186002
ENSMUSG00000040356	114.156	-0.136274	0.245416	0.0824465	0.459991	not significant	CONTROL	no	182	0.33725
ENSMUSG00000032437	280.733	-0.136188	0.158806	0.207843	0.649871	not significant	CONTROL	no	1387	0.187173
ENSMUSG00000032892	730.105	-0.136066	0.143485	0.195839	0.639597	not significant	CONTROL	no	140	0.194094
ENSMUSG00000058006	1604.55	-0.135976	0.146586	0.200638	0.642487	not significant	CONTROL	no	1081	0.192136
ENSMUSG00000029433	278.153	-0.135956	0.176853	0.211309	0.65276	not significant	CONTROL	no	809	0.185247
ENSMUSG00000035151	38.8259	-0.135653	0.194506	0.200755	0.642707	not significant	CONTROL	no	3687	0.191987
ENSMUSG00000059991	10.2484	-0.135581	0.257934	0.0307521	0.299562	not significant	CONTROL	no	1087	0.523514
ENSMUSG00000036678	670.123	-0.135502	0.1853	0.207907	0.649871	not significant	CONTROL	no	32	0.187173
ENSMUSG00000020777	49.6489	-0.135468	0.179087	0.21092	0.652501	not significant	CONTROL	no	1663	0.185419
ENSMUSG00000026502	162.84	-0.135427	0.165396	0.212295	0.653096	not significant	CONTROL	no	1436	0.185023
ENSMUSG00000050144	203.426	-0.135215	0.150397	0.206299	0.649041	not significant	CONTROL	no	2211	0.187728
ENSMUSG00000034486	209.355	-0.135182	0.235453	0.115879	0.525524	not significant	CONTROL	no	667	0.279408
ENSMUSG00000024527	201.293	-0.135071	0.214382	0.172032	0.613193	not significant	CONTROL	no	517	0.212403
ENSMUSG00000078812	5065.92	-0.135042	0.198047	0.201853	0.643954	not significant	CONTROL	no	628	0.191145
ENSMUSG00000021759	104.574	-0.13502	0.216152	0.168817	0.609823	not significant	CONTROL	no	329	0.214796
ENSMUSG00000028278	206.092	-0.134985	0.205402	0.188073	0.630258	not significant	CONTROL	no	3385	0.200481
ENSMUSG00000026622	109.089	-0.134962	0.245286	0.0796033	0.451179	not significant	CONTROL	no	1696	0.345651
ENSMUSG00000038437	239.22	-0.134942	0.131452	0.183418	0.626214	not significant	CONTROL	no	3879	0.203277
ENSMUSG00000039753	133.357	-0.134937	0.206959	0.186254	0.627979	not significant	CONTROL	no	687	0.202055
ENSMUSG00000022797	492.409	-0.134924	0.184309	0.211474	0.65276	not significant	CONTROL	no	2461	0.185247
ENSMUSG00000032860	6.82707	-0.134791	0.260396	0.0188579	0.229309	not significant	CONTROL	no	1246	0.63958
ENSMUSG00000060715	5.40373	-0.134494	0.25867	0.0237387	0.260934	not significant	CONTROL	no	173	0.58347
ENSMUSG00000021025	269.545	-0.134428	0.201532	0.194909	0.637878	not significant	CONTROL	no	515	0.195263
ENSMUSG00000021501	52.4341	-0.134312	0.197701	0.200162	0.641714	not significant	CONTROL	no	414	0.192659
ENSMUSG00000020593	185.193	-0.134276	0.184649	0.211808	0.652922	not significant	CONTROL	no	2747	0.185139
ENSMUSG00000036376	161.391	-0.134103	0.240782	0.0946089	0.487971	not significant	CONTROL	no	3615	0.311606
ENSMUSG00000051510	601.864	-0.13405	0.199984	0.196927	0.639817	not significant	CONTROL	no	4170	0.193944
ENSMUSG00000059182	407.814	-0.133957	0.175219	0.215896	0.656846	not significant	CONTROL	no	2149	0.182536
ENSMUSG00000039187	42.4419	-0.133898	0.220387	0.152254	0.582245	not significant	CONTROL	no	625	0.234894
ENSMUSG00000031835	882.892	-0.133742	0.142762	0.203767	0.646365	not significant	CONTROL	no	626	0.189522
ENSMUSG00000047613	179.683	-0.133666	0.238751	0.10043	0.501593	not significant	CONTROL	no	337	0.299649
ENSMUSG00000022401	100.907	-0.133602	0.15411	0.21278	0.653096	not significant	CONTROL	no	4454	0.185023
ENSMUSG00000021477	425.152	-0.133513	0.201065	0.192459	0.635061	not significant	CONTROL	no	887	0.197185
ENSMUSG00000020311	82.6173	-0.133495	0.153515	0.211764	0.652922	not significant	CONTROL	no	1006	0.185139
ENSMUSG00000040359	201.105	-0.133456	0.173383	0.217838	0.65967	not significant	CONTROL	no	326	0.180673
ENSMUSG00000034799	14.0248	-0.133228	0.243298	0.0832225	0.462238	not significant	CONTROL	no	5009	0.335135
ENSMUSG00000034765	63.6899	-0.133166	0.231532	0.126898	0.545181	not significant	CONTROL	no	1112	0.263459
ENSMUSG00000029427	330.294	-0.133142	0.180251	0.217074	0.658577	not significant	CONTROL	no	2053	0.181394
ENSMUSG00000041028	754.075	-0.132943	0.154003	0.214029	0.654143	not significant	CONTROL	no	2053	0.184328
ENSMUSG00000021282	2997.08	-0.132939	0.110321	0.145521	0.570947	not significant	CONTROL	no	393	0.243404
ENSMUSG00000032342	88.7247	-0.132925	0.211176	0.180734	0.624445	not significant	CONTROL	no	363	0.204506
ENSMUSG00000027810	268.015	-0.132885	0.204968	0.19336	0.636439	not significant	CONTROL	no	318	0.196243
ENSMUSG00000040441	11.4815	-0.132557	0.24703	0.0638944	0.417045	not significant	CONTROL	no	1030	0.379817
ENSMUSG00000026274	52.5456	-0.132556	0.237408	0.105036	0.510522	not significant	CONTROL	no	1317	0.291985
ENSMUSG00000025199	78.7789	-0.132529	0.23075	0.128381	0.547111	not significant	CONTROL	no	1179	0.261925
ENSMUSG00000032348	1503.19	-0.132348	0.170288	0.225537	0.668608	not significant	CONTROL	no	173	0.174829
ENSMUSG00000027639	256.153	-0.132328	0.136909	0.199555	0.641714	not significant	CONTROL	no	1869	0.192659
ENSMUSG00000049164	248.305	-0.132325	0.170493	0.221308	0.663234	not significant	CONTROL	no	1885	0.178333
ENSMUSG00000031812	1032.07	-0.132182	0.171625	0.2215	0.663234	not significant	CONTROL	no	1993	0.178333
ENSMUSG00000015335	233.81	-0.132169	0.21165	0.181311	0.62449	not significant	CONTROL	no	304	0.204474
ENSMUSG00000035181	73.0445	-0.132063	0.218413	0.167239	0.608829	not significant	CONTROL	no	1444	0.215505
ENSMUSG00000030868	153.952	-0.131954	0.183755	0.217011	0.658577	not significant	CONTROL	no	893	0.181394
ENSMUSG00000030347	60.7884	-0.131907	0.224124	0.149672	0.577558	not significant	CONTROL	no	767	0.238405
ENSMUSG00000048271	214.821	-0.131892	0.160988	0.220985	0.663234	not significant	CONTROL	no	5626	0.178333
ENSMUSG00000020652	85.5654	-0.131874	0.198107	0.204256	0.64677	not significant	CONTROL	no	2830	0.18925
ENSMUSG00000038628	173.778	-0.131719	0.222301	0.157042	0.589887	not significant	CONTROL	no	2502	0.229231
ENSMUSG00000042694	73.9165	-0.131683	0.158701	0.220137	0.662695	not significant	CONTROL	no	530	0.178687
ENSMUSG00000022724	260.79	-0.131653	0.148557	0.214353	0.654841	not significant	CONTROL	no	565	0.183864
ENSMUSG00000021306	35.7323	-0.13161	0.194317	0.209719	0.651348	not significant	CONTROL	no	989	0.186187
ENSMUSG00000022952	10.5205	-0.13136	0.255843	0.0229168	0.257114	not significant	CONTROL	no	4192	0.589875
ENSMUSG00000048402	29.3817	-0.131354	0.23979	0.0931622	0.484821	not significant	CONTROL	no	1656	0.314419
ENSMUSG00000039108	146.631	-0.131302	0.158665	0.2215	0.663234	not significant	CONTROL	no	1168	0.178333
ENSMUSG00000037740	455.377	-0.131263	0.167789	0.226941	0.669866	not significant	CONTROL	no	3641	0.174012
ENSMUSG00000002307	528.103	-0.131158	0.161281	0.22358	0.665553	not significant	CONTROL	no	191	0.176818
ENSMUSG00000036315	294.7	-0.131065	0.199833	0.204219	0.64677	not significant	CONTROL	no	175	0.18925
ENSMUSG00000041231	122.566	-0.130894	0.197504	0.206255	0.649041	not significant	CONTROL	no	1020	0.187728
ENSMUSG00000020262	41.5299	-0.130806	0.201939	0.199395	0.641714	not significant	CONTROL	no	4059	0.192659
ENSMUSG00000021245	228.692	-0.130796	0.15032	0.218679	0.660499	not significant	CONTROL	no	1210	0.180128
ENSMUSG00000074825	73.2652	-0.130722	0.193496	0.212631	0.653096	not significant	CONTROL	no	2693	0.185023
ENSMUSG00000022704	70.5237	-0.130532	0.213833	0.177644	0.619499	not significant	CONTROL	no	1666	0.207959
ENSMUSG00000024042	36.0782	-0.130493	0.207857	0.189251	0.632184	not significant	CONTROL	no	2036	0.199157
ENSMUSG00000021368	64.71	-0.130483	0.188542	0.217476	0.659058	not significant	CONTROL	no	213	0.181077
ENSMUSG00000024146	213.617	-0.130309	0.128382	0.194024	0.637024	not significant	CONTROL	no	771	0.195844
ENSMUSG00000020544	78.2013	-0.13021	0.214257	0.177085	0.618725	not significant	CONTROL	no	382	0.208502
ENSMUSG00000069049	58.3131	-0.130119	0.220979	0.158381	0.592904	not significant	CONTROL	no	346	0.227015
ENSMUSG00000051339	36.6542	-0.130064	0.199036	0.206242	0.649041	not significant	CONTROL	no	4702	0.187728
ENSMUSG00000036916	75.5258	-0.13003	0.224014	0.149066	0.576518	not significant	CONTROL	no	1652	0.239187
ENSMUSG00000040472	174.755	-0.129978	0.166498	0.228527	0.671862	not significant	CONTROL	no	977	0.17272
ENSMUSG00000059060	14.0093	-0.129902	0.231361	0.123666	0.538259	not significant	CONTROL	no	735	0.269009
ENSMUSG00000030042	648.881	-0.129873	0.165148	0.230343	0.672799	not significant	CONTROL	no	1325	0.172115
ENSMUSG00000040820	37.8973	-0.129862	0.227779	0.136623	0.557085	not significant	CONTROL	no	2915	0.254079
ENSMUSG00000034192	1432.54	-0.129854	0.153186	0.223952	0.665864	not significant	CONTROL	no	307	0.176614
ENSMUSG00000038822	30.1366	-0.12983	0.233638	0.114754	0.523212	not significant	CONTROL	no	812	0.281322
ENSMUSG00000029110	349.768	-0.129726	0.196173	0.208697	0.650532	not significant	CONTROL	no	2059	0.186731
ENSMUSG00000030270	8.44079	-0.129689	0.244883	0.0661203	0.42237	not significant	CONTROL	no	951	0.374307
ENSMUSG00000027905	397.156	-0.129431	0.239903	0.0882403	0.472569	not significant	CONTROL	no	283	0.325534
ENSMUSG00000021494	307.117	-0.129411	0.180816	0.226342	0.669394	not significant	CONTROL	no	188	0.174318
ENSMUSG00000068758	7.68185	-0.129276	0.24926	0.0435365	0.35046	not significant	CONTROL	no	588	0.455362
ENSMUSG00000029328	2192.52	-0.129244	0.179364	0.230606	0.672799	not significant	CONTROL	no	1408	0.172115
ENSMUSG00000046546	24.3841	-0.129058	0.234482	0.11052	0.519221	not significant	CONTROL	no	926	0.284648
ENSMUSG00000024691	196.571	-0.129029	0.172519	0.230213	0.672799	not significant	CONTROL	no	1167	0.172115
ENSMUSG00000020063	195.132	-0.128963	0.19484	0.21532	0.655956	not significant	CONTROL	no	1632	0.183125
ENSMUSG00000019857	250.252	-0.128956	0.176616	0.229157	0.671882	not significant	CONTROL	no	1351	0.172707
ENSMUSG00000038538	595.027	-0.128925	0.127727	0.197263	0.640222	not significant	CONTROL	no	10479	0.193669
ENSMUSG00000027615	30.2529	-0.128922	0.233651	0.113279	0.522023	not significant	CONTROL	no	960	0.28231
ENSMUSG00000032370	88.5043	-0.128843	0.185301	0.225176	0.66803	not significant	CONTROL	no	709	0.175204
ENSMUSG00000028483	106.333	-0.128791	0.178584	0.228372	0.671862	not significant	CONTROL	no	993	0.17272
ENSMUSG00000037169	675.535	-0.128743	0.220533	0.194807	0.637878	not significant	CONTROL	no	916	0.195263
ENSMUSG00000044317	19.3598	-0.128698	0.240467	0.0836857	0.462963	not significant	CONTROL	no	925	0.334454
ENSMUSG00000033669	102.607	-0.128667	0.206068	0.194936	0.637878	not significant	CONTROL	no	581	0.195263
ENSMUSG00000032531	73.1051	-0.128591	0.233544	0.114492	0.523012	not significant	CONTROL	no	1715	0.281488
ENSMUSG00000040464	79.3324	-0.128576	0.235779	0.105381	0.51084	not significant	CONTROL	no	1801	0.291715
ENSMUSG00000072235	1787.96	-0.128567	0.20593	0.196208	0.639597	not significant	CONTROL	no	200	0.194094
ENSMUSG00000017428	2237.88	-0.128521	0.185823	0.238146	0.679478	not significant	CONTROL	no	1539	0.167824
ENSMUSG00000096910	253.638	-0.128476	0.149772	0.225069	0.66803	not significant	CONTROL	no	4048	0.175204
ENSMUSG00000052384	32.7087	-0.128465	0.213147	0.180245	0.623825	not significant	CONTROL	no	250	0.204937
ENSMUSG00000026659	158.229	-0.128395	0.183544	0.227641	0.671004	not significant	CONTROL	no	1073	0.173275
ENSMUSG00000026914	788.4	-0.12838	0.223517	0.167883	0.608871	not significant	CONTROL	no	299	0.215475
ENSMUSG00000055850	501.06	-0.128334	0.216562	0.171151	0.612451	not significant	CONTROL	no	872	0.212928
ENSMUSG00000023027	211.211	-0.128237	0.19121	0.220501	0.663137	not significant	CONTROL	no	1288	0.178397
ENSMUSG00000024542	167.878	-0.128128	0.161575	0.234347	0.676275	not significant	CONTROL	no	296	0.169877
ENSMUSG00000029998	147.576	-0.128115	0.203435	0.203111	0.645888	not significant	CONTROL	no	2710	0.189843
ENSMUSG00000026154	56.7505	-0.127882	0.227572	0.136325	0.556694	not significant	CONTROL	no	315	0.254384
ENSMUSG00000025758	1526.76	-0.127644	0.195108	0.209055	0.650919	not significant	CONTROL	no	67	0.186473
ENSMUSG00000034432	410.127	-0.12756	0.166893	0.234984	0.676361	not significant	CONTROL	no	1091	0.169822
ENSMUSG00000017707	208.177	-0.127364	0.201668	0.206332	0.649041	not significant	CONTROL	no	2172	0.187728
ENSMUSG00000057113	29342	-0.127297	0.161807	0.235162	0.676525	not significant	CONTROL	no	530	0.169716
ENSMUSG00000044452	72.5589	-0.127296	0.190939	0.223149	0.665521	not significant	CONTROL	no	3621	0.176838
ENSMUSG00000036863	10.0612	-0.127285	0.231918	0.119065	0.529055	not significant	CONTROL	no	1424	0.2765
ENSMUSG00000034707	161.86	-0.127213	0.168236	0.236608	0.677964	not significant	CONTROL	no	2122	0.168793
ENSMUSG00000059820	403.29	-0.127212	0.153169	0.232217	0.673805	not significant	CONTROL	no	2195	0.171466
ENSMUSG00000053799	66.2742	-0.127066	0.226065	0.140885	0.564272	not significant	CONTROL	no	1084	0.248512
ENSMUSG00000057969	22.4336	-0.127052	0.227466	0.135819	0.556307	not significant	CONTROL	no	1502	0.254685
ENSMUSG00000028389	18.4719	-0.126985	0.209019	0.192244	0.63502	not significant	CONTROL	no	1627	0.197213
ENSMUSG00000037058	524.396	-0.126696	0.213158	0.186806	0.628433	not significant	CONTROL	no	934	0.201741
ENSMUSG00000062797	279.361	-0.126682	0.200025	0.210882	0.652501	not significant	CONTROL	no	1427	0.185419
ENSMUSG00000055799	564.899	-0.12662	0.167929	0.238886	0.679487	not significant	CONTROL	yes	985	0.167819	TCF7L1
ENSMUSG00000031731	613.282	-0.126614	0.111651	0.178768	0.621239	not significant	CONTROL	no	762	0.206741
ENSMUSG00000062248	648.831	-0.126605	0.219895	0.164377	0.604712	not significant	CONTROL	no	274	0.218451
ENSMUSG00000045519	9.34891	-0.126477	0.241584	0.0704236	0.4304	not significant	CONTROL	no	169	0.366127
ENSMUSG00000047710	365.088	-0.126437	0.164934	0.239083	0.67981	not significant	CONTROL	no	1390	0.167612
ENSMUSG00000006818	731.897	-0.126429	0.214683	0.1767	0.618314	not significant	CONTROL	no	4966	0.208791
ENSMUSG00000034110	15.342	-0.126197	0.228387	0.130238	0.549726	not significant	CONTROL	no	3202	0.259854
ENSMUSG00000013089	1538.03	-0.126154	0.133538	0.215501	0.656077	not significant	CONTROL	no	2164	0.183045
ENSMUSG00000025940	87.3249	-0.126082	0.210013	0.191523	0.634253	not significant	CONTROL	no	853	0.197737
ENSMUSG00000020078	234.55	-0.126038	0.192259	0.223603	0.665553	not significant	CONTROL	no	1513	0.176818
ENSMUSG00000003269	231.839	-0.126004	0.17428	0.242194	0.6822	not significant	CONTROL	no	1127	0.166088
ENSMUSG00000040270	27.8962	-0.126002	0.207064	0.195983	0.639597	not significant	CONTROL	no	5815	0.194094
ENSMUSG00000004896	54.4065	-0.125985	0.190111	0.228856	0.671862	not significant	CONTROL	no	1312	0.17272
ENSMUSG00000038252	1446.49	-0.125943	0.16675	0.24089	0.6809	not significant	CONTROL	no	230	0.166917
ENSMUSG00000019978	847.086	-0.125923	0.221605	0.163643	0.603007	not significant	CONTROL	no	1223	0.219678
ENSMUSG00000031755	34.9234	-0.125777	0.235262	0.10132	0.502503	not significant	CONTROL	no	325	0.298861
ENSMUSG00000041046	20.4275	-0.125713	0.243464	0.0584448	0.402	not significant	CONTROL	no	740	0.395774
ENSMUSG00000032215	437.057	-0.125675	0.187704	0.222831	0.665519	not significant	CONTROL	no	999	0.176839
ENSMUSG00000032024	72.5185	-0.125437	0.186385	0.231766	0.673805	not significant	CONTROL	no	2712	0.171466
ENSMUSG00000022035	1030.57	-0.12535	0.180151	0.238179	0.679478	not significant	CONTROL	no	1451	0.167824
ENSMUSG00000027361	98.3304	-0.125348	0.187517	0.231309	0.673403	not significant	CONTROL	no	2791	0.171725
ENSMUSG00000027243	24.3184	-0.125232	0.218366	0.168868	0.609823	not significant	CONTROL	no	815	0.214796
ENSMUSG00000079391	5.37891	-0.1252	0.254701	0.00816981	0.140723	not significant	CONTROL	no	1137	0.851635
ENSMUSG00000040687	49.1026	-0.125184	0.20629	0.201203	0.643322	not significant	CONTROL	no	1042	0.191572
ENSMUSG00000040234	254.433	-0.125099	0.228572	0.128472	0.547111	not significant	CONTROL	no	1410	0.261925
ENSMUSG00000032842	19.9217	-0.125009	0.21404	0.179942	0.623081	not significant	CONTROL	no	272	0.205456
ENSMUSG00000075590	7.34577	-0.124983	0.233465	0.105162	0.510588	not significant	CONTROL	no	1627	0.291929
ENSMUSG00000023940	535.129	-0.124972	0.153713	0.240178	0.680752	not significant	CONTROL	no	1817	0.167011
ENSMUSG00000004961	8.50082	-0.124919	0.235968	0.0932497	0.485091	not significant	CONTROL	no	336	0.314177
ENSMUSG00000079036	122.021	-0.124817	0.178091	0.24027	0.680752	not significant	CONTROL	no	964	0.167011
ENSMUSG00000022463	1068.25	-0.124793	0.139049	0.230019	0.672672	not significant	CONTROL	no	1465	0.172197
ENSMUSG00000031657	317.646	-0.124779	0.210709	0.190017	0.632554	not significant	CONTROL	no	1049	0.198903
ENSMUSG00000069910	107.975	-0.124771	0.204814	0.204459	0.647223	not significant	CONTROL	no	508	0.188946
ENSMUSG00000054362	6.94094	-0.124752	0.243297	0.0564826	0.394886	not significant	CONTROL	no	102	0.403529
ENSMUSG00000015880	480.277	-0.124631	0.15024	0.238833	0.679478	not significant	CONTROL	no	587	0.167824
ENSMUSG00000061894	47.0611	-0.12458	0.187525	0.23269	0.674401	not significant	CONTROL	no	2060	0.171082
ENSMUSG00000020427	12.0402	-0.12432	0.247223	0.0354806	0.322656	not significant	CONTROL	no	1421	0.491261
ENSMUSG00000024493	1120.78	-0.124266	0.144972	0.23499	0.676361	not significant	CONTROL	no	218	0.169822
ENSMUSG00000027742	44.5667	-0.12424	0.222625	0.151885	0.581535	not significant	CONTROL	no	1172	0.235424
ENSMUSG00000031703	140.318	-0.124199	0.182146	0.239292	0.67981	not significant	CONTROL	no	1293	0.167612
ENSMUSG00000007670	987.734	-0.124037	0.162462	0.247656	0.687349	not significant	CONTROL	no	1645	0.162823
ENSMUSG00000021009	34.2269	-0.123995	0.206155	0.202646	0.645585	not significant	CONTROL	no	1812	0.190047
ENSMUSG00000041846	455.032	-0.123948	0.14101	0.23284	0.674603	not significant	CONTROL	no	1263	0.170952
ENSMUSG00000004642	341.453	-0.123831	0.224108	0.147338	0.574132	not significant	CONTROL	no	760	0.240988
ENSMUSG00000026831	37.6679	-0.123732	0.217694	0.170441	0.612114	not significant	CONTROL	no	248	0.213168
ENSMUSG00000020389	7.16632	-0.123649	0.23945	0.0716817	0.431389	not significant	CONTROL	no	196	0.365131
ENSMUSG00000021868	212.223	-0.123626	0.22394	0.146062	0.571448	not significant	CONTROL	no	869	0.243023
ENSMUSG00000040521	117.514	-0.123541	0.225447	0.140282	0.563239	not significant	CONTROL	no	191	0.249308
ENSMUSG00000020444	320.588	-0.123503	0.164765	0.249884	0.689598	not significant	CONTROL	no	280	0.161404
ENSMUSG00000040396	147.21	-0.123468	0.183191	0.23993	0.680608	not significant	CONTROL	no	3740	0.167103
ENSMUSG00000054717	3273.47	-0.123465	0.219205	0.182295	0.625674	not significant	CONTROL	no	1875	0.203652
ENSMUSG00000029538	912.259	-0.123442	0.193864	0.224737	0.667398	not significant	CONTROL	no	364	0.175615
ENSMUSG00000020719	1887.96	-0.123403	0.151242	0.246206	0.685969	not significant	CONTROL	no	1498	0.163695
ENSMUSG00000022248	154.747	-0.123369	0.217661	0.171613	0.612793	not significant	CONTROL	no	361	0.212686
ENSMUSG00000039356	611.83	-0.123236	0.167834	0.250214	0.689757	not significant	CONTROL	no	782	0.161304
ENSMUSG00000010154	50.7888	-0.123052	0.240693	0.064624	0.417709	not significant	CONTROL	no	124	0.379126
ENSMUSG00000030539	201.967	-0.122965	0.233785	0.100979	0.502069	not significant	CONTROL	no	1195	0.299237
ENSMUSG00000020387	65.3314	-0.122935	0.200792	0.216242	0.657073	not significant	CONTROL	no	4159	0.182386
ENSMUSG00000022151	125.775	-0.122756	0.188673	0.238081	0.679478	not significant	CONTROL	no	1187	0.167824
ENSMUSG00000051978	300.89	-0.122728	0.151856	0.246553	0.686221	not significant	CONTROL	no	522	0.163536
ENSMUSG00000014355	256.773	-0.12268	0.152378	0.247411	0.68723	not significant	CONTROL	no	2847	0.162898
ENSMUSG00000007036	71.7797	-0.122663	0.219038	0.164633	0.604722	not significant	CONTROL	no	237	0.218444
ENSMUSG00000026662	333.249	-0.122659	0.169101	0.249549	0.689598	not significant	CONTROL	no	3765	0.161404
ENSMUSG00000041079	44.2292	-0.122487	0.190008	0.235008	0.676361	not significant	CONTROL	no	988	0.169822
ENSMUSG00000015672	104.78	-0.122445	0.205639	0.207125	0.649622	not significant	CONTROL	no	828	0.18734
ENSMUSG00000031107	209.215	-0.122363	0.180545	0.245463	0.685723	not significant	CONTROL	no	657	0.163851
ENSMUSG00000041124	151.692	-0.122242	0.172739	0.250291	0.689757	not significant	CONTROL	no	1559	0.161304
ENSMUSG00000041406	391.16	-0.122221	0.140138	0.238074	0.679478	not significant	CONTROL	no	394	0.167824
ENSMUSG00000030327	104.705	-0.122192	0.205767	0.204494	0.647223	not significant	CONTROL	no	1556	0.188946
ENSMUSG00000027176	319.523	-0.122167	0.162838	0.251982	0.690561	not significant	CONTROL	no	513	0.160798
ENSMUSG00000029536	79.3642	-0.122153	0.171223	0.251318	0.690238	not significant	CONTROL	no	1303	0.161001
ENSMUSG00000029326	77.1821	-0.122026	0.213068	0.184055	0.627131	not significant	CONTROL	no	465	0.202641
ENSMUSG00000026349	334.672	-0.122	0.196063	0.227013	0.669921	not significant	CONTROL	no	4505	0.173976
ENSMUSG00000024456	679.771	-0.121947	0.168258	0.253226	0.691845	not significant	CONTROL	no	1743	0.159991
ENSMUSG00000019841	115.931	-0.121906	0.177753	0.248779	0.689062	not significant	CONTROL	no	990	0.161742
ENSMUSG00000071078	354.217	-0.121822	0.149202	0.247373	0.68723	not significant	CONTROL	no	652	0.162898
ENSMUSG00000059586	241.029	-0.121571	0.204108	0.210952	0.652501	not significant	CONTROL	no	230	0.185419
ENSMUSG00000052748	230.281	-0.121532	0.1515	0.250768	0.689802	not significant	CONTROL	no	763	0.161276
ENSMUSG00000015757	763.95	-0.121508	0.133228	0.231192	0.67339	not significant	CONTROL	no	1935	0.171734
ENSMUSG00000048495	73.7334	-0.12149	0.220022	0.160957	0.59697	not significant	CONTROL	no	262	0.224048
ENSMUSG00000047466	139.088	-0.121408	0.215313	0.179106	0.621622	not significant	CONTROL	no	3645	0.206473
ENSMUSG00000034800	11.5493	-0.121401	0.231727	0.105833	0.51115	not significant	CONTROL	no	2276	0.291452
ENSMUSG00000037820	11.9847	-0.121377	0.22977	0.116342	0.525524	not significant	CONTROL	no	1402	0.279407
ENSMUSG00000024218	191.355	-0.121362	0.164303	0.254373	0.692342	not significant	CONTROL	no	534	0.159679
ENSMUSG00000003526	67.2095	-0.121308	0.188345	0.235669	0.676698	not significant	CONTROL	no	454	0.169605
ENSMUSG00000028107	157.949	-0.121307	0.12663	0.220876	0.663234	not significant	CONTROL	no	344	0.178333
ENSMUSG00000035683	175.689	-0.121289	0.211259	0.187854	0.629919	not significant	CONTROL	no	791	0.200715
ENSMUSG00000031483	174.362	-0.121236	0.132747	0.253436	0.691845	not significant	CONTROL	no	3695	0.159991
ENSMUSG00000064357	22659.5	-0.121234	0.183636	0.245178	0.685503	not significant	CONTROL	no	3	0.163991
ENSMUSG00000042195	333.633	-0.121227	0.193847	0.233169	0.67464	not significant	CONTROL	no	1186	0.170928
ENSMUSG00000021385	63.1639	-0.120986	0.225623	0.136262	0.556669	not significant	CONTROL	no	2817	0.254403
ENSMUSG00000019773	454.514	-0.120986	0.199366	0.202691	0.645585	not significant	CONTROL	no	414	0.190047
ENSMUSG00000037669	117.03	-0.120934	0.160284	0.255819	0.693214	not significant	CONTROL	no	1858	0.159133
ENSMUSG00000063334	499.927	-0.120871	0.144325	0.249846	0.689598	not significant	CONTROL	no	3	0.161404
ENSMUSG00000022394	470.371	-0.120718	0.161165	0.256737	0.693342	not significant	CONTROL	no	1184	0.159053
ENSMUSG00000037262	201.43	-0.120674	0.15599	0.25499	0.692342	not significant	CONTROL	no	292	0.159679
ENSMUSG00000030986	71.2371	-0.120664	0.215823	0.177559	0.619408	not significant	CONTROL	no	289	0.208023
ENSMUSG00000020952	307.683	-0.120623	0.114841	0.19998	0.641714	not significant	CONTROL	no	174	0.192659
ENSMUSG00000056019	16.1446	-0.120615	0.222345	0.15156	0.580619	not significant	CONTROL	no	400	0.236109
ENSMUSG00000034210	239.022	-0.120597	0.139072	0.242715	0.682708	not significant	CONTROL	no	425	0.165765
ENSMUSG00000038774	157.872	-0.120571	0.175029	0.254438	0.692342	not significant	CONTROL	no	895	0.159679
ENSMUSG00000048012	74.1531	-0.120502	0.180443	0.249771	0.689598	not significant	CONTROL	no	6439	0.161404
ENSMUSG00000041506	592.889	-0.120458	0.150045	0.253441	0.691845	not significant	CONTROL	no	82	0.159991
ENSMUSG00000038722	417.4	-0.120303	0.172506	0.256239	0.693214	not significant	CONTROL	no	196	0.159133
ENSMUSG00000037579	8.12478	-0.120167	0.242253	0.0427123	0.346996	not significant	CONTROL	no	298	0.459676
ENSMUSG00000039814	108.088	-0.120135	0.193802	0.234665	0.676275	not significant	CONTROL	no	768	0.169877
ENSMUSG00000032462	105.731	-0.120133	0.189869	0.242725	0.682708	not significant	CONTROL	no	3062	0.165765
ENSMUSG00000021932	236.981	-0.120045	0.213547	0.181871	0.625007	not significant	CONTROL	no	522	0.204115
ENSMUSG00000042787	57.4447	-0.120017	0.170102	0.256608	0.693342	not significant	CONTROL	no	2683	0.159053
ENSMUSG00000099689	25.484	-0.120013	0.20784	0.202772	0.645676	not significant	CONTROL	no	2197	0.189986
ENSMUSG00000021400	105.966	-0.119979	0.201692	0.21736	0.658852	not significant	CONTROL	no	453	0.181212
ENSMUSG00000062110	35.5992	-0.119961	0.20757	0.205116	0.64844	not significant	CONTROL	no	1490	0.18813
ENSMUSG00000040040	27.6229	-0.119945	0.19688	0.225675	0.66864	not significant	CONTROL	no	481	0.174808
ENSMUSG00000028018	131.117	-0.119853	0.212919	0.185486	0.627758	not significant	CONTROL	no	1334	0.202208
ENSMUSG00000019373	402.741	-0.11984	0.19739	0.228141	0.671796	not significant	CONTROL	no	263	0.172762
ENSMUSG00000022407	449.591	-0.119762	0.110544	0.192874	0.635556	not significant	CONTROL	no	2201	0.196846
ENSMUSG00000005683	794.331	-0.119696	0.194767	0.230031	0.672672	not significant	CONTROL	no	1350	0.172197
ENSMUSG00000028391	80.5276	-0.119658	0.173372	0.25806	0.694431	not significant	CONTROL	no	1148	0.158371
ENSMUSG00000022269	4.9339	-0.119632	0.24241	0.0391466	0.33536	not significant	CONTROL	no	1176	0.474489
ENSMUSG00000033364	186.2	-0.119538	0.177724	0.253578	0.69194	not significant	CONTROL	no	3883	0.159931
ENSMUSG00000037722	176.196	-0.119493	0.196705	0.231028	0.673204	not significant	CONTROL	no	2008	0.171853
ENSMUSG00000025899	230.739	-0.119382	0.150411	0.259699	0.696521	not significant	CONTROL	no	5558	0.157066
ENSMUSG00000032397	690.574	-0.119346	0.16797	0.260294	0.697228	not significant	CONTROL	no	957	0.156625
ENSMUSG00000021176	20.8889	-0.119304	0.204827	0.211176	0.65276	not significant	CONTROL	no	382	0.185247
ENSMUSG00000009030	88.0547	-0.119298	0.212348	0.189307	0.632216	not significant	CONTROL	no	1760	0.199134
ENSMUSG00000026608	155.188	-0.119252	0.196926	0.229971	0.672672	not significant	CONTROL	no	1033	0.172197
ENSMUSG00000039754	60.6217	-0.119249	0.188998	0.244222	0.685176	not significant	CONTROL	no	852	0.164198
ENSMUSG00000036875	182.55	-0.119217	0.216964	0.172707	0.613966	not significant	CONTROL	no	869	0.211856
ENSMUSG00000029474	157.687	-0.119096	0.193246	0.237864	0.679478	not significant	CONTROL	no	3067	0.167824
ENSMUSG00000038172	245.825	-0.118907	0.196365	0.2209	0.663234	not significant	CONTROL	no	6837	0.178333
ENSMUSG00000025008	26.3897	-0.118866	0.202224	0.218435	0.660003	not significant	CONTROL	no	869	0.180454
ENSMUSG00000054309	608.518	-0.118792	0.155248	0.262018	0.698732	not significant	CONTROL	no	310	0.155689
ENSMUSG00000024190	54.624	-0.118733	0.228137	0.120636	0.531867	not significant	CONTROL	no	693	0.274197
ENSMUSG00000020738	1289.44	-0.118643	0.19733	0.222909	0.665521	not significant	CONTROL	no	608	0.176838
ENSMUSG00000052593	214.825	-0.11861	0.155823	0.263589	0.700589	not significant	CONTROL	no	1770	0.154537
ENSMUSG00000038612	994.449	-0.118608	0.15324	0.271649	0.706297	not significant	CONTROL	no	2356	0.151013
ENSMUSG00000030867	958.641	-0.11846	0.139493	0.254266	0.692342	not significant	CONTROL	no	286	0.159679
ENSMUSG00000021215	151.956	-0.118457	0.228728	0.117426	0.526436	not significant	CONTROL	no	2055	0.278655
ENSMUSG00000030521	861.991	-0.118421	0.102152	0.175985	0.617611	not significant	CONTROL	no	131	0.209285
ENSMUSG00000030587	183.088	-0.118369	0.193792	0.238416	0.679478	not significant	CONTROL	no	1036	0.167824
ENSMUSG00000023286	447.231	-0.118368	0.19861	0.234364	0.676275	not significant	CONTROL	no	2242	0.169877
ENSMUSG00000029910	360.654	-0.11829	0.207362	0.207956	0.649875	not significant	CONTROL	no	6795	0.18717
ENSMUSG00000000561	1057.5	-0.118285	0.19471	0.235968	0.67727	not significant	CONTROL	no	2441	0.169238
ENSMUSG00000074634	8.73016	-0.11806	0.236289	0.0693742	0.428096	not significant	CONTROL	no	934	0.368459
ENSMUSG00000036214	77.4858	-0.117936	0.155319	0.264961	0.701907	not significant	CONTROL	no	9	0.153721
ENSMUSG00000022003	207.703	-0.117928	0.217803	0.168894	0.609823	not significant	CONTROL	no	2535	0.214796
ENSMUSG00000041238	238.705	-0.117882	0.122189	0.225799	0.668714	not significant	CONTROL	no	497	0.17476
ENSMUSG00000023572	64.039	-0.117818	0.218464	0.165764	0.606212	not significant	CONTROL	no	394	0.217376
ENSMUSG00000056427	4.46048	-0.117799	0.240271	0.0422905	0.345192	not significant	CONTROL	no	368	0.461939
ENSMUSG00000017421	952.414	-0.117772	0.125624	0.233608	0.675017	not significant	CONTROL	no	701	0.170685
ENSMUSG00000019951	201.471	-0.117764	0.183292	0.255939	0.693214	not significant	CONTROL	no	1823	0.159133
ENSMUSG00000027598	149.946	-0.117763	0.154575	0.264647	0.701447	not significant	CONTROL	no	2392	0.154005
ENSMUSG00000059326	140.458	-0.117692	0.202927	0.219593	0.661791	not significant	CONTROL	no	605	0.179279
ENSMUSG00000005320	7.96514	-0.117635	0.233693	0.083435	0.462639	not significant	CONTROL	no	587	0.334758
ENSMUSG00000069833	185.483	-0.117414	0.171259	0.266822	0.70315	not significant	CONTROL	no	134	0.152952
ENSMUSG00000028243	98.8755	-0.117322	0.164955	0.268032	0.704131	not significant	CONTROL	no	5617	0.152346
ENSMUSG00000017146	143.651	-0.117312	0.163511	0.268127	0.704131	not significant	CONTROL	no	1006	0.152346
ENSMUSG00000027601	217.509	-0.117155	0.181358	0.248775	0.689062	not significant	CONTROL	no	1714	0.161742
ENSMUSG00000027079	99.2932	-0.117067	0.207205	0.20786	0.649871	not significant	CONTROL	no	649	0.187173
ENSMUSG00000033032	24.522	-0.116869	0.207209	0.20728	0.649622	not significant	CONTROL	no	1050	0.18734
ENSMUSG00000022099	154.731	-0.116865	0.187332	0.222799	0.665519	not significant	CONTROL	no	2559	0.176839
ENSMUSG00000040550	527.828	-0.116851	0.148263	0.263578	0.700589	not significant	CONTROL	no	2169	0.154537
ENSMUSG00000018678	198.472	-0.116794	0.21187	0.191051	0.633781	not significant	CONTROL	no	1132	0.198061
ENSMUSG00000028540	70.295	-0.11668	0.198005	0.233287	0.674768	not significant	CONTROL	no	912	0.170846
ENSMUSG00000000740	20569.6	-0.116678	0.101824	0.179922	0.623081	not significant	CONTROL	no	45	0.205456
ENSMUSG00000006273	1273.11	-0.116642	0.21992	0.157007	0.589887	not significant	CONTROL	no	1145	0.229231
ENSMUSG00000029922	2412.31	-0.116579	0.18176	0.26562	0.702415	not significant	CONTROL	no	148	0.153406
ENSMUSG00000030493	79.01	-0.116517	0.157028	0.269835	0.705074	not significant	CONTROL	no	676	0.151765
ENSMUSG00000031879	307.727	-0.11638	0.2227	0.147034	0.573722	not significant	CONTROL	no	154	0.241299
ENSMUSG00000042719	616.61	-0.116009	0.11043	0.216075	0.656859	not significant	CONTROL	no	356	0.182528
ENSMUSG00000050876	13.0661	-0.115965	0.222158	0.145048	0.570762	not significant	CONTROL	no	499	0.243545
ENSMUSG00000026779	102.48	-0.115866	0.206338	0.212221	0.653096	not significant	CONTROL	no	2832	0.185023
ENSMUSG00000026532	16.8797	-0.115834	0.223834	0.136102	0.556595	not significant	CONTROL	no	996	0.254461
ENSMUSG00000096916	67.2563	-0.115793	0.183337	0.261006	0.697692	not significant	CONTROL	no	3861	0.156336
ENSMUSG00000020456	426.376	-0.115722	0.150661	0.268669	0.704785	not significant	CONTROL	no	971	0.151944
ENSMUSG00000057858	117.93	-0.115691	0.221694	0.14907	0.576518	not significant	CONTROL	no	192	0.239187
ENSMUSG00000019947	1850.92	-0.115675	0.151274	0.273262	0.707063	not significant	CONTROL	no	53	0.150542
ENSMUSG00000016559	3000.24	-0.115584	0.14077	0.264642	0.701447	not significant	CONTROL	no	1449	0.154005
ENSMUSG00000046873	84.0425	-0.11528	0.186805	0.257538	0.69392	not significant	CONTROL	no	3107	0.15869
ENSMUSG00000025856	1306.76	-0.115207	0.178083	0.276414	0.708889	not significant	CONTROL	no	1206	0.149422
ENSMUSG00000078894	92.8817	-0.115076	0.181884	0.265866	0.702415	not significant	CONTROL	no	3251	0.153406
ENSMUSG00000031171	109.066	-0.115066	0.209986	0.199805	0.641714	not significant	CONTROL	no	2163	0.192659
ENSMUSG00000033863	1963.17	-0.115053	0.192113	0.247649	0.687349	not significant	CONTROL	yes	3225	0.162823	KLF9
ENSMUSG00000025226	14.9459	-0.114944	0.221664	0.147148	0.573722	not significant	CONTROL	no	158	0.241299
ENSMUSG00000062691	135.562	-0.114827	0.212118	0.189872	0.632554	not significant	CONTROL	no	330	0.198903
ENSMUSG00000028292	106.627	-0.114807	0.18218	0.266289	0.702556	not significant	CONTROL	no	100	0.153319
ENSMUSG00000065999	138.026	-0.114804	0.198088	0.236814	0.678125	not significant	CONTROL	no	965	0.16869
ENSMUSG00000020390	370.92	-0.114798	0.170033	0.275258	0.708068	not significant	CONTROL	no	1188	0.149925
ENSMUSG00000024878	73.7142	-0.114776	0.190031	0.253353	0.691845	not significant	CONTROL	no	680	0.159991
ENSMUSG00000020089	1317.39	-0.114734	0.110245	0.210367	0.652501	not significant	CONTROL	no	321	0.185419
ENSMUSG00000059040	2555.52	-0.114705	0.199691	0.225975	0.668889	not significant	CONTROL	no	354	0.174646
ENSMUSG00000035311	62.9883	-0.114551	0.183544	0.263994	0.700845	not significant	CONTROL	no	1492	0.154378
ENSMUSG00000030145	23.8153	-0.114498	0.215502	0.175458	0.617298	not significant	CONTROL	no	1580	0.209505
ENSMUSG00000030264	179.484	-0.114407	0.185979	0.260787	0.697666	not significant	CONTROL	no	450	0.156353
ENSMUSG00000054404	261.298	-0.11438	0.208341	0.207205	0.649622	not significant	CONTROL	no	3139	0.18734
ENSMUSG00000066438	90.2252	-0.114288	0.201437	0.228904	0.671862	not significant	CONTROL	no	1732	0.17272
ENSMUSG00000035949	222.351	-0.114286	0.14366	0.270806	0.706111	not significant	CONTROL	no	536	0.151127
ENSMUSG00000027770	498.296	-0.114219	0.195919	0.24347	0.684097	not significant	CONTROL	no	2552	0.164883
ENSMUSG00000032264	178.133	-0.114183	0.17123	0.277922	0.710549	not significant	CONTROL	no	577	0.148406
ENSMUSG00000024769	76.6489	-0.114043	0.217093	0.16958	0.611144	not significant	CONTROL	no	1082	0.213856
ENSMUSG00000040658	374.936	-0.114032	0.13393	0.260518	0.697462	not significant	CONTROL	no	572	0.15648
ENSMUSG00000017400	19.7966	-0.114022	0.210118	0.198833	0.641513	not significant	CONTROL	no	1346	0.192795
ENSMUSG00000005899	214.787	-0.113978	0.18785	0.259941	0.696603	not significant	CONTROL	no	2028	0.157014
ENSMUSG00000029551	369.075	-0.113874	0.193186	0.245229	0.685503	not significant	CONTROL	no	332	0.163991
ENSMUSG00000042608	371.923	-0.113854	0.16354	0.280225	0.713209	not significant	CONTROL	no	2004	0.146783
ENSMUSG00000024067	726.107	-0.113851	0.214577	0.181057	0.624445	not significant	CONTROL	no	281	0.204506
ENSMUSG00000027551	146.551	-0.113837	0.16717	0.279537	0.712797	not significant	CONTROL	no	302	0.147034
ENSMUSG00000047388	531.308	-0.113773	0.152493	0.279182	0.712645	not significant	CONTROL	no	2389	0.147127
ENSMUSG00000027104	188.133	-0.113769	0.201578	0.229358	0.672037	not significant	CONTROL	no	2517	0.172607
ENSMUSG00000047342	17.9642	-0.113734	0.227798	0.10947	0.516879	not significant	CONTROL	no	1302	0.286611
ENSMUSG00000010095	1347.18	-0.113689	0.213422	0.173486	0.615769	not significant	CONTROL	no	844	0.210582
ENSMUSG00000054099	124.805	-0.113666	0.14293	0.273972	0.707558	not significant	CONTROL	no	1502	0.150238
ENSMUSG00000022034	310.73	-0.113551	0.192193	0.249306	0.68954	not significant	CONTROL	no	931	0.161441
ENSMUSG00000029366	63.5183	-0.113541	0.222356	0.141938	0.565315	not significant	CONTROL	no	2038	0.24771
ENSMUSG00000029447	2555.27	-0.113516	0.138319	0.262323	0.698953	not significant	CONTROL	no	554	0.155552
ENSMUSG00000036086	80.0329	-0.113474	0.178209	0.273335	0.707063	not significant	CONTROL	no	786	0.150542
ENSMUSG00000022237	14.1678	-0.113422	0.223987	0.131254	0.549993	not significant	CONTROL	no	5674	0.259643
ENSMUSG00000005371	139.433	-0.113376	0.153692	0.280539	0.713343	not significant	CONTROL	no	1190	0.146702
ENSMUSG00000057967	7.8368	-0.113359	0.238837	0.0320352	0.306597	not significant	CONTROL	no	338	0.513432
ENSMUSG00000038039	441.754	-0.113347	0.142723	0.28134	0.713931	not significant	CONTROL	no	202	0.146344
ENSMUSG00000028318	183.522	-0.113334	0.183737	0.267857	0.7041	not significant	CONTROL	no	1595	0.152366
ENSMUSG00000007207	31.724	-0.113292	0.200685	0.232009	0.673805	not significant	CONTROL	no	1199	0.171466
ENSMUSG00000020156	271.78	-0.113242	0.147307	0.277863	0.710549	not significant	CONTROL	no	263	0.148406
ENSMUSG00000002266	7.52786	-0.113234	0.238452	0.0328717	0.310959	not significant	CONTROL	no	5657	0.507297
ENSMUSG00000004934	152.796	-0.113229	0.178382	0.274496	0.707754	not significant	CONTROL	no	838	0.150117
ENSMUSG00000031666	28.5606	-0.113162	0.197454	0.24065	0.6809	not significant	CONTROL	no	1401	0.166917
ENSMUSG00000028159	237.632	-0.113143	0.159451	0.282849	0.715856	not significant	CONTROL	no	2117	0.145174
ENSMUSG00000071072	3375.83	-0.112909	0.121355	0.256979	0.693447	not significant	CONTROL	no	1189	0.158987
ENSMUSG00000035960	995.356	-0.112902	0.214992	0.196017	0.639597	not significant	CONTROL	no	169	0.194094
ENSMUSG00000030703	22.6803	-0.112895	0.204724	0.21905	0.660814	not significant	CONTROL	no	21	0.179921
ENSMUSG00000026628	7.81547	-0.112876	0.232778	0.0685902	0.427103	not significant	CONTROL	no	1189	0.369467
ENSMUSG00000018143	40.4929	-0.11282	0.193425	0.252058	0.690561	not significant	CONTROL	no	2137	0.160798
ENSMUSG00000030613	61.7916	-0.11279	0.213994	0.183987	0.627131	not significant	CONTROL	no	441	0.202641
ENSMUSG00000028933	44.9194	-0.112788	0.196	0.243752	0.684182	not significant	CONTROL	no	2304	0.164828
ENSMUSG00000032126	196.22	-0.112688	0.167239	0.284424	0.717186	not significant	CONTROL	no	336	0.144368
ENSMUSG00000029111	438.537	-0.112592	0.199495	0.236748	0.678081	not significant	CONTROL	no	812	0.168719
ENSMUSG00000022941	4.89894	-0.112523	0.23202	0.0722838	0.434245	not significant	CONTROL	no	998	0.362265
ENSMUSG00000031924	1668.56	-0.112397	0.149728	0.283638	0.71654	not significant	CONTROL	no	3806	0.144759
ENSMUSG00000068329	141.392	-0.112258	0.203536	0.22512	0.66803	not significant	CONTROL	no	206	0.175204
ENSMUSG00000059669	89.1263	-0.112258	0.204106	0.223449	0.665553	not significant	CONTROL	no	377	0.176818
ENSMUSG00000072258	87.4474	-0.11225	0.156517	0.285314	0.717307	not significant	CONTROL	no	851	0.144295
ENSMUSG00000035382	22.5811	-0.112243	0.228266	0.100595	0.501593	not significant	CONTROL	no	1216	0.299649
ENSMUSG00000005125	34.8404	-0.112227	0.225999	0.116276	0.525524	not significant	CONTROL	no	1552	0.279408
ENSMUSG00000021576	208.678	-0.112205	0.211307	0.195869	0.639597	not significant	CONTROL	no	444	0.194094
ENSMUSG00000044502	439.52	-0.112196	0.203732	0.223966	0.665864	not significant	CONTROL	no	687	0.176614
ENSMUSG00000044792	143.353	-0.112105	0.166848	0.293624	0.72417	not significant	CONTROL	no	1449	0.14016
ENSMUSG00000004996	228.805	-0.112004	0.149893	0.284823	0.717186	not significant	CONTROL	no	1648	0.144368
ENSMUSG00000020717	110.012	-0.111993	0.188367	0.26327	0.700514	not significant	CONTROL	no	929	0.154583
ENSMUSG00000059839	32.4025	-0.111807	0.202589	0.228442	0.671862	not significant	CONTROL	no	2324	0.17272
ENSMUSG00000019189	195.312	-0.111709	0.156582	0.291265	0.72214	not significant	CONTROL	no	1238	0.141379
ENSMUSG00000040112	531.541	-0.111668	0.161737	0.289166	0.720683	not significant	CONTROL	no	3171	0.142256
ENSMUSG00000022899	8.00848	-0.111587	0.231503	0.0741921	0.438551	not significant	CONTROL	no	143	0.35798
ENSMUSG00000022771	243.324	-0.11157	0.14288	0.280535	0.713343	not significant	CONTROL	no	659	0.146702
ENSMUSG00000030231	170.126	-0.111564	0.136524	0.274364	0.70773	not significant	CONTROL	no	862	0.150132
ENSMUSG00000040414	75.2415	-0.111562	0.214246	0.181651	0.624674	not significant	CONTROL	no	843	0.204346
ENSMUSG00000064284	39.4035	-0.111509	0.187803	0.263936	0.700845	not significant	CONTROL	no	435	0.154378
ENSMUSG00000026187	392.401	-0.111478	0.181997	0.273441	0.707063	not significant	CONTROL	no	233	0.150542
ENSMUSG00000027678	361.533	-0.111421	0.174049	0.285052	0.717186	not significant	CONTROL	no	3102	0.144368
ENSMUSG00000092541	4.96257	-0.111363	0.235254	0.0437531	0.350934	not significant	CONTROL	no	197	0.454774
ENSMUSG00000024393	271.35	-0.111356	0.190186	0.26194	0.698661	not significant	CONTROL	no	188	0.155733
ENSMUSG00000002617	16.9963	-0.111354	0.208551	0.206612	0.649338	not significant	CONTROL	no	1355	0.187529
ENSMUSG00000014195	653.955	-0.111312	0.169348	0.287517	0.718872	not significant	CONTROL	no	284	0.143348
ENSMUSG00000051705	28.4715	-0.111297	0.19966	0.23696	0.67826	not significant	CONTROL	no	2911	0.168604
ENSMUSG00000040822	114.949	-0.111231	0.178974	0.278739	0.71196	not significant	CONTROL	no	511	0.147545
ENSMUSG00000026750	1133.39	-0.111201	0.210159	0.197815	0.640694	not significant	CONTROL	no	144	0.193349
ENSMUSG00000042439	340.342	-0.1112	0.148014	0.286738	0.71811	not significant	CONTROL	no	2482	0.143809
ENSMUSG00000044968	104.642	-0.111198	0.201914	0.232041	0.673805	not significant	CONTROL	no	2330	0.171466
ENSMUSG00000028990	77.4628	-0.111135	0.210423	0.199857	0.641714	not significant	CONTROL	no	533	0.192659
ENSMUSG00000073676	4889.33	-0.111127	0.182331	0.281335	0.713931	not significant	CONTROL	no	190	0.146344
ENSMUSG00000025544	441.984	-0.111124	0.20265	0.22931	0.672037	not significant	CONTROL	no	891	0.172607
ENSMUSG00000030056	414.75	-0.111023	0.137658	0.276953	0.709438	not significant	CONTROL	no	4830	0.149085
ENSMUSG00000056612	1015.44	-0.111009	0.170044	0.286064	0.717477	not significant	CONTROL	no	277	0.144192
ENSMUSG00000025066	3133.83	-0.111008	0.122374	0.257136	0.693454	not significant	CONTROL	no	573	0.158982
ENSMUSG00000092260	11.5727	-0.111007	0.221029	0.142759	0.567131	not significant	CONTROL	no	1014	0.246316
ENSMUSG00000020514	184.686	-0.110658	0.185641	0.269877	0.705074	not significant	CONTROL	no	79	0.151765
ENSMUSG00000030406	9.45213	-0.110643	0.231511	0.068893	0.427103	not significant	CONTROL	no	1310	0.369467
ENSMUSG00000022607	191.84	-0.110386	0.180231	0.280958	0.713875	not significant	CONTROL	no	949	0.146378
ENSMUSG00000028519	138.194	-0.110374	0.177495	0.283617	0.71654	not significant	CONTROL	no	3332	0.144759
ENSMUSG00000021550	72.9504	-0.110291	0.171324	0.28938	0.720683	not significant	CONTROL	no	1966	0.142256
ENSMUSG00000033808	128.094	-0.110285	0.221486	0.140276	0.563239	not significant	CONTROL	no	1188	0.249308
ENSMUSG00000031561	92.218	-0.110171	0.174862	0.285993	0.717477	not significant	CONTROL	no	767	0.144192
ENSMUSG00000024556	172.045	-0.110162	0.192476	0.259844	0.696521	not significant	CONTROL	no	726	0.157066
ENSMUSG00000037710	573.015	-0.110143	0.159252	0.29423	0.724341	not significant	CONTROL	no	560	0.140057
ENSMUSG00000030611	131.998	-0.110132	0.188913	0.2677	0.703953	not significant	CONTROL	no	348	0.152456
ENSMUSG00000046062	388.71	-0.109992	0.186531	0.271756	0.706306	not significant	CONTROL	no	2899	0.151007
ENSMUSG00000020308	142.173	-0.109968	0.163262	0.2951	0.725183	not significant	CONTROL	no	193	0.139552
ENSMUSG00000037791	273.561	-0.109916	0.172097	0.29097	0.722011	not significant	CONTROL	no	891	0.141456
ENSMUSG00000034445	37.4544	-0.10987	0.202532	0.230804	0.672921	not significant	CONTROL	no	1284	0.172036
ENSMUSG00000029826	73.891	-0.109847	0.185261	0.275397	0.708068	not significant	CONTROL	no	652	0.149925
ENSMUSG00000025007	72.5925	-0.109845	0.223866	0.123796	0.538652	not significant	CONTROL	no	894	0.268691
ENSMUSG00000030966	8.84735	-0.109776	0.232686	0.0551101	0.390502	not significant	CONTROL	no	1204	0.408377
ENSMUSG00000018417	137.102	-0.109775	0.184878	0.276118	0.708889	not significant	CONTROL	no	1411	0.149422
ENSMUSG00000025290	11619.7	-0.109756	0.2123	0.182977	0.626169	not significant	CONTROL	no	71	0.203308
ENSMUSG00000034042	274.785	-0.109677	0.140695	0.286153	0.717504	not significant	CONTROL	no	927	0.144176
ENSMUSG00000037013	633.069	-0.109667	0.195813	0.242163	0.6822	not significant	CONTROL	no	3090	0.166088
ENSMUSG00000032212	1636.71	-0.109667	0.124942	0.264056	0.700874	not significant	CONTROL	no	473	0.15436
ENSMUSG00000075054	154.032	-0.109657	0.196301	0.251205	0.690238	not significant	CONTROL	no	8053	0.161001
ENSMUSG00000019132	392.687	-0.109643	0.156888	0.295912	0.725868	not significant	CONTROL	no	3438	0.139142
ENSMUSG00000005813	798.472	-0.109603	0.14868	0.292208	0.722902	not significant	CONTROL	no	1384	0.140921
ENSMUSG00000021037	876.122	-0.109564	0.148639	0.291039	0.722011	not significant	CONTROL	no	219	0.141456
ENSMUSG00000032563	184.876	-0.109372	0.189978	0.267225	0.70315	not significant	CONTROL	no	2746	0.152952
ENSMUSG00000027702	145.737	-0.1093	0.181713	0.283277	0.716283	not significant	CONTROL	no	435	0.144915
ENSMUSG00000043439	797.134	-0.109284	0.170559	0.292314	0.723033	not significant	CONTROL	no	786	0.140842
ENSMUSG00000044816	12.2003	-0.109276	0.225602	0.108904	0.516783	not significant	CONTROL	no	447	0.286692
ENSMUSG00000036777	269.738	-0.109223	0.187074	0.273119	0.707063	not significant	CONTROL	no	1041	0.150542
ENSMUSG00000024370	276.595	-0.109144	0.194147	0.258486	0.694965	not significant	CONTROL	no	2314	0.158037
ENSMUSG00000034187	327.553	-0.109125	0.178466	0.287291	0.718765	not significant	CONTROL	no	1459	0.143413
ENSMUSG00000028016	72.8072	-0.109121	0.222622	0.130351	0.549829	not significant	CONTROL	no	1572	0.259773
ENSMUSG00000009079	599.571	-0.109095	0.20908	0.209106	0.65093	not significant	CONTROL	no	378	0.186466
ENSMUSG00000000531	41.4134	-0.10906	0.181665	0.282525	0.715853	not significant	CONTROL	no	743	0.145176
ENSMUSG00000031568	425.22	-0.109021	0.147847	0.297084	0.726427	not significant	CONTROL	no	585	0.138808
ENSMUSG00000024666	80.4833	-0.109006	0.217452	0.16342	0.602658	not significant	CONTROL	no	681	0.219929
ENSMUSG00000059554	20.5048	-0.108984	0.206942	0.214677	0.655149	not significant	CONTROL	no	451	0.18366
ENSMUSG00000043535	391.355	-0.108951	0.141258	0.290697	0.721787	not significant	CONTROL	no	2349	0.141591
ENSMUSG00000048485	10.9291	-0.108951	0.214723	0.177784	0.619499	not significant	CONTROL	no	1751	0.207959
[truncated: 10,421 more rows]

## Sheet: Fig2f
gene_name	experiment	l2fc	pluri_gene	lin28a_gene
[truncated: 34,479 more rows]

## Sheet: Fig2h
# The table shows mean polyA lengths measuered for a geneID. The experiment in which the polyA tail length was measured is indicated with ¬ªGenome¬´ and ¬ªBiological replicate column¬´.
[truncated: 4,730 more rows]

[truncated: 1 more sheets: Fig2i]
