# Supplementary material for: Poised PABP–RNA hubs implement signal-dependent mRNA decay in development
Source: Nat Struct Mol Biol. 2024 Jul 25;31(9):1439–47. doi: 10.1038/s41594-024-01363-x (PMC11402784; doi:10.1038/s41594-024-01363-x)
Supplement: Supplementary file 9 — Source data for Fig. 3a: mean binned (n = 100) importance scores over all nucleotide 3-mers. Source data for Fig. 3b: importance scores of each nucleotide at positions 100 bp downstream and 20 bp upstream of the PAS for all downregulated transcripts. Source data for Fig. 3d,e,f: k-mer groups and their alignments for the generation of weblogo representations, Coverage of k-mer groups around cross-link sites. [file 41594_2024_1363_MOESM9_ESM.xlsx]

## Sheet: Fig 3a Importance Scores Trimer
# A table containing mean binned (n=100) importance scores over all nucleotide 3-mers.
Bin Number	AAA	AAT	AAC	AAG	ATA	ATT	ATC	ATG	ACA	ACT	ACC	ACG	AGA	AGT	AGC	AGG	TAA	TAT	TAC	TAG	TTA	TTT	TTC	TTG	TCA	TCT	TCC	TCG	TGA	TGT	TGC	TGG	CAA	CAT	CAC	CAG	CTA	CTT	CTC	CTG	CCA	CCT	CCC	CCG	CGA	CGT	CGC	CGG	GAA
1	-0.000103197	-8.68989e-05	-8.08378e-05	-4.79881e-05	-8.81165e-05	-7.18186e-05	-6.57575e-05	-3.29077e-05	-8.43541e-05	-6.80562e-05	-6.19951e-05	-2.91454e-05	-5.52738e-05	-3.89759e-05	-3.29148e-05	-6.5075e-08	-9.09082e-05	-7.46103e-05	-6.85492e-05	-3.56994e-05	-7.58279e-05	-5.953e-05	-5.34689e-05	-2.06191e-05	-7.20655e-05	-5.57676e-05	-4.97065e-05	-1.68567e-05	-4.29852e-05	-2.66873e-05	-2.06262e-05	1.22236e-05	-8.66532e-05	-7.03553e-05	-6.42942e-05	-3.14445e-05	-7.15729e-05	-5.5275e-05	-4.92139e-05	-1.63642e-05	-6.78106e-05	-5.15126e-05	-4.54515e-05	-1.26018e-05	-3.87303e-05	-2.24324e-05	-1.63713e-05	1.64785e-05	-6.31627e-05
2	-8.18202e-05	-9.4372e-05	-7.36229e-05	-6.0851e-05	-9.32693e-05	-0.000105821	-8.5072e-05	-7.23001e-05	-7.13121e-05	-8.38639e-05	-6.31148e-05	-5.03429e-05	-4.84714e-05	-6.10232e-05	-4.02741e-05	-2.75022e-05	-8.58047e-05	-9.83565e-05	-7.76074e-05	-6.48355e-05	-9.72538e-05	-0.000109806	-8.90565e-05	-7.62846e-05	-7.52966e-05	-8.78484e-05	-6.70993e-05	-5.43274e-05	-5.24559e-05	-6.50077e-05	-4.42586e-05	-3.14868e-05	-6.40215e-05	-7.65733e-05	-5.58242e-05	-4.30523e-05	-7.54706e-05	-8.80224e-05	-6.72732e-05	-5.45014e-05	-5.35134e-05	-6.60652e-05	-4.53161e-05	-3.25442e-05	-3.06727e-05	-4.32245e-05	-2.24754e-05	-9.7035e-06	-3.30437e-05
3	-3.7913e-05	-1.57086e-05	-5.69187e-05	-2.33811e-05	-1.61277e-05	6.07669e-06	-3.51334e-05	-1.5958e-06	-4.22053e-05	-2.00009e-05	-6.1211e-05	-2.76734e-05	-2.28348e-05	-6.30406e-07	-4.18405e-05	-8.3029e-06	-1.77157e-05	4.48862e-06	-3.67215e-05	-3.18387e-06	4.06954e-06	2.62739e-05	-1.49362e-05	1.86014e-05	-2.20081e-05	1.96307e-07	-4.10138e-05	-7.47619e-06	-2.63755e-06	1.95668e-05	-2.16433e-05	1.18943e-05	-4.97808e-05	-2.75764e-05	-6.87866e-05	-3.52489e-05	-2.79955e-05	-5.79114e-06	-4.70013e-05	-1.34636e-05	-5.40731e-05	-3.18687e-05	-7.30789e-05	-3.95412e-05	-3.47026e-05	-1.24982e-05	-5.37084e-05	-2.01707e-05	-2.49387e-05
4	7.1799e-06	2.09622e-05	-2.1699e-07	1.10203e-05	2.07047e-05	3.4487e-05	1.33078e-05	2.45451e-05	-1.56333e-05	-1.85102e-06	-2.30302e-05	-1.1793e-05	8.00291e-06	2.17852e-05	6.0602e-07	1.18433e-05	9.39333e-06	2.31757e-05	1.99644e-06	1.32337e-05	2.29181e-05	3.67005e-05	1.55212e-05	2.67585e-05	-1.34199e-05	3.62403e-07	-2.08168e-05	-9.57956e-06	1.02163e-05	2.39987e-05	2.81945e-06	1.40567e-05	-2.1386e-05	-7.6037e-06	-2.87829e-05	-1.75457e-05	-7.86123e-06	5.9211e-06	-1.52581e-05	-4.02086e-06	-4.41993e-05	-3.0417e-05	-5.15962e-05	-4.03589e-05	-2.0563e-05	-6.78069e-06	-2.79599e-05	-1.67227e-05	2.75242e-06
5	2.51805e-05	3.4056e-05	2.33582e-06	3.3444e-06	3.4924e-05	4.37995e-05	1.20794e-05	1.3088e-05	6.74282e-06	1.56183e-05	-1.61018e-05	-1.50933e-05	7.19004e-06	1.60655e-05	-1.56546e-05	-1.4646e-05	4.68868e-05	5.57623e-05	2.40422e-05	2.50507e-05	5.66304e-05	6.55059e-05	3.37857e-05	3.47943e-05	2.84492e-05	3.73247e-05	5.60452e-06	6.61309e-06	2.88964e-05	3.77719e-05	6.05174e-06	7.06031e-06	2.39189e-05	3.27944e-05	1.07425e-06	2.08282e-06	3.36624e-05	4.2538e-05	1.08178e-05	1.18264e-05	5.48125e-06	1.43568e-05	-1.73634e-05	-1.63548e-05	5.92846e-06	1.4804e-05	-1.69162e-05	-1.59076e-05	1.32888e-05
6	1.82793e-05	3.78766e-05	3.81467e-06	6.76668e-06	4.40833e-05	6.36806e-05	2.96187e-05	3.25707e-05	3.2676e-06	2.28649e-05	-1.11971e-05	-8.24504e-06	7.36969e-07	2.03343e-05	-1.37277e-05	-1.07757e-05	4.29443e-05	6.25416e-05	2.84796e-05	3.14316e-05	6.87483e-05	8.83456e-05	5.42836e-05	5.72356e-05	2.79325e-05	4.75299e-05	1.34679e-05	1.64199e-05	2.54019e-05	4.49992e-05	1.09373e-05	1.38893e-05	-3.23216e-06	1.63652e-05	-1.76968e-05	-1.47448e-05	2.25718e-05	4.21691e-05	8.10719e-06	1.10592e-05	-1.82439e-05	1.35343e-06	-3.27085e-05	-2.97565e-05	-2.07745e-05	-1.1772e-06	-3.52392e-05	-3.22871e-05	5.44858e-09
7	6.42775e-06	2.70395e-05	-1.25534e-05	3.66029e-06	2.10001e-05	4.16119e-05	2.01899e-06	1.82327e-05	-1.30065e-05	7.60525e-06	-3.19876e-05	-1.5774e-05	8.0435e-07	2.14161e-05	-1.81768e-05	-1.96311e-06	2.40989e-05	4.47106e-05	5.11774e-06	2.13314e-05	3.86712e-05	5.9283e-05	1.96901e-05	3.59038e-05	4.66463e-06	2.52764e-05	-1.43165e-05	1.89717e-06	1.84755e-05	3.90872e-05	-5.05665e-07	1.5708e-05	-1.40623e-05	6.54941e-06	-3.30435e-05	-1.68298e-05	5.10037e-07	2.11218e-05	-1.84711e-05	-2.25742e-06	-3.34966e-05	-1.28848e-05	-5.24777e-05	-3.6264e-05	-1.96857e-05	9.26011e-07	-3.86669e-05	-2.24532e-05	3.74252e-06
8	-4.40219e-05	1.75458e-05	-5.62992e-05	-3.78905e-05	1.36581e-05	7.52258e-05	1.38093e-06	1.97895e-05	-5.84344e-05	3.13329e-06	-7.07116e-05	-5.2303e-05	-2.8606e-05	3.29617e-05	-4.08832e-05	-2.24746e-05	-3.52545e-06	5.80423e-05	-1.58027e-05	2.60595e-06	5.41546e-05	0.000115722	4.18774e-05	6.0286e-05	-1.79379e-05	4.36298e-05	-3.02151e-05	-1.18065e-05	1.18905e-05	7.34582e-05	-3.86688e-07	1.80219e-05	-6.17179e-05	-1.50241e-07	-7.39952e-05	-5.55865e-05	-4.03787e-06	5.75298e-05	-1.63151e-05	2.09354e-06	-7.61304e-05	-1.45627e-05	-8.84076e-05	-6.9999e-05	-4.6302e-05	1.52657e-05	-5.85792e-05	-4.01706e-05	-4.44056e-05
9	-2.59677e-05	1.70023e-05	-5.078e-05	-4.45067e-05	1.42102e-05	5.71802e-05	-1.06021e-05	-4.32876e-06	-5.62876e-05	-1.33176e-05	-8.10999e-05	-7.48265e-05	-5.18787e-05	-8.90871e-06	-7.6691e-05	-7.04177e-05	2.82545e-05	7.12245e-05	3.44213e-06	9.7155e-06	6.84324e-05	0.000111402	4.362e-05	4.98934e-05	-2.0654e-06	4.09046e-05	-2.68777e-05	-2.06044e-05	2.34347e-06	4.53135e-05	-2.24689e-05	-1.61955e-05	-5.3232e-05	-1.0262e-05	-7.80443e-05	-7.1771e-05	-1.30541e-05	2.99159e-05	-3.78664e-05	-3.15931e-05	-8.35519e-05	-4.05819e-05	-0.000108364	-0.000102091	-7.9143e-05	-3.6173e-05	-0.000103955	-9.7682e-05	-4.09472e-05
10	1.26683e-05	5.9229e-05	-1.78449e-05	-1.28256e-05	5.72208e-05	0.000103781	2.67075e-05	3.17268e-05	-1.81191e-05	2.84415e-05	-4.86324e-05	-4.36131e-05	-9.98774e-06	3.65729e-05	-4.0501e-05	-3.54817e-05	5.79667e-05	0.000104527	2.74534e-05	3.24728e-05	0.000102519	0.00014908	7.20058e-05	7.70252e-05	2.71792e-05	7.37399e-05	-3.33404e-06	1.68529e-06	3.53106e-05	8.18712e-05	4.79734e-06	9.81667e-06	-1.25502e-05	3.40104e-05	-4.30635e-05	-3.80442e-05	3.20022e-05	7.85628e-05	1.48892e-06	6.50825e-06	-4.33377e-05	3.22295e-06	-7.38509e-05	-6.88316e-05	-3.52063e-05	1.13543e-05	-6.57196e-05	-6.07002e-05	-1.46027e-05
11	-4.08019e-05	6.23114e-06	-6.0001e-05	-4.50642e-05	1.61365e-05	6.31696e-05	-3.0625e-06	1.18742e-05	-5.44464e-05	-7.41329e-06	-7.36454e-05	-5.87086e-05	-4.28379e-05	4.19521e-06	-6.20369e-05	-4.71001e-05	4.87828e-06	5.19114e-05	-1.43207e-05	6.16013e-07	6.18167e-05	0.00010885	4.26177e-05	5.75545e-05	-8.76615e-06	3.82669e-05	-2.79652e-05	-1.30284e-05	2.84235e-06	4.98754e-05	-1.63567e-05	-1.41992e-06	-7.18498e-05	-2.48167e-05	-9.10488e-05	-7.61121e-05	-1.49113e-05	3.21217e-05	-3.41104e-05	-1.91736e-05	-8.54942e-05	-3.84612e-05	-0.000104693	-8.97565e-05	-7.38857e-05	-2.68526e-05	-9.30848e-05	-7.8148e-05	-4.32163e-05
12	2.2957e-06	4.80651e-05	-4.12471e-05	-2.21449e-05	4.65631e-05	9.23325e-05	3.02033e-06	2.21225e-05	-3.7717e-05	8.05244e-06	-8.12597e-05	-6.21576e-05	-2.35371e-05	2.22323e-05	-6.70799e-05	-4.79777e-05	5.51651e-05	0.000100935	1.16224e-05	3.07245e-05	9.94325e-05	0.000145202	5.58898e-05	7.49919e-05	1.51525e-05	6.09219e-05	-2.83903e-05	-9.28813e-06	2.93323e-05	7.51017e-05	-1.42105e-05	4.8917e-06	-1.80225e-05	2.77469e-05	-6.15653e-05	-4.24631e-05	2.62449e-05	7.20143e-05	-1.72979e-05	1.80427e-06	-5.80352e-05	-1.22658e-05	-0.000101578	-8.24758e-05	-4.38553e-05	1.91406e-06	-8.73981e-05	-6.82959e-05	-1.98241e-05
13	9.70949e-06	5.69778e-05	-3.60213e-05	-2.38494e-05	5.50133e-05	0.000102282	9.28251e-06	2.14545e-05	-3.53337e-05	1.19346e-05	-8.10646e-05	-6.88926e-05	-2.10554e-05	2.6213e-05	-6.67862e-05	-5.46142e-05	5.56333e-05	0.000102902	9.90244e-06	2.20744e-05	0.000100937	0.000148205	5.52063e-05	6.73783e-05	1.059e-05	5.78584e-05	-3.51408e-05	-2.29688e-05	2.48684e-05	7.21368e-05	-2.08624e-05	-8.69046e-06	-3.87697e-05	8.49862e-06	-8.45006e-05	-7.23286e-05	6.53413e-06	5.38025e-05	-3.91967e-05	-2.70247e-05	-8.3813e-05	-3.65446e-05	-0.000129544	-0.000117372	-6.95346e-05	-2.22662e-05	-0.000115265	-0.000103093	-1.7495e-05
14	1.83157e-05	7.19816e-05	-2.51152e-05	-1.853e-05	6.7123e-05	0.000120789	2.36921e-05	3.02773e-05	-2.72956e-05	2.63703e-05	-7.07265e-05	-6.41413e-05	-1.95538e-05	3.41121e-05	-6.29847e-05	-5.63994e-05	6.06121e-05	0.000114278	1.71811e-05	2.37664e-05	0.000109419	0.000163085	6.59884e-05	7.25737e-05	1.50008e-05	6.86667e-05	-2.84301e-05	-2.18449e-05	2.27426e-05	7.64085e-05	-2.06883e-05	-1.41031e-05	-3.01128e-05	2.3553e-05	-7.35438e-05	-6.69585e-05	1.86945e-05	7.23603e-05	-2.47365e-05	-1.81512e-05	-7.57241e-05	-2.20582e-05	-0.000119155	-0.00011257	-6.79823e-05	-1.43164e-05	-0.000111413	-0.000104828	-2.40559e-05
15	-9.05488e-06	5.30396e-05	-5.47428e-05	-3.80776e-05	5.49198e-05	0.000117014	9.23181e-06	2.58971e-05	-5.08977e-05	1.11968e-05	-9.65856e-05	-7.99204e-05	-3.66177e-05	2.54768e-05	-8.23057e-05	-6.56404e-05	5.70795e-05	0.000119174	1.13915e-05	2.80568e-05	0.000121054	0.000183149	7.53661e-05	9.20314e-05	1.52367e-05	7.73312e-05	-3.04513e-05	-1.3786e-05	2.95166e-05	9.16111e-05	-1.61713e-05	4.93922e-07	-4.94718e-05	1.26227e-05	-9.51597e-05	-7.84945e-05	1.45029e-05	7.65974e-05	-3.11851e-05	-1.45198e-05	-9.13146e-05	-2.92201e-05	-0.000137003	-0.000120337	-7.70346e-05	-1.49401e-05	-0.000122723	-0.000106057	-3.27262e-05
16	4.22277e-06	6.79763e-05	-4.13315e-05	-3.44263e-05	7.09807e-05	0.000134734	2.54264e-05	3.23316e-05	-3.8768e-05	2.49855e-05	-8.43223e-05	-7.74171e-05	-3.40686e-05	2.96849e-05	-7.96229e-05	-7.27177e-05	7.14284e-05	0.000135182	2.58741e-05	3.27794e-05	0.000138186	0.00020194	9.2632e-05	9.95372e-05	2.84376e-05	9.21911e-05	-1.71167e-05	-1.02115e-05	3.3137e-05	9.68905e-05	-1.24173e-05	-5.51205e-06	-4.08134e-05	2.29402e-05	-8.63676e-05	-7.94624e-05	2.59445e-05	8.96981e-05	-1.96097e-05	-1.27045e-05	-8.38042e-05	-2.00506e-05	-0.000129358	-0.000122453	-7.91048e-05	-1.53512e-05	-0.000124659	-0.000117754	-3.19267e-05
17	3.09763e-05	8.12627e-05	-2.36864e-05	-1.9308e-05	8.7794e-05	0.00013808	3.31313e-05	3.75096e-05	-1.96124e-05	3.06739e-05	-7.42752e-05	-6.98968e-05	-1.73843e-05	3.29021e-05	-7.20471e-05	-6.76687e-05	8.167e-05	0.000131956	2.70072e-05	3.13856e-05	0.000138488	0.000188774	8.38249e-05	8.82033e-05	3.10812e-05	8.13676e-05	-2.35815e-05	-1.92032e-05	3.33093e-05	8.35957e-05	-2.13534e-05	-1.6975e-05	-2.09879e-05	2.92985e-05	-7.56506e-05	-7.12722e-05	3.58298e-05	8.61162e-05	-1.88329e-05	-1.44546e-05	-7.15766e-05	-2.12903e-05	-0.000126239	-0.000121861	-6.93485e-05	-1.90621e-05	-0.000124011	-0.000119633	-2.61807e-05
18	3.90756e-05	8.08615e-05	-1.73981e-05	-1.08974e-05	7.23502e-05	0.000114136	1.58764e-05	2.23771e-05	-2.39864e-05	1.77994e-05	-8.04602e-05	-7.39595e-05	-1.75057e-05	2.42802e-05	-7.39794e-05	-6.74787e-05	8.29788e-05	0.000124765	2.6505e-05	3.30058e-05	0.000116253	0.000158039	5.97796e-05	6.62803e-05	1.99167e-05	6.17026e-05	-3.6557e-05	-3.00563e-05	2.63975e-05	6.81834e-05	-3.00763e-05	-2.35755e-05	-1.88872e-05	2.28986e-05	-7.5361e-05	-6.88603e-05	1.43873e-05	5.61732e-05	-4.20865e-05	-3.55857e-05	-8.19493e-05	-4.01634e-05	-0.000138423	-0.000131922	-7.54685e-05	-3.36827e-05	-0.000131942	-0.000125442	-1.08482e-05
19	2.45809e-06	6.27992e-05	-4.23162e-05	-3.94628e-05	6.57219e-05	0.000126063	2.09476e-05	2.3801e-05	-4.19481e-05	1.8393e-05	-8.67224e-05	-8.3869e-05	-3.61864e-05	2.41547e-05	-8.09607e-05	-7.81073e-05	5.63132e-05	0.000116654	1.15389e-05	1.43923e-05	0.000119577	0.000179918	7.48027e-05	7.76561e-05	1.1907e-05	7.22481e-05	-3.28673e-05	-3.00139e-05	1.76687e-05	7.80098e-05	-2.71056e-05	-2.42522e-05	-4.65929e-05	1.37482e-05	-9.13672e-05	-8.85137e-05	1.66709e-05	7.70121e-05	-2.81034e-05	-2.52499e-05	-9.09991e-05	-3.0658e-05	-0.000135773	-0.00013292	-8.52374e-05	-2.48963e-05	-0.000130012	-0.000127158	-3.67721e-05
20	6.16476e-06	6.57694e-05	-3.85669e-05	-2.89102e-05	5.99164e-05	0.000119521	1.51847e-05	2.48414e-05	-4.17456e-05	1.78591e-05	-8.64772e-05	-7.68205e-05	-3.19762e-05	2.76285e-05	-7.67078e-05	-6.70511e-05	6.3293e-05	0.000122898	1.85614e-05	2.82181e-05	0.000117045	0.000176649	7.2313e-05	8.19697e-05	1.53827e-05	7.49874e-05	-2.9349e-05	-1.96922e-05	2.51521e-05	8.47568e-05	-1.95796e-05	-9.92283e-06	-4.11033e-05	1.85014e-05	-8.58349e-05	-7.61782e-05	1.26483e-05	7.2253e-05	-3.20833e-05	-2.24266e-05	-8.90136e-05	-2.94089e-05	-0.000133745	-0.000124089	-7.92442e-05	-1.96395e-05	-0.000123976	-0.000114319	-3.3218e-05
21	-8.82124e-06	5.22835e-05	-4.7924e-05	-4.1572e-05	5.40449e-05	0.00011515	1.49421e-05	2.12941e-05	-4.89934e-05	1.21113e-05	-8.80962e-05	-8.17442e-05	-4.35312e-05	1.75736e-05	-8.26339e-05	-7.62819e-05	5.54598e-05	0.000116565	1.63571e-05	2.27091e-05	0.000118326	0.000179431	7.92232e-05	8.55752e-05	1.52877e-05	7.63924e-05	-2.38151e-05	-1.74631e-05	2.07499e-05	8.18547e-05	-1.83528e-05	-1.20009e-05	-4.59763e-05	1.51285e-05	-8.5079e-05	-7.8727e-05	1.68899e-05	7.79946e-05	-2.22129e-05	-1.58609e-05	-8.61485e-05	-2.50437e-05	-0.000125251	-0.000118899	-8.06862e-05	-1.95814e-05	-0.000119789	-0.000113437	-4.58013e-05
22	-1.73566e-05	5.06106e-05	-4.88508e-05	-5.10054e-05	4.89749e-05	0.000116942	1.74806e-05	1.5326e-05	-5.38586e-05	1.41086e-05	-8.53528e-05	-8.75074e-05	-5.12511e-05	1.67161e-05	-8.27453e-05	-8.48999e-05	4.61818e-05	0.000114149	1.46875e-05	1.2533e-05	0.000112513	0.00018048	8.1019e-05	7.88644e-05	9.67978e-06	7.7647e-05	-2.18145e-05	-2.39691e-05	1.22873e-05	8.02545e-05	-1.92069e-05	-2.13615e-05	-5.50546e-05	1.29126e-05	-8.65489e-05	-8.87035e-05	1.12768e-05	7.9244e-05	-2.02174e-05	-2.2372e-05	-9.15566e-05	-2.35895e-05	-0.000123051	-0.000125205	-8.89491e-05	-2.09819e-05	-0.000120443	-0.000122598	-4.98186e-05
23	2.16452e-06	6.88269e-05	-4.94882e-05	-3.80041e-05	7.41829e-05	0.000140845	2.25302e-05	3.40142e-05	-4.06571e-05	2.60053e-05	-9.23098e-05	-8.08258e-05	-3.37082e-05	3.29542e-05	-8.53609e-05	-7.38768e-05	7.32668e-05	0.000139929	2.1614e-05	3.30981e-05	0.000145285	0.000211948	9.36324e-05	0.000105116	3.04451e-05	9.71075e-05	-2.12076e-05	-9.72353e-06	3.73941e-05	0.000104056	-1.42587e-05	-2.77459e-06	-4.39388e-05	2.27236e-05	-9.55916e-05	-8.41075e-05	2.80795e-05	9.47419e-05	-2.35732e-05	-1.20891e-05	-8.67605e-05	-2.00981e-05	-0.000138413	-0.000126929	-7.98115e-05	-1.31491e-05	-0.000131464	-0.00011998	-3.27453e-05
24	1.1896e-05	7.8668e-05	-4.13419e-05	-2.54461e-05	7.29587e-05	0.000139731	1.97207e-05	3.56166e-05	-4.23448e-05	2.44272e-05	-9.55827e-05	-7.96869e-05	-2.78431e-05	3.89289e-05	-8.1081e-05	-6.51851e-05	7.47071e-05	0.000141479	2.14692e-05	3.73651e-05	0.00013577	0.000202542	8.25319e-05	9.84278e-05	2.04663e-05	8.72383e-05	-3.27716e-05	-1.68757e-05	3.49681e-05	0.00010174	-1.82699e-05	-2.37396e-06	-3.67986e-05	2.99734e-05	-9.00365e-05	-7.41406e-05	2.42641e-05	9.10361e-05	-2.89738e-05	-1.30779e-05	-9.10394e-05	-2.42674e-05	-0.000144277	-0.000128381	-7.65376e-05	-9.76565e-06	-0.000129776	-0.00011388	-2.66749e-05
25	5.28253e-06	6.5493e-05	-4.15617e-05	-3.07652e-05	6.96913e-05	0.000129902	2.28471e-05	3.36437e-05	-4.46405e-05	1.557e-05	-9.14847e-05	-8.06882e-05	-2.75543e-05	3.26562e-05	-7.43985e-05	-6.36019e-05	6.6839e-05	0.000127049	1.99948e-05	3.07913e-05	0.000131248	0.000191458	8.44036e-05	9.52001e-05	1.6916e-05	7.71264e-05	-2.99282e-05	-1.91317e-05	3.40022e-05	9.42127e-05	-1.2842e-05	-2.04548e-06	-4.72298e-05	1.29807e-05	-9.4074e-05	-8.32775e-05	1.7179e-05	7.73895e-05	-2.96652e-05	-1.88687e-05	-9.71529e-05	-3.69424e-05	-0.000143997	-0.000133201	-8.00666e-05	-1.98561e-05	-0.000126911	-0.000116114	-2.72669e-05
26	1.29587e-05	8.1324e-05	-3.34903e-05	-2.80054e-05	7.61934e-05	0.000144559	2.97444e-05	3.52293e-05	-3.39011e-05	3.44642e-05	-8.03501e-05	-7.48652e-05	-3.02544e-05	3.81109e-05	-7.67034e-05	-7.12185e-05	7.77448e-05	0.00014611	3.12958e-05	3.67807e-05	0.000140979	0.000209345	9.45305e-05	0.000100015	3.0885e-05	9.92503e-05	-1.5564e-05	-1.00791e-05	3.45317e-05	0.000102897	-1.19173e-05	-6.43238e-06	-3.57119e-05	3.26534e-05	-8.21609e-05	-7.6676e-05	2.75228e-05	9.58881e-05	-1.89262e-05	-1.34413e-05	-8.25717e-05	-1.42064e-05	-0.000129021	-0.000123536	-7.8925e-05	-1.05597e-05	-0.000125374	-0.000119889	-2.87027e-05
27	1.12516e-05	7.90571e-05	-4.18148e-05	-2.71478e-05	8.09888e-05	0.000148794	2.79225e-05	4.25895e-05	-4.01535e-05	2.7652e-05	-9.32198e-05	-7.85528e-05	-2.7621e-05	4.01845e-05	-8.06874e-05	-6.60204e-05	7.82364e-05	0.000146042	2.517e-05	3.9837e-05	0.000147974	0.000215779	9.49072e-05	0.000109574	2.68313e-05	9.46368e-05	-2.6235e-05	-1.1568e-05	3.93638e-05	0.000107169	-1.37026e-05	9.64417e-07	-4.12537e-05	2.65518e-05	-9.43201e-05	-7.96531e-05	2.84835e-05	9.6289e-05	-2.45828e-05	-9.91583e-06	-9.26588e-05	-2.48533e-05	-0.000145725	-0.000131058	-8.01263e-05	-1.23208e-05	-0.000133193	-0.000118526	-3.3016e-05
28	3.16701e-05	8.98803e-05	-2.07253e-05	-1.88568e-05	9.0367e-05	0.000148577	3.79715e-05	3.984e-05	-2.21586e-05	3.60516e-05	-7.45541e-05	-7.26855e-05	-1.88352e-05	3.9375e-05	-7.12306e-05	-6.93621e-05	9.05796e-05	0.00014879	3.81841e-05	4.00526e-05	0.000149276	0.000207487	9.68809e-05	9.87494e-05	3.67508e-05	9.4961e-05	-1.56447e-05	-1.37761e-05	4.00743e-05	9.82844e-05	-1.23212e-05	-1.04527e-05	-2.27632e-05	3.5447e-05	-7.51587e-05	-7.32901e-05	3.59336e-05	9.41438e-05	-1.64618e-05	-1.45933e-05	-7.65919e-05	-1.83818e-05	-0.000128987	-0.000127119	-7.32685e-05	-1.50583e-05	-0.000125664	-0.000123795	-1.91933e-05
29	1.31037e-05	7.19911e-05	-3.45333e-05	-2.9656e-05	7.12187e-05	0.000130106	2.35818e-05	2.84591e-05	-3.00064e-05	2.88811e-05	-7.76433e-05	-7.2766e-05	-2.84952e-05	3.03923e-05	-7.61321e-05	-7.12548e-05	7.41738e-05	0.000133061	2.65369e-05	3.14142e-05	0.000132289	0.000191176	8.46519e-05	8.95292e-05	3.10637e-05	8.99512e-05	-1.65732e-05	-1.16959e-05	3.2575e-05	9.14625e-05	-1.50619e-05	-1.01846e-05	-3.10005e-05	2.7887e-05	-7.86374e-05	-7.37601e-05	2.71146e-05	8.6002e-05	-2.05224e-05	-1.56451e-05	-7.41106e-05	-1.52231e-05	-0.000121747	-0.00011687	-7.25993e-05	-1.37118e-05	-0.000120236	-0.000115359	-2.66008e-05
30	4.21899e-06	7.21632e-05	-4.22139e-05	-3.7495e-05	6.98998e-05	0.000137844	2.34669e-05	2.81858e-05	-4.55158e-05	2.24284e-05	-9.19487e-05	-8.72298e-05	-3.89311e-05	2.9013e-05	-8.53641e-05	-8.06452e-05	7.33039e-05	0.000141248	2.6871e-05	3.15899e-05	0.000138985	0.000206929	9.25518e-05	9.72707e-05	2.35691e-05	9.15133e-05	-2.28638e-05	-1.81449e-05	3.01538e-05	9.80979e-05	-1.62792e-05	-1.15602e-05	-3.78038e-05	3.01404e-05	-8.42367e-05	-7.95178e-05	2.7877e-05	9.58212e-05	-1.85559e-05	-1.3837e-05	-8.75386e-05	-1.95944e-05	-0.000133972	-0.000129253	-8.09539e-05	-1.30098e-05	-0.000127387	-0.000122668	-3.60968e-05
31	2.21776e-05	8.28161e-05	-3.07949e-05	-1.81801e-05	8.57214e-05	0.00014636	3.27488e-05	4.53637e-05	-2.86119e-05	3.20266e-05	-8.15844e-05	-6.89696e-05	-1.58497e-05	4.47888e-05	-6.88222e-05	-5.62073e-05	7.94605e-05	0.000140099	2.64879e-05	3.91028e-05	0.000143004	0.000203643	9.00317e-05	0.000102647	2.8671e-05	8.93095e-05	-2.43016e-05	-1.16867e-05	4.14332e-05	0.000102072	-1.15394e-05	1.07552e-06	-3.28722e-05	2.77663e-05	-8.58448e-05	-7.32299e-05	3.06715e-05	9.131e-05	-2.2301e-05	-9.68616e-06	-8.36617e-05	-2.30233e-05	-0.000136634	-0.000124019	-7.08995e-05	-1.0261e-05	-0.000123872	-0.000111257	-2.09064e-05
32	4.77359e-06	7.28477e-05	-4.17137e-05	-2.64422e-05	7.00913e-05	0.000138165	2.3604e-05	3.88756e-05	-4.24784e-05	2.55957e-05	-8.89657e-05	-7.36942e-05	-3.06691e-05	3.7405e-05	-7.71564e-05	-6.18848e-05	7.26089e-05	0.000140683	2.61216e-05	4.13931e-05	0.000137927	0.000206001	9.14393e-05	0.000106711	2.53569e-05	9.3431e-05	-2.11304e-05	-5.85889e-06	3.71662e-05	0.00010524	-9.32108e-06	5.95047e-06	-4.37659e-05	2.43082e-05	-9.02533e-05	-7.49817e-05	2.15518e-05	8.96259e-05	-2.49355e-05	-9.66398e-06	-9.1018e-05	-2.29439e-05	-0.000137505	-0.000122234	-7.92086e-05	-1.11345e-05	-0.000125696	-0.000110424	-2.91484e-05
33	-8.42291e-06	6.83917e-05	-4.68088e-05	-4.06831e-05	7.10622e-05	0.000147877	3.26763e-05	3.8802e-05	-4.84939e-05	2.83207e-05	-8.68798e-05	-8.07541e-05	-3.6747e-05	4.00676e-05	-7.51328e-05	-6.90071e-05	6.91322e-05	0.000145947	3.07463e-05	3.6872e-05	0.000148617	0.000225432	0.000110231	0.000116357	2.90612e-05	0.000105876	-9.32472e-06	-3.19902e-06	4.08081e-05	0.000117623	2.42223e-06	8.54793e-06	-4.66893e-05	3.01253e-05	-8.50752e-05	-7.89495e-05	3.27958e-05	0.00010961	-5.59008e-06	5.35619e-07	-8.67603e-05	-9.9457e-06	-0.000125146	-0.00011902	-7.50134e-05	1.80124e-06	-0.000113399	-0.000107274	-3.73957e-05
34	9.41067e-06	6.27326e-05	-3.59635e-05	-2.47499e-05	6.47267e-05	0.000118049	1.93525e-05	3.05661e-05	-3.47765e-05	1.85454e-05	-8.01506e-05	-6.89371e-05	-2.74646e-05	2.58573e-05	-7.28388e-05	-6.16252e-05	6.80813e-05	0.000121403	2.27071e-05	3.39207e-05	0.000123397	0.000176719	7.80231e-05	8.92367e-05	2.38941e-05	7.7216e-05	-2.148e-05	-1.02665e-05	3.1206e-05	8.45279e-05	-1.41682e-05	-2.95461e-06	-3.4761e-05	1.85609e-05	-8.01351e-05	-6.89216e-05	2.0555e-05	7.38769e-05	-2.48192e-05	-1.36056e-05	-7.89482e-05	-2.56263e-05	-0.000124322	-0.000113109	-7.16363e-05	-1.83144e-05	-0.00011701	-0.000105797	-2.54201e-05
35	2.59977e-06	6.68479e-05	-4.07129e-05	-3.16536e-05	6.40731e-05	0.000128321	2.07605e-05	2.98197e-05	-4.23828e-05	2.18654e-05	-8.56954e-05	-7.66362e-05	-2.87787e-05	3.54694e-05	-7.20914e-05	-6.30321e-05	6.49445e-05	0.000129193	2.16319e-05	3.06911e-05	0.000126418	0.000190666	8.31052e-05	9.21645e-05	1.9962e-05	8.42102e-05	-2.33506e-05	-1.42914e-05	3.3566e-05	9.78142e-05	-9.74659e-06	-6.87372e-07	-4.20669e-05	2.21812e-05	-8.53796e-05	-7.63204e-05	1.94064e-05	8.36545e-05	-2.39062e-05	-1.4847e-05	-8.70495e-05	-2.28013e-05	-0.000130362	-0.000121303	-7.34455e-05	-9.19729e-06	-0.000116758	-0.000107699	-2.85621e-05
36	2.01861e-06	6.61707e-05	-3.4549e-05	-3.41447e-05	6.81588e-05	0.000132311	3.15912e-05	3.19955e-05	-3.38447e-05	3.03074e-05	-7.04123e-05	-7.0008e-05	-3.18041e-05	3.2348e-05	-6.83718e-05	-6.79675e-05	6.5316e-05	0.000129468	2.87484e-05	2.91526e-05	0.000131456	0.000195608	9.48886e-05	9.52929e-05	2.94527e-05	9.36048e-05	-7.11494e-06	-6.71066e-06	3.14932e-05	9.56453e-05	-5.0744e-06	-4.67012e-06	-3.57456e-05	2.84065e-05	-7.23132e-05	-7.1909e-05	3.03946e-05	9.45467e-05	-6.173e-06	-5.76872e-06	-7.16089e-05	-7.45681e-06	-0.000108177	-0.000107772	-6.95684e-05	-5.41627e-06	-0.000106136	-0.000105732	-3.11163e-05
37	1.32968e-05	7.342e-05	-3.07739e-05	-2.48938e-05	7.40701e-05	0.000134193	2.99994e-05	3.58795e-05	-3.0091e-05	3.00322e-05	-7.41616e-05	-6.82816e-05	-2.82686e-05	3.18547e-05	-7.23392e-05	-6.64591e-05	7.40297e-05	0.000134153	2.9959e-05	3.58391e-05	0.000134803	0.000194926	9.07323e-05	9.66124e-05	3.06419e-05	9.07651e-05	-1.34287e-05	-7.54867e-06	3.24643e-05	9.25875e-05	-1.16063e-05	-5.72625e-06	-2.80018e-05	3.21214e-05	-7.20724e-05	-6.61924e-05	3.27715e-05	9.28947e-05	-1.12991e-05	-5.41907e-06	-7.13895e-05	-1.12663e-05	-0.00011546	-0.00010958	-6.95671e-05	-9.44389e-06	-0.000113638	-0.000107758	-2.8462e-05
38	3.81939e-05	8.77789e-05	-9.94126e-06	-1.18734e-05	8.54674e-05	0.000135052	3.73323e-05	3.54001e-05	-9.47029e-06	4.01147e-05	-5.76055e-05	-5.95376e-05	-7.15853e-06	4.24265e-05	-5.52937e-05	-5.72259e-05	8.86208e-05	0.000138206	4.04857e-05	3.85535e-05	0.000135894	0.000185479	8.77592e-05	8.5827e-05	4.09566e-05	9.05416e-05	-7.17857e-06	-9.1107e-06	4.32684e-05	9.28534e-05	-4.86681e-06	-6.79894e-06	-1.12539e-05	3.83311e-05	-5.93891e-05	-6.13213e-05	3.60196e-05	8.56046e-05	-1.21156e-05	-1.40477e-05	-5.89182e-05	-9.33314e-06	-0.000107053	-0.000108985	-5.66064e-05	-7.02138e-06	-0.000104742	-0.000106674	-4.79773e-06
39	5.71054e-06	7.46684e-05	-3.72988e-05	-2.57358e-05	7.42027e-05	0.000143161	3.11933e-05	4.27564e-05	-3.75004e-05	3.14575e-05	-8.05098e-05	-6.89468e-05	-2.96928e-05	3.92651e-05	-7.27022e-05	-6.11391e-05	6.66043e-05	0.000135562	2.3595e-05	3.5158e-05	0.000135096	0.000204054	9.20871e-05	0.00010365	2.33934e-05	9.23513e-05	-1.9616e-05	-8.05296e-06	3.1201e-05	0.000100159	-1.18084e-05	-2.4533e-07	-3.9051e-05	2.99069e-05	-8.20604e-05	-7.04974e-05	2.94411e-05	9.8399e-05	-1.35682e-05	-2.0052e-06	-8.2262e-05	-1.33041e-05	-0.000125271	-0.000113708	-7.44543e-05	-5.49644e-06	-0.000117464	-0.000105901	-3.38672e-05
40	1.53972e-05	7.35637e-05	-3.30954e-05	-2.54778e-05	7.50159e-05	0.000133182	2.65233e-05	3.41409e-05	-3.31913e-05	2.49751e-05	-8.16839e-05	-7.40663e-05	-2.67948e-05	3.13717e-05	-7.52874e-05	-6.76698e-05	8.18204e-05	0.000139987	3.33278e-05	4.09454e-05	0.000141439	0.000199606	9.29465e-05	0.000100564	3.32319e-05	9.13983e-05	-1.52607e-05	-7.64314e-06	3.96284e-05	9.77949e-05	-8.86416e-06	-1.24656e-06	-2.57671e-05	3.23994e-05	-7.42597e-05	-6.66421e-05	3.38516e-05	9.20181e-05	-1.4641e-05	-7.02341e-06	-7.43556e-05	-1.61892e-05	-0.000122848	-0.000115231	-6.79591e-05	-9.79261e-06	-0.000116452	-0.000108834	-2.39882e-05
41	3.45411e-05	8.67613e-05	-1.76252e-05	-1.05265e-05	8.79811e-05	0.000140201	3.58148e-05	4.29135e-05	-1.77906e-05	3.44296e-05	-6.99569e-05	-6.28583e-05	-8.84049e-06	4.33797e-05	-6.10068e-05	-5.39081e-05	8.58016e-05	0.000138022	3.36353e-05	4.0734e-05	0.000139242	0.000191462	8.70753e-05	9.4174e-05	3.34699e-05	8.56901e-05	-1.86964e-05	-1.15977e-05	4.242e-05	9.46402e-05	-9.74631e-06	-2.64762e-06	-2.50394e-05	2.71808e-05	-7.72057e-05	-7.0107e-05	2.84006e-05	8.06208e-05	-2.37657e-05	-1.6667e-05	-7.73711e-05	-2.51509e-05	-0.000129537	-0.000122439	-6.8421e-05	-1.62008e-05	-0.000120587	-0.000113489	-1.28251e-05
42	3.22138e-05	7.89343e-05	-1.41938e-05	-9.00571e-06	7.80506e-05	0.000124771	3.16429e-05	3.6831e-05	-1.41293e-05	3.25912e-05	-6.05369e-05	-5.53489e-05	-9.35657e-06	3.73639e-05	-5.57642e-05	-5.05761e-05	7.75518e-05	0.000124272	3.11442e-05	3.63322e-05	0.000123389	0.000170109	7.69809e-05	8.2169e-05	3.12086e-05	7.79291e-05	-1.5199e-05	-1.00109e-05	3.59814e-05	8.27018e-05	-1.04262e-05	-5.23817e-06	-1.35858e-05	3.31347e-05	-5.99934e-05	-5.48053e-05	3.22509e-05	7.89714e-05	-1.41567e-05	-8.96861e-06	-5.9929e-05	-1.32085e-05	-0.000106337	-0.000101148	-5.51562e-05	-8.43573e-06	-0.000101564	-9.63757e-05	-6.83289e-06
43	2.85185e-05	8.01729e-05	-1.80228e-05	-2.04908e-05	8.19673e-05	0.000133622	3.5426e-05	3.29579e-05	-1.71843e-05	3.44701e-05	-6.37256e-05	-6.61937e-05	-1.6795e-05	3.48595e-05	-6.33363e-05	-6.58043e-05	8.43322e-05	0.000135987	3.77909e-05	3.53229e-05	0.000137781	0.000189435	9.12397e-05	8.87717e-05	3.86294e-05	9.02838e-05	-7.91189e-06	-1.03799e-05	3.90188e-05	9.06732e-05	-7.52252e-06	-9.99057e-06	-1.35923e-05	3.80621e-05	-6.01336e-05	-6.26017e-05	3.98564e-05	9.15108e-05	-6.68486e-06	-9.15291e-06	-5.92952e-05	-7.64075e-06	-0.000105836	-0.000108305	-5.89058e-05	-7.25139e-06	-0.000105447	-0.000107915	-1.35693e-05
44	3.41188e-05	8.90191e-05	-3.29896e-06	-8.26824e-06	8.77835e-05	0.000142684	5.03657e-05	4.53965e-05	-4.29042e-06	5.06099e-05	-4.17082e-05	-4.66774e-05	-1.27688e-05	4.21315e-05	-5.01865e-05	-5.51558e-05	8.77891e-05	0.000142689	5.03714e-05	4.54021e-05	0.000141454	0.000196354	0.000104036	9.90668e-05	4.93799e-05	0.00010428	1.19622e-05	6.99289e-06	4.09016e-05	9.58019e-05	3.4838e-06	-1.48548e-06	-4.00071e-06	5.08996e-05	-4.14185e-05	-4.63877e-05	4.9664e-05	0.000104564	1.22462e-05	7.27697e-06	-4.24099e-05	1.24904e-05	-7.98277e-05	-8.4797e-05	-5.08883e-05	4.01201e-06	-8.8306e-05	-9.32753e-05	-1.6007e-05
45	2.23107e-05	8.49034e-05	-2.42375e-05	-1.85015e-05	8.58137e-05	0.000148406	3.92655e-05	4.50016e-05	-2.10645e-05	4.15283e-05	-6.76127e-05	-6.18766e-05	-1.49293e-05	4.76634e-05	-6.14775e-05	-5.57415e-05	8.56496e-05	0.000148242	3.91014e-05	4.48374e-05	0.000149153	0.000211745	0.000102604	0.00010834	4.22744e-05	0.000104867	-4.27375e-06	1.46231e-06	4.84096e-05	0.000111002	1.86137e-06	7.59743e-06	-2.33509e-05	3.92419e-05	-6.98991e-05	-6.4163e-05	4.01521e-05	0.000102745	-6.39605e-06	-6.59989e-07	-6.6726e-05	-4.13324e-06	-0.000113274	-0.000107538	-6.05909e-05	2.00188e-06	-0.000107139	-0.000101403	-1.41062e-05
46	4.87576e-05	9.03722e-05	-1.78796e-06	-4.61817e-06	9.0492e-05	0.000132107	3.99465e-05	3.71163e-05	-3.4413e-06	3.81733e-05	-5.39869e-05	-5.68171e-05	-5.42342e-06	3.61912e-05	-5.5969e-05	-5.87992e-05	9.3748e-05	0.000135363	4.32025e-05	4.03723e-05	0.000135482	0.000177097	8.49369e-05	8.21067e-05	4.15491e-05	8.31638e-05	-8.99641e-06	-1.18266e-05	3.9567e-05	8.11817e-05	-1.09785e-05	-1.38087e-05	1.35732e-06	4.2972e-05	-4.91882e-05	-5.20184e-05	4.30918e-05	8.47064e-05	-7.45378e-06	-1.0284e-05	-5.08416e-05	-9.22694e-06	-0.000101387	-0.000104217	-5.28237e-05	-1.12091e-05	-0.000103369	-0.000106199	-2.50294e-06
47	4.06309e-05	9.01271e-05	-5.18437e-06	-7.87334e-06	8.83903e-05	0.000137886	4.2575e-05	3.9886e-05	-5.74318e-06	4.37529e-05	-5.15585e-05	-5.42475e-05	-7.69241e-06	4.18037e-05	-5.35077e-05	-5.61967e-05	8.57428e-05	0.000135239	3.99275e-05	3.72385e-05	0.000133502	0.000182998	8.76868e-05	8.49978e-05	3.93687e-05	8.88648e-05	-6.44664e-06	-9.13562e-06	3.74194e-05	8.69156e-05	-8.39587e-06	-1.10848e-05	-9.98835e-06	3.95078e-05	-5.58037e-05	-5.84926e-05	3.7771e-05	8.72671e-05	-8.04432e-06	-1.07333e-05	-5.63625e-05	-6.86635e-06	-0.000102178	-0.000104867	-5.83117e-05	-8.81558e-06	-0.000104127	-0.000106816	-9.50479e-06
48	2.45357e-05	6.96554e-05	-2.22469e-05	-1.79524e-05	7.04094e-05	0.000115529	2.36269e-05	2.79213e-05	-2.45641e-05	2.05556e-05	-7.13466e-05	-6.70522e-05	-2.00544e-05	2.50653e-05	-6.68369e-05	-6.25425e-05	7.16576e-05	0.000116777	2.48751e-05	2.91695e-05	0.000117531	0.000162651	7.07488e-05	7.50433e-05	2.25579e-05	6.76776e-05	-2.42247e-05	-1.99302e-05	2.70676e-05	7.21873e-05	-1.9715e-05	-1.54205e-05	-2.18172e-05	2.33025e-05	-6.85997e-05	-6.43053e-05	2.40566e-05	6.91763e-05	-2.2726e-05	-1.84315e-05	-7.09169e-05	-2.57972e-05	-0.000117699	-0.000113405	-6.64072e-05	-2.12875e-05	-0.00011319	-0.000108895	-1.86488e-05
49	3.64508e-05	8.29666e-05	-7.62783e-06	-1.88367e-06	7.87283e-05	0.000125244	3.46497e-05	4.03938e-05	-6.8632e-06	3.96526e-05	-5.09418e-05	-4.51977e-05	-3.2513e-06	4.32645e-05	-4.73299e-05	-4.15858e-05	7.79945e-05	0.00012451	3.39158e-05	3.966e-05	0.000120272	0.000166788	7.61933e-05	8.19375e-05	3.46805e-05	8.11963e-05	-9.39816e-06	-3.654e-06	3.82924e-05	8.48082e-05	-5.78626e-06	-4.20992e-08	-8.79018e-06	3.77256e-05	-5.28688e-05	-4.71246e-05	3.34873e-05	8.00031e-05	-1.05913e-05	-4.84716e-06	-5.21042e-05	-5.58835e-06	-9.61828e-05	-9.04386e-05	-4.84923e-05	-1.97645e-06	-9.25709e-05	-8.68267e-05	-4.11074e-06
50	2.90506e-05	8.02468e-05	-1.37679e-05	-1.29693e-05	8.35709e-05	0.000134767	4.07523e-05	4.15509e-05	-1.24478e-05	3.87484e-05	-5.52663e-05	-5.44677e-05	-1.02969e-05	4.08992e-05	-5.31155e-05	-5.23168e-05	8.06716e-05	0.000131868	3.7853e-05	3.86516e-05	0.000135192	0.000186388	9.23732e-05	9.31719e-05	3.91732e-05	9.03693e-05	-3.64538e-06	-2.84677e-06	4.1324e-05	9.25202e-05	-1.49454e-06	-6.95925e-07	-1.34528e-05	3.77434e-05	-5.62713e-05	-5.54727e-05	4.10674e-05	9.22636e-05	-1.75111e-06	-9.52495e-07	-5.49512e-05	-3.75502e-06	-9.77697e-05	-9.69711e-05	-5.28003e-05	-1.60418e-06	-9.56189e-05	-9.48203e-05	-1.22467e-05
51	2.52914e-05	8.05203e-05	-1.88663e-05	-1.49944e-05	7.85655e-05	0.000133794	3.44078e-05	3.82796e-05	-1.84805e-05	3.67484e-05	-6.26383e-05	-5.87664e-05	-1.26307e-05	4.25982e-05	-5.67884e-05	-5.29165e-05	8.16538e-05	0.000136883	3.74961e-05	4.1368e-05	0.000134928	0.000190157	9.07702e-05	9.4642e-05	3.78819e-05	9.31108e-05	-6.27585e-06	-2.40398e-06	4.37318e-05	9.89607e-05	-4.25984e-07	3.44588e-06	-1.51068e-05	4.01221e-05	-5.92645e-05	-5.53927e-05	3.81673e-05	9.33962e-05	-5.99045e-06	-2.11859e-06	-5.88787e-05	-3.64984e-06	-0.000103036	-9.91646e-05	-5.30289e-05	2.20003e-06	-9.71866e-05	-9.33147e-05	-1.0661e-05
52	3.40973e-05	7.78021e-05	-1.09597e-05	-1.33538e-05	8.33072e-05	0.000127012	3.82502e-05	3.58562e-05	-9.02414e-06	3.46807e-05	-5.40811e-05	-5.64752e-05	-1.50961e-05	2.86088e-05	-6.01531e-05	-6.25471e-05	8.15122e-05	0.000125217	3.64552e-05	3.40612e-05	0.000130722	0.000174427	8.56652e-05	8.32712e-05	3.83908e-05	8.20956e-05	-6.6662e-06	-9.06022e-06	3.23189e-05	7.60237e-05	-1.27381e-05	-1.51321e-05	-1.36026e-05	3.01022e-05	-5.86596e-05	-6.10536e-05	3.56074e-05	7.93122e-05	-9.44962e-06	-1.18436e-05	-5.6724e-05	-1.30192e-05	-0.000101781	-0.000104175	-6.27959e-05	-1.90911e-05	-0.000107853	-0.000110247	-1.16914e-05
53	2.55735e-05	7.93343e-05	-1.54027e-05	-5.31769e-06	7.4601e-05	0.000128362	3.36247e-05	4.37098e-05	-1.77473e-05	3.60135e-05	-5.87235e-05	-4.86385e-05	-6.12739e-06	4.76334e-05	-4.71036e-05	-3.70186e-05	7.20778e-05	0.000125839	3.11015e-05	4.11866e-05	0.000121105	0.000174866	8.0129e-05	9.0214e-05	2.8757e-05	8.25177e-05	-1.22193e-05	-2.13424e-06	4.03769e-05	9.41376e-05	-5.99388e-07	9.48565e-06	-1.57733e-05	3.79874e-05	-5.67496e-05	-4.66646e-05	3.32541e-05	8.70149e-05	-7.72215e-06	2.36288e-06	-5.90941e-05	-5.33338e-06	-0.00010007	-8.99854e-05	-4.74743e-05	6.28651e-06	-8.84505e-05	-7.83655e-05	-1.21129e-05
54	2.04284e-05	7.46125e-05	-2.59463e-05	-1.23316e-05	7.6915e-05	0.000131099	3.05403e-05	4.4155e-05	-2.37184e-05	3.04658e-05	-7.00931e-05	-5.64784e-05	-1.02172e-05	4.39669e-05	-5.65919e-05	-4.29772e-05	7.88977e-05	0.000133082	3.2523e-05	4.61377e-05	0.000135384	0.000189568	8.90096e-05	0.000102624	3.47509e-05	8.89351e-05	-1.16238e-05	1.99089e-06	4.8252e-05	0.000102436	1.87736e-06	1.5492e-05	-2.05314e-05	3.36528e-05	-6.6906e-05	-5.32914e-05	3.59553e-05	9.01394e-05	-1.04194e-05	3.19527e-06	-6.46781e-05	-1.0494e-05	-0.000111053	-9.74381e-05	-5.1177e-05	3.00719e-06	-9.75516e-05	-8.3937e-05	-9.63167e-06
55	4.2586e-05	9.27688e-05	-4.70256e-06	-1.76599e-06	9.18658e-05	0.000142049	4.45773e-05	4.75138e-05	-8.70425e-06	4.14785e-05	-5.59928e-05	-5.30562e-05	-3.08099e-06	4.71018e-05	-5.03695e-05	-4.7433e-05	9.36215e-05	0.000143804	4.63329e-05	4.92695e-05	0.000142901	0.000193084	9.56127e-05	9.85493e-05	4.23312e-05	9.2514e-05	-4.95736e-06	-2.0208e-06	4.79545e-05	9.81373e-05	6.65906e-07	3.60247e-06	-1.08099e-05	3.93729e-05	-5.80985e-05	-5.51619e-05	3.84699e-05	8.86527e-05	-8.81864e-06	-5.88208e-06	-6.21002e-05	-1.19174e-05	-0.000109389	-0.000106452	-5.64769e-05	-6.2941e-06	-0.000103765	-0.000100829	6.53879e-08
56	3.50231e-05	8.3004e-05	-5.9467e-06	-4.89004e-06	8.02439e-05	0.000128225	3.92741e-05	4.03307e-05	-3.73364e-06	4.42472e-05	-4.47035e-05	-4.36468e-05	-6.71866e-06	4.12622e-05	-4.76885e-05	-4.66318e-05	7.78227e-05	0.000125804	3.68528e-05	3.79095e-05	0.000123043	0.000171024	8.20736e-05	8.31303e-05	3.90659e-05	8.70468e-05	-1.90391e-06	-8.47247e-07	3.60809e-05	8.40617e-05	-4.88892e-06	-3.83226e-06	-5.68154e-06	4.22993e-05	-4.66514e-05	-4.55947e-05	3.95392e-05	8.75201e-05	-1.43057e-06	-3.73911e-07	-4.44383e-05	3.54256e-06	-8.54081e-05	-8.43514e-05	-4.74233e-05	5.57541e-07	-8.83931e-05	-8.73365e-05	-8.44051e-06
57	2.61686e-05	8.49805e-05	-1.57884e-05	-1.76694e-05	8.55659e-05	0.000144378	4.36089e-05	4.17279e-05	-1.65082e-05	4.23038e-05	-5.84652e-05	-6.03462e-05	-1.69095e-05	4.19024e-05	-5.88666e-05	-6.07476e-05	8.50145e-05	0.000143826	4.30575e-05	4.11765e-05	0.000144412	0.000203224	0.000102455	0.000100574	4.23377e-05	0.00010115	3.80714e-07	-1.50028e-06	4.19364e-05	0.000100748	-2.06681e-08	-1.90166e-06	-1.4386e-05	4.44259e-05	-5.6343e-05	-5.8224e-05	4.50114e-05	0.000103823	3.05433e-06	1.17333e-06	-5.70627e-05	1.7492e-06	-9.90198e-05	-0.000100901	-5.74641e-05	1.34782e-06	-9.94212e-05	-0.000101302	-1.48771e-05
58	4.69016e-05	8.85181e-05	1.20548e-06	-5.53435e-06	8.92619e-05	0.000130878	4.35658e-05	3.6826e-05	3.04545e-06	4.4662e-05	-4.26506e-05	-4.93905e-05	-5.61522e-06	3.60013e-05	-5.13113e-05	-5.80511e-05	9.25422e-05	0.000134159	4.68461e-05	4.01063e-05	0.000134903	0.000176519	8.92065e-05	8.24667e-05	4.86861e-05	9.03027e-05	2.99003e-06	-3.7498e-06	4.00254e-05	8.1642e-05	-5.67064e-06	-1.24105e-05	4.06513e-06	4.56817e-05	-4.16309e-05	-4.83708e-05	4.64255e-05	8.8042e-05	7.29398e-07	-6.01043e-06	-3.9791e-05	1.82557e-06	-8.54871e-05	-9.22269e-05	-4.84516e-05	-6.8351e-06	-9.41477e-05	-0.000100888	-6.50747e-06
59	2.81963e-05	8.52787e-05	-1.57025e-05	-1.59446e-05	8.59192e-05	0.000143002	4.20204e-05	4.17783e-05	-1.69972e-05	4.00852e-05	-6.0896e-05	-6.11381e-05	-1.3495e-05	4.35874e-05	-5.73937e-05	-5.76358e-05	8.47169e-05	0.000141799	4.08181e-05	4.0576e-05	0.00014244	0.000199522	9.85411e-05	9.82989e-05	3.95234e-05	9.66058e-05	-4.37536e-06	-4.61747e-06	4.30257e-05	0.000100108	-8.73097e-07	-1.11521e-06	-1.55068e-05	4.15756e-05	-5.94056e-05	-5.96477e-05	4.22161e-05	9.92985e-05	-1.68267e-06	-1.92479e-06	-6.07003e-05	-3.61791e-06	-0.000104599	-0.000104841	-5.71981e-05	-1.15652e-07	-0.000101097	-0.000101339	-1.34166e-05
60	3.49872e-05	8.12541e-05	-6.84863e-06	-7.50345e-06	8.3926e-05	0.000130193	4.20901e-05	4.14353e-05	-5.7878e-06	4.04791e-05	-4.76237e-05	-4.82785e-05	-8.64643e-06	3.76204e-05	-5.04823e-05	-5.11371e-05	8.45514e-05	0.000130818	4.27156e-05	4.20608e-05	0.00013349	0.000179757	9.16544e-05	9.09995e-05	4.37764e-05	9.00433e-05	1.94055e-06	1.28573e-06	4.09178e-05	8.71847e-05	-9.18075e-07	-1.5729e-06	-7.23212e-06	3.90347e-05	-4.9068e-05	-4.97228e-05	4.17067e-05	8.79735e-05	-1.29205e-07	-7.84024e-07	-4.80071e-05	-1.74029e-06	-8.9843e-05	-9.04978e-05	-5.08658e-05	-4.59891e-06	-9.27016e-05	-9.33565e-05	-1.03273e-05
61	4.80015e-05	8.7123e-05	-5.13925e-09	1.2987e-06	8.43837e-05	0.000123505	3.63771e-05	3.76809e-05	2.24088e-07	3.93456e-05	-4.77825e-05	-4.64787e-05	1.49199e-06	4.06135e-05	-4.65146e-05	-4.52108e-05	8.35586e-05	0.00012268	3.5552e-05	3.68558e-05	0.000119941	0.000159062	7.19342e-05	7.3238e-05	3.57812e-05	7.49027e-05	-1.22254e-05	-1.09216e-05	3.70491e-05	7.61706e-05	-1.09575e-05	-9.65368e-06	-2.87651e-06	3.6245e-05	-5.08831e-05	-4.95793e-05	3.35057e-05	7.26272e-05	-1.45009e-05	-1.31971e-05	-5.06539e-05	-1.15324e-05	-9.86605e-05	-9.73567e-05	-4.9386e-05	-1.02645e-05	-9.73926e-05	-9.60888e-05	2.7529e-06
62	8.57702e-06	6.99768e-05	-2.67994e-05	-1.74503e-05	6.73416e-05	0.000128741	3.19651e-05	4.13142e-05	-2.88567e-05	3.2543e-05	-6.42332e-05	-5.48841e-05	-1.69007e-05	4.44991e-05	-5.22771e-05	-4.2928e-05	6.65209e-05	0.000127921	3.11445e-05	4.04936e-05	0.000125285	0.000186685	8.9909e-05	9.92582e-05	2.90872e-05	9.04869e-05	-6.28927e-06	3.05985e-06	4.10433e-05	0.000102443	5.66681e-06	1.50159e-05	-2.83454e-05	3.30543e-05	-6.37219e-05	-5.43727e-05	3.04191e-05	9.18189e-05	-4.95731e-06	4.39181e-06	-6.57792e-05	-4.37941e-06	-0.000101156	-9.18065e-05	-5.38231e-05	7.57667e-06	-8.91995e-05	-7.98504e-05	-2.02195e-05
63	3.22209e-05	8.33353e-05	-1.20876e-05	-7.14721e-06	8.37845e-05	0.000134899	3.9476e-05	4.44164e-05	-1.07547e-05	4.03597e-05	-5.50633e-05	-5.01228e-05	-8.41858e-06	4.26959e-05	-5.27271e-05	-4.77867e-05	7.82432e-05	0.000129358	3.39346e-05	3.88751e-05	0.000129807	0.000180921	8.54982e-05	9.04387e-05	3.52675e-05	8.6382e-05	-9.04099e-06	-4.10056e-06	3.76037e-05	8.87181e-05	-6.70484e-06	-1.76441e-06	-1.16772e-05	3.94373e-05	-5.59857e-05	-5.10453e-05	3.98864e-05	9.10009e-05	-4.42208e-06	5.18346e-07	-5.46528e-05	-3.53835e-06	-9.89613e-05	-9.40209e-05	-5.23166e-05	-1.2022e-06	-9.66252e-05	-9.16847e-05	-7.44358e-06
64	2.74537e-05	7.83055e-05	-1.01192e-05	-4.38406e-06	8.18131e-05	0.000132665	4.42402e-05	4.99753e-05	-1.11285e-05	3.97233e-05	-4.87014e-05	-4.29663e-05	-6.65406e-06	4.41977e-05	-4.4227e-05	-3.84918e-05	8.61961e-05	0.000137048	4.86232e-05	5.43583e-05	0.000140555	0.000191407	0.000102983	0.000108718	4.76139e-05	9.84657e-05	1.0041e-05	1.57761e-05	5.20883e-05	0.00010294	1.45154e-05	2.02506e-05	-9.44015e-06	4.14116e-05	-4.70131e-05	-4.12779e-05	4.49192e-05	9.5771e-05	7.34627e-06	1.30814e-05	-4.80224e-05	2.82939e-06	-8.55953e-05	-7.98602e-05	-4.35479e-05	7.30386e-06	-8.11208e-05	-7.53857e-05	-5.9172e-06
65	4.33527e-05	8.66365e-05	7.18827e-07	1.6047e-07	8.47586e-05	0.000128042	4.21247e-05	4.15664e-05	-9.63076e-07	4.23208e-05	-4.35969e-05	-4.41553e-05	2.03577e-06	4.53196e-05	-4.05981e-05	-4.11564e-05	8.7931e-05	0.000131215	4.52972e-05	4.47388e-05	0.000129337	0.000172621	8.67031e-05	8.61447e-05	4.36153e-05	8.68991e-05	9.81435e-07	4.23078e-07	4.66141e-05	8.9898e-05	3.98028e-06	3.42192e-06	2.85561e-07	4.35694e-05	-4.23483e-05	-4.29066e-05	4.16915e-05	8.49753e-05	-9.42378e-07	-1.50074e-06	-4.40302e-05	-7.46335e-07	-8.6664e-05	-8.72224e-05	-4.10313e-05	2.25251e-06	-8.36652e-05	-8.42235e-05	2.70362e-06
66	3.00514e-05	7.68385e-05	-6.2428e-06	-2.95702e-06	7.78957e-05	0.000124683	4.16016e-05	4.48873e-05	-4.75117e-06	4.2036e-05	-4.10453e-05	-3.77595e-05	-1.37366e-06	4.54135e-05	-3.76678e-05	-3.4382e-05	7.42479e-05	0.000121035	3.79538e-05	4.12395e-05	0.000122092	0.000168879	8.57981e-05	8.90839e-05	3.94454e-05	8.62326e-05	3.15123e-06	6.437e-06	4.28229e-05	8.96101e-05	6.52874e-06	9.81452e-06	-7.75231e-06	3.90349e-05	-4.40465e-05	-4.07607e-05	4.0092e-05	8.68792e-05	3.7979e-06	7.08368e-06	-4.25548e-05	4.23235e-06	-7.8849e-05	-7.55632e-05	-3.91773e-05	7.60987e-06	-7.54715e-05	-7.21857e-05	-5.78896e-06
67	3.07627e-05	8.04321e-05	-7.00316e-06	-3.31463e-06	7.85492e-05	0.000128219	4.07834e-05	4.44719e-05	-4.68521e-06	4.49842e-05	-4.24511e-05	-3.87625e-05	-4.84464e-06	4.48247e-05	-4.26105e-05	-3.8922e-05	7.84607e-05	0.00012813	4.06948e-05	4.43834e-05	0.000126247	0.000175917	8.84814e-05	9.21699e-05	4.30128e-05	9.26821e-05	5.24692e-06	8.93546e-06	4.28534e-05	9.25227e-05	5.08749e-06	8.77603e-06	-6.41076e-06	4.32586e-05	-4.41766e-05	-4.04881e-05	4.13758e-05	9.10451e-05	3.60991e-06	7.29844e-06	-4.18587e-05	7.8107e-06	-7.96245e-05	-7.5936e-05	-4.20181e-05	7.65127e-06	-7.9784e-05	-7.60954e-05	-1.57233e-06
68	2.48544e-05	7.36697e-05	-1.23441e-05	-7.59487e-06	7.6989e-05	0.000125804	3.97905e-05	4.45397e-05	-9.62118e-06	3.91941e-05	-4.68197e-05	-4.20705e-05	-1.09403e-05	3.7875e-05	-4.81388e-05	-4.33896e-05	7.90724e-05	0.000127888	4.18739e-05	4.66231e-05	0.000131207	0.000180022	9.40085e-05	9.87577e-05	4.45968e-05	9.3412e-05	7.39829e-06	1.21475e-05	4.32777e-05	9.20929e-05	6.07921e-06	1.08284e-05	-6.25976e-06	4.25555e-05	-4.34583e-05	-3.87091e-05	4.58748e-05	9.469e-05	8.67629e-06	1.34255e-05	-4.07354e-05	8.07985e-06	-7.79339e-05	-7.31847e-05	-4.20545e-05	6.76077e-06	-7.9253e-05	-7.45038e-05	-7.40654e-06
69	1.8629e-05	7.37868e-05	-1.21735e-05	-1.043e-05	6.819e-05	0.000123348	3.73875e-05	3.9131e-05	-1.95701e-05	3.55877e-05	-5.03726e-05	-4.86292e-05	-6.22149e-06	4.89363e-05	-3.7024e-05	-3.52805e-05	6.64859e-05	0.000121644	3.56834e-05	3.74269e-05	0.000116047	0.000171205	8.52444e-05	8.69878e-05	2.82867e-05	8.34445e-05	-2.51577e-06	-7.7229e-07	4.16354e-05	9.67932e-05	1.08329e-05	1.25764e-05	-2.10526e-05	3.41053e-05	-5.18551e-05	-5.01116e-05	2.85084e-05	8.36662e-05	-2.29408e-06	-5.50599e-07	-5.92517e-05	-4.09389e-06	-9.00542e-05	-8.83107e-05	-4.59031e-05	9.25476e-06	-7.67056e-05	-7.49621e-05	-1.21084e-05
70	9.38343e-06	6.01268e-05	-2.41902e-05	-1.79983e-05	6.62624e-05	0.000117006	3.26888e-05	3.88807e-05	-1.98716e-05	3.08717e-05	-5.34453e-05	-4.72534e-05	-1.55451e-05	3.51983e-05	-4.91187e-05	-4.29268e-05	6.6546e-05	0.000117289	3.29723e-05	3.91643e-05	0.000123425	0.000174168	8.98513e-05	9.60433e-05	3.72909e-05	8.80343e-05	3.71727e-06	9.90921e-06	4.16175e-05	9.23608e-05	8.04383e-06	1.42358e-05	-1.79252e-05	3.28181e-05	-5.14989e-05	-4.53069e-05	3.89538e-05	8.96971e-05	5.38012e-06	1.15721e-05	-4.71803e-05	3.56306e-06	-8.0754e-05	-7.4562e-05	-4.28537e-05	7.88962e-06	-7.64274e-05	-7.02355e-05	-1.41895e-05
71	1.51421e-05	6.99082e-05	-2.21737e-05	-8.23318e-06	6.9989e-05	0.000124755	3.26732e-05	4.66137e-05	-1.97426e-05	3.50235e-05	-5.70584e-05	-4.31179e-05	-9.63809e-06	4.5128e-05	-4.69539e-05	-3.30133e-05	6.76222e-05	0.000122388	3.03065e-05	4.4247e-05	0.000122469	0.000177235	8.51534e-05	9.90939e-05	3.27375e-05	8.75036e-05	-4.57822e-06	9.36229e-06	4.28421e-05	9.76082e-05	5.52632e-06	1.94668e-05	-2.05485e-05	3.42176e-05	-5.78642e-05	-4.39237e-05	3.42984e-05	8.90645e-05	-3.01733e-06	1.09232e-05	-5.54332e-05	-6.67066e-07	-9.27489e-05	-7.88084e-05	-4.53286e-05	9.43747e-06	-8.26444e-05	-6.87039e-05	-9.58542e-06
72	2.0912e-05	7.42731e-05	-1.20889e-05	2.28713e-06	7.01828e-05	0.000123544	3.71819e-05	5.15579e-05	-1.74771e-05	3.58839e-05	-5.0478e-05	-3.6102e-05	8.18643e-07	5.41797e-05	-3.21823e-05	-1.78062e-05	7.39341e-05	0.000127295	4.09332e-05	5.53092e-05	0.000123205	0.000176566	9.02039e-05	0.00010458	3.5545e-05	8.8906e-05	2.54406e-06	1.69201e-05	5.38407e-05	0.000107202	2.08398e-05	3.52158e-05	-1.52814e-05	3.80796e-05	-4.82823e-05	-3.39063e-05	3.39893e-05	8.73504e-05	9.88444e-07	1.53645e-05	-5.36705e-05	-3.09481e-07	-8.66714e-05	-7.22954e-05	-3.53748e-05	1.79863e-05	-6.83757e-05	-5.39997e-05	1.74826e-06
73	2.81368e-05	8.47943e-05	-1.12794e-05	4.44897e-06	8.43197e-05	0.000140977	4.49035e-05	6.06319e-05	-8.90774e-06	4.77498e-05	-4.8324e-05	-3.25955e-05	3.75733e-06	6.04149e-05	-3.56589e-05	-1.99305e-05	8.4969e-05	0.000141626	4.55527e-05	6.12812e-05	0.000141152	0.000197809	0.000101736	0.000117464	4.79244e-05	0.000104582	8.50822e-06	2.42366e-05	6.05895e-05	0.000117247	2.11733e-05	3.69017e-05	-6.70817e-06	4.99493e-05	-4.61244e-05	-3.0396e-05	4.94748e-05	0.000106132	1.00585e-05	2.57869e-05	-4.37527e-05	1.29048e-05	-8.31689e-05	-6.74405e-05	-3.10876e-05	2.55699e-05	-7.05038e-05	-5.47754e-05	5.42835e-06
74	3.01806e-05	8.30245e-05	-2.58878e-06	-1.65203e-06	8.40013e-05	0.000136845	5.12319e-05	5.21687e-05	-2.59336e-06	5.02506e-05	-3.53627e-05	-3.4426e-05	-6.41505e-07	5.22025e-05	-3.34109e-05	-3.24741e-05	8.18769e-05	0.000134721	4.91075e-05	5.00443e-05	0.000135698	0.000188542	0.000102928	0.000103865	4.91029e-05	0.000101947	1.63336e-05	1.72703e-05	5.10548e-05	0.000103899	1.82854e-05	1.92222e-05	-6.88058e-06	4.59634e-05	-3.96499e-05	-3.87132e-05	4.69401e-05	9.97841e-05	1.41708e-05	1.51075e-05	-3.96545e-05	1.31894e-05	-7.24239e-05	-7.14871e-05	-3.77027e-05	1.51413e-05	-7.0472e-05	-6.95353e-05	2.31477e-07
75	3.78489e-05	8.71173e-05	1.16195e-06	2.90284e-06	9.09026e-05	0.000140171	5.42157e-05	5.59566e-05	3.59353e-06	5.28619e-05	-3.30934e-05	-3.13526e-05	6.09975e-06	5.53681e-05	-3.05872e-05	-2.88463e-05	8.80991e-05	0.000137367	5.14121e-05	5.3153e-05	0.000141153	0.000190421	0.000104466	0.000106207	5.38437e-05	0.000103112	1.71567e-05	1.88976e-05	5.63499e-05	0.000105618	1.96629e-05	2.14038e-05	1.32646e-06	5.05948e-05	-3.53605e-05	-3.36196e-05	5.43802e-05	0.000103649	1.76932e-05	1.94341e-05	-3.29289e-05	1.63395e-05	-6.96159e-05	-6.7875e-05	-3.04227e-05	1.88457e-05	-6.71097e-05	-6.53688e-05	1.67639e-07
76	3.69125e-05	9.08732e-05	-4.28381e-06	1.77991e-06	8.99249e-05	0.000143886	4.87286e-05	5.47923e-05	-1.55763e-07	5.3805e-05	-4.13521e-05	-3.52883e-05	2.54641e-06	5.65071e-05	-3.86499e-05	-3.25862e-05	9.34469e-05	0.000147408	5.22506e-05	5.83144e-05	0.000146459	0.00020042	0.000105263	0.000111327	5.63787e-05	0.000110339	1.51824e-05	2.12461e-05	5.90809e-05	0.000113042	1.78846e-05	2.39483e-05	3.6325e-06	5.75932e-05	-3.75638e-05	-3.15001e-05	5.66449e-05	0.000110606	1.54486e-05	2.15124e-05	-3.34357e-05	2.0525e-05	-7.4632e-05	-6.85683e-05	-3.07336e-05	2.32272e-05	-7.19299e-05	-6.58661e-05	9.47509e-06
77	5.52072e-05	0.000101155	1.72836e-05	1.95469e-05	0.000102085	0.000148033	6.41612e-05	6.64245e-05	1.24756e-05	5.84238e-05	-2.54479e-05	-2.31847e-05	1.54163e-05	6.13645e-05	-2.25073e-05	-2.0244e-05	0.000103393	0.000149341	6.54695e-05	6.77327e-05	0.000150271	0.000196219	0.000112347	0.00011461	6.06615e-05	0.00010661	2.27379e-05	2.50012e-05	6.36021e-05	0.00010955	2.56786e-05	2.79419e-05	1.33255e-05	5.92737e-05	-2.45981e-05	-2.23348e-05	6.0203e-05	0.000106151	2.22795e-05	2.45428e-05	-2.94061e-05	1.65421e-05	-6.73296e-05	-6.50664e-05	-2.64654e-05	1.94828e-05	-6.4389e-05	-6.21257e-05	1.42348e-05
78	3.95442e-05	0.000102089	4.36602e-06	2.56582e-06	9.9789e-05	0.000162333	6.46108e-05	6.28106e-05	1.24916e-06	6.37934e-05	-3.39291e-05	-3.57293e-05	2.76864e-06	6.53129e-05	-3.24096e-05	-3.42098e-05	0.000100472	0.000163016	6.52934e-05	6.34932e-05	0.000160716	0.000223261	0.000125538	0.000123738	6.21765e-05	0.000124721	2.69983e-05	2.51981e-05	6.3696e-05	0.00012624	2.85178e-05	2.67176e-05	-2.15352e-07	6.23289e-05	-3.53936e-05	-3.71938e-05	6.00294e-05	0.000122574	2.48512e-05	2.3051e-05	-3.85104e-05	2.40338e-05	-7.36886e-05	-7.54888e-05	-3.69909e-05	2.55533e-05	-7.21692e-05	-7.39694e-05	4.94528e-06
79	5.20954e-05	9.41515e-05	1.00853e-05	5.53739e-06	0.000101609	0.000143666	5.95995e-05	5.50515e-05	1.71349e-05	5.91911e-05	-2.48752e-05	-2.94231e-05	1.36128e-05	5.5669e-05	-2.83972e-05	-3.29452e-05	9.83991e-05	0.000140455	5.63891e-05	5.18411e-05	0.000147913	0.000189969	0.000105903	0.000101355	6.34386e-05	0.000105495	2.14286e-05	1.68807e-05	5.99166e-05	0.000101973	1.79065e-05	1.33586e-05	1.20643e-05	5.41204e-05	-2.99458e-05	-3.44937e-05	6.15784e-05	0.000103635	1.95683e-05	1.50204e-05	-2.28962e-05	1.91599e-05	-6.49063e-05	-6.94542e-05	-2.64183e-05	1.56379e-05	-6.84283e-05	-7.29763e-05	1.18192e-05
80	6.32988e-05	0.000106457	1.78843e-05	2.70302e-05	0.00010582	0.000148978	6.04052e-05	6.95511e-05	1.72433e-05	6.04018e-05	-2.81712e-05	-1.90253e-05	2.27917e-05	6.59503e-05	-2.26228e-05	-1.34769e-05	0.000119494	0.000162652	7.40792e-05	8.32251e-05	0.000162015	0.000205173	0.0001166	0.000125746	7.34382e-05	0.000116597	2.80237e-05	3.71696e-05	7.89866e-05	0.000122145	3.35721e-05	4.2718e-05	3.54277e-05	7.85862e-05	-9.98686e-06	-8.40942e-07	7.79485e-05	0.000121107	3.2534e-05	4.16799e-05	-1.06279e-05	3.25307e-05	-5.60424e-05	-4.68965e-05	-5.07941e-06	3.80791e-05	-5.04939e-05	-4.1348e-05	2.89386e-05
81	7.56619e-05	0.000130711	4.38569e-05	3.32727e-05	0.000121512	0.000176561	8.97074e-05	7.91232e-05	3.21471e-05	8.71961e-05	3.42039e-07	-1.02421e-05	3.45017e-05	8.95508e-05	2.69669e-06	-7.88748e-06	0.000112031	0.00016708	8.02263e-05	6.96421e-05	0.000157882	0.000212931	0.000126077	0.000115493	6.85164e-05	0.000123565	3.67114e-05	2.61272e-05	7.08711e-05	0.00012592	3.90661e-05	2.84819e-05	2.00132e-05	7.50622e-05	-1.17919e-05	-2.2376e-05	6.58636e-05	0.000120913	3.40586e-05	2.34744e-05	-2.35017e-05	3.15473e-05	-5.53067e-05	-6.58909e-05	-2.11471e-05	3.3902e-05	-5.29521e-05	-6.35363e-05	2.67058e-05
82	6.63948e-05	0.000107297	2.10834e-05	9.8426e-06	0.000124388	0.00016529	7.90765e-05	6.78357e-05	3.7735e-05	7.86375e-05	-7.57635e-06	-1.88172e-05	1.99491e-05	6.08516e-05	-2.53622e-05	-3.66031e-05	0.000121862	0.000162765	7.65507e-05	6.53098e-05	0.000179855	0.000220758	0.000134544	0.000123303	9.32023e-05	0.000134105	4.78909e-05	3.66501e-05	7.54164e-05	0.000116319	3.0105e-05	1.88642e-05	3.55028e-05	7.64053e-05	-9.80855e-06	-2.10494e-05	9.34959e-05	0.000134398	4.81846e-05	3.69437e-05	6.84303e-06	4.77455e-05	-3.84683e-05	-4.97092e-05	-1.09429e-05	2.99596e-05	-5.62542e-05	-6.74951e-05	2.64117e-05
83	9.41362e-05	0.000129519	5.26774e-05	4.50055e-05	0.000128595	0.000163977	8.71358e-05	7.9464e-05	4.57904e-05	8.11731e-05	4.33162e-06	-3.34019e-06	3.8968e-05	7.43506e-05	-2.49086e-06	-1.01627e-05	0.000138952	0.000174334	9.74929e-05	8.98211e-05	0.00017341	0.000208793	0.000131951	0.00012428	9.0606e-05	0.000125989	4.91472e-05	4.14754e-05	8.37835e-05	0.000119166	4.23247e-05	3.46529e-05	4.84779e-05	8.38606e-05	7.01904e-06	-6.52766e-07	8.29363e-05	0.000118319	4.14775e-05	3.38057e-05	1.32142e-07	3.55148e-05	-4.13267e-05	-4.89985e-05	-6.69035e-06	2.86923e-05	-4.81492e-05	-5.5821e-05	4.21652e-05
84	0.000112998	0.000147751	6.66671e-05	4.82484e-05	0.000142297	0.00017705	9.59658e-05	7.75471e-05	6.65278e-05	0.000101281	2.01968e-05	1.77809e-06	5.23185e-05	8.70718e-05	5.98749e-06	-1.24312e-05	0.000139119	0.000173872	9.27881e-05	7.43694e-05	0.000168418	0.000203171	0.000122087	0.000103668	9.26488e-05	0.000127402	4.63177e-05	2.78991e-05	7.84395e-05	0.000113193	3.21085e-05	1.36898e-05	6.28266e-05	9.75798e-05	1.64955e-05	-1.92319e-06	9.21253e-05	0.000126879	4.57942e-05	2.73755e-05	1.63562e-05	5.11095e-05	-2.99748e-05	-4.83935e-05	2.14694e-06	3.69002e-05	-4.41841e-05	-6.26028e-05	5.65668e-05
85	0.000116341	0.00015537	6.51433e-05	5.22041e-05	0.000158816	0.000197846	0.000107619	9.46799e-05	6.84199e-05	0.000107449	1.72226e-05	4.28333e-06	5.29345e-05	9.1964e-05	1.73726e-06	-1.1202e-05	0.000156585	0.000195614	0.000105387	9.24481e-05	0.000199061	0.00023809	0.000147863	0.000134924	0.000108664	0.000147693	5.74667e-05	4.45274e-05	9.31786e-05	0.000132208	4.19813e-05	2.9042e-05	7.36553e-05	0.000112685	2.24581e-05	9.51879e-06	0.000116131	0.000155161	6.4934e-05	5.19947e-05	2.57346e-05	6.47642e-05	-2.54626e-05	-3.84019e-05	1.02492e-05	4.92788e-05	-4.0948e-05	-5.38873e-05	5.53282e-05
86	0.000152421	0.000190472	7.46744e-05	7.37752e-05	0.000187304	0.000225356	0.000109558	0.000108659	7.83379e-05	0.000116389	5.91462e-07	-3.07751e-07	7.31425e-05	0.000111194	-4.60395e-06	-5.50317e-06	0.000191052	0.000229103	0.000113305	0.000112406	0.000225935	0.000263987	0.000148189	0.00014729	0.000116969	0.00015502	3.92225e-05	3.83233e-05	0.000111773	0.000149825	3.40271e-05	3.31278e-05	8.6406e-05	0.000124457	8.65962e-06	7.76041e-06	0.00012129	0.000159341	4.35432e-05	4.2644e-05	1.23231e-05	5.03744e-05	-6.54233e-05	-6.63225e-05	7.12769e-06	4.5179e-05	-7.06187e-05	-7.15179e-05	7.22956e-05
87	0.000164676	0.000184837	9.56357e-05	6.48101e-05	0.000198049	0.00021821	0.000129009	9.8183e-05	9.58425e-05	0.000116004	2.68026e-05	-4.0231e-06	7.75413e-05	9.77027e-05	8.50136e-06	-2.23243e-05	0.000210414	0.000230575	0.000141374	0.000110548	0.000243787	0.000263948	0.000174747	0.000143921	0.000141581	0.000161742	7.25408e-05	4.17151e-05	0.00012328	0.000143441	5.42396e-05	2.34139e-05	9.7363e-05	0.000117524	2.83231e-05	-2.50261e-06	0.000130736	0.000150897	6.16959e-05	3.08703e-05	2.85298e-05	4.86912e-05	-4.05101e-05	-7.13358e-05	1.02286e-05	3.039e-05	-5.88113e-05	-8.9637e-05	9.01954e-05
88	0.000220074	0.000253934	0.000142444	0.000114457	0.000241249	0.000275109	0.000163619	0.000135633	0.000141666	0.000175527	6.40368e-05	3.60501e-05	0.000105536	0.000139397	2.79069e-05	-7.97946e-08	0.000228354	0.000262215	0.000150725	0.000122738	0.000249529	0.00028339	0.0001719	0.000143913	0.000149947	0.000183807	7.23171e-05	4.43305e-05	0.000113817	0.000147677	3.61872e-05	8.20059e-06	0.000140125	0.000173985	6.24953e-05	3.45086e-05	0.0001613	0.00019516	8.36703e-05	5.56837e-05	6.17174e-05	9.55781e-05	-1.59121e-05	-4.38988e-05	2.55875e-05	5.94482e-05	-5.2042e-05	-8.00287e-05	0.000101742
89	0.000151154	0.000201323	0.000103475	6.2029e-05	0.000199068	0.000249236	0.000151389	0.000109943	9.34027e-05	0.000143571	4.57231e-05	4.2773e-06	6.68983e-05	0.000117066	1.92187e-05	-2.22271e-05	0.000197785	0.000247953	0.000150105	0.000108659	0.000245699	0.000295867	0.000198019	0.000156573	0.000140033	0.000190201	9.23535e-05	5.09077e-05	0.000113529	0.000163697	6.58491e-05	2.44034e-05	8.54754e-05	0.000135644	3.77958e-05	-3.64998e-06	0.000133389	0.000183557	8.57097e-05	4.42639e-05	2.77236e-05	7.78918e-05	-1.9956e-05	-6.14017e-05	1.21928e-06	5.13875e-05	-4.64603e-05	-8.79061e-05	5.70042e-05
90	0.0002251	0.000251157	0.000137568	9.45803e-05	0.000253288	0.000279344	0.000165755	0.000122767	0.000157475	0.000183532	6.9942e-05	2.69547e-05	9.72633e-05	0.00012332	9.73047e-06	-3.32568e-05	0.000260538	0.000286595	0.000173005	0.000130018	0.000288725	0.000314782	0.000201192	0.000158205	0.000192912	0.000218969	0.000105379	6.23921e-05	0.000132701	0.000158758	4.51679e-05	2.1806e-06	0.00015772	0.000183777	7.01869e-05	2.71997e-05	0.000185907	0.000211964	9.83741e-05	5.53868e-05	9.00942e-05	0.000116151	2.56137e-06	-4.04259e-05	2.98826e-05	5.59395e-05	-5.76502e-05	-0.000100637	0.00011293
91	0.000257342	0.000293068	0.000157914	0.000128527	0.000290206	0.000325932	0.000190777	0.000161391	0.000156155	0.000191881	5.67264e-05	2.734e-05	0.000135284	0.00017101	3.58558e-05	6.46939e-06	0.000272805	0.000308531	0.000173377	0.00014399	0.000305669	0.000341394	0.00020624	0.000176854	0.000171618	0.000207344	7.21893e-05	4.28029e-05	0.000150747	0.000186473	5.13187e-05	2.19323e-05	0.000165602	0.000201328	6.61731e-05	3.67866e-05	0.000198465	0.000234191	9.90365e-05	6.965e-05	6.44143e-05	0.00010014	-3.50142e-05	-6.44007e-05	4.35437e-05	7.92696e-05	-5.58848e-05	-8.52713e-05	0.000122331
92	0.000289471	0.000318018	0.000169465	0.000139295	0.000321786	0.000350333	0.00020178	0.00017161	0.000170157	0.000198704	5.01508e-05	1.99813e-05	0.000141984	0.000170531	2.19781e-05	-8.19149e-06	0.000338585	0.000367132	0.000218579	0.00018841	0.0003709	0.000399447	0.000250894	0.000220725	0.000219271	0.000247818	9.92653e-05	6.90957e-05	0.000191099	0.000219646	7.10925e-05	4.09229e-05	0.000173671	0.000202218	5.36646e-05	2.34951e-05	0.000205986	0.000234533	8.59797e-05	5.58101e-05	5.43566e-05	8.29037e-05	-6.56494e-05	-9.5819e-05	2.61839e-05	5.47309e-05	-9.38221e-05	-0.000123992	0.000154528
93	0.000351349	0.000360425	0.000195021	0.000152749	0.000361587	0.000370663	0.000205258	0.000162987	0.0002064	0.000215476	5.00714e-05	7.79986e-06	0.0001603	0.000169376	3.97149e-06	-3.83001e-05	0.000360999	0.000370076	0.000204671	0.000162399	0.000371237	0.000380313	0.000214909	0.000172637	0.00021605	0.000225126	5.97217e-05	1.74502e-05	0.00016995	0.000179026	1.36218e-05	-2.86498e-05	0.000223973	0.000233049	6.76443e-05	2.53727e-05	0.00023421	0.000243287	7.78821e-05	3.56105e-05	7.90233e-05	8.80996e-05	-7.73049e-05	-0.000119576	3.29234e-05	4.19997e-05	-0.000123405	-0.000165676	0.000167134
94	0.000470929	0.000472728	0.000280254	0.000217021	0.000474412	0.000476212	0.000283737	0.000220505	0.000283739	0.000285538	9.30637e-05	2.98314e-05	0.000218733	0.000220533	2.80582e-05	-3.51741e-05	0.000478552	0.000480351	0.000287877	0.000224644	0.000482035	0.000483835	0.00029136	0.000228128	0.000291361	0.000293161	0.000100686	3.74542e-05	0.000226356	0.000228156	3.5681e-05	-2.75513e-05	0.000283001	0.000284801	9.23261e-05	2.90938e-05	0.000286484	0.000288284	9.58095e-05	3.25771e-05	9.58109e-05	9.76105e-05	-9.4864e-05	-0.000158096	3.08054e-05	3.2605e-05	-0.000159869	-0.000223102	0.000225408
95	0.000595438	0.000572351	0.000347388	0.000251281	0.000593556	0.000570469	0.000345506	0.000249399	0.000365234	0.000342146	0.000117184	2.10764e-05	0.00027878	0.000255692	3.07294e-05	-6.53777e-05	0.0006029	0.000579813	0.00035485	0.000258743	0.000601017	0.00057793	0.000352967	0.00025686	0.000372695	0.000349608	0.000124645	2.85379e-05	0.000286241	0.000263154	3.81909e-05	-5.79162e-05	0.000373884	0.000350796	0.000125833	2.97263e-05	0.000372001	0.000348914	0.000123951	2.78438e-05	0.000143679	0.000120591	-0.000104371	-0.000200479	5.72246e-05	3.41372e-05	-0.000190826	-0.000286933	0.000301118
96	0.000809955	0.000760251	0.000461274	0.000367525	0.00075575	0.000706046	0.000407069	0.00031332	0.000481024	0.000431321	0.000132343	3.85945e-05	0.000378558	0.000328854	2.98768e-05	-6.38721e-05	0.000749231	0.000699528	0.00040055	0.000306802	0.000695027	0.000645323	0.000346346	0.000252597	0.000420301	0.000370597	7.16201e-05	-2.21289e-05	0.000317834	0.000268131	-3.08465e-05	-0.000124596	0.000485981	0.000436278	0.000137301	4.35516e-05	0.000431777	0.000382073	8.30959e-05	-1.06531e-05	0.000157051	0.000107347	-0.00019163	-0.000285379	5.45844e-05	4.88078e-06	-0.000294096	-0.000387845	0.000393395
97	0.00101122	0.000932462	0.000623657	0.000431133	0.000931392	0.000852638	0.000543833	0.000351309	0.000612418	0.000533664	0.000224859	3.23354e-05	0.00044435	0.000365596	5.67905e-05	-0.000135733	0.000933302	0.000854548	0.000545743	0.000353219	0.000853478	0.000774724	0.000465919	0.000273395	0.000534505	0.00045575	0.000146945	-4.55785e-05	0.000366436	0.000287682	-2.11234e-05	-0.000213647	0.00060589	0.000527136	0.000218331	2.58073e-05	0.000526067	0.000447312	0.000138507	-5.40166e-05	0.000207093	0.000128338	-0.000180467	-0.00037299	3.90242e-05	-3.97301e-05	-0.000348535	-0.000541059	0.000448332
98	0.00123189	0.00113002	0.000665542	0.000531045	0.00112262	0.00102075	0.000556264	0.000421768	0.000676198	0.000574329	0.000109846	-2.465e-05	0.000516886	0.000415017	-4.94658e-05	-0.000183962	0.00111994	0.00101807	0.000553584	0.000419087	0.00101066	0.000908789	0.000444306	0.00030981	0.00056424	0.000462371	-2.11178e-06	-0.000136608	0.000404928	0.000303059	-0.000161424	-0.00029592	0.000714305	0.000612436	0.000147953	1.3457e-05	0.000605027	0.000503159	3.86756e-05	-9.58206e-05	0.00015861	5.67409e-05	-0.000407742	-0.000542238	-7.023e-07	-0.000102571	-0.000567054	-0.00070155	0.000522191
99	0.00137859	0.00128528	0.000681294	0.000570116	0.00129768	0.00120437	0.000600389	0.000489211	0.000679532	0.000586222	-1.77608e-05	-0.00012894	0.000567674	0.000474364	-0.000129619	-0.000240798	0.00128933	0.00119602	0.000592036	0.000480858	0.00120842	0.00111511	0.000511131	0.000399953	0.000590274	0.000496965	-0.000107019	-0.000218197	0.000478416	0.000385106	-0.000218877	-0.000330056	0.000661518	0.000568208	-3.57748e-05	-0.000146953	0.000580613	0.000487304	-0.00011668	-0.000227858	-3.75367e-05	-0.000130847	-0.00073483	-0.000846009	-0.000149395	-0.000242705	-0.000846688	-0.000957867	0.000586059
100	0.000803112	0.000827498	0.000263193	9.41766e-05	0.000859634	0.00088402	0.000319715	0.000150698	0.000213914	0.0002383	-0.000326005	-0.000495021	3.78966e-05	6.22829e-05	-0.000502022	-0.000671039	0.000849542	0.000873928	0.000309623	0.000140606	0.000906063	0.00093045	0.000366145	0.000197128	0.000260343	0.00028473	-0.000279575	-0.000448592	8.43263e-05	0.000108713	-0.000455592	-0.000624609	0.000218147	0.000242533	-0.000321772	-0.000490788	0.000274669	0.000299055	-0.00026525	-0.000434267	-0.000371051	-0.000346665	-0.00091097	-0.00107999	-0.000547068	-0.000522682	-0.00108699	-0.001256	3.04403e-05
[truncated: 15 more columns]

## Sheet: Fig 3b Importance Scores PolyA
# A table containing importance scores of each nucleotide at positions 100 bp downstream and 20bp upstream of the polyA signal for all down regulated transcripts.
Position around polyA signal	Nucleotide	Importance Score	Sequence Index
-100	A	-0.000833119	47
-100	C	-5.50291e-05	47
-100	G	-0.000313556	47
-100	T	9.13961e-05	47
-99	A	-0.000675925	47
-99	C	-2.51157e-05	47
-99	G	1.92327e-05	47
-99	T	2.24841e-05	47
-98	A	-0.000921812	47
-98	C	0.00139029	47
-98	G	0.000118133	47
-98	T	-0.001431	47
-97	A	-0.00259388	47
-97	C	0.00106023	47
-97	G	-0.00207578	47
-97	T	-0.00164049	47
-96	A	0.00116549	47
-96	C	-0.00194969	47
-96	G	0.000965331	47
-96	T	0.006465	47
-95	A	0.00287043	47
-95	C	0.00165304	47
-95	G	0.000692186	47
-95	T	0.00113781	47
-94	A	-0.009608	47
-94	C	-0.00280868	47
-94	G	0.000603553	47
-94	T	0.00183508	47
-93	A	-0.00714392	47
-93	C	-0.00142004	47
-93	G	0.00361077	47
-93	T	0.00143461	47
-92	A	0.00742241	47
-92	C	-0.00198903	47
-92	G	-0.00132326	47
-92	T	0.00383304	47
-91	A	-0.0220523	47
-91	C	-0.00649571	47
-91	G	-0.00350672	47
-91	T	0.00140027	47
-90	A	0.00653851	47
-90	C	-0.00378337	47
-90	G	-0.00662254	47
-90	T	-0.00171095	47
-89	A	0.00521523	47
-89	C	-0.00334364	47
-89	G	0.00626954	47
-89	T	-0.00107119	47
-88	A	0.0080922	47
-88	C	0.00237138	47
-88	G	0.0025127	47
-88	T	-0.00173558	47
-87	A	0.00901296	47
-87	C	0.00379996	47
-87	G	-0.00443689	47
-87	T	-0.003837	47
-86	A	9.88504e-05	47
-86	C	0.0136474	47
-86	G	0.00108181	47
-86	T	-0.0022557	47
-85	A	0.0017934	47
-85	C	0.00296459	47
-85	G	-0.00917092	47
-85	T	0.00696817	47
-84	A	-0.0015984	47
-84	C	-0.000795737	47
-84	G	-0.00195171	47
-84	T	-0.0122907	47
-83	A	-0.000308888	47
-83	C	0.00152558	47
-83	G	-0.00418413	47
-83	T	-0.00677576	47
-82	A	0.00388355	47
-82	C	-0.00179395	47
-82	G	-0.00211085	47
-82	T	0.00027813	47
-81	A	0.00359639	47
-81	C	-0.00084458	47
-81	G	-0.00734441	47
-81	T	0.00498514	47
-80	A	0.000236884	47
-80	C	0.0101944	47
-80	G	-0.0120033	47
-80	T	0.00250227	47
-79	A	0.00205686	47
-79	C	0.0228435	47
-79	G	-0.00271388	47
-79	T	-0.00451706	47
-78	A	-0.019363	47
-78	C	0.00109924	47
-78	G	-0.000518058	47
-78	T	0.000983399	47
-77	A	-0.0110169	47
-77	C	0.00370595	47
-77	G	-0.00430223	47
-77	T	-0.00146003	47
-76	A	-0.00288516	47
-76	C	-0.00333423	47
-76	G	-0.00070978	47
-76	T	-0.00504056	47
-75	A	-0.013399	47
-75	C	0.00173768	47
-75	G	0.000262889	47
-75	T	-0.00555767	47
-74	A	0.00416378	47
-74	C	0.0105891	47
-74	G	-0.00767821	47
-74	T	0.00073271	47
-73	A	-0.00385987	47
-73	C	0.00557193	47
-73	G	0.000653442	47
-73	T	-0.00446672	47
-72	A	0.00207487	47
-72	C	-0.000713541	47
-72	G	-0.00411683	47
-72	T	-0.000555727	47
-71	A	-0.00754249	47
-71	C	-0.00602597	47
-71	G	-0.00214942	47
-71	T	-0.000523279	47
-70	A	0.00323466	47
-70	C	0.00334711	47
-70	G	-0.000575738	47
-70	T	0.000871581	47
-69	A	0.00651429	47
-69	C	0.000232969	47
-69	G	-0.000842476	47
-69	T	0.00128909	47
-68	A	-0.000432612	47
-68	C	0.000277514	47
-68	G	0.000146501	47
-68	T	0.00511114	47
-67	A	0.0128183	47
-67	C	0.00112324	47
-67	G	-0.000741808	47
-67	T	-0.000498566	47
-66	A	0.00321939	47
-66	C	0.00379842	47
-66	G	-0.00501373	47
-66	T	-0.00196973	47
-65	A	-0.00156584	47
-65	C	0.000762817	47
-65	G	-0.000299471	47
-65	T	-0.00300397	47
-64	A	0.0119482	47
-64	C	0.00163502	47
-64	G	0.000540785	47
-64	T	-0.00673339	47
-63	A	-0.00395809	47
-63	C	0.00309481	47
-63	G	-0.000359782	47
-63	T	-0.00285845	47
-62	A	0.00303059	47
-62	C	0.00281581	47
-62	G	0.00153801	47
-62	T	-0.000531741	47
-61	A	-0.00262381	47
-61	C	0.003927	47
-61	G	-0.000649152	47
-61	T	0.0125601	47
-60	A	-0.00113242	47
-60	C	-0.000311678	47
-60	G	0.00118361	47
-60	T	0.0151393	47
-59	A	-0.0042526	47
-59	C	0.00367202	47
-59	G	0.00243084	47
-59	T	0.00972573	47
-58	A	0.000973703	47
-58	C	0.00360318	47
-58	G	0.00199033	47
-58	T	-0.00206535	47
-57	A	0.00300906	47
-57	C	0.00320217	47
-57	G	0.00311663	47
-57	T	-0.00300666	47
-56	A	-0.00043272	47
-56	C	-0.00205209	47
-56	G	-0.000700704	47
-56	T	-0.0032875	47
-55	A	-0.00295742	47
-55	C	-0.00725826	47
-55	G	0.00636028	47
-55	T	-0.00229434	47
-54	A	0.000667549	47
-54	C	-0.00160985	47
-54	G	0.00153731	47
-54	T	0.0120181	47
-53	A	-0.00178789	47
-53	C	-0.005729	47
-53	G	-3.40411e-05	47
-53	T	-0.00204682	47
-52	A	0.00300856	47
-52	C	0.00354193	47
-52	G	0.00219001	47
-52	T	0.00930022	47
-51	A	0.00144636	47
-51	C	-0.00700335	47
-51	G	-0.00288617	47
-51	T	-0.00206009	47
-50	A	-0.00383763	47
-50	C	-0.00281652	47
-50	G	0.000152723	47
-50	T	-0.00478812	47
-49	A	-0.000577587	47
-49	C	-0.0123115	47
-49	G	-0.000745722	47
-49	T	0.000211499	47
-48	A	7.53075e-05	47
-48	C	0.00192779	47
-48	G	0.000639592	47
-48	T	0.00240766	47
-47	A	-0.000346932	47
-47	C	0.00282716	47
-47	G	0.00128488	47
-47	T	0.00597119	47
-46	A	0.000164545	47
-46	C	0.00143457	47
-46	G	0.00243423	47
-46	T	-0.000988068	47
-45	A	-0.00318092	47
-45	C	0.00448589	47
-45	G	-0.0021731	47
-45	T	-0.000764495	47
-44	A	0.00269393	47
-44	C	0.00397106	47
-44	G	0.00129493	47
-44	T	-0.00133519	47
-43	A	0.00179302	47
-43	C	0.000889919	47
-43	G	0.000324978	47
-43	T	-0.0026796	47
-42	A	-0.00217663	47
-42	C	-0.000179794	47
-42	G	0.000595673	47
-42	T	0.00273774	47
-41	A	-0.000129878	47
-41	C	-0.00311486	47
-41	G	0.00081622	47
-41	T	-0.00149717	47
-40	A	0.00163381	47
-40	C	0.000908783	47
-40	G	0.00182183	47
-40	T	0.000690362	47
-39	A	-0.000236803	47
-39	C	0.0015024	47
-39	G	-0.000175302	47
-39	T	-0.00364548	47
-38	A	-0.000302338	47
-38	C	0.00204692	47
-38	G	0.000484376	47
-38	T	-0.00166339	47
-37	A	-0.000899284	47
-37	C	0.000985217	47
-37	G	0.000782769	47
-37	T	0.00290422	47
-36	A	-0.000268197	47
-36	C	0.00156456	47
-36	G	0.00259778	47
-36	T	0.00403004	47
-35	A	-0.00144536	47
-35	C	0.00073637	47
-35	G	0.00194837	47
-35	T	0.00159936	47
-34	A	-3.44262e-05	47
-34	C	0.00137252	47
-34	G	0.000863308	47
-34	T	0.00532929	47
-33	A	0.000161844	47
-33	C	0.000430754	47
-33	G	0.000610038	47
-33	T	0.00342515	47
-32	A	0.000417978	47
-32	C	-0.000758989	47
-32	G	0.00215988	47
-32	T	0.00435079	47
-31	A	0.000247029	47
-31	C	-0.00129806	47
-31	G	0.00166865	47
-31	T	7.73392e-05	47
-30	A	-0.00136757	47
-30	C	-0.00645048	47
-30	G	0.000877349	47
-30	T	-0.00116895	47
-29	A	-0.00418866	47
-29	C	0.000796056	47
-29	G	0.000916376	47
-29	T	-1.41682e-05	47
-28	A	-0.00233724	47
-28	C	0.00143472	47
-28	G	-8.0277e-05	47
-28	T	0.000719525	47
-27	A	0.000213668	47
-27	C	-6.80239e-05	47
-27	G	0.00025729	47
-27	T	-0.00162983	47
-26	A	-0.00127758	47
-26	C	-0.00520948	47
-26	G	0.00206675	47
-26	T	-0.00117371	47
-25	A	-0.000981242	47
-25	C	0.000315504	47
-25	G	0.00157939	47
-25	T	-0.000136805	47
-24	A	-0.00109637	47
-24	C	0.00255515	47
-24	G	-1.02345e-05	47
-24	T	0.00430538	47
-23	A	0.000411383	47
-23	C	-4.30502e-05	47
-23	G	0.000894948	47
-23	T	-0.00115766	47
-22	A	-0.00174673	47
-22	C	-0.00770052	47
-22	G	0.000960982	47
-22	T	-0.000152966	47
-21	A	-0.000978542	47
-21	C	0.0017311	47
-21	G	0.000653816	47
-21	T	0.00206715	47
-20	A	-0.000618938	47
-20	C	0.00227686	47
-20	G	0.000593963	47
-20	T	0.000121986	47
-19	A	-0.00169673	47
-19	C	0.00126461	47
-19	G	0.00018544	47
-19	T	-4.12179e-05	47
-18	A	-0.00236087	47
-18	C	0.00133515	47
-18	G	0.00223585	47
-18	T	0.00432044	47
-17	A	-0.00149458	47
-17	C	0.00274032	47
-17	G	0.00279995	47
-17	T	0.00191903	47
-16	A	0.00459657	47
-16	C	0.0012072	47
-16	G	0.00174558	47
-16	T	-0.000273377	47
-15	A	-0.00213638	47
-15	C	0.00147187	47
-15	G	0.00104771	47
-15	T	3.32117e-05	47
-14	A	-0.00127276	47
-14	C	0.0013448	47
-14	G	-0.00688966	47
-14	T	4.38056e-05	47
-13	A	-0.00247805	47
-13	C	0.00212191	47
-13	G	-5.88875e-05	47
-13	T	-0.000186396	47
-12	A	0.00369136	47
-12	C	0.00159433	47
-12	G	0.00106088	47
-12	T	-0.00103113	47
-11	A	0.000774438	47
-11	C	0.00121141	47
-11	G	0.000770965	47
-11	T	0.000492075	47
-10	A	-0.00124334	47
-10	C	0.00109353	47
-10	G	-0.0034497	47
-10	T	0.000158289	47
-9	A	-0.000961075	47
-9	C	0.000368685	47
-9	G	0.00245123	47
-9	T	0.00568888	47
-8	A	-5.80635e-05	47
-8	C	0.00213554	47
-8	G	0.00316616	47
-8	T	0.00755416	47
-7	A	0.00112758	47
-7	C	0.00247736	47
-7	G	0.00376002	47
-7	T	0.00550698	47
-6	A	0.000589086	47
-6	C	0.00484811	47
-6	G	0.00410325	47
-6	T	-0.00231919	47
-5	A	0.00166394	47
-5	C	0.00784101	47
-5	G	0.00223575	47
-5	T	-0.00091173	47
-4	A	0.00481496	47
-4	C	0.00236049	47
-4	G	0.00194173	47
-4	T	-0.00294725	47
-3	A	0.00438258	47
-3	C	0.00369573	47
-3	G	0.00437163	47
-3	T	-0.00222146	47
-2	A	0.00656181	47
-2	C	0.00823342	47
-2	G	0.00125452	47
-2	T	-0.00412996	47
-1	A	0.000838453	47
-1	C	0.0051973	47
-1	G	0.00446984	47
-1	T	-0.00307994	47
0	A	0.0135679	47
0	C	0.00556947	47
0	G	0.00256646	47
0	T	-0.00454042	47
1	A	0.00836998	47
1	C	0.00724425	47
1	G	0.00461066	47
1	T	-0.00456432	47
2	A	5.97535e-05	47
2	C	0.0135196	47
2	G	0.00244411	47
2	T	0.0172225	47
3	A	-5.03863e-05	47
3	C	0.00214336	47
3	G	0.00387061	47
3	T	-0.00651315	47
4	A	-0.00238593	47
4	C	0.00315365	47
4	G	0.00264845	47
4	T	-0.0027907	47
5	A	0.000197663	47
5	C	0.00223321	47
5	G	0.00278506	47
5	T	-0.00510583	47
6	A	0.000307069	47
6	C	0.000858537	47
6	G	-0.020569	47
6	T	-0.00195275	47
7	A	-0.00233891	47
7	C	-0.00127973	47
7	G	0.00927874	47
7	T	-0.00210285	47
8	A	0.00346525	47
8	C	0.00834041	47
8	G	0.00384754	47
8	T	0.000288344	47
9	A	-0.00150376	47
9	C	-0.00453994	47
9	G	-0.00101971	47
9	T	0.00437132	47
10	A	-0.00808385	47
10	C	0.00110591	47
10	G	0.00319592	47
10	T	-0.0022412	47
11	A	-0.00442962	47
11	C	0.00984353	47
11	G	3.76633e-05	47
11	T	0.00638232	47
12	A	0.00731607	47
12	C	0.00341124	47
12	G	0.00506997	47
12	T	-0.0061851	47
13	A	-0.00102687	47
13	C	0.00295385	47
13	G	0.00369566	47
13	T	0.00207119	47
14	A	-0.0027325	47
14	C	0.00802599	47
14	G	-0.0128665	47
14	T	-0.000693869	47
15	A	0.00474658	47
15	C	0.00950724	47
15	G	0.0040139	47
15	T	0.000259937	47
16	A	-0.00426296	47
16	C	0.00475287	47
16	G	0.000144518	47
16	T	0.00480061	47
17	A	0.00618457	47
17	C	0.00595184	47
17	G	0.00564688	47
17	T	-0.00142913	47
18	A	-0.00436717	47
18	C	0.00613893	47
18	G	0.0034436	47
18	T	0.00287839	47
19	A	0.00777575	47
19	C	0.00231577	47
19	G	0.00529969	47
19	T	-0.00136498	47
-100	A	2.86345e-05	50
-100	C	9.85546e-06	50
-100	G	-3.09166e-05	50
-100	T	0.000103071	50
-99	A	0.00103308	50
-99	C	8.06068e-05	50
-99	G	4.23885e-05	50
-99	T	-6.28823e-05	50
-98	A	0.00049288	50
-98	C	-7.18215e-06	50
-98	G	-1.13866e-05	50
-98	T	-4.5641e-05	50
-97	A	-0.000634967	50
-97	C	-0.000512461	50
-97	G	0.000120967	50
-97	T	-0.00114671	50
-96	A	-0.00149242	50
-96	C	-0.00500282	50
-96	G	-1.49658e-05	50
-96	T	-0.00193542	50
-95	A	-8.4912e-05	50
-95	C	-0.000185205	50
-95	G	0.00312373	50
-95	T	-0.00241131	50
-94	A	0.00175579	50
-94	C	-0.00135484	50
-94	G	0.00127743	50
-94	T	0.00230179	50
-93	A	0.000622499	50
-93	C	0.00139917	50
-93	G	-6.08981e-05	50
-93	T	-0.00124635	50
-92	A	0.00142906	50
-92	C	-0.000476458	50
-92	G	0.00162359	50
-92	T	0.000284868	50
-91	A	0.0017137	50
-91	C	-0.00178555	50
-91	G	0.000860211	50
-91	T	0.00821585	50
-90	A	-0.000841132	50
-90	C	0.00099054	50
-90	G	-0.00514317	50
-90	T	-0.00361375	50
-89	A	0.00175376	50
-89	C	-0.0074516	50
-89	G	-0.00217152	50
-89	T	-0.00131983	50
-88	A	0.000309658	50
-88	C	-0.00722505	50
-88	G	-0.00505825	50
-88	T	-0.00314399	50
-87	A	-0.00121753	50
-87	C	0.00422862	50
-87	G	-0.000908982	50
-87	T	0.0179895	50
-86	A	0.000363812	50
-86	C	0.00887573	50
-86	G	0.00308402	50
-86	T	0.0044872	50
-85	A	0.00466913	50
-85	C	0.0105663	50
-85	G	-0.00122904	50
-85	T	-0.004977	50
-84	A	-0.0403658	50
-84	C	0.00250263	50
-84	G	0.00280201	50
-84	T	0.00203054	50
-83	A	0.00653513	50
-83	C	0.0156312	50
-83	G	0.00227234	50
-83	T	0.00249064	50
-82	A	0.00667651	50
-82	C	0.000912773	50
-82	G	0.0186194	50
-82	T	0.00174853	50
-81	A	0.00176901	50
-81	C	-0.00880699	50
-81	G	0.00219611	50
-81	T	-0.00580254	50
-80	A	0.00129831	50
-80	C	-0.00233002	50
-80	G	-0.00186575	50
-80	T	0.0285211	50
-79	A	0.00430901	50
-79	C	0.0124012	50
-79	G	-0.000111376	50
-79	T	-0.00213248	50
-78	A	-0.0143647	50
-78	C	0.000995895	50
-78	G	-8.53269e-05	50
-78	T	0.00194387	50
-77	A	0.00798096	50
-77	C	0.00525125	50
-77	G	-0.00307603	50
-77	T	-0.000242182	50
-76	A	-0.0101336	50
-76	C	-0.000493986	50
-76	G	0.00121264	50
-76	T	8.253e-05	50
-75	A	0.0100733	50
-75	C	-0.00226161	50
-75	G	0.000598347	50
-75	T	0.0027718	50
-74	A	0.00497243	50
-74	C	0.00598797	50
-74	G	0.00846532	50
-74	T	-0.00255176	50
-73	A	0.00965804	50
-73	C	-0.00121653	50
-73	G	-8.42352e-05	50
-73	T	0.00633887	50
-72	A	0.00179407	50
-72	C	0.000642996	50
-72	G	-0.00302315	50
-72	T	0.00663542	50
-71	A	-0.0013954	50
-71	C	0.00740555	50
-71	G	0.00654135	50
-71	T	0.00471838	50
-70	A	0.0036279	50
-70	C	0.0033101	50
-70	G	-0.000829744	50
-70	T	-0.000141094	50
-69	A	0.00105485	50
-69	C	-0.00745801	50
-69	G	-0.00322306	50
-69	T	-0.00129047	50
-68	A	0.0049812	50
-68	C	0.00156906	50
-68	G	-0.00671548	50
-68	T	-0.00348679	50
-67	A	0.00182007	50
-67	C	0.00121182	50
-67	G	0.00366451	50
-67	T	0.00173063	50
-66	A	0.000551608	50
-66	C	0.00261527	50
-66	G	0.000630365	50
-66	T	-0.00488366	50
-65	A	0.00172184	50
-65	C	0.00851134	50
-65	G	0.0122045	50
-65	T	-0.00112547	50
-64	A	0.00124385	50
-64	C	-0.0109996	50
-64	G	0.000250843	50
-64	T	0.00119167	50
-63	A	0.00594114	50
-63	C	0.00330611	50
-63	G	-0.00196076	50
-63	T	-0.00303874	50
-62	A	0.000464151	50
-62	C	0.0030997	50
-62	G	-0.00415801	50
-62	T	-0.000105495	50
-61	A	-0.00215363	50
-61	C	0.0055116	50
-61	G	0.000693734	50
-61	T	-7.29236e-05	50
-60	A	-0.00107088	50
-60	C	-0.00470945	50
-60	G	-0.00189635	50
-60	T	8.77456e-05	50
-59	A	0.00178982	50
-59	C	-0.00111723	50
-59	G	-9.43436e-05	50
-59	T	0.000321501	50
-58	A	0.00382214	50
-58	C	0.00395113	50
-58	G	-0.000475303	50
-58	T	0.00301259	50
-57	A	0.00103566	50
-57	C	-0.00393751	50
-57	G	-0.00316212	50
-57	T	-0.000425536	50
-56	A	-1.89443e-05	50
-56	C	-0.00988436	50
-56	G	-0.00124441	50
-56	T	4.83562e-05	50
-55	A	-2.6674e-05	50
-55	C	0.00353347	50
-55	G	-0.00269835	50
-55	T	0.00145063	50
-54	A	-9.92307e-06	50
-54	C	0.00244717	50
-54	G	0.000650703	50
-54	T	0.0072222	50
-53	A	-0.00331419	50
-53	C	-0.000100301	50
-53	G	0.00162249	50
-53	T	-0.000911583	50
-52	A	-0.00197473	50
-52	C	0.000131068	50
-52	G	-0.000524038	50
-52	T	0.000209744	50
-51	A	-0.000457737	50
-51	C	0.000872405	50
-51	G	-0.00451153	50
-51	T	-0.000995669	50
-50	A	0.00128196	50
-50	C	-0.00515962	50
-50	G	6.68179e-05	50
-50	T	0.000714018	50
-49	A	0.00055912	50
-49	C	0.00165701	50
-49	G	-0.00227155	50
-49	T	-0.000924121	50
-48	A	-0.00503176	50
-48	C	-0.000993224	50
-48	G	-0.00207669	50
-48	T	-0.00234693	50
-47	A	0.00239507	50
-47	C	-0.0001084	50
-47	G	-0.000398583	50
-47	T	-0.00167999	50
-46	A	-0.000116728	50
-46	C	0.00150473	50
-46	G	-0.0027246	50
-46	T	-0.00188668	50
-45	A	-0.00174743	50
-45	C	-0.00227495	50
-45	G	-0.00100656	50
-45	T	-0.00236315	50
-44	A	0.000435868	50
-44	C	0.00157354	50
-44	G	-0.000491645	50
-44	T	-0.00610446	50
-43	A	-0.00352258	50
-43	C	0.000686343	50
-43	G	-0.00145691	50
-43	T	-0.000751983	50
-42	A	0.000274818	50
-42	C	0.00179618	50
-42	G	0.00182872	50
-42	T	-0.00111324	50
-41	A	-0.000332272	50
-41	C	0.00197241	50
-41	G	0.000502364	50
-41	T	0.00273869	50
-40	A	-0.000121236	50
-40	C	0.00248955	50
-40	G	0.0041967	50
-40	T	-0.000693325	50
-39	A	0.00105602	50
-39	C	0.00122705	50
-39	G	0.000107177	50
-39	T	-0.00193466	50
-38	A	0.00304342	50
-38	C	0.00284453	50
-38	G	-0.00082147	50
-38	T	-0.00214847	50
-37	A	-0.000584639	50
-37	C	-0.00291487	50
-37	G	-0.000397963	50
-37	T	-0.00140149	50
-36	A	0.000181717	50
-36	C	-0.00380991	50
-36	G	-0.000899194	50
-36	T	-0.000743542	50
-35	A	0.000182002	50
-35	C	0.000324139	50
-35	G	0.000255296	50
-35	T	0.000634431	50
-34	A	-0.000542369	50
-34	C	0.00206007	50
-34	G	-0.000163416	50
-34	T	0.00371066	50
-33	A	0.000225684	50
-33	C	-0.00378524	50
-33	G	0.00105157	50
-33	T	-0.00232556	50
-32	A	-2.71909e-05	50
-32	C	0.000845468	50
-32	G	0.000565429	50
-32	T	0.00152004	50
-31	A	-0.000417742	50
-31	C	0.000860139	50
-31	G	-0.00341401	50
-31	T	0.000335526	50
-30	A	-0.000109314	50
-30	C	-0.00258777	50
-30	G	0.000454692	50
-30	T	-3.7623e-05	50
-29	A	0.000537519	50
-29	C	0.00209612	50
-29	G	-0.00164075	50
-29	T	0.00100492	50
-28	A	-0.000570391	50
-28	C	0.00106921	50
-28	G	-0.00236234	50
-28	T	-0.000140095	50
-27	A	0.00263087	50
-27	C	-0.000643336	50
-27	G	-0.00147038	50
-27	T	-0.000958557	50
-26	A	0.00124372	50
-26	C	0.00167643	50
-26	G	-0.00100861	50
-26	T	-0.000942485	50
-25	A	-0.00148123	50
-25	C	0.000348076	50
-25	G	-0.00303772	50
-25	T	-0.00107723	50
-24	A	-0.00327291	50
-24	C	0.00124229	50
-24	G	-0.000994656	50
-24	T	0.00259504	50
-23	A	-0.0029048	50
-23	C	0.000379162	50
-23	G	0.000415447	50
-23	T	-0.0020786	50
-22	A	0.000389227	50
-22	C	0.000658859	50
-22	G	-0.000811601	50
-22	T	0.000697873	50
-21	A	-0.000343092	50
-21	C	-0.00386046	50
-21	G	-0.000892241	50
-21	T	-0.00186492	50
-20	A	0.000188412	50
-20	C	-0.000105227	50
-20	G	-0.00105703	50
-20	T	-0.00174323	50
-19	A	-0.00132298	50
-19	C	0.000855114	50
-19	G	-0.00104775	50
-19	T	0.00195171	50
-18	A	-0.0016454	50
-18	C	-0.0010522	50
-18	G	-0.00102484	50
-18	T	-0.000719853	50
-17	A	8.51227e-05	50
-17	C	-0.0043896	50
-17	G	-0.000492927	50
-17	T	-0.00260784	50
-16	A	-6.89772e-05	50
-16	C	-0.000112791	50
-16	G	-0.00105404	50
-16	T	-0.000294015	50
-15	A	0.00146984	50
-15	C	6.47459e-05	50
-15	G	-0.000118472	50
-15	T	-0.000737892	50
-14	A	0.000525687	50
-14	C	-0.000369399	50
-14	G	-0.00079968	50
-14	T	0.00146147	50
-13	A	-0.00070408	50
-13	C	-0.00484508	50
-13	G	-0.000107689	50
-13	T	-0.0018575	50
-12	A	-0.00164855	50
-12	C	0.000991247	50
-12	G	-0.000368548	50
-12	T	0.0063078	50
-11	A	-0.0011646	50
-11	C	0.00106607	50
-11	G	0.000340622	50
-11	T	0.00515313	50
-10	A	0.000447822	50
-10	C	-0.00265447	50
-10	G	0.000543239	50
-10	T	-0.00152742	50
-9	A	-0.000656765	50
-9	C	0.000156336	50
-9	G	0.000794821	50
-9	T	5.66743e-05	50
-8	A	0.00178864	50
-8	C	-0.000779935	50
-8	G	-0.0135589	50
-8	T	-0.000593872	50
-7	A	-0.00417528	50
-7	C	0.00146757	50
-7	G	-0.000671088	50
-7	T	-0.00290474	50
-6	A	0.00912033	50
-6	C	0.00276178	50
-6	G	-0.000300994	50
-6	T	-0.0107813	50
-5	A	0.00329539	50
-5	C	0.00171054	50
-5	G	0.00225291	50
-5	T	-0.00171979	50
-4	A	-0.00114178	50
-4	C	0.00268841	50
-4	G	-0.00425232	50
-4	T	-0.00124021	50
-3	A	-0.000798928	50
-3	C	4.11635e-06	50
-3	G	0.0041017	50
-3	T	0.00223752	50
-2	A	0.00076679	50
-2	C	-0.0006862	50
-2	G	0.00483088	50
-2	T	-0.00111635	50
-1	A	0.00452955	50
-1	C	-0.0108848	50
-1	G	0.00020036	50
-1	T	-0.000208623	50
0	A	0.00711213	50
0	C	0.00154479	50
0	G	-0.00344292	50
0	T	-0.00150005	50
1	A	0.00424249	50
1	C	0.000807615	50
1	G	0.00529882	50
1	T	-0.00330834	50
2	A	-0.00261818	50
2	C	0.0040185	50
2	G	0.00195724	50
2	T	0.00444899	50
3	A	0.00729705	50
3	C	0.00365652	50
3	G	-0.000590734	50
3	T	-0.00229963	50
4	A	7.04605e-05	50
4	C	-0.00137533	50
4	G	0.00127836	50
4	T	0.00129841	50
5	A	0.0145919	50
5	C	0.0031645	50
5	G	0.000723601	50
5	T	-0.00362611	50
6	A	-0.00326689	50
6	C	0.00074637	50
6	G	-0.0106839	50
6	T	-0.00417518	50
7	A	-0.00403075	50
7	C	0.000993854	50
7	G	0.00106691	50
7	T	0.0116305	50
8	A	-0.00173803	50
8	C	0.00199214	50
8	G	0.000873149	50
8	T	0.00751585	50
9	A	0.000202834	50
9	C	-0.000643284	50
9	G	-0.0234873	50
9	T	-0.00649157	50
10	A	0.00160089	50
10	C	0.00411367	50
10	G	0.00174514	50
10	T	-0.000497012	50
11	A	-9.55756e-05	50
11	C	-0.0119044	50
11	G	0.0019697	50
11	T	-0.00895446	50
12	A	-0.00861393	50
12	C	0.0005386	50
12	G	0.00222006	50
12	T	-0.00380153	50
13	A	-0.00175352	50
13	C	0.00123983	50
13	G	-0.00107071	50
13	T	0.00419864	50
14	A	0.00123506	50
14	C	-7.57049e-05	50
14	G	-0.00425946	50
14	T	-0.00221042	50
15	A	0.00158966	50
15	C	-0.0073049	50
15	G	-0.000745782	50
15	T	-0.0023832	50
16	A	-0.0042784	50
16	C	-4.22067e-05	50
16	G	-0.00117899	50
16	T	-0.00246021	50
17	A	0.000404448	50
17	C	-0.0038457	50
17	G	-0.000700281	50
17	T	-0.00097744	50
18	A	0.0011285	50
18	C	0.00831585	50
18	G	-0.000932095	50
18	T	0.000195103	50
19	A	5.8494e-05	50
19	C	-0.0044919	50
19	G	-0.00115603	50
19	T	-0.000972556	50
-100	A	0.00164903	55
-100	C	0.000771438	55
-100	G	0.000442017	55
-100	T	-0.00277856	55
-99	A	0.000481352	55
-99	C	-0.000225353	55
-99	G	0.00160051	55
-99	T	0.00392391	55
-98	A	0.00304041	55
-98	C	0.00257053	55
-98	G	0.00103877	55
-98	T	-0.00120132	55
-97	A	-0.00133689	55
-97	C	0.00180744	55
-97	G	0.00190343	55
-97	T	-0.00167787	55
-96	A	0.00218088	55
-96	C	-0.00304239	55
-96	G	0.00025063	55
-96	T	0.001662	55
-95	A	0.00320204	55
-95	C	0.00630637	55
-95	G	-0.000134924	55
-95	T	-0.00360462	55
-94	A	0.00218739	55
-94	C	0.00102727	55
-94	G	0.00338562	55
-94	T	-0.00242713	55
-93	A	-0.00799217	55
-93	C	0.000814919	55
-93	G	-0.000382326	55
-93	T	0.000252635	55
-92	A	0.00378986	55
-92	C	2.7261e-05	55
-92	G	-0.00111378	55
-92	T	0.000446107	55
-91	A	-0.00262387	55
-91	C	0.00704578	55
-91	G	0.00296453	55
-91	T	-0.00102412	55
-90	A	0.00396446	55
-90	C	0.00825384	55
-90	G	0.00109653	55
-90	T	-0.0048809	55
-89	A	-0.000645781	55
-89	C	-0.00351265	55
-89	G	-0.00329007	55
-89	T	0.003747	55
-88	A	0.00145224	55
-88	C	-0.00178945	55
-88	G	0.00290967	55
-88	T	-0.00106733	55
-87	A	0.00626284	55
-87	C	0.00120654	55
-87	G	-0.00166253	55
-87	T	0.00173737	55
-86	A	-0.0169208	55
-86	C	0.00188914	55
-86	G	0.00148713	55
-86	T	-0.0101527	55
-85	A	-0.019167	55
-85	C	-0.00484346	55
-85	G	-0.00100818	55
-85	T	-0.00538509	55
-84	A	0.0095017	55
-84	C	-0.00512713	55
-84	G	0.00126569	55
-84	T	0.0131535	55
-83	A	0.00337333	55
-83	C	-0.00755885	55
-83	G	-0.00744532	55
-83	T	-0.00473298	55
-82	A	-0.0189232	55
-82	C	-0.00400917	55
-82	G	0.000161947	55
-82	T	-0.00721001	55
-81	A	0.00827823	55
-81	C	-0.000147015	55
-81	G	-0.00142451	55
-81	T	-0.00445936	55
-80	A	-0.0102018	55
-80	C	-0.00375995	55
-80	G	-5.36902e-05	55
-80	T	-0.00864026	55
-79	A	0.00832102	55
-79	C	0.00250859	55
-79	G	-0.000805154	55
-79	T	-0.00361533	55
-78	A	0.00105611	55
-78	C	0.00295417	55
-78	G	9.24694e-05	55
-78	T	0.00818659	55
-77	A	0.00392288	55
-77	C	-0.00330022	55
-77	G	-0.0145543	55
-77	T	-0.00381336	55
-76	A	0.00350573	55
-76	C	0.00588234	55
-76	G	-0.00145408	55
-76	T	-0.00608186	55
-75	A	0.00746359	55
-75	C	-0.00349639	55
-75	G	-0.00459375	55
-75	T	0.00801922	55
-74	A	-0.00869609	55
-74	C	-0.002398	55
-74	G	-0.00361906	55
-74	T	-0.000224165	55
-73	A	0.00431403	55
-73	C	-0.0026289	55
-73	G	-0.00518141	55
-73	T	-0.00364951	55
-72	A	-0.00892585	55
-72	C	-0.00352021	55
-72	G	-0.000749804	55
-72	T	-0.00265375	55
-71	A	0.00126582	55
-71	C	0.00187897	55
-71	G	0.00363203	55
-71	T	-0.0103929	55
-70	A	-0.0108405	55
-70	C	-0.000357755	55
-70	G	0.00198374	55
-70	T	-0.00123097	55
-69	A	0.000700034	55
-69	C	0.00135932	55
-69	G	-0.00133849	55
-69	T	0.0119221	55
-68	A	0.0015787	55
-68	C	0.00120149	55
-68	G	-0.0155924	55
-68	T	-0.00445535	55
-67	A	0.004077	55
-67	C	-0.00175025	55
-67	G	0.000625522	55
-67	T	0.0114963	55
-66	A	-0.0011689	55
-66	C	0.001092	55
-66	G	-0.00125678	55
-66	T	-0.00273277	55
-65	A	-0.0103861	55
-65	C	-0.000422444	55
-65	G	0.000763468	55
-65	T	-0.00317237	55
-64	A	0.00205891	55
-64	C	0.00139793	55
-64	G	0.00311845	55
-64	T	0.00138735	55
-63	A	0.00248215	55
-63	C	0.000523143	55
-63	G	-0.00251947	55
-63	T	-0.00396439	55
-62	A	-0.00169769	55
-62	C	-0.000395026	55
-62	G	0.00189976	55
-62	T	-0.00025886	55
-61	A	0.00106718	55
-61	C	-0.00501789	55
-61	G	0.00161617	55
-61	T	-0.00102757	55
-60	A	0.000488154	55
-60	C	0.00228158	55
-60	G	-0.00166513	55
-60	T	0.00499104	55
-59	A	0.00174367	55
-59	C	-0.00171225	55
-59	G	-0.000968847	55
-59	T	-0.00101832	55
-58	A	0.00134587	55
-58	C	0.00119659	55
-58	G	0.000352241	55
-58	T	-0.00133351	55
-57	A	0.000158711	55
-57	C	0.00156817	55
-57	G	0.000764016	55
-57	T	-0.00239107	55
-56	A	-0.00121681	55
-56	C	-0.00528113	55
-56	G	-0.000524554	55
-56	T	-0.000433066	55
-55	A	-0.000662941	55
-55	C	-0.00281703	55
-55	G	-0.000361587	55
-55	T	-0.00295629	55
-54	A	0.00117849	55
-54	C	0.00385856	55
-54	G	-0.0012241	55
-54	T	-3.80443e-05	55
-53	A	0.000572883	55
-53	C	-0.00166211	55
-53	G	-4.48981e-05	55
-53	T	-9.21448e-05	55
-52	A	0.00112	55
-52	C	-0.00261853	55
-52	G	-0.000309156	55
-52	T	-0.00109117	55
-51	A	0.00104288	55
-51	C	-0.00448213	55
-51	G	-0.00055557	55
-51	T	0.000226795	55
-50	A	0.00190154	55
-50	C	0.00290897	55
-50	G	0.000334611	55
-50	T	-0.000651349	55
-49	A	-0.00240916	55
-49	C	0.000530649	55
-49	G	-0.00139089	55
-49	T	-0.000362338	55
-48	A	-0.000730525	55
-48	C	0.00190016	55
-48	G	0.00048153	55
-48	T	0.00425329	55
-47	A	-0.000236901	55
-47	C	0.0013164	55
-47	G	8.00699e-05	55
-47	T	-0.000850089	55
-46	A	-0.000120894	55
-46	C	0.000384633	55
-46	G	0.000858279	55
-46	T	0.00405019	55
-45	A	-0.000900523	55
-45	C	0.000828771	55
-45	G	-0.00648741	55
-45	T	-0.00173145	55
-44	A	-0.000875434	55
-44	C	0.00139418	55
-44	G	-0.000270822	55
-44	T	0.00535033	55
-43	A	0.000213433	55
-43	C	-0.00109292	55
-43	G	0.00152401	55
-43	T	-0.00248299	55
-42	A	0.00148933	55
-42	C	0.00114113	55
-42	G	0.00019028	55
-42	T	0.00170332	55
-41	A	0.000590134	55
-41	C	0.00127239	55
-41	G	-2.49833e-05	55
-41	T	-0.00138343	55
-40	A	-7.62159e-05	55
-40	C	-0.00382911	55
-40	G	-0.000186215	55
-40	T	-0.00347302	55
-39	A	0.00236378	55
-39	C	0.00145202	55
-39	G	-0.000770253	55
-39	T	-0.00484587	55
-38	A	-0.00025211	55
-38	C	0.000499821	55
-38	G	0.00162764	55
-38	T	0.00720027	55
-37	A	0.00112769	55
-37	C	-0.00427749	55
-37	G	0.00203165	55
-37	T	-0.00289931	55
-36	A	0.00137921	55
-36	C	-0.00234311	55
-36	G	0.000175582	55
-36	T	-0.00181577	55
-35	A	0.00014832	55
-35	C	9.05497e-06	55
-35	G	-0.00413385	55
-35	T	0.0010545	55
-34	A	-0.00136486	55
-34	C	0.000720659	55
-34	G	0.000216581	55
-34	T	0.00204872	55
-33	A	-0.000436911	55
-33	C	-0.00182223	55
-33	G	-0.00010867	55
-33	T	-0.00308064	55
-32	A	0.000663499	55
-32	C	-0.00363614	55
-32	G	0.000321347	55
-32	T	-0.00103741	55
-31	A	0.00132689	55
-31	C	0.000658355	55
-31	G	-0.000365439	55
-31	T	-0.00146384	55
-30	A	-0.00140193	55
-30	C	0.000788603	55
-30	G	-9.79979e-06	55
-30	T	0.000295347	55
-29	A	-0.00131472	55
-29	C	0.00226997	55
-29	G	0.00257755	55
-29	T	-0.00211948	55
-28	A	0.00153304	55
-28	C	0.00150582	55
-28	G	-0.000411783	55
-28	T	-0.000846418	55
-27	A	-0.00217932	55
-27	C	0.00109301	55
-27	G	-0.000449241	55
-27	T	0.00189504	55
-26	A	-0.000936335	55
-26	C	0.000112183	55
-26	G	-0.00676386	55
-26	T	-0.00205521	55
-25	A	0.000436163	55
-25	C	-0.00179084	55
-25	G	0.000309197	55
-25	T	-0.00104727	55
-24	A	0.00115864	55
-24	C	0.00103731	55
-24	G	0.000265099	55
-24	T	-0.000423486	55
-23	A	0.000177563	55
-23	C	0.000113608	55
-23	G	-0.000168596	55
-23	T	-0.000474967	55
-22	A	-0.000464341	55
-22	C	0.000368673	55
-22	G	0.000330026	55
-22	T	-3.96988e-05	55
-21	A	-0.000959104	55
-21	C	0.000906175	55
-21	G	-0.000109395	55
-21	T	0.000326161	55
-20	A	0.00110769	55
-20	C	0.000564338	55
-20	G	-0.000103663	55
-20	T	-0.00257714	55
-19	A	-0.00037464	55
-19	C	0.000815985	55
-19	G	-0.000214126	55
-19	T	0.00366848	55
-18	A	-0.00157111	55
-18	C	0.000747849	55
-18	G	-0.000188659	55
-18	T	0.00294079	55
-17	A	-0.000263843	55
-17	C	-0.00130041	55
-17	G	-0.00734017	55
-17	T	-0.0015949	55
-16	A	-0.000310365	55
-16	C	0.00099944	55
-16	G	0.000476997	55
-16	T	-0.000736132	55
-15	A	0.00110753	55
-15	C	-0.00279378	55
-15	G	-0.000272754	55
-15	T	-0.00103012	55
-14	A	-0.00260535	55
-14	C	-0.00182535	55
-14	G	-0.000587787	55
-14	T	0.000529204	55
-13	A	-0.000312512	55
-13	C	0.00079244	55
-13	G	0.000966333	55
-13	T	0.0023987	55
-12	A	-0.00321611	55
-12	C	0.00239	55
-12	G	-2.76538e-05	55
-12	T	0.00109105	55
-11	A	0.00745875	55
-11	C	0.0012701	55
-11	G	0.0010438	55
-11	T	-0.00189115	55
-10	A	-0.0043594	55
-10	C	0.00236735	55
-10	G	0.000201624	55
-10	T	0.00790709	55
-9	A	0.00643487	55
-9	C	0.00259019	55
-9	G	0.00340392	55
-9	T	-0.0088098	55
-8	A	-0.00152664	55
-8	C	0.0012967	55
-8	G	0.00180492	55
-8	T	0.00856998	55
-7	A	0.000192403	55
-7	C	-0.0116081	55
-7	G	0.00187308	55
-7	T	-0.00605837	55
-6	A	-0.010129	55
-6	C	-0.00322618	55
-6	G	-0.000353682	55
-6	T	-0.00443393	55
-5	A	-0.000245015	55
-5	C	-0.00177986	55
-5	G	0.00371723	55
-5	T	-0.00328103	55
-4	A	0.00455796	55
-4	C	0.00971818	55
-4	G	0.000992729	55
-4	T	0.00221999	55
-3	A	-0.00155849	55
-3	C	-0.00799724	55
-3	G	4.55093e-05	55
-3	T	-0.00106096	55
-2	A	-0.00372822	55
-2	C	-0.00119732	55
-2	G	0.000632055	55
-2	T	-0.00672774	55
-1	A	-0.00582133	55
-1	C	-0.0379543	55
-1	G	-0.000975176	55
-1	T	0.000778869	55
0	A	0.010638	55
0	C	0.00551542	55
0	G	-0.000863399	55
0	T	-0.00715677	55
1	A	0.00633534	55
1	C	0.00347686	55
1	G	-0.000345357	55
1	T	-0.00460342	55
2	A	-0.00557193	55
2	C	0.00498569	55
2	G	0.00124996	55
2	T	-0.000788616	55
3	A	0.0102445	55
3	C	0.00567038	55
3	G	-0.000299131	55
3	T	-0.00290993	55
4	A	0.0070618	55
4	C	0.0057127	55
4	G	0.00113296	55
4	T	0.00341286	55
5	A	0.0102819	55
5	C	0.00362106	55
5	G	0.00259359	55
5	T	-0.00292103	55
6	A	-0.00944146	55
6	C	0.00166586	55
6	G	-5.85507e-05	55
6	T	-0.0134301	55
7	A	0.010954	55
7	C	0.00375749	55
7	G	-0.00011892	55
7	T	5.71552e-05	55
8	A	-0.00361192	55
8	C	-0.000322199	55
8	G	0.0008139	55
8	T	0.00461998	55
9	A	-0.00366394	55
9	C	0.00452029	55
9	G	0.003157	55
9	T	-0.00334434	55
10	A	-0.00391546	55
10	C	0.000514512	55
10	G	0.00237363	55
10	T	0.00369304	55
11	A	-0.000712826	55
11	C	-0.000527609	55
11	G	-0.0185519	55
11	T	-0.00489612	55
12	A	-0.00484666	55
12	C	0.00130693	55
12	G	0.00266205	55
12	T	0.0107664	55
13	A	0.00166756	55
13	C	-0.00605235	55
13	G	0.00325777	55
13	T	-0.00567764	55
14	A	0.00170028	55
14	C	0.00305692	55
14	G	0.00346787	55
14	T	-0.00338497	55
15	A	0.00775517	55
15	C	0.00552201	55
15	G	-0.00120192	55
15	T	-0.00353775	55
16	A	-0.000205848	55
16	C	0.000590098	55
16	G	0.00173053	55
16	T	-0.00591218	55
17	A	-0.00832488	55
17	C	-0.0381274	55
17	G	0.000922454	55
17	T	-0.0062876	55
18	A	-0.00183801	55
18	C	-0.0226577	55
18	G	0.00225572	55
18	T	-0.00389112	55
19	A	0.000214467	55
19	C	-0.00120675	55
19	G	0.00358081	55
19	T	0.016406	55
-100	A	-0.000514079	57
-100	C	4.18419e-05	57
-100	G	-0.000223637	57
-100	T	-0.000112163	57
-99	A	-0.000286552	57
-99	C	-0.000107143	57
-99	G	0.000241973	57
-99	T	0.00130453	57
-98	A	0.00037955	57
-98	C	0.000202327	57
-98	G	0.00104981	57
-98	T	0.00121178	57
-97	A	-0.000216211	57
-97	C	-0.00152753	57
-97	G	-0.00163371	57
-97	T	-0.000965299	57
-96	A	-0.00373398	57
-96	C	0.00144367	57
-96	G	-0.000149873	57
-96	T	-0.0019014	57
-95	A	0.00119733	57
-95	C	0.00149249	57
-95	G	0.00274706	57
-95	T	-0.000111558	57
-94	A	0.00085626	57
-94	C	-0.00282751	57
-94	G	0.0025862	57
-94	T	-0.00162386	57
-93	A	-0.000719651	57
-93	C	0.00285135	57
-93	G	0.00307672	57
-93	T	0.00830038	57
-92	A	0.00205673	57
-92	C	0.00154661	57
-92	G	0.000306579	57
-92	T	0.00238006	57
-91	A	-0.000460379	57
-91	C	0.0046997	57
-91	G	0.00211776	57
-91	T	0.000193145	57
-90	A	0.00449466	57
-90	C	-0.00525008	57
-90	G	0.00153112	57
-90	T	0.000834003	57
-89	A	-0.000269725	57
-89	C	0.00135704	57
-89	G	0.00191131	57
-89	T	0.00136827	57
-88	A	0.00373269	57
-88	C	-0.00402734	57
-88	G	0.00200945	57
-88	T	0.000230145	57
-87	A	-0.0115982	57
-87	C	-0.000694746	57
-87	G	-0.000860254	57
-87	T	-0.000639578	57
-86	A	0.000231353	57
-86	C	-0.00203086	57
-86	G	-0.00260247	57
-86	T	-0.000839891	57
-85	A	-0.00681682	57
-85	C	0.0089809	57
-85	G	-0.00219412	57
-85	T	0.0014781	57
-84	A	0.0020151	57
-84	C	-0.00149103	57
-84	G	-0.0021383	57
-84	T	-0.008641	57
-83	A	-0.00033471	57
-83	C	0.00175255	57
-83	G	-0.00800898	57
-83	T	-0.00294796	57
-82	A	-0.00548939	57
-82	C	0.00441374	57
-82	G	-0.00143023	57
-82	T	0.0163075	57
-81	A	-0.000482666	57
-81	C	0.00442095	57
-81	G	0.0018174	57
-81	T	-0.00546707	57
-80	A	-0.0102687	57
-80	C	0.00359829	57
-80	G	0.00149462	57
-80	T	-0.00641252	57
-79	A	0.00208874	57
-79	C	-0.00712864	57
-79	G	0.000262527	57
-79	T	-0.00245011	57
-78	A	0.00463641	57
-78	C	0.00635194	57
-78	G	-0.00168802	57
-78	T	-0.0023105	57
-77	A	-0.00156898	57
-77	C	0.00171513	57
-77	G	-0.00536144	57
-77	T	-0.00350496	57
-76	A	0.000711484	57
-76	C	-0.0056374	57
-76	G	-0.00206343	57
-76	T	-0.0019228	57
-75	A	0.00288265	57
-75	C	-0.0134314	57
-75	G	-0.00119465	57
-75	T	-0.00665005	57
-74	A	0.00353386	57
-74	C	0.00949733	57
-74	G	0.0016185	57
-74	T	0.00162341	57
-73	A	0.00245281	57
-73	C	0.00253558	57
-73	G	-0.000879744	57
-73	T	0.00663175	57
-72	A	0.00180987	57
-72	C	0.00135851	57
-72	G	0.00238166	57
-72	T	0.0120897	57
-71	A	0.00409121	57
-71	C	0.0019784	57
-71	G	0.000338445	57
-71	T	0.00240118	57
-70	A	-0.000981458	57
-70	C	0.00221261	57
-70	G	-0.0023068	57
-70	T	-0.00212989	57
-69	A	0.00273385	57
-69	C	0.00199592	57
-69	G	-0.000395616	57
-69	T	0.000414138	57
-68	A	0.00188723	57
-68	C	0.00156676	57
-68	G	0.00367565	57
-68	T	0.00734603	57
-67	A	0.00124609	57
-67	C	0.00242203	57
-67	G	-0.00156493	57
-67	T	0.00163979	57
-66	A	-0.000356196	57
-66	C	0.000827248	57
-66	G	0.0011373	57
-66	T	-0.00203672	57
-65	A	0.000398839	57
-65	C	0.00256898	57
-65	G	0.000861724	57
-65	T	0.00236154	57
-64	A	0.00192897	57
-64	C	0.00358502	57
-64	G	0.00186105	57
-64	T	0.00105953	57
-63	A	-0.000862751	57
-63	C	0.0020547	57
-63	G	0.0010386	57
-63	T	0.0019929	57
-62	A	0.00172341	57
-62	C	0.00361461	57
-62	G	0.00301271	57
-62	T	0.000416281	57
-61	A	-0.00048614	57
-61	C	0.00202839	57
-61	G	-0.000973652	57
-61	T	0.000240276	57
-60	A	0.0022938	57
-60	C	0.00298958	57
-60	G	-2.16518e-05	57
-60	T	-0.000786032	57
-59	A	-0.000561255	57
-59	C	0.00242309	57
-59	G	-0.000271115	57
-59	T	0.00640284	57
-58	A	9.73472e-05	57
-58	C	0.00331729	57
-58	G	0.00148203	57
-58	T	0.00501849	57
-57	A	-0.000347056	57
-57	C	-0.000557132	57
-57	G	0.00208549	57
-57	T	0.00506708	57
-56	A	0.000226297	57
-56	C	-0.00132225	57
-56	G	0.00383422	57
-56	T	-0.000335849	57
-55	A	0.00305478	57
-55	C	0.00194172	57
-55	G	0.000566633	57
-55	T	7.37303e-05	57
-54	A	0.000803181	57
-54	C	0.000706236	57
-54	G	0.00017868	57
-54	T	-0.00542315	57
-53	A	-0.000577288	57
-53	C	0.000290579	57
-53	G	-0.00223397	57
-53	T	0.000980312	57
-52	A	-0.00122674	57
-52	C	0.00276393	57
-52	G	-0.00473752	57
-52	T	-0.00229751	57
-51	A	-0.00022455	57
-51	C	-0.0026858	57
-51	G	0.000507605	57
-51	T	-0.000304687	57
-50	A	0.00274381	57
-50	C	-0.00112201	57
-50	G	-6.61075e-05	57
-50	T	-0.00183258	57
-49	A	-0.000315161	57
-49	C	-0.000247238	57
-49	G	-0.00158231	57
-49	T	-0.000727372	57
-48	A	-0.000464129	57
-48	C	-0.00856282	57
-48	G	0.000803856	57
-48	T	-0.00142616	57
-47	A	-0.00138945	57
-47	C	0.00260739	57
-47	G	-0.00038534	57
-47	T	0.00958289	57
-46	A	-0.000323152	57
-46	C	0.00203149	57
-46	G	-5.102e-05	57
-46	T	-0.000885486	57
-45	A	-0.00107231	57
-45	C	0.000660296	57
-45	G	0.000703637	57
-45	T	0.00531878	57
-44	A	0.000220864	57
-44	C	0.00100021	57
-44	G	0.00285129	57
-44	T	0.00292386	57
-43	A	-0.00112532	57
-43	C	-0.0044038	57
-43	G	0.00170172	57
-43	T	0.000214282	57
-42	A	0.00112335	57
-42	C	0.00119002	57
-42	G	0.000861338	57
-42	T	0.000137605	57
-41	A	-0.000214177	57
-41	C	0.000523848	57
-41	G	0.00229623	57
-41	T	-0.000533471	57
-40	A	0.000201765	57
-40	C	0.000352901	57
-40	G	0.000447342	57
-40	T	0.00126934	57
-39	A	-0.00150757	57
-39	C	0.00157984	57
-39	G	0.000698344	57
-39	T	0.00258009	57
-38	A	-0.000662893	57
-38	C	0.00190265	57
-38	G	-0.00710225	57
-38	T	-0.00162913	57
-37	A	0.000939872	57
-37	C	0.000871482	57
-37	G	-0.00135407	57
-37	T	-0.000179527	57
-36	A	-7.074e-05	57
-36	C	0.00120044	57
-36	G	0.00113296	57
-36	T	-0.00170378	57
-35	A	0.00216212	57
-35	C	-7.92931e-05	57
-35	G	0.000169497	57
-35	T	-0.000184332	57
-34	A	-0.00238136	57
-34	C	0.00186166	57
-34	G	0.00116773	57
-34	T	-0.000357041	57
-33	A	0.00637065	57
-33	C	0.00218115	57
-33	G	0.00101918	57
-33	T	-0.000669975	57
-32	A	-0.00158502	57
-32	C	0.00334838	57
-32	G	0.000190693	57
-32	T	0.00293644	57
-31	A	0.00583013	57
-31	C	0.0012595	57
-31	G	0.000512367	57
-31	T	-0.00421878	57
-30	A	-0.000383671	57
-30	C	0.00102415	57
-30	G	0.000662124	57
-30	T	-0.000175643	57
-29	A	-0.00208159	57
-29	C	-0.0053804	57
-29	G	0.000683707	57
-29	T	-0.000845862	57
-28	A	-0.00424184	57
-28	C	0.00107009	57
-28	G	0.000957896	57
-28	T	-0.00118977	57
-27	A	0.000153911	57
-27	C	0.00276026	57
-27	G	0.000253343	57
-27	T	0.00344721	57
-26	A	-0.000845366	57
-26	C	0.000390602	57
-26	G	0.00193572	57
-26	T	0.00410156	57
-25	A	-0.000790405	57
-25	C	0.00275975	57
-25	G	0.000141571	57
-25	T	0.000201237	57
-24	A	-0.00147719	57
-24	C	0.00103327	57
-24	G	-0.00241018	57
-24	T	-0.000542733	57
-23	A	0.00343536	57
-23	C	0.0015151	57
-23	G	0.000483354	57
-23	T	-0.000268332	57
-22	A	0.00240788	57
-22	C	0.00312754	57
-22	G	-0.000173816	57
-22	T	-0.000865906	57
-21	A	0.00104378	57
-21	C	0.000971983	57
-21	G	-0.00014643	57
-21	T	0.00107552	57
-20	A	-0.00168807	57
-20	C	0.00186579	57
-20	G	6.25828e-05	57
-20	T	0.00591644	57
-19	A	-0.000673624	57
-19	C	0.000450529	57
-19	G	-0.00619579	57
-19	T	-0.000168942	57
-18	A	-0.000168136	57
-18	C	-7.26228e-05	57
-18	G	0.0013327	57
-18	T	0.00181659	57
-17	A	-0.00133017	57
-17	C	0.00143742	57
-17	G	0.00346879	57
-17	T	-0.00164714	57
-16	A	-0.00234491	57
-16	C	-0.000412169	57
-16	G	0.000126745	57
-16	T	-0.00193062	57
-15	A	-0.000357648	57
-15	C	-0.000385949	57
-15	G	0.00186053	57
-15	T	0.000648047	57
-14	A	-0.00167347	57
-14	C	0.000479482	57
-14	G	0.000116443	57
-14	T	0.000269576	57
-13	A	0.000961871	57
-13	C	-0.0104876	57
-13	G	-0.00044523	57
-13	T	0.00197974	57
-12	A	0.00158725	57
-12	C	-0.00206052	57
-12	G	-0.000590645	57
-12	T	0.00423183	57
-11	A	0.0029396	57
-11	C	0.000996818	57
-11	G	0.000547847	57
-11	T	-0.00179875	57
-10	A	-0.00110378	57
-10	C	0.0022757	57
-10	G	0.000588519	57
-10	T	0.00176655	57
-9	A	0.00130437	57
-9	C	0.00195713	57
-9	G	-0.000933537	57
-9	T	-0.00208677	57
-8	A	-9.29047e-05	57
-8	C	-0.000272361	57
-8	G	0.00118699	57
-8	T	0.00326066	57
-7	A	-0.00179447	57
-7	C	0.000776947	57
-7	G	0.00044158	57
-7	T	0.0010233	57
-6	A	-0.000185475	57
-6	C	0.00191725	57
-6	G	-0.00175036	57
-6	T	0.000134014	57
-5	A	-0.000807901	57
-5	C	0.00258496	57
-5	G	0.00107469	57
-5	T	-0.00121038	57
-4	A	0.00022304	57
-4	C	0.00119956	57
-4	G	0.00124483	57
-4	T	0.00505705	57
-3	A	-0.00114591	57
-3	C	0.00156244	57
-3	G	0.00397341	57
-3	T	0.00219499	57
-2	A	-0.000437988	57
-2	C	0.00208339	57
-2	G	0.00279196	57
-2	T	-0.00058354	57
-1	A	-0.000465461	57
-1	C	0.00295537	57
-1	G	0.0026495	57
-1	T	-0.00626741	57
0	A	0.00821452	57
0	C	0.00376575	57
0	G	0.00633373	57
0	T	-0.000989166	57
1	A	0.00836147	57
1	C	0.00251543	57
1	G	0.00555903	57
1	T	0.00080889	57
2	A	-0.00243995	57
2	C	0.00763595	57
2	G	0.0019535	57
2	T	-0.00843827	57
3	A	0.0111704	57
3	C	0.00465424	57
3	G	0.00274185	57
3	T	0.00159327	57
4	A	0.0152019	57
4	C	0.00527511	57
4	G	0.00213345	57
4	T	-7.35429e-05	57
5	A	0.017442	57
5	C	0.0119552	57
5	G	0.000994203	57
5	T	-6.28662e-05	57
6	A	0.0068896	57
6	C	0.00262014	57
6	G	0.0012759	57
6	T	0.00239023	57
7	A	-0.0021703	57
7	C	0.00378974	57
7	G	-0.000260761	57
7	T	0.00118847	57
8	A	-0.00235457	57
8	C	0.00297755	57
8	G	-0.00942332	57
8	T	-0.00219753	57
9	A	-0.0049201	57
9	C	0.00273183	57
9	G	0.00120226	57
9	T	0.00339979	57
10	A	-0.00184288	57
10	C	-0.00038804	57
10	G	0.00157976	57
10	T	0.00811333	57
11	A	-0.000254781	57
11	C	3.67138e-05	57
11	G	0.00203756	57
11	T	0.00143308	57
12	A	-0.00283073	57
12	C	0.00375399	57
12	G	-0.011494	57
12	T	-0.000844021	57
13	A	0.000861909	57
13	C	0.000998226	57
13	G	0.000673099	57
13	T	-5.17672e-05	57
14	A	-0.00397854	57
14	C	0.00178708	57
14	G	0.00102709	57
14	T	-0.00250049	57
15	A	-0.000445045	57
15	C	-0.000446473	57
15	G	-0.0107596	57
15	T	-0.00194528	57
16	A	-0.000335328	57
16	C	0.00709786	57
16	G	0.000710496	57
16	T	0.00519031	57
17	A	0.000289007	57
17	C	0.00315024	57
17	G	0.00228316	57
17	T	0.00586295	57
18	A	-0.000111118	57
18	C	-0.000350951	57
18	G	0.00445204	57
18	T	0.0031732	57
19	A	-0.0025883	57
19	C	0.00381165	57
19	G	0.00175366	57
19	T	0.00444547	57
-100	A	0.00181083	58
-100	C	-0.000656688	58
-100	G	0.000387823	58
-100	T	0.00432881	58
-99	A	0.000448589	58
-99	C	0.000892551	58
-99	G	-0.00250785	58
-99	T	0.00104577	58
-98	A	0.000610085	58
-98	C	0.00158019	58
-98	G	0.00025248	58
-98	T	0.0099487	58
-97	A	0.00304051	58
-97	C	0.00631651	58
-97	G	0.00136621	58
-97	T	-0.00125347	58
-96	A	0.00164822	58
-96	C	0.000365483	58
-96	G	0.00207237	58
-96	T	0.00103483	58
-95	A	0.00074314	58
-95	C	-0.00115108	58
-95	G	0.00415806	58
-95	T	-0.00135721	58
-94	A	0.00196369	58
-94	C	0.00127527	58
-94	G	-0.0252607	58
-94	T	-0.00217233	58
-93	A	0.00162541	58
-93	C	0.0106886	58
-93	G	0.00481921	58
-93	T	-0.00416465	58
-92	A	0.00382685	58
-92	C	-0.00646848	58
-92	G	-0.00335965	58
-92	T	0.0167264	58
-91	A	1.42482e-05	58
-91	C	-0.00275454	58
-91	G	0.00408912	58
-91	T	-0.00297708	58
-90	A	-0.0184986	58
-90	C	0.000197423	58
-90	G	0.00110291	58
-90	T	0.000384283	58
-89	A	0.00538709	58
-89	C	0.00403081	58
-89	G	0.0057072	58
-89	T	-0.00387035	58
-88	A	-0.0118567	58
-88	C	0.00420666	58
-88	G	-0.00123391	58
-88	T	-0.00256832	58
-87	A	-0.019509	58
-87	C	-0.00115224	58
-87	G	0.000742034	58
-87	T	-0.00413613	58
-86	A	0.00430883	58
-86	C	0.00197322	58
-86	G	0.000408405	58
-86	T	-0.0095221	58
-85	A	0.00313981	58
-85	C	0.0107411	58
-85	G	0.00231015	58
-85	T	-0.000421594	58
-84	A	-0.00631748	58
-84	C	-0.00193302	58
-84	G	0.00217181	58
-84	T	0.00129834	58
-83	A	0.00582874	58
-83	C	0.00613047	58
-83	G	0.0025616	58
-83	T	-0.00370705	58
-82	A	0.00204912	58
-82	C	0.0131114	58
-82	G	0.00218564	58
-82	T	0.00453568	58
-81	A	0.00200155	58
-81	C	-0.0070442	58
[truncated: 701,683+ more rows]

## Sheet: Fig3-d-e-f_KmerAlignmentsForKme
Motif Group: UGAU
-------UGAUG----
------GUGAU-----
------AUGAU-----
-------UGAUA----
--------GAUAC---
-------UGAUU----
------UGGAU-----
-------GGAUU----
-------AGAUU----
------GAGAU-----
-------AGAUG----
-----UAUGA------
---AGUAU--------
---GGUAU--------
Motif Group: UUUU
------------------------AGUUU------------------------------
---------------------------UUUAG---------------------------
---------------------------UUUAU---------------------------
----------------------------UUAUG--------------------------
-------------------------GUUUU-----------------------------
---------------------------UUUCU---------------------------
----------------------------UUCUU--------------------------
-----------------------------UCUUU-------------------------
------------------------UUGUU------------------------------
-----------------------ACUUU-------------------------------
--------------------------UUUUA----------------------------
------------------------GAUUU------------------------------
-------------------------AUUUG-----------------------------
--------------------------UUUGU----------------------------
-------------------------AUUUU-----------------------------
-------------------------UUUUU-----------------------------
--------------------------UUUUG----------------------------
---------------------------UUUGG---------------------------
--------------------------GUUUA----------------------------
------------------------UAUUA------------------------------
------------------------UAUUU------------------------------
------------------------CAUUU------------------------------
--------------------------UUUUC----------------------------
---------------------------UUUCA---------------------------
------------------------UAUUG------------------------------
--------------------------AUUUA----------------------------
-----------------------UUAUC-------------------------------
----------------------GUUAU--------------------------------
-----------------------UUAUU-------------------------------
------------------------UAUUC------------------------------
----------------------GAUAU--------------------------------
----------------------------UUACC--------------------------
-------------------------UGUUU-----------------------------
------------------------AUGUU------------------------------
-------------------------AUUUC-----------------------------
--------------------------UUUCC----------------------------
------------------------CUUUU------------------------------
-----------------------CCUUU-------------------------------
----------------------AUUAU--------------------------------
-----------------------UUAUA-------------------------------
------------------------UAUAU------------------------------
----------------------------UUAAG--------------------------
----------------------------UUAAU--------------------------
-----------------------------UAAUU-------------------------
---------------------------UUUAC---------------------------
----------------------------UUACU--------------------------
-----------------------GUAUU-------------------------------
----------------------UGUAU--------------------------------
---------------------UUGUA---------------------------------
-----------------------AUAUU-------------------------------
----------------------AAUAU--------------------------------
------------------------AAUUU------------------------------
-----------------------GAAUU-------------------------------
---------------------------UUUAA---------------------------
----------------------------UUAAA--------------------------
Motif Group: WGG
-----------AGGGG------------
----------GAGGG-------------
-----------UGGGG------------
---------CGUGG--------------
--------GCGUG---------------
----------GUGGG-------------
---------GGUGG--------------
--------UGGUG---------------
-------GUGGU----------------
----------AAGGG-------------
------------GGGAA-----------
------------GGGGU-----------
--------------GGUUG---------
-------------GGGUU----------
--------------GGUUU---------
-----------AGGGA------------
---------GGAGG--------------
---------GCAGG--------------
----------UUGGG-------------
-----------AGUGA------------
-------------UGAGC----------
----------UUAGG-------------
------------AGGAU-----------
--------------GAUAG---------

## Sheet: Fig3-d-e-f_MotifGroupCoverage-U
# Raw (unsmoothed) values of motif-group coverage around crosslink sites. Coverage values to generate plots are given in columns -305 to 305.
# Other columns indicate the sample and motif group for which the coverage was obtained.
iCLIP_SampleName	Condition	MotifGroup	-305	-304	-303	-302	-301	-300	-299	-298	-297	-296	-295	-294	-293	-292	-291	-290	-289	-288	-287	-286	-285	-284	-283	-282	-281	-280	-279	-278	-277	-276	-275	-274	-273	-272	-271	-270	-269	-268	-267	-266	-265	-264	-263	-262	-261	-260	-259
LIN28A-S200A_ESC_LIF-CHIR-FGF0220626_MM_1	LIN28A-S200A (+MEK)	AUU	10.0105	13.8736	17.0666	20.1201	22.965	22.9532	22.954891999999997	22.9761	22.9535	22.9596	22.953881000000003	22.9374	22.9411	22.9741	22.933	22.804575999999997	22.8177	22.7793	22.752	22.7267	22.7169	22.7362	22.7571	22.8636	22.922537000000002	22.9246	22.9286	23.0203	23.0223	22.962979999999998	22.942083999999998	22.9886	23.0452	23.114	23.1696	23.1264	23.1467	23.1612	23.241	23.234627999999997	23.0931	23.013198000000003	22.942083999999998	22.9569	22.9987	23.048249000000002	23.1564
LIN28A-WT_ESC_LIF-CHIR-FGF0220626_MM_1	LIN28A-S200WT (+MEK)	AUU	10.2776	14.210270999999999	17.4676	20.5182	23.4047	23.3958	23.4085	23.334251000000002	23.329501999999998	23.3331	23.2841	23.3128	23.313544999999998	23.353057999999997	23.3348	23.339760000000002	23.3871	23.3426	23.3494	23.3215	23.368634999999998	23.3474	23.4245	23.4359	23.4583	23.4841	23.4515	23.4306	23.3419	23.3593	23.3432	23.3474	23.314304999999997	23.3276	23.2961	23.351157999999998	23.351917999999998	23.3988	23.4526	23.4872	23.5008	23.5005	23.5884	23.5392	23.6213	23.6181	23.5844
LIN28A-WT_ESC_LIF-CHIR-FGF0220626_MM_2	LIN28A-S200WT (+MEK)	AUU	10.181534000000001	14.166409999999999	17.4422	20.445762000000002	23.3849	23.377883999999998	23.3699	23.3509	23.3975	23.4087	23.426354999999997	23.436507000000002	23.456975999999997	23.463034999999998	23.4581	23.4614	23.4843	23.5009	23.4991	23.4434	23.3911	23.3523	23.411452999999998	23.4218	23.451900000000002	23.4802	23.4639	23.5027	23.5279	23.493820000000003	23.493820000000003	23.5004	23.5041	23.4986	23.4254	23.4583	23.552770000000002	23.548348999999998	23.5849	23.630551999999998	23.6392	23.6849	23.7267	23.7108	23.7429	23.7427	23.7373
LIN28A-WT_ESCiLIF-OLD0220626_MM	LIN28A-S200WT (-MEK)	AUU	10.1317	14.0355	17.2728	20.3092	23.1919	23.2033	23.191129999999998	23.1526	23.170813000000003	23.1561	23.130390000000002	23.1567	23.153025999999997	23.1684	23.1667	23.1402	23.142	23.16	23.180001999999998	23.1994	23.2003	23.214	23.2483	23.253	23.2346	23.239435999999998	23.2356	23.2353	23.2332	23.2415	23.237116999999998	23.267635000000002	23.2855	23.294022000000002	23.3107	23.3191	23.347385000000003	23.354214000000002	23.3459	23.3252	23.3133	23.3307	23.3454	23.3515	23.362137999999998	23.3569	23.353
LIN28A-WT_ESCiLIF0220626_MM_2	LIN28A-S200WT (-MEK)	AUU	10.1564	14.0966	17.319	20.370390999999998	23.2598	23.2372	23.2174	23.2215	23.222	23.2303	23.2525	23.2787	23.266	23.2649	23.287	23.2601	23.2593	23.2599	23.2899	23.3383	23.302	23.3197	23.3785	23.3825	23.3775	23.365	23.353022000000003	23.3454	23.340875999999998	23.3644	23.3816	23.409	23.42	23.4455	23.476926000000002	23.493033999999998	23.4865	23.474	23.4805	23.4759	23.4505	23.457	23.469	23.4809	23.4694	23.4587	23.441532000000002
LIN28A-WT_ESCiLIF0220626_MM_1	LIN28A-S200WT (-MEK)	AUU	10.0603	13.9622	17.2098	20.2299	23.1179	23.125	23.1297	23.1088	23.1363	23.1567	23.1148	23.078	23.0804	23.1074	23.095	23.055	23.039272999999998	23.052412999999998	23.1055	23.149464000000002	23.1551	23.1497	23.1635	23.184682000000002	23.1802	23.1946	23.181	23.1756	23.189818000000002	23.209562000000002	23.211	23.228704999999998	23.264	23.2633	23.286602000000002	23.3123	23.343	23.351702999999997	23.3463	23.3418	23.3091	23.3144	23.306012000000003	23.300742999999997	23.2989	23.3147	23.3553
LIN28A-S200A_ESC_LIF-CHIR-FGF0220626_MM_1	LIN28A-S200A (+MEK)	UGAU	1.34071	2.43371	3.48255	4.5344240000000005	5.555630000000001	5.59877	5.599781999999999	5.57349	5.54788	5.5448450000000005	5.529342000000001	5.468	5.46834	5.4889	5.47677	5.46767	5.47609	5.4932799999999995	5.51114	5.51418	5.54855	5.55631	5.5856259999999995	5.5381	5.57282	5.62809	5.65741	5.66618	5.68067	5.66348	5.67359	5.59304	5.57383	5.579897000000001	5.52631	5.51047	5.50541	5.51148	5.56136	5.58832	5.57316	5.6436	5.6516839999999995	5.63011	5.63517	5.6682	5.673928999999999
LIN28A-WT_ESC_LIF-CHIR-FGF0220626_MM_1	LIN28A-S200WT (+MEK)	UGAU	1.38142	2.50696	3.54948	4.60834	5.668531000000001	5.66701	5.633197999999999	5.63339	5.6085	5.6216099999999996	5.65352	5.65751	5.66036	5.65789	5.6465	5.60546	5.58913	5.59198	5.62142	5.61572	5.64441	5.6816390000000006	5.64688	5.62769	5.66302	5.70083	5.73559	5.77852	5.76788	5.7487	5.73008	5.71754	5.69684	5.68449	5.69532	5.67803	5.66682	5.68981	5.70387	5.67898	5.6938	5.71146	5.71678	5.71089	5.78479	5.78878	5.82126
LIN28A-WT_ESC_LIF-CHIR-FGF0220626_MM_2	LIN28A-S200WT (+MEK)	UGAU	1.36814	2.44202	3.4983720000000003	4.53721	5.6029	5.6309	5.63581	5.64564	5.65464	5.64547	5.6507130000000005	5.65432	5.67069	5.65972	5.62762	5.61371	5.62795	5.62713	5.61698	5.63434	5.656607999999999	5.65333	5.61976	5.65432	5.71933	5.73668	5.7565	5.80546	5.79727	5.73668	5.71196	5.70983	5.67691	5.68559	5.6929609999999995	5.70606	5.70491	5.6906680000000005	5.67315	5.64531	5.656607999999999	5.6471100000000005	5.70868	5.70819	5.72882	5.76223	5.79318
LIN28A-WT_ESCiLIF0220626_MM_1	LIN28A-S200WT (-MEK)	UGAU	1.38039	2.45349	3.5070379999999997	4.56486	5.59133	5.61001	5.61654	5.62348	5.61174	5.63062	5.61388	5.60567	5.58933	5.57079	5.56058	5.54651	5.57986	5.58019	5.60847	5.61114	5.626682000000001	5.65083	5.6460919999999994	5.6528290000000005	5.65183	5.68138	5.66757	5.6643	5.6551	5.6687	5.6504270000000005	5.63315	5.624280000000001	5.62035	5.6004	5.58459	5.586126999999999	5.61314	5.6286830000000005	5.62942	5.64349	5.66757	5.65116	5.644890999999999	5.68138	5.68992	5.712260000000001
LIN28A-WT_ESCiLIF0220626_MM_2	LIN28A-S200WT (-MEK)	UGAU	1.38412	2.46767	3.5163550000000003	4.572335000000001	5.63358	5.63645	5.64359	5.64067	5.651980999999999	5.66063	5.67361	5.66626	5.67184	5.6365	5.61106	5.5790560000000005	5.59448	5.590889000000001	5.62055	5.63071	5.6488	5.67158	5.6743429999999995	5.67893	5.69055	5.68967	5.70207	5.71088	5.69405	5.6917	5.68456	5.67116	5.664439000000001	5.67304	5.65266	5.63113	5.64802	5.66001	5.64296	5.65141	5.67241	5.6733	5.65177	5.6463	5.64192	5.67007	5.69191
LIN28A-WT_ESCiLIF-OLD0220626_MM	LIN28A-S200WT (-MEK)	UGAU	1.39108	2.4783690000000003	3.53603	4.5942	5.63685	5.643635000000001	5.62998	5.625299999999999	5.62024	5.62193	5.6238660000000005	5.62286	5.60494	5.5993759999999995	5.57889	5.561313999999999	5.5692	5.5869420000000005	5.60836	5.62395	5.6511379999999996	5.65733	5.67167	5.67145	5.67432	5.70261	5.6884	5.6699	5.66475	5.66387	5.64283	5.61919	5.62576	5.63546	5.6380289999999995	5.6375660000000005	5.65337	5.67348	5.66952	5.66383	5.65721	5.6524030000000005	5.64515	5.63837	5.64536	5.6750799999999995	5.7118780000000005
LIN28A-S200A_ESC_LIF-CHIR-FGF0220626_MM_1	LIN28A-S200A (+MEK)	WGG	1.67673	3.10844	4.44646	5.76594	7.014641000000001	6.986667000000001	6.97993	6.98599	7.0021700000000004	7.01093	7.02037	7.02913	7.02239	7.0254259999999995	7.032165999999999	7.004530000000001	6.95768	6.975544999999999	6.942178999999999	6.9192610000000005	6.94959	7.00183	6.948919000000001	6.91623	6.8697170000000005	6.779393000000001	6.74973	6.77265	6.73524	6.713	6.75647	6.76827	6.84309	6.88859	6.898701999999999	6.88522	6.90275	6.867357999999999	6.9105	6.965097000000001	6.994756000000001	7.0625	7.0594660000000005	7.08575	7.048680999999999	7.03992	7.01397
LIN28A-WT_ESC_LIF-CHIR-FGF0220626_MM_1	LIN28A-S200WT (+MEK)	WGG	1.6897309999999999	3.08863	4.4256	5.71849	6.99695	6.96333	6.975104999999999	7.0237359999999995	7.0226	6.99809	7.056030000000001	7.03893	6.97377	6.96105	6.95687	6.93141	6.9635169999999995	7.00398	7.00398	6.96979	6.9392	6.92818	6.86588	6.82104	6.771464000000001	6.783810999999999	6.77716	6.80927	6.826173000000001	6.890950999999999	6.9147	6.95896	6.98745	7.01139	7.0017	7.00493	6.96922	6.95649	6.971115999999999	6.920395999999999	6.8924710000000005	6.86759	6.843459999999999	6.829213000000001	6.86132	6.86607	6.89323
LIN28A-WT_ESC_LIF-CHIR-FGF0220626_MM_2	LIN28A-S200WT (+MEK)	WGG	1.6322679999999998	3.04724	4.37575	5.6946	6.96023	6.978077000000001	6.979386999999999	7.0239270000000005	7.02032	6.9996920000000005	6.9996920000000005	6.9833169999999996	6.96596	6.92551	6.9348469999999995	6.92355	6.96383	7.00591	7.023600000000001	7.02049	6.9879	6.9654679999999995	6.90423	6.8334850000000005	6.766674999999999	6.7999160000000005	6.817273999999999	6.840363000000001	6.846913000000001	6.88687	6.89178	6.895382999999999	6.9283	6.9404140000000005	6.90439	6.898166999999999	6.892599000000001	6.87557	6.86902	6.87082	6.8698380000000006	6.8253	6.81907	6.82906	6.842491000000001	6.8663989999999995	6.89456
LIN28A-WT_ESCiLIF0220626_MM_2	LIN28A-S200WT (-MEK)	WGG	1.67259	3.07552	4.3895789999999995	5.6669410000000005	6.906980999999999	6.89692	6.9009860000000005	6.90349	6.8899870000000005	6.8850869999999995	6.884879000000001	6.87821	6.884097000000001	6.873775999999999	6.8837839999999995	6.87268	6.871481999999999	6.87524	6.87513	6.87273	6.87565	6.89317	6.8684590000000005	6.835827999999999	6.7997559999999995	6.7818249999999995	6.76984	6.78871	6.788341000000001	6.792510999999999	6.81248	6.8156	6.83468	6.858346999999999	6.86825	6.87477	6.88936	6.880292000000001	6.87195	6.87138	6.87399	6.87768	6.88842	6.90682	6.90755	6.91678	6.94201
LIN28A-WT_ESCiLIF0220626_MM_1	LIN28A-S200WT (-MEK)	WGG	1.6683409999999999	3.0679410000000003	4.41418	5.67117	6.913689000000001	6.880005000000001	6.894812999999999	6.894213000000001	6.89601	6.89668	6.910553999999999	6.8865419999999995	6.881473000000001	6.87627	6.8622	6.861528999999999	6.8630629999999995	6.852457000000001	6.875736000000001	6.86213	6.84832	6.85046	6.81651	6.77415	6.760141999999999	6.74634	6.749136999999999	6.785621999999999	6.78169	6.78596	6.82564	6.81684	6.83578	6.85419	6.8678	6.861395000000001	6.88528	6.87113	6.873869000000001	6.88381	6.8970139999999995	6.87767	6.89601	6.90415	6.906286000000001	6.910487999999999	6.92963
LIN28A-WT_ESCiLIF-OLD0220626_MM	LIN28A-S200WT (-MEK)	WGG	1.6565880000000002	3.07658	4.40139	5.67491	6.9091	6.90893	6.9084270000000005	6.90012	6.909943999999999	6.91323	6.90999	6.90054	6.9013	6.888489000000001	6.88689	6.90038	6.89654	6.892831000000001	6.886423999999999	6.87057	6.85325	6.84309	6.839931000000001	6.807517000000001	6.79732	6.80629	6.82235	6.82488	6.83357	6.81805	6.82433	6.81253	6.833818999999999	6.83567	6.83192	6.843514000000001	6.85907	6.846716999999999	6.84216	6.873482999999999	6.8801	6.8742	6.88073	6.896666999999999	6.8933789999999995	6.90965	6.91648
[truncated: 206 more columns]
