# Supplementary material for: Poised PABP–RNA hubs implement signal-dependent mRNA decay in development
Source: Nat Struct Mol Biol. 2024 Jul 25;31(9):1439–47. doi: 10.1038/s41594-024-01363-x (PMC11402784; doi:10.1038/s41594-024-01363-x)
Supplement: Supplementary file 10 — Source data for Extended Data Fig. 4b: Predicted downregulated group probability and a true classification of the testing dataset (0 = upregulated, 1 = downregulated). Source data for Extended Data Fig. 4c: nucleotide usage of each nucleotide at positions 100 bp downstream and 20 bp upstream of the PAS for all downregulated transcripts. Source data for Extended Data Fig. 4d: mean binned (n = 100) importance scores over all four nucleotides. [file 41594_2024_1363_MOESM10_ESM.xlsx]

## Sheet: ExtFig 4b
# A table with predicted down regulated group probability and a true classification of the testing dataset (0=UP, 1=DOWN).
Gene_ID	Predicted	TRUE
ENSMUSG00000021040	0.9317461	1
ENSMUSG00000023932	0.88088113	1
ENSMUSG00000038388	0.83785003	0
ENSMUSG00000000759	0.95972764	1
ENSMUSG00000067150	0.35675582	1
ENSMUSG00000037851	0.63267684	1
ENSMUSG00000005442	0.08024509	0
ENSMUSG00000021139	0.90490615	1
ENSMUSG00000029446	0.91699815	1
ENSMUSG00000031827	0.01132102	0
ENSMUSG00000026708	0.8154942	1
ENSMUSG00000032300	0.4723173	0
ENSMUSG00000020897	0.87693846	1
ENSMUSG00000030647	0.9290872	1
ENSMUSG00000039041	0.18746033	0
ENSMUSG00000022090	0.48813567	0
ENSMUSG00000031379	0.95688456	1
ENSMUSG00000025060	0.8338214	0
ENSMUSG00000026594	0.8434349	0
ENSMUSG00000021079	0.9672015	1
ENSMUSG00000036639	0.8855016	1
ENSMUSG00000049600	0.058694147	1
ENSMUSG00000020230	0.3284639	0
ENSMUSG00000025579	0.19868025	0
ENSMUSG00000057147	0.57789886	0
ENSMUSG00000037343	0.7969462	0
ENSMUSG00000022742	0.88543123	1
ENSMUSG00000002768	0.0068755476	0
ENSMUSG00000020519	0.04318821	0
ENSMUSG00000074797	0.9716323	1
ENSMUSG00000034685	0.009484382	0
ENSMUSG00000006019	0.17987111	0
ENSMUSG00000033684	0.07051316	0
ENSMUSG00000039323	0.95345575	1
ENSMUSG00000042216	0.0017019907	0
ENSMUSG00000020453	0.86623687	1
ENSMUSG00000024985	0.79874784	0
ENSMUSG00000019254	0.019155601	0
ENSMUSG00000020205	0.5486833	0
ENSMUSG00000020580	0.28956756	0
ENSMUSG00000055612	0.9626779	1
ENSMUSG00000030718	0.81718075	0
ENSMUSG00000020358	0.6488825	1
ENSMUSG00000026669	0.87553227	1
ENSMUSG00000003824	0.16899261	1
ENSMUSG00000030868	0.30624145	1
ENSMUSG00000030590	0.48407012	0
ENSMUSG00000022125	0.8961053	1
ENSMUSG00000026784	0.85006744	1
ENSMUSG00000039841	0.3349701	0
ENSMUSG00000032187	0.762963	0
ENSMUSG00000005514	0.87641907	0
ENSMUSG00000079426	0.6877898	0
ENSMUSG00000068744	0.9433516	1
ENSMUSG00000032410	0.64116144	0
ENSMUSG00000066232	0.944573	1
ENSMUSG00000057506	0.8628972	1
ENSMUSG00000026174	0.8375008	1
ENSMUSG00000000028	0.8264684	1
ENSMUSG00000060675	0.69613785	0
ENSMUSG00000041773	0.7646064	1
ENSMUSG00000020803	0.9463132	1
ENSMUSG00000036777	0.7564509	1
ENSMUSG00000026276	0.72629553	1
ENSMUSG00000027706	0.70725614	1
ENSMUSG00000028194	0.32959896	0
ENSMUSG00000024841	0.87060785	1
ENSMUSG00000068220	0.116826065	0
ENSMUSG00000021671	0.7230495	1
ENSMUSG00000028159	0.82852656	1
ENSMUSG00000014980	0.9212105	1
ENSMUSG00000041431	0.90630656	1
ENSMUSG00000032218	0.91401464	1
ENSMUSG00000023022	0.91383284	1
ENSMUSG00000022186	0.6521199	0
ENSMUSG00000019731	0.69955516	1
ENSMUSG00000022521	0.44349986	0
ENSMUSG00000043067	0.9110808	1
ENSMUSG00000006585	0.93693966	1
ENSMUSG00000078348	0.97695667	1
ENSMUSG00000024209	0.8911388	1
ENSMUSG00000002393	0.782385	0
ENSMUSG00000004044	0.29911163	0
ENSMUSG00000021245	0.8693637	1
ENSMUSG00000005846	0.9688982	1
ENSMUSG00000028101	0.7295181	0
ENSMUSG00000109336	0.75634736	1
ENSMUSG00000044080	0.086116835	0
ENSMUSG00000026799	0.109601825	0
ENSMUSG00000023764	0.6120845	1
ENSMUSG00000021765	0.84148926	1
ENSMUSG00000020451	0.039212033	0
ENSMUSG00000029836	0.86475515	1
ENSMUSG00000032643	0.11796014	0
ENSMUSG00000037679	0.12178947	0
ENSMUSG00000022683	0.5105957	0
ENSMUSG00000006021	0.13993967	0
ENSMUSG00000059005	0.87067145	1
ENSMUSG00000017765	0.22203119	0
ENSMUSG00000028847	0.18229805	0
ENSMUSG00000059409	0.022179626	0
ENSMUSG00000049401	0.56679505	0
ENSMUSG00000036023	0.9550467	1
ENSMUSG00000030869	0.76080805	1
ENSMUSG00000028896	0.9446197	1
ENSMUSG00000024854	0.009682564	0
ENSMUSG00000038697	0.9024353	1
ENSMUSG00000056091	0.8154467	0
ENSMUSG00000006931	0.23435943	0
ENSMUSG00000008036	0.0037081141	0
ENSMUSG00000025857	0.8654971	1
ENSMUSG00000029304	0.7969009	1
ENSMUSG00000042396	0.85631526	1
ENSMUSG00000061524	0.73275954	1
ENSMUSG00000040054	0.6360356	0
ENSMUSG00000051124	0.27321485	0
ENSMUSG00000061689	0.27065155	0
ENSMUSG00000040714	0.04854361	0
ENSMUSG00000018770	0.7002092	1
ENSMUSG00000030660	0.11320255	0
ENSMUSG00000000301	0.0150386095	0
ENSMUSG00000044287	0.015589244	0
ENSMUSG00000044863	0.016008418	0
ENSMUSG00000041889	0.25155395	0
ENSMUSG00000028138	0.9113883	1
ENSMUSG00000025225	0.01857089	0
ENSMUSG00000024764	0.8666401	1
ENSMUSG00000078713	0.6169269	1
ENSMUSG00000031609	0.8801193	1
ENSMUSG00000034994	0.0066872803	0
ENSMUSG00000030101	0.818083	1
ENSMUSG00000018509	0.9170815	1
ENSMUSG00000025979	0.47640452	0
ENSMUSG00000040084	0.8850627	1
ENSMUSG00000058440	0.959565	1
ENSMUSG00000027285	0.8505327	1
ENSMUSG00000017453	0.78306377	1
ENSMUSG00000028104	0.41786095	0
ENSMUSG00000042705	0.908137	1
ENSMUSG00000021112	0.9241042	0
ENSMUSG00000069806	0.19962384	0
ENSMUSG00000031221	0.824168	1
ENSMUSG00000051855	0.72750247	1
ENSMUSG00000029246	0.71885526	1
ENSMUSG00000066705	0.8234414	0
ENSMUSG00000051502	0.7704565	0
ENSMUSG00000031592	0.78817284	0
ENSMUSG00000027173	0.9089077	1
ENSMUSG00000022477	0.9785103	1
ENSMUSG00000053411	0.90810066	1
ENSMUSG00000021811	0.82873935	1
ENSMUSG00000052609	0.027260503	0
ENSMUSG00000016528	0.63499546	0
ENSMUSG00000041351	0.059304375	0
ENSMUSG00000117310	0.9433791	1
ENSMUSG00000031715	0.86813796	1
ENSMUSG00000115987	0.08006593	0
ENSMUSG00000040010	0.92632765	1
ENSMUSG00000026922	0.04195692	0
ENSMUSG00000025764	0.6006043	1
ENSMUSG00000037686	0.082653925	0
ENSMUSG00000039449	0.92321116	1
ENSMUSG00000035772	0.53332293	1
ENSMUSG00000019823	0.07909084	0
ENSMUSG00000040616	0.012025329	0
ENSMUSG00000019055	0.017891329	0
ENSMUSG00000036315	0.930254	1
ENSMUSG00000020882	0.0179458	0
ENSMUSG00000029802	0.6861631	0
ENSMUSG00000043535	0.89051896	1
ENSMUSG00000020116	0.94730693	1
ENSMUSG00000043872	0.94443345	1
ENSMUSG00000073616	0.3349461	0
ENSMUSG00000022858	0.55554575	1
ENSMUSG00000050212	0.08258246	0
ENSMUSG00000026851	0.68878645	1
ENSMUSG00000038838	0.020717485	0
ENSMUSG00000031562	0.51687825	1
ENSMUSG00000042675	0.24651095	0
ENSMUSG00000002635	0.819722	1
ENSMUSG00000078923	0.20774902	0
ENSMUSG00000014873	0.9207808	1
ENSMUSG00000003808	0.21350405	0
ENSMUSG00000040302	0.80881476	1
ENSMUSG00000079042	0.78945845	1
ENSMUSG00000040483	0.8169129	1
ENSMUSG00000050565	0.67177504	1
ENSMUSG00000038611	0.9563131	0
ENSMUSG00000018923	0.95500094	1
ENSMUSG00000025272	0.63281375	0
ENSMUSG00000060992	0.16458265	0
ENSMUSG00000022248	0.89426816	1
ENSMUSG00000002052	0.09717258	0
ENSMUSG00000029617	0.9121811	0
ENSMUSG00000027357	0.9680978	1
ENSMUSG00000046056	0.16001713	0
ENSMUSG00000042808	0.096492164	1
ENSMUSG00000020495	0.8268276	1
ENSMUSG00000031714	0.9066087	1
ENSMUSG00000002881	0.7745452	0
ENSMUSG00000032437	0.94769865	1
ENSMUSG00000024277	0.902567	1
ENSMUSG00000025533	0.04057762	0
ENSMUSG00000029151	0.0041670594	0
ENSMUSG00000034285	0.35450694	1
ENSMUSG00000079316	0.8422508	1
ENSMUSG00000031297	0.94611293	1
ENSMUSG00000038712	0.97447056	1
ENSMUSG00000024335	0.9416569	1
ENSMUSG00000043421	0.9514178	1
ENSMUSG00000025001	0.69056594	1
ENSMUSG00000034595	0.71697295	0
ENSMUSG00000007610	0.1814849	1
ENSMUSG00000001436	0.9582909	1
ENSMUSG00000028706	0.2039861	0
ENSMUSG00000023020	0.92206395	0
ENSMUSG00000026209	0.726692	0
ENSMUSG00000021400	0.9693079	1
ENSMUSG00000023051	0.19496134	0
ENSMUSG00000061838	0.7798875	1
ENSMUSG00000021957	0.65197086	0
ENSMUSG00000002870	0.95110697	1
ENSMUSG00000078249	0.8851932	1
ENSMUSG00000071658	0.5623363	0
ENSMUSG00000026398	0.6948532	1
ENSMUSG00000039985	0.68720466	1
ENSMUSG00000024526	0.027074032	0
ENSMUSG00000024742	0.704634	1
ENSMUSG00000109865	0.8234608	1
ENSMUSG00000019235	0.47787458	0
ENSMUSG00000049550	0.81600493	0
ENSMUSG00000042390	0.79610705	0
ENSMUSG00000037339	0.8968664	1
ENSMUSG00000033545	0.8261139	1
ENSMUSG00000022095	0.025932666	0
ENSMUSG00000039103	0.8844877	0
ENSMUSG00000055835	0.9524003	1
ENSMUSG00000029125	0.32239917	0
ENSMUSG00000021901	0.6017046	1
ENSMUSG00000023904	0.08587349	0
ENSMUSG00000020402	0.91501844	1
ENSMUSG00000032558	0.40061644	0
ENSMUSG00000025785	0.94181633	1
ENSMUSG00000079036	0.85855883	1
ENSMUSG00000040033	0.64666027	0
ENSMUSG00000053192	0.6394372	0
ENSMUSG00000001663	0.5096688	0
ENSMUSG00000056201	0.9253013	1
ENSMUSG00000039218	0.7986972	0
ENSMUSG00000053329	0.81843853	1
ENSMUSG00000029250	0.9536134	1
ENSMUSG00000022972	0.95482045	1
ENSMUSG00000038059	0.65653795	0
ENSMUSG00000028737	0.02511037	0
ENSMUSG00000000088	0.8404954	1
ENSMUSG00000037313	0.8987374	1
ENSMUSG00000051671	0.91122425	1
ENSMUSG00000032555	0.9073571	1
ENSMUSG00000028261	0.7133217	1
ENSMUSG00000062210	0.5351675	0
ENSMUSG00000023505	0.8913111	1
ENSMUSG00000029860	0.0737775	0
ENSMUSG00000053113	0.9148325	1
ENSMUSG00000008393	0.07321334	0
ENSMUSG00000055560	0.8700401	1
ENSMUSG00000032316	0.8316864	0
ENSMUSG00000025436	0.9334542	1
ENSMUSG00000016253	0.01970965	0
ENSMUSG00000066979	0.81833917	1
ENSMUSG00000079658	0.93483645	1
ENSMUSG00000028675	0.84617347	1
ENSMUSG00000055240	0.8670281	1
ENSMUSG00000025358	0.8450513	1
ENSMUSG00000074884	0.70125705	1
ENSMUSG00000050953	0.8635312	1
ENSMUSG00000006276	0.97652453	1
ENSMUSG00000039509	0.82336295	1
ENSMUSG00000042203	0.1890483	0
ENSMUSG00000025153	0.014226631	0
ENSMUSG00000045948	0.24242707	0
ENSMUSG00000091512	0.91095686	1
ENSMUSG00000006476	0.053180035	0
ENSMUSG00000059447	0.92782617	1
ENSMUSG00000027203	0.96389085	1
ENSMUSG00000015134	0.9160436	1
ENSMUSG00000064254	0.04950556	0
ENSMUSG00000023905	0.9636724	0
ENSMUSG00000081534	0.19281977	0
ENSMUSG00000031575	0.5912835	1
ENSMUSG00000033751	0.8914444	1
ENSMUSG00000024359	0.48613495	1
ENSMUSG00000002603	0.0014676781	0
ENSMUSG00000053716	0.93265295	1
ENSMUSG00000036985	0.16641442	0
ENSMUSG00000026849	0.98219526	1
ENSMUSG00000024966	0.023348227	0
ENSMUSG00000018042	0.0046952046	0
ENSMUSG00000028776	0.48594877	0
ENSMUSG00000046364	0.78863996	0
ENSMUSG00000020400	0.0409836	0
ENSMUSG00000047721	0.4145963	1
ENSMUSG00000042079	0.9257787	1
ENSMUSG00000004285	0.9355998	0
ENSMUSG00000030298	0.8844188	1
ENSMUSG00000048277	0.17679621	0
ENSMUSG00000040356	0.30667168	1
ENSMUSG00000025410	0.8204594	0
ENSMUSG00000000563	0.6660601	1
ENSMUSG00000041654	0.09292786	0
ENSMUSG00000027379	0.8775577	1
ENSMUSG00000022992	0.7170077	1
ENSMUSG00000118125	0.6178714	1
ENSMUSG00000072082	0.63531685	1
ENSMUSG00000071711	0.016855657	0
ENSMUSG00000006517	0.017257491	0
ENSMUSG00000030605	0.022249004	0
ENSMUSG00000030754	0.87964714	0
ENSMUSG00000021278	0.20568798	0
ENSMUSG00000036403	0.6994679	0
ENSMUSG00000028729	0.55270916	1
ENSMUSG00000038034	0.34446585	0
ENSMUSG00000015961	0.8349025	1
ENSMUSG00000037151	0.016680125	0
ENSMUSG00000030353	0.6360516	0
ENSMUSG00000001270	0.023938203	0
ENSMUSG00000030352	0.5164187	0
ENSMUSG00000020528	0.94801307	1
ENSMUSG00000001143	0.78927934	0
ENSMUSG00000027551	0.62248105	1
ENSMUSG00000028041	0.011999456	0
ENSMUSG00000019961	0.6109382	1
ENSMUSG00000019853	0.40040308	0
ENSMUSG00000022822	0.6833278	1
ENSMUSG00000045010	0.023282392	0
ENSMUSG00000020422	0.8335404	1
ENSMUSG00000027104	0.8652576	1
ENSMUSG00000024222	0.55656713	1
ENSMUSG00000029920	0.8612876	1
ENSMUSG00000022012	0.8816098	1
ENSMUSG00000029310	0.9810875	1
ENSMUSG00000006273	0.90163225	1
ENSMUSG00000025374	0.111648045	1
ENSMUSG00000068329	0.52483195	1
ENSMUSG00000030086	0.009423933	0
ENSMUSG00000045867	0.24394745	1
ENSMUSG00000029152	0.43578115	0
ENSMUSG00000016946	0.90072626	1
ENSMUSG00000026269	0.008825297	0
ENSMUSG00000027349	0.8651394	1
ENSMUSG00000026095	0.86279535	1
ENSMUSG00000025408	0.007881728	0

## Sheet: ExtFig 4c
# A table containing nucleotide usage of each nucleotide at positions 100 bp downstream and 20bp upstream of the polyA signal for all down regulated transcripts.
	A	C	G	T
-100	24.3009	23.8283	22.5286	29.3423
-99	23.592	21.1501	24.104	31.154
-98	24.0646	23.395	22.2529	30.2875
-97	24.2221	24.0252	22.2922	29.4604
-96	25.0492	22.5286	22.3316	30.0906
-95	23.395	22.1741	23.6707	30.7601
-94	26.2308	20.5593	24.6554	28.5545
-93	24.7341	23.1193	22.3316	29.8149
-92	25.8763	21.7802	23.2769	29.0666
-91	26.4671	24.0252	21.3864	28.1213
-90	25.3643	22.1741	22.883	29.5786
-89	24.0252	23.0012	23.1193	29.8543
-88	23.3557	23.2769	24.1434	29.2241
-87	25.6006	22.2135	23.1587	29.0272
-86	24.0252	23.8283	23.3163	28.8302
-85	25.5219	21.5833	23.3557	29.5392
-84	24.8917	20.9925	24.4191	29.6967
-83	23.8677	23.2375	24.7735	28.1213
-82	22.7255	22.0953	24.104	31.0752
-81	24.7341	22.5286	23.1587	29.5786
-80	23.6314	23.1193	22.2135	31.0358
-79	24.8917	21.7802	22.4104	30.9177
-78	24.4584	22.3316	22.4498	30.7601
-77	24.6948	21.7408	24.8129	28.7515
-76	26.0339	22.1741	22.2529	29.5392
-75	25.2855	22.8043	22.7255	29.1847
-74	24.8129	22.6861	23.1587	29.3423
-73	25.0492	21.9378	23.6707	29.3423
-72	24.8523	21.0319	22.883	31.2328
-71	25.5612	20.7956	23.7889	29.8543
-70	25.64	21.4651	24.616	28.2788
-69	24.4978	23.6314	22.7255	29.1453
-68	25.128	22.8436	21.9378	30.0906
-67	25.3249	22.2529	22.6073	29.8149
-66	24.3403	23.0012	22.4892	30.1694
-65	26.4277	21.2288	22.6861	29.6573
-64	25.7582	20.2836	22.7255	31.2328
-63	24.5766	22.9224	22.4498	30.0512
-62	25.1674	21.1107	23.6707	30.0512
-61	26.2702	21.2682	23.2375	29.2241
-60	26.152	20.8744	23.2375	29.7361
-59	25.0492	21.7015	23.9858	29.2635
-58	24.3403	22.2529	23.2769	30.13
-57	23.592	21.3864	23.3557	31.666
-56	25.0492	23.3557	22.883	28.7121
-55	24.9311	21.6621	21.8196	31.5872
-54	25.0886	19.7716	24.3009	30.8389
-53	23.8677	20.8744	23.1193	32.1386
-52	24.616	21.5833	22.2529	31.5479
-51	24.8917	21.4651	22.5679	31.0752
-50	23.7495	20.0473	24.3797	31.8236
-49	23.9071	21.0319	23.3163	31.7448
-48	23.5132	22.6467	21.5439	32.2962
-47	25.1674	22.6861	20.6774	31.4691
-46	25.0098	22.2922	21.3076	31.3903
-45	22.8043	22.0953	23.2769	31.8236
-44	24.7341	21.8196	21.5439	31.9023
-43	22.2922	20.8744	22.9618	33.8716
-42	25.4431	21.9378	21.1894	31.4297
-41	25.0098	21.7408	22.1741	31.0752
-40	23.3557	20.4805	21.7802	34.3836
-39	24.0646	21.5045	22.8436	31.5872
-38	25.9157	20.2048	22.2922	31.5872
-37	23.8677	21.0319	21.5833	33.5171
-36	24.8523	21.8984	20.7956	32.4537
-35	24.8917	20.5593	22.4498	32.0993
-34	25.64	20.3623	20.9137	33.0839
-33	24.6554	20.9531	21.3076	33.0839
-32	24.9311	20.126	23.0012	31.9417
-31	23.6707	20.5987	21.5833	34.1473
-30	26.664	19.4959	23.0012	30.8389
-29	26.1914	19.9685	20.8744	32.9657
-28	27.7668	19.1808	21.2682	31.7842
-27	26.6247	20.9531	21.859	30.5632
-26	27.5305	19.9291	20.7562	31.7842
-25	28.1213	18.5506	20.126	33.202
-24	24.1434	20.323	22.6861	32.8476
-23	24.4191	20.2048	21.5045	33.8716
-22	25.4825	19.1414	21.8196	33.5565
-21	25.3643	20.0866	21.5439	33.0051
-20	25.6794	20.638	20.7168	32.9657
-19	27.0185	18.078	19.2989	35.6046
-18	25.4825	19.2989	21.347	33.8716
-17	27.4124	19.7322	20.1654	32.69
-16	26.3096	19.7716	19.6928	34.2261
-15	26.861	19.3383	18.9839	34.8169
-14	26.9004	19.0232	19.5746	34.5018
-13	27.8062	19.9291	18.59	33.6747
-12	26.7822	19.8109	19.4171	33.9898
-11	27.4518	19.6928	19.1808	33.6747
-10	28.7121	18.1961	17.8811	35.2107
-9	29.2635	19.102	19.3383	32.2962
-8	29.618	17.6841	18.6294	34.0685
-7	30.6026	18.3537	17.566	33.4777
-6	29.2241	16.8964	18.7869	35.0926
-5	29.9724	17.1327	18.7082	34.1867
-4	29.1059	17.7629	17.4478	35.6833
-3	28.7515	18.4325	19.0626	33.7534
-2	31.3509	17.0933	18.3143	33.2414
-1	39.9764	21.3864	14.4545	24.1827
6	32.3356	17.6841	27.7275	22.2529
7	28.3576	18.9839	22.0559	30.6026
8	25.3643	19.9291	19.0232	35.6833
9	25.8369	18.1174	19.0232	37.0224
10	29.421	15.6755	16.857	38.0465
11	26.0733	18.1174	17.369	38.4403
12	27.3336	17.1327	16.6601	38.8736
13	28.5545	17.1721	17.369	36.9043
14	29.8937	18.4325	17.4478	34.2261
15	29.6573	16.5813	18.59	35.1713
16	28.9484	18.9839	19.0232	33.0445
17	30.4844	18.7475	18.0386	32.7294
18	29.421	20.5199	18.3537	31.7054
19	31.2328	17.7629	19.2596	31.7448

## Sheet: ExtFig 4d
# A table containing mean binned (n=100) importance scores over all 4 nucleotides
Bin Number	A	T	C	G
1	-9.49523e-05	-5.90698e-05	-4.79852e-05	2.3975e-05
2	-9.81063e-05	-0.00010764	-4.11893e-05	5.31604e-05
3	-3.88134e-05	2.12348e-05	-7.41462e-05	-3.87186e-06
4	2.13959e-05	2.68229e-05	-6.57376e-05	8.15721e-06
5	-2.62733e-06	6.14897e-05	-6.70472e-06	-3.94311e-05
6	2.69544e-05	0.000101624	-3.60717e-05	-2.70378e-05
7	1.78574e-05	6.98044e-05	-4.20537e-05	1.0521e-05
8	-3.16377e-05	9.20346e-05	-8.84772e-05	-3.31679e-05
9	-3.48032e-05	0.00012914	-0.000114594	-7.68638e-05
10	7.05586e-06	0.00014078	-6.96256e-05	-7.82181e-05
11	-2.80537e-05	0.000109787	-0.000119382	-3.56025e-05
12	-1.16472e-05	0.000144748	-7.55297e-05	-7.76704e-05
13	8.20358e-06	0.000146686	-0.000134929	-7.25102e-05
14	2.02763e-05	0.000150653	-0.000124943	-0.000106691
15	-7.22102e-06	0.000189525	-0.000130246	-8.15907e-05
16	1.8298e-06	0.000201666	-0.000134082	-0.000106294
17	3.33118e-05	0.000186528	-0.000121122	-0.000137428
18	3.79902e-05	0.000167552	-0.000135168	-0.000111144
19	1.10243e-05	0.000175118	-0.000137246	-0.000106578
20	2.57652e-06	0.000174443	-0.000141159	-0.000114246
21	-7.82759e-06	0.00018707	-0.000115963	-0.000116823
22	-1.47359e-05	0.000172051	-0.000131083	-0.000116208
23	-3.97339e-07	0.000216897	-0.000136074	-0.000101773
24	1.0609e-05	0.000196429	-0.000136854	-0.00010677
25	8.82638e-06	0.000192355	-0.00014875	-9.12256e-05
26	7.74479e-06	0.000206733	-0.000134215	-0.000112524
27	1.75331e-05	0.00021575	-0.000143507	-0.000119649
28	3.18789e-05	0.000209907	-0.000130138	-0.000118676
29	9.63907e-06	0.000193768	-0.000119963	-0.000110914
30	-7.95213e-07	0.00020336	-0.000131432	-0.000122989
31	3.10491e-05	0.000201655	-0.00013341	-9.62268e-05
32	2.94494e-06	0.000205083	-0.00014501	-9.98713e-05
33	-1.02489e-05	0.000226289	-0.000122333	-9.5261e-05
34	1.11547e-05	0.000184533	-0.000123207	-9.41598e-05
35	-7.28469e-09	0.000186488	-0.000134762	-9.83341e-05
36	8.36174e-07	0.000190837	-0.000110059	-9.47436e-05
37	1.35473e-05	0.000195391	-0.000114047	-0.000111038
38	3.58208e-05	0.000188746	-0.000106469	-9.21253e-05
39	1.08551e-05	0.000199003	-0.000127704	-0.000105308
40	1.08178e-05	0.000207118	-0.000110326	-0.000111071
41	3.95459e-05	0.000190527	-0.000137702	-0.000100061
42	3.22451e-05	0.000167267	-0.000106982	-8.87803e-05
43	1.54148e-05	0.000184485	-0.000109504	-0.000107421
44	4.07834e-05	0.000200956	-7.46952e-05	-0.00010852
45	2.47646e-05	0.000217748	-0.000110295	-8.90111e-05
46	4.38108e-05	0.000174693	-0.000102094	-0.000110255
47	4.33885e-05	0.000182491	-0.000106556	-0.000105056
48	2.73367e-05	0.00016484	-0.000116621	-0.000102293
49	3.38173e-05	0.000161389	-9.51484e-05	-8.46262e-05
50	3.26062e-05	0.000184208	-0.00010041	-9.43735e-05
51	1.89271e-05	0.000189616	-9.76621e-05	-8.91117e-05
52	3.52384e-05	0.000176713	-0.000107114	-0.000106051
53	3.02342e-05	0.000170115	-9.65008e-05	-7.7106e-05
54	1.54162e-05	0.000190421	-0.000112294	-7.4529e-05
55	4.26544e-05	0.000196398	-0.000113148	-9.12212e-05
56	3.93018e-05	0.000167409	-8.24655e-05	-8.4948e-05
57	2.47897e-05	0.000200825	-9.62064e-05	-0.000106031
58	4.53916e-05	0.000182767	-8.50088e-05	-0.000108546
59	2.31497e-05	0.000194788	-0.000103409	-0.00010181
60	3.718e-05	0.000181224	-9.33483e-05	-9.89799e-05
61	5.11409e-05	0.000158838	-9.82285e-05	-8.73286e-05
62	8.95276e-06	0.000182754	-0.000103019	-7.26822e-05
63	3.46235e-05	0.000179146	-9.3646e-05	-8.60148e-05
64	2.53264e-05	0.00019792	-9.16407e-05	-7.56604e-05
65	4.01315e-05	0.000171866	-9.0329e-05	-8.01136e-05
66	3.36981e-05	0.000167849	-7.67823e-05	-7.07678e-05
67	3.05208e-05	0.000175368	-7.90422e-05	-6.52012e-05
68	2.11134e-05	0.000180809	-7.23607e-05	-8.32272e-05
69	2.30923e-05	0.000169197	-9.30448e-05	-6.06429e-05
70	3.48708e-06	0.000178179	-7.57693e-05	-6.2899e-05
71	1.69328e-05	0.000172008	-9.27558e-05	-6.32669e-05
72	2.11267e-05	0.000179393	-9.01827e-05	-3.73227e-05
73	2.85266e-05	0.000196365	-8.12098e-05	-4.31509e-05
74	2.50595e-05	0.00018416	-7.61808e-05	-6.26412e-05
75	3.93857e-05	0.000188722	-7.40487e-05	-7.43436e-05
76	3.01628e-05	0.000201198	-6.59695e-05	-5.05821e-05
77	5.72372e-05	0.000199489	-7.44496e-05	-6.71461e-05
78	4.42346e-05	0.000227476	-7.15316e-05	-6.21454e-05
79	4.56124e-05	0.000184785	-8.05593e-05	-7.58608e-05
80	4.12294e-05	0.000209939	-4.25998e-05	-6.44352e-05
81	9.89102e-05	0.000209443	-6.18651e-05	-4.18832e-05
82	4.06072e-05	0.000213141	-5.0851e-05	-7.82604e-05
83	9.89896e-05	0.000223859	-3.82041e-05	-6.58024e-05
84	0.00011109	0.000190514	-4.37894e-05	-5.32368e-05
85	0.000113759	0.000237722	-1.31675e-05	-7.1532e-05
86	0.000150429	0.000256207	-5.43618e-05	-9.18072e-05
87	0.000146031	0.000283886	-5.40502e-05	-8.39121e-05
88	0.000222536	0.000254632	-1.77618e-05	-0.000127639
89	0.000170735	0.00030057	-2.42395e-05	-0.000115004
90	0.000208032	0.000325361	5.10632e-06	-0.000126058
91	0.0002489	0.000320179	-3.45654e-05	-0.000143517
92	0.000293258	0.000400925	-6.55354e-05	-0.000140705
93	0.000340433	0.00036137	-4.46416e-05	-0.000219915
94	0.000468166	0.000486545	-0.000126962	-0.000281383
95	0.000550152	0.000590897	-9.46274e-05	-0.000343932
96	0.000812339	0.000658007	-0.000140891	-0.000442242
97	0.00103474	0.000745273	-0.000227292	-0.000710408
98	0.00125399	0.000899932	-0.000365348	-0.000891101
99	0.00140692	0.00115227	-0.000702709	-0.000991821
100	0.000742586	0.00073966	-0.000935431	-0.00148075
