# Supplementary material for: Poised PABP–RNA hubs implement signal-dependent mRNA decay in development
Source: Nat Struct Mol Biol. 2024 Jul 25;31(9):1439–47. doi: 10.1038/s41594-024-01363-x (PMC11402784; doi:10.1038/s41594-024-01363-x)
Supplement: Supplementary file 11 — Source data for Fig. 4a,c: smoothed (windows = 10) gene-level min–max normalized iCLIP signal over each nucleotide for the downregulated transcripts (n = 1,123) for LIN28A WT (in 2iL-treated and FGF2-treated cells) and PABPC4 (in LIN28A-KO cells with and without LIN28A overexpression) together with their respective terminal PAS position. Source data for Fig. 4b: heat maps of motif group coverage around the PAS. Source data for Fig. 4b,d: metaprofiles of CLIP signal around the PAS. Source data for Fig. 4e: TPM normalized and binned (n = 100) iCLIP signal of LIN28A WT (in 2iL-treated and FGF2-treated cells) and PABPC4 (in LIN28A-KO cells with and without LIN28A overexpression) for each transcript region (5′UTR, CDS and 3′UTR) in the upregulated and downregulated transcripts separately. [file 41594_2024_1363_MOESM11_ESM.xlsx]

## Sheet: Fig 4a,c Legend
Sheet	Sheet description
LIN28A LIF	Table includes the smoothed (windows = 10) min-max normalised iCLIP signal for each nucleotide in 3'UTR of the DOWN regulated transcripts (n=1123) for LIN28A - WT in FGF2 treated mESC together with their respective terminal poly A signal position.
LIN28A iLIF	Table includes the smoothed (windows = 10) min-max normalised iCLIP signal for each nucleotide in 3'UTR of the DOWN regulated transcripts (n=1123) for LIN28A - WT in 2iL treated mESC together with their respective terminal poly A signal position.
PABPC4 KO	Table includes the smoothed (windows = 10) min-max normalised iCLIP signal for each nucleotide in 3'UTR of the DOWN regulated transcripts (n=1123) for PABPC4 in LIN28A KO mESC without LIN28A overexpression together with their respective terminal poly A signal position.
PABPC4 DOX	Table includes the smoothed (windows = 10) min-max normalised iCLIP signal for each nucleotide in 3'UTR of the DOWN regulated transcripts (n=1123) for PABPC4 in LIN28A KO mESC with LIN28A overexpression together with their respective terminal poly A signal position.
Expression Data	Table includes the mean of iCLIP scores normalised by 3’UTR length and library size for each DOWN regulated transcripts (n=1123) for LIN28A - WT (in 2iL and FGF2 treated mESC), and PABPC4 (in LIN28A KO mESC with and without LIN28A overexpression), with a respective experimental condition total RNA-seq's gene-level TPM.

## Sheet: Fig 4a LIN28A LIF
# Table includes the smoothed (windows = 10) min-max normalised iCLIP signal for each nucleotide in 3'UTR of the DOWN regulated transcripts (n=1123) for LIN28A - WT in FGF2 treated mESC together with their respective terminal poly A signal position.
	0	1	2	3	4	5	6	7	8	9	10	11	12	13	14	15	16	17	18	19	20	21	22	23	24	25	26	27	28	29	30	31	32	33	34	35	36	37	38	39	40	41	42	43	44	45	46	47	48
ENSMUSG00000011267	0	0	0	0	0	0	0	0	0	0	0	0	0	0	0	0	0	0	0	0	0	0	0	0	0	0	0	0	0	0	0	0	0	0	0	0	0	0	0	0	0	0	0	0	0	0	0	0	0
ENSMUSG00000006058	0	0	0	0	0	0	0	0	0	0.333333	0.333333	0	0	0	0	0	0	0	0.333333	0.333333	0.333333	0.333333	0.333333	0.333333	0.333333	0.333333	0.333333	0.333333	0	0	0	0	0	0	0	0.333333	0.333333	0.333333	0.666667	0.666667	1	1	1	1	1	0.666667	0.666667	0.666667	0.333333
ENSMUSG00000071528	0	0	0	0	0	0	0	0	0	1	0.705882	0.764706	0.647059	0.470588	0.352941	0.470588	0.529412	0.588235	0.764706	0.882353	0.882353	0.705882	0.647059	0.647059	0.588235	0.411765	0.352941	0.294118	0.117647	0	0	0	0	0	0	0	0	0	0	0	0	0	0	0	0	0	0	0	0
ENSMUSG00000027752	0	0	0	0	0	0	0	0	0	0.1	0.1	0.1	0.1	0.1	0.1	0.2	0.2	0.2	0.2	0.2	0.1	0.1	0.2	0.2	0.2	0.2	0.2	0.2	0.2	0.2	0.2	0.2	0.1	0.1	0.2	0.1	0.1	0.3	0.5	0.5	0.5	0.5	0.5	0.5	0.4	0.6	1	0.8	0.6
ENSMUSG00000040269	0	0	0	0	0	0	0	0	0	0.333333	0.333333	0.333333	0.333333	0.333333	0.333333	0	0	0	0	0	0	0	0	0	0	0	0	0	0	0	0	0.333333	0.333333	0.666667	0.666667	0.666667	0.666667	0.666667	0.666667	1	1	0.666667	0.666667	0.333333	0.333333	0.333333	0.333333	0.333333	0.333333
ENSMUSG00000003923	0	0	0	0	0	0	0	0	0	0.2	0.6	0.6	0.6	0.8	0.8	1	1	1	1	1	0.6	0.6	0.6	0.4	0.4	0.2	0.2	0.2	0.2	0.2	0.2	0.2	0.2	0.2	0.2	0.2	0.2	0	0	0	0	0	0	0	0	0	0	0.2	0.2
ENSMUSG00000030672	0	0	0	0	0	0	0	0	0	0.8	0.8	0.8	0.8	0.8	0.8	0.6	0.7	0.8	0.2	0.4	0.5	0.5	0.6	0.6	0.6	0.7	0.7	0.7	0.8	0.6	0.6	0.6	0.5	0.5	0.6	0.5	0.4	1	0.9	0.9	0.8	0.8	0.8	0.8	0.7	0.7	0.8	0.1	0.1
ENSMUSG00000022913	0	0	0	0	0	0	0	0	0	0.0298507	0.0298507	0.0298507	0.0298507	0.0298507	0.0447761	0.0447761	0.0447761	0.0746269	0.0597015	0.0597015	0.0597015	0.0597015	0.0746269	0.0746269	0.0597015	0.0597015	0.0746269	0.0447761	0.0597015	0.119403	0.164179	0.164179	0.149254	0.149254	0.149254	0.149254	0.149254	0.134328	0.119403	0.119403	0.0895522	0.134328	0.164179	0.164179	0.179104	0.19403	0.179104	0.19403	0.298507
ENSMUSG00000101892	0	0	0	0	0	0	0	0	0	0.125	0.125	0.125	0.1875	0.1875	0.1875	0.25	0.3125	0.3125	0.375	0.25	0.25	0.25	0.1875	0.3125	0.3125	0.25	0.25	0.25	0.1875	0.25	0.4375	0.5	0.5625	0.6875	0.8125	0.8125	0.75	1	1	0.9375	0.75	0.6875	0.625	0.375	0.3125	0.3125	0.375	0.125	0.125
ENSMUSG00000026427	0	0	0	0	0	0	0	0	0	0.1875	0.25	0.375	0.3125	0.625	0.9375	0.9375	0.9375	1	1	0.9375	0.9375	0.75	0.875	0.5625	0.25	0.25	0.25	0.1875	0.3125	0.3125	0.25	0.25	0.1875	0.1875	0.3125	0.3125	0.3125	0.375	0.25	0.25	0.25	0.3125	0.25	0.25	0.125	0.125	0.125	0.0625	0.0625
ENSMUSG00000036023	0	0	0	0	0	0	0	0	0	1	1	1	1	1	0.666667	0.333333	0.333333	0.333333	0.333333	0	0	0	0	0	0	0	0	0	0	0	0	0	0	0	0	0.666667	0.666667	0.666667	0.666667	0.666667	1	1	1	1	1	0.333333	0.333333	0.333333	0.333333
ENSMUSG00000041438	0	0	0	0	0	0	0	0	0	0.047619	0.047619	0.047619	0.047619	0.047619	0.047619	0.0952381	0.238095	0.238095	0.238095	0.238095	0.238095	0.333333	0.333333	0.47619	0.619048	0.714286	0.666667	0.714286	0.714286	0.714286	0.714286	0.619048	0.666667	0.666667	0.47619	0.619048	0.619048	0.714286	0.809524	0.809524	0.904762	0.952381	1	0.857143	0.904762	0.619048	0.52381	0.52381	0.47619
ENSMUSG00000024078	0	0	0	0	0	0	0	0	0	0.0666667	0.0666667	0.0666667	0.0666667	0	0	0	0	0	0	0.0666667	0.0666667	0.0666667	0.0666667	0.0666667	0.0666667	0.0666667	0.0666667	0.133333	0.2	0.2	0.2	0.2	0.266667	0.333333	0.333333	0.4	0.4	0.466667	0.4	0.333333	0.333333	0.4	0.4	0.333333	0.466667	0.666667	0.8	0.666667	0.866667
ENSMUSG00000001604	0	0	0	0	0	0	0	0	0	0	0.05	0.05	0.05	0.05	0.05	0.05	0.05	0.05	0.05	0.05	0	0	0	0	0	0	0	0	0	0.05	0.95	0.95	1	1	1	1	1	1	1	1	0.1	0.1	0.05	0.05	0.05	0.05	0.05	0.05	0.05
ENSMUSG00000038279	0	0	0	0	0	0	0	0	0	0.1	0.05	0.05	0.05	0.05	0	0	0	0.1	0.1	0.25	0.25	0.3	0.3	0.4	0.4	0.45	0.5	0.4	0.45	0.3	0.35	0.3	0.3	0.25	0.25	0.2	0.15	0.15	0.1	0.1	0.1	0.3	0.35	0.65	0.75	0.85	0.85	0.9	0.95
ENSMUSG00000026095	0	0	0	0	0	0	0	0	0	0.357143	0.285714	0.142857	0.214286	0.214286	0.142857	0.214286	0.214286	0.214286	0.428571	0.714286	0.928571	1	1	0.928571	0.928571	0.857143	0.857143	1	0.857143	0.642857	0.428571	0.357143	0.285714	0.428571	0.428571	0.5	0.5	0.357143	0.285714	0.285714	0.428571	0.642857	0.642857	0.5	0.571429	0.571429	0.571429	0.571429	0.642857
ENSMUSG00000005681	0	0	0	0	0	0	0	0	0	0.571429	0.714286	0.571429	0.571429	0.428571	0.285714	0.285714	0.285714	0.428571	0.428571	0.428571	0.285714	0.571429	0.571429	0.571429	0.571429	1	1	0.857143	0.714286	1	1	0.857143	0.857143	1	1	0.571429	0.571429	0.571429	0.714286	0.428571	0.428571	0.285714	0.285714	0.142857	0.285714	0.285714	0.285714	0.285714	0.285714
ENSMUSG00000022194	0	0	0	0	0	0	0	0	0	0.153846	0.0769231	0.153846	0.384615	0.615385	0.692308	0.846154	0.923077	0.923077	0.923077	0.923077	1	0.923077	0.692308	0.461538	0.384615	0.307692	0.153846	0.153846	0.153846	0.153846	0.0769231	0.0769231	0.0769231	0.0769231	0.0769231	0	0	0	0.0769231	0.0769231	0.0769231	0.0769231	0.0769231	0.153846	0.230769	0.230769	0.307692	0.307692	0.230769
ENSMUSG00000046865	0	0	0	0	0	0	0	0	0	0	0	0	0	0	0	0	0	0	0	0	0	0	0	0	0	0	0	0	0	0	0	0	0	0	0	0	0	0	0.666667	0.833333	0.833333	1	1	1	1	1	1	1	0.333333
ENSMUSG00000020857	0	0	0	0	0	0	0	0	0	1	0.909091	0.727273	0.636364	0.545455	0.363636	0.363636	0.272727	0.181818	0.272727	0.272727	0.272727	0.272727	0.272727	0.272727	0.181818	0.0909091	0.0909091	0.0909091	0	0	0	0	0	0.0909091	0.0909091	0.0909091	0.0909091	0.0909091	0.0909091	0.0909091	0.0909091	0.0909091	0.0909091	0	0	0	0	0	0
ENSMUSG00000024056	0	0	0	0	0	0	0	0	0	0.166667	0.333333	0.333333	0.333333	0.333333	0.166667	0.333333	0.333333	0.333333	0.333333	0.333333	0.166667	0.166667	0.166667	0.166667	0.166667	0	0	0	0	0	0	0	0	0	0	0	0	0.166667	0.333333	0.5	0.666667	0.666667	0.666667	0.666667	0.666667	0.666667	0.666667	0.5	0.333333
ENSMUSG00000042659	0	0	0	0	0	0	0	0	0	0	0	0	0	1	1	1	1	1	1	1	1	1	1	0	0	0	0	0	0	0	0	0	0	0	0	0	0	0	0	0	0	0	0	0	0	0	0	0	0
ENSMUSG00000042354	0	0	0	0	0	0	0	0	0	0.375	0.375	0.3125	0.1875	0.125	0.125	0.125	0.0625	0.0625	0.0625	0.0625	0.0625	0.125	0.1875	0.375	0.375	0.375	0.375	0.375	0.4375	0.4375	0.4375	0.375	0.3125	0.125	0.125	0.1875	0.1875	0.125	0.25	0.5	0.625	0.8125	0.875	0.875	0.9375	0.875	1	1	0.9375
ENSMUSG00000022322	0	0	0	0	0	0	0	0	0	0.25	0.25	0.375	0.5	0.5	0.5	0.5	0.5	0.5	0.375	0.375	0.375	0.25	0.125	0.125	0	0	0	0	0	0	0	0.125	0.125	0.125	0.125	0.25	0.375	0.5	0.625	0.625	0.625	0.5	0.5	0.5	0.5	0.375	0.625	1	0.875
ENSMUSG00000027379	0	0	0	0	0	0	0	0	0	0.0833333	0.166667	0.166667	0.166667	0.0833333	0.0833333	0.166667	0.25	0.25	0.25	0.25	0.166667	0.166667	0.166667	0.166667	0.166667	0.0833333	0	0	0	0	0	0.0833333	0.0833333	0.0833333	0.0833333	0.166667	0.166667	0.166667	0.166667	0.333333	0.416667	0.5	0.5	0.5	0.583333	0.5	0.5	0.583333	0.75
ENSMUSG00000024422	0	0	0	0	0	0	0	0	0	0.285714	0.333333	0.333333	0.285714	0.285714	0.285714	0.238095	0.238095	0.190476	0.0952381	0.047619	0	0	0	0.047619	0.142857	0.142857	0.142857	0.142857	0.238095	0.238095	0.285714	0.47619	0.52381	0.619048	0.52381	0.619048	0.809524	0.857143	0.761905	0.761905	0.714286	0.571429	0.571429	0.428571	0.428571	0.333333	0.190476	0.238095	0.238095
ENSMUSG00000029993	0	0	0	0	0	0	0	0	0	0.136364	0.136364	0.136364	0.181818	0.181818	0.272727	0.545455	0.636364	0.681818	0.681818	0.681818	0.681818	0.681818	0.590909	0.590909	0.5	0.227273	0.0454545	0	0	0	0.181818	0.181818	0.227273	0.227273	0.227273	0.272727	0.363636	0.409091	0.454545	0.590909	0.454545	0.590909	0.636364	0.909091	0.909091	1	0.909091	0.909091	0.863636
ENSMUSG00000010154	0	0	0	0	0	0	0	0	0	0	0	0	0	0	0	0	0	0	0	0	0	0	0	0	0	0	0	0	0	0	0	0	0	0	0	0	0	0	0	0	0	0	0	0	0	0	0	0	0
ENSMUSG00000000028	0	0	0	0	0	0	0	0	0	0.416667	0.416667	0.416667	0.25	0.166667	0.0833333	0.0833333	0.0833333	0.0833333	0.0833333	0	0	0.0833333	0.0833333	0.0833333	0.166667	0.166667	0.166667	0.166667	0.25	0.583333	0.666667	0.666667	0.666667	0.75	0.833333	0.833333	1	1	0.916667	0.583333	0.666667	0.666667	0.666667	0.75	0.583333	0.583333	0.416667	0.416667	0.416667
ENSMUSG00000025785	0	0	0	0	0	0	0	0	0	0.461538	0.461538	0.384615	0.307692	0.307692	0.384615	0.384615	0.384615	0.307692	0.153846	0.153846	0.230769	0.153846	0.230769	0.230769	0.153846	0.153846	0.153846	0.153846	0.153846	0.153846	0.0769231	0.153846	0.153846	0.230769	0.461538	0.769231	0.769231	0.769231	0.769231	0.846154	0.846154	0.769231	0.692308	0.692308	0.461538	0.153846	0.153846	0.153846	0.153846
ENSMUSG00000054428	0	0	0	0	0	0	0	0	0	0.0666667	0.0666667	0.0666667	0.155556	0.133333	0.133333	0.133333	0.177778	0.222222	0.222222	0.2	0.244444	0.266667	0.222222	0.222222	0.222222	0.222222	0.177778	0.133333	0.133333	0.133333	0.0888889	0.0666667	0	0	0	0.0666667	0.0666667	0.0666667	0.0666667	0.222222	0.222222	0.266667	0.311111	0.311111	0.4	0.422222	0.577778	0.6	0.6
ENSMUSG00000055839	0	0	0	0	0	0	0	0	0	0.25	0.2	0.35	0.45	0.5	0.75	0.75	0.8	0.85	0.85	0.95	1	0.85	0.75	0.75	0.45	0.6	0.55	0.5	0.45	0.4	0.4	0.55	0.75	0.75	0.75	0.65	0.65	0.6	0.6	0.5	0.45	0.3	0.1	0.05	0.05	0	0	0	0.05
ENSMUSG00000022204	0	0	0	0	0	0	0	0	0	0.842105	0.842105	0.789474	0.473684	0.421053	0.526316	0.368421	0.421053	0.421053	0.473684	0.473684	0.578947	0.842105	0.894737	1	0.842105	0.894737	0.894737	0.789474	0.736842	0.736842	0.842105	0.631579	0.684211	0.578947	0.578947	0.684211	0.578947	0.578947	0.578947	0.578947	0.473684	0.421053	0.315789	0.368421	0.473684	0.421053	0.526316	0.578947	0.578947
ENSMUSG00000051811	0	0	0	0	0	0	0	0	0	0.2	0.2	0.1	0.1	0.1	0.1	0.1	0.1	0.1	0	0	0	0	0	0	0	0	0	0	0	0	0	0	0	0	0	0.1	0.1	0.1	0.1	0.1	0.1	0.1	0.2	0.2	0.2	0.1	0.1	0.1	0.1
ENSMUSG00000091490	0	0	0	0	0	0	0	0	0	0	0	0	0	0	0	0	0.0714286	0.142857	0.214286	0.214286	0.214286	0.357143	0.357143	0.357143	0.357143	0.428571	0.714286	0.714286	0.642857	0.642857	0.642857	0.571429	0.571429	0.571429	0.571429	0.5	0.142857	0.0714286	0.0714286	0.142857	0.142857	0.0714286	0.142857	0.214286	0.214286	0.214286	0.214286	0.857143	1
ENSMUSG00000056629	0	0	0	0	0	0	0	0	0	0.125	0.125	0.125	0.125	0.125	0.125	0.125	0.125	0.125	0.125	0	0	0	0	0	0	0	0	0	0.125	0.125	0.25	0.375	0.5	0.5	0.75	0.75	0.75	0.75	0.625	0.75	0.75	0.625	0.5	0.625	0.375	0.375	0.375	0.375	0.875
ENSMUSG00000030647	0	0	0	0	0	0	0	0	0	0.126316	0.115789	0.115789	0.126316	0.126316	0.126316	0.126316	0.136842	0.0842105	0.0421053	0.105263	0.189474	0.2	0.189474	0.189474	0.189474	0.221053	0.2	0.231579	0.242105	0.189474	0.105263	0.105263	0.105263	0.105263	0.136842	0.105263	0.105263	0.0736842	0.0631579	0.0631579	0.0631579	0.0526316	0.0631579	0.0736842	0.0631579	0.0526316	0.0526316	0.0842105	0.115789
ENSMUSG00000031765	0	0	0	0	0	0	0	0	0	0.229167	0.229167	0.21875	0.208333	0.197917	0.15625	0.125	0.09375	0.09375	0.0729167	0.0520833	0.03125	0.0833333	0.0833333	0.0833333	0.114583	0.114583	0.104167	0.125	0.145833	0.166667	0.177083	0.145833	0.177083	0.239583	0.229167	0.239583	0.479167	0.541667	0.78125	0.791667	0.78125	0.760417	0.770833	0.708333	0.739583	0.75	0.510417	0.416667	0.166667
ENSMUSG00000033752	0	0	0	0	0	0	0	0	0	0.5	0.5	0.5	0.5	0.5	0.5	0.5	0	0	0	0	0	0	0	0	0	0.25	0.25	0.25	0.25	0.25	0.25	0.25	0.25	0.25	0.25	0	0	0	0	0.5	0.5	0.5	0.5	0.75	0.75	0.75	0.75	0.75	1
ENSMUSG00000032892	0	0	0	0	0	0	0	0	0	0	0	0	0	0	0	0	0	0	0	0	0	0	0	0	0	0	0	0	0	0	0	0	0	0	0	0	0	0	0	0	0	0	0	0	0	0	0	0	0
ENSMUSG00000022111	0	0	0	0	0	0	0	0	0	0	0	0	0	0	0	0	0	0	0	0	0	0	0	0	0	0	0	0	0	0	0	0	0	0.0967742	0.0967742	0.16129	0.16129	0.16129	0.16129	0.16129	0.16129	0.16129	0.16129	0.0645161	0.0645161	0	0.16129	0.16129	0.16129
ENSMUSG00000026750	0	0	0	0	0	0	0	0	0	0.0384615	0.0384615	0.0769231	0.0769231	0.0384615	0.0384615	0.0384615	0.0384615	0.0769231	0.0769231	0.115385	0.115385	0.115385	0.115385	0.269231	0.307692	0.346154	0.384615	0.461538	0.538462	0.730769	0.846154	0.846154	1	0.846154	0.807692	0.846154	0.846154	0.884615	0.807692	0.576923	0.461538	0.423077	0.269231	0.269231	0.269231	0.230769	0.192308	0.115385	0.115385
ENSMUSG00000109865	0	0	0	0	0	0	0	0	0	0.25	0.25	0.2	0.2	0.2	0.1	0.1	0.1	0.05	0.05	0.05	0.15	0.2	0.25	0.25	0.25	0.35	0.45	0.5	0.6	0.6	0.5	0.5	0.5	0.55	0.65	0.65	0.55	0.5	0.45	0.5	0.8	0.9	0.95	0.9	0.9	0.9	0.85	1	0.95
ENSMUSG00000031762	0	0	0	0	0	0	0	0	0	0.027027	0.018018	0.018018	0.045045	0.045045	0.0630631	0.0720721	0.0810811	0.117117	0.117117	0.135135	0.153153	0.18018	0.216216	0.225225	0.243243	0.279279	0.297297	0.279279	0.288288	0.27027	0.27027	0.306306	0.252252	0.252252	0.225225	0.225225	0.189189	0.171171	0.198198	0.207207	0.198198	0.162162	0.18018	0.18018	0.234234	0.198198	0.198198	0.207207	0.18018
ENSMUSG00000022336	0	0	0	0	0	0	0	0	0	0.5625	0.5625	0.5625	0.625	0.5625	0.5625	0.375	0.4375	0.375	0.25	0.1875	0.1875	0.1875	0.125	0.125	0.1875	0.1875	0.125	0.125	0.125	0.125	0.125	0.1875	0.1875	0.25	0.1875	0.3125	0.3125	0.3125	0.3125	0.3125	0.4375	0.5	0.5	0.4375	0.5	0.375	0.375	0.4375	0.375
ENSMUSG00000027173	0	0	0	0	0	0	0	0	0	0.25	0.25	0.25	0.25	0.25	0.25	0.25	0	0	0	0	0	0	0	0	0	0	0	0	0	0.25	0.25	0.25	0.25	0.25	1	1	1	1	1	0.75	0.75	0.75	0.75	0.75	0	0	0	0	0
ENSMUSG00000058290	0	0	0	0	0	0	0	0	0	0	0.0909091	0.0909091	0.0909091	0.0909091	0.0909091	0.0909091	0.0909091	0.0909091	0.0909091	0.0909091	0	0	0	0	0	0	0	0	0	0	0	0	0	0	0	0	0	0	0	0	0.0909091	0.0909091	0.0909091	0.0909091	0.0909091	0.0909091	0.0909091	0.181818	0.181818
ENSMUSG00000000088	0	0	0	0	0	0	0	0	0	0.0595238	0.0714286	0.0714286	0.0714286	0.0714286	0.0952381	0.130952	0.142857	0.238095	0.25	0.238095	0.22619	0.238095	0.238095	0.238095	0.214286	0.178571	0.154762	0.0833333	0.0833333	0.0595238	0.0714286	0.130952	0.130952	0.142857	0.142857	0.142857	0.166667	0.166667	0.166667	0.166667	0.154762	0.0833333	0.0833333	0.0833333	0.0833333	0.0833333	0.142857	0.130952	0.154762
ENSMUSG00000063511	0	0	0	0	0	0	0	0	0	0.0769231	0.0384615	0.0384615	0.0769231	0.0769231	0.0769231	0.0384615	0.0384615	0.0384615	0.0384615	0.0384615	0.0384615	0.0384615	0	0	0	0	0	0	0	0	0.153846	0.230769	0.230769	0.230769	0.230769	0.230769	0.230769	0.230769	0.230769	0.230769	0.0769231	0	0.0384615	0.0384615	0.0384615	0.0384615	0.0769231	0.0769231	0.0769231
ENSMUSG00000029922	0	0	0	0	0	0	0	0	0	0.16129	0.145161	0.0967742	0.0806452	0.0806452	0.0806452	0.0645161	0.0483871	0.0483871	0.016129	0.016129	0.016129	0.0645161	0.0645161	0.0967742	0.0967742	0.0967742	0.0967742	0.0806452	0.0967742	0.112903	0.145161	0.16129	0.225806	0.209677	0.225806	0.225806	0.306452	0.322581	0.306452	0.306452	0.274194	0.209677	0.145161	0.16129	0.193548	0.193548	0.129032	0.129032	0.129032
ENSMUSG00000018770	0	0	0	0	0	0	0	0	0	0.203125	0.40625	0.40625	0.453125	0.484375	0.484375	0.484375	0.484375	0.5	0.390625	0.328125	0.125	0.125	0.109375	0.15625	0.15625	0.15625	0.171875	0.15625	0.15625	0.140625	0.15625	0.203125	0.203125	0.125	0.140625	0.15625	0.15625	0.171875	0.1875	0.25	0.25	0.34375	0.3125	0.3125	0.328125	0.40625	0.4375	0.421875	0.484375
ENSMUSG00000038759	0	0	0	0	0	0	0	0	0	0.0151515	0.0151515	0.0151515	0.0151515	0.0151515	0	0.0151515	0.0151515	0.0454545	0.0454545	0.0454545	0.0454545	0.0454545	0.0757576	0.136364	0.227273	0.212121	0.272727	0.272727	0.272727	0.272727	0.287879	0.287879	0.257576	0.257576	0.166667	0.19697	0.136364	0.212121	0.242424	0.272727	0.257576	0.378788	0.424242	0.409091	0.439394	0.409091	0.409091	0.318182	0.318182
ENSMUSG00000028609	0	0	0	0	0	0	0	0	0	0.172414	0.172414	0.172414	0.103448	0.0689655	0.137931	0.137931	0.137931	0.137931	0.137931	0.0689655	0.0689655	0.0689655	0.0689655	0.0689655	0	0	0	0	0	0.0344828	0.0344828	0.0344828	0.0344828	0.0344828	0.0344828	0.0689655	0.172414	0.344828	0.413793	0.37931	0.448276	0.448276	0.448276	0.517241	0.551724	0.517241	0.413793	0.241379	0.206897
ENSMUSG00000022792	0	0	0	0	0	0	0	0	0	0.16	0.2	0.2	0.2	0.2	0.16	0.12	0.12	0.08	0.16	0.12	0.08	0.08	0.16	0.28	0.28	0.28	0.28	0.32	0.24	0.24	0.28	0.32	0.24	0.28	0.32	0.36	0.4	0.36	0.36	0.4	0.36	0.32	0.36	0.2	0.16	0.12	0.08	0.08	0.08
ENSMUSG00000090553	0	0	0	0	0	0	0	0	0	0.590909	0.590909	0.590909	0.545455	0.681818	0.772727	0.636364	0.681818	0.727273	0.681818	0.863636	0.863636	1	0.909091	0.772727	0.636364	0.772727	0.863636	0.863636	0.772727	0.681818	0.772727	0.681818	0.681818	0.727273	0.727273	0.636364	0.681818	0.590909	0.590909	0.5	0.363636	0.318182	0.272727	0.227273	0.227273	0.181818	0	0	0
ENSMUSG00000078773	0	0	0	0	0	0	0	0	0	0	0	0	0	0	0	0	0	0	0	0.5	0.5	0.5	0.5	0.5	0.5	0.5	0.5	0.5	0.5	0.5	0.5	0.5	0.5	0.5	0.5	0.5	0.5	0.5	0.5	0	0	0	0	0.5	0.5	0.5	0.5	0.5	1
ENSMUSG00000049422	0	0	0	0	0	0	0	0	0	0.0588235	0.0588235	0.0294118	0.0294118	0	0	0	0.0294118	0.0588235	0.0588235	0.147059	0.176471	0.205882	0.264706	0.264706	0.264706	0.264706	0.264706	0.235294	0.323529	0.294118	0.264706	0.294118	0.235294	0.264706	0.352941	0.382353	0.470588	0.5	0.411765	0.352941	0.411765	0.352941	0.411765	0.382353	0.352941	0.823529	0.823529	0.852941	0.911765
ENSMUSG00000036781	0	0	0	0	0	0	0	0	0	0.275	0.225	0.175	0.15	0.15	0.15	0.125	0.175	0.175	0.125	0.2	0.2	0.225	0.275	0.3	0.3	0.275	0.25	0.3	0.3	0.225	0.225	0.25	0.375	0.375	0.45	0.45	0.425	0.35	0.375	0.4	0.4	0.35	0.175	0.175	0.1	0.2	0.325	0.375	0.45
ENSMUSG00000029250	0	0	0	0	0	0	0	0	0	0.0740741	0	0	0.037037	0.037037	0.111111	0.111111	0.111111	0.111111	0.111111	0.148148	0.185185	0.185185	0.148148	0.185185	0.148148	0.148148	0.185185	0.185185	0.185185	0.148148	0.111111	0.148148	0.148148	0.111111	0.111111	0.111111	0.0740741	0.0740741	0.0740741	0.0740741	0.0740741	0.111111	0.148148	0.222222	0.185185	0.259259	0.333333	0.407407	0.703704
ENSMUSG00000040532	0	0	0	0	0	0	0	0	0	0	0.125	0.125	0.125	0.375	0.375	0.375	0.375	0.375	0.375	0.375	0.375	0.375	0.375	0.125	0.125	0.125	0.125	0.125	0.125	0.125	0	0	0	0	0	0	0.125	0.125	0.125	0.125	0.125	0.125	0.125	0.125	0.125	0.125	0	0	0
ENSMUSG00000024661	0	0	0	0	0	0	0	0	0	0.209677	0.225806	0.241935	0.209677	0.225806	0.225806	0.225806	0.112903	0.0967742	0.0806452	0.0483871	0.0483871	0.0322581	0.0322581	0.016129	0.016129	0.0806452	0.0967742	0.129032	0.274194	0.596774	0.66129	0.66129	0.66129	0.66129	0.66129	0.612903	0.596774	0.629032	0.483871	0.16129	0.0806452	0.0806452	0.0806452	0.0806452	0.0806452	0.0806452	0.0806452	0.0322581	0.0322581
ENSMUSG00000023004	0	0	0	0	0	0	0	0	0	1	0.705882	0.735294	0.705882	0.676471	0.764706	0.735294	0.705882	0.705882	0.441176	0.411765	0.382353	0.264706	0.235294	0.147059	0.0294118	0	0	0	0	0	0	0	0	0	0	0	0	0	0	0	0	0	0	0	0	0	0	0	0
ENSMUSG00000001281	0	0	0	0	0	0	0	0	0	0.5	0.5	0.5	0.5	0.5	0	0	0	0	0	0	0	0	0	0	0	0	0	0	0.5	1	1	1	1	1	1	1	1	1	0.5	0	0	0	0	0	0	0	0	0	0
ENSMUSG00000020850	0	0	0	0	0	0	0	0	0	0.518519	0.555556	0.666667	0.777778	0.666667	0.592593	0.555556	0.518519	0.444444	0.444444	0.37037	0.296296	0.222222	0.148148	0.222222	0.259259	0.259259	0.333333	0.296296	0.296296	0.296296	0.296296	0.259259	0.259259	0.222222	0.185185	0.185185	0.111111	0.111111	0.185185	0.185185	0.296296	0.333333	0.407407	0.444444	0.444444	0.444444	0.444444	0.444444	0.37037
ENSMUSG00000068749	0	0	0	0	0	0	0	0	0	0.0769231	0.0461538	0.0307692	0.0307692	0	0	0	0	0	0	0	0	0.0307692	0.0615385	0.107692	0.184615	0.215385	0.215385	0.215385	0.215385	0.215385	0.230769	0.2	0.2	0.184615	0.138462	0.123077	0.169231	0.230769	0.230769	0.246154	0.292308	0.353846	0.384615	0.492308	0.476923	0.461538	0.476923	0.446154	0.446154
ENSMUSG00000022972	0	0	0	0	0	0	0	0	0	0	0	0	0	0	0	0	0	0	0.0833333	0.0833333	0.0833333	0.0833333	0.0833333	0.0833333	0.0833333	0.0833333	0.166667	0.5	0.416667	0.416667	0.416667	0.416667	0.416667	0.5	0.5	0.5	0.416667	0.0833333	0.0833333	0.0833333	0.25	0.333333	0.5	0.416667	0.666667	0.666667	0.75	0.75	0.833333
ENSMUSG00000020739	0	0	0	0	0	0	0	0	0	0.25	0.25	0.25	0.25	0.5	0.5	0.5	0.5	0.5	0.25	0.25	0.25	0.25	0.25	0	0	0	0	0.25	0.25	0.25	0.25	0.25	0.25	0.5	0.5	0.75	0.75	0.75	0.75	0.75	0.75	0.75	0.75	0.5	0.5	0.25	0.25	0	0
ENSMUSG00000040331	0	0	0	0	0	0	0	0	0	0	0	0	0	0	0.0526316	0.0526316	0.0526316	0.0526316	0.0526316	0.0526316	0.0526316	0.0526316	0.0526316	0.0526316	0	0	0	0	0	0	0	0	0	0.0526316	0.0526316	0.0526316	0.0526316	0.105263	0.157895	0.157895	0.157895	0.157895	0.210526	0.157895	0.157895	0.157895	0.157895	0.157895	0.157895
ENSMUSG00000004268	0	0	0	0	0	0	0	0	0	0.0416667	0.0416667	0.0833333	0.125	0.125	0.125	0.166667	0.166667	0.125	0.166667	0.291667	0.416667	0.416667	0.416667	0.458333	0.458333	0.5	0.541667	0.541667	0.5	0.541667	0.416667	0.375	0.333333	0.291667	0.375	0.291667	0.25	0.25	0.291667	0.125	0.125	0.166667	0.208333	0.291667	0.208333	0.375	0.416667	0.458333	0.5
ENSMUSG00000031948	0	0	0	0	0	0	0	0	0	0.173913	0.0869565	0.0869565	0.0869565	0.0869565	0.130435	0.130435	0.173913	0.217391	0.173913	0.173913	0.173913	0.217391	0.217391	0.26087	0.217391	0.217391	0.173913	0.173913	0.304348	0.347826	0.347826	0.391304	0.521739	0.478261	0.565217	0.608696	0.608696	0.565217	0.565217	0.608696	0.652174	0.565217	0.434783	0.434783	0.434783	0.434783	0.434783	0.391304	0.26087
ENSMUSG00000025407	0	0	0	0	0	0	0	0	0	0.666667	0.666667	0.333333	0.333333	0.333333	0.333333	0.333333	0.333333	0	0	0	0	0	0	0	0	0	0	0	0	0	0	0	0.666667	0.666667	0.666667	0.666667	0.666667	0.666667	0.666667	1	1	1	0.333333	0.333333	0.333333	0.666667	0.666667	0.666667	0.666667
ENSMUSG00000035960	0	0	0	0	0	0	0	0	0	0.0714286	0.0892857	0.0892857	0.0535714	0.0357143	0.0357143	0.0357143	0.0357143	0.0357143	0.0357143	0.142857	0.125	0.142857	0.125	0.125	0.125	0.142857	0.142857	0.142857	0.142857	0.0357143	0.0535714	0.0357143	0.0535714	0.125	0.125	0.107143	0.107143	0.107143	0.107143	0.107143	0.107143	0.107143	0.0892857	0.0357143	0.0357143	0.0357143	0.0357143	0.0357143	0.0357143
ENSMUSG00000066442	0	0	0	0	0	0	0	0	0	0	0	0	0	0	0	0	0	0	0	0	0	0	0	0	0	0	0	0	0	0	0	0	0	0	0	0	0	0	0	0	0	0	0	0	0	0	0	0	0
ENSMUSG00000024309	0	0	0	0	0	0	0	0	0	0.166667	0.333333	0.333333	0.333333	0.333333	0.333333	0.333333	0.416667	0.333333	0.416667	0.5	0.416667	0.416667	0.416667	0.583333	0.75	0.833333	1	0.916667	0.916667	0.916667	0.833333	0.833333	0.833333	0.75	0.583333	0.5	0.333333	0.333333	0.25	0.166667	0.166667	0.166667	0.166667	0.166667	0.166667	0.166667	0.0833333	0.0833333	0.0833333
ENSMUSG00000062981	0	0	0	0	0	0	0	0	0	0.181818	0.0909091	0.0909091	0	0	0.181818	0.181818	0.181818	0.181818	0.181818	0.181818	0.181818	0.181818	0.181818	0.181818	0	0	0.0909091	0.0909091	0.0909091	0.363636	0.454545	0.454545	0.454545	0.545455	0.636364	0.636364	0.636364	0.818182	0.818182	0.545455	0.454545	0.454545	0.454545	0.363636	0.636364	0.636364	0.545455	0.636364	0.636364
ENSMUSG00000029017	0	0	0	0	0	0	0	0	0	0.25	0.25	0.25	0.25	0.125	0	0	0	0	0	0	0	0	0.125	0.125	0.375	0.75	0.75	0.75	0.75	0.75	0.75	0.75	0.625	0.625	0.375	0	0	0	0	0	0	0	0.125	0.375	0.375	0.375	0.375	0.375	0.375
ENSMUSG00000032348	0	0	0	0	0	0	0	0	0	0.0238095	0.0238095	0.0238095	0.047619	0.119048	0.119048	0.142857	0.166667	0.214286	0.214286	0.190476	0.190476	0.190476	0.166667	0.0952381	0.0952381	0.0714286	0.0714286	0.0238095	0.0714286	0.0714286	0.0952381	0.0952381	0.119048	0.357143	0.428571	0.452381	0.452381	0.452381	0.404762	0.428571	0.404762	0.428571	0.404762	0.166667	0.0952381	0.0714286	0.047619	0.047619	0.047619
ENSMUSG00000060288	0	0	0	0	0	0	0	0	0	0	0	0	0	0	0	0	0	0	0	0	0	0	0	0	0	0	0	0	0	0.0454545	0.0909091	0.0909091	0.0909091	0.0909091	0.0909091	0.136364	0.136364	0.136364	0.136364	0.0909091	0.0454545	0.136364	0.136364	0.136364	0.181818	0.136364	0.136364	0.136364	0.136364
ENSMUSG00000036315	0	0	0	0	0	0	0	0	0	0.857143	0.714286	0.428571	0.285714	0.285714	0.285714	0.285714	0.285714	0.285714	0.142857	0	0	0	0	0	0	0	0	0	0	0	0.142857	0.142857	0.142857	0.285714	0.428571	0.428571	0.428571	0.428571	0.428571	0.571429	0.428571	0.428571	0.714286	0.714286	0.571429	0.571429	0.571429	0.571429	0.571429
ENSMUSG00000019782	0	0	0	0	0	0	0	0	0	0	0	0	0	0	0	0	0	0	0	0	0	0	0	0	0	0	0	0	0	0	0	0	0	0	0	0	0	0	0	0	0	0	0	0	0	0	0	0	0
ENSMUSG00000005566	0	0	0	0	0	0	0	0	0	0.0444444	0.0444444	0.037037	0.0888889	0.140741	0.155556	0.148148	0.155556	0.162963	0.162963	0.17037	0.177778	0.192593	0.133333	0.0814815	0.0518519	0.0444444	0.0444444	0.0592593	0.0666667	0.0814815	0.0814815	0.0740741	0.0740741	0.0740741	0.103704	0.103704	0.0962963	0.0814815	0.0740741	0.0592593	0.0666667	0.125926	0.162963	0.185185	0.192593	0.266667	0.325926	0.385185	0.577778
ENSMUSG00000027679	0	0	0	0	0	0	0	0	0	0.217391	0.217391	0.391304	0.391304	0.391304	0.391304	0.434783	0.391304	0.478261	0.478261	0.869565	1	0.826087	0.869565	0.913043	0.913043	0.869565	0.913043	0.826087	0.73913	0.347826	0.217391	0.26087	0.217391	0.26087	0.434783	0.434783	0.304348	0.434783	0.478261	0.478261	0.478261	0.478261	0.521739	0.478261	0.304348	0.304348	0.304348	0.217391	0.217391
ENSMUSG00000029642	0	0	0	0	0	0	0	0	0	0.09375	0.09375	0.109375	0.078125	0.078125	0.078125	0.078125	0.078125	0.0625	0.0625	0.0625	0.046875	0.03125	0.03125	0.03125	0.03125	0.03125	0.015625	0.015625	0	0	0	0	0	0	0	0.015625	0.015625	0.015625	0.03125	0.03125	0.03125	0.03125	0.03125	0.03125	0.03125	0.03125	0.03125	0.03125	0.015625
ENSMUSG00000031163	0	0	0	0	0	0	0	0	0	0	0	0	0	0	0	0	0	0	0	0	0	0	0	0	0	0	0	0	0	0	0	0	0	0	0	0	0	0	0	0	0	0	0	0	0	0	0	0	0
ENSMUSG00000036285	0	0	0	0	0	0	0	0	0	0	0	0.2	0.4	0.4	0.4	0.4	0.4	0.4	0.4	0.4	0.4	0.2	0	0	0	0	0	0	0	0	0	0	0	0	0	0	0	0	0	0	0	0.2	0.2	0.2	0.2	0.2	0.2	0.4	0.6
ENSMUSG00000040356	0	0	0	0	0	0	0	0	0	0	0	0	0	0	0	0	0	0	0	0	0	0	0	0	0	0	0	0	0	0	0	0	0	0	0	0	0	0	0	0	0	0	0.5	0.5	0.5	0.5	0.5	0.5	0.5
ENSMUSG00000022338	0	0	0	0	0	0	0	0	0	0	0.05	0.05	0.05	0.05	0.05	0.05	0.05	0.05	0.05	0.1	0.05	0.05	0.05	0.05	0.1	0.1	0.1	0.1	0.1	0.05	0.05	0.1	0.1	0.1	0.05	0.05	0.1	0.1	0.1	0.1	0.1	0.05	0.05	0.05	0.05	0.1	0.05	0.05	0.05
ENSMUSG00000053317	0	0	0	0	0	0	0	0	0	0.0810811	0.162162	0.162162	0.135135	0.162162	0.162162	0.189189	0.243243	0.216216	0.216216	0.216216	0.162162	0.162162	0.162162	0.162162	0.243243	0.243243	0.243243	0.243243	0.27027	0.27027	0.243243	0.243243	0.243243	0.216216	0.135135	0.108108	0.0540541	0.0540541	0.027027	0.027027	0.027027	0.027027	0.027027	0.027027	0.027027	0.027027	0.027027	0.027027	0.027027
ENSMUSG00000028577	0	0	0	0	0	0	0	0	0	0.0645161	0.0967742	0.0967742	0.0645161	0.0645161	0.0322581	0.0322581	0.0322581	0.0322581	0.0322581	0.0322581	0	0	0	0.0322581	0.0322581	0.0322581	0.0322581	0.258065	0.419355	0.483871	0.645161	0.806452	0.870968	0.870968	0.935484	0.967742	1	0.83871	0.677419	0.645161	0.516129	0.387097	0.354839	0.322581	0.290323	0.322581	0.419355	0.387097	0.451613
ENSMUSG00000079641	0	0	0	0	0	0	0	0	0	0.0454545	0.0454545	0.0568182	0.0568182	0.0454545	0.0681818	0.0681818	0.0454545	0.0568182	0.0454545	0.0454545	0.0454545	0.0795455	0.0909091	0.0909091	0.0909091	0.102273	0.102273	0.102273	0.159091	0.238636	0.329545	0.352273	0.443182	0.534091	0.659091	0.647727	0.659091	0.670455	0.625	0.579545	0.5	0.454545	0.352273	0.5	0.511364	0.511364	0.534091	0.545455	0.545455
ENSMUSG00000002635	0	0	0	0	0	0	0	0	0	0	0	0	0	0	0.5	0.5	0.5	0.75	0.75	0.75	0.75	1	1	1	0.5	0.5	0.5	0.25	0.25	0.25	0.25	0	0	0	0	0	0	0	0	0	0	0	0	0	0	0	0	0	0
ENSMUSG00000024209	0	0	0	0	0	0	0	0	0	0	0	0	0	0	0	0	0	0	0	0	0	0	0	0	0	0	0	0	0	0	0	0	0	0	0	0	0	0	0	0	0	0	0	0	0	0	0	0	0
ENSMUSG00000060461	0	0	0	0	0	0	0	0	0	0	0	0	0	0	0	0	0	0	0	0	0	0	0	0	0	0	0	0	0	0	0	0	0	0	0	0	0	0	0	0	0	0	0	0	0	0	0	0	0
ENSMUSG00000024537	0	0	0	0	0	0	0	0	0	0.133333	0.133333	0.133333	0.0666667	0.0666667	0.133333	0.133333	0.133333	0.133333	0.133333	0.0666667	0.133333	0.2	0.2	0.2	0.133333	0.133333	0.133333	0.133333	0.133333	0.133333	0.0666667	0	0	0.0666667	0.0666667	0.0666667	0.0666667	0.133333	0.133333	0.2	0.2	0.2	0.2	0.133333	0.133333	0.133333	0.133333	0.0666667	0.0666667
ENSMUSG00000030079	0	0	0	0	0	0	0	0	0	0	0	0	0	0	0	0	0	0	0	0	0	0	0	0	0	0	0	0	0	0	0	0.1	0.1	0.1	0.1	0.1	0.15	0.15	0.15	0.15	0.15	0.05	0.1	0.1	0.1	0.15	0.1	0.1	0.1
ENSMUSG00000049396	0	0	0	0	0	0	0	0	0	0.25	0.25	0	0	0	0	0	0	0	0	0	0	0	0	0	0	0	0	0.25	0.5	0.5	0.5	0.5	0.5	0.5	0.5	0.5	0.5	0.25	0	0	0	0	0	0	0	0	0	0	0.5
ENSMUSG00000040667	0	0	0	0	0	0	0	0	0	0.230769	0.230769	0.230769	0.230769	0.230769	0.230769	0.153846	0.153846	0.0769231	0	0	0	0	0	0	0.0769231	0.0769231	0.0769231	0.0769231	0.0769231	0.0769231	0.0769231	0.0769231	0.0769231	0.0769231	0	0	0	0	0	0	0	0	0	0	0	0	0	0	0.0769231
ENSMUSG00000021391	0	0	0	0	0	0	0	0	0	0	0	0	0	0	0	0	0	0	0	0	0	0	0	0	0	0	0	0	0	0.5	0.5	1	1	1	1	1	1	1	1	0.5	0.5	0	0	0	0	0	0	0	0
ENSMUSG00000073676	0	0	0	0	0	0	0	0	0	0.153846	0.153846	0.153846	0.166667	0.166667	0.102564	0.0769231	0.0769231	0.0769231	0.0641026	0.0512821	0.0512821	0.153846	0.192308	0.25641	0.282051	0.397436	0.410256	0.487179	0.512821	0.5	0.5	0.487179	0.435897	0.410256	0.410256	0.320513	0.358974	0.320513	0.346154	0.384615	0.371795	0.320513	0.333333	0.307692	0.294872	0.346154	0.294872	0.269231	0.307692
ENSMUSG00000035235	0	0	0	0	0	0	0	0	0	0	0	0	0	0	0	0	0	0	0	0	0	0	0	0	0	0	0	0	0	0	0	0	0	0	0	0	0	0	0	0	0	0	0	0	0	0	0	0	0
ENSMUSG00000044033	0	0	0	0	0	0	0	0	0	0	0	0	0	0	0	0	0	0	0	0	0	0	0	0	0	0	0	0	0	0	0	0	0	0	0	0	0	0	0	0	0	0	0	0	0	0	0	0	0
ENSMUSG00000041319	0	0	0	0	0	0	0	0	0	0.181818	0.181818	0.0909091	0.0909091	0.0909091	0.0909091	0.0909091	0.0909091	0.272727	0.272727	0.909091	1	1	1	1	1	1	0.909091	0.727273	0.727273	0.0909091	0	0	0	0	0	0	0	0	0.181818	0.272727	0.272727	0.272727	0.272727	0.272727	0.454545	0.545455	0.636364	0.636364	0.454545
ENSMUSG00000037197	0	0	0	0	0	0	0	0	0	0.142857	0.178571	0.214286	0.214286	0.214286	0.25	0.25	0.25	0.285714	0.25	0.214286	0.25	0.214286	0.285714	0.285714	0.25	0.214286	0.25	0.25	0.25	0.25	0.321429	0.357143	0.321429	0.321429	0.321429	0.321429	0.321429	0.285714	0.285714	0.285714	0.142857	0.107143	0.0714286	0.0357143	0.0357143	0.0357143	0.0357143	0.0357143	0.0357143
ENSMUSG00000025481	0	0	0	0	0	0	0	0	0	0	0	0	0.333333	0.333333	0.333333	0.333333	0.333333	0.333333	0.333333	0.333333	0.333333	0.333333	0	0	0	0	0	0	0	0	0	0	0	0	0	0	0	0	0	0	0	0	0	0	0	0	0	0	0
ENSMUSG00000042099	0	0	0	0	0	0	0	0	0	0	0	0	0	0	0	0	0	0	0	0	0	0	0	0	0	0	0	0	0	0	0	0	0	0	1	1	1	1	1	1	1	1	1	1	0	0	0	0	0
ENSMUSG00000052456	0	0	0	0	0	0	0	0	0	0.0606061	0.030303	0.030303	0.030303	0.030303	0	0.030303	0.030303	0.0606061	0.0606061	0.0909091	0.0909091	0.0909091	0.121212	0.121212	0.121212	0.0909091	0.151515	0.121212	0.212121	0.181818	0.30303	0.363636	0.333333	0.333333	0.333333	0.333333	0.363636	0.484848	0.575758	0.636364	0.666667	0.818182	0.818182	0.848485	0.848485	1	1	0.878788	0.727273
ENSMUSG00000091625	0	0	0	0	0	0	0	0	0	0	0	0	0	0	0	0	0	0	0	0	0	0	0	0	0	0	0	0	0	0	0	0	0	0	0	0	0	0	0	0	0	0	0	0	0	0	0	0	0
ENSMUSG00000019470	0	0	0	0	0	0	0	0	0	0.333333	0.333333	0.333333	0.333333	0.333333	0.333333	0.333333	0.333333	0	0	0	0.333333	0.333333	0.333333	0.333333	0.333333	0.333333	0.333333	0.333333	0.333333	0.333333	0	0.333333	0.333333	0.333333	0.666667	0.666667	0.666667	0.666667	0.666667	0.666667	0.666667	0.333333	0.333333	0.333333	0	0	0	0	0
ENSMUSG00000022858	0	0	0	0	0	0	0	0	0	0	0	0	0	0	0	0	0	0	0	0	0	0	0	0	0	0	0	0	0	0	0	0	0	0	0	0	0	0	0	0	0	0	0	0	0	0	0	0	0
ENSMUSG00000028902	0	0	0	0	0	0	0	0	0	0	0.0377358	0.0377358	0.0377358	0.0377358	0.0377358	0.0377358	0.0377358	0.0377358	0.0377358	0.0377358	0	0	0	0	0	0	0	0	0	0	0	0	0.0188679	0.0188679	0.0188679	0.0188679	0.0377358	0.0377358	0.0377358	0.0754717	0.0754717	0.0943396	0.0943396	0.0943396	0.0943396	0.0943396	0.0754717	0.0754717	0.0754717
ENSMUSG00000064194	0	0	0	0	0	0	0	0	0	0	0	0	0	0	0	0	0	0	0	0	0	0	0	0	0	0	0	0	0	0	0	0	0	0	0	0	0	0	0	1	1	1	1	1	1	1	1	1	1
ENSMUSG00000091512	0	0	0	0	0	0	0	0	0	0	0	0	0	0	0	0.4	0.4	0.4	0.4	0.4	0.4	0.4	0.4	0.4	0.4	0	0	0	0	0	0	0	0	0	0	0	0	0	0	0	0	0	0	0	0	0	0	0	0
ENSMUSG00000025521	0	0	0	0	0	0	0	0	0	0	0	0	0	0	0	0	0	0	0	0	0	0	0	0	0	0	0	0	0	0	0.125	0.125	0.125	0.125	0.125	0.125	0.125	0.125	0.125	0.125	0	0	0	0	0	0	0	0	0
ENSMUSG00000069272	0	0	0	0	0	0	0	0	0	0.690722	0.762887	0.948454	1	0.969072	0.835052	0.824742	0.71134	0.680412	0.649485	0.742268	0.701031	0.556701	0.536082	0.381443	0.371134	0.360825	0.360825	0.340206	0.28866	0.185567	0.14433	0.103093	0.0618557	0.0309278	0.0206186	0.0206186	0.0103093	0	0	0	0	0	0	0	0	0	0	0	0
ENSMUSG00000068329	0	0	0	0	0	0	0	0	0	0	0	0	0	0	0	0	0	0	0	0	0	0	0	0	0	0	0	0	0	0	0	0	0	0	0	0	0	0	0	0.0952381	0.0952381	0.0952381	0.0952381	0.0952381	0.0952381	0.0952381	0.142857	0.190476	0.190476
ENSMUSG00000062822	0	0	0	0	0	0	0	0	0	0	0	0	0	0	0	0	0.5	0.5	0.5	0.5	0.5	0.5	0.5	0.5	1	1	0.5	0.5	0.5	0.5	0.5	0.5	0.5	0.5	0	0.5	0.5	0.5	0.5	0.5	0.5	1	1	1	1	0.5	0.5	0.5	0.5
ENSMUSG00000005481	0	0	0	0	0	0	0	0	0	0.175	0.15	0.125	0.125	0.125	0.125	0.075	0.05	0.05	0	0	0	0.025	0.05	0.075	0.1	0.1	0.1	0.1	0.1	0.1	0.1	0.075	0.075	0.075	0.225	0.325	0.35	0.4	0.575	0.575	0.6	0.675	0.7	0.725	0.6	0.5	0.475	0.425	0.25
ENSMUSG00000071866	0	0	0	0	0	0	0	0	0	0	0	0	0	0	0	0	0	0	0	0	0	0	0	0	0	0	0	0	0	0	0	0	0	0	0	0	0	0	0	0	0	0	0	0	0	0	0	0	0
ENSMUSG00000020079	0	0	0	0	0	0	0	0	0	0.5	0	0	0	0	0	0.5	0.5	0.5	0.5	0.5	0.5	0.5	0.5	0.5	0.5	0	0	0	0	0	0	0.5	0.5	0.5	0.5	0.5	0.5	0.5	0.5	0.5	0.5	0	0	0.5	0.5	0.5	0.5	0.5	0.5
ENSMUSG00000058833	0	0	0	0	0	0	0	0	0	0.4	0.4	0.4	0.4	0.4	0.4	1	1	0.8	0.6	0.6	0.6	0.6	0.6	0.6	0.8	0.2	0.2	0.2	0.2	0.2	0.2	0.2	0.2	0.2	0.2	0.2	0.2	0.4	0.4	0.4	0.4	0.4	0.4	0.4	0.2	0.2	0.2	0.2	0.2
ENSMUSG00000053730	0	0	0	0	0	0	0	0	0	0.0555556	0.0555556	0.0555556	0	0	0	0	0	0	0	0	0	0	0	0	0	0	0	0	0	0	0	0	0	0	0	0	0	0	0	0	0	0	0	0	0	0	0.0555556	0.0555556	0.0555556
ENSMUSG00000067212	0	0	0	0	0	0	0	0	0	0	0	0	0	0	0	0	0	0	0	0	0	0	0	0	0	0	0	0	0	0	0	0	0	0	0	0	0	0	0	0	0	0	0	0	0	0	0	0	0
ENSMUSG00000024104	0	0	0	0	0	0	0	0	0	0	0	0	0	0	0.0526316	0.0526316	0.0526316	0.0526316	0.0526316	0.0526316	0.0526316	0.0526316	0.0526316	0.0526316	0	0.0526316	0.157895	0.157895	0.157895	0.157895	0.210526	0.210526	0.263158	0.263158	0.368421	0.315789	0.210526	0.263158	0.315789	0.315789	0.263158	0.263158	0.263158	0.263158	0.157895	0.157895	0.263158	0.263158	0.315789
ENSMUSG00000031160	0	0	0	0	0	0	0	0	0	0	0	0	0	0	0	0	0	0	0	0	0	0	0	0	0	0	0	0	0	0	0	0	0	0	0	0	0	0	0	0	0	0	0	0	0	0	0	0	0
ENSMUSG00000026429	0	0	0	0	0	0	0	0	0	0.25	0.25	0.125	0.125	0	0	0	0	0	0.125	0.125	0.125	0.125	0.125	0.125	0.125	0.25	0.25	0.25	0.125	0.125	0.125	0.125	0.125	0.25	0.25	0.125	0.125	0.125	0.25	0.25	0.25	0.25	0.25	0.125	0.125	0.125	0.125	0.125	0
ENSMUSG00000018509	0	0	0	0	0	0	0	0	0	0	0	0.05	0.05	0.05	0.05	0.05	0.1	0.1	0.1	0.1	0.1	0.05	0.05	0.05	0.05	0.05	0	0	0	0	0	0	0	0	0.05	0.05	0.65	0.75	0.8	0.8	0.8	0.8	0.8	0.8	0.75	0.75	0.15	0.05	0
ENSMUSG00000037313	0	0	0	0	0	0	0	0	0	0.0666667	0.0666667	0.0666667	0.0666667	0	0	0	0	0	0	0	0	0	0	0	0	0	0	0	0	0	0	0	0	0	0	0	0.0666667	0.0666667	0.0666667	0.0666667	0.133333	0.133333	0.133333	0.133333	0.133333	0.133333	0.133333	0.133333	0.133333
ENSMUSG00000021048	0	0	0	0	0	0	0	0	0	0.125	0.0833333	0.0833333	0.0833333	0.0833333	0.0833333	0.0833333	0.0416667	0.0416667	0.0416667	0	0	0	0	0	0	0	0.0833333	0.0833333	0.0833333	0.0833333	0.0833333	0.0833333	0.0833333	0.0833333	0.0833333	0.0833333	0	0.125	0.166667	0.166667	0.166667	0.166667	0.25	0.458333	0.458333	0.458333	0.458333	0.333333	0.291667
ENSMUSG00000003868	0	0	0	0	0	0	0	0	0	0	0	0.0416667	0.0416667	0.0416667	0.0416667	0.0833333	0.166667	0.25	0.291667	0.333333	0.333333	0.291667	0.333333	0.416667	0.625	0.583333	0.541667	0.458333	0.416667	0.375	0.416667	0.416667	0.416667	0.416667	0.291667	0.541667	0.541667	0.75	0.916667	1	0.958333	0.958333	0.916667	0.833333	0.791667	0.666667	0.666667	0.458333	0.375
ENSMUSG00000022671	0	0	0	0	0	0	0	0	0	0.25	0.25	0.5	0.5	0.5	0.5	0.25	0.25	0.25	0.25	0.25	0.25	0	0	0	0	0	0	0	0	0	0	0	0	0	0	0	0	0	0	0	0.25	0.25	0.25	0.25	0.25	0.25	0.25	0.25	0.25
ENSMUSG00000027714	0	0	0	0	0	0	0	0	0	0	0	0.1	0.1	0.1	0.1	0.1	0.1	0.1	0.1	0.1	0.1	0	0	0	0	0	0	0	0	0	0.1	0.1	0.1	0.1	0.1	0.3	0.3	0.3	0.3	0.3	0.2	0.3	0.3	0.3	0.3	0.1	0.1	0.1	0.1
ENSMUSG00000031820	0	0	0	0	0	0	0	0	0	0.625	0.625	0.625	0.625	0.625	0.375	0.5	0.625	0.625	0.5	0.375	0.375	0.375	0.375	0.25	0.25	0.375	0.25	0.25	0.25	0.25	0.25	0.375	0.5	0.5	0.5	0.25	0.25	0.25	0.25	0.25	0.25	0.125	0	0	0	0	0	0	0
ENSMUSG00000031609	0	0	0	0	0	0	0	0	0	0.222222	0.222222	0.222222	0.222222	0.333333	0.333333	0.333333	0.333333	0.333333	0.222222	0.222222	0.222222	0.222222	0.222222	0	0	0	0	0	0	0	0	0	0	0	0	0	0	0	0	0	0	0	0	0	0	0	0	0	0
ENSMUSG00000037339	0	0	0	0	0	0	0	0	0	0.0526316	0.0526316	0.0526316	0.0526316	0.0526316	0.0526316	0.0526316	0.0526316	0.0526316	0.0526316	0	0	0	0	0	0	0	0	0	0	0	0	0	0	0	0	0	0	0	0.0526316	0.0526316	0.0526316	0.0526316	0.0526316	0.0526316	0.0526316	0.0526316	0.0526316	0.0526316	0
ENSMUSG00000034024	0	0	0	0	0	0	0	0	0	0.0597015	0.0597015	0.0597015	0.0597015	0.0671642	0.0671642	0.0671642	0.0820896	0.0820896	0.0373134	0.0373134	0.0447761	0.0298507	0.0298507	0.0298507	0.0298507	0.0298507	0.0149254	0.0149254	0.0373134	0.0447761	0.0373134	0.0373134	0.0522388	0.0597015	0.0597015	0.0671642	0.0671642	0.0671642	0.0597015	0.0522388	0.0522388	0.0522388	0.0447761	0.0373134	0.0746269	0.0746269	0.0970149	0.104478	0.0895522
ENSMUSG00000006715	0	0	0	0	0	0	0	0	0	0.0416667	0.0416667	0.0416667	0.0416667	0.0416667	0.0416667	0	0	0	0	0.0416667	0.0416667	0.0416667	0.0416667	0.0833333	0.0833333	0.0833333	0.0833333	0.0833333	0.0833333	0.0833333	0.0833333	0.0833333	0.0833333	0.0416667	0.0416667	0.0416667	0.0416667	0.0416667	0.0416667	0	0	0	0	0	0	0	0	0	0
ENSMUSG00000025232	0	0	0	0	0	0	0	0	0	0	0	0	0	0	0	0	0	0	0	0	0	0	0	0	0	0	0	0.0555556	0.0555556	0.0555556	0.0555556	0.0555556	0.0555556	0.0555556	0.0555556	0.0555556	0.0555556	0	0.0555556	0.0555556	0.0555556	0.0555556	0.0555556	0.0555556	0.0555556	0.0555556	0.0555556	0.0555556	0
ENSMUSG00000022947	0	0	0	0	0	0	0	0	0	0	0	0	0	0	0	0	0	0	0	0	0	0	0	0	0	0	0	0	0	0	0	0	0	0	0	0	0	0	0	0	0	0	0	0	0	0	0	0	0
ENSMUSG00000046402	0	0	0	0	0	0	0	0	0	0	0	0	0	0	0	0	0	0	0	0	0	0	0	0	0	0	0	0	0	0	0	0	0	0	0	0	0	0	0.2	0.2	0.2	0.2	0.2	0.2	0.2	0.2	0.2	0.2	0
ENSMUSG00000075229	0	0	0	0	0	0	0	0	0	0.111111	0.111111	0.111111	0.111111	0.111111	0.111111	0.333333	0.666667	0.666667	0.555556	0.666667	0.666667	0.666667	0.666667	0.666667	0.666667	0.444444	0.111111	0.111111	0.111111	0	0	0	0	0	0	0	0	0	0	0	0	0	0	0	0	0	0.111111	0.111111	0.111111
ENSMUSG00000032218	0	0	0	0	0	0	0	0	0	0.131579	0.0789474	0.0789474	0.0789474	0.0789474	0	0.0526316	0.0526316	0.0526316	0.0789474	0.0789474	0.0789474	0.105263	0.105263	0.105263	0.131579	0.0789474	0.105263	0.184211	0.236842	0.236842	0.263158	0.263158	0.263158	0.289474	0.263158	0.263158	0.236842	0.210526	0.157895	0.157895	0.131579	0.131579	0.210526	0.263158	0.342105	0.631579	0.710526	0.789474	0.763158
ENSMUSG00000035351	0	0	0	0	0	0	0	0	0	0	0.0454545	0.0454545	0.0454545	0.0454545	0.0454545	0.0909091	0.0909091	0.0909091	0.0909091	0.272727	0.272727	0.272727	0.272727	0.272727	0.272727	0.227273	0.227273	0.272727	0.318182	0.136364	0.0909091	0.0909091	0.0909091	0.0909091	0.136364	0.136364	0.181818	0.136364	0.0909091	0.136364	0.136364	0.136364	0.136364	0.136364	0.0909091	0.0909091	0.0454545	0.0909091	0.0909091
ENSMUSG00000026187	0	0	0	0	0	0	0	0	0	0.111111	0.111111	0	0	0	0	0	0	0	0	0	0	0	0	0	0	0	0	0	0	0	0	0	0	0	0	0	0	0	0	0	0	0	0	0	0	0	0	0	0
ENSMUSG00000045996	0	0	0	0	0	0	0	0	0	0	0	0	0	0	0	0	0	0	0	0	0	0	0	0	0	0	0	0	0	0	0	0	0	0	0	0	0	0	0	0	0	0	0	0	0	0	0	0	0
ENSMUSG00000007036	0	0	0	0	0	0	0	0	0	0.2	0.2	0.2	0.2	0.2	0	0	0	0.2	0.2	0.2	0.2	0.2	0.2	0.2	0.2	0.2	0.2	0	0.2	0.2	0.2	0.2	0.2	0.2	0.4	0.4	0.4	0.4	0.2	0.2	0.4	0.4	0.4	0.4	0.2	0.2	0.2	0.2	0.2
ENSMUSG00000032806	0	0	0	0	0	0	0	0	0	0	0	0	0	0	0	0	0	0	0	0	0	0	0	0	0	0	0	0	0	0	0	0	0	0	0	0	0	0	0	0	0	0	0	0	0	0	0	0	0
ENSMUSG00000021548	0	0	0	0	0	0	0	0	0	0	0	0	0	0	0	0	0	0	0	0	0	0	0	0	0	0	0	0	0	0	0	0	0	0	0	0	0	0	0	0	0	0	0	0	0	0	0	0	0
ENSMUSG00000038005	0	0	0	0	0	0	0	0	0	0.157895	0.131579	0.105263	0.105263	0.0789474	0.0789474	0.0789474	0.0263158	0.0526316	0.0526316	0.0789474	0.0789474	0.0789474	0.0526316	0.0526316	0.0526316	0.0789474	0.105263	0.157895	0.236842	0.210526	0.236842	0.289474	0.289474	0.289474	0.289474	0.263158	0.236842	0.157895	0.157895	0.157895	0.157895	0.105263	0.105263	0.131579	0.157895	0.184211	0.421053	0.447368	0.368421
ENSMUSG00000032782	0	0	0	0	0	0	0	0	0	0	0	0	0	0	0	0	0	0	0	0	0	0	0	0	0	0	0	0	0	0	0	0	0	0	0	0	0	0	0	0	0	0	0	0	0	0	0	0	0
ENSMUSG00000041147	0	0	0	0	0	0	0	0	0	0	0	0	0.142857	0.142857	0.285714	0.285714	0.428571	0.428571	0.714286	0.857143	0.857143	0.857143	0.714286	0.714286	0.571429	0.714286	0.571429	0.571429	0.285714	0.142857	0.142857	0.142857	0.142857	0.142857	0.142857	0	0.142857	0.142857	0.142857	0.142857	0.142857	0.142857	0.142857	0.142857	0.285714	0.285714	0.142857	0.142857	0.428571
ENSMUSG00000037544	0	0	0	0	0	0	0	0	0	0.166667	0.166667	0.166667	0.166667	0.166667	0	0	0	0	0	0	0	0	0	0	0	0	0.166667	0.333333	0.333333	0.333333	0.333333	0.5	0.5	0.666667	0.833333	0.833333	0.666667	0.5	0.5	0.5	0.5	0.333333	0.333333	0.166667	0	0.166667	0.166667	0.166667	0.166667
ENSMUSG00000031458	0	0	0	0	0	0	0	0	0	0.0408163	0.0408163	0.0612245	0.0612245	0.102041	0.102041	0.102041	0.102041	0.102041	0.122449	0.102041	0.102041	0.0816327	0.0816327	0.0408163	0.0408163	0.0408163	0.0408163	0.0408163	0.0204082	0	0	0.0204082	0.0408163	0.0816327	0.102041	0.408163	0.530612	0.653061	0.673469	0.693878	0.693878	0.755102	0.734694	0.693878	0.673469	0.387755	0.265306	0.163265	0.163265
ENSMUSG00000027447	0	0	0	0	0	0	0	0	0	0	0.0555556	0.0555556	0.0555556	0.0555556	0.0555556	0.0555556	0.0555556	0.0555556	0.0555556	0.0555556	0	0.111111	0.111111	0.111111	0.111111	0.111111	0.111111	0.111111	0.166667	0.166667	0.166667	0.0555556	0.0555556	0.0555556	0.111111	0.111111	0.111111	0.222222	0.166667	0.166667	0.166667	0.166667	0.166667	0.277778	0.222222	0.222222	0.277778	0.166667	0.166667
ENSMUSG00000003955	0	0	0	0	0	0	0	0	0	0.625	0.625	0.5	0.5	0.5	0.5	0.5	0.375	0	0	0	0	0	0.125	0.125	0.125	0.125	0.125	0.125	0.125	0.125	0.125	0.125	0	0	0	0	0	0	0	0	0	0	0.125	0.125	0.125	0.125	0.125	0.125	0.25
ENSMUSG00000041959	0	0	0	0	0	0	0	0	0	0	0	0	0	0	0	0	0	0	0	0	0	0	0	0	0	0	0	0	0	0	0.142857	0.142857	0.142857	0.142857	0.142857	0.142857	0.142857	0.142857	0.142857	0.142857	0	0	0	0	0	0.142857	0.285714	0.285714	0.285714
ENSMUSG00000002297	0	0	0	0	0	0	0	0	0	0	0	0	0	0	0	0	0	0	0	0	0	0	0	0	0	0	0	0	0	0	0	0	0	0	0	0	0	0	0	0	0	0	0	0	0	0	0	0	0
ENSMUSG00000021018	0	0	0	0	0	0	0	0	0	0	0	0	0	0	0	0	0	0	0	0.111111	0.222222	0.222222	0.222222	0.222222	0.222222	0.222222	0.222222	0.222222	0.222222	0.111111	0	0	0	0	0	0	0	0	0	0	0	0	0	0	0	0	0	0.111111	0.111111
ENSMUSG00000031297	0	0	0	0	0	0	0	0	0	0	0	0	0	0	0.0740741	0.0740741	0.0740741	0.0740741	0.111111	0.111111	0.185185	0.185185	0.185185	0.185185	0.111111	0.111111	0.111111	0.111111	0.0740741	0.0740741	0	0	0	0	0	0	0	0	0	0	0	0.037037	0.037037	0.037037	0.037037	0.037037	0.037037	0.037037	0.037037
ENSMUSG00000030188	0	0	0	0	0	0	0	0	0	0.125	0.125	0.25	0.375	0.5	0.5	0.5	0.5	0.5	0.375	0.375	0.5	0.5	0.5	0.375	0.375	0.375	0.5	0.625	0.625	0.625	0.5	0.5	0.5	0.5	0.5	0.5	0.375	0.25	0.25	0.25	0.25	0.25	0.25	0.25	0.25	0.25	0.25	0.25	0.375
ENSMUSG00000025436	0	0	0	0	0	0	0	0	0	0.5	0.5	0.5	0.5	0.5	0	0	0.5	0.5	0.5	0.5	0.5	0.5	0.5	0.5	0.5	0.5	0	0	0	0	0	0	0	0	0	0	0	0	0	0	0	0	0	0	0	0	0	0	0
ENSMUSG00000043155	0	0	0	0	0	0	0	0	0	0	0	0	0	0	0	0	0	0	0	0	0	0	0	0	0	0	0	0	0	0	0	0	0	0	0	0	0	0	0	0	0	0	0	0	0	0	0	0	0
ENSMUSG00000028702	0	0	0	0	0	0	0	0	0	0.117647	0.117647	0.117647	0.117647	0.117647	0.117647	0.117647	0.0588235	0.0588235	0	0	0	0	0	0	0	0	0	0.0588235	0.117647	0.176471	0.176471	0.176471	0.176471	0.176471	0.176471	0.176471	0.176471	0.117647	0.0588235	0.352941	0.529412	0.529412	0.529412	0.529412	0.529412	0.529412	0.529412	0.529412	0.529412
ENSMUSG00000022019	0	0	0	0	0	0	0	0	0	0	0	0	0.5	0.5	0.5	0.5	0.5	0.5	0.5	0.5	0.5	0.5	0	0	0	0	0	0	0	0	0	0	0	0	0	0	0	0	0	0	0	0	0	0	0	0	0	0	0
ENSMUSG00000026831	0	0	0	0	0	0	0	0	0	0	0	0	0	0	0	0	0	0	0	0	0	0	0	0	0	0	0	0	0	0	0	0	0	0	0	0	0	0	0	0	0	0	0	0	0	0	0	0	0
ENSMUSG00000028487	0	0	0	0	0	0	0	0	0	0	0	0	0	0	0	0	0	0	0	0	0	0	0	0	0	0	0	0	0	0	0	0	0	0	0	0	0	0	0	0	0	0	0	0	0	0	0	0	0
ENSMUSG00000034349	0	0	0	0	0	0	0	0	0	0	0	0.00980392	0.00980392	0.00980392	0.00980392	0.00980392	0.00980392	0.0196078	0.0196078	0.0392157	0.0490196	0.0392157	0.0392157	0.0392157	0.0490196	0.0490196	0.0490196	0.0392157	0.0392157	0.0196078	0.00980392	0.00980392	0.00980392	0.00980392	0.00980392	0.0196078	0.0196078	0.0294118	0.0392157	0.0392157	0.0392157	0.0392157	0.0392157	0.0392157	0.0294118	0.0196078	0.0196078	0.0196078	0.00980392
ENSMUSG00000053453	0	0	0	0	0	0	0	0	0	0	0	0	0	0.125	0.125	0.125	0.125	0.125	0.125	0.125	0.125	0.125	0.125	0	0	0	0	0	0	0	0	0	0	0	0	0	0	0	0	0	0	0	0	0	0.125	0.125	0.125	0.125	0.25
ENSMUSG00000061104	0	0	0	0	0	0	0	0	0	0	0	0	0	0	0	0	0	0	0	0	0	0	0	0	0	0	0	0	0	0	0	0	0	0	0	0	0	0	0	0	0	0	0	0	0	0	0	0	0
ENSMUSG00000026575	0	0	0	0	0	0	0	0	0	0	0	0	0	0	0	0	0	0	0.0625	0.0625	0.125	0.125	0.125	0.125	0.125	0.125	0.125	0.1875	0.125	0.125	0.0625	0.0625	0.0625	0.0625	0.0625	0.0625	0.0625	0	0	0	0	0	0	0	0	0	0	0	0
ENSMUSG00000025395	0	0	0	0	0	0	0	0	0	0	0	0	0	0	0	0	0	0	0	0	0	0	0.142857	0.285714	0.285714	0.285714	0.285714	0.285714	0.285714	0.428571	0.428571	0.428571	0.285714	0.142857	0.142857	0.142857	0.142857	0.142857	0.142857	0.285714	0.285714	0.285714	0.285714	0.285714	0.428571	0.428571	0.571429	0.571429	0.571429
ENSMUSG00000033991	0	0	0	0	0	0	0	0	0	0	0	0	0	0.333333	0.333333	0.333333	0.333333	0.333333	0.333333	0.333333	0.333333	0.333333	0.333333	0	0	0	0	0	0	0	0	0	0	0	0	0	0	0	0	0	0	0	0	0	0	0	0	0	0
ENSMUSG00000021714	0	0	0	0	0	0	0	0	0	0.25	0.25	0.25	0.25	0.25	0	0	0	0	0.25	0.25	0.25	0.25	0.25	0.5	0.5	0.5	0.5	0.5	0.25	0.25	0.25	0.25	0.25	0	0	0	0	0	0	0	0	0	0	0	0	0	0	0	0
ENSMUSG00000031533	0	0	0	0	0	0	0	0	0	0.105263	0.105263	0.105263	0.105263	0.0526316	0.0526316	0.0526316	0.0526316	0	0	0	0.105263	0.210526	0.368421	0.736842	0.894737	0.947368	0.947368	1	1	1	0.894737	0.789474	0.684211	0.368421	0.421053	0.368421	0.421053	0.368421	0.368421	0.368421	0.368421	0.368421	0.368421	0.315789	0.263158	0.315789	0.263158	0.263158	0.263158
ENSMUSG00000027166	0	0	0	0	0	0	0	0	0	0	0	0	0	0	0	0	0	0	0	0	0	0	0	0	0	0	0	0	0	0	0	0	0	0	0	0	0	0	0	0	0	0	0	0	0	0	0	0	0
ENSMUSG00000026281	0	0	0	0	0	0	0	0	0	0	0	0.0416667	0.0416667	0.0416667	0.0416667	0.0416667	0.0416667	0.0416667	0.0416667	0.0416667	0.0833333	0.0833333	0.125	0.125	0.125	0.125	0.166667	0.208333	0.291667	0.333333	0.291667	0.25	0.25	0.333333	0.375	0.375	0.333333	0.291667	0.208333	0.166667	0.166667	0.166667	0.125	0.0416667	0.0833333	0.0833333	0.0833333	0.0833333	0.0833333
ENSMUSG00000001082	0	0	0	0	0	0	0	0	0	0.0909091	0.0909091	0.0909091	0.0909091	0.0909091	0.0909091	0.0909091	0.0909091	0.0909091	0.0909091	0	0	0	0	0	0	0	0	0.0909091	0.0909091	0.0909091	0.0909091	0.0909091	0.0909091	0.0909091	0.0909091	0.0909091	0.0909091	0	0	0	0	0	0	0	0	0	0	0	0
ENSMUSG00000025995	0	0	0	0	0	0	0	0	0	0.111111	0.111111	0	0	0	0	0	0	0	0.111111	0.111111	0.111111	0.111111	0.111111	0.111111	0.111111	0.111111	0.111111	0.222222	0.111111	0.111111	0.111111	0.111111	0.111111	0.111111	0.111111	0.111111	0.111111	0.111111	0.111111	0.111111	0.111111	0.111111	0.111111	0.111111	0.111111	0.111111	0.111111	0	0
ENSMUSG00000018446	0	0	0	0	0	0	0	0	0	0.0384615	0.0384615	0.0384615	0.0384615	0.025641	0.025641	0.025641	0.025641	0.0128205	0.0128205	0.0128205	0.0128205	0	0.025641	0.025641	0.0384615	0.102564	0.141026	0.294872	0.294872	0.294872	0.294872	0.307692	0.282051	0.282051	0.269231	0.205128	0.166667	0.0128205	0.0128205	0.025641	0.025641	0.025641	0.0384615	0.0512821	0.0512821	0.0512821	0.0512821	0.0641026	0.0641026
ENSMUSG00000021660	0	0	0	0	0	0	0	0	0	0	0	0	0	0	0	0	0	0	0	0	0	0	0	0	0	0	0	0	0	0	0	0	0	0	0	0	0	0	0	0	0	0	0	0	0	0	0	0	0
ENSMUSG00000040488	0	0	0	0	0	0	0	0	0	0	0	0	0	0	0	0	0	0.125	0.25	0.25	0.25	0.25	0.5	0.5	0.5	0.5	0.75	1	0.875	0.875	0.875	0.875	0.625	0.75	0.75	0.75	0.5	0.125	0.125	0.125	0.125	0.125	0.125	0	0.125	0.125	0.25	0.25	0.25
ENSMUSG00000019373	0	0	0	0	0	0	0	0	0	0	0	0	0	0	0	0	0	0	0	0	0	0	0	0	0	0	0.0666667	0.0666667	0.0666667	0.133333	0.133333	0.133333	0.2	0.2	0.2	0.2	0.133333	0.133333	0.2	0.133333	0.133333	0.133333	0.0666667	0.0666667	0.0666667	0.0666667	0.0666667	0.0666667	0
ENSMUSG00000007777	0	0	0	0	0	0	0	0	0	0	0	0	0	0	0	0	0	0	0	0	0	0	0	0	0	0	0	0	0	0	0	0	0	0	0	0	0	0	0	0	0	0	0	0	0	0	0	0	0
ENSMUSG00000016319	0	0	0	0	0	0	0	0	0	0.0943396	0.0943396	0.0943396	0.0754717	0.0566038	0.0566038	0.0943396	0.113208	0.0754717	0.0754717	0.0943396	0.0943396	0.113208	0.113208	0.113208	0.113208	0.0754717	0.0566038	0.0377358	0.0377358	0.0188679	0.0188679	0	0	0.0188679	0.0188679	0.0188679	0.0566038	0.0566038	0.0566038	0.113208	0.132075	0.132075	0.132075	0.113208	0.113208	0.188679	0.169811	0.283019	0.415094
ENSMUSG00000019761	0	0	0	0	0	0	0	0	0	0	0	0	0	0	0	0	0	0	0	0	0	0	0	0	0	0	0	0	0	0	0	0	0	0	0	0	0	0	0	0	0	0	0	0	0	0	0	0	0
ENSMUSG00000036992	0	0	0	0	0	0	0	0	0	0	0	0	0	0	0	0	0	0	0	0	0	0	0	0	0	0	0	0.2	0.2	0.2	0.2	0.2	0.2	0.2	0.2	0.3	0.3	0.1	0.1	0.1	0.1	0.1	0.1	0.1	0.1	0	0	0	0
ENSMUSG00000029310	0	0	0	0	0	0	0	0	0	0	0	0	0	0	0	0	0	0	0	0	0	0	0	0	0	0	0	0	0	0	0	0	0	0	0	0	0	0	0	0	0	0	0	0	0.166667	0.166667	0.166667	0.166667	0.166667
ENSMUSG00000066878	0	0	0	0	0	0	0	0	0	0	0	0	0	0	0	0	0	0	0	0	0	0	0	0	0	0	0	0	0	0	0	0	0	0	0	0	0	0	0	0	0	0	0	0	0	0	0	0	0
ENSMUSG00000030037	0	0	0	0	0	0	0	0	0	0.04	0.08	0.08	0.08	0.04	0.04	0.04	0.04	0.04	0.04	0.04	0	0.04	0.04	0.04	0.04	0.04	0.04	0.04	0.04	0.04	0.08	0.04	0.04	0.04	0.04	0.08	0.08	0.08	0.08	0.08	0.04	0.04	0.04	0.04	0.04	0	0.04	0.08	0.08
ENSMUSG00000046323	0	0	0	0	0	0	0	0	0	0	0	0	0	0	0	0	0	0	0	0	0	0	0	0	0	0	0	0	0	0	0	0	0	0	0	0	0	0	0	0	0	0	0	0	0	0	0	0	0
ENSMUSG00000049517	0	0	0	0	0	0	0	0	0	0	0	0	0	0	0	0	0	0	0	0	0	0	0	0	0	0	0	0	0	0	0	0.5	0.5	0.5	0.5	0.5	0.5	0.5	0.5	0.5	0.5	0	0	0	0	0	0	0	0
ENSMUSG00000030983	0	0	0	0	0	0	0	0	0	0.133333	0.133333	0.133333	0.133333	0.2	0.2	0.2	0.2	0.133333	0.133333	0.133333	0.333333	0.333333	0.4	0.4	0.4	0.4	0.4	0.333333	0.333333	0.333333	0.133333	0.133333	0.0666667	0.0666667	0.0666667	0.133333	0.133333	0.133333	0.133333	0.2	0.2	0.2	0.2	0.2	0.2	0.133333	0.133333	0.133333	0.133333
ENSMUSG00000063320	0	0	0	0	0	0	0	0	0	0	0	0	0	0	0	0	0	0	0	0	0	0	0	0	0.5	0.5	0.5	0.5	0.5	0.5	0.5	1	1	1	0.5	0.5	0.5	0.5	0.5	0.5	0.5	0	0	0	0	0.5	0.5	0.5	0.5
ENSMUSG00000079523	0	0	0	0	0	0	0	0	0	0	0	0	0	0	0	0	0	0	0	0	0	0	0.00819672	0.00819672	0.00819672	0.0327869	0.057377	0.131148	0.131148	0.139344	0.147541	0.163934	0.295082	0.295082	0.327869	0.327869	0.311475	0.270492	0.278689	0.270492	0.278689	0.278689	0.237705	0.286885	0.385246	0.5	0.565574	0.581967	0.688525
ENSMUSG00000002985	0	0	0	0	0	0	0	0	0	0.944444	0.944444	0.916667	0.833333	0.583333	0.5	0.305556	0.416667	0.361111	0.361111	0.388889	0.361111	0.333333	0.333333	0.361111	0.388889	0.444444	0.361111	0.277778	0.305556	0.305556	0.333333	0.416667	0.5	0.583333	0.805556	0.805556	0.833333	0.944444	1	0.916667	0.888889	0.805556	0.722222	0.694444	0.5	0.444444	0.416667	0.305556	0.222222
ENSMUSG00000021917	0	0	0	0	0	0	0	0	0	0.208333	0.208333	0.166667	0.166667	0.166667	0.166667	0.166667	0.25	0.25	0.208333	0.166667	0.166667	0.125	0.125	0.166667	0.166667	0.166667	0.0833333	0.0416667	0.0416667	0.0416667	0.125	0.166667	0.208333	0.208333	0.208333	0.375	0.458333	0.5	0.5	0.5	0.416667	0.5	0.458333	0.416667	0.458333	0.291667	0.208333	0.166667	0.166667
ENSMUSG00000062248	0	0	0	0	0	0	0	0	0	0	0	0	0	0	0	0	0	0	0	0	0	0	0	0	0	0	0	0	0	0	0	0	0	0	0.666667	0.666667	1	1	1	1	1	1	1	1	0.333333	0.333333	0	0	0
ENSMUSG00000025393	0	0	0	0	0	0	0	0	0	0.111913	0.108303	0.101083	0.115523	0.115523	0.119134	0.0974729	0.0938628	0.0866426	0.0649819	0.0649819	0.0613718	0.0685921	0.0722022	0.0758123	0.0722022	0.0722022	0.0758123	0.0902527	0.0866426	0.0758123	0.0722022	0.0649819	0.0469314	0.0541516	0.0613718	0.0685921	0.0938628	0.0830325	0.0902527	0.0866426	0.0938628	0.126354	0.151625	0.194946	0.259928	0.34296	0.33574	0.33935	0.33574
ENSMUSG00000040084	0	0	0	0	0	0	0	0	0	0	0	0	0	0	0	0	0	0	0	0	0	0	0	0	0	0	0.111111	0.111111	0.111111	0.111111	0.111111	0.111111	0.111111	0.111111	0.111111	0.111111	0	0	0	0	0	0.111111	0.111111	0.111111	0.111111	0.111111	0.111111	0.111111	0.111111
ENSMUSG00000002679	0	0	0	0	0	0	0	0	0	0	0	0	0	0	0	0	0	0	0	0	0	0	0	0	0	0	0	0	0	0	0	0	0	0	0	0	0	0	0	0	0	0	0	0	0	0	0	0	0
ENSMUSG00000024414	0	0	0	0	0	0	0	0	0	0	0	0	0	0	0	0	0	0	0	0	0	0	0	0	0	0	0	0	0	0	0	0	0	0	0	0	0	0	0	0	0	0	0	0.2	0.2	0.2	0.4	0.4	0.4
ENSMUSG00000018293	0	0	0	0	0	0	0	0	0	0.807692	0.807692	0.730769	0.692308	0.692308	0.730769	0.576923	0.5	0.538462	0.5	0.307692	0.384615	0.384615	0.461538	0.576923	0.5	0.423077	0.423077	0.423077	0.5	0.5	0.461538	0.384615	0.384615	0.346154	0.461538	0.538462	0.538462	0.538462	0.461538	0.653846	0.730769	0.884615	0.884615	0.846154	0.730769	0.692308	0.692308	0.769231	0.807692
ENSMUSG00000056612	0	0	0	0	0	0	0	0	0	0.285714	0.571429	0.571429	0.571429	0.857143	0.857143	0.571429	1	1	1	1	0.714286	0.714286	0.857143	0.571429	0.571429	0.571429	0.142857	0.142857	0.142857	0.142857	0.142857	0.285714	0.285714	0.285714	0.285714	0.285714	0.428571	0.428571	0.428571	0.571429	0.714286	0.571429	0.571429	0.571429	0.571429	0.571429	0.428571	0.428571	0.428571
ENSMUSG00000037070	0	0	0	0	0	0	0	0	0	0	0.05	0.05	0.05	0.1	0.1	0.1	0.1	0.1	0.1	0.1	0.1	0.2	0.2	0.15	0.15	0.15	0.15	0.15	0.15	0.15	0.1	0.05	0.05	0.05	0.05	0.05	0.05	0.05	0.05	0.05	0.05	0	0	0	0	0	0	0	0
ENSMUSG00000028271	0	0	0	0	0	0	0	0	0	0	0	0	0	0	0	0	0	0	0	0	0	0	0	0	0	0	0.0769231	0.0769231	0.230769	0.307692	0.384615	0.384615	0.384615	0.384615	0.384615	0.384615	0.307692	0.307692	0.153846	0.0769231	0	0	0	0	0	0	0	0	0
ENSMUSG00000026049	0	0	0	0	0	0	0	0	0	0	0	0	0	0	0	0	0	0	0	0	0	0	0	0	0	0	0	0	0	0	0	0	0	0	0	0	0	0	0	0	0	0	0	0	0	0	0	0	0
ENSMUSG00000024067	0	0	0	0	0	0	0	0	0	0.03125	0.0234375	0.0234375	0.0234375	0.0234375	0.0234375	0.0078125	0.0078125	0.0078125	0	0	0	0	0	0	0.0078125	0.0078125	0.0078125	0.0078125	0.0078125	0.0078125	0.0078125	0.0078125	0.0078125	0.0078125	0	0	0.0078125	0.0078125	0.015625	0.015625	0.015625	0.0390625	0.0703125	0.117188	0.15625	0.226562	0.234375	0.25	0.242188
ENSMUSG00000027905	0	0	0	0	0	0	0	0	0	0	0	0	0	0	0	0.0625	0.0625	0.0625	0.0625	0.0625	0.0625	0.0625	0.0625	0.0625	0.0625	0	0	0	0	0	0	0	0	0	0	0	0	0	0	0	0	0	0	0.0625	0.0625	0.0625	0.0625	0.0625	0.0625
ENSMUSG00000064308	0	0	0	0	0	0	0	0	0	0.166667	0.166667	0.166667	0.166667	0	0	0	0	0	0	0	0	0	0	0	0	0	0	0	0	0	0	0	0	0	0	0.166667	0.166667	0.166667	0.166667	0.166667	0.166667	0.166667	0.166667	0.166667	0.166667	0	0	0	0.166667
ENSMUSG00000027751	0	0	0	0	0	0	0	0	0	0	0	0	0	0	0	0.125	0.125	0.25	0.25	0.25	0.5	0.625	0.75	0.75	0.75	0.625	0.625	0.5	0.5	0.5	0.25	0.125	0	0	0.125	0.25	0.25	0.25	0.25	0.25	0.25	0.25	0.25	0.25	0.125	0	0	0	0
ENSMUSG00000055629	0	0	0	0	0	0	0	0	0	0	0	0	0	0	0	0	0	0	0	0	0	0	0	0	0	0.333333	0.333333	0.333333	0.333333	0.333333	0.333333	0.333333	0.333333	0.333333	0.333333	0	0	0	0	0	0	0	0	0	0	0	0	0	0
ENSMUSG00000030867	0	0	0	0	0	0	0	0	0	0.111111	0.111111	0.111111	0.111111	0.111111	0.111111	0.111111	0.111111	0.111111	0.111111	0	0	0	0	0	0	0	0	0	0	0	0	0	0	0	0	0.111111	0.111111	0.111111	0.111111	0.111111	0.111111	0.111111	0.111111	0.111111	0.111111	0	0	0	0
ENSMUSG00000034880	0	0	0	0	0	0	0	0	0	0	0	0	0	0.0322581	0.0322581	0.0322581	0.0322581	0.0645161	0.0645161	0.0645161	0.0645161	0.0645161	0.0645161	0.0322581	0.0322581	0.0322581	0.0322581	0	0	0	0	0	0	0.0322581	0.0322581	0.0322581	0.0322581	0.0322581	0.0322581	0.0645161	0.0645161	0.0645161	0.0645161	0.0322581	0.0322581	0.0322581	0.0322581	0.0322581	0.0322581
ENSMUSG00000028010	0	0	0	0	0	0	0	0	0	0.0526316	0.0526316	0.0526316	0.0526316	0.0526316	0.0526316	0.0526316	0.0526316	0	0	0	0.0526316	0.0526316	0.0526316	0.0526316	0.0526316	0.0526316	0.0526316	0.263158	0.315789	0.315789	0.263158	0.263158	0.263158	0.263158	0.263158	0.263158	0.315789	0.105263	0.0526316	0.0526316	0.0526316	0.0526316	0.0526316	0.0526316	0.0526316	0.0526316	0	0	0
ENSMUSG00000037742	0	0	0	0	0	0	0	0	0	0	0	0	0	0	0	0	0	0	0	0	0	0	0	0	0	0	0	0	0	0	0	0	0	0	0	0	0	0	0	0	0	0	0	0	0	0	0	0	0
ENSMUSG00000027018	0	0	0	0	0	0	0	0	0	0.12766	0.12766	0.191489	0.212766	0.212766	0.191489	0.191489	0.170213	0.12766	0.12766	0.106383	0.170213	0.170213	0.148936	0.148936	0.148936	0.170213	0.212766	0.212766	0.212766	0.234043	0.170213	0.12766	0.255319	0.276596	0.276596	0.276596	0.234043	0.255319	0.255319	0.234043	0.276596	0.255319	0.12766	0.106383	0.106383	0.0851064	0.0851064	0.0638298	0.0851064
ENSMUSG00000030298	0	0	0	0	0	0	0	0	0	0.0285714	0.0285714	0.0285714	0.0285714	0.0285714	0.0571429	0.0285714	0.0285714	0.0285714	0.0285714	0.0285714	0.0285714	0.0285714	0.0285714	0.0285714	0	0.0285714	0.0285714	0.0285714	0.0285714	0.0571429	0.0571429	0.0571429	0.0571429	0.0857143	0.0857143	0.0857143	0.114286	0.114286	0.114286	0.0857143	0.114286	0.114286	0.114286	0.0857143	0.0857143	0.0571429	0.0285714	0.114286	0.114286
ENSMUSG00000000563	0	0	0	0	0	0	0	0	0	0.109091	0.127273	0.145455	0.15	0.159091	0.15	0.154545	0.168182	0.159091	0.190909	0.186364	0.172727	0.15	0.15	0.131818	0.104545	0.1	0.0954545	0.0818182	0.0454545	0.0454545	0.0409091	0.0454545	0.0454545	0.0363636	0.0318182	0.0318182	0.0272727	0.0318182	0.0409091	0.0409091	0.0454545	0.0454545	0.0454545	0.0454545	0.0545455	0.0636364	0.0681818	0.0681818	0.104545
ENSMUSG00000034748	0	0	0	0	0	0	0	0	0	0	0	0	0.5	1	1	1	1	1	1	1	1	1	0.5	0	0	0	0	0	0	0	0	0	0	0	0	0	0	0	0	0	0.5	0.5	0.5	0.5	0.5	0.5	0.5	0.5	0.5
ENSMUSG00000051557	0	0	0	0	0	0	0	0	0	0	0	0	0	0	0	0	0	0	0	0	0	0	0	0	0	0	0	0	1	1	1	1	1	1	1	1	1	1	0	0	1	1	1	1	1	1	1	1	1
ENSMUSG00000021222	0	0	0	0	0	0	0	0	0	0	0	0	0	0	0	0	0	0	0	0	0	0	0	0	0	0	0	0	0	0	0	0.333333	0.333333	0.333333	0.333333	0.333333	0.333333	0.333333	0.333333	0.333333	0.333333	0	0	0	0	0	0	0	0
ENSMUSG00000030751	0	0	0	0	0	0	0	0	0	0.0178571	0.0178571	0.0178571	0	0	0	0.0178571	0.0178571	0.0178571	0.0178571	0.0178571	0.0178571	0.0178571	0.0178571	0.0178571	0.0357143	0.0178571	0.0357143	0.0357143	0.0535714	0.0535714	0.0535714	0.0535714	0.0535714	0.0535714	0.0357143	0.0357143	0.0357143	0.0535714	0.0357143	0.0357143	0.0357143	0.0357143	0.0357143	0.0357143	0.0357143	0.0357143	0.0178571	0	0
ENSMUSG00000014075	0	0	0	0	0	0	0	0	0	0	0	0	0	0	0	0	0	0	0	0	0	0	0	1	1	1	1	1	1	1	1	1	1	1	1	1	1	1	1	1	1	1	1	0	0	0	0	0	0
ENSMUSG00000026914	0	0	0	0	0	0	0	0	0	0	0	0	0	0	0	0	0	0	0	0	0	0	0	0	0	0	0	0	0	0	0	0	0	0	0	0	0	0	0.037037	0.037037	0.037037	0.037037	0.037037	0.037037	0.037037	0.037037	0.0740741	0.0740741	0.037037
ENSMUSG00000044250	0	0	0	0	0	0	0	0	0	0	0	0	0	0	0	0	0	0	0	0	0	0	0	0	0	0	0	0	0	0	0	0	0	0	0	0	0	0	0	0	0	0	0	0	0	0	0	0	0
ENSMUSG00000027404	0	0	0	0	0	0	0	0	0	0.0701754	0.0701754	0.0701754	0.0701754	0.0877193	0.0877193	0.0701754	0.0701754	0.0526316	0.0701754	0.0701754	0.0701754	0.0701754	0.0701754	0.0526316	0.0350877	0.0526316	0.0526316	0.0526316	0.0701754	0.0877193	0.0877193	0.0877193	0.105263	0.105263	0.105263	0.0877193	0.0877193	0.0877193	0.0701754	0.0526316	0.0526316	0.0526316	0.0350877	0.0350877	0.0350877	0.0350877	0.0350877	0.0175439	0
ENSMUSG00000027551	0	0	0	0	0	0	0	0	0	0	0	0	0	0	0	0	0	0	0	0	0	0	0	0	0	0	0	0	0	0	0	0	0	0	0	0	0	0	0	0	0	0	0	0	0	0	0	0	0
ENSMUSG00000078348	0	0	0	0	0	0	0	0	0	0	0	0	0	0	0	0	0	0	0	0	0	0	0	0	0	0	0	0	0	0	0	0	0	0	0	0	0	0	0	0	0	0	0	0	0	0	0	0	0
ENSMUSG00000063787	0	0	0	0	0	0	0	0	0	0	0	0	0	0	0	0	0	0.409091	0.545455	0.545455	0.545455	0.545455	0.545455	0.545455	0.545455	0.545455	0.545455	0.181818	0.0454545	0.0454545	0.0454545	0.0909091	0.0909091	0.0909091	0.0909091	0.0909091	0.0909091	0.0454545	0.0909091	0.0909091	0.0909091	0.0454545	0.0454545	0.0454545	0.0454545	0.0454545	0.0454545	0.0454545	0
ENSMUSG00000026784	0	0	0	0	0	0	0	0	0	0	0	0	0	0	0	0	0	0	0	0	0	0	0	0	0	0	0	0	0	0	0	0	0	0.125	0.125	0.125	0.125	0.125	0.125	0.125	0.125	0.125	0.125	0	0	0	0	0	0
ENSMUSG00000009555	0	0	0	0	0	0	0	0	0	0	0	0	0	0	0	0	0	0	0	0	0	0	0	0	0	0	0	0	0	0	0	0	0	0	0	0	0	0	0	0	0	0	0	0	0	0	0	0	0
ENSMUSG00000030060	0	0	0	0	0	0	0	0	0	0.25	0.25	0.25	0.25	0.25	0.25	0	0	0	0	0	0	0	0	0.25	0.25	0.25	0.25	0.25	0.25	0.25	0.25	0.25	0.25	0	0	0.25	0.25	0.25	0.25	0.25	0.25	0.25	0.25	0.25	0.25	0	0	0	0
ENSMUSG00000045751	0	0	0	0	0	0	0	0	0	0	0	0	0	0	0	0	0	0	0	0	0	0	0	0	0	0	0	0	0	0	0	0	0	0	0	0	0	0	0	0	0	0	0	0	0	0	0	0	0
ENSMUSG00000034192	0	0	0	0	0	0	0	0	0	0.0952381	0.0952381	0.0952381	0.0952381	0.047619	0.047619	0.047619	0.047619	0.047619	0.047619	0.047619	0.0952381	0.047619	0.047619	0.047619	0.047619	0.047619	0.047619	0.047619	0.047619	0.047619	0	0.047619	0.047619	0.047619	0.047619	0.047619	0.047619	0.047619	0.047619	0.190476	0.238095	0.190476	0.190476	0.190476	0.190476	0.333333	0.380952	0.380952	0.380952
ENSMUSG00000001034	0	0	0	0	0	0	0	0	0	0	0	0	0	0	0	0	0	0	0	0	0	0	0	0	0	0	0	0	0	0	0	0	0	0	0	0	0	0	0	0	0	0	0.2	0.2	0.2	0.2	0.2	0.2	0.2
ENSMUSG00000038416	0	0	0	0	0	0	0	0	0	0.166667	0.166667	0.166667	0.166667	0.166667	0.166667	0.166667	0	0	0	0	0	0	0	0	0	0	0	0	0	0	0	0	0	0	0	0	0	0	0	0	0.166667	0.166667	0.333333	0.333333	0.333333	0.333333	0.333333	0.5	0.5
ENSMUSG00000026248	0	0	0	0	0	0	0	0	0	0	0	0	0	0	0	0	0	0	0.0666667	0.0666667	0.0666667	0.0666667	0.0666667	0.133333	0.133333	0.133333	0.133333	0.133333	0.0666667	0.0666667	0.133333	0.133333	0.133333	0.0666667	0.0666667	0.0666667	0.0666667	0.0666667	0.0666667	0.0666667	0	0	0	0	0	0	0	0	0
ENSMUSG00000027131	0	0	0	0	0	0	0	0	0	0	0	0	0	1	1	1	1	1	1	1	1	1	1	0	0	0	0	0	0	0	0	0	0	0	0	0	0	0	0	0	0	0	0	0	0	0	0	0	0
ENSMUSG00000044224	0	0	0	0	0	0	0	0	0	0.0625	0.0625	0.125	0.125	0.125	0.125	0.0625	0.0625	0.125	0.125	0.25	0.3125	0.375	0.375	0.375	0.4375	0.5	0.625	0.625	0.875	0.75	0.6875	0.5625	0.5625	0.5625	0.5	0.4375	0.3125	0.25	0	0	0	0.0625	0.0625	0.0625	0.0625	0.0625	0.0625	0.0625	0.0625
ENSMUSG00000029446	0	0	0	0	0	0	0	0	0	0	0	0	0	0	0	0	0	0	0	0	0	0	0	0	0	0	0	0	0	0	0	0	0	0	0	0	0	0.125	0.125	0.125	0.125	0.125	0.125	0.25	0.25	0.25	0.25	0.125	0.125
ENSMUSG00000010047	0	0	0	0	0	0	0	0	0	0	0	0	0	0	0	0	0	0	0	0	0	0	0	0	0	0	0	0	0	0	0	0	0	0	0	0	0	0	0	0	0	0	0	0	0	0	0	0	0
ENSMUSG00000026728	0	0	0	0	0	0	0	0	0	0	0	0	0.0769231	0.0769231	0.0769231	0.153846	0.153846	0.153846	0.153846	0.153846	0.153846	0.153846	0.0769231	0.0769231	0.0769231	0	0	0	0	0	0	0	0	0	0	0	0	0	0	0	0.0769231	0.0769231	0.0769231	0.0769231	0.0769231	0.0769231	0.0769231	0.0769231	0.0769231
ENSMUSG00000039323	0	0	0	0	0	0	0	0	0	0.0454545	0.0454545	0.0454545	0	0.0454545	0.0454545	0.0454545	0.0454545	0.0454545	0.0454545	0.0454545	0.0454545	0.0454545	0.0454545	0	0	0	0	0	0	0	0	0	0	0	0.136364	0.136364	0.136364	0.136364	0.136364	0.181818	0.227273	0.227273	0.227273	0.227273	0.0909091	0.0909091	0.0909091	0.0909091	0.0909091
ENSMUSG00000042808	0	0	0	0	0	0	0	0	0	0	0	0	0	0	0	0	0	0	0	0	0	0	0	0	0	0	0	0	0	0	0	0	0	0	0	0	0	0	0	0	0	0	0	0	0	0	0	0	0
ENSMUSG00000002227	0	0	0	0	0	0	0	0	0	0	0	0	0	0	0	0	0	0	0	0	0	0	0	0	0	0	0	0	0	0	0	0	0	0	0	0	0	0	0	0	0	0.037037	0.037037	0.037037	0.037037	0.037037	0.037037	0.037037	0.037037
ENSMUSG00000038510	0	0	0	0	0	0	0	0	0	0.333333	0.333333	0.333333	0.333333	0.444444	0.444444	0.333333	0.222222	0.222222	0.222222	0.222222	0.111111	0.111111	0.222222	0.222222	0.222222	0.222222	0.222222	0.222222	0.222222	0.222222	0.222222	0.222222	0.111111	0	0	0	0.111111	0.111111	0.111111	0.111111	0.111111	0.111111	0.111111	0.111111	0.111111	0.111111	0	0.111111	0.111111
ENSMUSG00000027810	0	0	0	0	0	0	0	0	0	0.047619	0	0	0	0	0	0	0	0	0	0	0	0	0	0	0	0	0	0	0	0	0	0	0	0	0	0.047619	0.0952381	0.0952381	0.0952381	0.0952381	0.0952381	0.0952381	0.0952381	0.0952381	0.0952381	0.047619	0	0	0.047619
ENSMUSG00000023932	0	0	0	0	0	0	0	0	0	0.0588235	0.0588235	0.0588235	0.0588235	0.0588235	0	0	0	0	0	0	0	0	0	0	0	0	0	0	0	0	0	0	0	0	0	0	0	0.0588235	0.117647	0.117647	0.117647	0.117647	0.117647	0.117647	0.117647	0.117647	0.117647	0.0588235	0
ENSMUSG00000004264	0	0	0	0	0	0	0	0	0	0.0434783	0.057971	0.101449	0.101449	0.101449	0.0869565	0.0869565	0.101449	0.101449	0.0869565	0.0724638	0.057971	0.0144928	0.0289855	0.0289855	0.0289855	0.0289855	0.0144928	0.0144928	0.0144928	0.0144928	0.0144928	0.0144928	0	0	0.0144928	0.0144928	0.0144928	0.0144928	0.0144928	0.0144928	0.0144928	0.0144928	0.0289855	0.0289855	0.0144928	0.0144928	0.0144928	0.0144928	0.0144928
ENSMUSG00000036672	0	0	0	0	0	0	0	0	0	0.1	0	0	0	0	0	0	0.1	0.1	0.1	0.1	0.1	0.1	0.1	0.1	0.1	0.1	0	0	0	0	0	0	0.1	0.1	0.1	0.1	0.1	0.1	0.1	0.1	0.1	0.1	0	0	0	0	0	0	0
ENSMUSG00000026849	0	0	0	0	0	0	0	0	0	0	0	0	0	0	0	0	0	0	0	0	0	0	0	0	0.0588235	0.0588235	0.0588235	0.0588235	0.0588235	0.0588235	0.0588235	0.0588235	0.117647	0.117647	0.117647	0.117647	0.117647	0.117647	0.117647	0.117647	0.117647	0.117647	0.0588235	0.0588235	0	0	0	0	0
ENSMUSG00000024833	0	0	0	0	0	0	0	0	0	0	0	0	0	0	0	0	0	0	0	0	0	0	0	0	0	0	0	0	0	0	0	0	0	0	0	0	0	0	0	0	0	0	0	0	0	0	0	0	0
ENSMUSG00000047446	0	0	0	0	0	0	0	0	0	0	0	0	0	0	0	0	0	0	0.333333	0.666667	0.666667	0.666667	0.666667	0.666667	0.666667	0.666667	0.666667	0.666667	0.333333	0	0	0	0	0	0	0	0	0	0	0	0	0	0	0	0	0	0	0	0
ENSMUSG00000021639	0	0	0	0	0	0	0	0	0	0	0	0	0	0	0	0	0.333333	0.333333	0.333333	0.333333	0.333333	0.333333	0.333333	0.333333	0.333333	0.333333	0	0	0	0	0	0	0	0	0	0	0	0	0	0	0	0	0	0	0	0	0	0	0
ENSMUSG00000062691	0	0	0	0	0	0	0	0	0	0.142857	0.142857	0.142857	0.285714	0.142857	0.142857	0.142857	0.142857	0.142857	0.428571	0.428571	0.428571	0.428571	0.285714	0.285714	0.285714	0.285714	0.285714	0.285714	0	0	0	0	0	0	0.142857	0.142857	0.142857	0.142857	0.142857	0.142857	0.142857	0.142857	0.285714	0.285714	0.142857	0.285714	0.285714	0.285714	0.285714
ENSMUSG00000029551	0	0	0	0	0	0	0	0	0	0	0	0	0	0	0	0	0	0.0344828	0.0344828	0.0344828	0.0344828	0.0344828	0.0344828	0.0344828	0.0689655	0.0689655	0.0689655	0.0344828	0.0344828	0.0344828	0.0344828	0.0689655	0.0689655	0.0689655	0.0344828	0.0344828	0.0344828	0.0344828	0.0344828	0.0344828	0.0344828	0	0	0	0	0	0	0	0
ENSMUSG00000057388	0	0	0	0	0	0	0	0	0	0	0	0	0	0.0212766	0.0212766	0.0212766	0.0425532	0.0425532	0.0425532	0.0638298	0.0638298	0.0638298	0.0851064	0.0638298	0.0638298	0.0638298	0.0425532	0.0425532	0.0425532	0.0212766	0.0212766	0.0212766	0	0	0	0	0	0	0	0	0	0	0	0	0	0	0	0	0
ENSMUSG00000025374	0	0	0	0	0	0	0	0	0	0.0121951	0	0	0	0	0	0	0	0	0	0	0	0	0	0	0	0	0	0	0	0	0	0.0121951	0.0121951	0.0121951	0.0121951	0.0121951	0.0121951	0.0243902	0.0243902	0.0243902	0.0243902	0.0243902	0.0243902	0.0365854	0.0365854	0.0365854	0.0365854	0.0243902	0.0243902
ENSMUSG00000024800	0	0	0	0	0	0	0	0	0	0.285714	0.285714	0.285714	0.285714	0.285714	0.285714	0.285714	0.285714	0.428571	0.428571	0.285714	0.285714	0.285714	0.142857	0.142857	0.142857	0.142857	0.142857	0	0	0	0	0	0	0	0.142857	0.142857	0.142857	0.142857	0.142857	0.571429	0.571429	0.571429	0.571429	0.571429	0.428571	0.428571	0.428571	0.428571	0.428571
ENSMUSG00000062380	0	0	0	0	0	0	0	0	0	0	0	0	0	0	0	0	0	0	0	0	0	0	0	0	0	0	0	0	0	0	0	0	0	0	0	0	0	0	0	0	0	0	0	0	0	0	0	0	0
ENSMUSG00000047613	0	0	0	0	0	0	0	0	0	0	0	0	0	0	0	0	0	0	0	0	0	0	0	0	0	0	0	0	0	0	0	0	0	0	0	0	0	0	0.333333	0.333333	0.333333	0.333333	0.333333	0.333333	0.333333	0.333333	0.333333	0.333333	0
ENSMUSG00000059355	0	0	0	0	0	0	0	0	0	0	0	0	0	0	0	0	0	0	0	0	0	0	0	0	0	0	0	0	0	0	0.333333	0.333333	0.333333	0.333333	0.333333	0.333333	0.333333	0.333333	0.333333	0.333333	0	0	0	0	0	0	0	0	0
ENSMUSG00000027203	0	0	0	0	0	0	0	0	0	0.0731707	0.0731707	0.0731707	0.0731707	0.0731707	0.0487805	0.0731707	0.0731707	0.0487805	0.0487805	0.0731707	0.097561	0.097561	0.097561	0.097561	0.097561	0.0731707	0.0731707	0.0731707	0.097561	0.097561	0.0731707	0.0731707	0.0731707	0.0731707	0.0731707	0.0731707	0.0731707	0.0731707	0.0487805	0.0243902	0.0243902	0.0243902	0.0243902	0	0	0	0	0	0
ENSMUSG00000020186	0	0	0	0	0	0	0	0	0	0.1	0.1	0.05	0.05	0.05	0.05	0	0	0	0	0	0	0.05	0.05	0.05	0.05	0.1	0.1	0.1	0.1	0.15	0.15	0.1	0.15	0.25	0.35	0.45	0.45	0.5	0.65	0.65	0.95	1	0.95	0.85	0.75	0.6	0.7	0.65	0.5
ENSMUSG00000051671	0	0	0	0	0	0	0	0	0	0.666667	0.666667	0.666667	0.666667	0.666667	0.666667	0.333333	0.333333	0.333333	0	0	0	0	0	0	0	0	0	0	0	0	0	0.333333	0.333333	0.666667	1	1	1	1	1	1	1	1	1	0.666667	0.333333	0.333333	0.333333	0.333333	0.333333
ENSMUSG00000029920	0	0	0	0	0	0	0	0	0	0	0	0	0	0	0	0	0	0	0	0	0	0	0	0	0	0	0	0	0	0	0	0	0	0	0	0	0	0	0	0	0	0	0	0	0	0	0	0	0
ENSMUSG00000028848	0	0	0	0	0	0	0	0	0	0.333333	0	0	0	0	0	0	0	0	0	0	0	0	0	0	0	0	0	0	0	0	0	0	0	0	0	0	0	0	0	0	0	0	0	0	0	0	0	0	0
ENSMUSG00000052566	0	0	0	0	0	0	0	0	0	0	0	0	0	0	0	0	0	0	0	0	0	0	0	0	0	0	0	0	0	0	0	0	0	0	0	0	0	0	0	0	0	0	0	0	0	0	0	0	0
ENSMUSG00000020307	0	0	0	0	0	0	0	0	0	0	0	0	0	0	0	0	0	0	0	0	0	0	0	0	0.037037	0.037037	0.037037	0.037037	0.0740741	0.0740741	0.0740741	0.111111	0.148148	0.259259	0.222222	0.222222	0.222222	0.296296	0.296296	0.296296	0.296296	0.259259	0.222222	0.111111	0.111111	0.111111	0.111111	0.037037	0
ENSMUSG00000021748	0	0	0	0	0	0	0	0	0	0	0.0625	0.0625	0.0625	0.0625	0.0625	0.0625	0.0625	0.0625	0.0625	0.0625	0	0	0	0	0	0	0	0	0	0	0	0	0	0	0	0	0	0.25	0.25	0.25	0.25	0.25	0.3125	0.3125	0.3125	0.3125	0.375	0.25	0.25
ENSMUSG00000022385	0	0	0	0	0	0	0	0	0	0	0	0	0	0	0	0	0	0	0	0	0	0	0	0	0	0	0	0	0	0	0	0	0	0	0	0	0	0	0	0	0	0.142857	0.142857	0.142857	0.142857	0.142857	0.142857	0.142857	0.142857
ENSMUSG00000052798	0	0	0	0	0	0	0	0	0	0	0	0	0	0	0	0	0	0	0	0	0	0	0	0	0	0	0	0	0	0	0	0	0	0	0	0	0	0	0	0	0	0.0769231	0.0769231	0.0769231	0.0769231	0.0769231	0.0769231	0.0769231	0.0769231
ENSMUSG00000001403	0	0	0	0	0	0	0	0	0	0.333333	0.333333	0.222222	0.222222	0	0	0	0	0	0	0	0	0	0	0	0	0	0.111111	0.111111	0.222222	0.555556	0.555556	0.666667	0.777778	0.777778	0.777778	0.777778	0.777778	0.777778	0.666667	0.444444	0.444444	0.333333	0.333333	0.888889	1	1	0.888889	0.888889	0.888889
ENSMUSG00000026355	0	0	0	0	0	0	0	0	0	0.0454545	0.0454545	0.0454545	0.0454545	0.0454545	0.0454545	0.0454545	0.0454545	0.0227273	0.0227273	0.0227273	0.0454545	0.0454545	0.0454545	0.0454545	0.0454545	0.0454545	0.0454545	0.0454545	0.0227273	0.0227273	0	0	0	0	0	0	0	0	0	0	0	0	0	0.0227273	0.0454545	0.0454545	0.0454545	0.0681818	0.0681818
ENSMUSG00000027455	0	0	0	0	0	0	0	0	0	0.0769231	0.0769231	0.0769231	0.153846	0.153846	0.153846	0.153846	0.153846	0.230769	0.230769	0.153846	0.153846	0.153846	0.0769231	0.0769231	0.0769231	0.0769231	0.0769231	0	0	0.0769231	0.0769231	0.153846	0.153846	0.153846	0.153846	0.153846	0.153846	0.153846	0.153846	0.0769231	0.0769231	0	0	0	0	0	0	0	0
ENSMUSG00000030611	0	0	0	0	0	0	0	0	0	0.25	0.25	0.25	0	0	0	0	0	0	0	0	0	0	0	0	0	0	0	0	0	0	0	0	0	0	0	0	0	0	0	0.25	0.25	0.25	0.25	0.25	0.25	0.25	0.25	0.25	0.25
ENSMUSG00000020495	0	0	0	0	0	0	0	0	0	0	0	0	0	0	0	0	0	0	0	0	0.142857	0.142857	0.142857	0.285714	0.285714	0.285714	0.285714	0.285714	0.285714	0.285714	0.142857	0.142857	0.142857	0	0	0	0	0	0	0	0	0	0	0	0	0	0	0	0
ENSMUSG00000018362	0	0	0	0	0	0	0	0	0	0	0	0	0	0	0	0	0	0	0	0	0	0	0	0	0	0	0	0	0	0	0	0	0	0	0	0	0	0	0	0	0	0	0	0	0	0	0	0	0
ENSMUSG00000034391	0	0	0	0	0	0	0	0	0	0.0625	0.125	0.125	0.125	0.125	0.1875	0.1875	0.1875	0.1875	0.1875	0.125	0.0625	0.0625	0.0625	0.0625	0	0	0	0	0	0	0	0	0	0	0	0	0	0	0	0	0	0	0	0	0	0	0	0	0
ENSMUSG00000072980	0	0	0	0	0	0	0	0	0	0	0	0	0	0	0	0	0	0	0	0	0.25	0.25	0.25	0.25	0.5	0.5	0.5	0.5	0.5	0.5	0.25	0.25	0.25	0.25	0	0	0	0	0	0	0	0.25	0.25	0.25	0.25	0.25	0.25	0.25	0.25
ENSMUSG00000028398	0	0	0	0	0	0	0	0	0	0	0	0	0	0	0	0	0	0	0	0	0	0	0	0.0434783	0.0869565	0.130435	0.130435	0.130435	0.130435	0.130435	0.130435	0.130435	0.130435	0.173913	0.130435	0.0869565	0.0869565	0.0869565	0.0869565	0.0869565	0.0869565	0.0869565	0.0869565	0	0	0	0	0	0.0434783
ENSMUSG00000059040	0	0	0	0	0	0	0	0	0	0	0	0	0	0	0	0	0	0	0	0	0	0	0	0	0	0	0	0	0	0	0	0	0	0	0	0	0	0	0	0	0	0	0	0	0	0	0	0	0
ENSMUSG00000025056	0	0	0	0	0	0	0	0	0	0	0	0	0	0	0	0	0	0	0	0	0	0	0	0	0	0	0	0	0	0	0	0	0	0	0	0	0	0	0	0	0	0	0	0	0	0	0	0	0
ENSMUSG00000025428	0	0	0	0	0	0	0	0	0	0.0337079	0.0224719	0.011236	0.011236	0.0786517	0.11236	0.179775	0.168539	0.168539	0.179775	0.179775	0.179775	0.179775	0.179775	0.11236	0.0786517	0.011236	0.011236	0.0224719	0.011236	0.0224719	0.0224719	0.0224719	0.0224719	0.0224719	0.0337079	0.0337079	0.0337079	0.0224719	0.0337079	0.0224719	0.0224719	0.0224719	0.0224719	0.0337079	0.0337079	0.0337079	0.0337079	0.0449438	0.0449438
ENSMUSG00000051695	0	0	0	0	0	0	0	0	0	0	0	0	0	0	0.0169492	0.0169492	0.0169492	0.0169492	0.0169492	0.0338983	0.0338983	0.0847458	0.0847458	0.0847458	0.0677966	0.0677966	0.0677966	0.0847458	0.0847458	0.0847458	0.0847458	0.0508475	0.0677966	0.0677966	0.0677966	0.0847458	0.101695	0.0847458	0.101695	0.101695	0.20339	0.20339	0.186441	0.186441	0.220339	0.20339	0.186441	0.20339	0.237288
ENSMUSG00000063800	0	0	0	0	0	0	0	0	0	0.0178571	0.0178571	0.0178571	0.0178571	0.0178571	0.0178571	0.0357143	0.0357143	0.0357143	0.0178571	0.0357143	0.0357143	0.0357143	0.0535714	0.0535714	0.0535714	0.0357143	0.0357143	0.0357143	0.0357143	0.0178571	0.0178571	0.0178571	0	0.0178571	0.0178571	0.0178571	0.0178571	0.0357143	0.0357143	0.0357143	0.0357143	0.0357143	0.0357143	0.0178571	0.0178571	0.0357143	0.0357143	0.0178571	0.0178571
ENSMUSG00000028587	0	0	0	0	0	0	0	0	0	0	0	0	0	0	0	0	0	0.333333	0.333333	0.333333	0.333333	0.333333	0.333333	0.333333	0.333333	0.333333	0.333333	0	0	0	0	0	0	0	0.166667	0.166667	0.166667	0.333333	0.666667	0.666667	0.666667	0.666667	0.833333	0.833333	0.666667	0.666667	0.666667	0.5	0.166667
ENSMUSG00000022248	0	0	0	0	0	0	0	0	0	0.2	0.2	0.2	0.2	0.2	0.2	0.2	0.4	0.6	0.6	0.4	0.4	0.4	0.4	0.4	0.4	0.4	0.2	0.2	0.2	0.2	0.2	0.2	0.2	0.2	0.4	0.4	0.4	0.2	0.2	0.2	0.2	0.4	0.4	0.6	0.4	0.4	0.4	0.4	0.4
ENSMUSG00000002064	0	0	0	0	0	0	0	0	0	0.25	0.25	0.25	0.25	0.25	0.25	0	0	0	0	0	0	0	0	0	0	0	0	0	0	0	0	0	0	0	0	0	0	0	0	0	0	0	0	0	0	0	0	0	0
ENSMUSG00000021953	0	0	0	0	0	0	0	0	0	0	0	0.0263158	0.0263158	0.0263158	0.0263158	0.0263158	0.0263158	0.0263158	0.0263158	0.0263158	0.0263158	0	0	0	0	0	0.0263158	0.0789474	0.0789474	0.0789474	0.0789474	0.0789474	0.0789474	0.0789474	0.105263	0.105263	0.0789474	0.0263158	0.0263158	0.0526316	0.0526316	0.0526316	0.0789474	0.0789474	0.0789474	0.0789474	0.0789474	0.0789474	0.0789474
ENSMUSG00000002477	0	0	0	0	0	0	0	0	0	0.2	0.2	0.2	0.2	0.22	0.3	0.36	0.58	0.48	0.48	0.44	0.46	0.52	0.56	0.52	0.46	0.4	0.18	0.18	0.16	0.16	0.12	0.06	0.02	0.02	0	0	0.02	0.02	0.76	0.94	0.94	0.94	0.94	0.94	0.96	1	1	1	0.26
ENSMUSG00000071653	0	0	0	0	0	0	0	0	0	0.333333	0.222222	0.111111	0.111111	0.111111	0.111111	0	0	0.111111	0.111111	0.111111	0.111111	0.111111	0.111111	0.111111	0.111111	0.111111	0.111111	0	0	0	0.111111	0.111111	0.111111	0.111111	0.111111	0.111111	0.111111	0.111111	0.222222	0.222222	0.111111	0.111111	0.111111	0.111111	0.111111	0.111111	0.111111	0.111111	0.111111
ENSMUSG00000044155	0	0	0	0	0	0	0	0	0	0	0	0	0	0	0	0	0	0	0	0.0714286	0.0714286	0.0714286	0.0714286	0.0714286	0.0714286	0.0714286	0.0714286	0.0714286	0.0714286	0	0	0	0	0	0	0	0	0	0	0	0	0	0	0	0	0	0	0.142857	0.214286
ENSMUSG00000001642	0	0	0	0	0	0	0	0	0	0	0	0	0	1	1	1	1	1	1	1	1	1	1	0	0	0	0	0	0	0	0	0	0	0	0	0	0	0	0	0	0	0	0	0	0	0	0	0	0
ENSMUSG00000032423	0	0	0	0	0	0	0	0	0	0.3	0.3	0.3	0.5	0.5	0.5	0.5	0.6	0.7	0.5	0.5	0.5	0.5	0.3	0.3	0.3	0.3	0.3	0.2	0.2	0.1	0.1	0.1	0.1	0.1	0.1	0.1	0	0	0	0	0	0	0	0	0.1	0.1	0.2	0.2	0.2
ENSMUSG00000087166	0	0	0	0	0	0	0	0	0	0.0526316	0.0526316	0.0526316	0	0	0	0	0	0	0	0	0	0	0	0	0	0	0	0	0	0	0	0	0	0	0	0	0	0	0	0	0	0	0	0	0	0	0	0	0
ENSMUSG00000025283	0	0	0	0	0	0	0	0	0	0.285714	0.285714	0.285714	0.285714	0.142857	0.142857	0.142857	0.142857	0	0	0	0	0	0	0	0	0	0	0	0	0	0	0	0.142857	0.142857	0.142857	0.142857	0.142857	0.142857	0.142857	0.142857	0.142857	0.285714	0.142857	0.142857	0.142857	0.142857	0.142857	0.142857	0.142857
ENSMUSG00000075023	0	0	0	0	0	0	0	0	0	0	0	0	0	0	0	0	0	0	0	0	0	0	0	0	0	0	0	0	0	0	0	0	0	0	0	0	0	0	0	0	0	0	0	0	0	0	0	0	0
ENSMUSG00000022528	0	0	0	0	0	0	0	0	0	0	0	0	0	0	0	0	0	0	0	0	0	0	0	0	0	0	0	0	0	0	0	0	0	0	0	0	0	0	0	0	0	0	0	0	0	0	0	0	0
ENSMUSG00000013155	0	0	0	0	0	0	0	0	0	0.25	0.25	0	0	0	0	0	0	0	0	0	0	0	0	0	0	0	0	0	0	0	0	0	0	0	0	0	0	0	0	0	0	0	0	0	0	0	0	0	0
ENSMUSG00000060601	0	0	0	0	0	0	0	0	0	0	0	0	0	0	0	0	0	0	0	0	0	0	0	0	0	0	0	0	0	0	0	0	0	0	0	0	0	0	0	0	0	0	0	0	0	0	0	0	0
ENSMUSG00000043687	0	0	0	0	0	0	0	0	0	0	0	0	0	0	0	0	0	0	0	0	0	0	0	0	0	0	0	0	0	0	0	0	0	0	0	0	0	0	0	0	0	0	0	0	0	0	0	0	0.2
ENSMUSG00000025825	0	0	0	0	0	0	0	0	0	0	0	0	0	0	0	0	0	0	0	0	0	0	0	0	0	0	0	0	0	0	0	0	0	0	0	0	0	0	0	0	0	0	0	0	0	0	0	0	0
ENSMUSG00000014873	0	0	0	0	0	0	0	0	0	0	0	0	0	0	0	0	0	0	0	0	0	0	0	0	0	0	0	0.142857	0.142857	0.142857	0.142857	0.142857	0.142857	0.142857	0.142857	0.142857	0.142857	0	0	0	0	0	0	0	0	0	0.142857	0.285714	0.285714
ENSMUSG00000022477	0	0	0	0	0	0	0	0	0	0	0	0	0	0	0	0	0	0	0.030303	0.030303	0.030303	0.030303	0.030303	0.030303	0.030303	0.030303	0.030303	0.030303	0	0	0	0	0	0	0	0	0	0	0.030303	0.030303	0.030303	0.030303	0.030303	0.030303	0.030303	0.030303	0.030303	0.0606061	0.030303
ENSMUSG00000032939	0	0	0	0	0	0	0	0	0	0.09375	0.09375	0.125	0.125	0.125	0.125	0.125	0.15625	0.15625	0.125	0.0625	0.125	0.09375	0.09375	0.09375	0.09375	0.125	0.125	0.125	0.125	0.125	0.0625	0.0625	0.0625	0.0625	0.0625	0.03125	0	0.03125	0.03125	0.03125	0.0625	0.09375	0.09375	0.15625	0.25	0.34375	0.4375	0.40625	0.40625
ENSMUSG00000027454	0	0	0	0	0	0	0	0	0	0	0	0	0	0	0	0	0	0	0	0	0	0	0	0	0	0	0	0	0	0	0	0	0	0	0	0	0	0	0	0	0	0	0	0	0	0	0	0	0
ENSMUSG00000022962	0	0	0	0	0	0	0	0	0	0.0789474	0.0657895	0.0657895	0.0789474	0.118421	0.144737	0.144737	0.131579	0.131579	0.118421	0.157895	0.157895	0.157895	0.144737	0.118421	0.0921053	0.105263	0.105263	0.0921053	0.0789474	0.0657895	0.0657895	0.0657895	0.0921053	0.0789474	0.0921053	0.0789474	0.105263	0.118421	0.118421	0.105263	0.105263	0.105263	0.0921053	0.0921053	0.0789474	0.0789474	0.0526316	0.118421	0.118421
ENSMUSG00000061518	0	0	0	0	0	0	0	0	0	0.125	0.25	0.375	0.5	0.625	0.875	0.875	1	1	1	0.875	0.75	0.625	0.5	0.5	0.375	0.375	0.25	0.25	0.25	0.25	0.25	0.25	0.25	0.125	0	0	0	0	0	0.125	0.125	0.125	0.375	0.375	0.375	0.625	0.625	0.625	0.625
ENSMUSG00000036639	0	0	0	0	0	0	0	0	0	0.00714286	0.00714286	0.00714286	0.00714286	0.00714286	0.00714286	0.00714286	0.00714286	0.00714286	0	0	0	0	0	0	0	0	0	0	0	0	0	0.00714286	0.00714286	0.00714286	0.00714286	0.00714286	0.00714286	0.00714286	0.00714286	0.00714286	0.00714286	0	0	0	0	0	0	0	0.00714286
ENSMUSG00000032571	0	0	0	0	0	0	0	0	0	0.2	0.2	0.2	0.2	0.1	0.1	0.1	0	0	0	0	0	0	0	0	0	0	0	0	0	0	0	0	0	0.1	0.1	0.1	0.1	0.1	0.1	0.1	0.1	0.1	0.1	0	0	0	0	0	0
ENSMUSG00000024844	0	0	0	0	0	0	0	0	0	0	0	0	0	0	0.047619	0.047619	0.047619	0.047619	0.047619	0.0952381	0.238095	0.238095	0.285714	0.285714	0.238095	0.285714	0.333333	0.380952	0.380952	0.333333	0.190476	0.190476	0.142857	0.142857	0.190476	0.190476	0.142857	0.0952381	0.0952381	0.0952381	0.0952381	0.0952381	0.0952381	0.333333	0.333333	0.285714	0.285714	0.285714	0.380952
ENSMUSG00000009079	0	0	0	0	0	0	0	0	0	0	0	0	0	0	0	0	0.0178571	0.0178571	0.0357143	0.0535714	0.0535714	0.0535714	0.0535714	0.0535714	0.0535714	0.0535714	0.0357143	0.0357143	0.0178571	0	0.0178571	0.0178571	0.0357143	0.0714286	0.0892857	0.107143	0.142857	0.160714	0.196429	0.232143	0.25	0.25	0.232143	0.214286	0.196429	0.178571	0.160714	0.142857	0.107143
ENSMUSG00000021079	0	0	0	0	0	0	0	0	0	0	0	0	0	0	0	0	0	0	0	0	0	0	0	0	0	0	0.0333333	0.0333333	0.0666667	0.0666667	0.0666667	0.0666667	0.0666667	0.0666667	0.0666667	0.333333	0.3	0.3	0.266667	0.266667	0.266667	0.266667	0.266667	0.266667	0.266667	0	0	0	0
ENSMUSG00000006676	0	0	0	0	0	0	0	0	0	0	0	0	0	0	0	0	0	0	0	0	0	0	0	0	0	0	0	0	0	0	0	0	0	0	0	0	0.25	0.25	0.25	0.25	0.25	0.25	0.25	0.25	0.25	0.25	0	0	0
ENSMUSG00000006276	0	0	0	0	0	0	0	0	0	0	0	0	0	0	0	0	0	0	0	0	0	0	0	0	0	0	0	0	0	0	0	0	0	0	0	0	0	0	0	0	0	0	0	0	0	0	0	0	0
ENSMUSG00000035186	0	0	0	0	0	0	0	0	0	0	0	0	0	0	0	0	0	0	0	0	0	0	0	0	0	0	0	0	0	0	0	0	1	1	1	1	1	1	1	1	1	1	1	1	1	1	1	1	1
ENSMUSG00000014550	0	0	0	0	0	0	0	0	0	0	0	0	0	0	0	0	0	0	0	0	0	0	0	0	0	0	0	0	0	0	0	0	0	0	0	0	0	0	0	0	0	0	0	0	0	0	0	0	0
ENSMUSG00000032254	0	0	0	0	0	0	0	0	0	0	0	0	0	0	0	0	0	0	0	0	0	0	0	0	0	0	0	0	0	0	0	0.125	0.125	0.125	0.125	0.125	0.125	0.125	0.125	0.125	0.125	0	0	0	0	0	0	0	0
ENSMUSG00000055760	0	0	0	0	0	0	0	0	0	0	0	0	0	0	0	0	0	0	0	0	0	0	0	0	0	0	0	0	0	0	0	0	0	0	0	0	0	0	0	0	0	0	0.0588235	0.0588235	0.0588235	0.0588235	0.117647	0.117647	0.117647
ENSMUSG00000042660	0	0	0	0	0	0	0	0	0	0	0	0	0	0	0	0	0	0	0	0	0	0	0	0	0	0	0	0	0	0	0	0	0	0	0	0.25	0.25	0.25	0.25	0.25	0.25	0.25	0.25	0.25	0.25	0	0	0	0
ENSMUSG00000032382	0	0	0	0	0	0	0	0	0	0	0	0	0	0	0	0	0	0	0	0	0	0	0	0	0.2	0.2	0.2	0.2	0.2	0.2	0.2	0.2	0.2	0.2	0	0	0	0	0	0	0	0	0	0.2	0.2	0.2	0.2	0.2	0.2
ENSMUSG00000047084	0	0	0	0	0	0	0	0	0	0	0	0	0	0	0	0	0	0	0	0	0	0	0	0	0	0	0	0	0	0	0	0	0	0	0	0	0	0	0	0	0	0	0	0	0	0	0	0	0
ENSMUSG00000028138	0	0	0	0	0	0	0	0	0	0.0882353	0.0588235	0.0588235	0.0294118	0.0294118	0.0588235	0.0588235	0.117647	0.147059	0.147059	0.147059	0.176471	0.235294	0.205882	0.205882	0.176471	0.176471	0.117647	0.0882353	0.147059	0.205882	0.176471	0.117647	0.205882	0.235294	0.235294	0.294118	0.441176	0.441176	0.411765	0.352941	0.352941	0.352941	0.294118	0.382353	0.411765	0.352941	0.235294	0.264706	0.235294
ENSMUSG00000061904	0	0	0	0	0	0	0	0	0	0.064	0.072	0.072	0.056	0.088	0.088	0.104	0.088	0.096	0.104	0.104	0.096	0.12	0.128	0.088	0.104	0.104	0.104	0.088	0.08	0.096	0.104	0.08	0.08	0.08	0.08	0.064	0.064	0.056	0.072	0.088	0.088	0.096	0.088	0.096	0.088	0.144	0.144	0.144	0.128
ENSMUSG00000063904	0	0	0	0	0	0	0	0	0	0	0	0	0	0	0	0	0	0	0	0	0	0	0	0	0	0	0	0	0	0	0	0	0	0	0	0	0	0	0	0	0	0	0	0	0	0	0	0	0
ENSMUSG00000013701	0	0	0	0	0	0	0	0	0	0	0	0	0	0	0	0	0	0	0	0	0	0	0	0	0	0	0	0	0	0	0	0	0	0	0	0	0	0	0	0	0	0	0	0	0	0	0	0	0
ENSMUSG00000006299	0	0	0	0	0	0	0	0	0	0.0714286	0.0714286	0.0714286	0.0714286	0.0714286	0.0714286	0.0714286	0.0714286	0.0714286	0	0	0	0	0	0	0	0	0	0	0	0	0	0	0	0.0714286	0.0714286	0.0714286	0.0714286	0.0714286	0.0714286	0.0714286	0.0714286	0.0714286	0.0714286	0	0	0	0	0	0
ENSMUSG00000032431	0	0	0	0	0	0	0	0	0	0	0	0	0	0	0	0	0	0	0	0	0	0	0	0	0	0	0	0	0.333333	0.333333	0.666667	0.666667	0.666667	0.666667	0.666667	0.666667	0.666667	0.666667	0.333333	0.333333	0	0	0	0	0	0	0	0	0
ENSMUSG00000030342	0	0	0	0	0	0	0	0	0	0.0258621	0.0258621	0.0258621	0.0258621	0.0258621	0.0258621	0.0258621	0.0301724	0.0258621	0.0258621	0.0258621	0.0172414	0.0172414	0.0172414	0.0215517	0.0172414	0.012931	0.00862069	0.00862069	0.00862069	0.00431034	0.00431034	0.00431034	0.00431034	0	0	0	0	0	0.00431034	0.00431034	0.012931	0.012931	0.012931	0.0258621	0.0344828	0.0344828	0.0344828	0.0344828	0.0301724
ENSMUSG00000042745	0	0	0	0	0	0	0	0	0	0	0	0	0	0	0	0	0	0	0	0	0	0	0	0	0	0	0	0	0	0	0	0	0	0	0	0	0	0	0	0	0	0	0	0	0	0	0	0	0
ENSMUSG00000068856	0	0	0	0	0	0	0	0	0	0	0	0	0	0	0	0	0	0	0	0	0	0	0	0	0	0	0	0	0	0	0	0	0	0	0	0	0	0	0	0	0	0	0	0	0	0	0	0	0
ENSMUSG00000040428	0	0	0	0	0	0	0	0	0	0	0	0	0	0	0	0	0	0	0	0	0	0	0	0	0	0	0	0	0	0	0	0	0	0	0	0	0	0	0	0	0	0	0	0	0	0	0	0	0
ENSMUSG00000023764	0	0	0	0	0	0	0	0	0	0	0	0	0	0	0	0	0	0	0.5	0.5	0.5	0.5	0.5	0.5	0.5	0.5	0.5	0.5	0	0	0	0	0	0	0	0	0	0	0	0	0	0	0	0	0.5	0.5	0.5	0.5	0.5
ENSMUSG00000044991	0	0	0	0	0	0	0	0	0	0	0	0	0	0	0	0	0	0	0	0	0	0	0	0	0	0	0	0	0	0	0	0	0	0	0	0	0	0	0	0	0	0	0	0	0	0	0	0	0
ENSMUSG00000030619	0	0	0	0	0	0	0	0	0	0	0	0	0.0833333	0.0833333	0.0833333	0.0833333	0.0833333	0.0833333	0.0833333	0.25	0.25	0.25	0.166667	0.166667	0.166667	0.166667	0.166667	0.166667	0.166667	0	0	0	0	0	0	0	0	0	0	0	0	0	0	0	0	0	0	0	0
ENSMUSG00000078713	0	0	0	0	0	0	0	0	0	0	0	0	0	0	0	0	0	0	0	0	0	0	0	0	0	0	0	0	0	0	0	0	0	0	0	0	0	0	0	0	0	0	0	0	0	0	0	0	0
ENSMUSG00000026270	0	0	0	0	0	0	0	0	0	0	0	0	0	0	0	0	0.25	0.25	0.25	0.25	0.25	0.25	0.25	0.25	0.25	0.25	0	0	0	0	0	0	0	0	0	0	0	0	0	0	0	0	0	0	0	0	0	0	0
ENSMUSG00000031586	0	0	0	0	0	0	0	0	0	0.6	0.6	0.6	0.6	0.6	0.6	0.6	0.6	0.6	0.6	0.2	0.2	0.4	0.6	0.6	0.8	0.8	0.8	0.8	0.8	0.6	0.6	0.4	0.2	0.2	0	0	0	0.2	0.4	0.8	0.8	1	1	1	1	1	1	0.8	0.6
ENSMUSG00000047721	0	0	0	0	0	0	0	0	0	0	0	0	0	0	0	0	0	0	0	0	0	0	0	0	0.5	0.5	0.5	0.5	0.5	0.5	0.5	1	1	1	0.5	0.5	0.5	0.5	0.5	0.5	0.5	0	0	0	0	0	0	0	0
ENSMUSG00000002984	0	0	0	0	0	0	0	0	0	0	0	0	0	0	0	0	0.0294118	0.0294118	0.0294118	0.0588235	0.0588235	0.0588235	0.0588235	0.0588235	0.0588235	0.0882353	0.0588235	0.0588235	0.0588235	0.0294118	0.0294118	0.0588235	0.0588235	0.0588235	0.0588235	0.0294118	0.0294118	0.0294118	0.0294118	0.0294118	0.0294118	0	0	0	0	0	0	0	0
ENSMUSG00000049775	0	0	0	0	0	0	0	0	0	0	0	0	0	0	0	0	0	0	0	0	0	0	0	0	0	0	0	0	0	0.0238095	0.0238095	0.0238095	0.0238095	0.0238095	0.047619	0.0714286	0.0714286	0.0714286	0.0714286	0.047619	0.047619	0.047619	0.047619	0.047619	0.0238095	0.0238095	0.0238095	0.047619	0.047619
ENSMUSG00000036352	0	0	0	0	0	0	0	0	0	0	0	0	0	0	0	0	0	0	0	0	0	0	0	0	0	0	0	0	0	0	0	0	0	0	0.0454545	0.0454545	0.0454545	0.0454545	0.0454545	0.0454545	0.0454545	0.0454545	0.0454545	0.0454545	0.0454545	0.0454545	0.0454545	0.0454545	0.0454545
ENSMUSG00000022751	0	0	0	0	0	0	0	0	0	0.153846	0.461538	0.538462	0.461538	0.461538	0.461538	0.461538	0.461538	0.461538	0.461538	0.461538	0.230769	0.153846	0.153846	0.153846	0.153846	0.153846	0.230769	0.230769	0.230769	0.153846	0.153846	0.153846	0.153846	0.153846	0.153846	0.153846	0.0769231	0.0769231	0.0769231	0.0769231	0	0	0	0	0	0.0769231	0.0769231	0.0769231	0.153846
ENSMUSG00000011257	0	0	0	0	0	0	0	0	0	0	0	0	0	0	0	0	0	0	0	0	0	0	0	0	0	0	0	0	0	0	0	0	0	0	0	0	0	0	0	0	0	0	0	0	0	0	0	0	0
ENSMUSG00000019773	0	0	0	0	0	0	0	0	0	0	0	0	0	0	0	0	0	0	0	0	0	0	0	0	0	0	0	0	0	0	0	0	0	0	0	0	0	0	0	0	0	0	0	0	0	0	0	0	0
ENSMUSG00000034906	0	0	0	0	0	0	0	0	0	0	0	0	0	0	0	0	0	0	0	0	0	0	0	0	0	0	0	0	0	0	0	0	0	0	0	0	0	0	0	0	0	0	0	0	0	0	0	0	0
ENSMUSG00000005378	0	0	0	0	0	0	0	0	0	0	0	0	0	0	0	0	0	0	0	0	0	0.111111	0.111111	0.111111	0.111111	0.222222	0.222222	0.222222	0.333333	0.333333	0.333333	0.222222	0.222222	0.222222	0.222222	0.111111	0.111111	0.111111	0	0	0.111111	0.111111	0.111111	0.111111	0.111111	0.111111	0.111111	0.111111	0.111111
ENSMUSG00000020182	0	0	0	0	0	0	0	0	0	0	0	0	0	0	0	0	0	0	0	0	0	0	0	0	0	0	0	0	0	0	0	0	0	0	0	0	0	0	0	0	0	0	0	0	0	0	0	0	0
ENSMUSG00000031796	0	0	0	0	0	0	0	0	0	0	0	0	0	0	0	0	0	0	0	0	0	0	0	0	0	0	0	0	0	0	0	0	0	0	0	0.0909091	0.0909091	0.0909091	0.0909091	0.0909091	0.0909091	0.0909091	0.0909091	0.0909091	0.181818	0.363636	0.545455	0.545455	0.545455
ENSMUSG00000021598	0	0	0	0	0	0	0	0	0	0	0	0	0	0	0.0454545	0.0454545	0.0454545	0.0454545	0.0454545	0.0454545	0.0454545	0.0909091	0.0909091	0.0909091	0.0454545	0.0454545	0.0454545	0.0454545	0.0454545	0.0454545	0.0454545	0	0	0	0	0	0	0	0	0	0	0	0	0	0	0	0	0	0
ENSMUSG00000031221	0	0	0	0	0	0	0	0	0	0	0	0	0	0	0	0	0	0	0	0	0	0	0	0	0	0	0	0	0	0	0	0	0	0	0	0	0.0357143	0.0357143	0.0357143	0.0357143	0.0357143	0.0357143	0.0357143	0.0357143	0.0357143	0.0357143	0	0.0357143	0.0357143
ENSMUSG00000035337	0	0	0	0	0	0	0	0	0	0	0	0	0	0	0	0	0	0	0	0	0	0	0	0	0	0	0	0	0	0	0	0	0	0	0	0	0	0	0	0	0	0	0	0	0	0	0	0	0
ENSMUSG00000021905	0	0	0	0	0	0	0	0	0	0	0	0	0	0	0	0	0	0	0	0	0	0	0	0	0	0	0	0.0625	0.0625	0.0625	0.0625	0.0625	0.0625	0.0625	0.0625	0.0625	0.0625	0	0	0	0	0	0	0	0	0	0	0	0
ENSMUSG00000038462	0	0	0	0	0	0	0	0	0	0.25	0.25	0.166667	0.166667	0.166667	0.0833333	0.0833333	0.0833333	0	0	0	0.0833333	0.0833333	0.166667	0.166667	0.166667	0.166667	0.333333	0.416667	0.416667	0.416667	0.333333	0.333333	0.25	0.25	0.25	0.25	0.0833333	0.0833333	0.0833333	0.0833333	0.0833333	0.0833333	0.166667	0.166667	0.25	0.25	0.25	0.25	0.25
ENSMUSG00000032470	0	0	0	0	0	0	0	0	0	0	0	0	0	0	0	0	0	0	0	0	0	0	0	0	0	0	0	0	0	0	0	0	0	0	0	0	0	0	0	0	0	0	0	0	0	0	0	0	0
ENSMUSG00000023755	0	0	0	0	0	0	0	0	0	0	0	0	0	0	0	0	0	0	0	0	0	0	0	0	0	0	0	0	0	0	0.2	0.2	0.2	0.2	0.2	0.2	0.2	0.2	0.2	0.2	0	0	0	0	0	0	0.2	0.4	0.4
ENSMUSG00000045273	0	0	0	0	0	0	0	0	0	0	0	0.0769231	0.0769231	0.0769231	0.0769231	0.0769231	0.0769231	0.153846	0.153846	0.230769	0.230769	0.230769	0.230769	0.230769	0.230769	0.230769	0.230769	0.230769	0.230769	0.153846	0.153846	0.0769231	0.0769231	0.0769231	0.0769231	0.0769231	0.0769231	0	0	0	0	0	0	0	0	0	0	0	0.153846
ENSMUSG00000028885	0	0	0	0	0	0	0	0	0	0	0	0	0	0	0	0	0	0	0	0	0	0	0	0	0	0	0	0	0	0	0	0	0	0	0	0	0	0	0	0	0	0	0	0	0	0	0	0	0
ENSMUSG00000022420	0	0	0	0	0	0	0	0	0	0	0	0	0	0	0	0	0	0	0	0	0	0	0	0	0	0	0	0	0	0	0	0	0	0	0	0	0	0	0	0	0	0	0	0	0	0	0	0	0
ENSMUSG00000024613	0	0	0	0	0	0	0	0	0	0	0	0	0	0	0	0	0	0	0	0	0	0	0	0	0	0	0	0	0	0	0	0	0	0	0	0.0625	0.0625	0.125	0.125	0.125	0.125	0.125	0.125	0.1875	0.1875	0.125	0.125	0.0625	0.0625
ENSMUSG00000042988	0	0	0	0	0	0	0	0	0	0	0	0	0	0	0	0	0	0	0	0	0	0	0	0	0	0	0	0	0	0	0	0	0	0	0	0	0	0	0	0	0	0	0	0	0	0	0	0	0
ENSMUSG00000027702	0	0	0	0	0	0	0	0	0	0	0	0	0	0	0	0	0	0	0	0	0	0	0	0	0.5	0.5	0.5	0.5	0.5	0.5	1	1	1	1	0.5	0.5	0.5	0.5	0.5	0.5	0	0	0	0	0	0	0	0	0
ENSMUSG00000029304	0	0	0	0	0	0	0	0	0	0	0.0114943	0.0114943	0.0114943	0.0114943	0.0114943	0.0114943	0.0114943	0.0114943	0.0114943	0.0114943	0	0	0.0114943	0.0114943	0.0114943	0.0114943	0.0114943	0.0229885	0.0229885	0.0229885	0.0229885	0.0229885	0.0114943	0.0114943	0.0114943	0.0114943	0.0114943	0	0	0.0114943	0.0114943	0.0114943	0.0114943	0.0114943	0.0114943	0.0114943	0.0229885	0.0229885	0.0229885
ENSMUSG00000028688	0	0	0	0	0	0	0	0	0	0	0	0	0	0	0	0	0	0	0	0.125	0.125	0.125	0.125	0.125	0.125	0.125	0.125	0.125	0.125	0	0	0	0	0	0	0	0	0	0	0	0	0	0	0	0	0	0	0	0
ENSMUSG00000074088	0	0	0	0	0	0	0	0	0	0.00899281	0.00719424	0.00539568	0.00539568	0.00539568	0.00359712	0.00359712	0.00179856	0.00179856	0.00179856	0.00179856	0.00179856	0.00359712	0.00359712	0.00359712	0.00179856	0.00179856	0.00179856	0.00179856	0.00179856	0.00359712	0.00539568	0.00359712	0.00359712	0.00359712	0.00359712	0.00359712	0.00359712	0.00359712	0.00359712	0.00179856	0.00179856	0.00179856	0.00359712	0.00359712	0.00359712	0.00359712	0.00359712	0.00359712	0.00539568
ENSMUSG00000020018	0	0	0	0	0	0	0	0	0	0.533333	0.533333	0.533333	0.6	0.533333	0.666667	0.733333	0.666667	0.733333	0.8	0.733333	0.733333	0.666667	0.666667	0.6	0.333333	0.266667	0.333333	0.266667	0.266667	0.266667	0.266667	0.266667	0.2	0.266667	0.4	0.6	0.6	0.866667	0.8	0.8	0.866667	0.933333	1	0.933333	0.8	0.6	0.533333	0.2	0.2
ENSMUSG00000038712	0	0	0	0	0	0	0	0	0	0	0	0	0	0	0	0	0	0	0	0	0	0	0	0	0	0	0	0	0	0	0	0	0	0	0	0	0	0	0	0	0	0	0	0	0	0	0	0	0
ENSMUSG00000057506	0	0	0	0	0	0	0	0	0	0	0.142857	0.142857	0.142857	0.142857	0.142857	0.142857	0.142857	0.142857	0.142857	0.142857	0	0	0	0	0	0	0	0	0	0	0.142857	0.142857	0.285714	0.285714	0.285714	0.285714	0.285714	0.285714	0.285714	0.285714	0.142857	0.142857	0	0	0	0	0.142857	0.142857	0.285714
ENSMUSG00000021715	0	0	0	0	0	0	0	0	0	0.0909091	0.0909091	0	0	0	0	0	0	0	0	0	0	0	0	0	0	0	0	0	0	0	0	0	0	0	0	0	0	0	0	0	0	0	0	0	0	0.0909091	0.0909091	0.0909091	0.0909091
ENSMUSG00000023919	0	0	0	0	0	0	0	0	0	0	0	0	0	0	0	0	0	0	0	0	0	0	0	0	0	0	0	0	0	0	0	0	0	0	0	0	0	0.333333	0.333333	0.333333	0.333333	0.333333	0.333333	0.333333	0.333333	0.333333	0.333333	0	0
ENSMUSG00000071497	0	0	0	0	0	0	0	0	0	0	0	0	0	0	0	0	0	0	0	0	0	0	0	0	0	0	0	0	0	0	0	0	0	0	0	0	0	0	0	0	0	0	0	0	0	0	0	0	0
ENSMUSG00000033589	0	0	0	0	0	0	0	0	0	0.181818	0.181818	0.272727	0.181818	0.181818	0.0909091	0.0909091	0.0909091	0.0909091	0.0909091	0.0909091	0.0909091	0	0.0909091	0.0909091	0.0909091	0.181818	0.181818	0.181818	0.181818	0.181818	0.181818	0.181818	0.0909091	0.0909091	0.0909091	0	0	0	0	0	0	0	0	0	0	0	0	0	0
ENSMUSG00000028044	0	0	0	0	0	0	0	0	0	0.0588235	0.0588235	0.0588235	0.0588235	0.0588235	0	0	0	0	0	0.0588235	0.0588235	0.0588235	0.0588235	0.0588235	0.0588235	0.0588235	0.0588235	0.0588235	0.0588235	0	0	0	0	0	0	0	0	0.0588235	0.0588235	0.0588235	0.0588235	0.0588235	0.0588235	0.0588235	0.0588235	0.0588235	0.117647	0.0588235	0.0588235
ENSMUSG00000028832	0	0	0	0	0	0	0	0	0	0	0	0	0	0	0	0	0	0	0	0	0	0	0	0	0	0	0	0	0	0	0	0	0	0	0	0	0	0	0	0	0	0	0	0	0	0	0	0	0
ENSMUSG00000021576	0	0	0	0	0	0	0	0	0	0	0	0	0	0	0	0	0	0	0	0	0	0	0	0	0	0	0	0	0	0	0	0	0	0	0	0	0	0	0	0	0	0	0	0	0	0	0	0	0
ENSMUSG00000051319	0	0	0	0	0	0	0	0	0	1	1	1	0	0	0	0	0	0	0	0	0	0	0	0	0	0	0	0	0	0	0	0	0	0	0	0	0	0	0	0	1	1	1	1	1	1	1	1	1
ENSMUSG00000059552	0	0	0	0	0	0	0	0	0	0.0179641	0.0179641	0.0179641	0.0359281	0.0359281	0.0299401	0.0419162	0.0419162	0.0359281	0.0359281	0.0419162	0.0419162	0.0419162	0.0239521	0.0299401	0.0239521	0.011976	0.0359281	0.0359281	0.0359281	0.0419162	0.0419162	0.0419162	0.0419162	0.0359281	0.0359281	0.0359281	0.0179641	0.0179641	0.0179641	0.00598802	0.00598802	0.011976	0.011976	0.011976	0.011976	0.011976	0.00598802	0.00598802	0.00598802
ENSMUSG00000028597	0	0	0	0	0	0	0	0	0	0	0	0	0	0	0	0	0	0	0	0	0	0	0	0	0	0	0	0	0	0	0	0	0	0	0	0	0	0	0	0	0	0	0	0	0	0	0	0	0
ENSMUSG00000034120	0	0	0	0	0	0	0	0	0	0.05	0.075	0.075	0.05	0.05	0.025	0.05	0.075	0.075	0.075	0.075	0.05	0.075	0.075	0.075	0.075	0.05	0.025	0.025	0.025	0.05	0.075	0.05	0.05	0.05	0.05	0.05	0.05	0.05	0.05	0.05	0.025	0.05	0.05	0.075	0.075	0.075	0.075	0.075	0.075
ENSMUSG00000031379	0	0	0	0	0	0	0	0	0	0	0	0	0	0	0	0	0	0	0.142857	0.142857	0.142857	0.142857	0.142857	0.142857	0.142857	0.142857	0.142857	0.142857	0	0	0	0.142857	0.142857	0.142857	0.142857	0.142857	0.142857	0.142857	0.142857	0.285714	0.285714	0.142857	0.142857	0.142857	0.142857	0.142857	0.142857	0.142857	0.285714
ENSMUSG00000079471	0	0	0	0	0	0	0	0	0	0	0	0	0	0	0	0	0	0	0	0	0	0	0	0	0	0	0	0	0	0	0	0	0	0	0	0	0	0	0	0	0	0	0	0	0	0	0	0	0
ENSMUSG00000000127	0	0	0	0	0	0	0	0	0	0	0	0	0	0	0	0	0	0	0	0	0	0	0	0.25	0.25	0.25	0.25	0.25	0.25	0.25	0.25	0.25	0.25	0	0	0	0	0	0	0	0	0	0	0	0	0	0	0.25	0.25
ENSMUSG00000030264	0	0	0	0	0	0	0	0	0	0	0	0	0	0	0	0	0	0	0	0	0	0	0.166667	0.333333	0.333333	0.333333	0.333333	0.333333	0.333333	0.5	0.5	0.5	0.5	0.333333	0.333333	0.333333	0.333333	0.333333	0.333333	0.166667	0.166667	0.166667	0	0	0	0	0	0	0
ENSMUSG00000009566	0	0	0	0	0	0	0	0	0	0.1	0.1	0.1	0.2	0.2	0.2	0.2	0.2	0.1	0.1	0.1	0.1	0.1	0	0	0	0	0	0	0	0	0	0	0	0	0	0	0	0	0	0	0	0	0	0	0	0	0	0	0
ENSMUSG00000021400	0	0	0	0	0	0	0	0	0	0	0	0	0	0	0	0	0	0.0909091	0.0909091	0.0909091	0.0909091	0.0909091	0.0909091	0.0909091	0.0909091	0.0909091	0.181818	0.0909091	0.0909091	0.181818	0.181818	0.181818	0.181818	0.272727	0.272727	0.272727	0.272727	0.272727	0.272727	0.181818	0.181818	0.181818	0.181818	0.0909091	0.0909091	0.0909091	0	0	0
ENSMUSG00000055835	0	0	0	0	0	0	0	0	0	0	0	0	0	0	0	0	0	0	0	0	0	0	0	0	0	0	0	0	0	0	0	0	0	0	0	0	0	0	0	0	0	0	0	0	0	0	0	0	0
ENSMUSG00000025980	0	0	0	0	0	0	0	0	0	0	0	0	0	0	0	0	0	0	0	0	0	0	0	0	0	0	0	0	0	0	0	0	0	0	0	0	0	0	0	0	0	0	0	0	0	0	0	0	0
ENSMUSG00000027342	0	0	0	0	0	0	0	0	0	0	0	0	0	0	0	0	0	0	0	0	0	0	0	0	0	0	0	0	0	0	0	0	0	0	0	0	0	0	0	0	0	0	0	0	0	0	0	0	0
ENSMUSG00000021139	0	0	0	0	0	0	0	0	0	0.25	0.25	0.25	0.25	0.25	0.25	0	0	0	0	0	0	0	0	0	0	0	0	0	0	0	0	0	0	0	0	0	0	0.25	0.25	0.25	0.25	0.25	0.25	0.25	0.25	0.25	0.25	0	0
ENSMUSG00000079316	0	0	0	0	0	0	0	0	0	0.111111	0.111111	0.111111	0.111111	0.111111	0.111111	0.111111	0.111111	0.111111	0.111111	0.111111	0.111111	0.111111	0.111111	0.111111	0.111111	0.111111	0.111111	0.111111	0	0	0	0	0	0	0	0	0	0	0	0	0	0	0.111111	0.111111	0.111111	0.111111	0.111111	0.111111	0.111111
ENSMUSG00000017286	0	0	0	0	0	0	0	0	0	0.111111	0.111111	0.111111	0.111111	0.111111	0.111111	0.111111	0.111111	0.111111	0.111111	0	0	0	0	0	0	0	0	0	0	0	0	0	0	0	0	0	0	0	0	0	0	0	0	0	0	0.111111	0.111111	0.111111	0.111111
ENSMUSG00000022323	0	0	0	0	0	0	0	0	0	0	0	0	0	0	0	0	0	0	0	0	0	0	0	0	0	0	0.2	0.2	0.2	0.2	0.2	0.2	0.2	0.2	0.2	0.2	0	0	0	0	0	0	0	0	0	0	0	0	0
ENSMUSG00000044147	0	0	0	0	0	0	0	0	0	0	0	0	0	0	0	0	0	0	0	0	0	0	0	0	0	0	0	0	0	0	0	0	0	0	0	0	0	0	0	0	0	0	0	0	0	0	0	0	0
ENSMUSG00000029326	0	0	0	0	0	0	0	0	0	0	0	0	0	0	0	0	0	0	0	0	0	0	0	0	0	0	0	0	0	0	0	0	0	0	0	0	0	0	0	0	0	0	0	0	0	0	0	0	0
ENSMUSG00000031546	0	0	0	0	0	0	0	0	0	0.0181818	0.0181818	0.0181818	0	0	0	0	0	0	0	0	0	0	0	0	0	0.0181818	0.0181818	0.0181818	0.0181818	0.0181818	0.0363636	0.0545455	0.0545455	0.0545455	0.0545455	0.0363636	0.0363636	0.0545455	0.0545455	0.0545455	0.0363636	0.0181818	0.0181818	0.0181818	0.0181818	0.0181818	0.0181818	0	0
ENSMUSG00000030852	0	0	0	0	0	0	0	0	0	0.125	0.125	0.125	0.125	0	0	0	0	0	0	0	0	0	0	0	0	0	0	0	0	0	0	0	0	0	0	0	0	0	0	0	0	0	0	0	0	0	0	0	0.125
ENSMUSG00000073775	0	0	0	0	0	0	0	0	0	0	0	0	0	0	0	0	0	0	0	0	0	0	0.0909091	0.0909091	0.0909091	0.0909091	0.0909091	0.0909091	0.0909091	0.0909091	0.0909091	0.0909091	0	0	0	0	0	0	0	0	0	0	0	0	0	0	0	0	0
ENSMUSG00000020743	0	0	0	0	0	0	0	0	0	0.0285714	0	0	0	0	0	0	0.0571429	0.0571429	0.0571429	0.0571429	0.0571429	0.0571429	0.0571429	0.0571429	0.0571429	0.0571429	0	0	0	0	0	0	0	0	0	0	0	0.0285714	0.0285714	0.0857143	0.0857143	0.0857143	0.0857143	0.0857143	0.0857143	0.0857143	0.0857143	0.0571429	0.0571429
ENSMUSG00000023942	0	0	0	0	0	0	0	0	0	0	0	0	0	0.047619	0.047619	0.047619	0.047619	0.047619	0.047619	0.047619	0.047619	0.047619	0.047619	0	0	0.047619	0.047619	0.047619	0.047619	0.047619	0.047619	0.047619	0.047619	0.047619	0.047619	0	0	0.047619	0.047619	0.047619	0.047619	0.047619	0.047619	0.047619	0.047619	0.0952381	0.0952381	0.047619	0.047619
ENSMUSG00000016344	0	0	0	0	0	0	0	0	0	0	0	0	0	0	0	0	0	0	0	0	0	0	0	0	0	0	0	0	0	0	0	0	0	0	0	0	0	0	0	0	0	0	0	0	0	0	0	0	0
ENSMUSG00000109941	0	0	0	0	0	0	0	0	0	0	0	0	0	0	0	0	0	0	0	0	0	0	0	0	0	0	0	0	0.0526316	0.0526316	0.0526316	0.0526316	0.0526316	0.0526316	0.0526316	0.0526316	0.0526316	0.0526316	0	0	0	0	0	0	0	0	0.0526316	0.0526316	0.0526316
ENSMUSG00000006585	0	0	0	0	0	0	0	0	0	0.133333	0.133333	0.133333	0.0666667	0.0666667	0	0	0	0.0666667	0.0666667	0.0666667	0.0666667	0.0666667	0.2	0.2	0.2	0.2	0.333333	0.333333	0.333333	0.333333	0.333333	0.333333	0.2	0.333333	0.333333	0.333333	0.2	0.133333	0.133333	0.133333	0.133333	0.133333	0.133333	0	0	0	0	0	0
ENSMUSG00000037894	0	0	0	0	0	0	0	0	0	0	0	0	0	0	0	0	0	0	0	0	0	0	0	0	0	0	0	0	0	0	0	0	0	0	0	0	0	0	0	0	0	0	0	0	0	0	0	0	0
ENSMUSG00000025724	0	0	0	0	0	0	0	0	0	0.025641	0.025641	0.025641	0.025641	0.025641	0.025641	0.025641	0	0	0	0.0512821	0.0512821	0.0512821	0.0769231	0.0769231	0.0769231	0.0769231	0.0769231	0.0769231	0.0769231	0.025641	0.025641	0.025641	0	0	0	0.025641	0.025641	0.025641	0.025641	0.025641	0.025641	0.025641	0.025641	0.025641	0.0769231	0.0512821	0.102564	0.102564	0.102564
ENSMUSG00000021040	0	0	0	0	0	0	0	0	0	0	0	0	0	0	0	0	0	0	0	0	0	0	0	0	0	0	0	0	0	0	0	0	0	0	0	0	0	0	0	0	0	0	0	0	0	0	0	0	0
ENSMUSG00000027654	0	0	0	0	0	0	0	0	0	0	0	0	0	0	0	0	0	0	0	0	0	0	0	0	0	0	0	0	0	0	0	0	0	0	0	0	0	0	0	0	0	0	0	0	0	0	0	0	0
ENSMUSG00000022820	0	0	0	0	0	0	0	0	0	0.25	0.25	0.25	0.25	0.25	0	0	0	0	0.5	0.5	0.5	0.5	1	1	1	1	1	1	0.5	0.5	0.5	0.5	0	0	0	0	0	0	0	0	0	0	0	0	0	0	0	0	0
ENSMUSG00000027533	0	0	0	0	0	0	0	0	0	0	0	0	0	0	0	0	0	0	0	0	0	0	0	0	0	0	0	0	0	0	0	0	0	0	0	0	0	0	0	0	0	0	0	0	0	0	0	0	0
ENSMUSG00000018923	0	0	0	0	0	0	0	0	0	0	0	0	0	0	0	0.125	0.125	0.125	0.125	0.125	0.125	0.125	0.125	0.125	0.125	0	0	0	0	0	0	0.125	0.125	0.125	0.125	0.125	0.125	0.125	0.125	0.125	0.375	0.25	0.25	0.25	0.25	0.25	0.25	0.25	0.25
ENSMUSG00000020424	0	0	0	0	0	0	0	0	0	0	0	0	0	0	0	0	0	0	0	0	0	0	0	0	0	0	0	0	0	0	0	0	0	0	0	0	0	0	0	0	0	0	0	0	0	0	0	0	0
ENSMUSG00000025068	0	0	0	0	0	0	0	0	0	0.25	0.25	0.25	0.25	0.25	0.25	0.25	0.25	0.25	0	0	0	0	0	0.25	0.25	0.25	0.25	0.25	0.25	0.25	0.25	0.25	0.25	0	0	0	0	0	0	0	0	0	0	0	0	0	0	0	0
ENSMUSG00000030825	0	0	0	0	0	0	0	0	0	0	0	0	0	0	0	0	0	0	0	0	0	0	0	0	0	0	0	0	0.5	0.5	0.5	0.5	0.5	0.5	0.5	0.5	0.5	1	0.5	0.5	0.5	0.5	0.5	0.5	0.5	0.5	0.5	0	0
ENSMUSG00000047407	0	0	0	0	0	0	0	0	0	0.142857	0.142857	0.142857	0.0714286	0.0714286	0.0714286	0.0714286	0.0714286	0	0	0	0	0	0	0.0714286	0.0714286	0.0714286	0.0714286	0.0714286	0.0714286	0.0714286	0.0714286	0.0714286	0.0714286	0	0	0	0	0	0	0	0	0	0	0.0714286	0.0714286	0.0714286	0.0714286	0.0714286	0.0714286
ENSMUSG00000002343	0	0	0	0	0	0	0	0	0	0	0	0	0	0	0	0	0	0	0	0	0	0	0	0	0	0	0	0	0	0	0	0.0625	0.0625	0.0625	0.0625	0.0625	0.0625	0.0625	0.0625	0.0625	0.0625	0	0	0	0	0	0.0625	0.0625	0.0625
ENSMUSG00000020528	0	0	0	0	0	0	0	0	0	0.25	0.25	0.25	0.25	0.25	0.25	0.25	0.25	0.25	0.25	0.25	0.25	0.25	0.25	0.25	0.25	0.25	0.25	0.25	0.25	0	0	0	0	0	0	0	0	0	0	0	0	0	0	0	0	0	0	0	0
ENSMUSG00000005892	0	0	0	0	0	0	0	0	0	0.0454545	0.0454545	0.0681818	0.0681818	0.0454545	0.0454545	0.0227273	0.0227273	0.0227273	0.0227273	0.0227273	0.0227273	0	0	0	0.0227273	0.0227273	0.0227273	0.0227273	0.0227273	0.0227273	0.0227273	0.0227273	0.0227273	0.0227273	0	0	0	0	0	0	0	0	0	0	0	0	0.0227273	0.0454545	0.0454545
ENSMUSG00000080268	0	0	0	0	0	0	0	0	0	0.3	0.3	0.3	0.3	0.3	0.4	0.4	0.4	0.4	0.4	0.3	0.3	0.3	0.3	0.3	0.2	0.1	0.1	0	0	0	0	0	0	0	0	0	0	0	0	0	0	0	0	0	0	0	0	0	0
ENSMUSG00000026999	0	0	0	0	0	0	0	0	0	0	0	0	0	0	0	0	0	0	0	0	0	0	0	0	0	0	0	0	0	0	0	0	0	0	0	0	0	0	0	0	0	0	0	0	0	0	0	0	0
ENSMUSG00000059447	0	0	0	0	0	0	0	0	0	0	0	0	0	0	0	0	0	0	0	0	0	0	0	0	0	0	0	0	0	0	0	0	0	0	0	0	0	0	0	0	0	0	0	0	0	0	0	0	0
ENSMUSG00000026239	0	0	0	0	0	0	0	0	0	0	0	0	0	0	0	0	0	0	0	0	0	0	0	0	0	0	0	0	0	0	0	0	0	0	0	0	0	0	0	0	0	0	0	0	0	0	0	0	0
ENSMUSG00000051256	0	0	0	0	0	0	0	0	0	0.03125	0.03125	0.0625	0.0625	0.09375	0.09375	0.09375	0.09375	0.09375	0.09375	0.0625	0.0625	0.03125	0.03125	0	0	0	0	0	0	0	0	0	0	0	0	0	0	0	0	0	0	0	0	0	0	0	0	0	0
ENSMUSG00000017453	0	0	0	0	0	0	0	0	0	0	0	0	0	0	0	0	0	0	0	0	0	0	0	0	0	0	0	0	0	0	0	0	0	0	0	0	0	0	0	0	0	0	0	0	0	0	0	0	0
ENSMUSG00000005846	0	0	0	0	0	0	0	0	0	0	0	0	0	0	0	0	0.05	0.05	0.05	0.05	0.05	0.05	0.05	0.05	0.05	0.05	0.1	0.1	0.1	0.1	0.1	0.1	0.15	0.2	0.2	0.25	0.15	0.15	0.15	0.15	0.15	0.15	0.15	0.1	0.1	0.05	0.1	0.15	0.2
ENSMUSG00000020630	0	0	0	0	0	0	0	0	0	0	0	0	0	0	0	0	0	0	0	0	0	0	0	0	0	0	0	0	0	0	0	0	0	0	0	0	0	0	0	0	0	0	0	0	0	0	0	0	0
ENSMUSG00000007872	0	0	0	0	0	0	0	0	0	0	0	0	0	0	0	0	0	0	0	0	0	0	0	0	0	0	0	0	0	0	0	0	0	0	0	0	0	0	0	0	0	0	0	0	0	0	0	0	0
ENSMUSG00000021025	0	0	0	0	0	0	0	0	0	0	0	0	0	0	0	0	0	0	0	0	0	0	0	0	0	0	0	0	0	0	0	0	0	0	0	0	0	0	0	0	0	0	0	0.333333	0.666667	0.666667	0.666667	0.666667	0.666667
ENSMUSG00000032555	0	0	0	0	0	0	0	0	0	0.0434783	0.0434783	0.0434783	0.0434783	0.0434783	0.0434783	0.0434783	0.0434783	0	0	0	0.0869565	0.0869565	0.0869565	0.130435	0.130435	0.130435	0.130435	0.130435	0.130435	0.130435	0.0434783	0.0434783	0.0869565	0.0434783	0.0434783	0.0869565	0.0869565	0.0869565	0.0869565	0.0869565	0.0869565	0.0869565	0.130435	0.130435	0.130435	0.0869565	0.0869565	0.0869565	0.0869565
ENSMUSG00000050107	0	0	0	0	0	0	0	0	0	0	0	0	0	0	0	0	0	0	0	0	0	0	0.4	0.4	0.4	0.4	0.4	0.4	0.4	0.4	0.4	0.4	0	0	0	0	0	0	0	0	0	0	0	0	0	0	0	0	0
ENSMUSG00000022553	0	0	0	0	0	0	0	0	0	0.4375	0.4375	0.4375	0.1875	0.1875	0.1875	0.125	0.0625	0.0625	0	0	0	0	0	0	0	0.0625	0.0625	0.0625	0.1875	0.1875	0.1875	0.1875	0.1875	0.1875	0.1875	0.125	0.125	0.125	0.0625	0.0625	0.0625	0.0625	0.0625	0.0625	0.0625	0.0625	0.0625	0.0625	0
ENSMUSG00000063884	0	0	0	0	0	0	0	0	0	0	0	0	0	0	0	0	0.2	0.2	0.2	0.2	0.2	0.2	0.2	0.2	0.2	0.2	0	0	0	0	0	0	0	0	0	0	0	0	0	0	0	0	0	0	0	0	0	0	0
ENSMUSG00000024527	0	0	0	0	0	0	0	0	0	0.0833333	0.0833333	0.0833333	0.0833333	0.0833333	0.0833333	0.0833333	0	0	0	0	0.0833333	0.0833333	0.0833333	0.0833333	0.0833333	0.0833333	0.166667	0.25	0.25	0.25	0.166667	0.166667	0.166667	0.166667	0.166667	0.166667	0.0833333	0	0	0	0	0	0	0	0	0	0	0	0
ENSMUSG00000019487	0	0	0	0	0	0	0	0	0	0	0	0	0	0	0	0	0	0	0	0	0	0	0	0	0	0	0	0	0	0	0	0	0	0	0	0	0	0	0	0	0	0	0	0	0	0	0	0	0
ENSMUSG00000020526	0	0	0	0	0	0	0	0	0	0	0	0	0	0	0	0	0	0	0	0	0	0	0	0	0	0	0	0.0769231	0.0769231	0.0769231	0.0769231	0.0769231	0.0769231	0.0769231	0.0769231	0.0769231	0.0769231	0	0	0	0	0	0	0	0	0	0	0	0
ENSMUSG00000021932	0	0	0	0	0	0	0	0	0	0	0	0	0	0	0	0	0	0	0	0	0	0	0	0	0	0	0	0	0	0	0	0	0	0	0	0	0	0	0	0	0	0	0	0	0	0	0	0	0
ENSMUSG00000034118	0	0	0	0	0	0	0	0	0	0	0	0	0	0	0	0	0	0	0	0	0.0666667	0.0666667	0.0666667	0.0666667	0.0666667	0.0666667	0.0666667	0.0666667	0.0666667	0.0666667	0	0	0	0	0	0	0	0	0	0	0	0	0	0	0	0	0	0	0
ENSMUSG00000079658	0	0	0	0	0	0	0	0	0	0	0	0	0	0	0	0	0.25	0.5	0.5	0.5	0.5	0.5	0.5	0.5	0.5	0.5	0.25	0	0	0	0	0	0.25	0.25	0.25	0.25	0.25	0.25	0.25	0.25	0.25	0.25	0	0	0	0	0	0.25	0.25
ENSMUSG00000028873	0	0	0	0	0	0	0	0	0	0	0	0	0	0	0	0	0	0	0	0	0	0	0	0	0	0	0	0	0	0	0	0	0	0	0	0	0	0	0	0	0.142857	0.142857	0.142857	0.142857	0.142857	0.142857	0.142857	0.142857	0.142857
ENSMUSG00000032381	0	0	0	0	0	0	0	0	0	0.0666667	0.133333	0.133333	0.133333	0.133333	0.133333	0.133333	0.133333	0.133333	0.0666667	0.0666667	0	0	0	0	0	0	0	0	0	0	0	0	0	0	0	0	0	0	0	0	0	0	0	0.0666667	0.0666667	0.0666667	0.0666667	0.0666667	0.133333
ENSMUSG00000053329	0	0	0	0	0	0	0	0	0	0	0	0	0	0	0	0	0	0	0	0	0	0	0	0	0	0	0	0	0	0	0	0	0	0	0	0	0	0	0	0	0	0	0	0	0	0	0	0	0
ENSMUSG00000002870	0	0	0	0	0	0	0	0	0	0.0810811	0.0810811	0.0540541	0.0540541	0.0540541	0.0540541	0.0540541	0.0540541	0.027027	0.0540541	0.0540541	0.0540541	0.135135	0.135135	0.135135	0.135135	0.162162	0.162162	0.162162	0.135135	0.108108	0.108108	0.027027	0.0540541	0.0540541	0.0540541	0.0540541	0.0540541	0.0540541	0.0540541	0.0540541	0.0540541	0.0540541	0.027027	0.027027	0.027027	0.0540541	0.0540541	0.0540541	0.0540541
ENSMUSG00000042558	0	0	0	0	0	0	0	0	0	0	0	0	0	0	0	0	0	0	0	0	0	0	0	0	0	0	0	0	0	0	0	0	0	0	0	0	0	0	0	0	0	0	0	0	0	0	0.2	0.2	0.2
ENSMUSG00000037851	0	0	0	0	0	0	0	0	0	0.1	0.1	0.1	0.125	0.15	0.15	0.125	0.15	0.075	0.075	0.075	0.075	0.075	0.05	0.025	0.025	0.025	0	0	0	0	0	0	0	0	0	0	0	0	0	0	0.025	0.05	0.05	0.05	0.075	0.125	0.125	0.125	0.175
ENSMUSG00000022101	0	0	0	0	0	0	0	0	0	0	0	0	0	0	0	0	0	0	0	0	0	0	0	0	0	0	0	0	0	0	0	0	0	0	0	0	0	0	0	0	0	0	0	0	0	0	0	0	0
ENSMUSG00000014980	0	0	0	0	0	0	0	0	0	0	0	0	0	0	0	0	0	0	0	0	0	0	0	0	0	0	0	0	0	0	0	0	0	0	0	0	0	0	0	0	0	0	0	0	0	0	0	0	0
ENSMUSG00000028678	0	0	0	0	0	0	0	0	0	0	0	0	0	0	0	0	0	0	0	0	0	0	0	0	0	0	0	0	0	0	0	0	0	0	0	0	0	0	0	0	0	0	0	0	0	0	0	0	0
ENSMUSG00000040749	0	0	0	0	0	0	0	0	0	0	0	0	0	0	0	0.2	0.2	0.2	0.2	0.2	0.2	0.2	0.2	0.2	0.2	0	0	0	0	0	0.2	0.2	0.4	0.4	0.4	0.4	0.4	0.4	0.4	0.4	0.2	0.2	0	0	0	0	0	0	0
ENSMUSG00000028990	0	0	0	0	0	0	0	0	0	0	0	0	0	0	0	0	0	0	0	0	0	0	0	0	0	0	0	0	0	0	0	0	0	0	0	0	0	0	0	0	0	0	0	0	0	0	0	0	0
ENSMUSG00000024218	0	0	0	0	0	0	0	0	0	0	0	0	0	0	0	0	0	0	0	0	0	0	0	0	0	0.111111	0.111111	0.111111	0.111111	0.111111	0.111111	0.111111	0.111111	0.111111	0.111111	0	0	0	0	0	0	0	0	0	0	0	0	0	0
ENSMUSG00000002068	0	0	0	0	0	0	0	0	0	0	0	0	0	0	0	0	0	0	0	0	0	0.0666667	0.0666667	0.0666667	0.0666667	0.0666667	0.0666667	0.0666667	0.0666667	0.0666667	0.0666667	0	0	0	0	0	0	0	0	0	0	0	0	0	0	0	0	0	0
ENSMUSG00000035158	0	0	0	0	0	0	0	0	0	0	0	0	0	0	0	0	0	0	0	0	0	0	0	0	0	0	0	0	0	0	0	0	0	0	0	0	0	0	0	0	0	0	0	0	0	0	0.5	0.5	1
ENSMUSG00000028367	0	0	0	0	0	0	0	0	0	0.181818	0.236364	0.236364	0.181818	0.145455	0.145455	0.127273	0.127273	0.145455	0.109091	0.181818	0.163636	0.181818	0.181818	0.181818	0.181818	0.181818	0.181818	0.163636	0.2	0.109091	0.0909091	0.0909091	0.0909091	0.0909091	0.0909091	0.109091	0.145455	0.145455	0.218182	0.254545	0.254545	0.236364	0.254545	0.254545	0.290909	0.345455	0.309091	0.327273	0.290909
ENSMUSG00000020803	0	0	0	0	0	0	0	0	0	0.230769	0.307692	0.307692	0.307692	0.307692	0.153846	0.153846	0.153846	0.153846	0.153846	0.153846	0.0769231	0.0769231	0.0769231	0.0769231	0.0769231	0.0769231	0.0769231	0.153846	0.230769	0.230769	0.230769	0.230769	0.230769	0.230769	0.230769	0.153846	0.153846	0.0769231	0	0	0	0	0	0	0	0	0	0	0
ENSMUSG00000074797	0	0	0	0	0	0	0	0	0	0	0	0	0	0	0	0	0	0	0	0	0	0	0	0	0	0	0	0	0	0	0	0	0	0	0	0	0	0	0	0	0	0	0	0	0	0	0	0	0
ENSMUSG00000079003	0	0	0	0	0	0	0	0	0	0	0	0	0	0	0	0.0666667	0.0666667	0.0666667	0.0666667	0.0666667	0.0666667	0.0666667	0.0666667	0.0666667	0.0666667	0	0	0	0	0	0	0.0666667	0.0666667	0.0666667	0.0666667	0.0666667	0.0666667	0.0666667	0.0666667	0.0666667	0.0666667	0	0	0	0	0	0	0	0
ENSMUSG00000059796	0	0	0	0	0	0	0	0	0	0	0	0	0	0	0	0	0	0	0	0	0	0	0	0	0	0	0	0	0	0	0	0	0	0	0.00990099	0.00990099	0.019802	0.0693069	0.0792079	0.0891089	0.138614	0.138614	0.138614	0.138614	0.128713	0.128713	0.118812	0.0693069	0.0693069
ENSMUSG00000001946	0	0	0	0	0	0	0	0	0	0	0	0	0	0	0	0	0	0	0	0	0	0	0	0	0	0	0	0	0	0	0	0	0	0	0	0	0	0	0	0	0	0	0	0	0	0	0	0	0
ENSMUSG00000034656	0	0	0	0	0	0	0	0	0	0	0	0	0	0	0	0	0	0	0	0	0	0	0	0	0	0	0	0	0	0	0	0	0	0	0	0	0	0	0	0	0	0	0	0	0	0	0	0	0
ENSMUSG00000021144	0	0	0	0	0	0	0	0	0	0	0	0	0	0	0	0	0	0	0	0	0	0	0	0	0	0	0	0	0	0	0	0	0	0	0	0	0	0.05	0.05	0.1	0.1	0.1	0.1	0.1	0.1	0.1	0.1	0.05	0.05
ENSMUSG00000055553	0	0	0	0	0	0	0	0	0	0.0384615	0.0384615	0.0384615	0.0384615	0.0384615	0.0384615	0.0384615	0.0769231	0.0769231	0.0769231	0.0769231	0.0769231	0.0769231	0.0769231	0.0384615	0.0384615	0.0384615	0	0	0	0	0	0	0	0	0	0	0	0	0	0	0	0	0	0	0	0	0	0	0
ENSMUSG00000027387	0	0	0	0	0	0	0	0	0	0	0	0	0	0	0	0	0	0	0	0	0	0	0	0	0	0	0	0	0	0	0	0	0	0	0	0	0	0	0	0	0	0	0	0	0	0	0	0	0
ENSMUSG00000027349	0	0	0	0	0	0	0	0	0	0	0	0	0	0	0.0833333	0.0833333	0.0833333	0.0833333	0.0833333	0.0833333	0.0833333	0.0833333	0.0833333	0.0833333	0	0	0	0	0	0	0.0833333	0.0833333	0.0833333	0.0833333	0.0833333	0.0833333	0.0833333	0.0833333	0.0833333	0.166667	0.166667	0.166667	0.166667	0.166667	0.166667	0.166667	0.166667	0.166667	0.166667
ENSMUSG00000025630	0	0	0	0	0	0	0	0	0	0.0322581	0.0483871	0.0483871	0.0322581	0.016129	0.016129	0.016129	0.016129	0.016129	0.016129	0.0322581	0.016129	0.016129	0.016129	0.016129	0.016129	0.016129	0.016129	0.016129	0.0322581	0.016129	0.016129	0.016129	0.016129	0.016129	0.016129	0.016129	0.016129	0.0322581	0.016129	0.016129	0.016129	0.016129	0.016129	0.016129	0.016129	0.016129	0.016129	0.016129	0.0322581
ENSMUSG00000043421	0	0	0	0	0	0	0	0	0	0	0	0	0	0	0	0	0	0	0	0	0	0	0	0	0	0	0	0	0	0	0	0	0	0	0	0	0	0	0	0	0	0	0	0	0	0	0	0	0
ENSMUSG00000003657	0	0	0	0	0	0	0	0	0	0	0	0	0	0	0	0	0	0	0	0	0	0	0	0	0	0	0	0	0	0	0	0	0	0	0	0	0	0	0	0	0	0	0	0	0	0	0	0	0
ENSMUSG00000031146	0	0	0	0	0	0	0	0	0	0	0	0	0	0	0	0	0	0	0	0	0	0	0	0	0	0	0	0	0	0	0	0	0	0	0	0	0	0	0	0	0	0	0	0	0	0	0	0	0
ENSMUSG00000015134	0	0	0	0	0	0	0	0	0	0	0	0	0	0	0	0	0	0	0	0	0	0	0	0	0	0	0	0	0	0	0	0	0	0	0	0	0	0	0	0	0	0	0	0	0	0	0	0	0
ENSMUSG00000043872	0	0	0	0	0	0	0	0	0	0.5	0.75	0.5	0.5	0.5	0.5	0.5	0.5	0.75	0.5	0.5	0.5	0.5	0.5	0.5	0.75	1	1	0.75	0.75	0.75	0.5	0.5	0.5	0.5	0.25	0	0	0.25	0.25	0.25	0.25	0.25	0.25	0.25	0.25	0.25	0.25	0	0
ENSMUSG00000001964	0	0	0	0	0	0	0	0	0	0	0	0	0	0	0.2	0.2	0.2	0.2	0.2	0.2	0.2	0.2	0.2	0.2	0	0	0	0	0	0	0	0	0	0	0	0	0	0	0	0	0	0	0	0	0	0	0	0	0
ENSMUSG00000032999	0	0	0	0	0	0	0	0	0	0	0	0	0	0	0	0	0	0	0	0	0	0	0	0	0	0	0	0	0	0	0	0	0	0	0	0	0	0	0	0	0	0	0	0	0	0	0	0	0
ENSMUSG00000029447	0	0	0	0	0	0	0	0	0	0.0625	0.0520833	0.0416667	0.0416667	0.0416667	0.03125	0.0833333	0.15625	0.15625	0.197917	0.208333	0.21875	0.229167	0.229167	0.229167	0.229167	0.1875	0.114583	0.145833	0.104167	0.09375	0.0833333	0.0729167	0.0833333	0.0833333	0.0833333	0.0729167	0.0625	0.03125	0.03125	0.0625	0.0833333	0.135417	0.322917	0.385417	0.40625	0.5	0.53125	0.53125	0.572917
ENSMUSG00000055900	0	0	0	0	0	0	0	0	0	0	0	0	0	0	0.5	0.5	0.5	0.5	0.5	0.5	0.5	0.5	0.5	0.5	0	0	0	0	0	0.5	0.5	0.5	0.5	0.5	0.5	1	1	1	1	0.5	0.5	0.5	1	1	1	0.5	0.5	0.5	0.5
ENSMUSG00000024335	0	0	0	0	0	0	0	0	0	0	0	0	0	0	0	0	0	0	0	0	0	0	0	0	0	0	0.0217391	0.0217391	0.0217391	0.0217391	0.0217391	0.0217391	0.0217391	0.0217391	0.0217391	0.0217391	0	0.0217391	0.0217391	0.0217391	0.0217391	0.0217391	0.0217391	0.0217391	0.0217391	0.0217391	0.0217391	0	0
ENSMUSG00000041130	0	0	0	0	0	0	0	0	0	0	0	0	0	0	0	0	0	0	0	0	0	0	0	0	0	0	0	0	0	0	0	0	0	0	0	0	0	0	0	0	0	0	0	0	0	0	0	0	0
ENSMUSG00000037361	0	0	0	0	0	0	0	0	0	0.103448	0.103448	0.103448	0.0689655	0.0689655	0.0689655	0	0	0	0	0	0	0	0	0	0	0	0	0.103448	0.103448	0.103448	0.103448	0.103448	0.103448	0.137931	0.137931	0.137931	0.137931	0.0344828	0.0344828	0.0344828	0.0689655	0.0689655	0.0689655	0.137931	0.137931	0.137931	0.172414	0.241379	0.275862
ENSMUSG00000037710	0	0	0	0	0	0	0	0	0	0	0	0	0	0	0	0	0	0	0	0	0	0	0	0	0	0	0	0	0	0	0.142857	0.142857	0.142857	0.142857	0.142857	0.142857	0.142857	0.142857	0.142857	0.285714	0.142857	0.285714	0.285714	0.428571	0.428571	0.428571	0.428571	0.428571	0.428571
ENSMUSG00000001053	0	0	0	0	0	0	0	0	0	0	0	0	0	0	0	0	0	0	0	0	0	0	0	0	0	0	0	0	0	0	0	0	0	0	0	0	0	0	0	0	0	0	0	0	0	0	0	0	0
ENSMUSG00000023143	0	0	0	0	0	0	0	0	0	0	0	0	0	0	0	0	0	0	0	0	0	0	0	0	0	0	0	0	0	0	0	0	0.5	0.5	0.5	0.5	0.5	0.5	0.5	0.5	0.5	0.5	0	0	0	0	0	0	0
ENSMUSG00000037706	0	0	0	0	0	0	0	0	0	0.0882353	0.0882353	0.0294118	0.0294118	0.0588235	0.0588235	0.0588235	0.0882353	0.0882353	0.0588235	0.0588235	0.0588235	0.0588235	0.0882353	0.0588235	0.0588235	0.0882353	0.0882353	0.117647	0.147059	0.147059	0.147059	0.147059	0.117647	0.117647	0.117647	0.0882353	0.0588235	0.0294118	0	0	0	0	0	0	0	0	0	0	0
ENSMUSG00000023505	0	0	0	0	0	0	0	0	0	0	0	0	0	0	0.0588235	0.0588235	0.0588235	0.0588235	0.0588235	0.0588235	0.0588235	0.0588235	0.0588235	0.0588235	0	0	0	0	0	0	0.0588235	0.0588235	0.0588235	0.0588235	0.0588235	0.0588235	0.0588235	0.0588235	0.117647	0.117647	0.0588235	0.0588235	0.0588235	0.0588235	0.0588235	0.117647	0.176471	0.176471	0.117647
ENSMUSG00000037720	0	0	0	0	0	0	0	0	0	0.454545	0.454545	0.454545	0.454545	0.454545	0.454545	0.454545	0.454545	0.272727	0.0909091	0.0909091	0.0909091	0.0909091	0.181818	0.181818	0.0909091	0.0909091	0.0909091	0.0909091	0.0909091	0.0909091	0.0909091	0.0909091	0.0909091	0.0909091	0.0909091	0.0909091	0.0909091	0.0909091	0.181818	0.272727	0.363636	0.545455	0.545455	0.818182	0.818182	0.818182	0.818182	0.818182	0.727273
ENSMUSG00000022724	0	0	0	0	0	0	0	0	0	0	0	0	0	0	0	0	0	0	0	0	0	0	0	0	0	0	0	0	0	0	0	0	0	0	0	0	0	0	0	0	0	0	0	0	0	0	0	0	0
ENSMUSG00000036390	0	0	0	0	0	0	0	0	0	0	0	0	0	0	0	0	0	0	0	0.2	0.2	0.2	0.2	0.2	0.2	0.2	0.2	0.2	0.2	0	0	0	0	0.2	0.2	0.2	0.2	0.2	0.2	0.2	0.2	0.2	0.4	0.2	0.2	0.4	0.4	0.4	0.4
ENSMUSG00000024667	0	0	0	0	0	0	0	0	0	0	0	0	0	0	0	0	0	0	0	0	0	0	0	0	0	0	0	0	0	0	0	0	0	0	0	0	0	0.111111	0.111111	0.111111	0.111111	0.111111	0.111111	0.222222	0.222222	0.222222	0.222222	0.111111	0.111111
ENSMUSG00000071470	0	0	0	0	0	0	0	0	0	0	0	0	0	0	0	0	0	0	0	0	0	0	0	0	0	0	0	0	0	0	0	0	0	0	0	0	0	0	0	0	0	0	0.111111	0.111111	0.111111	0.111111	0.111111	0.111111	0.222222
ENSMUSG00000031697	0	0	0	0	0	0	0	0	0	0.6875	0.6875	0.6875	0.4375	0.25	0.0625	0.0625	0.0625	0.0625	0.0625	0	0	0.0625	0.0625	0.0625	0.0625	0.0625	0.0625	0.0625	0.0625	0.0625	0.0625	0	0	0	0	0	0	0	0	0	0	0	0.0625	0.0625	0.0625	0.0625	0.0625	0.0625	0.0625
ENSMUSG00000037725	0	0	0	0	0	0	0	0	0	0.0909091	0	0	0	0.0909091	0.0909091	0.0909091	0.0909091	0.0909091	0.0909091	0.0909091	0.0909091	0.0909091	0.0909091	0	0	0	0	0	0	0	0	0	0	0	0	0.0909091	0.0909091	0.0909091	0.0909091	0.0909091	0.0909091	0.0909091	0.0909091	0.0909091	0.0909091	0	0	0	0
ENSMUSG00000057762	0	0	0	0	0	0	0	0	0	0	0	0	0	0	0	0	0	0	0	0	0	0	0	0	0	0	0	0	0	0	0	0	0	0	0	0	0	0	0	0	0	0	0	0	0	0	0	0	0
ENSMUSG00000079042	0	0	0	0	0	0	0	0	0	0	0	0	0	0	0	0	0	0	0	0	0	0	0	0	0	0	0	0	0	0	0	0	0	0	0	0	0	0	0	0	0	0	0	0	0	0	0	0	0
ENSMUSG00000024258	0	0	0	0	0	0	0	0	0	0	0	0	0.0185185	0.0185185	0.0185185	0.0185185	0.0185185	0.0185185	0.0185185	0.0185185	0.0185185	0.0185185	0	0	0	0	0	0	0	0.0185185	0.0185185	0.0555556	0.0555556	0.0925926	0.0925926	0.0925926	0.111111	0.111111	0.111111	0.0925926	0.0925926	0.0555556	0.0555556	0.0185185	0.0185185	0.0185185	0	0	0
ENSMUSG00000005161	0	0	0	0	0	0	0	0	0	0.0625	0.0625	0.0625	0.0625	0.03125	0.03125	0.03125	0.0625	0.0625	0.03125	0.03125	0.03125	0.03125	0.03125	0.03125	0.03125	0.03125	0	0	0.03125	0.03125	0.03125	0.03125	0.03125	0.03125	0.03125	0.03125	0.03125	0.15625	0.15625	0.15625	0.1875	0.1875	0.25	0.25	0.25	0.25	0.25	0.125	0.09375
ENSMUSG00000019303	0	0	0	0	0	0	0	0	0	0	0	0	0	0	0	0	0	0	0	0	0	0	0	0	0	0	0	0	0	0	0	0	0	0	0	0	0	0	0	0	0	0	0	0	0	0	0	0	0
ENSMUSG00000028187	0	0	0	0	0	0	0	0	0	0	0	0	0.333333	0.333333	0.333333	0.333333	0.333333	0.333333	0.333333	0.333333	0.666667	0.666667	0.333333	0.333333	0.333333	0.333333	0.333333	0.333333	0.333333	0.333333	0	0	0	0	0	0	0	0	0	0	0	0	0	0	0	0	0	0	0
ENSMUSG00000033669	0	0	0	0	0	0	0	0	0	0.142857	0.142857	0.142857	0.142857	0.142857	0.142857	0.142857	0	0	0	0	0	0	0	0	0	0	0	0	0	0	0	0	0	0	0	0	0	0	0	0	0	0	0	0	0	0	0	0	0
ENSMUSG00000049600	0	0	0	0	0	0	0	0	0	0	0	0	0	0	0	0	0	0	0	0	0	0	0	0	0	0	0	0	0	0	0	0	0	0	0	0	0	0	0	0	0	0	0	0	0	0	0	0	0
ENSMUSG00000029521	0	0	0	0	0	0	0	0	0	0	0	0	0	0	0	0	0	0	0	0	0	0	0	0	0	0	0	0	0	0	0	0	0	0	0.25	0.25	0.25	0.25	0.25	0.25	0.25	0.25	0.25	0.25	0	0	0	0	0
ENSMUSG00000015880	0	0	0	0	0	0	0	0	0	0.142857	0.0714286	0.0714286	0.0714286	0.0714286	0.0714286	0.0714286	0.142857	0.0714286	0.0714286	0.0714286	0.0714286	0.0714286	0.0714286	0.0714286	0.0714286	0.0714286	0.0714286	0.0714286	0.0714286	0.0714286	0.0714286	0.0714286	0.0714286	0.142857	0.214286	0.214286	0.142857	0.142857	0.214286	0.214286	0.214286	0.214286	0.214286	0.142857	0.0714286	0.0714286	0.142857	0.142857	0.0714286
ENSMUSG00000031756	0	0	0	0	0	0	0	0	0	0.357143	0.357143	0.357143	0.357143	0.357143	0.214286	0.142857	0	0	0	0	0	0	0	0	0	0.0714286	0.0714286	0.0714286	0.0714286	0.0714286	0.0714286	0.0714286	0.0714286	0.0714286	0.0714286	0	0	0	0	0.0714286	0.0714286	0.0714286	0.0714286	0.0714286	0.142857	0.142857	0.142857	0.142857	0.142857
ENSMUSG00000029833	0	0	0	0	0	0	0	0	0	0.222222	0.222222	0.111111	0	0	0	0	0	0	0	0	0	0	0	0	0	0	0	0	0	0	0	0	0	0	0	0.111111	0.111111	0.111111	0.111111	0.111111	0.111111	0.111111	0.111111	0.111111	0.111111	0	0	0	0
ENSMUSG00000022978	0	0	0	0	0	0	0	0	0	0	0	0	0	0	0	0	0	0	0	0	0	0	0	0	0	0	0	0.142857	0.142857	0.142857	0.142857	0.142857	0.142857	0.285714	0.285714	0.285714	0.285714	0.142857	0.142857	0.142857	0.142857	0.142857	0.142857	0	0	0	0	0	0.142857
ENSMUSG00000024571	0	0	0	0	0	0	0	0	0	0	0	0	0	0	0	0	0	0	0	0	0.0625	0.0625	0.0625	0.0625	0.0625	0.0625	0.0625	0.0625	0.0625	0.0625	0	0	0	0	0.0625	0.0625	0.0625	0.125	0.125	0.3125	0.3125	0.3125	0.3125	0.3125	0.25	0.25	0.25	0.1875	0.1875
ENSMUSG00000051579	0	0	0	0	0	0	0	0	0	0.0714286	0.0714286	0.214286	0.214286	0.214286	0.214286	0.214286	0.214286	0.142857	0.142857	0.142857	0.142857	0	0.0714286	0.0714286	0.0714286	0.0714286	0.0714286	0.0714286	0.0714286	0.0714286	0.0714286	0.0714286	0	0	0	0	0	0	0	0	0	0	0.0714286	0.0714286	0.0714286	0.0714286	0.0714286	0.0714286	0.0714286
ENSMUSG00000067261	0	0	0	0	0	0	0	0	0	0	0	0	0	0	0	0	0	0	0	0	0	0	0	0	0	0	0	0	0	0	0	0	0	0	0	0	0	0	0	0	0	0	0	0	0	0	0	0	0
ENSMUSG00000003849	0	0	0	0	0	0	0	0	0	0.142857	0.142857	0.285714	0.357143	0.357143	0.357143	0.285714	0.214286	0.214286	0.214286	0.214286	0.214286	0.0714286	0	0	0	0	0	0	0	0	0	0	0	0	0.0714286	0.0714286	0.0714286	0.142857	0.142857	0.142857	0.142857	0.214286	0.214286	0.285714	0.357143	0.357143	0.357143	0.357143	0.357143
ENSMUSG00000002718	0	0	0	0	0	0	0	0	0	0.0606061	0.0606061	0.0606061	0.0606061	0.0606061	0.0606061	0.0606061	0.0606061	0	0	0.030303	0.030303	0.030303	0.030303	0.030303	0.030303	0.030303	0.030303	0.030303	0.030303	0	0	0	0	0	0	0	0	0	0.030303	0.030303	0.030303	0.0606061	0.121212	0.151515	0.151515	0.151515	0.151515	0.151515	0.121212
ENSMUSG00000058440	0	0	0	0	0	0	0	0	0	0	0	0	0	0	0	0	0	0	0	0	0	0	0	0	0	0	0	0	0	0	0	0	0	0	0	0	0	0	0	0	0	0	0	0	0	0	0	0	0
ENSMUSG00000052997	0	0	0	0	0	0	0	0	0	0.030303	0.030303	0.030303	0.030303	0	0	0	0	0	0	0	0	0	0	0	0	0	0	0	0	0	0	0	0	0	0	0	0	0	0.030303	0.0606061	0.0606061	0.0606061	0.0606061	0.121212	0.121212	0.181818	0.242424	0.30303	0.333333
ENSMUSG00000046909	0	0	0	0	0	0	0	0	0	0	0	0	0	0.25	0.25	0.25	0.25	0.25	0.25	0.25	0.25	0.25	0.25	0	0	0	0	0	0	0	0	0	0	0	0	0	0	0	0.25	0.25	0.25	0.25	0.25	0.25	0.25	0.25	0.25	0.25	0
ENSMUSG00000057948	0	0	0	0	0	0	0	0	0	0	0	0	0	0	0	0	0	0	0	0	0	0	0	0	0	0	0	0	0	0	0	0	0	0	0	0	0	0	0	0	0	0	0	0	0	0	0	0	0
ENSMUSG00000025337	0	0	0	0	0	0	0	0	0	0.25	0.25	0.125	0.125	0.125	0.125	0	0	0	0	0	0	0	0	0	0	0	0	0	0	0	0	0	0	0	0	0	0	0	0	0	0	0	0	0	0.25	0.25	0.25	0.25	0.25
ENSMUSG00000020897	0	0	0	0	0	0	0	0	0	0	0	0	0	0	0	0	0	0	0	0	0	0	0	0	0	0	0	0	0	0	0	0	0.166667	0.166667	0.166667	0.166667	0.166667	0.166667	0.166667	0.166667	0.333333	0.5	0.333333	0.333333	0.333333	0.5	0.5	0.5	0.666667
ENSMUSG00000031585	0	0	0	0	0	0	0	0	0	0	0.0416667	0.0416667	0.0416667	0.0833333	0.0833333	0.0833333	0.0833333	0.0833333	0.0833333	0.0833333	0.0416667	0.0416667	0.0416667	0	0	0	0.0416667	0.0416667	0.0416667	0.0833333	0.0833333	0.0833333	0.0833333	0.0833333	0.0833333	0.0833333	0.0416667	0.0416667	0.0416667	0.0416667	0.0416667	0.0416667	0.0416667	0.0416667	0.0416667	0.0416667	0.0416667	0.0416667	0.0416667
ENSMUSG00000020738	0	0	0	0	0	0	0	0	0	0	0	0	0	0	0	0	0	0	0	0	0	0	0	0	0	0	0	0	0	0	0	0	0	0	0	0	0	0	0	0	0	0	0	0	0	0	0	0	0
ENSMUSG00000030269	0	0	0	0	0	0	0	0	0	0	0	0	0	0	0	0	0	0	0	0	0.0666667	0.0666667	0.0666667	0.0666667	0.0666667	0.0666667	0.0666667	0.0666667	0.0666667	0.0666667	0	0	0	0	0	0	0	0	0	0	0	0	0	0	0	0	0	0	0
ENSMUSG00000027496	0	0	0	0	0	0	0	0	0	0.0714286	0.0714286	0.0714286	0.0714286	0.0714286	0	0	0	0	0	0	0	0	0	0	0	0	0	0	0	0	0	0	0	0	0	0	0	0	0	0	0	0.0714286	0.0714286	0.0714286	0.0714286	0.0714286	0.0714286	0.0714286	0.0714286
ENSMUSG00000008305	0	0	0	0	0	0	0	0	0	1	1	1	1	1	1	1	1	0	0	0	0	0	0	0	0	0	0	0	0	0	0	0	0	0	0	0	0	0	0	0	0	0	0	0	0	0	0	0	0
ENSMUSG00000061524	0	0	0	0	0	0	0	0	0	0	0	0	0	0	0	0	0	0	0	0	0	0	0	0	0	0	0	0	0	0	0	0	0	0	0	0	0	0	0	0	0	0	0	0	0	0	0	0	0
ENSMUSG00000059791	0	0	0	0	0	0	0	0	0	0	0	0	0	0	0	0	0	0	0	0	0	0	0	0	0	0	0.0909091	0.0909091	0.0909091	0.0909091	0.0909091	0.0909091	0.0909091	0.0909091	0.0909091	0.0909091	0	0	0	0	0	0	0	0	0	0	0	0	0
ENSMUSG00000062309	0	0	0	0	0	0	0	0	0	0.1	0.1	0.1	0	0	0	0	0	0	0	0	0	0	0	0	0	0	0	0	0	0	0	0	0.1	0.1	0.1	0.1	0.1	0.1	0.2	0.2	0.2	0.2	0.1	0.1	0.1	0.1	0.1	0.1	0
ENSMUSG00000042079	0	0	0	0	0	0	0	0	0	0	0	0	0	0	0	0	0	0	0	0	0	0	0	0	0	0	0	0	0	0	0	0	0	0	0	0	0	0	0	0	0	0	0	0	0	0	0	0	0
ENSMUSG00000039682	0	0	0	0	0	0	0	0	0	1	0.913043	0.913043	0.913043	0.695652	0.608696	0.521739	0.652174	0.521739	0.434783	0.26087	0.478261	0.695652	0.782609	0.826087	0.869565	0.869565	0.73913	0.73913	0.73913	0.695652	0.608696	0.391304	0.304348	0.347826	0.304348	0.304348	0.347826	0.347826	0.391304	0.391304	0.304348	0.478261	0.478261	0.434783	0.478261	0.434783	0.391304	0.391304	0.391304
ENSMUSG00000023094	0	0	0	0	0	0	0	0	0	0	0	0	0	0	0	0	0	0	0	0	0	0	0	0	0	0	0	0	0	0	0	0	0	0	0	0	0	0	0	0	0	0	0	0	0	0	0	0	0
ENSMUSG00000019804	0	0	0	0	0	0	0	0	0	0.0666667	0.0666667	0.0666667	0.133333	0.1	0.0666667	0.0666667	0.0666667	0.0666667	0.1	0.1	0.1	0.1	0.0333333	0.0333333	0.0333333	0.0333333	0.0333333	0.0333333	0	0	0	0	0.0666667	0.0666667	0.2	0.2	0.2	0.2	0.2	0.2	0.233333	0.3	0.266667	0.266667	0.166667	0.166667	0.166667	0.166667	0.166667
ENSMUSG00000037266	0	0	0	0	0	0	0	0	0	0	0	0	0	0	0	0	0	0	0	0	0	0	0	0	0	0	0	0	0	0	0	0	0	0	0	0	0	0	0	0	1	1	1	1	1	1	1	1	1
ENSMUSG00000078812	0	0	0	0	0	0	0	0	0	0.185185	0.166667	0.148148	0.148148	0.12963	0.111111	0.111111	0.166667	0.185185	0.203704	0.203704	0.222222	0.240741	0.351852	0.388889	0.518519	0.518519	0.481481	0.462963	0.462963	0.444444	0.425926	0.407407	0.333333	0.240741	0.111111	0.148148	0.12963	0.166667	0.148148	0.148148	0.166667	0.166667	0.12963	0.12963	0.12963	0.0925926	0.0925926	0.0740741	0.0925926
ENSMUSG00000001436	0	0	0	0	0	0	0	0	0	0	0	0	0	0	0	0	0	0	0	0	0	0	0	0	0	0	0	0	0	0	0	0	0	0	0	0	0	0	0	0	0	0	0	0	0	0	0	0	0
ENSMUSG00000031231	0	0	0	0	0	0	0	0	0	0.37037	0.37037	0.333333	0.185185	0.185185	0.185185	0.037037	0.0740741	0.111111	0.111111	0.148148	0.185185	0.185185	0.296296	0.407407	0.481481	0.555556	0.518519	0.481481	0.555556	0.481481	0.481481	0.481481	0.37037	0.333333	0.592593	0.666667	0.925926	0.925926	0.851852	0.851852	0.888889	0.962963	1	1	0.666667	0.555556	0.37037	0.740741	0.814815
ENSMUSG00000060373	0	0	0	0	0	0	0	0	0	0.0555556	0.0555556	0.0555556	0.0555556	0	0	0	0	0	0	0	0	0	0	0	0	0	0	0	0	0	0	0	0	0	0	0	0	0	0	0	0	0	0	0	0	0	0	0	0
ENSMUSG00000068744	0	0	0	0	0	0	0	0	0	0.133333	0.133333	0.133333	0	0	0	0	0	0	0	0	0.0666667	0.0666667	0.0666667	0.0666667	0.0666667	0.0666667	0.0666667	0.0666667	0.0666667	0.0666667	0	0	0	0	0	0	0	0.0666667	0.0666667	0.0666667	0.0666667	0.0666667	0.133333	0.133333	0.133333	0.133333	0.266667	0.2	0.266667
ENSMUSG00000007739	0	0	0	0	0	0	0	0	0	0.529412	0.558824	0.558824	0.382353	0.264706	0.294118	0.294118	0.294118	0.176471	0.147059	0.176471	0.147059	0.176471	0.235294	0.235294	0.176471	0.176471	0.176471	0.176471	0.147059	0.117647	0.176471	0.264706	0.235294	0.323529	0.323529	0.323529	0.352941	0.411765	0.382353	0.382353	0.323529	0.264706	0.235294	0.147059	0.264706	0.352941	0.411765	0.352941	0.352941
ENSMUSG00000040025	0	0	0	0	0	0	0	0	0	0	0	0	0	0	0	0	0	0	0	0	0	0	0	0	0	0	0	0	0	0	0	0	0	0	0	0	0	0	0.142857	0.142857	0.142857	0.142857	0.142857	0.142857	0.142857	0.142857	0.142857	0.142857	0
ENSMUSG00000028911	0	0	0	0	0	0	0	0	0	0	0	0	0	0	0	0	0	0	0	0	0	0	0	0	0	0	0	0	0	0	0	0	0	0	0	0	0	0.0588235	0.0588235	0.0588235	0.0588235	0.0588235	0.0588235	0.0588235	0.0588235	0.0588235	0.0588235	0	0
ENSMUSG00000029464	0	0	0	0	0	0	0	0	0	0	0	0	0	0	0	0	0	0	0	0	0	0	0	0	0	0	0	0	0	0	0	0	0	0	0	0	0	0	0	0	0	0	0	0	0	0	0	0	0
ENSMUSG00000010277	0	0	0	0	0	0	0	0	0	0.0434783	0.0434783	0.0434783	0.0434783	0.0434783	0.0434783	0.0434783	0.0434783	0	0	0	0	0	0	0	0	0	0	0	0	0	0	0	0	0	0.0434783	0.0869565	0.0869565	0.0869565	0.130435	0.130435	0.130435	0.130435	0.130435	0.130435	0.0869565	0.0434783	0.0434783	0.0434783	0
ENSMUSG00000023307	0	0	0	0	0	0	0	0	0	0	0	0	0	0	0.0333333	0.0333333	0.0333333	0.0666667	0.0666667	0.1	0.1	0.1	0.1	0.1	0.0666667	0.0666667	0.0666667	0.0333333	0.0333333	0	0	0	0.0666667	0.1	0.1	0.1	0.1	0.1	0.1	0.1	0.1	0.1	0.0333333	0	0.0333333	0.0333333	0.0333333	0.0333333	0.0333333
ENSMUSG00000031783	0	0	0	0	0	0	0	0	0	0.035503	0.0295858	0.0295858	0.0236686	0.0177515	0.00591716	0.00591716	0	0.00591716	0.00591716	0.00591716	0.00591716	0.00591716	0.00591716	0.00591716	0.00591716	0.00591716	0.0118343	0.00591716	0.00591716	0.00591716	0.00591716	0.00591716	0.0236686	0.0236686	0.0236686	0.0295858	0.0236686	0.0236686	0.0236686	0.0236686	0.0236686	0.0236686	0.00591716	0.00591716	0.00591716	0.0177515	0.0236686	0.0295858	0.0295858
ENSMUSG00000071646	0	0	0	0	0	0	0	0	0	0.0517241	0.0517241	0.0517241	0.0517241	0.0517241	0.0344828	0.0344828	0.0344828	0.0172414	0	0	0	0	0	0	0	0	0	0	0	0	0	0	0	0	0.0172414	0.0172414	0.0172414	0.0172414	0.0172414	0.0172414	0.0172414	0.0172414	0.0172414	0.0172414	0	0.0344828	0.0344828	0.0344828	0.0344828
ENSMUSG00000027327	0	0	0	0	0	0	0	0	0	0	0	0	0	0	0	0	0	0	0	0.04	0.04	0.04	0.04	0.04	0.04	0.04	0.04	0.04	0.04	0	0	0	0	0	0	0	0	0	0	0	0	0	0	0	0	0	0	0	0
ENSMUSG00000071078	0	0	0	0	0	0	0	0	0	0.1	0.1	0.1	0.1	0.1	0.1	0.1	0.1	0	0	0	0	0	0	0	0	0	0	0	0	0	0	0	0	0	0	0	0	0	0	0	0	0	0	0	0	0	0	0	0
ENSMUSG00000062270	0	0	0	0	0	0	0	0	0	0	0	0	0	0	0	0	0	0	0	0	0	0	0	0	0	0	0	0	0	0	0	0	0	0	0	0	0	0	0	0	0	0	0	0	0	0	0	0	0
ENSMUSG00000031107	0	0	0	0	0	0	0	0	0	0	0	0	0	0	0	0	0	0	0	0	0	0	0	0	0	0	0	0	0	0	0	0	0	0	0.0666667	0.0666667	0.0666667	0.0666667	0.0666667	0.0666667	0.0666667	0.0666667	0.133333	0.133333	0.0666667	0.0666667	0.0666667	0.0666667	0.0666667
ENSMUSG00000042388	0	0	0	0	0	0	0	0	0	0	0	0	0	0	0	0	0	0	0	0	0	0	0	0	0	0	0	0	0	0	0	0	1	1	1	1	1	1	1	1	1	1	0	1	1	1	1	1	1
ENSMUSG00000025439	0	0	0	0	0	0	0	0	0	0.424242	0.181818	0.0909091	0.0909091	0.0606061	0.0606061	0.0606061	0.0606061	0.0606061	0.0606061	0.0606061	0.030303	0.030303	0.030303	0.030303	0.030303	0.030303	0.030303	0.030303	0	0	0	0	0	0	0	0	0	0	0.030303	0.030303	0.030303	0.030303	0.030303	0.030303	0.030303	0.030303	0.030303	0.0606061	0.0606061
ENSMUSG00000003779	0	0	0	0	0	0	0	0	0	0.111111	0.111111	0.111111	0.111111	0	0	0	0	0	0.111111	0.111111	0.111111	0.222222	0.222222	0.222222	0.222222	0.222222	0.222222	0.222222	0.111111	0.111111	0.111111	0	0	0	0	0	0	0	0	0	0	0	0	0	0	0	0	0	0
ENSMUSG00000053470	0	0	0	0	0	0	0	0	0	0	0	0	0	0	0	0	0	0	0	0	0	0	0	0	0.0666667	0.0666667	0.0666667	0.0666667	0.0666667	0.0666667	0.0666667	0.0666667	0.0666667	0.0666667	0	0	0	0	0	0	0	0	0	0	0	0	0	0	0
ENSMUSG00000034486	0	0	0	0	0	0	0	0	0	0	0	0	0	0	0	0	0	0	0	0	0	0	0	0	0	0	0	0	0	0	0	0	0	0	0	0	0	0.125	0.125	0.125	0.125	0.125	0.125	0.125	0.125	0.125	0.125	0	0
ENSMUSG00000003345	0	0	0	0	0	0	0	0	0	0	0	0	0	0	0	0	0	0	0	0	0	0	0	0	0.181818	0.181818	0.181818	0.272727	0.272727	0.272727	0.272727	0.272727	0.272727	0.272727	0.0909091	0.0909091	0.0909091	0	0	0	0	0.0909091	0.0909091	0.0909091	0.0909091	0.0909091	0.0909091	0.0909091	0.0909091
ENSMUSG00000031633	0	0	0	0	0	0	0	0	0	0.184615	0.169231	0.169231	0.184615	0.138462	0.107692	0.123077	0.123077	0.153846	0.2	0.307692	0.323077	0.323077	0.292308	0.276923	0.292308	0.307692	0.323077	0.307692	0.338462	0.276923	0.292308	0.307692	0.369231	0.384615	0.384615	0.353846	0.353846	0.430769	0.415385	0.415385	0.661538	0.907692	0.861538	0.861538	0.861538	0.876923	1	0.907692	0.923077
ENSMUSG00000031422	0	0	0	0	0	0	0	0	0	0.0454545	0	0	0	0	0	0	0	0	0	0	0	0	0	0	0	0	0	0	0	0	0	0	0	0	0	0	0	0	0	0	0	0	0	0	0	0	0	0	0
ENSMUSG00000055917	0	0	0	0	0	0	0	0	0	0	0	0	0	0	0	0	0	0	0	0	0	0	0	0	0	0.181818	0.181818	0.363636	0.363636	0.363636	0.363636	0.363636	0.363636	0.454545	0.636364	0.454545	0.454545	0.272727	0.272727	0.272727	0.272727	0.363636	0.363636	0.272727	0.0909091	0.0909091	0.0909091	0.0909091	0.0909091
ENSMUSG00000036442	0	0	0	0	0	0	0	0	0	0	0	0	0	0	0.0625	0.0625	0.0625	0.0625	0.0625	0.0625	0.0625	0.0625	0.0625	0.0625	0	0	0	0	0	0	0.0625	0.0625	0.0625	0.0625	0.0625	0.0625	0.0625	0.0625	0.0625	0.0625	0	0	0	0	0	0	0	0	0
ENSMUSG00000029776	0	0	0	0	0	0	0	0	0	0	0	0	0	0	0	0	0	0	0.1	0.1	0.1	0.1	0.1	0.1	0.1	0.1	0.1	0.1	0	0	0	0	0	0	0	0.1	0.1	0.1	0.1	0.1	0.1	0.1	0.1	0.1	0.1	0	0	0	0
ENSMUSG00000031353	0	0	0	0	0	0	0	0	0	0.0227273	0.0227273	0.0227273	0.0454545	0.0454545	0.0454545	0.0454545	0.0454545	0.0454545	0.0227273	0.0227273	0.0454545	0.0454545	0.0227273	0.0227273	0.0227273	0.0227273	0.0227273	0.0227273	0.0227273	0.0227273	0	0	0	0	0	0	0	0	0	0	0	0	0	0	0	0	0	0	0
ENSMUSG00000024666	0	0	0	0	0	0	0	0	0	0.25	0.25	0.25	0.25	0.25	0.25	0.25	0.25	0	0	0	0	0	0	0	0	0	0	0	0	0	0	0	0	0	0	0	0	0	0	0	0	0	0	0	0	0	0	0	0
ENSMUSG00000014859	0	0	0	0	0	0	0	0	0	0.0833333	0.0416667	0.0416667	0.0416667	0.0416667	0.0416667	0	0	0	0.0833333	0.0833333	0.125	0.125	0.125	0.125	0.125	0.125	0.125	0.166667	0.0833333	0.0833333	0.0416667	0.0416667	0.0416667	0.0833333	0.0833333	0.0833333	0.0833333	0.0416667	0.0416667	0.0416667	0.0416667	0.0416667	0.0416667	0	0	0	0	0	0
ENSMUSG00000049091	0	0	0	0	0	0	0	0	0	0.04	0.04	0.04	0.04	0.04	0.04	0.04	0.04	0.04	0.04	0	0	0	0.04	0.04	0.04	0.04	0.04	0.04	0.04	0.04	0.04	0.04	0	0	0	0	0	0	0	0	0	0	0	0	0	0	0	0	0
ENSMUSG00000028291	0	0	0	0	0	0	0	0	0	0	0	0	0	0	0	0	0	0	0	0	0	0	0	0	0	0	0	0	0	0	0	0	0	0	0.1	0.1	0.2	0.2	0.2	0.2	0.2	0.2	0.2	0.2	0.1	0.1	0	0	0
ENSMUSG00000029012	0	0	0	0	0	0	0	0	0	0.0666667	0.0666667	0.0666667	0.0666667	0.0666667	0.0666667	0	0	0	0.0666667	0.0666667	0.0666667	0.0666667	0.0666667	0.0666667	0.0666667	0.0666667	0.0666667	0.133333	0.0666667	0.0666667	0.0666667	0.0666667	0.0666667	0.0666667	0.133333	0.133333	0.133333	0.0666667	0.0666667	0.0666667	0.0666667	0.0666667	0.0666667	0.0666667	0	0	0	0	0
ENSMUSG00000044502	0	0	0	0	0	0	0	0	0	0.125	0.125	0.125	0	0	0	0	0	0	0	0	0	0	0	0	0	0	0	0	0	0	0.125	0.125	0.125	0.125	0.125	0.125	0.125	0.125	0.125	0.125	0	0	0	0	0	0	0	0	0
ENSMUSG00000055240	0	0	0	0	0	0	0	0	0	0	0	0	0	0	0	0	0	0	0	0	0.333333	0.333333	0.333333	0.333333	0.333333	0.333333	0.333333	0.333333	0.333333	0.333333	0	0	0	0	0	0	0	0	0	0	0	0	0	0	0	0	0	0	0
ENSMUSG00000021752	0	0	0	0	0	0	0	0	0	0.333333	0.333333	0	0	0	0	0	0	0	0	0	0	0	0	0	0	0	0	0	0	0	0	0	0	0	0	0	0	0	0.333333	0.333333	0.333333	0.333333	0.333333	0.666667	0.666667	0.666667	0.666667	0.666667	0.333333
ENSMUSG00000074884	0	0	0	0	0	0	0	0	0	0	0	0	0	0	0	0	0	0	0	0	0	0	0	0	0	0	0	0	0	0	0	0	0	0	0	0	0	0	0	0	0	0	0	0	0	0	0	0	0
ENSMUSG00000026193	0	0	0	0	0	0	0	0	0	0.0863309	0.0863309	0.0935252	0.0935252	0.0863309	0.0647482	0.0647482	0.0503597	0.0359712	0.0359712	0.0359712	0.0647482	0.0647482	0.0647482	0.0719424	0.0647482	0.057554	0.057554	0.0719424	0.0647482	0.057554	0.028777	0.0431655	0.0431655	0.0359712	0.0359712	0.0359712	0.0359712	0.0215827	0.0215827	0.0215827	0.0215827	0.00719424	0.00719424	0.00719424	0.00719424	0.00719424	0.0215827	0.0215827	0.028777
ENSMUSG00000030934	0	0	0	0	0	0	0	0	0	0	0	0	0	0	0	0	0	0	0	0	0	0	0	0	0	0	0	0	0.1	0.1	0.1	0.1	0.1	0.1	0.1	0.1	0.1	0.1	0	0	0	0	0	0	0	0	0	0	0
ENSMUSG00000060121	0	0	0	0	0	0	0	0	0	0.0909091	0.272727	0.272727	0.272727	0.272727	0.272727	0.272727	0.272727	0.272727	0.181818	0.181818	0	0	0	0	0.0909091	0.0909091	0.0909091	0.0909091	0.0909091	0.0909091	0.0909091	0.0909091	0.545455	0.545455	0.545455	0.545455	0.545455	0.545455	0.545455	0.545455	0.545455	0.545455	0.0909091	0.0909091	0	0	0	0	0.0909091
ENSMUSG00000003848	0	0	0	0	0	0	0	0	0	0.272727	0.181818	0.181818	0.181818	0.0909091	0.0909091	0.181818	0.181818	0.0909091	0.0909091	0.0909091	0.0909091	0.0909091	0.0909091	0.0909091	0.0909091	0	0	0	0	0	0	0	0	0	0	0	0	0	0	0	0	0	0	0	0	0	0	0	0.0909091
ENSMUSG00000040850	0	0	0	0	0	0	0	0	0	0	0	0	0	0	0	0	0	0	0	0	0	0	0	0.0344828	0.0344828	0.0689655	0.0689655	0.0689655	0.0689655	0.0689655	0.0689655	0.0689655	0.0689655	0.0344828	0.0344828	0	0	0	0	0	0	0	0	0	0	0	0	0	0
ENSMUSG00000020895	0	0	0	0	0	0	0	0	0	0	0	0	0	0	0	0	0	0	0	0	0	0	0	0	0	0	0	0	0	0	0	0	0	0	0	0	0	0	0	0	0	0	0	0	0	0	0	0	0
ENSMUSG00000029247	0	0	0	0	0	0	0	0	0	0.0377358	0.0566038	0.113208	0.264151	0.283019	0.358491	0.433962	0.509434	0.54717	0.584906	0.641509	0.641509	0.566038	0.415094	0.396226	0.339623	0.264151	0.188679	0.150943	0.113208	0.0566038	0.169811	0.226415	0.377358	0.377358	0.377358	0.377358	0.415094	0.415094	0.433962	0.433962	0.301887	0.283019	0.132075	0.150943	0.150943	0.150943	0.132075	0.150943	0.150943
ENSMUSG00000044496	0	0	0	0	0	0	0	0	0	0.0357143	0.0357143	0	0	0	0	0	0	0	0	0	0	0	0	0	0	0	0	0	0	0	0	0	0	0	0	0	0.0357143	0.0357143	0.0714286	0.0714286	0.0714286	0.0714286	0.0714286	0.107143	0.107143	0.107143	0.0714286	0.0714286	0.0357143
ENSMUSG00000000441	0	0	0	0	0	0	0	0	0	0	0	0	0	0	0	0	0	0	0.0322581	0.0967742	0.0967742	0.16129	0.16129	0.16129	0.16129	0.16129	0.16129	0.193548	0.16129	0.129032	0.16129	0.0967742	0.0967742	0.0967742	0.129032	0.129032	0.129032	0.0967742	0.16129	0.129032	0.0967742	0.0967742	0.0967742	0.0967742	0.0645161	0.0645161	0.0967742	0.129032	0.0645161
ENSMUSG00000062825	0	0	0	0	0	0	0	0	0	0	0	0	0	0	0	0	0	0	0	0	0	0	0	0	0	0	0	0	0	0	0	0	0	0	0	0	0	0	0	0	0	0	0	0	0	0	0	0	0
ENSMUSG00000039183	0	0	0	0	0	0	0	0	0	0	0	0	0	0	0	0	0	0	0	0	0	0	0	0	0	0	0	0.166667	0.166667	0.166667	0.166667	0.166667	0.166667	0.166667	0.166667	0.333333	0.333333	0.166667	0.166667	0.166667	0.166667	0.166667	0.166667	0.166667	0.166667	0	0	0	0
ENSMUSG00000042032	0	0	0	0	0	0	0	0	0	0	0	0	0	0	0	0	0	0	0	0.111111	0.111111	0.222222	0.222222	0.333333	0.333333	0.333333	0.333333	0.333333	0.333333	0.222222	0.222222	0.111111	0.111111	0	0	0	0	0	0	0.111111	0.111111	0.111111	0.111111	0.111111	0.111111	0.111111	0.111111	0.111111	0.111111
ENSMUSG00000035455	0	0	0	0	0	0	0	0	0	0	0	0	0	0	0	0.0769231	0.0769231	0.0769231	0.0769231	0.0769231	0.0769231	0.0769231	0.0769231	0.0769231	0.0769231	0	0	0	0	0	0	0	0	0	0	0	0	0	0.0769231	0.0769231	0.153846	0.153846	0.153846	0.153846	0.307692	0.307692	0.461538	0.461538	0.384615
ENSMUSG00000059005	0	0	0	0	0	0	0	0	0	0	0	0	0	0	0	0	0	0	0	0	0	0	0	0	0	0	0	0	0	0	0	0	0	0	0	0	0	0	0	0	0	0	0	0	0	0	0	0	0
ENSMUSG00000027573	0	0	0	0	0	0	0	0	0	0	0	0	0	0	0.0909091	0.0909091	0.0909091	0.0909091	0.0909091	0.0909091	0.0909091	0.0909091	0.0909091	0.0909091	0	0	0	0	0	0.0909091	0.0909091	0.0909091	0.0909091	0.0909091	0.0909091	0.0909091	0.0909091	0.0909091	0.0909091	0	0	0	0	0	0	0	0.0909091	0.0909091	0.0909091
ENSMUSG00000026496	0	0	0	0	0	0	0	0	0	0	0	0	0	0	0.0294118	0.0294118	0.0294118	0.0294118	0.0294118	0.0294118	0.0294118	0.0294118	0.0294118	0.0294118	0	0	0	0	0.0294118	0.0294118	0.0294118	0.0294118	0.0294118	0.0294118	0.0294118	0.0294118	0.0294118	0.0294118	0	0	0	0	0	0	0	0.0294118	0.0294118	0.0588235	0.0882353
ENSMUSG00000024556	0	0	0	0	0	0	0	0	0	0	0	0	0	0	0	0	0	0	0	0	0	0	0	0	0	0.0833333	0.0833333	0.0833333	0.166667	0.333333	0.333333	0.333333	0.333333	0.333333	0.333333	0.25	0.25	0.25	0.166667	0	0	0	0	0	0	0	0	0	0
ENSMUSG00000021811	0	0	0	0	0	0	0	0	0	0.318182	0.272727	0.318182	0.272727	0.272727	0.227273	0.181818	0.0454545	0.0454545	0.0454545	0.0454545	0.0454545	0.0454545	0.0454545	0.0909091	0.181818	0.181818	0.181818	0.227273	0.272727	0.272727	0.272727	0.227273	0.227273	0.181818	0.0909091	0.0909091	0.0909091	0.0454545	0	0	0.0454545	0.0454545	0.0454545	0.0454545	0.0454545	0.0454545	0.0454545	0.0909091	0.0909091
ENSMUSG00000042357	0	0	0	0	0	0	0	0	0	0	0	0	0	0	0	0	0	0	0	0	0	0	0	0	0	0	0	0	0	0	0	0	0	0	0	0	0	0	0	0	0	0	0	0	0	0	0	0	0
ENSMUSG00000037072	0	0	0	0	0	0	0	0	0	0.1	0.1	0.1	0.1	0.2	0.2	0.2	0.2	0.2	0.2	0.3	0.6	0.6	0.7	0.6	0.6	0.6	0.6	0.6	0.5	0.4	0.1	0.1	0	0.1	0.1	0.1	0.3	0.3	0.4	0.4	0.4	0.4	0.4	0.4	0.4	0.4	0.2	0.2	0.1
ENSMUSG00000000171	0	0	0	0	0	0	0	0	0	0.047619	0	0	0	0	0	0	0	0.047619	0.047619	0.047619	0.047619	0.047619	0.047619	0.047619	0.047619	0.047619	0.047619	0	0	0	0	0	0.047619	0.047619	0.047619	0.047619	0.047619	0.047619	0.047619	0.0952381	0.0952381	0.0952381	0.047619	0.047619	0.0952381	0.0952381	0.0952381	0.0952381	0.0952381
ENSMUSG00000052419	0	0	0	0	0	0	0	0	0	0	0	0	0	0	0	0	0.125	0.125	0.125	0.125	0.125	0.25	0.25	0.25	0.25	0.25	0.125	0.125	0.125	0.125	0.125	0	0	0	0	0	0	0	0	0	0	0	0	0	0	0	0	0	0
ENSMUSG00000030946	0	0	0	0	0	0	0	0	0	0	0	0	0	0	0	0	0	0	0	0	0	0	0	0	0	0	0	0	0	0	0	0	0	0	0	0	0	0	0	0	0	0	0	0	0	0	0	0	0
ENSMUSG00000021807	0	0	0	0	0	0	0	0	0	0	0	0	0	0	0	0.030303	0.0909091	0.0909091	0.0909091	0.121212	0.121212	0.121212	0.151515	0.151515	0.181818	0.151515	0.0909091	0.0909091	0.121212	0.0909091	0.0909091	0.151515	0.212121	0.242424	0.212121	0.212121	0.212121	0.242424	0.242424	0.242424	0.242424	0.212121	0.181818	0.151515	0.181818	0.181818	0.30303	0.333333	0.333333
ENSMUSG00000026708	0	0	0	0	0	0	0	0	0	0	0	0	0	0	0	0	0	0	0	0	0	0	0	0	0	0	0	0	0	0	0	0	0	0	0	0	0	0	0	0	0	0	0	0	0	0	0	0	0
ENSMUSG00000029201	0	0	0	0	0	0	0	0	0	0	0	0.0588235	0.0588235	0.0588235	0.0588235	0.0588235	0.0588235	0.0588235	0.0588235	0.0588235	0.0588235	0	0	0	0.0588235	0.0588235	0.0588235	0.0588235	0.0588235	0.0588235	0.0588235	0.0588235	0.0588235	0.0588235	0	0	0	0	0	0	0	0	0	0	0	0	0	0.0588235	0.0588235
ENSMUSG00000074476	0	0	0	0	0	0	0	0	0	0.545455	0.454545	0.454545	0.454545	0.636364	0.636364	0.545455	0.636364	0.636364	0.454545	0.454545	0.454545	0.454545	0.454545	0.272727	0.363636	0.181818	0.181818	0.272727	0.454545	0.454545	0.545455	0.545455	0.545455	0.545455	0.454545	0.454545	0.363636	0.272727	0.0909091	0.0909091	0	0	0	0	0	0	0	0	0.181818
ENSMUSG00000022556	0	0	0	0	0	0	0	0	0	0	0	0	0	0	0	0	0	0	0	0	0	0	0	0	0	0	0	0	0	0	0	0	0	0	0	0	0	0	0	0	0	0	0	0	0	0	0	0	0
ENSMUSG00000020116	0	0	0	0	0	0	0	0	0	0.818182	0.818182	0.818182	0.636364	0.636364	0.454545	0.181818	0	0	0	0	0.0909091	0.0909091	0.0909091	0.0909091	0.0909091	0.272727	0.272727	0.272727	0.272727	0.272727	0.181818	0.181818	0.181818	0.181818	0.181818	0	0	0	0	0	0	0	0	0	0	0.0909091	0.0909091	0.0909091	0.0909091
ENSMUSG00000055148	0	0	0	0	0	0	0	0	0	0	0	0	0	0	0	0	0	0	0	0	0	0	0	0	0	0	0	0	0	0	0	0	0	0	0	0	0	0	0	0	0	0	0	0	0	0	0	0	0
ENSMUSG00000032519	0	0	0	0	0	0	0	0	0	0	0	0	0	0	0	0	0.333333	0.333333	0.333333	0.666667	0.666667	0.666667	0.666667	0.666667	0.666667	0.666667	0.333333	0.333333	0.333333	0	0	0	0	0	0	0	0	0	0	0	0	0	0	0	0	0	0	0	0
ENSMUSG00000039568	0	0	0	0	0	0	0	0	0	0	0	0	0	0	0	0	0	0	0	0	0	0	0	0	0	0	0	0	0	0	0	0	0	0	0	0	0	0	0	0	0	0	0	0	0	0	0	0	0
ENSMUSG00000039483	0	0	0	0	0	0	0	0	0	0	0	0	0	0	0	0	0	0	0	0	0	0	0	0	0	0	0	0	0	0	0	0	0	0	0	0	0	0	0	0	0	0	0	0	0	0	0	0	0
ENSMUSG00000040302	0	0	0	0	0	0	0	0	0	0	0	0	0	0	0	0	0	0	0	0	0	0	0	0	0	0	0	0	0	0	0	0	0	0	0	0	0	0	0	0	0	0	0	0	0	0	0	0	0
ENSMUSG00000102252	0	0	0	0	0	0	0	0	0	0.407407	0.388889	0.37037	0.425926	0.296296	0.185185	0.166667	0.166667	0.277778	0.277778	0.5	0.574074	0.611111	0.574074	0.555556	0.555556	0.555556	0.611111	0.574074	0.592593	0.611111	0.611111	0.648148	0.833333	0.851852	0.851852	0.87037	0.814815	0.962963	1	0.777778	0.685185	0.62963	0.444444	0.462963	0.5	0.518519	0.592593	0.462963	0.444444
ENSMUSG00000019814	0	0	0	0	0	0	0	0	0	0.0434783	0.0434783	0.0434783	0.0434783	0.0434783	0.0434783	0.0434783	0	0	0	0	0	0	0.0434783	0.0434783	0.130435	0.130435	0.130435	0.130435	0.130435	0.130435	0.130435	0.130435	0.0869565	0.0869565	0	0	0	0	0	0	0	0	0.0869565	0.0869565	0.0869565	0.130435	0.130435	0.130435	0.130435
ENSMUSG00000028901	0	0	0	0	0	0	0	0	0	0.0714286	0.0714286	0.0714286	0.0714286	0.0714286	0.0714286	0.0714286	0.0714286	0.0714286	0	0	0	0	0	0	0	0	0.0714286	0.0714286	0.0714286	0.0714286	0.0714286	0.0714286	0.142857	0.142857	0.142857	0.142857	0.0714286	0.0714286	0.0714286	0.142857	0.285714	0.5	0.571429	0.571429	0.571429	0.571429	0.642857	0.714286	0.785714
ENSMUSG00000040139	0	0	0	0	0	0	0	0	0	0	0	0	0	0	0	0	0	0	0	0	0	0	0	0	0	0	0	0	0	0	0	0	0	0	0	0	0	0	0	0.0769231	0.0769231	0.0769231	0.0769231	0.0769231	0.0769231	0.0769231	0.0769231	0.0769231	0.0769231
ENSMUSG00000024182	0	0	0	0	0	0	0	0	0	0	0	0	0	0	0	0	0.2	0.2	0.2	0.2	0.2	0.2	0.2	0.2	0.2	0.2	0	0	0	0	0	0	0	0	0	0	0	0	0	0	0	0	0	0	0.2	0.2	0.2	0.2	0.2
ENSMUSG00000027984	0	0	0	0	0	0	0	0	0	0.166667	0.166667	0.277778	0.277778	0.166667	0.277778	0.222222	0.222222	0.222222	0.277778	0.277778	0.333333	0.277778	0.277778	0.333333	0.222222	0.222222	0.222222	0.222222	0.166667	0.222222	0.166667	0.111111	0.111111	0.0555556	0.0555556	0.0555556	0.0555556	0.111111	0.111111	0.0555556	0.0555556	0.0555556	0.0555556	0.111111	0.222222	0.222222	0.222222	0.166667	0.222222
ENSMUSG00000001376	0	0	0	0	0	0	0	0	0	0	0	0	0	0	0	0	0.166667	0.166667	0.333333	0.333333	0.333333	0.333333	0.333333	0.333333	0.333333	0.333333	0.166667	0.166667	0	0	0	0	0	0	0	0	0	0	0	0	0	0	0	0	0	0	0	0.166667	0.166667
ENSMUSG00000015605	0	0	0	0	0	0	0	0	0	0.666667	0.5	0.5	0	0	0	0	0	0	0	0	0	0	0	0	0	0	0	0	0	0	0	0	0	0	0	0	0	0	0	0	0	0	0	0.166667	0.166667	0.166667	0.166667	0.166667	0.166667
ENSMUSG00000028409	0	0	0	0	0	0	0	0	0	0.105263	0.105263	0.210526	0.315789	0.263158	0.263158	0.263158	0.263158	0.315789	0.315789	0.315789	0.315789	0.210526	0.105263	0.105263	0.105263	0.105263	0.105263	0.0526316	0.0526316	0.105263	0.105263	0.105263	0.105263	0.0526316	0.0526316	0.105263	0.105263	0.421053	0.473684	0.421053	0.421053	0.421053	0.421053	0.473684	0.526316	0.473684	0.473684	0.157895	0.105263
ENSMUSG00000053560	0	0	0	0	0	0	0	0	0	0	0	0	0	0	0	0	0	0.0666667	0.0666667	0.0666667	0.0666667	0.0666667	0.0666667	0.0666667	0.0666667	0.0666667	0.0666667	0	0	0	0	0	0	0	0	0	0	0	0	0	0	0	0	0	0	0	0	0	0
ENSMUSG00000004642	0	0	0	0	0	0	0	0	0	0	0	0	0	0	0	0	0	0	0	0	0	0	0	0	0	0	0	0	0	0.0555556	0.111111	0.111111	0.111111	0.111111	0.111111	0.111111	0.111111	0.111111	0.111111	0.0555556	0	0	0	0	0	0	0	0	0
ENSMUSG00000022889	0	0	0	0	0	0	0	0	0	0.4	0.4	0.4	0.5	0.7	0.8	0.8	0.6	0.6	0.6	0.7	0.9	1	1	0.9	0.8	0.9	0.8	0.7	0.7	0.6	0.4	0.3	0.2	0.1	0.1	0	0	0	0	0	0	0	0	0	0	0	0	0	0
ENSMUSG00000022359	0	0	0	0	0	0	0	0	0	0	0	0	0	0	0.111111	0.111111	0.111111	0.111111	0.111111	0.111111	0.111111	0.111111	0.111111	0.111111	0.111111	0.111111	0.111111	0.111111	0.111111	0.111111	0.111111	0.111111	0.111111	0.111111	0.111111	0.111111	0.111111	0.111111	0.111111	0.111111	0.111111	0.111111	0.111111	0.111111	0	0	0	0	0
ENSMUSG00000040669	0	0	0	0	0	0	0	0	0	0	0	0	0	0.142857	0.142857	0.142857	0.142857	0.142857	0.142857	0.142857	0.142857	0.142857	0.142857	0	0.142857	0.142857	0.142857	0.142857	0.142857	0.142857	0.142857	0.142857	0.142857	0.142857	0	0.142857	0.142857	0.142857	0.142857	0.142857	0.142857	0.142857	0.142857	0.142857	0.142857	0	0	0	0
ENSMUSG00000039814	0	0	0	0	0	0	0	0	0	0	0	0	0	0	0	0	0	0	0	0	0	0	0	0	0	0	0	0	0	0	0	0	0	0	0	0	0	0	0	0	0	0	0	0	0	0	0	0	0
ENSMUSG00000050628	0	0	0	0	0	0	0	0	0	0	0	0	0	0	0	0	0	0	0	0	0	0	0	0	0	0	0	0	0	0	0	0	0	0	0	0	0	0	0	0	0	0	0	0	0	0	0	0	0
ENSMUSG00000032309	0	0	0	0	0	0	0	0	0	0	0	0	0	0	0	0	0	0	0	0	0	0	0	0.0769231	0.230769	0.307692	0.384615	0.384615	0.384615	0.384615	0.461538	0.461538	0.461538	0.384615	0.384615	0.384615	0.307692	0.307692	0.307692	0.307692	0.230769	0.230769	0.230769	0.230769	0.0769231	0	0.0769231	0.0769231	0.0769231
ENSMUSG00000037373	0	0	0	0	0	0	0	0	0	0	0	0	0	0	0	0	0	0	0	0	0	0	0	0	0	0	0	0	0	0	0	0	0	0.0384615	0.0384615	0.0384615	0.0384615	0.0384615	0.0384615	0.0384615	0.0384615	0.0384615	0.0384615	0	0	0	0	0	0.0384615
ENSMUSG00000039356	0	0	0	0	0	0	0	0	0	0	0	0	0	0	0	0	0	0	0	0	0	0	0	0	0	0	0	0	0	0	0	0	0	0	0	0	0	0	0	0	0	0	0	0	0	0.2	0.2	0.2	0.2
ENSMUSG00000022673	0	0	0	0	0	0	0	0	0	0.0307692	0.0307692	0.0153846	0.0153846	0	0.0153846	0.0153846	0.0153846	0.0153846	0.0153846	0.0153846	0.0153846	0.0153846	0.0153846	0.0153846	0	0	0.0307692	0.0307692	0.0307692	0.0461538	0.0461538	0.0615385	0.0615385	0.0615385	0.0615385	0.0615385	0.0307692	0.0307692	0.0461538	0.0307692	0.0307692	0.0153846	0.0307692	0.0307692	0.0307692	0.0307692	0.0307692	0.0307692	0.0153846
ENSMUSG00000030127	0	0	0	0	0	0	0	0	0	0	0	0	0	0.375	0.5	0.5	0.75	0.875	0.875	0.875	0.875	0.875	0.875	0.5	0.375	0.375	0.125	0	0	0	0	0	0	0	0	0	0	0	0	0	0	0	0	0	0.125	0.25	0.25	0.375	0.375
ENSMUSG00000043439	0	0	0	0	0	0	0	0	0	0	0	0	0	0.111111	0.111111	0.111111	0.111111	0.111111	0.166667	0.222222	0.222222	0.222222	0.222222	0.111111	0.111111	0.111111	0.111111	0.111111	0.0555556	0	0	0	0	0	0	0.0555556	0.0555556	0.0555556	0.0555556	0.0555556	0.0555556	0.0555556	0.111111	0.111111	0.111111	0.111111	0.166667	0.166667	0.166667
ENSMUSG00000030970	0	0	0	0	0	0	0	0	0	0.125	0.125	0.15	0.15	0.125	0.125	0.05	0.1	0.1	0.1	0.1	0.1	0.075	0.075	0.05	0.05	0.05	0	0	0	0	0	0	0	0	0	0	0	0	0.025	0.025	0.025	0.025	0.025	0.05	0.05	0.05	0.05	0.05	0.05
ENSMUSG00000028140	0	0	0	0	0	0	0	0	0	0.166667	0.166667	0.166667	0.166667	0	0	0	0	0	0	0	0.166667	0.166667	0.166667	0.166667	0.166667	0.166667	0.166667	0.166667	0.166667	0.166667	0	0	0	0	0	0	0	0	0	0	0	0.166667	0.166667	0.166667	0.166667	0.166667	0.166667	0.166667	0.166667
ENSMUSG00000035683	0	0	0	0	0	0	0	0	0	0	0	0	0	0	0	0	0	0	0	0	0	0	0	0	0	0	0	0.0909091	0.0909091	0.0909091	0.0909091	0.0909091	0.0909091	0.181818	0.181818	0.181818	0.181818	0.0909091	0.0909091	0.0909091	0.0909091	0.0909091	0.0909091	0	0	0	0	0	0.0909091
ENSMUSG00000030505	0	0	0	0	0	0	0	0	0	0	0	0	0	0	0	0	0	0	0	0	0	0	0	0	0	0	0	0	0	0	0	0	0	0	0	0	0	0.0555556	0.111111	0.111111	0.111111	0.111111	0.111111	0.111111	0.111111	0.111111	0.111111	0.0555556	0
ENSMUSG00000003200	0	0	0	0	0	0	0	0	0	0	0	0.166667	0.166667	0.166667	0.166667	0.166667	0.166667	0.166667	0.166667	0.166667	0.333333	0.166667	0.166667	0.166667	0.166667	0.333333	0.333333	0.333333	0.333333	0.333333	0.166667	0.166667	0.166667	0.333333	0.333333	0.166667	0.166667	0.166667	0.166667	0.166667	0.166667	0.166667	0.166667	0	0.333333	0.333333	0.333333	0.333333	0.333333
ENSMUSG00000029177	0	0	0	0	0	0	0	0	0	0.113636	0.136364	0.0681818	0.0681818	0.0681818	0.0681818	0.113636	0.113636	0.136364	0.136364	0.136364	0.113636	0.113636	0.159091	0.159091	0.159091	0.159091	0.136364	0.0909091	0.0909091	0.113636	0.113636	0.113636	0.0681818	0.0681818	0.0681818	0.0454545	0.0454545	0.0454545	0.0454545	0.0227273	0.0227273	0.0681818	0.0681818	0.0681818	0.0681818	0.0454545	0.0454545	0.0454545	0.0681818
ENSMUSG00000031826	0	0	0	0	0	0	0	0	0	0	0	0	0	0	0	0	0	0	0	0	0	0	0	0	0	0	0	0	0	0.0357143	0.0357143	0.0357143	0.0357143	0.0357143	0.0357143	0.0357143	0.0357143	0.0357143	0.0357143	0.0357143	0.0357143	0.0357143	0.0357143	0.0357143	0.0357143	0.0357143	0.0357143	0.0714286	0.0714286
ENSMUSG00000035958	0	0	0	0	0	0	0	0	0	0	0	0	0	0	0	0	0	0	0	0	0	0	0	0.111111	0.111111	0.111111	0.111111	0.111111	0.111111	0.222222	0.222222	0.222222	0.222222	0.111111	0.111111	0.222222	0.222222	0.222222	0.222222	0.111111	0.111111	0.111111	0.111111	0.111111	0.222222	0.111111	0.111111	0.111111	0.111111
ENSMUSG00000051234	0	0	0	0	0	0	0	0	0	0	0	0	0	0	0	0	0	0	0.0416667	0.0416667	0.0416667	0.0416667	0.0416667	0.0416667	0.0833333	0.0833333	0.0833333	0.0833333	0.0833333	0.0833333	0.0833333	0.0833333	0.0833333	0.0833333	0.0416667	0.0416667	0.0416667	0.0416667	0	0	0	0.0416667	0.0416667	0.0416667	0.0416667	0.0416667	0.0416667	0.0416667	0.0833333
ENSMUSG00000047534	0	0	0	0	0	0	0	0	0	0.166667	0.166667	0.166667	0.166667	0.166667	0.166667	0	0	0	0	0	0	0	0	0.166667	0.166667	0.166667	0.166667	0.166667	0.166667	0.166667	0.166667	0.166667	0.166667	0	0	0	0	0	0	0	0.166667	0.166667	0.166667	0.166667	0.166667	0.166667	0.166667	0.166667	0.166667
ENSMUSG00000091931	0	0	0	0	0	0	0	0	0	0	0	0.25	0.25	0.25	0.25	0.25	0.25	0.25	0.25	0.25	0.25	0	0	0	0	0	0	0	0	0	0	0	0	0.25	0.25	0.25	0.25	0.25	0.25	0.25	0.25	0.25	0.25	0	0	0	0	0	0
ENSMUSG00000045427	0	0	0	0	0	0	0	0	0	0	0	0	0	0.0909091	0.0909091	0.0909091	0.181818	0.181818	0.181818	0.181818	0.181818	0.181818	0.181818	0.0909091	0.0909091	0.0909091	0	0	0	0	0	0.0909091	0.0909091	0.0909091	0.0909091	0.0909091	0.0909091	0.0909091	0.0909091	0.0909091	0.0909091	0	0	0	0	0	0	0.181818	0.181818
ENSMUSG00000028164	0	0	0	0	0	0	0	0	0	0	0	0	0	0	0	0	0	0	0	0	0	0	0	0	0	0	0	0	0	0	0	0	0	0	0	0	0	0	0	0	0	0	0	0	0	0	0	0	0
ENSMUSG00000024742	0	0	0	0	0	0	0	0	0	0	0	0	0	0	0	0	0	0	0	0	0	0	0	0	0	0	0	0	0	0	0	0	0	0	0	0	0	0	0	0	0	0	0	0	0	0.047619	0.047619	0.047619	0.047619
ENSMUSG00000020328	0	0	0	0	0	0	0	0	0	0.0219298	0.0219298	0.0131579	0.0175439	0.0131579	0.0131579	0.0131579	0.0131579	0.0131579	0.0131579	0.0131579	0.0175439	0.0131579	0.0175439	0.0175439	0.0175439	0.0175439	0.0175439	0.0219298	0.0175439	0.0175439	0.0131579	0.0219298	0.0131579	0.0175439	0.0175439	0.0219298	0.0219298	0.0175439	0.0175439	0.0175439	0.0175439	0.00877193	0.00877193	0.00438596	0.00438596	0.00438596	0.00438596	0.00877193	0.00877193
ENSMUSG00000025726	0	0	0	0	0	0	0	0	0	0	0	0	0	0	0	0	0	0	0	0	0	0	0	0	0	0	0	0	0	0	0	0	0	0	0	0	0	0	0	0	0	0	0	0	0	0	0	0	0
ENSMUSG00000032607	0	0	0	0	0	0	0	0	0	0	0	0	0	0	0	0	0	0	0	0	0	0	0	0	0	0	0	0	0	0	0	0	0	0	0	0	0	0	0	0	0	0	0	0	0	0	0	0	0
ENSMUSG00000053553	0	0	0	0	0	0	0	0	0	0.25	0.25	0.25	0	0	0	0	0	0	0	0	0	0	0	0	0	0	0	0	0	0	0	0	0	0	0	0	0	0	0	0	0	0	0	0	0	0	0	0	0
ENSMUSG00000005687	0	0	0	0	0	0	0	0	0	0	0	0.0121951	0.0121951	0.0121951	0.0121951	0.0121951	0.0121951	0.0121951	0.0121951	0.0121951	0.0121951	0	0	0	0.0365854	0.0609756	0.0853659	0.0853659	0.097561	0.097561	0.097561	0.109756	0.121951	0.121951	0.0853659	0.0609756	0.0365854	0.0365854	0.0243902	0.0243902	0.0243902	0.0121951	0	0	0	0.0121951	0.0121951	0.0121951	0.0243902
ENSMUSG00000029111	0	0	0	0	0	0	0	0	0	0	0	0	0	0	0	0	0	0	0	0	0.0714286	0.0714286	0.0714286	0.0714286	0.0714286	0.0714286	0.0714286	0.0714286	0.0714286	0.0714286	0	0	0	0	0	0	0	0	0	0	0.0714286	0.142857	0.142857	0.142857	0.142857	0.285714	0.285714	0.285714	0.285714
ENSMUSG00000027133	0	0	0	0	0	0	0	0	0	0.0512821	0.0769231	0.0769231	0.0769231	0.0769231	0.0769231	0.128205	0.230769	0.230769	0.230769	0.307692	0.282051	0.282051	0.282051	0.282051	0.25641	0.205128	0.102564	0.102564	0.0769231	0	0	0	0.025641	0.0512821	0.0769231	0.0769231	0.0769231	0.0769231	0.0769231	0.0769231	0.0769231	0.0769231	0.0512821	0.025641	0	0	0	0	0.025641
ENSMUSG00000054079	0	0	0	0	0	0	0	0	0	0.125	0.125	0.125	0.125	0.125	0.125	0.125	0.125	0.125	0.125	0.125	0.125	0.125	0.125	0.25	0.25	0.375	0.25	0.25	0.25	0.25	0.25	0.75	0.75	0.625	0.75	0.625	0.625	0.625	0.75	0.75	0.75	0.375	0.875	0.875	0.875	0.875	1	1	0.875
ENSMUSG00000013736	0	0	0	0	0	0	0	0	0	0.2	0.2	0.2	0.2	0.2	0.2	0.2	0	0	0	0	0	0	0	0	0	0	0	0	0	0	0	0	0	0	0	0	0.2	0.2	0.2	0.2	0.2	0.2	0.4	0.4	0.4	0.4	0.2	0.2	0.2
ENSMUSG00000048327	0	0	0	0	0	0	0	0	0	0	0	0	0	0	0	0	0	0	0	0	0	0	0	0	0	0	0	0.0833333	0.0833333	0.0833333	0.0833333	0.0833333	0.0833333	0.0833333	0.0833333	0.0833333	0.0833333	0	0	0	0	0	0	0	0	0	0	0	0
ENSMUSG00000042111	0	0	0	0	0	0	0	0	0	0	0	0	0	0	0	0	0	0	0	0	0	0	0	0	0	0	0	0	0	0	0	0.166667	0.166667	0.166667	0.166667	0.166667	0.166667	0.166667	0.166667	0.166667	0.166667	0	0	0	0	0	0	0	0
ENSMUSG00000022070	0	0	0	0	0	0	0	0	0	0.333333	0.333333	0.333333	0.333333	0.333333	0	0	0	0	0	0	0	0	0	0	0	0	0	0	0	0	0	0	0.333333	0.666667	0.666667	0.666667	0.666667	1	1	1	1	1	0.666667	0.333333	0.333333	0.333333	0.666667	0.333333	0.333333
ENSMUSG00000058147	0	0	0	0	0	0	0	0	0	0	0	0	0	0	0	0	0	0	0	0	0	0	0	0	0	0	0	0	0	0	0	0	0	0	0	0	0	0	0	0	0	0	0	0	0	0	0	0	0
ENSMUSG00000061024	0	0	0	0	0	0	0	0	0	0.0555556	0.0555556	0.0555556	0.0555556	0.0555556	0	0	0	0	0	0	0	0	0	0	0	0	0	0	0	0	0	0	0	0	0	0	0	0	0	0	0	0.0555556	0.111111	0.111111	0.111111	0.111111	0.111111	0.111111	0.111111
ENSMUSG00000029625	0	0	0	0	0	0	0	0	0	0	0	0	0	0	0.142857	0.142857	0.142857	0.142857	0.142857	0.142857	0.142857	0.285714	0.285714	0.285714	0.142857	0.142857	0.142857	0.142857	0.142857	0.142857	0.142857	0	0	0	0	0	0	0	0	0	0	0	0	0	0	0	0	0	0
ENSMUSG00000053310	0	0	0	0	0	0	0	0	0	0	0	0	0	0	0	0	0	0	0	0	0	0	0	0	0	0	0	0	0	0	0	0	0	0	0	0	0	0	0	0	0	0	0	0	0	0	0	0	0
ENSMUSG00000028945	0	0	0	0	0	0	0	0	0	0.0322581	0.0322581	0.0645161	0.0645161	0.0645161	0.0645161	0.0645161	0.0322581	0.0322581	0.0322581	0.0322581	0.0322581	0	0	0	0	0	0	0.0322581	0.0322581	0.0322581	0.0645161	0.0645161	0.0645161	0.0645161	0.0967742	0.0967742	0.0967742	0.0645161	0.0967742	0.0967742	0.0645161	0.0645161	0.0645161	0.0645161	0.0322581	0.0322581	0.0322581	0.0322581	0.0322581
ENSMUSG00000010095	0	0	0	0	0	0	0	0	0	0.15873	0.206349	0.142857	0.142857	0.126984	0.126984	0.126984	0.0952381	0.0793651	0.0952381	0.126984	0.142857	0.285714	0.285714	0.301587	0.333333	0.333333	0.31746	0.349206	0.396825	0.412698	0.396825	0.31746	0.365079	0.365079	0.333333	0.444444	0.492063	0.460317	0.428571	0.412698	0.380952	0.31746	0.301587	0.301587	0.285714	0.174603	0.142857	0.174603	0.206349
ENSMUSG00000069089	0	0	0	0	0	0	0	0	0	0	0	0	0	0	0	0	0	0	0.25	0.25	0.25	0.25	0.25	0.25	0.25	0.25	0.25	0.25	0	0	0	0	0	0	0	0	0	0	0	0	0	0	0	0	0	0	0	0	0
ENSMUSG00000019979	0	0	0	0	0	0	0	0	0	0	0	0	0	0	0	0	0	0	0	0	0	0	0	0	0	0	0	0	0	0	0	0	0	0	0	0	0	0	0	0	0	0	0	0	0	0.25	0.25	0.25	0.25
ENSMUSG00000025950	0	0	0	0	0	0	0	0	0	0.0555556	0.0555556	0.0555556	0.0555556	0.0555556	0	0	0.0555556	0.0555556	0.0555556	0.0555556	0.0555556	0.0555556	0.0555556	0.0555556	0.111111	0.111111	0.111111	0.166667	0.5	0.722222	0.722222	0.722222	0.777778	0.777778	0.722222	0.722222	0.666667	0.666667	0.333333	0.111111	0.111111	0.111111	0.111111	0.111111	0.111111	0.111111	0.111111	0.0555556	0.0555556
ENSMUSG00000025940	0	0	0	0	0	0	0	0	0	0	0	0	0	0	0	0	0.25	0.25	0.25	0.25	0.25	0.25	0.25	0.25	0.25	0.25	0	0	0	0	0	0	0	0	0.25	0.25	0.5	0.5	0.5	0.75	0.75	0.75	0.75	0.75	0.5	0.5	0.25	0.25	0.25
ENSMUSG00000026683	0	0	0	0	0	0	0	0	0	0	0	0	0	0	0	0	0	0	0	0.047619	0.047619	0.047619	0.047619	0.047619	0.047619	0.047619	0.047619	0.047619	0.047619	0	0	0	0	0	0	0	0	0	0.047619	0.047619	0.047619	0.047619	0.047619	0.047619	0.047619	0.047619	0.0952381	0.0952381	0.047619
ENSMUSG00000022114	0	0	0	0	0	0	0	0	0	0	0	0	0	0	0	0	0	0	0.0909091	0.0909091	0.0909091	0.0909091	0.0909091	0.0909091	0.0909091	0.0909091	0.0909091	0.0909091	0	0	0	0	0	0	0	0	0	0	0	0	0	0	0	0	0	0	0	0	0
ENSMUSG00000005470	0	0	0	0	0	0	0	0	0	0	0	0	0	0	0	0	0.142857	0.142857	0.142857	0.142857	0.142857	0.142857	0.142857	0.142857	0.142857	0.285714	0.142857	0.142857	0.142857	0.142857	0.142857	0.142857	0.142857	0.142857	0.142857	0	0	0	0	0	0	0	0	0	0	0	0	0	0
ENSMUSG00000024817	0	0	0	0	0	0	0	0	0	0	0	0	0	0	0	0	0	0	0	0	0	0	0	0	0	0	0	0	0	0	0	0	0	0	0	0	0	0	0	0	0	0	0	0	0	0	0	0	0
ENSMUSG00000007610	0	0	0	0	0	0	0	0	0	0.2	0.2	0.2	0.2	0.2	0.2	0.2	0.2	0	0	0	0	0	0	0	0	0	0	0	0	0	0.2	0.2	0.2	0.2	0.2	0.2	0.2	0.2	0.2	0.2	0	0	0	0	0	0	0	0	0
ENSMUSG00000061458	0	0	0	0	0	0	0	0	0	0	0	0	0	0	0	0	0	0.0833333	0.166667	0.166667	0.166667	0.166667	0.166667	0.166667	0.166667	0.166667	0.166667	0.0833333	0	0	0.0833333	0.0833333	0.0833333	0.0833333	0.0833333	0.0833333	0.0833333	0.0833333	0.0833333	0.0833333	0	0.0833333	0.166667	0.166667	0.166667	0.166667	0.25	0.25	0.25
ENSMUSG00000025857	0	0	0	0	0	0	0	0	0	0.333333	0.333333	0	0	0	0	0	0	0	0	0	0	0	0	0	0	0	0	0	0	0	0	0	0	0	0	0	0	0	0	0	0	0	0	0	0	0	0	0	0
ENSMUSG00000021868	0	0	0	0	0	0	0	0	0	0	0	0	0	0	0	0	0	0	0	0	0	0	0	0	0	0	0	0	0	0	0	0	0	0	0.166667	0.166667	0.166667	0.166667	0.166667	0.166667	0.166667	0.333333	0.333333	0.333333	0.166667	0.166667	0.166667	0.166667	0.333333
ENSMUSG00000031584	0	0	0	0	0	0	0	0	0	0.0172414	0.0172414	0.0172414	0.0689655	0.0689655	0.0517241	0.0517241	0.0517241	0.0517241	0.0517241	0.0517241	0.0517241	0.0517241	0	0	0	0	0	0	0	0	0	0	0	0	0	0.0172414	0.0172414	0.0172414	0.0172414	0.0172414	0.0172414	0.0344828	0.0344828	0.0344828	0.0344828	0.0172414	0.0172414	0.0172414	0.0172414
ENSMUSG00000034168	0	0	0	0	0	0	0	0	0	0	0	0	0	0	0	0	0	0	0	0	0	0	0	0	0	0	0	0	0	0	0	0	0	0	0	0	0	0	0	0	0	0	0	0	0	0	0	0	0
ENSMUSG00000055850	0	0	0	0	0	0	0	0	0	0	0	0	0	0	0	0	0	0	0	0	0	0	0.1	0.1	0.1	0.1	0.1	0.1	0.1	0.1	0.1	0.1	0	0	0	0	0.1	0.1	0.1	0.1	0.1	0.1	0.2	0.2	0.2	0.2	0.1	0.1	0.2
ENSMUSG00000015217	0	0	0	0	0	0	0	0	0	0	0	0	0	0	0	0	0	0	0	0	0	0	0	0	0	0	0	0	0	0	0	0	0	0	0	0	0	0	0	0	0	0	0	0	0	0	0	0	0
ENSMUSG00000025967	0	0	0	0	0	0	0	0	0	1	1	0.978723	0.914894	0.787234	0.617021	0.617021	0.553191	0.297872	0.0851064	0.0212766	0	0	0	0	0	0	0	0	0	0	0	0	0	0.0212766	0.0212766	0.0212766	0.0212766	0.0212766	0.0212766	0.0212766	0.0212766	0.0212766	0.0212766	0	0	0	0	0	0
ENSMUSG00000020402	0	0	0	0	0	0	0	0	0	0.0238095	0.0297619	0.0416667	0.047619	0.0535714	0.0595238	0.0535714	0.0595238	0.0535714	0.0535714	0.0535714	0.047619	0.0416667	0.047619	0.0416667	0.0297619	0.0357143	0.0416667	0.0535714	0.0595238	0.0654762	0.0654762	0.0595238	0.0416667	0.047619	0.0535714	0.0654762	0.0654762	0.0535714	0.0595238	0.0535714	0.0535714	0.0535714	0.0595238	0.0535714	0.047619	0.0297619	0.0178571	0.0178571	0.0119048
ENSMUSG00000031792	0	0	0	0	0	0	0	0	0	0	0	0	0	0	0	0	0	0	0	0	0	0	0	0	0	0	0	0	0	0	0	0	0	0	0	0	0	0	0	0	0	0	0	0	0	0	0	0	0
ENSMUSG00000001445	0	0	0	0	0	0	0	0	0	0	0	0.142857	0.285714	0.285714	0.428571	0.428571	0.428571	0.428571	0.428571	0.428571	0.428571	0.285714	0.142857	0.142857	0	0	0	0	0	0	0	0	0	0	0	0	0	0	0	0	0	0	0	0	0	0	0	0	0
ENSMUSG00000038803	0	0	0	0	0	0	0	0	0	0	0	0	0	0	0	0	0	0	0	0	0	0	0	0	0	0	0	0	0	0	0	0	0	0	0	0	0	0	0	0	0	0	0	0	0	0	0	0	0
ENSMUSG00000078970	0	0	0	0	0	0	0	0	0	0.2	0.2	0.2	0.2	0	0	0.2	0.2	0.2	0.2	0.2	0.2	0.2	0.2	0.2	0.2	0	0	0	0	0	0	0	0	0	0	0	0	0	0	0	0	0	0	0	0	0	0	0	0
ENSMUSG00000049932	0	0	0	0	0	0	0	0	0	0.609195	0.643678	0.712644	0.793103	0.908046	0.896552	0.942529	1	0.965517	0.988506	0.977011	0.965517	0.896552	0.816092	0.747126	0.816092	0.850575	0.655172	0.632184	0.62069	0.609195	0.632184	0.62069	0.643678	0.632184	0.586207	0.54023	0.448276	0.402299	0.356322	0.298851	0.229885	0.195402	0.183908	0.183908	0.114943	0.045977	0.045977	0.045977	0.045977
ENSMUSG00000021477	0	0	0	0	0	0	0	0	0	0.0384615	0.0384615	0.0384615	0.0384615	0.0769231	0.0769231	0.0769231	0.0769231	0.0769231	0.0769231	0.115385	0.153846	0.153846	0.192308	0.153846	0.153846	0.153846	0.115385	0.115385	0.115385	0.0769231	0.0384615	0.0384615	0	0	0	0	0	0	0	0	0	0	0.0384615	0.0384615	0.0384615	0.0384615	0.0384615	0.0384615	0.0384615
ENSMUSG00000025544	0	0	0	0	0	0	0	0	0	0	0	0	0	0	0	0	0.0357143	0.0714286	0.0714286	0.0714286	0.0714286	0.107143	0.107143	0.107143	0.107143	0.107143	0.0714286	0.0357143	0.0357143	0.0357143	0.0357143	0	0.0357143	0.0357143	0.0357143	0.0357143	0.0357143	0.0357143	0.0357143	0.0357143	0.0357143	0.0357143	0	0	0	0.0357143	0.0714286	0.107143	0.107143
ENSMUSG00000022685	0	0	0	0	0	0	0	0	0	0	0	0	0	0	0	0	0	0	0	0	0	0	0	0	0	0	0	0	0	0	0	0	0	0	0	0	0	0	0	0	0	0	0	0	0	0	0	0	0
ENSMUSG00000030868	0	0	0	0	0	0	0	0	0	0.1	0.1	0.1	0.1	0.1	0.1	0.1	0.1	0.1	0.1	0.1	0.3	0.5	0.6	0.6	0.6	0.6	0.6	0.5	0.6	0.6	0.4	0.2	0.1	0.1	0.1	0.2	0.2	0.2	0.1	0.1	0.1	0.1	0.1	0.1	0.1	0	0	0	0
ENSMUSG00000006599	0	0	0	0	0	0	0	0	0	0.153846	0.153846	0.153846	0.153846	0.153846	0.153846	0.153846	0.153846	0.153846	0.153846	0.0769231	0.0769231	0.0769231	0.0769231	0.0769231	0.0769231	0.0769231	0.0769231	0.0769231	0	0	0.0769231	0.0769231	0.0769231	0.0769231	0.0769231	0.0769231	0.0769231	0.0769231	0.0769231	0.0769231	0	0	0	0	0.0769231	0.153846	0.153846	0.153846	0.153846
ENSMUSG00000005718	0	0	0	0	0	0	0	0	0	0	0	0	0	0	0	0	0	0	0	0	0	0	0	0	0	0	0	0	0	0	0	0	0	0	0	0	0	0	0	0	0	0	0	0	0	0	0	0	0
ENSMUSG00000025930	0	0	0	0	0	0	0	0	0	0	0	0	0	0	0	0	0	0	0	0	0	0	0	0	0	0	0	0	0	0	0	0	0	0	0	0	0	0	0	0	0	0	0	0	0	0	0	0	0
ENSMUSG00000011179	0	0	0	0	0	0	0	0	0	0.3	0.3	0.3	0.3	0.3	0.3	0.2	0	0	0	0	0	0	0	0	0	0	0	0	0	0	0	0	0	0	0	0	0	0	0	0	0	0	0	0	0	0	0	0	0
ENSMUSG00000024359	0	0	0	0	0	0	0	0	0	0.0583333	0.0583333	0.075	0.05	0.0416667	0.05	0.0583333	0.075	0.0833333	0.0666667	0.0666667	0.075	0.0583333	0.0583333	0.0583333	0.0583333	0.0416667	0.0416667	0.05	0.05	0.05	0.05	0.05	0.0583333	0.0666667	0.0583333	0.075	0.0583333	0.0583333	0.0666667	0.0916667	0.0833333	0.0833333	0.0916667	0.0833333	0.108333	0.0916667	0.0916667	0.075	0.0666667
ENSMUSG00000030117	0	0	0	0	0	0	0	0	0	1	0.833333	0.833333	0.833333	0.833333	0.5	0.5	0.666667	0.666667	0.666667	0.166667	0.166667	0.166667	0.166667	0.333333	0.333333	0.333333	0.166667	0.166667	0.166667	0.166667	0.166667	0.166667	0.166667	0	0	0	0	0	0.166667	0.166667	0.333333	0.333333	0.333333	0.333333	0.333333	0.333333	0.333333	0.333333	0.166667
ENSMUSG00000034525	0	0	0	0	0	0	0	0	0	0	0	0	0	0	0	0	0	0	0	0	0	0	0	0	0	0	0.0434783	0.0434783	0.0434783	0.0434783	0.0434783	0.0434783	0.0869565	0.0869565	0.0869565	0.0869565	0.0434783	0.0434783	0.0434783	0.0434783	0.0434783	0.0434783	0	0	0	0	0	0	0
ENSMUSG00000030869	0	0	0	0	0	0	0	0	0	0.222222	0.222222	0.222222	0.444444	0.444444	0.333333	0.333333	0.333333	0.333333	0.333333	0.333333	0.333333	0.333333	0.111111	0.111111	0.333333	0.444444	0.444444	0.555556	0.555556	0.555556	0.555556	0.777778	0.777778	1	0.777778	0.666667	0.666667	0.555556	0.666667	0.666667	0.666667	0.444444	0.444444	0.222222	0.222222	0.111111	0.111111	0.111111	0
ENSMUSG00000028896	0	0	0	0	0	0	0	0	0	0.0754717	0.0754717	0.132075	0.150943	0.150943	0.150943	0.150943	0.169811	0.113208	0.0943396	0.0943396	0.0943396	0.0377358	0.0188679	0.0188679	0.0566038	0.0754717	0.0566038	0.0566038	0.0566038	0.0566038	0.0566038	0.0566038	0.0566038	0.0566038	0.0377358	0.0188679	0.0377358	0.0377358	0.0566038	0.0566038	0.0566038	0.0566038	0.0566038	0.0566038	0.0754717	0.113208	0.0943396	0.0943396	0.0754717
ENSMUSG00000004562	0	0	0	0	0	0	0	0	0	0	0	0	0	0	0	0	0	0	0	0	0	0	0	0	0	0	0	0	0	0	0	0	0	0	0	0	0	0	0	0	0	0	0	0	0	0	0	0	0
ENSMUSG00000032712	0	0	0	0	0	0	0	0	0	0	0	0	0	0	0	0	0	0	0	0	0	0	0	0	0	0	0	0	0	0	0	0	0	0	0	0	0	0	0	0	0	0	0	0	0	0	0	0	0
ENSMUSG00000008035	0	0	0	0	0	0	0	0	0	0	0	0	0	0	0	0	0	0	0	0	0	0	0	0	0	0	0	0	0	0	0	0	0	0	0	0.166667	0.166667	0.166667	0.166667	0.166667	0.166667	0.166667	0.166667	0.166667	0.166667	0	0	0	0
ENSMUSG00000037169	0	0	0	0	0	0	0	0	0	0	0	0	0.1	0.1	0.1	0.1	0.1	0.1	0.1	0.1	0.1	0.1	0	0	0	0	0	0	0	0.1	0.2	0.2	0.2	0.2	0.2	0.2	0.2	0.3	0.3	0.2	0.1	0.1	0.2	0.2	0.2	0.2	0.2	0.1	0.1
ENSMUSG00000032400	0	0	0	0	0	0	0	0	0	0	0	0	0	0	0	0	0	0	0	0	0	0	0	0	0	0	0	0	0	0	0	0	0	0	0	0.25	0.25	0.25	0.25	0.25	0.25	0.25	0.25	0.25	0.25	0	0	0	0
ENSMUSG00000020649	0	0	0	0	0	0	0	0	0	0.310345	0.310345	0.310345	0.310345	0.206897	0.206897	0.241379	0.206897	0.241379	0.172414	0.103448	0.103448	0.172414	0.172414	0.172414	0.172414	0.137931	0.137931	0.137931	0.275862	0.275862	0.413793	0.344828	0.344828	0.344828	0.344828	0.344828	0.344828	0.310345	0.172414	0.137931	0.103448	0.137931	0.137931	0.137931	0.172414	0.172414	0.206897	0.206897	0.241379
ENSMUSG00000032135	0	0	0	0	0	0	0	0	0	0	0	0	0	0	0	0	0	0	0	0	0	0	0	0	0	0	0	0	0	0	0	0	0	0	0	0	0	0	0	0	0	0	0	0	0	0	0	0	0
ENSMUSG00000039048	0	0	0	0	0	0	0	0	0	0	0	0	0	0	0	0	0	0	0	0	0	0.5	0.5	0.5	0.5	0.5	0.5	0.5	0.5	0.5	0.5	0	0	0	0	0	0	0	0	0	0	0	0	0	0	0	0	0	0
ENSMUSG00000031155	0	0	0	0	0	0	0	0	0	0	0	0	0	0	0	0	0.125	0.125	0.125	0.125	0.125	0.125	0.125	0.125	0.125	0.125	0	0	0	0	0	0	0	0	0	0	0	0.125	0.125	0.125	0.125	0.125	0.125	0.125	0.125	0.125	0.125	0	0
ENSMUSG00000027160	0	0	0	0	0	0	0	0	0	0	0	0	0	0	0	0	0	0	0	0	0	0	0	0	0	0	0	0	0	0	0	0	0	0	0	0	0	0	0	0	0	0	0	0	0	0	0	0	0
ENSMUSG00000039910	0	0	0	0	0	0	0	0	0	0	0	0	0	0	0	0	0	0	0	0	0	0	0	0	0	0	0	0	0	0	0	0	0	0	0	0	0	0	0	0	0	0	0	0	0	0	0	0	0
ENSMUSG00000024989	0	0	0	0	0	0	0	0	0	0	0	0	0	0	0.333333	0.333333	0.333333	0.333333	0.333333	0.333333	0.333333	0.333333	0.333333	0.333333	0	0	0	0	0	0.333333	0.333333	0.333333	0.333333	0.333333	0.333333	0.333333	0.333333	0.333333	0.333333	0	0	0	0	0	0	0	0	0	0
ENSMUSG00000041837	0	0	0	0	0	0	0	0	0	0.1	0.2	0.2	0.2	0.2	0.2	0.1	0.1	0.1	0.1	0.1	0	0	0	0	0	0	0	0	0	0	0	0	0	0	0	0	0	0	0	0	0	0	0	0	0	0	0	0	0
ENSMUSG00000045248	0	0	0	0	0	0	0	0	0	0	0	0	0	0	0	0	0	0	0	0	0	0	0	0	0	0	0	0	0	0	0	0	0	0	0	0	0	0	0	0	0	0	0	0	0	0	0	0	0
ENSMUSG00000042396	0	0	0	0	0	0	0	0	0	0.285714	0.285714	0.285714	0.142857	0.142857	0.142857	0.142857	0.285714	0.285714	0.285714	0.142857	0.142857	0.142857	0.142857	0.142857	0.285714	0.285714	0.142857	0.142857	0.142857	0.142857	0.142857	0.142857	0.142857	0.142857	0	0	0	0	0	0	0	0	0	0	0.142857	0.142857	0.142857	0.142857	0.142857
ENSMUSG00000022034	0	0	0	0	0	0	0	0	0	0.111111	0.111111	0.222222	0.222222	0.222222	0.222222	0.111111	0.111111	0.111111	0.111111	0.111111	0.111111	0	0	0	0	0	0	0	0	0	0.111111	0.111111	0.111111	0.111111	0.111111	0.111111	0.111111	0.111111	0.111111	0.111111	0	0	0	0	0	0	0	0	0
ENSMUSG00000042705	0	0	0	0	0	0	0	0	0	0	0	0	0	0	0	0	0	0	0	0	0	0	0	0.125	0.125	0.125	0.125	0.125	0.125	0.125	0.125	0.125	0.125	0	0	0	0	0	0	0	0.125	0.125	0.125	0.125	0.125	0.125	0.25	0.375	0.5
ENSMUSG00000023452	0	0	0	0	0	0	0	0	0	0	0	0	0	0	0	0	0	0	0	0	0	0	0	0	0	0	0	0	0.0454545	0.0909091	0.0909091	0.0909091	0.136364	0.136364	0.136364	0.136364	0.136364	0.136364	0.0909091	0.0454545	0.0454545	0.0454545	0	0	0	0	0	0	0
ENSMUSG00000037058	0	0	0	0	0	0	0	0	0	0.142857	0.142857	0.142857	0.142857	0.142857	0.190476	0.190476	0.0952381	0.0952381	0.0952381	0.0952381	0.0952381	0.0952381	0.0952381	0.0952381	0.047619	0.047619	0.047619	0.0952381	0.0952381	0.0952381	0.0952381	0.0952381	0.142857	0.0952381	0.0952381	0.142857	0.142857	0.0952381	0.0952381	0.0952381	0.0952381	0.0952381	0.047619	0.047619	0.0952381	0.0952381	0.0952381	0.142857	0.142857
ENSMUSG00000045867	0	0	0	0	0	0	0	0	0	0	0	0	0	0	0	0	0	0	0	0	0	0	0	0	0	0	0	0	0	0	0	0	0	0	0	0	0	0	0	0	0	0	0	0	0	0	0	0	0
ENSMUSG00000022012	0	0	0	0	0	0	0	0	0	0	0	0	0	0	0	0	0	0	0	0	0	0	0	0	0	0	0	0	0	0	0	0	0	0	0	0	0	0	0	0	0	0	0	0	0	0	0	0	0.5
ENSMUSG00000027357	0	0	0	0	0	0	0	0	0	0	0	0	0	0	0	0	0	0	0	0	0	0	0	0	0	0	0	0	0	0.166667	0.166667	0.166667	0.166667	0.166667	0.166667	0.166667	0.166667	0.166667	0.166667	0	0	0	0	0	0	0	0	0	0
ENSMUSG00000029591	0	0	0	0	0	0	0	0	0	0	0	0	0	0	0	0	0	0	0	0	0	0	0	0	0	0	0	0.025	0.025	0.025	0.025	0.025	0.025	0.025	0.025	0.025	0.025	0	0	0	0	0	0	0	0	0	0.025	0.05	0.05
ENSMUSG00000041359	0	0	0	0	0	0	0	0	0	0	0	0	0	0	0	0	0	0	0	0	0	0	0	0	0	0	0	0	0	0	0	0	0	0	0	0	0	0	0	0	0	0	0	0	0	0	0	0	0
ENSMUSG00000026511	0	0	0	0	0	0	0	0	0	0.454545	0.454545	0.454545	0.454545	0.454545	0.363636	0.454545	0.181818	0.181818	0.181818	0.181818	0.181818	0.0909091	0.181818	0.181818	0.181818	0.0909091	0.0909091	0.0909091	0.0909091	0.0909091	0.0909091	0.0909091	0.0909091	0.0909091	0.0909091	0.0909091	0.0909091	0.272727	0.272727	0.272727	0.272727	0.363636	0.272727	0.272727	0.272727	0.454545	0.454545	0.272727	0.363636
ENSMUSG00000032397	0	0	0	0	0	0	0	0	0	0.166667	0.0833333	0.0833333	0.0833333	0.0833333	0	0	0	0	0	0	0	0	0	0	0	0	0	0.0833333	0.0833333	0.0833333	0.0833333	0.0833333	0.0833333	0.0833333	0.0833333	0.0833333	0.0833333	0	0	0.166667	0.166667	0.166667	0.166667	0.25	0.333333	0.333333	0.333333	0.333333	0.333333
ENSMUSG00000030254	0	0	0	0	0	0	0	0	0	0.285714	0.285714	0.285714	0.142857	0.285714	0.285714	0.285714	0.142857	0.142857	0.285714	0.285714	0.285714	0.285714	0.285714	0.142857	0.142857	0.285714	0.285714	0.285714	0.142857	0.142857	0.142857	0.142857	0.142857	0.142857	0.142857	0	0	0	0	0	0	0	0	0	0	0	0	0	0
ENSMUSG00000024048	0	0	0	0	0	0	0	0	0	0.046875	0.03125	0.015625	0.015625	0.015625	0.015625	0.015625	0.015625	0.046875	0.046875	0.0625	0.09375	0.09375	0.09375	0.09375	0.109375	0.125	0.140625	0.109375	0.109375	0.125	0.09375	0.09375	0.125	0.125	0.109375	0.125	0.09375	0.09375	0.109375	0.078125	0.078125	0.078125	0.0625	0.0625	0.0625	0.03125	0.046875	0.046875	0.03125
ENSMUSG00000061374	0	0	0	0	0	0	0	0	0	0	0	0	0	0	0	0	0	0	0	0.166667	0.166667	0.166667	0.166667	0.166667	0.166667	0.166667	0.166667	0.166667	0.166667	0	0	0	0.166667	0.166667	0.166667	0.166667	0.166667	0.166667	0.166667	0.166667	0.166667	0.166667	0	0	0.166667	0.166667	0.166667	0.166667	0.166667
ENSMUSG00000032199	0	0	0	0	0	0	0	0	0	0.0344828	0.0344828	0.0344828	0.0344828	0.0344828	0.0344828	0.0689655	0.0689655	0.0689655	0.0344828	0.0344828	0.0344828	0.0344828	0.0344828	0.0689655	0.103448	0.0689655	0.0689655	0.0689655	0.0689655	0.0689655	0.0689655	0.0689655	0.0689655	0.0344828	0	0	0	0	0	0	0	0	0	0	0.0344828	0.0344828	0.0344828	0.0344828	0.0344828
ENSMUSG00000026192	0	0	0	0	0	0	0	0	0	0.272727	0.272727	0.227273	0.227273	0.227273	0.227273	0.0909091	0	0.0454545	0.136364	0.227273	0.272727	0.272727	0.272727	0.318182	0.318182	0.409091	0.409091	0.363636	0.272727	0.227273	0.181818	0.181818	0.227273	0.181818	0.181818	0.0909091	0.136364	0.136364	0.136364	0.0909091	0.0909091	0.0909091	0.0454545	0.0454545	0.0454545	0.0454545	0	0	0
ENSMUSG00000040296	0	0	0	0	0	0	0	0	0	0	0	0	0	0	0	0	0	0	0	0	0	0	0	0	0	0	0	0	0	0	0	0	0	0	0	0	0	0	0	0	0	0	0	0	0	0	0	0	0
ENSMUSG00000079036	0	0	0	0	0	0	0	0	0	0	0	0	0	0	0	0	0	0	0	0	0	0	0	0	0	0	0	0	0	0	0	0	0	0	0	0	0	0	0	0	0	0	0	0	0	0	0	0	0
ENSMUSG00000096696	0	0	0	0	0	0	0	0	0	0	0	0	0	0	0	0	0	0	0	0	0	0	0	0	0	0	0	0	0	0	0	0	0	0	0	0	0	0	0	0	0	0	0	0	0	0	0	0	0
ENSMUSG00000021965	0	0	0	0	0	0	0	0	0	0.166667	0.166667	0	0	0.166667	0.166667	0.166667	0.166667	0.166667	0.166667	0.166667	0.166667	0.166667	0.166667	0	0	0	0	0	0	0	0	0	0	0	0	0	0	0	0	0	0	0	0	0	0	0	0	0	0
ENSMUSG00000032267	0	0	0	0	0	0	0	0	0	0	0	0	0	0	0	0	0	0	0	0	0	0	0	0	0	0	0	0	0	0	0	0	0	0	0	0	0	0	0	0	0	0	0	0	0	0	0	0	0
ENSMUSG00000025925	0	0	0	0	0	0	0	0	0	0	0	0	0	0	0	0	0	0	0	0	0	0	0.166667	0.416667	0.416667	0.416667	0.5	0.5	0.5	0.5	0.5	0.5	0.333333	0.0833333	0.0833333	0.0833333	0	0	0	0	0	0	0	0	0	0.25	0.25	0.25	0.25
ENSMUSG00000002083	0	0	0	0	0	0	0	0	0	0	0	0	0	0	0	0	0	0	0	0	0	0	0	0	0	0	0	0	0	0	0	0	0	0	0	0	0	0	0	0	0	0	0	0	0	0	0	0	0
ENSMUSG00000020536	0	0	0	0	0	0	0	0	0	0	0	0	0	0	0	0	0	0	0	0	0	0	0	0	0.0555556	0.166667	0.166667	0.166667	0.166667	0.166667	0.166667	0.222222	0.222222	0.222222	0.166667	0.0555556	0.0555556	0.0555556	0.0555556	0.0555556	0.0555556	0.0555556	0.111111	0.111111	0.111111	0.111111	0.111111	0.111111	0.111111
ENSMUSG00000029388	0	0	0	0	0	0	0	0	0	0	0	0	0	0	0	0	0	0	0	0	0	0	0	0	0	0	0	0	0	0	0	0	0	0	0	0	0	0	0.1	0.1	0.1	0.1	0.1	0.1	0.1	0.1	0.1	0.1	0
ENSMUSG00000031575	0	0	0	0	0	0	0	0	0	0.12069	0.137931	0.137931	0.155172	0.137931	0.12069	0.12069	0.0862069	0.0689655	0.0517241	0.0517241	0.0344828	0.0517241	0.0344828	0.0344828	0.0344828	0.0344828	0.0862069	0.103448	0.103448	0.103448	0.12069	0.103448	0.12069	0.137931	0.137931	0.155172	0.103448	0.137931	0.137931	0.137931	0.12069	0.12069	0.12069	0.103448	0.103448	0.0862069	0.103448	0.0344828	0.0344828
ENSMUSG00000003032	0	0	0	0	0	0	0	0	0	0.25	0	0	0	0	0	0	0	0	0	0	0	0	0	0	0	0	0	0	0	0	0	0	0	0	0	0	0	0	0	0.25	0.25	0.25	0.25	0.25	0.25	0.25	0.25	0.25	0.25
ENSMUSG00000001228	0	0	0	0	0	0	0	0	0	0.0454545	0.0454545	0.0454545	0.0454545	0.0454545	0.0454545	0.0454545	0.0454545	0.0454545	0.0454545	0	0	0	0	0	0	0	0	0	0	0.0454545	0.0909091	0.0909091	0.136364	0.136364	0.136364	0.136364	0.136364	0.227273	0.272727	0.227273	0.227273	0.227273	0.227273	0.272727	0.318182	0.318182	0.318182	0.227273	0.227273
ENSMUSG00000038697	0	0	0	0	0	0	0	0	0	0.142857	0.142857	0.142857	0.142857	0.142857	0.142857	0.142857	0.0714286	0.0714286	0.0714286	0	0	0	0	0	0	0	0	0	0	0	0	0	0	0	0	0	0	0	0	0	0	0	0	0	0	0	0	0	0
ENSMUSG00000032215	0	0	0	0	0	0	0	0	0	0	0	0	0	0	0	0	0	0	0	0	0	0	0	0	0	0	0	0	0	0	0	0	0	0	0	0	0	0	0	0	0	0	0	0	0	0	0	0	0
ENSMUSG00000040325	0	0	0	0	0	0	0	0	0	0	0.0555556	0.0555556	0.0555556	0.0555556	0.0555556	0.0555556	0.0555556	0.0555556	0.0555556	0.0555556	0	0	0	0	0	0	0	0	0.0555556	0.0555556	0.111111	0.111111	0.111111	0.111111	0.111111	0.111111	0.111111	0.111111	0.0555556	0.0555556	0	0	0	0	0	0	0	0	0
ENSMUSG00000045100	0	0	0	0	0	0	0	0	0	0	0	0	0	0	0.333333	0.333333	0.333333	0.333333	0.333333	0.333333	0.333333	0.333333	0.333333	0.333333	0	0	0	0	0	0	0.333333	0.666667	0.666667	0.666667	0.666667	0.666667	0.666667	0.666667	0.666667	0.666667	0.333333	0	0	0	0	0	0	0	0
ENSMUSG00000020515	0	0	0	0	0	0	0	0	0	0	0	0	0	0	0	0.111111	0.111111	0.111111	0.111111	0.111111	0.111111	0.111111	0.111111	0.111111	0.111111	0	0	0	0	0	0	0	0.111111	0.111111	0.111111	0.111111	0.111111	0.111111	0.111111	0.111111	0.111111	0.111111	0	0	0	0	0	0.111111	0.111111
ENSMUSG00000011884	0	0	0	0	0	0	0	0	0	0	0	0	0	0	0	0	0	0	0	0	0	0	0	0	0	0	0	0	0	0	0	0	0	0	0	0	0	0	0	0	0	0	0	0	0	0	0	0	0
ENSMUSG00000044221	0	0	0	0	0	0	0	0	0	0.0384615	0	0	0	0	0	0	0.0384615	0.0384615	0.0769231	0.0769231	0.0769231	0.153846	0.153846	0.153846	0.192308	0.192308	0.153846	0.153846	0.115385	0.115385	0.115385	0.0384615	0.0384615	0.0384615	0	0	0	0	0	0	0	0	0	0	0	0	0	0	0
ENSMUSG00000038542	0	0	0	0	0	0	0	0	0	0	0.285714	0.285714	0.285714	0.285714	0.285714	0.285714	0.285714	0.285714	0.285714	0.285714	0	0	0	0	0	0	0	0	0	0	0	0	0	0	0	0	0	0	0	0	0	0	0	0	0	0	0	0	0
ENSMUSG00000025050	0	0	0	0	0	0	0	0	0	0	0	0	0	0.2	0.2	0.2	0.2	0.2	0.2	0.2	0.2	0.2	0.2	0	0	0	0	0	0	0	0	0	0	0	0	0	0	0	0	0	0	0	0	0	0	0	0.2	0.2	0.2
ENSMUSG00000066979	0	0	0	0	0	0	0	0	0	0	0	0	0	0	0	0	0	0	0	0	0	0	0	0	0	0	0	0	0	0	0	0	0	0	0	0	0	0	0	0	0	0	0	0	0	0	0	0	0
ENSMUSG00000024376	0	0	0	0	0	0	0	0	0	0	0	0	0	0	0	0	0	0	0	0	0	0	0	0	0	0	0	0	0	0	0	0	0	0	0	0	0	0	0	0	0	0	0	0	0	0	0	0	0
ENSMUSG00000034285	0	0	0	0	0	0	0	0	0	0	0	0	0.25	0.25	0.25	0.25	0.25	0.25	0.25	0.25	0.25	0.25	0	0	0	0	0	0	0	0	0.25	0.25	0.25	0.25	0.25	0.25	0.25	0.25	0.25	0.25	0	0	0	0	0	0	0	0	0
ENSMUSG00000000759	0	0	0	0	0	0	0	0	0	0.0769231	0.0769231	0	0	0	0	0	0	0.0769231	0.0769231	0.0769231	0.230769	0.230769	0.230769	0.230769	0.230769	0.230769	0.230769	0.153846	0.153846	0.153846	0	0	0	0	0	0	0	0.0769231	0.0769231	0.0769231	0.0769231	0.0769231	0.153846	0.153846	0.153846	0.153846	0.153846	0.0769231	0.0769231
ENSMUSG00000041231	0	0	0	0	0	0	0	0	0	0	0	0	0	0	0	0	0	0	0	0	0.111111	0.222222	0.222222	0.222222	0.222222	0.222222	0.222222	0.222222	0.222222	0.222222	0.111111	0	0	0	0	0	0	0	0	0	0	0	0	0	0	0	0	0	0
ENSMUSG00000022974	0	0	0	0	0	0	0	0	0	0	0	0	0	0	0	0	0	0	0	0	0	0	0	0	0	0	0	0	0	0	0	0	0	0	0	0	0.333333	0.333333	0.333333	0.333333	0.333333	0.333333	0.333333	0.333333	0.333333	0.333333	0	0	0
ENSMUSG00000041431	0	0	0	0	0	0	0	0	0	0.333333	0.166667	0.166667	0.166667	0.166667	0.166667	0.0833333	0.0833333	0	0	0	0	0	0	0	0	0	0	0	0	0	0	0	0	0	0	0	0	0	0	0	0	0	0	0	0	0	0	0	0
ENSMUSG00000026851	0	0	0	0	0	0	0	0	0	0.333333	0.333333	0.333333	0.333333	0.333333	0.333333	0.333333	0.333333	0.333333	0.333333	0	0.333333	0.333333	0.666667	0.666667	0.666667	0.666667	0.666667	0.666667	0.666667	0.666667	0.333333	0.333333	0	0	0	0	0	0	0	0	0	0	0	0	0	0	0	0	0
ENSMUSG00000026687	0	0	0	0	0	0	0	0	0	0	0	0	0	0	0	0	0	0	0	0	0	0	0	0	0	0	0	0.1	0.1	0.1	0.1	0.1	0.1	0.1	0.1	0.1	0.1	0	0	0	0	0	0	0	0	0	0	0	0
ENSMUSG00000012535	0	0	0	0	0	0	0	0	0	0.037037	0	0	0.037037	0.037037	0.037037	0.0740741	0.0740741	0.0740741	0.0740741	0.0740741	0.0740741	0.0740741	0.037037	0.037037	0.037037	0.037037	0.037037	0.037037	0.037037	0.037037	0.037037	0.037037	0.037037	0.0740741	0.0740741	0.037037	0.037037	0.0740741	0.111111	0.111111	0.111111	0.111111	0.111111	0.0740741	0.0740741	0.0740741	0.0740741	0.037037	0
ENSMUSG00000036777	0	0	0	0	0	0	0	0	0	0	0	0	0.0714286	0.0714286	0.0714286	0.0714286	0.0714286	0.0714286	0.142857	0.142857	0.142857	0.142857	0.0714286	0.0714286	0.0714286	0.0714286	0.0714286	0.0714286	0	0	0.0714286	0.142857	0.142857	0.142857	0.142857	0.142857	0.142857	0.142857	0.142857	0.142857	0.0714286	0	0	0	0	0	0	0	0
ENSMUSG00000020534	0	0	0	0	0	0	0	0	0	0	0	0	0	0	0	0	0	0	0.0769231	0.0769231	0.0769231	0.0769231	0.0769231	0.0769231	0.0769231	0.0769231	0.0769231	0.0769231	0	0	0	0	0	0	0	0.0769231	0.153846	0.153846	0.153846	0.230769	0.230769	0.230769	0.230769	0.230769	0.230769	0.230769	0.153846	0.153846	0.153846
ENSMUSG00000003824	0	0	0	0	0	0	0	0	0	0	0	0	0	0	0	0	0	0	0.133333	0.266667	0.4	0.466667	0.466667	0.466667	0.466667	0.466667	0.466667	0.466667	0.333333	0.2	0.0666667	0	0	0	0.0666667	0.0666667	0.0666667	0.0666667	0.0666667	0.0666667	0.0666667	0.0666667	0.0666667	0.0666667	0	0	0	0	0
ENSMUSG00000031657	0	0	0	0	0	0	0	0	0	0.166667	0.166667	0.166667	0.166667	0.166667	0.166667	0.166667	0.333333	0.333333	0.333333	0.166667	0.166667	0.166667	0.166667	0.166667	0.166667	0.166667	0	0	0	0	0	0	0	0	0	0	0	0	0	0	0	0	0	0	0	0	0	0	0
ENSMUSG00000026526	0	0	0	0	0	0	0	0	0	0	0	0.25	0.5	0.5	0.5	0.5	0.5	0.75	1	1	1	0.75	0.5	0.5	0.5	0.5	0.5	0.25	0	0	0	0	0	0	0	0	0	0	0	0	0	0	0	0	0	0	0	0	0
ENSMUSG00000047044	0	0	0	0	0	0	0	0	0	0	0.166667	0.166667	0.166667	0.166667	0.166667	0.166667	0.166667	0.166667	0.166667	0.166667	0	0	0	0	0.166667	0.166667	0.166667	0.166667	0.166667	0.166667	0.166667	0.333333	0.333333	0.333333	0.166667	0.166667	0.166667	0.166667	0.166667	0.166667	0.166667	0	0	0	0	0	0	0	0.166667
ENSMUSG00000033751	0	0	0	0	0	0	0	0	0	0	0	0	0	0	0	0	0	0	0	0	0	0	0	0	0	0	0	0	0	0	0	0	0	0	0	0	0	0	0	0	0	0	0	0	0	0	0	0	0
ENSMUSG00000029405	0	0	0	0	0	0	0	0	0	0.0769231	0.0769231	0	0	0	0	0	0	0.0769231	0.0769231	0.0769231	0.0769231	0.0769231	0.230769	0.230769	0.230769	0.307692	0.307692	0.230769	0.230769	0.230769	0.230769	0.230769	0.0769231	0.0769231	0.0769231	0.153846	0.153846	0.230769	0.230769	0.230769	0.307692	0.384615	0.384615	0.384615	0.461538	0.307692	0.307692	0.230769	0.230769
ENSMUSG00000041718	0	0	0	0	0	0	0	0	0	0	0	0	0	0	0	0	0	0	0	0	0	0	0	0	1	1	1	1	1	1	1	1	1	1	0	0	0	0	0	0	0	0	0	0	0	0	0	0	0
ENSMUSG00000027298	0	0	0	0	0	0	0	0	0	0	0	0	0	0	0	0	0	0	0	0	0	0	0	0	0	0	0	0	0	0	0	0	0	0	0	0	0	0	0	0	0	0	0	0	0	0	0	0	0
ENSMUSG00000026659	0	0	0	0	0	0	0	0	0	0.0555556	0.0555556	0	0	0	0	0	0	0	0	0	0	0	0	0	0	0	0	0	0	0	0	0	0.0555556	0.0555556	0.0555556	0.0555556	0.0555556	0.111111	0.111111	0.111111	0.111111	0.111111	0.0555556	0.0555556	0.0555556	0.0555556	0.0555556	0	0
ENSMUSG00000022031	0	0	0	0	0	0	0	0	0	0	0	0	0	0	0	0	0	0	0	0	0	0	0	0	0.0833333	0.0833333	0.0833333	0.0833333	0.0833333	0.0833333	0.0833333	0.0833333	0.0833333	0.0833333	0	0	0	0	0	0.0833333	0.0833333	0.166667	0.166667	0.25	0.25	0.25	0.333333	0.416667	0.5
ENSMUSG00000038525	0	0	0	0	0	0	0	0	0	0.1	0.1	0.1	0	0	0.1	0.1	0.2	0.4	0.5	0.5	0.8	0.8	0.8	0.8	0.7	0.7	0.6	0.4	0.3	0.3	0	0	0	0	0	0	0	0	0	0	0	0	0	0	0	0	0	0.1	0.2
ENSMUSG00000019970	0	0	0	0	0	0	0	0	0	0	0	0	0	0	0	0	0	0	0	0	0	0	0	0	0	0	0	0	0	0	0	0	0	0	0	0	0	0	0	0	0	0	0	0	0	0	0	0	0
ENSMUSG00000012396	0	0	0	0	0	0	0	0	0	0.166667	0.166667	0.166667	0.166667	0.166667	0.166667	0.166667	0	0	0	0	0	0	0	0	0	0	0	0	0	0	0	0	0	0	0	0	0	0	0	0	0	0	0	0	0	0.166667	0.166667	0.166667	0.166667
ENSMUSG00000042138	0	0	0	0	0	0	0	0	0	0	0.333333	0.333333	0.666667	0.666667	0.666667	1	1	1	1	1	0.666667	0.666667	0.333333	0.333333	0.333333	0	0	0	0	0	0	0	0	0	0	0	0	0	0	0	0	0	0	0	0	0	0	0	0
ENSMUSG00000001288	0	0	0	0	0	0	0	0	0	0	0	0	0	0	0	0	0	0	0	0	0	0	0	0	0	0	0	0	0	0	0	0	0	0	0	0	0	0	0	0	0	0	0	0	0	0	0	0	0
ENSMUSG00000029581	0	0	0	0	0	0	0	0	0	0	0	0	0.0208333	0.0208333	0.0416667	0.0625	0.0625	0.0625	0.0625	0.0625	0.0625	0.0625	0.0416667	0.0416667	0.0208333	0	0	0	0.0208333	0.0208333	0.0208333	0.0208333	0.0208333	0.0208333	0.0208333	0.0416667	0.0416667	0.0416667	0.0208333	0.0208333	0.0208333	0.0208333	0.0208333	0.0208333	0.0416667	0.0416667	0.104167	0.125	0.125
ENSMUSG00000034432	0	0	0	0	0	0	0	0	0	0.0909091	0.0909091	0.0909091	0.0909091	0.0909091	0	0	0	0	0	0	0	0	0	0	0	0	0	0	0	0	0	0	0	0	0	0	0	0	0	0	0	0	0.0909091	0.0909091	0.0909091	0.0909091	0.0909091	0.0909091	0.0909091
ENSMUSG00000028114	0	0	0	0	0	0	0	0	0	0.111111	0.111111	0.111111	0.111111	0.111111	0.111111	0.111111	0.111111	0.111111	0.111111	0	0	0	0	0	0	0	0	0	0	0.111111	0.111111	0.111111	0.111111	0.111111	0.111111	0.111111	0.111111	0.111111	0.111111	0	0	0	0	0	0	0	0	0	0
ENSMUSG00000066000	0	0	0	0	0	0	0	0	0	0	0	0	0	0	0	0	0	0	0	0	0	0	0	0	0	0	0	0	0	0	0	0	0	0	0	0	0.05	0.05	0.05	0.05	0.05	0.05	0.05	0.05	0.05	0.05	0	0	0
ENSMUSG00000028060	0	0	0	0	0	0	0	0	0	0	0	0	0	0	0	0.166667	0.166667	0.166667	0.166667	0.166667	0.166667	0.333333	0.333333	0.333333	0.333333	0.166667	0.166667	0.166667	0.166667	0.166667	0.166667	0	0	0	0	0	0	0	0	0	0	0	0	0	0	0	0	0	0
ENSMUSG00000028675	0	0	0	0	0	0	0	0	0	0	0	0	0	0	0	0	0	0	0	0	0	0	0	0	0	0	0	0	0	0	0	0	0	0	0	0	0	0	0	0	0	0	0	0	0	0	0	0	0
ENSMUSG00000029836	0	0	0	0	0	0	0	0	0	0	0	0	0	0	0	0	0	0	0	0	0	0	0	0	0	0	0	0	0	0	0	0	0	0	0	0	0	0	0	0	0	0	0	0	0	0	0	0	0
ENSMUSG00000026039	0	0	0	0	0	0	0	0	0	0	0	0	0	0	0	0	0	0	0	0	0	0	0	0	0	0	0	0	0	0	0	0	0	0	0	0	0	0	0	0	0	0	0	0	0	0	0	0	0
ENSMUSG00000032494	0	0	0	0	0	0	0	0	0	0.0740741	0.037037	0.0740741	0.0740741	0.111111	0.111111	0.148148	0.111111	0.111111	0.111111	0.148148	0.148148	0.185185	0.185185	0.148148	0.148148	0.111111	0.111111	0.111111	0.111111	0.0740741	0.0740741	0	0	0	0	0.037037	0.037037	0.037037	0.0740741	0.0740741	0.0740741	0.111111	0.111111	0.111111	0.111111	0.0740741	0.0740741	0.0740741	0.037037
ENSMUSG00000021901	0	0	0	0	0	0	0	0	0	0	0	0	0	0	0	0	0	0	0	0	0	0	0	0	0	0	0	0	0	0.142857	0.142857	0.142857	0.142857	0.142857	0.142857	0.142857	0.142857	0.142857	0.142857	0	0	0	0	0	0	0	0	0	0
ENSMUSG00000004069	0	0	0	0	0	0	0	0	0	0	0	0	0	0	0	0	0	0	0	0	0.125	0.125	0.25	0.25	0.25	0.25	0.25	0.25	0.25	0.25	0.125	0.125	0	0	0	0	0	0	0	0	0	0	0	0	0	0	0	0	0
ENSMUSG00000043323	0	0	0	0	0	0	0	0	0	0	0	0	0	0	0	0	0	0	0	0	0	0	0	0	0	0	0	0	0	0	0	0	0	0	0	0	0	0	0	0	0	0	0	0	0	0	0	0	0
ENSMUSG00000022427	0	0	0	0	0	0	0	0	0	0	0	0	0	0	0	0	0	0	0	0.0454545	0.0454545	0.136364	0.136364	0.136364	0.136364	0.136364	0.136364	0.136364	0.136364	0.0909091	0.0909091	0	0	0	0	0	0	0	0	0	0	0	0	0.0454545	0.0454545	0.0454545	0.0454545	0.0454545	0.0454545
ENSMUSG00000036208	0	0	0	0	0	0	0	0	0	0.333333	0.333333	0.333333	0.333333	0.333333	0.333333	0.333333	0	0	0	0	0	0	0	0	0	0	0	0	0	0	0	0	0	0	0	0.333333	0.333333	0.333333	0.333333	0.333333	0.333333	0.333333	0.333333	0.333333	0.333333	0	0	0	0
ENSMUSG00000051735	0	0	0	0	0	0	0	0	0	0	0	0	0	0	0	0	0	0	0	0	0	0	0	0	0	0	0	0	0	0	0	0	0	0	0	0	0	0	0	0	0	0	0	0	0	0	0	0	0
ENSMUSG00000030061	0	0	0	0	0	0	0	0	0	0.0833333	0	0	0	0	0	0	0.0833333	0.0833333	0.0833333	0.0833333	0.0833333	0.0833333	0.0833333	0.0833333	0.0833333	0.0833333	0	0	0	0	0	0	0	0.0833333	0.0833333	0.0833333	0.0833333	0.0833333	0.0833333	0.0833333	0.0833333	0.0833333	0.0833333	0.0833333	0.0833333	0.0833333	0.0833333	0.0833333	0.0833333
ENSMUSG00000050213	0	0	0	0	0	0	0	0	0	0	0	0	0	0	0	0	0	0	0	0	0	0	0	0	0	0	0	0	0	0	0	0	0	0	0	0	0	0	0	0	0	0	0	0	0	0	0	0	0
ENSMUSG00000052926	0	0	0	0	0	0	0	0	0	0	0	0	0	0	0	0	0	0	0	0	0	0	0	0	0	0	0	0	0	0	0	0	0	0	0	0	0	0	0	0	0	0	0	0	0	0	0	0	0
ENSMUSG00000026709	0	0	0	0	0	0	0	0	0	0	0	0	0	0	0	0	0	0	0	0	0	0	0	0	0	0	0	0	0	0.5	0.5	0.5	0.5	0.5	0.5	0.5	0.5	0.5	0.5	0	0	0	0.5	0.5	0.5	0.5	0.5	0.5	0.5
ENSMUSG00000022678	0	0	0	0	0	0	0	0	0	0.125	0.125	0.125	0.125	0.125	0.125	0.125	0.125	0	0	0	0	0	0	0	0	0	0	0	0	0	0	0	0	0	0	0	0	0	0	0	0.125	0.125	0.125	0.125	0.125	0.125	0.125	0.125	0.125
ENSMUSG00000038888	0	0	0	0	0	0	0	0	0	0	0	0	0	0	0	0	0	0	0	0	0	0	0	0	0	0	0	0	0	0	0	0	0	0	0	0	0	0	0	0	0	0	0	0	0	0	0	0	0
ENSMUSG00000018678	0	0	0	0	0	0	0	0	0	0	0	0	0	0	0	0	0	0	0	0	0	0	0	0	0	0	0	0	0	0	0	0	0	0	0	0	0	0	0	0	0	0	0	0	0	0	0	0	0
ENSMUSG00000045598	0	0	0	0	0	0	0	0	0	0	0	0	0	0	0	0	0	0	0	0	0	0	0	0	0.4	0.4	0.4	0.4	0.4	0.4	0.4	0.4	0.4	0.4	0	0	0	0	0	0	0	0	0	0	0	0	0	0	0
ENSMUSG00000118125	0	0	0	0	0	0	0	0	0	1	1	1	1	0.5	0.5	0.5	0.5	0.5	0.5	0	0	0	0	0	0	0	0	0	0	0	0	0	0	0	0	0	0.5	0.5	0.5	0.5	0.5	0.5	0.5	0.5	0.5	0.5	0	0	0
ENSMUSG00000063672	0	0	0	0	0	0	0	0	0	0	0	0	0	0	0	0	0	0	0	0	0	0	0	0	0	0	0	0	0	0	0	0	0	0	0	0	0	0	0	0	0	0	0	0	0	0	0	0	0
ENSMUSG00000057497	0	0	0	0	0	0	0	0	0	0	0	0	0	0	0	0	0	0	0	0	0	0	0	0	0	0	0	0	0	0	0	0	0	0	0	0	0	0	0	0.0454545	0.0454545	0.0454545	0.0454545	0.0454545	0.0454545	0.0454545	0.0454545	0.0454545	0.0454545
ENSMUSG00000027597	0	0	0	0	0	0	0	0	0	0	0	0	0	0	0	0	0	0	0	0	0	0	0	0	0	0	0	0	0	0	0	0	0	0	0	0	0	0	0	0	0	0	0	0	0	0	0	0	0
ENSMUSG00000006273	0	0	0	0	0	0	0	0	0	0	0	0	0	0	0	0	0	0	0	0	0	0	0	0	0	0	0	0.0263158	0.0263158	0.0263158	0.0263158	0.0263158	0.0263158	0.0263158	0.0263158	0.0263158	0.0263158	0	0	0	0	0.0263158	0.0263158	0.0263158	0.0263158	0.0263158	0.0263158	0.0263158	0.0263158
ENSMUSG00000041126	0	0	0	0	0	0	0	0	0	0.0044843	0.0044843	0.0044843	0.0044843	0.00896861	0.00896861	0.00896861	0.00896861	0.00896861	0.00896861	0.00896861	0.00896861	0.00896861	0.00896861	0	0	0	0.00896861	0.0134529	0.0134529	0.0134529	0.0134529	0.0313901	0.0313901	0.0313901	0.0313901	0.0313901	0.0224215	0.0224215	0.0224215	0.0224215	0.0224215	0.0044843	0.0044843	0.0044843	0.0044843	0.0044843	0.0044843	0	0
ENSMUSG00000055612	0	0	0	0	0	0	0	0	0	0.0909091	0.0909091	0.0909091	0.0909091	0.0909091	0.0909091	0	0	0	0	0	0	0	0	0	0.0909091	0.181818	0.181818	0.181818	0.181818	0.181818	0.272727	0.272727	0.272727	0.272727	0.181818	0.0909091	0.0909091	0.0909091	0.0909091	0.0909091	0	0	0	0.0909091	0.0909091	0.0909091	0.181818	0.181818	0.181818
ENSMUSG00000031665	0	0	0	0	0	0	0	0	0	0	0	0	0	0	0	0	0	0	0	0	0	0	0	0	0	0	0	0	0	0	0	0	0	0	0	0	0	0	0	0	0	0	0	0	0	0	0	0	0
ENSMUSG00000042541	0	0	0	0	0	0	0	0	0	0.35	0.3	0.25	0.25	0.2	0.2	0.2	0.2	0.2	0.2	0.15	0.15	0.15	0.2	0.2	0.1	0.05	0.1	0.1	0.1	0.1	0.15	0.25	0.2	0.2	0.25	0.35	0.3	0.3	0.4	0.4	0.6	0.5	0.5	0.5	0.45	0.35	0.4	0.45	0.35
ENSMUSG00000001157	0	0	0	0	0	0	0	0	0	0	0	0	0	0	0	0	0	0	0	0	0	0	0	0	0	0	0	0	0	0	0	0	0	0	0	0	0	0	0	0	0	0	0	0	0	0	0	0	0
ENSMUSG00000038482	0	0	0	0	0	0	0	0	0	0.318182	0.318182	0.318182	0.318182	0.181818	0.181818	0.227273	0.181818	0.0909091	0.0909091	0.136364	0.136364	0.136364	0.136364	0.136364	0.0909091	0.0454545	0.0454545	0.0454545	0.0454545	0	0	0	0	0	0	0	0	0	0	0	0	0	0	0	0	0	0	0	0
ENSMUSG00000033031	0	0	0	0	0	0	0	0	0	0.285714	0.285714	0.285714	0.285714	0.285714	0	0	0	0	0.142857	0.142857	0.142857	0.142857	0.142857	0.285714	0.285714	0.285714	0.285714	0.285714	0.142857	0.142857	0.142857	0.142857	0.142857	0	0	0	0	0.142857	0.142857	0.142857	0.142857	0.285714	0.285714	0.428571	0.428571	0.428571	0.428571	0.428571	0.714286
ENSMUSG00000020027	0	0	0	0	0	0	0	0	0	0.181818	0.181818	0.181818	0.181818	0.181818	0.181818	0.0909091	0.0909091	0.0909091	0.181818	0.181818	0.272727	0.272727	0.272727	0.272727	0.272727	0.272727	0.272727	0.181818	0.0909091	0.0909091	0	0	0	0	0	0	0	0	0	0	0	0	0	0	0	0	0	0	0
ENSMUSG00000024691	0	0	0	0	0	0	0	0	0	0	0	0	0	0	0	0	0	0	0	0	0	0	0	0	0	0	0	0	0	0	0.333333	0.333333	0.333333	1	1	1	1	1	1	1	0.666667	0.666667	0.666667	0	0	0	0	0	0
ENSMUSG00000025358	0	0	0	0	0	0	0	0	0	0	0	0	0	0	0	0	0	0	0	0	0	0	0.125	0.25	0.25	0.25	0.25	0.25	0.25	0.25	0.25	0.25	0.125	0	0	0	0	0	0	0	0	0	0	0	0	0	0	0	0
ENSMUSG00000035772	0	0	0	0	0	0	0	0	0	0	0	0	0	0	0	0	0	0	0.125	0.125	0.125	0.125	0.125	0.125	0.125	0.125	0.125	0.125	0	0	0	0	0	0	0	0	0	0	0	0	0.125	0.125	0.125	0.125	0.125	0.125	0.125	0.125	0.125
ENSMUSG00000027306	0	0	0	0	0	0	0	0	0	0.166667	0.166667	0.166667	0.166667	0.166667	0.0833333	0.0833333	0.0833333	0	0	0.0833333	0.0833333	0.0833333	0.0833333	0.0833333	0.0833333	0.0833333	0.0833333	0.0833333	0.166667	0.0833333	0.0833333	0.166667	0.25	0.25	0.25	0.25	0.25	0.25	0.25	0.25	0.25	0.166667	0.0833333	0.0833333	0.166667	0.166667	0.25	0.333333	0.333333
ENSMUSG00000029635	0	0	0	0	0	0	0	0	0	0	0	0	0	0	0	0	0	0	0	0	0	0	0	0	0	0	0	0	0	0	0	0	0	0	0	0	0	0	0	0	0	0	0	0	0	0	0	0	0
ENSMUSG00000027699	0	0	0	0	0	0	0	0	0	0	0	0	0	0	0	0	0	0	0	0	0	0.0454545	0.0454545	0.0909091	0.0909091	0.0909091	0.0909091	0.0909091	0.0909091	0.0909091	0.0909091	0.0454545	0.0909091	0.0454545	0.0454545	0.0454545	0.0454545	0.0454545	0.0454545	0.0454545	0.0454545	0.0454545	0	0	0	0.0454545	0.0909091	0.0909091	0.0909091
ENSMUSG00000030423	0	0	0	0	0	0	0	0	0	0.1	0.2	0.2	0.2	0.1	0.1	0.1	0.1	0.1	0.1	0.1	0	0	0	0	0.1	0.1	0.1	0.1	0.1	0.1	0.1	0.1	0.1	0.1	0	0	0	0	0	0	0	0	0	0.1	0.1	0.1	0.1	0.1	0.1
ENSMUSG00000025034	0	0	0	0	0	0	0	0	0	0	0	0	0	0	0	0	0	0	0	0	0	0	0	0	0	0	0	0	0	0	0	0	0	0	0	0	0	0	0	0	0	0	0	0	0	0	0	0	0
ENSMUSG00000046711	0	0	0	0	0	0	0	0	0	0	0	0	0	0	0	0	0	0	0	0	0	0	0	0	0	0	0	0	0	0	0	0	0	0	0	0	0	0	0	0	0	0	0	0	0	0	0	0	0
ENSMUSG00000022151	0	0	0	0	0	0	0	0	0	0	0	0	0	0	0	0	0	0	0	0	0	0	0	0	0	0.2	0.2	0.2	0.2	0.2	0.2	0.2	0.2	0.4	0.4	0.2	0.2	0.2	0.2	0.2	0.2	0.2	0.2	0	0	0	0	0	0
ENSMUSG00000006373	0	0	0	0	0	0	0	0	0	0.0327869	0.0491803	0.0655738	0.0655738	0.0655738	0.0491803	0.0491803	0.0327869	0.0327869	0.0983607	0.0983607	0.131148	0.147541	0.196721	0.245902	0.262295	0.295082	0.459016	0.557377	0.491803	0.491803	0.491803	0.47541	0.442623	0.42623	0.442623	0.459016	0.311475	0.229508	0.229508	0.229508	0.180328	0.180328	0.163934	0.131148	0.0983607	0.0655738	0.0491803	0.0491803	0.0491803
ENSMUSG00000031644	0	0	0	0	0	0	0	0	0	0	0	0	0	0	0	0	0.2	0.2	0.4	0.4	0.4	0.4	0.4	0.4	0.4	0.4	0.2	0.2	0	0	0	0	0	0	0	0	0	0	0	0	0	0.2	0.2	0.2	0.2	0.2	0.2	0.2	0.2
ENSMUSG00000019960	0	0	0	0	0	0	0	0	0	0	0	0	0	0	0	0	0	0	0	0	0	0	0	0	0	0	0	0	0	0	0	0	0	0	0	0	0	0	0	0	0	0	0	0	0	0	0	0	0
ENSMUSG00000075266	0	0	0	0	0	0	0	0	0	0.428571	0.428571	0.428571	0.428571	0.428571	0.142857	0.285714	0.285714	0.142857	0.285714	0.285714	0.571429	0.571429	0.571429	0.571429	0.714286	0.857143	1	1	1	1	0.714286	0.714286	0.714286	0.714286	0.571429	0.285714	0.142857	0.142857	0	0.142857	0.285714	0.428571	0.428571	0.428571	0.428571	0.428571	0.428571	0.428571	0.428571
ENSMUSG00000037656	0	0	0	0	0	0	0	0	0	0	0	0	0	0	0	0	0	0	0	0.05	0.05	0.05	0.05	0.05	0.05	0.05	0.05	0.05	0.05	0	0	0	0	0	0.1	0.1	0.1	0.1	0.1	0.1	0.1	0.1	0.1	0.1	0	0.05	0.05	0.05	0.05
ENSMUSG00000030539	0	0	0	0	0	0	0	0	0	0	0	0	0	0	0	0	0	0	0	0	0	0	0	0	0	0	0	0	0	0	0	0	0	0	0	0	0	0	0	0	0	0	0	0	0	0	0	0	0
ENSMUSG00000042590	0	0	0	0	0	0	0	0	0	0.0833333	0	0	0	0.0833333	0.0833333	0.0833333	0.0833333	0.0833333	0.0833333	0.0833333	0.0833333	0.0833333	0.0833333	0	0	0	0	0	0	0	0	0	0	0	0	0	0	0	0	0	0	0	0	0	0	0	0	0	0
ENSMUSG00000025856	0	0	0	0	0	0	0	0	0	0	0	0	0	0	0	0	0	0	0	0	0	0	0.05	0.05	0.05	0.05	0.05	0.05	0.05	0.05	0.1	0.1	0.05	0.05	0.05	0.05	0.05	0.05	0.05	0.05	0	0	0	0	0	0	0	0	0
ENSMUSG00000021245	0	0	0	0	0	0	0	0	0	0	0	0	0	0	0	0	0	0	0	0.25	0.25	0.25	0.25	0.25	0.25	0.25	0.25	0.25	0.25	0	0	0	0	0	0	0	0	0	0	0	0	0	0	0	0	0	0	0	0
ENSMUSG00000078249	0	0	0	0	0	0	0	0	0	0	0	0	0	0	0	0	0	0	0	0	0	0	0	0	0	0	0	0	0	0	0	0	0	0	0	0	0	0	0	0	0	0	0	0	0	0	0	0	0
ENSMUSG00000037376	0	0	0	0	0	0	0	0	0	0	0	0	0	0	0	0	0	0	0	0.0909091	0.0909091	0.0909091	0.0909091	0.0909091	0.0909091	0.181818	0.181818	0.181818	0.181818	0.0909091	0.0909091	0.0909091	0.0909091	0.0909091	0.0909091	0	0	0	0.0909091	0.181818	0.181818	0.181818	0.181818	0.181818	0.181818	0.181818	0.181818	0.181818	0.0909091
ENSMUSG00000028378	0	0	0	0	0	0	0	0	0	0.125	0.125	0.125	0.125	0.125	0	0	0	0	0	0	0.125	0.125	0.125	0.125	0.125	0.125	0.125	0.125	0.125	0.125	0	0.125	0.125	0.125	0.125	0.125	0.125	0.125	0.125	0.125	0.125	0	0.125	0.25	0.375	0.625	0.75	0.75	0.75
ENSMUSG00000016526	0	0	0	0	0	0	0	0	0	0	0	0	0	0	0	0	0	0	0	0	0	0	0	0	0	0	0	0	0	0	0	0	0	0	0	0	0	0	0	0	0	0	0	0	0	0	0	0	0
ENSMUSG00000019978	0	0	0	0	0	0	0	0	0	0.285714	0.285714	0.285714	0.285714	0.285714	0.285714	0.285714	0.285714	0.142857	0	0	0	0	0	0	0	0	0	0	0	0	0	0	0	0	0	0	0	0	0	0	0	0	0	0	0	0	0	0	0
ENSMUSG00000000959	0	0	0	0	0	0	0	0	0	0.142857	0.142857	0.0714286	0.0714286	0.0714286	0.0714286	0.0714286	0.142857	0.0714286	0.0714286	0.0714286	0.0714286	0.0714286	0.0714286	0.0714286	0.0714286	0.0714286	0	0.0714286	0.0714286	0.0714286	0.0714286	0.0714286	0.0714286	0.0714286	0.0714286	0.0714286	0.142857	0.0714286	0.0714286	0.0714286	0.0714286	0.0714286	0.0714286	0.0714286	0.0714286	0.0714286	0	0	0
ENSMUSG00000004897	0	0	0	0	0	0	0	0	0	0.0779221	0.0909091	0.142857	0.181818	0.207792	0.233766	0.246753	0.233766	0.233766	0.272727	0.272727	0.25974	0.207792	0.155844	0.116883	0.0649351	0.0649351	0.0649351	0.0909091	0.0519481	0.038961	0.038961	0.038961	0.0519481	0.0779221	0.103896	0.116883	0.116883	0.116883	0.116883	0.12987	0.12987	0.168831	0.168831	0.142857	0.116883	0.103896	0.168831	0.142857	0.155844
ENSMUSG00000039804	0	0	0	0	0	0	0	0	0	0	0	0	0	0	0	0	0	0	0	0	0	0	0	0	0	0	0	0	0	0	0	0	0	0	0.1	0.1	0.1	0.1	0.1	0.1	0.1	0.1	0.1	0.1	0.1	0.1	0.1	0.1	0.1
ENSMUSG00000007458	0	0	0	0	0	0	0	0	0	0.0851064	0.12766	0.12766	0.148936	0.148936	0.170213	0.191489	0.212766	0.255319	0.255319	0.255319	0.191489	0.191489	0.191489	0.191489	0.170213	0.148936	0.12766	0.0851064	0.0425532	0.0851064	0.106383	0.106383	0.0851064	0.0851064	0.0851064	0.0851064	0.0851064	0.0851064	0.0851064	0.0425532	0.0212766	0.0212766	0.0212766	0.0212766	0.0212766	0	0	0.0212766	0.0212766
ENSMUSG00000032350	0	0	0	0	0	0	0	0	0	0.125	0.125	0.125	0.125	0.125	0	0	0	0	0	0	0	0	0	0	0	0	0	0	0	0	0	0	0	0	0	0	0	0	0	0	0	0	0	0	0	0	0	0	0
ENSMUSG00000019189	0	0	0	0	0	0	0	0	0	0	0	0	0	0	0	0	0	0	0	0	0	0	0	0	0	0	0	0	0	0	0	0	0	0	0	0	0	0	0	0	0	0	0	0	0	0	0	0	0
ENSMUSG00000070002	0	0	0	0	0	0	0	0	0	0	0	0	0	0	0	0	0	0	0	0	0	0	0	0	0	0	0	0	0	0	0	0	0	0	0	0	0	0	0	0.0588235	0.0588235	0.0588235	0.0588235	0.0588235	0.117647	0.176471	0.176471	0.176471	0.176471
ENSMUSG00000031562	0	0	0	0	0	0	0	0	0	0	0	0	0.0625	0.0625	0.1875	0.1875	0.1875	0.1875	0.1875	0.1875	0.1875	0.1875	0.125	0.125	0.0625	0.0625	0.0625	0.0625	0.125	0.125	0.125	0.125	0.125	0.1875	0.125	0.125	0.125	0.125	0.0625	0.0625	0.0625	0.125	0.125	0.0625	0.0625	0.0625	0.0625	0.0625	0.0625
ENSMUSG00000022900	0	0	0	0	0	0	0	0	0	0	0	0	0	0	0	0	0	0	0	0	0	0	0	0	0	0	0	0	0	0	0	0	0	0	0	0	0	0	0	0	0	0	0	0	0	0	0	0	0
ENSMUSG00000021374	0	0	0	0	0	0	0	0	0	0.111111	0.111111	0.111111	0.111111	0.111111	0.111111	0.111111	0.111111	0.111111	0.111111	0.111111	0.111111	0.111111	0.111111	0.222222	0.222222	0.222222	0.222222	0.222222	0.111111	0.111111	0.111111	0.222222	0.333333	0.222222	0.333333	0.333333	0.333333	0.333333	0.333333	0.333333	0.333333	0.222222	0.111111	0.111111	0	0	0	0	0
ENSMUSG00000028820	0	0	0	0	0	0	0	0	0	0.0947368	0.0842105	0.0842105	0.0842105	0.105263	0.115789	0.157895	0.147368	0.126316	0.147368	0.157895	0.168421	0.189474	0.189474	0.168421	0.147368	0.105263	0.0947368	0.105263	0.0842105	0.0947368	0.0842105	0.0842105	0.0947368	0.157895	0.147368	0.147368	0.178947	0.189474	0.221053	0.221053	0.221053	0.210526	0.231579	0.2	0.178947	0.231579	0.231579	0.210526	0.178947
ENSMUSG00000116564	0	0	0	0	0	0	0	0	0	0.0625	0.0625	0.0625	0.0625	0	0	0	0	0	0	0	0	0	0.0625	0.0625	0.0625	0.1875	0.1875	0.1875	0.3125	0.3125	0.3125	0.3125	0.25	0.25	0.25	0.125	0.125	0.125	0	0	0	0.0625	0.0625	0.1875	0.1875	0.1875	0.3125	0.3125	0.3125
ENSMUSG00000027500	0	0	0	0	0	0	0	0	0	0.1	0.1	0.1	0.1	0.1	0.1	0.1	0.1	0.1	0.1	0.1	0.1	0.0666667	0.0666667	0.0666667	0.0333333	0.0333333	0.0333333	0.0666667	0.0666667	0.166667	0.166667	0.166667	0.2	0.2	0.233333	0.266667	0.266667	0.266667	0.3	0.166667	0.166667	0.166667	0.133333	0.133333	0.133333	0.166667	0.166667	0.166667	0.133333
ENSMUSG00000015341	0	0	0	0	0	0	0	0	0	0	0	0	0	0	0	0	0	0	0	0	0	0	0	0	0	0	0	0	0	0	0	0	0	0	0	0	0	0	0	0	0	0	0	0	0	0	0	0	0
ENSMUSG00000015961	0	0	0	0	0	0	0	0	0	0.0833333	0.0833333	0.0833333	0.0833333	0.0833333	0	0	0	0	0	0	0	0	0	0.0833333	0.0833333	0.166667	0.166667	0.166667	0.166667	0.25	0.25	0.25	0.25	0.166667	0.166667	0.0833333	0.0833333	0.0833333	0.25	0.25	0.333333	0.333333	0.333333	0.416667	0.416667	0.416667	0.416667	0.416667	0.25
ENSMUSG00000076432	0	0	0	0	0	0	0	0	0	0	0	0	0	0	0	0	0	0	0	0	0	0	0	0	0	0	0	0	0	0	0	0	0	0	0	0	0	0	0	0	0	0	0	0	0	0	0	0	0
ENSMUSG00000022125	0	0	0	0	0	0	0	0	0	0.0588235	0.0588235	0.0588235	0.0588235	0.0588235	0.0588235	0.0588235	0.0588235	0	0	0	0	0	0	0	0	0	0	0	0	0	0	0	0	0	0	0	0	0	0	0	0	0	0	0	0	0	0	0.0588235	0.0588235
ENSMUSG00000005674	0	0	0	0	0	0	0	0	0	0	0	0	0	0	0	0	0.0769231	0.0769231	0.0769231	0.0769231	0.0769231	0.0769231	0.0769231	0.0769231	0.0769231	0.0769231	0	0	0	0.0769231	0.0769231	0.0769231	0.0769231	0.0769231	0.0769231	0.0769231	0.0769231	0.0769231	0.0769231	0	0	0	0	0	0	0	0	0	0
ENSMUSG00000051855	0	0	0	0	0	0	0	0	0	0.0638298	0.106383	0.0638298	0.0638298	0.0851064	0.0638298	0.0638298	0.0638298	0.106383	0.170213	0.170213	0.12766	0.12766	0.170213	0.170213	0.234043	0.382979	0.510638	0.553191	0.638298	0.680851	0.702128	0.702128	0.659574	0.638298	0.595745	0.468085	0.361702	0.319149	0.212766	0.170213	0.191489	0.297872	0.297872	0.297872	0.340426	0.361702	0.446809	0.468085	0.468085
ENSMUSG00000022822	0	0	0	0	0	0	0	0	0	0.125	0.125	0.125	0.125	0	0	0.125	0.125	0.125	0.125	0.125	0.125	0.125	0.125	0.125	0.125	0	0	0	0	0	0	0	0	0	0	0	0	0	0	0	0	0	0.125	0.125	0.25	0.375	0.5	0.5	0.5
ENSMUSG00000020358	0	0	0	0	0	0	0	0	0	0.0146199	0.0165692	0.0165692	0.0175439	0.0185185	0.0165692	0.0165692	0.0146199	0.0146199	0.0146199	0.00682261	0.00487329	0.00389864	0.00779727	0.0136452	0.0165692	0.0233918	0.0243665	0.0243665	0.0233918	0.0233918	0.0233918	0.0243665	0.0224172	0.0155945	0.0136452	0.0107212	0.00974659	0.00974659	0.0116959	0.0146199	0.0204678	0.0263158	0.0380117	0.0497076	0.0545809	0.0526316	0.0526316	0.0536062	0.0643275
ENSMUSG00000028646	0	0	0	0	0	0	0	0	0	0	0	0	0	0	0	0	0	0	0	0	0	0	0	0	0	0	0	0	0	0	0	0	0	0	0	0	0	0	0	0	0	0	0.2	0.2	0.2	0.2	0.2	0.2	0.2
ENSMUSG00000036817	0	0	0	0	0	0	0	0	0	0	0	0	0	0	0	0	0	0	0	0	0	0	0	0	0	0	0	0	0	0	0	0.05	0.1	0.15	0.15	0.15	0.15	0.15	0.15	0.15	0.15	0.1	0.05	0	0	0	0.1	0.1	0.1
ENSMUSG00000066568	0	0	0	0	0	0	0	0	0	0	0	0	0	0.0555556	0.0555556	0.0555556	0.0555556	0.0555556	0.0555556	0.0555556	0.0555556	0.0555556	0.0555556	0.0555556	0.0555556	0.0555556	0.0555556	0.0555556	0.0555556	0.0555556	0.0555556	0.0555556	0.0555556	0	0	0	0	0	0	0	0	0	0	0	0	0	0	0	0
ENSMUSG00000030224	0	0	0	0	0	0	0	0	0	0	0	0.0108696	0.0108696	0.0217391	0.0217391	0.0217391	0.0217391	0.0217391	0.0217391	0.0217391	0.0217391	0.0217391	0.0217391	0.0108696	0.0108696	0.0108696	0.0108696	0.0108696	0.0217391	0.0217391	0.0217391	0.0108696	0.0217391	0.0326087	0.0326087	0.0434783	0.0434783	0.0434783	0.0326087	0.0326087	0.0326087	0.0326087	0.0217391	0.0108696	0.0108696	0.0108696	0.0108696	0.0108696	0.0326087
ENSMUSG00000036810	0	0	0	0	0	0	0	0	0	0	0	0	0	0	0.2	0.2	0.2	0.2	0.2	0.2	0.2	0.2	0.2	0.2	0	0	0	0	0	0	0	0	0	0	0	0.6	0.6	0.6	0.6	0.6	0.6	0.6	0.6	0.6	0.6	0	0	0	0
ENSMUSG00000067150	0	0	0	0	0	0	0	0	0	0.125	0.125	0.125	0.125	0.125	0.125	0.125	0.125	0.125	0	0	0	0	0	0	0	0	0	0	0	0	0	0	0	0	0	0	0	0	0	0.125	0.125	0.125	0.125	0.125	0.125	0.125	0.125	0.125	0.125
ENSMUSG00000027478	0	0	0	0	0	0	0	0	0	0.230769	0.230769	0.153846	0.153846	0.153846	0.153846	0.0769231	0	0	0	0	0	0	0	0	0	0	0	0	0	0	0	0	0	0	0	0	0	0	0	0	0	0	0	0	0	0	0	0	0
ENSMUSG00000048039	0	0	0	0	0	0	0	0	0	0.25	0.25	0.25	0.166667	0.166667	0.166667	0.166667	0.166667	0.0833333	0	0	0	0	0.0833333	0.0833333	0.0833333	0.0833333	0.0833333	0.0833333	0.0833333	0.0833333	0.0833333	0.0833333	0	0	0	0	0.0833333	0.0833333	0.0833333	0.0833333	0.0833333	0.0833333	0.25	0.25	0.333333	0.333333	0.25	0.25	0.25
ENSMUSG00000052102	0	0	0	0	0	0	0	0	0	0	0.0294118	0.0294118	0.0294118	0.0294118	0.0294118	0.0294118	0.0294118	0.0294118	0.0294118	0.0294118	0	0.0294118	0.0294118	0.0294118	0.0294118	0.0294118	0.0294118	0.0294118	0.0294118	0.0294118	0.0294118	0	0	0	0	0	0	0.0294118	0.0294118	0.0294118	0.0294118	0.0294118	0.0294118	0.0294118	0.0294118	0.0294118	0.0294118	0	0
ENSMUSG00000019857	0	0	0	0	0	0	0	0	0	0	0	0	0	0	0	0.333333	0.5	0.666667	0.666667	0.666667	0.666667	0.666667	0.666667	0.666667	0.666667	0.333333	0.166667	0.166667	0.166667	0.166667	0.166667	0.166667	0.333333	0.333333	0.333333	0.333333	0.333333	0.166667	0.166667	0.166667	0.166667	0.166667	0	0	0	0	0	0	0
ENSMUSG00000038393	0	0	0	0	0	0	0	0	0	0	0	0	0	0	0	0	0	0	0	0	0	0	0	0	0	0	0	0.0833333	0.0833333	0.0833333	0.0833333	0.0833333	0.0833333	0.0833333	0.0833333	0.0833333	0.0833333	0.0833333	0.0833333	0.0833333	0.0833333	0.0833333	0.0833333	0.0833333	0.0833333	0.0833333	0.0833333	0	0
ENSMUSG00000052446	0	0	0	0	0	0	0	0	0	0	0	0	0	0	0	0.222222	0.222222	0.333333	0.555556	0.555556	0.555556	0.555556	0.555556	0.777778	0.777778	0.555556	0.555556	0.555556	0.777778	0.888889	0.888889	0.888889	0.888889	0.777778	0.777778	0.777778	0.777778	0.666667	0.222222	0.111111	0.111111	0.111111	0.111111	0	0	0	0	0	0
ENSMUSG00000031508	0	0	0	0	0	0	0	0	0	0	0	0	0	0	0	0	0	0	0	0.05	0.05	0.05	0.05	0.05	0.05	0.05	0.05	0.05	0.05	0	0	0	0	0	0	0	0	0	0	0	0	0.05	0.05	0.05	0.05	0.05	0.05	0.05	0.05
ENSMUSG00000063445	0	0	0	0	0	0	0	0	0	0	0	0	0.142857	0.142857	0.285714	0.285714	0.285714	0.285714	0.285714	0.285714	0.285714	0.285714	0.142857	0.142857	0	0	0	0	0	0	0	0	0	0	0	0	0	0	0	0	0	0.142857	0.142857	0.285714	0.428571	0.428571	0.571429	0.714286	0.857143
ENSMUSG00000027715	0	0	0	0	0	0	0	0	0	0.125	0.125	0.104167	0.0833333	0.0833333	0.0833333	0.0833333	0.0833333	0.0625	0.0625	0.0208333	0.0208333	0.0208333	0.0416667	0.0208333	0.0416667	0.0416667	0.0416667	0.0416667	0.0416667	0.0416667	0.0416667	0.0416667	0.0416667	0.0416667	0.0208333	0.0208333	0.0416667	0.0416667	0.0625	0.0625	0.0625	0.0625	0.0416667	0.0416667	0.0416667	0.0416667	0.0208333	0.0208333	0
ENSMUSG00000071302	0	0	0	0	0	0	0	0	0	0	0	0	0	0	0	0	0	0	0	0	0	0	0	0	0	0	0	0	0	0	0	0	0	0	0	0	0	0	0	0	0	0	0	0	0	0	0	0	0
ENSMUSG00000018865	0	0	0	0	0	0	0	0	0	0.142857	0.142857	0.142857	0.142857	0	0	0	0	0	0	0	0	0	0	0	0	0	0	0	0	0	0	0	0	0	0	0	0	0	0	0	0	0	0	0	0	0	0.142857	0.142857	0.142857
ENSMUSG00000038914	0	0	0	0	0	0	0	0	0	0.0833333	0.0833333	0.0833333	0.0833333	0.0833333	0.0833333	0.0833333	0.0833333	0.0833333	0	0	0	0	0	0	0	0	0	0	0.0833333	0.0833333	0.0833333	0.0833333	0.0833333	0.0833333	0.0833333	0.0833333	0.0833333	0.0833333	0	0	0	0	0	0	0	0	0	0	0
ENSMUSG00000032437	0	0	0	0	0	0	0	0	0	0	0.117647	0.176471	0.176471	0.176471	0.176471	0.235294	0.294118	0.294118	0.294118	0.294118	0.235294	0.176471	0.176471	0.176471	0.176471	0.117647	0.0588235	0.117647	0.117647	0.117647	0.0588235	0.176471	0.176471	0.176471	0.176471	0.176471	0.176471	0.117647	0.117647	0.176471	0.176471	0.0588235	0.117647	0.117647	0.117647	0.117647	0.117647	0.117647	0.117647
ENSMUSG00000046591	0	0	0	0	0	0	0	0	0	0	0	0	0	0	0	0	0	0	0	0	0	0	0	0	0	0	0	0	0	0	0	0	0	0	0	0	0	0	0	0	0	0	0	0	0	0	0	0	0
ENSMUSG00000059288	0	0	0	0	0	0	0	0	0	0.0714286	0.0714286	0	0	0	0	0	0	0	0	0	0	0	0	0	0	0	0	0	0	0	0	0	0	0	0	0	0	0	0	0	0	0	0	0	0	0	0	0	0
ENSMUSG00000030654	0	0	0	0	0	0	0	0	0	0.03125	0.03125	0	0	0	0	0	0	0	0	0	0	0	0	0	0	0.0625	0.0625	0.0625	0.0625	0.0625	0.0625	0.0625	0.0625	0.0625	0.0625	0	0	0	0	0	0	0	0	0.03125	0.03125	0.0625	0.125	0.21875	0.25
ENSMUSG00000020453	0	0	0	0	0	0	0	0	0	0	0	0	0	0.0909091	0.0909091	0.0909091	0.0909091	0.0909091	0.0909091	0.0909091	0.0909091	0.0909091	0.0909091	0	0	0	0	0	0	0.0909091	0.0909091	0.0909091	0.0909091	0.0909091	0.0909091	0.0909091	0.0909091	0.0909091	0.0909091	0	0	0	0	0	0	0	0	0	0
ENSMUSG00000029328	0	0	0	0	0	0	0	0	0	0.0625	0.0625	0.0625	0.0625	0.0625	0.0625	0	0	0	0	0	0	0	0	0	0	0	0	0	0	0	0	0	0	0	0	0	0	0	0	0	0	0	0	0	0	0	0	0	0.0625
ENSMUSG00000040234	0	0	0	0	0	0	0	0	0	0.105263	0.105263	0.105263	0.105263	0.0526316	0.0526316	0.105263	0.105263	0.157895	0.105263	0.105263	0.105263	0.105263	0.105263	0.105263	0.105263	0.0526316	0.0526316	0	0	0	0	0	0	0	0	0	0	0	0.0526316	0.105263	0.105263	0.105263	0.105263	0.105263	0.105263	0.105263	0.105263	0.157895	0.105263
ENSMUSG00000037443	0	0	0	0	0	0	0	0	0	0	0	0	0	0	0	0	0	0	0.285714	0.285714	0.285714	0.285714	0.285714	0.285714	0.285714	0.285714	0.285714	0.285714	0	0	0	0	0	0	0	0	0	0	0	0	0	0	0	0	0	0	0	0	0
ENSMUSG00000062797	0	0	0	0	0	0	0	0	0	0.166667	0.166667	0	0	0.166667	0.166667	0.166667	0.166667	0.166667	0.166667	0.166667	0.166667	0.166667	0.166667	0	0	0	0	0	0	0	0	0	0	0	0	0	0	0	0	0	0	0	0	0	0	0	0	0	0
ENSMUSG00000030057	0	0	0	0	0	0	0	0	0	0.238462	0.246154	0.253846	0.276923	0.323077	0.3	0.3	0.261538	0.261538	0.184615	0.161538	0.153846	0.138462	0.123077	0.0846154	0.0846154	0.0615385	0.0769231	0.0846154	0.123077	0.161538	0.169231	0.176923	0.176923	0.169231	0.169231	0.161538	0.153846	0.138462	0.123077	0.0769231	0.0769231	0.0692308	0.0692308	0.0769231	0.123077	0.138462	0.192308	0.238462	0.269231
ENSMUSG00000004446	0	0	0	0	0	0	0	0	0	0	0	0	0	0	0	0	0	0	0	0	0.1	0.1	0.1	0.1	0.1	0.1	0.1	0.1	0.1	0.1	0	0	0	0	0	0	0	0	0	0	0	0	0	0	0	0	0	0	0
ENSMUSG00000033610	0	0	0	0	0	0	0	0	0	0	0	0	0	0	0	0	0	0	0	0	0	0	0.666667	0.666667	0.666667	0.666667	0.666667	0.666667	0.666667	0.666667	0.666667	0.666667	0	0	0	0	0	0	0	0	0	0	0	0	0	0	0	0	0
ENSMUSG00000020173	0	0	0	0	0	0	0	0	0	0	0	0	0	0	0	0	0	0	0	0	0	0	0	0	0	0	0	0	0	0	0	0	0	0	0	0	0	0	0	0	0	0	0	0	0	0	0	0	0.166667
ENSMUSG00000024841	0	0	0	0	0	0	0	0	0	0	0.166667	0.166667	0.166667	0.166667	0.166667	0.166667	0.166667	0.166667	0.166667	0.166667	0	0	0	0	0	0.166667	0.166667	0.166667	0.166667	0.166667	0.166667	0.166667	0.166667	0.166667	0.166667	0.166667	0.166667	0.166667	0.166667	0.333333	0.333333	0.333333	0.333333	0.333333	0.333333	0.166667	0.166667	0.333333	0.5
ENSMUSG00000020330	0	0	0	0	0	0	0	0	0	0.125	0.125	0.125	0.125	0.125	0.125	0	0	0	0	0	0	0	0	0	0	0	0	0	0	0	0	0	0	0	0	0	0	0	0	0	0	0	0	0	0	0	0	0	0
ENSMUSG00000031601	0	0	0	0	0	0	0	0	0	0.0384615	0.0384615	0.0384615	0.0769231	0.0769231	0.0384615	0.0769231	0.115385	0.115385	0.153846	0.230769	0.269231	0.384615	0.346154	0.423077	0.461538	0.461538	0.423077	0.5	0.5	0.461538	0.615385	0.538462	0.615385	0.538462	0.5	0.461538	0.461538	0.384615	0.346154	0.307692	0.153846	0.115385	0.0384615	0.0384615	0.0769231	0.153846	0.153846	0.153846	0.153846
ENSMUSG00000030101	0	0	0	0	0	0	0	0	0	0	0	0	0	0	0	0	0	0	0.05	0.05	0.05	0.05	0.05	0.05	0.05	0.05	0.05	0.05	0	0	0	0	0	0	0	0	0	0	0	0.05	0.1	0.1	0.1	0.1	0.1	0.1	0.1	0.1	0.1
ENSMUSG00000050565	0	0	0	0	0	0	0	0	0	0.166667	0.166667	0.166667	0.166667	0.166667	0.166667	0	0	0	0	0	0	0	0	0	0	0	0	0	0	0	0	0	0	0	0	0	0	0	0	0	0	0	0	0	0	0	0	0	0
ENSMUSG00000024097	0	0	0	0	0	0	0	0	0	0.102564	0.102564	0.153846	0.153846	0.179487	0.205128	0.179487	0.179487	0.179487	0.128205	0.128205	0.128205	0.102564	0.102564	0.0769231	0.0512821	0.025641	0.0512821	0.0512821	0.0512821	0.0512821	0.102564	0.0769231	0.128205	0.307692	0.358974	0.358974	0.333333	0.333333	0.358974	0.384615	0.333333	0.384615	0.435897	0.282051	0.25641	0.307692	0.307692	0.333333	0.358974
ENSMUSG00000012443	0	0	0	0	0	0	0	0	0	0.0909091	0	0	0	0	0	0	0	0	0	0	0	0	0	0.0909091	0.0909091	0.0909091	0.0909091	0.0909091	0.0909091	0.0909091	0.0909091	0.0909091	0.0909091	0	0	0	0	0	0	0	0	0	0	0	0.0909091	0.181818	0.181818	0.181818	0.181818
ENSMUSG00000053113	0	0	0	0	0	0	0	0	0	0	0	0	0	0	0	0	0	0	0	0	0	0	0	0	0	0	0	0	0	0	0	0	0	0	0	0	0	0	0	0	0	0	0	0	0	0	0	0	0
ENSMUSG00000037465	0	0	0	0	0	0	0	0	0	0	0	0	0	0	0	0	0	0	0	0	0	0	0	0	0	0	0	0	0	0	0	0	0	0	0	0	0	0	0	0	0	0	0	0	0	0	0	0	0
ENSMUSG00000020719	0	0	0	0	0	0	0	0	0	0	0	0	0	0	0	0	0	0	0	0	0	0	0	0	0	0	0	0	0	0.00606061	0.00606061	0.0121212	0.0121212	0.0606061	0.0787879	0.0909091	0.0969697	0.0969697	0.0969697	0.0909091	0.0969697	0.0909091	0.0909091	0.0545455	0.0363636	0.0363636	0.0484848	0.0484848	0.0909091
ENSMUSG00000066232	0	0	0	0	0	0	0	0	0	0.392857	0.428571	0.464286	0.5	0.5	0.535714	0.321429	0.392857	0.357143	0.321429	0.357143	0.321429	0.285714	0.214286	0.214286	0.178571	0.178571	0.0714286	0.0714286	0.0357143	0	0	0	0	0	0	0	0.0357143	0.0357143	0.0357143	0.0357143	0.0357143	0.0714286	0.0714286	0.107143	0.107143	0.142857	0.107143	0.107143	0.107143
ENSMUSG00000019989	0	0	0	0	0	0	0	0	0	0	1	1	1	1	1	1	1	1	1	1	0	0	0	0	0	0	0	0	0	0	0	0	0	0	0	0	0	0	0	0	0	0	0	0	0	0	0	0	0
ENSMUSG00000031774	0	0	0	0	0	0	0	0	0	0.142857	0.285714	0.428571	0.428571	0.857143	0.857143	0.857143	1	1	0.857143	0.857143	0.714286	0.571429	0.571429	0.142857	0.142857	0.142857	0	0	0	0.142857	0.142857	0.142857	0.142857	0.142857	0.142857	0.142857	0.142857	0.142857	0.142857	0	0	0	0	0	0	0	0	0	0.142857
ENSMUSG00000001687	0	0	0	0	0	0	0	0	0	0	0	0	0	0	0	0	0	0	0	0	0	0	0	0	0	0	0	0	0	0	0	0	0	0	0	0	0	0	0	0	0	0	0	0	0	0	0	0	0
ENSMUSG00000047139	0	0	0	0	0	0	0	0	0	0	0	0.1	0.1	0.1	0.1	0.1	0.1	0.1	0.1	0.1	0.1	0	0	0	0	0	0	0	0	0	0	0	0	0	0	0	0	0	0	0	0	0.1	0.1	0.1	0.1	0.1	0.1	0.1	0.1
ENSMUSG00000112129	0	0	0	0	0	0	0	0	0	0	0	0	0	0	0	0	0	0	0	0	0	0	0	0	0	0	0	0	0	0	0	0	0	0	0	0	0	0	0	0	0	0	0	0	0	0	0	0	0
ENSMUSG00000029430	0	0	0	0	0	0	0	0	0	0	0	0	0	0	0	0	0	0	0	0	0	0	0	0	0	0	0	0	0	0	0	0	0	0	0	0	0	0	0	0	0	0	0	0	0	0	0	0	0
ENSMUSG00000034317	0	0	0	0	0	0	0	0	0	0.0666667	0.0666667	0.0666667	0.0666667	0.133333	0.133333	0.2	0.2	0.2	0.2	0.266667	0.266667	0.266667	0.4	0.4	0.4	0.333333	0.4	0.333333	0.333333	0.266667	0.266667	0.266667	0.133333	0.0666667	0.0666667	0.0666667	0	0	0	0	0	0	0	0	0	0	0	0	0
ENSMUSG00000021765	0	0	0	0	0	0	0	0	0	0	0	0	0	0	0	0	0	0	0	0	0	0	0	0	0	0	0	0	0	0	0	0	0	0	0	0	0	0	0	0	0	0	0	0	0	0	0	0	0
ENSMUSG00000030095	0	0	0	0	0	0	0	0	0	0.2	0.2	0.2	0.2	0	0	0	0	0	0	0	0	0	0	0	0	0	0	0	0	0	0	0	0	0	0	0	0	0	0	0	0	0	0	0	0	0	0	0	0
ENSMUSG00000004880	0	0	0	0	0	0	0	0	0	0.046875	0.03125	0.046875	0.046875	0.046875	0.015625	0.03125	0.046875	0.046875	0.046875	0.046875	0.046875	0.03125	0.03125	0.03125	0.03125	0.015625	0	0	0	0.015625	0.015625	0.015625	0.015625	0.0625	0.0625	0.078125	0.078125	0.078125	0.078125	0.0625	0.0625	0.078125	0.125	0.078125	0.078125	0.0625	0.0625	0.0625	0.0625
ENSMUSG00000026803	0	0	0	0	0	0	0	0	0	0	0	0	0	0	0	0	0	0	0	0	0	0	0	0	0	0	0	0	0.25	0.25	0.25	0.25	0.25	0.25	0.25	0.25	0.25	0.25	0	0	0	0	0	0	0	0	0	0	0
ENSMUSG00000018666	0	0	0	0	0	0	0	0	0	0.025641	0.025641	0.0512821	0.0512821	0.0512821	0.0512821	0.0512821	0.025641	0.025641	0.025641	0.0512821	0.0512821	0.025641	0.0512821	0.0512821	0.0512821	0.0512821	0.0512821	0.0512821	0.0769231	0.0512821	0.0512821	0.0512821	0.025641	0.025641	0.025641	0.025641	0.025641	0.025641	0	0	0	0	0	0	0	0	0	0	0
ENSMUSG00000017428	0	0	0	0	0	0	0	0	0	0.130435	0.130435	0.130435	0.130435	0.130435	0.0869565	0.0869565	0.0434783	0.0434783	0.0434783	0	0	0	0	0	0	0	0	0	0	0	0	0	0	0	0	0	0	0	0	0	0	0	0	0	0	0	0	0	0
ENSMUSG00000031628	0	0	0	0	0	0	0	0	0	0	0	0	0	0	0	0	0	0	0	0	0	0	0	0	0	0	0.125	0.125	0.125	0.125	0.125	0.125	0.125	0.125	0.125	0.25	0.25	0.375	0.5	0.5	0.5	0.5	0.5	0.5	0.5	0.375	0.25	0.125	0
ENSMUSG00000025223	0	0	0	0	0	0	0	0	0	0	0	0	0	0	0	0	0	0	0	0	0	0	0.0769231	0.0769231	0.0769231	0.0769231	0.0769231	0.0769231	0.0769231	0.0769231	0.0769231	0.0769231	0	0	0	0	0	0	0	0	0	0	0	0	0	0	0.0769231	0.0769231	0.0769231
ENSMUSG00000026473	0	0	0	0	0	0	0	0	0	0	0	0	0	0	0.142857	0.142857	0.142857	0.142857	0.142857	0.142857	0.142857	0.142857	0.142857	0.142857	0	0	0	0	0.142857	0.142857	0.142857	0.142857	0.142857	0.142857	0.142857	0.142857	0.142857	0.142857	0.142857	0.142857	0.142857	0.142857	0.142857	0.285714	0.428571	0.428571	0.428571	0.428571	0.285714
ENSMUSG00000033813	0	0	0	0	0	0	0	0	0	0	0	0	0	0	0	0	0	0	0	0	0	0	0	0	0	0	0	0	0	0	0	0	0	0	0	0	0	0	0	0	0	0	0	0	0	0	0	0	0
ENSMUSG00000022247	0	0	0	0	0	0	0	0	0	0.047619	0.0952381	0.190476	0.190476	0.190476	0.190476	0.142857	0.142857	0.142857	0.190476	0.190476	0.142857	0.047619	0.285714	0.285714	0.285714	0.285714	0.285714	0.285714	0.285714	0.285714	0.333333	0.333333	0.142857	0.142857	0.142857	0.142857	0.142857	0.142857	0.0952381	0.0952381	0.047619	0.047619	0	0.047619	0.0952381	0.142857	0.238095	0.380952	0.47619
ENSMUSG00000031490	0	0	0	0	0	0	0	0	0	0.008	0.008	0.008	0.008	0.012	0.012	0.008	0.008	0.008	0.008	0.008	0.008	0.008	0.012	0.008	0.012	0.02	0.02	0.016	0.016	0.02	0.02	0.02	0.02	0.02	0.016	0.008	0.008	0.008	0.008	0.004	0.008	0.012	0.012	0.016	0.016	0.016	0.016	0.016	0.02
ENSMUSG00000016918	0	0	0	0	0	0	0	0	0	0	0	0	0	0	0	0	0	0	0	0	0	0	0	0	0	0	0	0	0	0	0	0	0	0	0	0	0	0	0	0	0	0	0	0	0	0	0	0	0
ENSMUSG00000030019	0	0	0	0	0	0	0	0	0	0	0	0	0	0	0.0833333	0.0833333	0.0833333	0.0833333	0.0833333	0.0833333	0.0833333	0.0833333	0.0833333	0.0833333	0	0	0	0	0	0	0	0	0	0	0	0	0.0833333	0.0833333	0.0833333	0.0833333	0.0833333	0.0833333	0.166667	0.166667	0.166667	0.166667	0.0833333	0.0833333	0.0833333
ENSMUSG00000030942	0	0	0	0	0	0	0	0	0	0.206897	0.172414	0.172414	0.172414	0.172414	0.137931	0.103448	0.0689655	0.0344828	0.0689655	0.0344828	0.0344828	0.0344828	0.0344828	0.0344828	0.0344828	0.0344828	0.0344828	0.0344828	0	0	0	0	0	0	0	0	0	0.0689655	0.0689655	0.0689655	0.0689655	0.0689655	0.0689655	0.0689655	0.0689655	0.0689655	0.0689655	0	0
ENSMUSG00000031701	0	0	0	0	0	0	0	0	0	0.0144928	0	0	0	0	0	0	0	0	0	0	0	0	0	0	0	0.0144928	0.0289855	0.0434783	0.0434783	0.115942	0.130435	0.15942	0.15942	0.15942	0.15942	0.144928	0.130435	0.115942	0.130435	0.057971	0.0724638	0.0434783	0.0434783	0.0434783	0.0434783	0.0434783	0.0434783	0.057971	0.0434783
ENSMUSG00000024642	0	0	0	0	0	0	0	0	0	0	0	0	0	0	0	0	0	0	0	0	0	0	0	0	0	0	0	0	0.2	0.2	0.2	0.2	0.2	0.2	0.2	0.2	0.2	0.2	0	0	0	0	0	0	0	0	0	0	0
ENSMUSG00000027424	0	0	0	0	0	0	0	0	0	0	0	0	0	0	0.166667	0.166667	0.166667	0.166667	0.166667	0.166667	0.333333	0.333333	0.333333	0.5	0.333333	0.333333	0.333333	0.333333	0.333333	0.333333	0.166667	0.166667	0.166667	0	0	0	0	0	0	0	0	0	0	0	0	0	0	0	0
ENSMUSG00000009013	0	0	0	0	0	0	0	0	0	0	0	0	0	0	0	0	0	0	0	0	0	0	0	0	0	0	0	0	0	0	0	0	0	0	0	0	0	0	0	0	0	0	0	0	0	0	0	0	0
ENSMUSG00000038299	0	0	0	0	0	0	0	0	0	0	0	0	0	0	0	0	0	0	0	0	0	0	0	0	0	0	0	0	0	0	0	0	0	0	0	0	0	0	0	0	0	0	0	0	0	0	0	0	0
ENSMUSG00000044018	0	0	0	0	0	0	0	0	0	0.0833333	0.0833333	0	0	0	0	0	0	0	0	0	0	0	0.0833333	0.0833333	0.0833333	0.0833333	0.0833333	0.0833333	0.0833333	0.0833333	0.0833333	0.0833333	0	0	0.0833333	0.0833333	0.0833333	0.333333	0.333333	0.416667	0.416667	0.416667	0.416667	0.5	0.416667	0.416667	0.5	0.25	0.25
ENSMUSG00000049327	0	0	0	0	0	0	0	0	0	0.157895	0.105263	0.0526316	0.0526316	0.0526316	0.0526316	0.0526316	0.0526316	0	0	0.0526316	0.0526316	0.105263	0.157895	0.157895	0.157895	0.157895	0.157895	0.157895	0.157895	0.105263	0.105263	0.0526316	0	0	0	0	0.0526316	0.0526316	0.0526316	0.0526316	0.0526316	0.105263	0.105263	0.105263	0.157895	0.157895	0.105263	0.105263	0.105263
ENSMUSG00000037824	0	0	0	0	0	0	0	0	0	0	0	0	0	0	0	0	0	0	0	0	0	0	0	0	0	0	0	0	0	0	0	0	0	0	0	0	0	0	0	0	0	0	0	0	0	0	0	0	0
ENSMUSG00000022536	0	0	0	0	0	0	0	0	0	0.142857	0.142857	0.142857	0.0714286	0	0	0.142857	0.142857	0.142857	0.142857	0.142857	0.142857	0.142857	0.142857	0.142857	0.142857	0.0714286	0.0714286	0.0714286	0.0714286	0.0714286	0.0714286	0.214286	0.214286	0.214286	0.214286	0.142857	0.142857	0.142857	0.142857	0.142857	0.142857	0	0	0	0	0	0	0	0
ENSMUSG00000022742	0	0	0	0	0	0	0	0	0	0.0526316	0.0526316	0.0526316	0.0526316	0.0526316	0.0526316	0	0	0	0	0	0	0	0	0	0	0	0	0.0526316	0.0526316	0.0526316	0.0526316	0.0526316	0.0526316	0.0526316	0.0526316	0.0526316	0.0526316	0	0	0	0	0	0	0	0	0	0	0	0
ENSMUSG00000020063	0	0	0	0	0	0	0	0	0	0	0	0	0	0	0	0	0	0.4	0.4	0.4	0.4	0.4	0.4	0.4	0.4	0.6	0.6	0.2	0.2	0.2	0.2	0.2	0.2	0.2	0.2	0	0	0	0	0	0	0	0	0	0	0	0	0	0
ENSMUSG00000007670	0	0	0	0	0	0	0	0	0	0.148148	0.148148	0.037037	0.037037	0.037037	0.037037	0.037037	0.037037	0.0740741	0.037037	0.037037	0.037037	0.037037	0.037037	0.037037	0.037037	0.037037	0.037037	0	0	0	0	0	0	0	0	0	0	0	0	0	0	0	0	0	0	0	0	0	0
ENSMUSG00000068245	0	0	0	0	0	0	0	0	0	0	0	0	0	0	0	0	0	0	0	0	0	0	0	0	0	0	0	0	0	0	0	0	0	0	0	0	0	0	0	0	0	0	0	0	0	0	0	0	0
ENSMUSG00000004996	0	0	0	0	0	0	0	0	0	0.5	0	0	0	0	0	0	0	0	0	0.5	0.5	0.5	0.5	0.5	0.5	0.5	0.5	0.5	1	0.5	0.5	1	1	1	1	1	1	1	0.5	0.5	0.5	0	0	0.5	0.5	0.5	0.5	0.5	0.5
ENSMUSG00000062075	0	0	0	0	0	0	0	0	0	0.037037	0.037037	0.037037	0.037037	0.037037	0.037037	0.037037	0.037037	0.037037	0.037037	0	0	0	0	0	0	0	0	0	0	0	0	0	0	0	0	0	0	0	0	0	0	0	0	0	0	0	0	0	0
ENSMUSG00000041598	0	0	0	0	0	0	0	0	0	0	0	0	0	0	0	0	0	0	0	0	0	0	0	0	0	0	0	0	0	0	0	0	0	0	0	0	0	0	0	0	0	0	0	0	0	0	0	0	0
ENSMUSG00000054115	0	0	0	0	0	0	0	0	0	0.125	0	0	0	0	0	0	0.125	0.125	0.125	0.125	0.125	0.125	0.125	0.125	0.125	0.125	0	0	0	0	0	0	0	0	0	0	0	0	0	0	0	0	0	0	0	0	0	0	0
ENSMUSG00000026917	0	0	0	0	0	0	0	0	0	0	0	0	0	0	0	0	0	0	0	0	0	0	0	0	0.0526316	0.0526316	0.0526316	0.0526316	0.0526316	0.0526316	0.0526316	0.0526316	0.0526316	0.0526316	0	0.105263	0.105263	0.105263	0.105263	0.157895	0.157895	0.157895	0.157895	0.157895	0.157895	0.0526316	0.0526316	0.0526316	0.0526316
ENSMUSG00000026669	0	0	0	0	0	0	0	0	0	0	0	0	0	0	0	0	0	0	0	0	0	0	0	0	0	0	0	0	0	0	0	0	0	0	0	0	0	0	0	0	0	0	0	0	0	0	0	0	0
ENSMUSG00000067919	0	0	0	0	0	0	0	0	0	0	0	0	0	0	0	0	0	0	0	0	0	0	0	0	0	0	0	0	0	0	0	0	0	0	0	0	0	0	0	0	0	0	0	0	0	0	0	0	0
ENSMUSG00000016946	0	0	0	0	0	0	0	0	0	0	0	0	0	0	0	0.0714286	0.0714286	0.0714286	0.0714286	0.0714286	0.0714286	0.0714286	0.0714286	0.0714286	0.0714286	0.0714286	0.214286	0.214286	0.214286	0.214286	0.285714	0.285714	0.285714	0.285714	0.285714	0.285714	0.142857	0.142857	0.142857	0.142857	0.0714286	0.142857	0.142857	0.214286	0.214286	0.142857	0.142857	0.142857	0.142857
ENSMUSG00000029512	0	0	0	0	0	0	0	0	0	0	0	0	0	0	0	0	0	0	0	0	0	0	0	0	0	0	0	0	0	0	0	0	0	0	0	0	0	0	0	0	0	0	0	0	0	0.0909091	0.0909091	0.0909091	0.0909091
ENSMUSG00000020818	0	0	0	0	0	0	0	0	0	0	0	0	0	0	0	0	0	0	0	0	0	0	0	0	0	0	0	0	0	0	0	0	0	0	0	0	0	0	0	0	0	0	0	0	0	0	0	0	0
ENSMUSG00000029387	0	0	0	0	0	0	0	0	0	0	0	0	0	0	0	0	0	0	0	0	0	0	0	0	0	0	0	0.2	0.2	0.2	0.2	0.2	0.2	0.2	0.2	0.2	0.2	0	0	0	0.2	0.2	0.2	0.4	0.8	0.8	0.8	0.8	0.8
ENSMUSG00000026622	0	0	0	0	0	0	0	0	0	0	0	0	0	0	0	0	0	0	0	0	0	0	0	0	0	0	0	0	0	0	0	0	0	0	0	0	0	0	0	0	0	0	0	0	0	0	0	0	0.111111
ENSMUSG00000027547	0	0	0	0	0	0	0	0	0	0	0	0	0	0	0	0	0	0	0	0	0	0	0	0	0	0	0	0	0	0	0	0	0	0	0	0	0	0	0	0	0	0	0	0	0	0	0	0	0
ENSMUSG00000006800	0	0	0	0	0	0	0	0	0	0.0909091	0.0909091	0.0909091	0.0909091	0.0909091	0.0909091	0.0909091	0.0909091	0.0909091	0	0	0.0909091	0.0909091	0.0909091	0.181818	0.181818	0.181818	0.181818	0.181818	0.181818	0.181818	0.0909091	0.0909091	0.0909091	0	0	0	0	0	0	0	0	0.0909091	0.0909091	0.0909091	0.0909091	0.0909091	0.0909091	0.0909091	0.0909091
ENSMUSG00000072082	0	0	0	0	0	0	0	0	0	0	0	0	0	0	0	0	0	0	0	0	0	0	0	0	0	0.0714286	0.0714286	0.0714286	0.0714286	0.0714286	0.0714286	0.0714286	0.0714286	0.0714286	0.0714286	0	0	0	0	0	0.0714286	0.0714286	0.0714286	0.0714286	0.0714286	0.0714286	0.0714286	0.0714286	0.0714286
ENSMUSG00000019297	0	0	0	0	0	0	0	0	0	0	0	0	0	0	0	0	0	0	0	0	0	0	0	0	0	0	0	0	0	0	0	0	0	0	0	0	0	0	0	0	0	0	0	0	0	0	0	0	0
ENSMUSG00000029782	0	0	0	0	0	0	0	0	0	0.0769231	0.0384615	0.153846	0.153846	0.115385	0.115385	0.230769	0.346154	0.384615	0.384615	0.384615	0.384615	0.269231	0.307692	0.307692	0.307692	0.192308	0.0769231	0.0384615	0.0384615	0.0384615	0.0384615	0.0384615	0	0.0769231	0.0769231	0.0769231	0.0769231	0.0769231	0.115385	0.153846	0.192308	0.192308	0.192308	0.153846	0.153846	0.153846	0.153846	0.153846	0.115385
ENSMUSG00000056201	0	0	0	0	0	0	0	0	0	0.0509554	0.0573248	0.0636943	0.0573248	0.0509554	0.0509554	0.0318471	0.0509554	0.0573248	0.0700637	0.0636943	0.0573248	0.044586	0.044586	0.044586	0.044586	0.0382166	0.0191083	0.0127389	0	0	0.00636943	0.044586	0.089172	0.101911	0.11465	0.133758	0.140127	0.140127	0.140127	0.140127	0.133758	0.0955414	0.0509554	0.0382166	0.0254777	0.00636943	0.00636943	0.0127389	0.0127389
ENSMUSG00000023826	0	0	0	0	0	0	0	0	0	0	0	0	0	0	0	0	0	0	0	0	0	0	0	0	0	0	0	0	0	0	0	0	0	0	0	0	0	0	0	0	0	0	0	0	0	0	0	0	0
ENSMUSG00000022241	0	0	0	0	0	0	0	0	0	0.0222222	0.0222222	0.0222222	0	0	0	0	0	0	0	0	0	0	0	0	0	0	0	0	0	0	0	0	0	0	0	0	0	0	0	0	0	0	0	0	0	0	0	0	0
ENSMUSG00000027601	0	0	0	0	0	0	0	0	0	0	0.0714286	0.0714286	0.0714286	0.0714286	0.0714286	0.0714286	0.0714286	0.0714286	0.0714286	0.0714286	0	0	0	0.0714286	0.0714286	0.0714286	0.0714286	0.0714286	0.0714286	0.0714286	0.0714286	0.0714286	0.0714286	0	0	0	0	0	0	0	0	0	0	0	0	0	0.0714286	0.142857	0.142857
ENSMUSG00000116673	0	0	0	0	0	0	0	0	0	0	0	0	0	0	0	0	0	0	0	0	0	0	0	0	0	0	0	0	0	0	0	0	0	0	0	0	0	0	0	0	0	0	0	0	0	0	0	0	0
ENSMUSG00000050953	0	0	0	0	0	0	0	0	0	0.0454545	0.0454545	0.0454545	0.0454545	0.0454545	0.0454545	0.0454545	0.0454545	0.0454545	0.0454545	0.0454545	0.0454545	0.0454545	0.0454545	0	0.136364	0.136364	0.136364	0.227273	0.227273	0.272727	0.272727	0.318182	0.318182	0.363636	0.272727	0.272727	0.272727	0.181818	0.181818	0.136364	0.136364	0.0909091	0.0909091	0.0454545	0	0	0	0	0
ENSMUSG00000040483	0	0	0	0	0	0	0	0	0	0	0	0	0	0	0	0	0	0	0	0	0	0	0	0	0	0	0	0	0	0	0	0	0	0	0	0	0	0	0	0	0	0	0	0	0	0	0	0	0
ENSMUSG00000039842	0	0	0	0	0	0	0	0	0	0.0909091	0.0909091	0.0909091	0.0909091	0.0909091	0.0909091	0.0909091	0.0909091	0.0909091	0	0	0	0	0	0	0	0	0	0	0	0	0	0	0	0	0	0	0	0	0	0	0	0	0	0	0	0	0	0	0
ENSMUSG00000022992	0	0	0	0	0	0	0	0	0	0	0	0	0	0	0	0	0	0	0	0	0	0	0	0	0	0	0	0	0	0	0	0	0	0	0	0	0	0	0	0	0	0	0	0	0	0	0	0	0
ENSMUSG00000058355	0	0	0	0	0	0	0	0	0	0.0606061	0.030303	0.030303	0.030303	0	0	0	0	0.121212	0.121212	0.121212	0.121212	0.121212	0.121212	0.121212	0.121212	0.121212	0.121212	0.151515	0.181818	0.181818	0.181818	0.181818	0.30303	0.30303	0.333333	0.333333	0.333333	0.181818	0.181818	0.181818	0.181818	0.242424	0.181818	0.212121	0.272727	0.393939	0.393939	0.393939	0.363636
ENSMUSG00000053716	0	0	0	0	0	0	0	0	0	0	0	0	0	0	0	0	0	0	0	0	0	0	0	0	0	0	0	0	0	0	0	0	0	0	0	0	0	0	0	0	0	0	0	0	0	0	0	0	0
ENSMUSG00000040731	0	0	0	0	0	0	0	0	0	0.166667	0.166667	0.166667	0.166667	0.166667	0.166667	0.111111	0.111111	0.0555556	0.0555556	0.0555556	0.0555556	0.0555556	0.0555556	0.0277778	0.0277778	0.0277778	0	0	0	0	0	0	0	0.0277778	0.0277778	0.0277778	0.0277778	0.0277778	0.0277778	0.0277778	0.0277778	0.0833333	0.111111	0.0833333	0.0833333	0.138889	0.138889	0.166667	0.166667
ENSMUSG00000028676	0	0	0	0	0	0	0	0	0	0	0	0	0	0	0	0	0.0909091	0.0909091	0.0909091	0.0909091	0.0909091	0.0909091	0.0909091	0.0909091	0.0909091	0.0909091	0	0	0	0	0	0	0	0	0	0	0	0	0	0	0.181818	0.181818	0.181818	0.272727	0.272727	0.272727	0.272727	0.454545	0.545455
ENSMUSG00000115338	0	0	0	0	0	0	0	0	0	0	0	0	0	0	0	0	0	0	0	0	0	0	0	0	0	0	0	0	0	0	0	0	0	0	0	0	0	0	0	0	0	0.142857	0.142857	0.142857	0.142857	0.142857	0.142857	0.142857	0.142857
ENSMUSG00000000168	0	0	0	0	0	0	0	0	0	0.714286	0.714286	0.571429	0.571429	0.428571	0.285714	0	0	0	0	0.142857	0.142857	0.142857	0.142857	0.142857	0.142857	0.428571	0.428571	0.428571	0.571429	0.428571	0.428571	0.428571	0.428571	0.571429	0.571429	0.285714	0.285714	0.285714	0.142857	0.142857	0.142857	0.142857	0.142857	0.142857	0.285714	0.285714	0.285714	0.285714	0.285714
ENSMUSG00000035397	0	0	0	0	0	0	0	0	0	0	0	0	0	0	0	0	0	0	0	0	0	0	0	0	0	0	0	0	0	0	0	0	0	0	0	0	0	0	0	0	0	0	0	0.142857	0.142857	0.142857	0.142857	0.142857	0.142857
ENSMUSG00000050017	0	0	0	0	0	0	0	0	0	0.166667	0.0833333	0.0833333	0.0833333	0.0833333	0.0833333	0.0833333	0.0833333	0.166667	0.166667	0.0833333	0.0833333	0.0833333	0.0833333	0.0833333	0.0833333	0.0833333	0.0833333	0	0	0	0.0833333	0.166667	0.166667	0.166667	0.166667	0.166667	0.166667	0.166667	0.166667	0.166667	0.0833333	0	0	0	0	0	0	0	0.0833333
ENSMUSG00000023940	0	0	0	0	0	0	0	0	0	0	0	0.25	0.25	0.25	0.25	0.25	0.25	0.25	0.25	0.25	0.25	0	0	0.25	0.25	0.25	0.25	0.25	0.25	0.25	0.25	0.25	0.25	0	0	0	0	0.25	0.25	0.5	0.75	0.75	0.75	0.75	0.75	0.75	0.75	0.5	0.5
ENSMUSG00000030894	0	0	0	0	0	0	0	0	0	0.210526	0.210526	0.210526	0.210526	0.210526	0.157895	0.157895	0.0526316	0	0	0	0	0	0	0	0	0	0	0	0.0526316	0.0526316	0.0526316	0.0526316	0.0526316	0.0526316	0.0526316	0.0526316	0.0526316	0.0526316	0	0	0	0	0.0526316	0.0526316	0.0526316	0.0526316	0.105263	0.105263	0.105263
ENSMUSG00000045817	0	0	0	0	0	0	0	0	0	0	0	0	0	0	0	0	0	0	0	0	0	0	0	0	0	0	0	0	0	0	0	0	0	0	0	0	0	0	0	0	0	0	0	0	0	0	0	0	0
ENSMUSG00000027132	0	0	0	0	0	0	0	0	0	0	0	0	0	0	0	0	0	0	0	0	0	0	0	0	0	0	0	0	0.125	0.25	0.25	0.25	0.375	0.375	0.375	0.375	0.375	0.375	0.25	0.125	0.125	0.125	0	0	0	0	0	0	0
ENSMUSG00000023022	0	0	0	0	0	0	0	0	0	0	0	0	0	0	0	0	0	0	0	0	0	0	0	0	0	0	0	0	0	0	0.142857	0.142857	0.214286	0.214286	0.214286	0.214286	0.214286	0.214286	0.214286	0.214286	0.0714286	0.0714286	0	0.0714286	0.0714286	0.0714286	0.0714286	0.0714286	0.0714286
ENSMUSG00000063888	0	0	0	0	0	0	0	0	0	0.0987654	0.0740741	0.0864198	0.0864198	0.0617284	0.0493827	0.0493827	0.0617284	0.0617284	0.0617284	0.0617284	0.0617284	0.0493827	0.037037	0.037037	0.037037	0.0246914	0.0123457	0	0	0	0	0	0	0	0	0	0	0.0123457	0.0123457	0.0246914	0.037037	0.037037	0.037037	0.037037	0.037037	0.0493827	0.0740741	0.0987654	0.160494
ENSMUSG00000021127	0	0	0	0	0	0	0	0	0	0	0	0	0	0	0	0	0	0	0	0	0	0	0	0	0	0.0666667	0.0666667	0.0666667	0.133333	0.133333	0.133333	0.133333	0.133333	0.133333	0.133333	0.0666667	0.0666667	0.133333	0.0666667	0.0666667	0.0666667	0.0666667	0.0666667	0.0666667	0.0666667	0.0666667	0.0666667	0	0
ENSMUSG00000039985	0	0	0	0	0	0	0	0	0	0	0	0	0	0	0	0	0	0	0	0	0	0	0	0	0	0	0	0	0	0	0	0	0	0	0	0	0	0	0	0	0	0	0	0	0	0	0	0	0
ENSMUSG00000059895	0	0	0	0	0	0	0	0	0	0	0	0	0	0	0	0	0	0	0	0	0.047619	0.047619	0.047619	0.047619	0.047619	0.047619	0.047619	0.047619	0.047619	0.047619	0	0	0	0	0	0	0	0	0	0	0	0	0	0	0	0	0	0	0
ENSMUSG00000032113	0	0	0	0	0	0	0	0	0	0	0	0	0	0	0	0	0	0	0	0	0	0	0	0	0	0	0	0	0	0	0	0	0	0	0	0	0	0	0	0	0	0	0	0	0	0	0	0	0
ENSMUSG00000019715	0	0	0	0	0	0	0	0	0	0	0	0	0	0	0	0.166667	0.166667	0.166667	0.166667	0.166667	0.166667	0.166667	0.166667	0.166667	0.166667	0	0	0	0	0	0	0	0	0	0	0	0	0	0	0	0	0	0	0	0	0	0	0	0
ENSMUSG00000003662	0	0	0	0	0	0	0	0	0	0.25	0.25	0.25	0	0	0	0	0	0	0	0	0	0	0	0	0	0	0	0	0	0	0	0	0	0	0	0	0	0	0	0	0	0	0	0	0	0	0.5	0.5	0.5
ENSMUSG00000026439	0	0	0	0	0	0	0	0	0	0.0714286	0.0714286	0.0714286	0.0714286	0.0714286	0.0714286	0.0714286	0.0714286	0.0714286	0	0	0.0714286	0.0714286	0.0714286	0.0714286	0.0714286	0.0714286	0.0714286	0.0714286	0.0714286	0.0714286	0	0	0	0	0.0714286	0.142857	0.142857	0.142857	0.142857	0.142857	0.142857	0.142857	0.142857	0.142857	0.0714286	0	0	0	0
ENSMUSG00000023156	0	0	0	0	0	0	0	0	0	0.142857	0.214286	0.214286	0.214286	0.142857	0.142857	0.142857	0.142857	0.142857	0.142857	0.0714286	0	0	0	0	0	0.142857	0.142857	0.142857	0.142857	0.142857	0.142857	0.142857	0.142857	0.142857	0.142857	0.0714286	0.0714286	0.0714286	0.0714286	0.0714286	0.0714286	0.0714286	0.0714286	0.0714286	0.0714286	0	0	0	0
ENSMUSG00000075232	0	0	0	0	0	0	0	0	0	0	0	0	0	0	0	0	0	0	0	0	0	0	0	0	0	0	0	0	0	0	0	0	0	0	0	0	0	0	0	0	0	0	0	0	0	0	0	0	0
ENSMUSG00000025894	0	0	0	0	0	0	0	0	0	0	0	0	0	0	0	0	0	0.111111	0.111111	0.111111	0.111111	0.111111	0.111111	0.111111	0.111111	0.111111	0.111111	0	0	0	0	0	0	0	0	0	0	0	0	0	0	0	0	0	0	0	0.111111	0.111111	0.111111
ENSMUSG00000054717	0	0	0	0	0	0	0	0	0	0	0	0	0	0	0	0	0	0	0	0	0	0	0	0	0	0	0	0	0	0	0	0	0	0	0	0	0	0	0	0	0	0	0	0	0	0	0	0	0
ENSMUSG00000031935	0	0	0	0	0	0	0	0	0	0.125	0.125	0.125	0.125	0.125	0	0	0	0	0	0	0	0	0	0	0	0	0	0	0	0	0	0	0	0	0	0	0	0	0	0	0	0	0	0	0	0	0	0	0
ENSMUSG00000037296	0	0	0	0	0	0	0	0	0	0	0	0	0	0	0.0769231	0.0769231	0.0769231	0.0769231	0.0769231	0.153846	0.153846	0.153846	0.153846	0.153846	0.0769231	0.0769231	0.0769231	0.0769231	0.0769231	0	0	0	0	0	0	0	0	0	0	0	0	0	0	0	0	0	0	0	0
ENSMUSG00000046818	0	0	0	0	0	0	0	0	0	0	0	0	0	0	0	0	0	0	0	0	0	0	0	0	0.25	0.25	0.25	0.5	0.5	0.5	0.5	0.75	0.75	0.75	0.5	0.5	0.5	0.25	0.25	0.25	0.25	0	0	0	0	0	0	0	0
ENSMUSG00000021710	0	0	0	0	0	0	0	0	0	0	0	0	0	0	0	0	0	0	0	0	0	0	0	0	0	0	0	0	0	0	0	0	0	0	0	0	0	0	0	0	0	0	0.1	0.1	0.1	0.1	0.1	0.1	0.1
ENSMUSG00000040010	0	0	0	0	0	0	0	0	0	0.0666667	0.0444444	0.0444444	0.0444444	0.0222222	0	0	0.0222222	0.0222222	0.0222222	0.0222222	0.0222222	0.0222222	0.0222222	0.0222222	0.0444444	0.0444444	0.0222222	0.0444444	0.0444444	0.0444444	0.0444444	0.0444444	0.0444444	0.0444444	0.0222222	0.0222222	0.0222222	0	0	0	0	0.0222222	0.0222222	0.0222222	0.0222222	0.0222222	0.0444444	0.0444444	0.0666667
ENSMUSG00000031714	0	0	0	0	0	0	0	0	0	0.0285714	0.0285714	0.0285714	0.0571429	0.0571429	0.0857143	0.0857143	0.0571429	0.0571429	0.0571429	0.0571429	0.0571429	0.0571429	0.0285714	0.0285714	0	0.0285714	0.0285714	0.0285714	0.0285714	0.0285714	0.0285714	0.0285714	0.0285714	0.0285714	0.0285714	0	0	0	0.0285714	0.0571429	0.0571429	0.0571429	0.0571429	0.0571429	0.0571429	0.0571429	0.0571429	0.0571429	0.0285714
ENSMUSG00000023147	0	0	0	0	0	0	0	0	0	0	0	0	0	0	0	0	0	0	0	0	0	0	0	0	0	0	0	0	0	0	0	0	0	0	0	0	0.111111	0.111111	0.222222	0.222222	0.222222	0.222222	0.222222	0.222222	0.222222	0.222222	0.222222	0.222222	0.111111
ENSMUSG00000019961	0	0	0	0	0	0	0	0	0	0	0	0	0	0	0	0	0	0	0	0	0	0.0454545	0.0454545	0.0909091	0.0909091	0.136364	0.136364	0.136364	0.136364	0.136364	0.136364	0.0909091	0.0909091	0.0454545	0.0454545	0	0	0	0	0.0454545	0.0454545	0.136364	0.136364	0.136364	0.181818	0.181818	0.181818	0.181818	0.181818
ENSMUSG00000028729	0	0	0	0	0	0	0	0	0	0.6	0.6	0.666667	0.8	0.866667	0.866667	0.8	0.933333	1	0.733333	0.733333	0.733333	0.6	0.533333	0.533333	0.533333	0.533333	0.533333	0.466667	0.466667	0.466667	0.466667	0.4	0.333333	0.333333	0.333333	0.333333	0.2	0.0666667	0.0666667	0.133333	0.133333	0.133333	0.133333	0.266667	0.333333	0.333333	0.333333	0.4	0.4
ENSMUSG00000041712	0	0	0	0	0	0	0	0	0	0	0	0	0	0	0	0	0.0909091	0.0909091	0.0909091	0.0909091	0.0909091	0.0909091	0.0909091	0.0909091	0.0909091	0.0909091	0	0	0	0	0	0	0.0909091	0.0909091	0.0909091	0.0909091	0.0909091	0.0909091	0.0909091	0.0909091	0.0909091	0.0909091	0	0	0	0	0	0	0
ENSMUSG00000071359	0	0	0	0	0	0	0	0	0	0.0384615	0.0769231	0.0769231	0.0769231	0.0769231	0.0769231	0.0769231	0.115385	0.115385	0.0769231	0.0769231	0.0384615	0.0384615	0.0384615	0.0769231	0.0769231	0.0769231	0.0769231	0.0769231	0.0769231	0.0769231	0.115385	0.115385	0.115385	0.115385	0.115385	0.153846	0.115385	0.115385	0.115385	0.153846	0.153846	0.153846	0.153846	0.115385	0.153846	0.115385	0.115385	0.115385	0.115385
ENSMUSG00000024222	0	0	0	0	0	0	0	0	0	0.0357143	0.0357143	0.0714286	0.0714286	0.0714286	0.0357143	0.0357143	0.0357143	0.0357143	0.0357143	0.0357143	0.0357143	0	0	0	0	0	0	0	0	0	0	0	0	0	0	0.0357143	0.0357143	0.0357143	0.0357143	0.0357143	0.0357143	0.0357143	0.0714286	0.0714286	0.0714286	0.0357143	0.0714286	0.0714286	0.0714286
ENSMUSG00000034640	0	0	0	0	0	0	0	0	0	0	0	0	0	0	0	0	0	0	0	0	0	0	0	0	0	0	0	0	0	0	0	0	0	0	0	0	0	0	0	0	0	0	0	0	0	0	0	0	0.2
ENSMUSG00000001707	0	0	0	0	0	0	0	0	0	0	0	0	0	0.0526316	0.0526316	0.0526316	0.0526316	0.0526316	0.0526316	0.0526316	0.0526316	0.0526316	0.0526316	0	0	0	0	0	0	0	0	0	0	0	0	0	0	0	0.0526316	0.0526316	0.105263	0.105263	0.105263	0.105263	0.105263	0.105263	0.105263	0.105263	0.0526316
ENSMUSG00000031226	0	0	0	0	0	0	0	0	0	0.222222	0.222222	0.222222	0.111111	0.111111	0.111111	0.111111	0.111111	0.111111	0	0	0	0	0	0.111111	0.111111	0.111111	0.111111	0.111111	0.111111	0.111111	0.111111	0.111111	0.111111	0	0	0	0	0	0	0	0	0	0	0	0	0.111111	0.111111	0.111111	0.111111
ENSMUSG00000037474	0	0	0	0	0	0	0	0	0	0	0	0	0	0	0	0	0	0	0	0	0.111111	0.111111	0.111111	0.111111	0.111111	0.111111	0.111111	0.111111	0.111111	0.111111	0	0	0	0	0	0	0	0	0	0	0	0	0	0	0	0	0	0	0
ENSMUSG00000027323	0	0	0	0	0	0	0	0	0	0.111111	0	0	0	0	0	0	0	0	0	0	0	0	0	0	0	0	0	0	0	0	0	0	0	0	0	0	0	0	0	0	0	0	0	0.111111	0.111111	0.222222	0.222222	0.222222	0.222222
ENSMUSG00000034518	0	0	0	0	0	0	0	0	0	0	0	0	0	0	0	0	0	0	0	0	0	0	0	0	0	0	0	0.111111	0.111111	0.111111	0.111111	0.111111	0.222222	0.222222	0.222222	0.222222	0.222222	0.111111	0.111111	0.111111	0.111111	0.111111	0	0.333333	0.333333	0.333333	0.333333	0.333333	0.333333
ENSMUSG00000026174	0	0	0	0	0	0	0	0	0	0	0	0	0	0	0	0	0	0	0	0	0	0	0	0	0	0	0	0	0	0	0	0	0	0	0	0	0	0	0	0	0	0	0	0	0	0	0	0	0
ENSMUSG00000031812	0	0	0	0	0	0	0	0	0	0.0909091	0.0909091	0.0909091	0.0909091	0.0909091	0.0681818	0.0681818	0	0	0	0	0	0	0	0	0	0	0	0	0	0	0	0	0	0	0	0	0	0	0	0	0	0	0	0	0	0	0	0	0
ENSMUSG00000026605	0	0	0	0	0	0	0	0	0	0.0344828	0.0344828	0.0344828	0.0344828	0.0344828	0.0344828	0.0344828	0.0344828	0.0344828	0.0344828	0	0	0	0	0	0	0	0	0	0	0	0	0	0.0689655	0.103448	0.103448	0.103448	0.103448	0.103448	0.137931	0.137931	0.137931	0.137931	0.0689655	0.0344828	0.0344828	0.0344828	0.0344828	0.0344828	0
ENSMUSG00000037722	0	0	0	0	0	0	0	0	0	0	0	0	0	0	0	0	0	0	0	0.142857	0.142857	0.142857	0.142857	0.142857	0.142857	0.142857	0.142857	0.142857	0.142857	0	0	0	0	0	0	0	0.142857	0.142857	0.142857	0.142857	0.142857	0.142857	0.142857	0.142857	0.142857	0.285714	0.142857	0.714286	0.714286
ENSMUSG00000067860	0	0	0	0	0	0	0	0	0	0	0	0	0	0	0	0	0	0	0.142857	0.142857	0.142857	0.142857	0.142857	0.142857	0.142857	0.142857	0.142857	0.142857	0	0	0	0	0	0	0	0	0	0	0	0	0	0	0	0	0	0	0	0	0
ENSMUSG00000020149	0	0	0	0	0	0	0	0	0	0.00584795	0.00584795	0.0116959	0.0116959	0.0116959	0.0116959	0.00584795	0.00584795	0.0116959	0.0116959	0.0233918	0.0233918	0.0175439	0.0175439	0.0175439	0.0233918	0.0292398	0.0292398	0.0233918	0.0233918	0.0116959	0.0116959	0.0116959	0.0116959	0.0116959	0.00584795	0	0.00584795	0.00584795	0.00584795	0.00584795	0.00584795	0.00584795	0.00584795	0.00584795	0.00584795	0.00584795	0	0	0
ENSMUSG00000051721	0	0	0	0	0	0	0	0	0	0	0	0	0	0	0	0	0	0	0	0	0	0	0	0	0	0	0	0	0	0	0	0	0	0	0	0	0	0	0	0	0	0	0	0	0	0	0	0	0
ENSMUSG00000040945	0	0	0	0	0	0	0	0	0	0.07	0.06	0.05	0.05	0.06	0.04	0.02	0.01	0.01	0.01	0.05	0.06	0.06	0.06	0.05	0.06	0.09	0.09	0.09	0.09	0.05	0.04	0.05	0.05	0.06	0.05	0.06	0.21	0.25	0.28	0.31	0.31	0.3	0.31	0.3	0.3	0.29	0.14	0.1	0.07
ENSMUSG00000031885	0	0	0	0	0	0	0	0	0	0	0	0	0	0.1	0.1	0.1	0.2	0.2	0.2	0.2	0.2	0.2	0.2	0.1	0.1	0.1	0	0	0	0.1	0.1	0.1	0.15	0.15	0.15	0.15	0.15	0.15	0.15	0.05	0.05	0.05	0	0	0	0	0	0	0
ENSMUSG00000028410	0	0	0	0	0	0	0	0	0	0	0	0	0	0	0	0	0	0	0	0	0	0	0	0	0	0	0	0	0	0	0	0	0	0	0	0	0	0	0	0	0	0	0	0	0	0	0	0.03125	0.03125
ENSMUSG00000036893	0	0	0	0	0	0	0	0	0	0.0666667	0.0666667	0.0666667	0.0666667	0	0	0	0	0	0	0	0	0	0	0	0	0	0	0	0	0	0	0	0	0	0	0	0	0	0	0	0	0	0	0	0	0	0	0	0
ENSMUSG00000005899	0	0	0	0	0	0	0	0	0	0.0625	0.0625	0.0625	0.0625	0.0625	0.0625	0.0625	0	0	0.0625	0.0625	0.0625	0.0625	0.0625	0.0625	0.0625	0.0625	0.0625	0.0625	0	0	0	0	0	0	0	0	0	0	0.0625	0.0625	0.0625	0.0625	0.0625	0.0625	0.0625	0.0625	0.0625	0.0625	0
ENSMUSG00000000001	0	0	0	0	0	0	0	0	0	0	0	0	0	0	0	0	0	0	0.0277778	0.0277778	0.0555556	0.0833333	0.111111	0.111111	0.111111	0.111111	0.111111	0.138889	0.111111	0.111111	0.277778	0.305556	0.305556	0.305556	0.305556	0.305556	0.305556	0.305556	0.305556	0.305556	0.111111	0.0555556	0.0277778	0.0277778	0.0277778	0.0277778	0.0277778	0	0
ENSMUSG00000024949	0	0	0	0	0	0	0	0	0	0	0	0	0	0	0	0	0.025641	0.025641	0.025641	0.0512821	0.0512821	0.0512821	0.0512821	0.0512821	0.0512821	0.0512821	0.025641	0.025641	0.025641	0	0	0	0	0.0512821	0.0512821	0.0512821	0.0512821	0.0769231	0.0769231	0.0769231	0.0769231	0.0769231	0.0769231	0.025641	0.025641	0.025641	0.025641	0	0
ENSMUSG00000066551	0	0	0	0	0	0	0	0	0	0	0	0	0	0	0	0	0	0	0	0	0	0	0	0	0	0	0	0	0	0	0	0	0	0	0	0	0	0	0	0	0	0	0	0	0	0	0	0	0
ENSMUSG00000061838	0	0	0	0	0	0	0	0	0	0.222222	0.222222	0.222222	0.222222	0.222222	0.222222	0.222222	0.333333	0.333333	0.222222	0.333333	0.333333	0.333333	0.333333	0.333333	0.333333	0.333333	0.222222	0.222222	0.222222	0	0	0	0	0	0	0	0	0	0	0	0	0	0	0	0	0	0	0	0
ENSMUSG00000029427	0	0	0	0	0	0	0	0	0	0	0	0	0	0	0	0	0	0	0	0	0	0	0	0	0	0	0	0	0	0	0	0	0	0	0	0	0.0833333	0.0833333	0.0833333	0.0833333	0.0833333	0.0833333	0.0833333	0.0833333	0.0833333	0.0833333	0	0	0
ENSMUSG00000041028	0	0	0	0	0	0	0	0	0	0	0	0	0	0	0	0	0.0625	0.0625	0.0625	0.0625	0.0625	0.0625	0.0625	0.0625	0.0625	0.125	0.0625	0.0625	0.0625	0.0625	0.0625	0.0625	0.0625	0.0625	0.0625	0.0625	0.0625	0.0625	0.0625	0.0625	0.0625	0.0625	0.0625	0.0625	0.125	0.0625	0.5	0.5	0.5625
ENSMUSG00000021215	0	0	0	0	0	0	0	0	0	0.25	0.25	0.25	0.25	0.25	0.25	0.25	0.125	0.125	0.125	0	0	0	0	0	0	0	0.125	0.125	0.25	0.25	0.375	0.375	0.375	0.375	0.5	0.5	0.375	0.375	0.25	0.25	0.125	0.125	0.125	0.125	0	0	0	0	0
ENSMUSG00000029110	0	0	0	0	0	0	0	0	0	0.0447761	0.0447761	0.0447761	0.0597015	0.0597015	0.0597015	0.0746269	0.0746269	0.0447761	0.0298507	0.0298507	0.0298507	0.0298507	0.0149254	0.0149254	0.0149254	0	0.0447761	0.0447761	0.0597015	0.0597015	0.0597015	0.0597015	0.0597015	0.0597015	0.0597015	0.0597015	0.0149254	0.0149254	0	0	0	0	0	0	0	0	0	0	0
ENSMUSG00000033931	0	0	0	0	0	0	0	0	0	0.0769231	0.0769231	0.0769231	0	0	0.0769231	0.0769231	0.0769231	0.153846	0.153846	0.153846	0.153846	0.307692	0.307692	0.307692	0.230769	0.230769	0.230769	0.153846	0.153846	0.153846	0.153846	0	0	0	0	0	0	0	0	0	0	0	0	0	0	0	0	0	0
ENSMUSG00000109336	0	0	0	0	0	0	0	0	0	0	0.0666667	0.0666667	0.0666667	0.133333	0.133333	0.133333	0.133333	0.133333	0.133333	0.133333	0.0666667	0.0666667	0.0666667	0	0	0	0	0	0	0	0	0	0	0	0	0	0	0	0	0	0	0	0	0	0	0	0	0	0
ENSMUSG00000002948	0	0	0	0	0	0	0	0	0	0.0612245	0.0612245	0.0408163	0.0408163	0.0408163	0.0408163	0.0204082	0	0	0	0	0	0	0	0	0	0	0.0204082	0.0204082	0.0204082	0.0204082	0.0204082	0.0204082	0.0204082	0.0204082	0.0204082	0.0204082	0	0	0	0	0	0	0	0	0	0	0	0	0
ENSMUSG00000024317	0	0	0	0	0	0	0	0	0	0.5	0.5	0.75	0.75	1	0.75	0.75	0.75	0.75	0.75	0.75	0.75	0.5	0.5	0.25	0.25	0	0	0	0.25	0.25	0.25	0.25	0.25	0.25	0.25	0.25	0.25	0.25	0	0	0	0	0	0	0	0	0	0	0
ENSMUSG00000027193	0	0	0	0	0	0	0	0	0	0	0	0	0	0.05	0.05	0.05	0.05	0.05	0.05	0.05	0.05	0.05	0.05	0	0	0	0	0	0	0	0	0	0.05	0.05	0.05	0.05	0.05	0.05	0.05	0.05	0.05	0.05	0	0	0	0	0	0	0
ENSMUSG00000041483	0	0	0	0	0	0	0	0	0	0.0434783	0.0869565	0.0869565	0.130435	0.130435	0.130435	0.0869565	0.0869565	0.0869565	0.0869565	0.0869565	0.0869565	0.0869565	0.0434783	0.0434783	0.0434783	0.0434783	0.0434783	0.0434783	0.0434783	0.0434783	0	0	0	0.0434783	0.0434783	0.0434783	0.0434783	0.0434783	0.0434783	0.0869565	0.0869565	0.130435	0.130435	0.0869565	0.130435	0.130435	0.217391	0.26087	0.304348
ENSMUSG00000021116	0	0	0	0	0	0	0	0	0	0.0909091	0.0454545	0.0454545	0.0454545	0	0	0	0	0	0	0	0	0.0454545	0.0454545	0.0909091	0.136364	0.136364	0.136364	0.136364	0.136364	0.136364	0.136364	0.0909091	0.0909091	0.0454545	0	0	0	0	0	0	0	0	0	0	0	0	0	0	0
ENSMUSG00000021326	0	0	0	0	0	0	0	0	0	0.047619	0.047619	0.047619	0.047619	0.0952381	0.0952381	0.0952381	0.142857	0.0952381	0.0952381	0.0952381	0.0952381	0.0952381	0.0952381	0.047619	0.047619	0.047619	0	0	0	0	0.047619	0.047619	0.047619	0.047619	0.047619	0.047619	0.047619	0.047619	0.047619	0.0952381	0.0952381	0.142857	0.380952	0.619048	0.619048	0.619048	0.619048	0.619048	0.666667
ENSMUSG00000028159	0	0	0	0	0	0	0	0	0	0	0	0	0	0.333333	0.333333	0.333333	0.333333	0.333333	0.333333	0.333333	0.333333	0.333333	0.333333	0	0	0	0	0	0	0	0	0	0	0	0	0	0	0	0	0	0	0	0	0	0	0	0	0	0
ENSMUSG00000029814	0	0	0	0	0	0	0	0	0	0	0	0	0	0	0	0	0	0	0	0	0	0	0	0	0	0	0	0	0	0	0	0	0	0	0	0	0	0	0	0	0	0	0	0	0	0	0	0	0
ENSMUSG00000064145	0	0	0	0	0	0	0	0	0	0	0	0	0	0	0	0	0	0	0	0	0	0	0	0	0	0	0	0	0	0	0	0	0	0	0	0	0	0	0	0	0	0	0	0	0.125	0.125	0.125	0.125	0.125
ENSMUSG00000015749	0	0	0	0	0	0	0	0	0	0.04	0	0.04	0.08	0.08	0.08	0.08	0.08	0.08	0.08	0.08	0.08	0.04	0	0	0.08	0.08	0.08	0.08	0.12	0.12	0.12	0.12	0.12	0.16	0.12	0.12	0.12	0.12	0.08	0.08	0.08	0.08	0.08	0.04	0	0	0	0	0
ENSMUSG00000035150	0	0	0	0	0	0	0	0	0	0	0	0	0	0	0	0	0	0	0	0	0	0	0	0	0	0	0	0	0	0	0	0	0	0	0	0	0	0	0	0	0	0	0	0	0	0	0	0	0
ENSMUSG00000029246	0	0	0	0	0	0	0	0	0	0	0	0	0	0	0	0	0	0	0	0.0666667	0.0666667	0.0666667	0.133333	0.2	0.266667	0.266667	0.266667	0.266667	0.333333	0.266667	0.266667	0.266667	0.266667	0.266667	0.2	0.2	0.2	0.2	0.133333	0.133333	0.266667	0.266667	0.2	0.133333	0.133333	0.133333	0.133333	0.133333	0.133333
ENSMUSG00000046722	0	0	0	0	0	0	0	0	0	0	0	0	0.333333	0.333333	0.333333	0.333333	0.333333	0.333333	0.333333	0.333333	0.333333	0.333333	0	0	0	0	0	0	0	0	0	0	0	0	0	0	0.333333	0.333333	0.333333	0.333333	0.666667	0.666667	0.666667	0.666667	0.666667	0.666667	0.333333	0.333333	0.333333
ENSMUSG00000022353	0	0	0	0	0	0	0	0	0	0	0	0	0	0.25	0.25	0.5	0.5	0.5	0.5	0.5	0.5	0.5	0.5	0.25	0.25	0	0	0	0	0	0	0	0	0	0	0	0	0	0	0	0	0	0	0	0	0	0	0	0
ENSMUSG00000069135	0	0	0	0	0	0	0	0	0	0	0	0	0	0	0	0	0	0	0	0.4	0.4	0.4	0.4	0.4	0.4	0.6	0.6	0.6	0.6	0.2	0.2	0.2	0.2	0.2	0.2	0	0	0	0	0	0	0	0	0	0	0	0	0	0
ENSMUSG00000047030	0	0	0	0	0	0	0	0	0	0	0	0	0	0	0	0	0	0	0	0	0	0	0	0	0	0	0	0	0	0	0	0	0	0	0	0	0	0	0	0	0	0	0	0	0	0	0	0	0
ENSMUSG00000029714	0	0	0	0	0	0	0	0	0	0	0.0909091	0.181818	0.181818	0.181818	0.181818	0.181818	0.181818	0.181818	0.181818	0.181818	0.0909091	0	0	0.0909091	0.0909091	0.0909091	0.0909091	0.0909091	0.0909091	0.181818	0.181818	0.181818	0.181818	0.0909091	0.0909091	0.181818	0.181818	0.181818	0.181818	0.0909091	0.0909091	0.0909091	0.0909091	0.0909091	0.0909091	0	0	0	0
ENSMUSG00000004364	0	0	0	0	0	0	0	0	0	0	0.0333333	0.0333333	0.0333333	0.0333333	0.0333333	0.0333333	0.0333333	0.0333333	0.0333333	0.0333333	0.0333333	0.0333333	0.0666667	0.0666667	0.1	0.1	0.1	0.133333	0.133333	0.133333	0.1	0.1	0.0666667	0.0666667	0.0333333	0.0333333	0.0333333	0	0	0.0333333	0.1	0.1	0.1	0.133333	0.133333	0.133333	0.133333	0.133333	0.133333
ENSMUSG00000034560	0	0	0	0	0	0	0	0	0	0	0	0	0	0.142857	0.142857	0.142857	0.142857	0.142857	0.142857	0.142857	0.142857	0.142857	0.142857	0	0	0	0.142857	0.142857	0.142857	0.142857	0.142857	0.142857	0.142857	0.142857	0.142857	0.142857	0.142857	0.142857	0.142857	0.142857	0.142857	0.142857	0.142857	0.142857	0.142857	0.142857	0	0	0
ENSMUSG00000053411	0	0	0	0	0	0	0	0	0	0.5	0.4	0.4	0.4	0.4	0.4	0.4	0.3	0.2	0.1	0	0	0	0	0	0	0	0	0	0	0	0	0	0	0	0	0	0	0	0.1	0.1	0.1	0.1	0.1	0.1	0.1	0.1	0.1	0.1	0.1
ENSMUSG00000060743	0	0	0	0	0	0	0	0	0	0	0	0	0	0	0	0	0	0	0	0	0	0	0	0	0	0	0	0	0	0	0	0	0	0	0	0	0	0	0	0	0	0	0	0	0	0	0	0	0
ENSMUSG00000039509	0	0	0	0	0	0	0	0	0	0.777778	0.666667	0.666667	0.666667	0.666667	0.555556	0.333333	0.222222	0.444444	0.555556	0.333333	0.444444	0.444444	0.444444	0.555556	0.777778	0.777778	0.777778	0.555556	0.555556	0.777778	0.666667	0.666667	1	1	0.777778	0.777778	0.777778	0.777778	0.666667	0.555556	0.555556	0.555556	0.222222	0.444444	0.444444	0.444444	0.444444	0.666667	0.666667
ENSMUSG00000071708	0	0	0	0	0	0	0	0	0	0	0	0	0	0	0	0	0	0	0	0	0	0	0	0	0	0	0	0	0	0	0	0	0	0	0	0	0	0	0	0	0	0	0	0	0	0	0	0	0
ENSMUSG00000051223	0	0	0	0	0	0	0	0	0	0	0	0	0.0416667	0.0416667	0.0416667	0.0416667	0.0416667	0.0416667	0.0416667	0.0833333	0.0833333	0.0833333	0.0416667	0.0416667	0.0416667	0.0833333	0.0833333	0.0833333	0.125	0.0833333	0.0833333	0.0833333	0.0833333	0.0833333	0.0833333	0.0416667	0.0416667	0.0416667	0	0	0.0416667	0.0416667	0.125	0.125	0.125	0.125	0.125	0.125	0.125
ENSMUSG00000027706	0	0	0	0	0	0	0	0	0	0	0	0	0	0	0	0	0	0	0	0.0555556	0.0555556	0.0555556	0.0555556	0.0555556	0.0555556	0.0555556	0.0555556	0.0555556	0.111111	0.0555556	0.0555556	0.0555556	0.0555556	0.0555556	0.0555556	0.0555556	0.0555556	0.0555556	0	0	0	0	0	0	0	0	0.0555556	0.0555556	0.0555556
ENSMUSG00000050917	0	0	0	0	0	0	0	0	0	0	0	0	0	0	0	0	0	0	0	0	0	0	0	0	0	0	0	0	0	0	0	0	0	0	0	0	0	0	0	0	0	0	0	0	0	0	0	0	0
ENSMUSG00000031482	0	0	0	0	0	0	0	0	0	0.0555556	0.0555556	0.0555556	0.0555556	0	0	0	0	0	0	0	0	0	0.111111	0.166667	0.166667	0.166667	0.166667	0.166667	0.166667	0.166667	0.166667	0.166667	0.0555556	0	0.0555556	0.0555556	0.0555556	0.111111	0.111111	0.111111	0.111111	0.111111	0.111111	0.111111	0.0555556	0.0555556	0.0555556	0.0555556	0.111111
ENSMUSG00000024370	0	0	0	0	0	0	0	0	0	0	0	0	0	0	0.0909091	0.0909091	0.0909091	0.0909091	0.0909091	0.0909091	0.0909091	0.0909091	0.0909091	0.0909091	0	0	0	0	0	0	0	0	0	0	0	0	0	0.0909091	0.0909091	0.0909091	0.0909091	0.0909091	0.0909091	0.0909091	0.0909091	0.0909091	0.0909091	0	0
ENSMUSG00000060519	0	0	0	0	0	0	0	0	0	0	0	0	0	0	0	0	0	0	0	0	0	0	0	0	0	0	0	0	0	0	0	0	0	0	0	0	0	0	0	0	0	0	0	0	0	0	0	0	0
ENSMUSG00000079614	0	0	0	0	0	0	0	0	0	0.285714	0.214286	0.214286	0.214286	0.0714286	0.0714286	0.0714286	0	0	0	0	0	0	0	0	0	0	0	0	0	0.142857	0.142857	0.142857	0.142857	0.142857	0.142857	0.142857	0.142857	0.142857	0.142857	0	0	0.0714286	0.0714286	0.142857	0.142857	0.142857	0.142857	0.142857	0.142857
ENSMUSG00000036513	0	0	0	0	0	0	0	0	0	0	0	0	0	0	0	0	0.0322581	0.0322581	0.0322581	0.0322581	0.0322581	0.0322581	0.0645161	0.0645161	0.0645161	0.0645161	0.0322581	0.0322581	0.0322581	0.0322581	0.0322581	0.0322581	0	0	0	0	0	0	0	0	0	0	0	0	0	0	0	0	0
ENSMUSG00000029670	0	0	0	0	0	0	0	0	0	0	0	0	0	0	0	0	0	0	0	0	0	0	0	0	0	0	0	0	0	0	0	0	0	0	0	0	0	0	0	0	0	0	0	0	0.111111	0.111111	0.222222	0.222222	0.333333
ENSMUSG00000043535	0	0	0	0	0	0	0	0	0	0	0	0	0	0	0	0	0	0	0	0	0	0	0	0	0	0	0	0	0	0	0.0526316	0.0526316	0.0526316	0.0526316	0.0526316	0.0526316	0.0526316	0.0526316	0.0526316	0.0526316	0	0	0	0	0	0	0	0	0
ENSMUSG00000038612	0	0	0	0	0	0	0	0	0	0	0	0	0	0	0	0	0	0	0	0	0	0	0	0	0	0.05	0.05	0.1	0.1	0.1	0.1	0.1	0.1	0.1	0.1	0.1	0.1	0.05	0.05	0.05	0.05	0.05	0.05	0.05	0.05	0	0	0.05	0.1
ENSMUSG00000024091	0	0	0	0	0	0	0	0	0	0	0.00694444	0.00694444	0.0138889	0.0138889	0.0138889	0.0138889	0.0138889	0.0277778	0.0347222	0.0347222	0.0277778	0.0277778	0.0277778	0.0416667	0.0694444	0.104167	0.125	0.145833	0.159722	0.166667	0.194444	0.222222	0.236111	0.229167	0.215278	0.1875	0.173611	0.159722	0.145833	0.145833	0.138889	0.118056	0.118056	0.118056	0.104167	0.111111	0.118056	0.111111	0.104167
ENSMUSG00000032096	0	0	0	0	0	0	0	0	0	0.190476	0.190476	0.190476	0.190476	0.238095	0.238095	0.190476	0.0952381	0.142857	0.142857	0.0952381	0.0952381	0.0952381	0.0952381	0.047619	0.047619	0.047619	0.0952381	0.047619	0.047619	0.047619	0.047619	0.047619	0.0952381	0.142857	0.142857	0.142857	0.0952381	0.0952381	0.142857	0.142857	0.142857	0.238095	0.190476	0.142857	0.142857	0.142857	0.142857	0.142857	0.0952381
ENSMUSG00000016921	0	0	0	0	0	0	0	0	0	0.0689655	0.0344828	0.0344828	0.0344828	0.0344828	0	0	0	0	0	0	0.0344828	0.0344828	0.0344828	0.0689655	0.0689655	0.0689655	0.103448	0.103448	0.103448	0.103448	0.137931	0.172414	0.172414	0.137931	0.137931	0.137931	0.103448	0.137931	0.137931	0.137931	0.0689655	0.103448	0.103448	0.103448	0.103448	0.103448	0.103448	0.0689655	0.103448
ENSMUSG00000032468	0	0	0	0	0	0	0	0	0	0	0	0	0	0	0	0	0	0	0	0	0	0.142857	0.142857	0.142857	0.142857	0.142857	0.142857	0.142857	0.142857	0.285714	0.285714	0.142857	0.142857	0.142857	0.142857	0.142857	0.142857	0.142857	0.142857	0	0	0	0	0	0	0	0	0	0
ENSMUSG00000027285	0	0	0	0	0	0	0	0	0	0.1	0.1	0.1	0.1	0.1	0	0	0	0	0	0	0	0	0	0	0	0	0	0	0	0	0	0	0	0.1	0.1	0.1	0.1	0.1	0.1	0.1	0.1	0.1	0.1	0	0	0	0	0	0.1
ENSMUSG00000039449	0	0	0	0	0	0	0	0	0	0	0	0	0.125	0.125	0.125	0.125	0.125	0.125	0.125	0.125	0.125	0.125	0	0	0	0	0	0	0.125	0.125	0.125	0.125	0.125	0.125	0.125	0.125	0.125	0.125	0	0	0	0	0	0	0	0	0	0	0
ENSMUSG00000024423	0	0	0	0	0	0	0	0	0	0	0	0	0	0	0	0	0	0	0	0	0	0	0	0	0	0	0	0	0	0	0	0.0322581	0.0322581	0.0322581	0.0322581	0.0322581	0.0322581	0.0322581	0.0322581	0.0322581	0.0322581	0	0	0	0.0322581	0.0322581	0.0322581	0.0322581	0.0322581
ENSMUSG00000020482	0	0	0	0	0	0	0	0	0	0	0	0	0	0	0	0	0	0	0	0	0	0	0	0	0	0	0	0	0	0	0	0	0	0	0	0	0	0	0	0	0	0	0	0	0	0	0	0	0
ENSMUSG00000024764	0	0	0	0	0	0	0	0	0	0.111111	0.111111	0.111111	0.0555556	0	0	0	0	0	0	0	0	0	0	0	0.0555556	0.0555556	0.0555556	0.0555556	0.0555556	0.0555556	0.0555556	0.0555556	0.0555556	0.0555556	0	0	0	0	0	0	0	0	0	0	0	0	0.111111	0.111111	0.111111
ENSMUSG00000031917	0	0	0	0	0	0	0	0	0	0.133333	0.0666667	0.0666667	0.133333	0.133333	0.133333	0.133333	0.133333	0.0666667	0.0666667	0.0666667	0.133333	0.133333	0.133333	0.133333	0.133333	0.133333	0.133333	0.133333	0.2	0.2	0.133333	0.133333	0.0666667	0.0666667	0.0666667	0.0666667	0.0666667	0.0666667	0.0666667	0.0666667	0.0666667	0.2	0.2	0.266667	0.266667	0.266667	0.266667	0.333333	0.266667
ENSMUSG00000027739	0	0	0	0	0	0	0	0	0	0	0	0	0	0	0	0	0	0	0	0	0	0	0	0	0	0	0	0	0	0	0	0	0	0	0	0	0	0.2	0.2	0.2	0.2	0.2	0.2	0.2	0.2	0.2	0.2	0	0
ENSMUSG00000000561	0	0	0	0	0	0	0	0	0	0.00940439	0.0125392	0.0125392	0.0125392	0.00940439	0.00940439	0.00940439	0.00626959	0.00626959	0.00626959	0.00626959	0.0031348	0.0031348	0.0031348	0.0031348	0.0031348	0.0031348	0.0031348	0.0031348	0.0031348	0	0	0	0	0	0	0	0.00626959	0.0125392	0.0188088	0.0188088	0.0188088	0.0188088	0.0188088	0.0188088	0.0219436	0.0219436	0.0188088	0.0125392	0.00626959
ENSMUSG00000055560	0	0	0	0	0	0	0	0	0	0	0	0	0	0	0	0	0	0	0	0	0	0	0	0	0	0	0	0	0	0	0	0	0	0	0	0	0	0	0.5	0.5	0.5	0.5	0.5	0.5	0.5	0.5	0.5	0.5	0
ENSMUSG00000022797	0	0	0	0	0	0	0	0	0	0.0357143	0.0357143	0.0357143	0.0357143	0.0357143	0.0535714	0.0357143	0.0535714	0.0714286	0.0892857	0.0892857	0.0892857	0.0892857	0.125	0.125	0.107143	0.107143	0.0892857	0.0714286	0.0357143	0.0357143	0.0357143	0.0357143	0	0.0178571	0.0178571	0.0178571	0.0178571	0.0178571	0.0178571	0.0178571	0.0178571	0.0178571	0.0357143	0.0357143	0.0357143	0.0357143	0.0357143	0.0535714	0.0535714
ENSMUSG00000043067	0	0	0	0	0	0	0	0	0	0.0384615	0.0384615	0.0769231	0.0769231	0.0769231	0.0769231	0.0769231	0.0384615	0.0384615	0.0384615	0.0384615	0.0384615	0	0	0	0	0	0	0	0	0	0	0	0	0	0	0	0	0	0	0	0	0	0	0	0	0	0	0	0.0384615
ENSMUSG00000041773	0	0	0	0	0	0	0	0	0	0.0769231	0.0769231	0.0769231	0	0	0	0	0	0	0	0	0	0	0	0	0	0	0	0	0	0	0	0	0	0	0	0	0	0	0	0	0	0	0	0	0	0	0	0	0
ENSMUSG00000038628	0	0	0	0	0	0	0	0	0	0.125	0.125	0.125	0.125	0.125	0.125	0	0	0	0	0	0	0	0	0	0	0	0	0	0	0	0	0.125	0.125	0.25	0.25	0.25	0.25	0.25	0.25	0.25	0.25	0.125	0.25	0.125	0.125	0.125	0.125	0.125	0.125
ENSMUSG00000027104	0	0	0	0	0	0	0	0	0	0	0	0.0909091	0.0909091	0.0909091	0.0909091	0.0909091	0.0909091	0.0909091	0.0909091	0.0909091	0.0909091	0	0.0909091	0.0909091	0.0909091	0.0909091	0.181818	0.181818	0.181818	0.181818	0.181818	0.181818	0.0909091	0.0909091	0.0909091	0.181818	0.0909091	0.0909091	0.0909091	0.0909091	0.0909091	0.0909091	0.0909091	0.0909091	0.0909091	0	0	0	0
ENSMUSG00000022003	0	0	0	0	0	0	0	0	0	0	0	0	0	0	0	0	0	0	0	0	0	0	0	0	0	0	0	0	0	0	0	0	0	0	0	0	0	0	0	0	0	0	0	0	0	0	0	0	0
ENSMUSG00000026276	0	0	0	0	0	0	0	0	0	0	0	0	0	0	0	0	0	0	0.0416667	0.0416667	0.0416667	0.0833333	0.125	0.125	0.125	0.125	0.166667	0.166667	0.125	0.125	0.125	0.0833333	0.0416667	0.0416667	0.0416667	0.0416667	0	0	0	0	0	0	0	0	0	0.0416667	0.0416667	0.0416667	0.0416667
ENSMUSG00000026478	0	0	0	0	0	0	0	0	0	0.102041	0.102041	0.102041	0.102041	0.102041	0.102041	0.0816327	0.0816327	0.0816327	0.0612245	0.0408163	0.0612245	0.0612245	0.0612245	0.0612245	0.0612245	0.0612245	0.0612245	0.0204082	0.0204082	0.0204082	0	0	0	0.0204082	0.0408163	0.0408163	0.0408163	0.0408163	0.0408163	0.0816327	0.0816327	0.102041	0.102041	0.0816327	0.0612245	0.0612245	0.0612245	0.0612245	0.0612245
ENSMUSG00000022099	0	0	0	0	0	0	0	0	0	0	0	0	0	0	0	0	0	0	0	0	0	0	0	0	0	0	0	0	0	0	0	0	0	0	0	0	0	0	0	0	0	0	0	0	0	0	0	0	0
ENSMUSG00000031715	0	0	0	0	0	0	0	0	0	0.121212	0.121212	0.121212	0.121212	0.151515	0.151515	0.181818	0.181818	0.181818	0.181818	0.151515	0.181818	0.181818	0.181818	0.242424	0.272727	0.242424	0.212121	0.212121	0.181818	0.181818	0.151515	0.151515	0.181818	0.0909091	0.0909091	0.0909091	0.121212	0.151515	0.212121	0.181818	0.363636	0.393939	0.363636	0.393939	0.454545	0.727273	0.878788	0.848485	0.787879
ENSMUSG00000021255	0	0	0	0	0	0	0	0	0	0	0	0	0.0714286	0.0714286	0.0714286	0.0714286	0.0714286	0.0714286	0.0714286	0.0714286	0.0714286	0.0714286	0	0	0	0	0	0	0	0	0	0	0	0	0	0	0	0	0	0	0	0	0	0	0	0	0	0	0
ENSMUSG00000024037	0	0	0	0	0	0	0	0	0	0	0	0	0	0	0	0	0	0	0	0	0	0	0	0	0	0	0	0	0	0	0	0	0	0	0	0	0	0	0	0	0	0	0	0	0	0	0	0	0
ENSMUSG00000013662	0	0	0	0	0	0	0	0	0	0	0	0	0	0.166667	0.25	0.416667	0.416667	0.5	0.5	0.5	0.5	0.5	0.5	0.416667	0.416667	0.25	0.25	0.166667	0.166667	0.166667	0.166667	0.166667	0.166667	0.0833333	0	0	0	0	0	0	0	0	0	0	0	0	0	0	0
ENSMUSG00000038384	0	0	0	0	0	0	0	0	0	0	0	0	0	0	0	0	0	0	0	0	0	0	0	0	0	0	0	0	0	0	0	0	0	0	0	0	0	0	0	0	0	0	0	0	0	0	0	0	0
ENSMUSG00000058076	0	0	0	0	0	0	0	0	0	0.0416667	0.0416667	0.0416667	0.0416667	0.0833333	0.0833333	0.0416667	0.0416667	0.0416667	0.0416667	0.0416667	0.0416667	0.0416667	0.0416667	0.0833333	0.125	0.125	0.166667	0.166667	0.166667	0.166667	0.166667	0.166667	0.166667	0.0833333	0.0416667	0.0416667	0	0	0	0	0	0	0	0	0	0	0	0	0
ENSMUSG00000022438	0	0	0	0	0	0	0	0	0	0	0	0	0	0	0	0	0	0	0	0	0	0	0	0	0	0	0	0	0	0	0	0	0	0	0	0	0	0	0	0	0	0	0	0	0	0	0	0	0
ENSMUSG00000070348	0	0	0	0	0	0	0	0	0	0.0625	0.0625	0.0625	0.0625	0.125	0.125	0.125	0.125	0.0625	0.0625	0.0625	0.0625	0.0625	0.0625	0	0	0	0	0	0.0625	0.0625	0.0625	0.0625	0.0625	0.0625	0.0625	0.0625	0.0625	0.0625	0	0	0	0	0	0	0.0625	0.0625	0.0625	0.0625	0.0625
ENSMUSG00000037643	0	0	0	0	0	0	0	0	0	0.0434783	0.0434783	0.0434783	0.0434783	0	0	0	0	0	0	0	0	0	0	0	0.0434783	0.0434783	0.0434783	0.0434783	0.0434783	0.0434783	0.0434783	0.0434783	0.0434783	0.0434783	0	0	0	0	0	0	0	0	0	0	0	0	0	0	0
ENSMUSG00000031485	0	0	0	0	0	0	0	0	0	0.0909091	0.0909091	0.0909091	0.0909091	0.0909091	0.0909091	0.0909091	0.0909091	0.0909091	0	0	0	0	0	0	0.0909091	0.0909091	0.0909091	0.0909091	0.0909091	0.0909091	0.0909091	0.0909091	0.0909091	0.0909091	0	0	0	0	0	0	0	0	0.181818	0.181818	0.272727	0.272727	0.272727	0.272727	0.272727
ENSMUSG00000022462	0	0	0	0	0	0	0	0	0	0.0434783	0.0434783	0.0434783	0.0434783	0.0434783	0	0	0	0	0	0	0	0	0	0	0	0	0	0	0	0	0	0	0	0	0	0	0	0	0.0434783	0.0434783	0.0434783	0.0434783	0.0434783	0.0434783	0.0869565	0.0869565	0.0869565	0.0869565	0.0434783
ENSMUSG00000032563	0	0	0	0	0	0	0	0	0	0	0	0	0	0	0	0	0	0	0	0	0	0	0	0	0	0	0	0	0	0	0	0	0	0	0	0	0	0	0	0	0	0	0	0	0	0	0	0	0
ENSMUSG00000038028	0	0	0	0	0	0	0	0	0	0.153846	0.153846	0.0769231	0.0769231	0.0769231	0.0769231	0	0	0	0	0	0	0	0	0	0	0	0	0	0	0	0	0	0.0769231	0.0769231	0.0769231	0.0769231	0.0769231	0.0769231	0.0769231	0.0769231	0.0769231	0.153846	0.0769231	0.0769231	0.0769231	0.0769231	0.0769231	0.0769231	0.0769231
ENSMUSG00000076431	0	0	0	0	0	0	0	0	0	0	0	0	0	0	0	0	0	0	0	0	0	0	0	0	0	0	0	0	0	0	0	0	0	0	0	0	0	0	0	0	0	0	0	0	0	0	0	0	0
ENSMUSG00000035376	0	0	0	0	0	0	0	0	0	0.3125	0.1875	0.25	0.25	0.375	0.375	0.4375	0.375	0.375	0.3125	0.3125	0.3125	0.3125	0.375	0.25	0.25	0.5	0.5625	0.625	0.8125	0.8125	0.875	1	0.9375	0.9375	0.9375	0.625	0.625	0.6875	0.5	0.5	0.4375	0.25	0.25	0.4375	0.6875	0.6875	0.5625	0.4375	0.5
ENSMUSG00000031730	0	0	0	0	0	0	0	0	0	0	0	0	0	0	0	0	0	0	0	0	0	0	0	0	0	0	0	0	0	0	0	0	0	0	0	0.111111	0.111111	0.111111	0.111111	0.111111	0.111111	0.111111	0.111111	0.111111	0.111111	0	0	0	0
ENSMUSG00000034667	0	0	0	0	0	0	0	0	0	0	0	0	0	0	0	0	0	0	0	0	0	0	0	0	0	0	0.0454545	0.0454545	0.0454545	0.0454545	0.0454545	0.0454545	0.0454545	0.0454545	0.0454545	0.0454545	0	0	0	0	0	0	0	0	0	0.0454545	0.0454545	0.0454545	0.0454545
ENSMUSG00000020572	0	0	0	0	0	0	0	0	0	0.0357143	0.0357143	0.0357143	0.0357143	0.0357143	0.0357143	0.0357143	0.0357143	0.0357143	0	0.0357143	0.0357143	0.0357143	0.0357143	0.0714286	0.107143	0.107143	0.107143	0.107143	0.107143	0.0714286	0.0714286	0.0714286	0.0714286	0.0357143	0	0	0	0	0	0	0	0	0.0357143	0.0357143	0.0357143	0.0357143	0.0357143	0.0357143	0.0357143
ENSMUSG00000034101	0	0	0	0	0	0	0	0	0	0	0	0.05	0.05	0.05	0.05	0.05	0.05	0.05	0.05	0.05	0.05	0	0	0	0	0	0	0.05	0.1	0.1	0.2	0.2	0.2	0.2	0.2	0.2	0.25	0.2	0.15	0.2	0.1	0.1	0.2	0.25	0.3	0.4	0.55	0.6	0.7
ENSMUSG00000054408	0	0	0	0	0	0	0	0	0	0.0769231	0.0769231	0.0769231	0.0817308	0.0817308	0.0673077	0.0528846	0.0336538	0.0384615	0.0288462	0.0288462	0.0288462	0.0288462	0.0240385	0.0192308	0.0288462	0.0480769	0.0528846	0.0480769	0.0673077	0.0817308	0.0817308	0.0865385	0.0865385	0.100962	0.0913462	0.0769231	0.0721154	0.0673077	0.0480769	0.0336538	0.0336538	0.0288462	0.0288462	0.0144231	0.0144231	0.0192308	0.0192308	0.0192308	0.0288462
ENSMUSG00000020422	0	0	0	0	0	0	0	0	0	0.0526316	0.0526316	0.0526316	0.105263	0.105263	0.105263	0.105263	0.105263	0.105263	0.105263	0.105263	0.105263	0.0526316	0	0	0	0	0	0	0	0	0	0	0	0.105263	0.105263	0.105263	0.105263	0.105263	0.105263	0.105263	0.105263	0.105263	0.105263	0	0	0	0.0526316	0.0526316	0.0526316
ENSMUSG00000026869	0	0	0	0	0	0	0	0	0	0.181818	0.181818	0.181818	0.181818	0.0909091	0.181818	0.0909091	0.0909091	0.0909091	0.0909091	0.0909091	0.0909091	0.0909091	0.0909091	0.0909091	0	0	0	0	0.0909091	0.0909091	0.0909091	0.0909091	0.0909091	0.0909091	0.0909091	0.0909091	0.0909091	0.0909091	0	0	0	0	0	0	0	0	0	0	0
ENSMUSG00000034203	0	0	0	0	0	0	0	0	0	0.0434783	0.0434783	0.0434783	0.0434783	0.0434783	0.0434783	0.0434783	0.0434783	0.0434783	0.0434783	0.0434783	0.0434783	0.0434783	0.0434783	0.0434783	0.0434783	0.0434783	0.0434783	0.0434783	0	0	0	0	0	0	0	0	0	0.0434783	0.130435	0.130435	0.217391	0.217391	0.217391	0.26087	0.26087	0.26087	0.26087	0.26087	0.173913
ENSMUSG00000025764	0	0	0	0	0	0	0	0	0	0	0	0	0.0123457	0.0123457	0.0123457	0.0123457	0.0123457	0.0123457	0.0123457	0.0123457	0.0123457	0.0123457	0	0	0	0	0	0	0	0	0.0123457	0.0123457	0.0123457	0.0123457	0.0123457	0.0123457	0.0123457	0.0123457	0.0123457	0.0123457	0	0	0	0	0	0	0.0123457	0.0123457	0.0123457
ENSMUSG00000066149	0	0	0	0	0	0	0	0	0	0	0	0	0	0	0	0	0	0	0	0	0	0	0	0	0	0	0	0	0	0	0	0	0	0	0	0	0	0	0	0.2	0.4	0.8	0.8	1	1	1	1	1	1
ENSMUSG00000026398	0	0	0	0	0	0	0	0	0	0	0	0	0	0	0	0	0	0	0	0	0	0	0	0	0	0	0	0	0	0	0	0	0	0	0	0	0	0.333333	0.333333	0.333333	0.333333	0.333333	0.333333	0.333333	0.333333	0.333333	0.333333	0	0
ENSMUSG00000046062	0	0	0	0	0	0	0	0	0	0	0.025641	0.025641	0.0512821	0.0769231	0.0769231	0.0769231	0.0769231	0.0769231	0.0769231	0.0769231	0.0512821	0.0769231	0.0769231	0.0512821	0.0512821	0.0769231	0.0769231	0.0769231	0.0769231	0.0769231	0.102564	0.0769231	0.0769231	0.102564	0.179487	0.153846	0.153846	0.205128	0.205128	0.205128	0.179487	0.179487	0.179487	0.153846	0.0769231	0.102564	0.128205	0.102564	0.153846
ENSMUSG00000046897	0	0	0	0	0	0	0	0	0	0	0	0	0	0	0	0	0	0	0	0	0	0	0	0	0	0	0	0	0	0	0	0	0	0	0	0	0	0	0	0	0	0	0	0	0	0	0	0	0
ENSMUSG00000024277	0	0	0	0	0	0	0	0	0	0.2	0.2	0.1	0.1	0.1	0.1	0.1	0.1	0.1	0.1	0	0.1	0.1	0.1	0.1	0.1	0.1	0.1	0.1	0.1	0.1	0	0	0	0	0	0	0	0	0	0	0	0	0	0	0	0	0	0	0
ENSMUSG00000029426	0	0	0	0	0	0	0	0	0	0	0	0	0	0	0	0	0	0	0	0	0	0	0	0.125	0.125	0.125	0.125	0.125	0.125	0.125	0.125	0.125	0.125	0	0	0	0	0	0	0	0	0	0	0	0	0	0	0	0
ENSMUSG00000017716	0	0	0	0	0	0	0	0	0	0	0	0	0	0	0	0	0	0	0	0	0	0	0	0	0	0	0	0	0	0	0	0	0	0	0	0	0	0	0	0	0	0	0	0	0	0	0	0	0
ENSMUSG00000001440	0	0	0	0	0	0	0	0	0	0.0348837	0.0348837	0.0348837	0.0348837	0.0348837	0.0465116	0.0465116	0.0348837	0.0232558	0.0581395	0.0930233	0.104651	0.104651	0.116279	0.116279	0.104651	0.116279	0.116279	0.116279	0.104651	0.0581395	0.0465116	0.0465116	0.0465116	0.0465116	0.0465116	0.0581395	0.0581395	0.0581395	0.0348837	0.0348837	0.0348837	0.0348837	0.0232558	0.0232558	0.0465116	0.0232558	0.0232558	0.0232558	0.0348837
ENSMUSG00000030793	0	0	0	0	0	0	0	0	0	0.571429	0.678571	0.892857	1	1	0.892857	0.928571	0.857143	0.892857	0.75	0.535714	0.464286	0.25	0.142857	0.357143	0.464286	0.428571	0.535714	0.5	0.464286	0.464286	0.428571	0.428571	0.428571	0.214286	0.107143	0.107143	0	0.0714286	0.142857	0.214286	0.25	0.25	0.25	0.25	0.25	0.25	0.25	0.178571	0.107143
ENSMUSG00000117310	0	0	0	0	0	0	0	0	0	0	0	0	0	0	0	0	0	0	0	0	0	0	0	0	0	0	0	0	0	0	0	0	0	0	0	0	0	0	0	0	0	0	0	0	0	0	0	0	0
ENSMUSG00000028261	0	0	0	0	0	0	0	0	0	0	0	0	0	0	0	0	0	0	0	0	0	0	0	0	0	0	0	0	0.5	0.5	0.5	0.5	0.5	0.5	0.75	0.75	1	1	0.5	0.5	0.5	0.5	0.5	0.5	0.25	0.25	0	0	0
ENSMUSG00000021484	0	0	0	0	0	0	0	0	0	0.0638298	0.0638298	0.0638298	0.0851064	0.0851064	0.0851064	0.106383	0.106383	0.170213	0.212766	0.212766	0.191489	0.191489	0.191489	0.170213	0.191489	0.170213	0.170213	0.12766	0.0638298	0.0638298	0.12766	0.12766	0.106383	0.106383	0.0851064	0.106383	0.106383	0.0851064	0.0851064	0.0851064	0.0212766	0.0851064	0.234043	0.276596	0.340426	0.340426	0.489362	0.489362	0.489362
ENSMUSG00000031821	0	0	0	0	0	0	0	0	0	0.0263158	0.0263158	0.0263158	0.0263158	0.0263158	0	0	0	0	0	0	0	0	0	0	0	0	0	0	0	0	0	0	0	0	0	0	0	0	0	0	0.0263158	0.0263158	0.0263158	0.0263158	0.0263158	0.0263158	0.0263158	0.0263158	0.0263158
ENSMUSG00000025969	0	0	0	0	0	0	0	0	0	0	0	0	0	0	0	0	0	0	0	0	0	0	0	0	0	0	0	0	0	0	0	0	0	0	0	0	0	0	0	0	0	0	0	1	1	1	1	1	1
ENSMUSG00000040943	0	0	0	0	0	0	0	0	0	0	0	0	0	0	0	0	0	0	0	0	0	0	0	0	0	0	0	0	0	0	0	0	0	0	0	0	0	0	0	0	0	0	0	0	0	0	0	0	0
ENSMUSG00000024726	0	0	0	0	0	0	0	0	0	0	0	0	0	0	0	0	0	0	0	0	0	0	0	0	0	0	0	0	0	0	0	0	0	0	0	0	0	0	0	0	0	0	0	0	0	0	0	0	0
ENSMUSG00000037013	0	0	0	0	0	0	0	0	0	0.2	0.1	0.1	0.2	0.2	0.1	0.1	0.2	0.2	0.2	0.2	0.2	0.2	0.1	0.1	0.1	0.1	0	0	0	0	0	0	0	0	0	0	0	0	0	0	0	0	0	0	0	0	0	0.1	0.2
ENSMUSG00000000078	0	0	0	0	0	0	0	0	0	0	0	0	0	0	0	0	0	0	0	0	0	0	0	0	0	0	0	0	0	0	0	0	0	0	0	0	0	0	0	0	0	0	0	0	0	0	0	0	0
ENSMUSG00000021671	0	0	0	0	0	0	0	0	0	0	0	0	0	0	0	0	0	0	0	0	0	0	0	0	0	0	0	0	0	0	0	0	0	0	0	0	0	0	0	0.2	0.2	0.2	0.2	0.2	0.2	0.2	0.2	0.2	0.2
ENSMUSG00000019731	0	0	0	0	0	0	0	0	0	0	0	0	0	0	0.0114943	0.0114943	0.0114943	0.0229885	0.0344828	0.0344828	0.0344828	0.0344828	0.0344828	0.0344828	0.0229885	0.0229885	0.0229885	0.0114943	0.0344828	0.045977	0.045977	0.045977	0.0574713	0.0574713	0.0689655	0.0689655	0.0689655	0.0689655	0.0344828	0.0229885	0.0229885	0.0229885	0.0114943	0.0114943	0	0	0	0	0
ENSMUSG00000040112	0	0	0	0	0	0	0	0	0	0.1875	0.1875	0.1875	0.1875	0.125	0.0625	0.0625	0.0625	0.0625	0.0625	0.0625	0.0625	0.0625	0.0625	0.0625	0.25	0.3125	0.3125	0.25	0.25	0.25	0.4375	0.625	0.75	1	0.9375	0.875	0.875	0.875	1	1	0.8125	0.6875	0.6875	0.5625	0.4375	0.5	0.5	0.5625	0.4375
ENSMUSG00000033863	0	0	0	0	0	0	0	0	0	0	0	0	0	0	0	0	0	0	0	0	0	0	0	0	0	0	0	0	0	0	0	0	0	0	0	0	0	0	0	0	0	0	0	0	0	0	0	0	0
ENSMUSG00000025001	0	0	0	0	0	0	0	0	0	0.0285714	0.0571429	0.0571429	0.0571429	0.0571429	0.0285714	0.0285714	0.0285714	0.0285714	0.0571429	0.114286	0.0857143	0.114286	0.114286	0.142857	0.142857	0.142857	0.142857	0.142857	0.114286	0.0571429	0.0857143	0.0571429	0.0571429	0.0285714	0.0285714	0.0571429	0.114286	0.114286	0.114286	0.114286	0.0857143	0.0857143	0.0857143	0.0857143	0.0857143	0.0571429	0.0571429	0.0571429	0.0571429
ENSMUSG00000033545	0	0	0	0	0	0	0	0	0	0	0	0	0	0	0	0	0	0	0	0	0	0	0	0	0	0	0	0	0	0	0	0.1	0.1	0.1	0.1	0.1	0.1	0.1	0.1	0.1	0.1	0	0	0	0	0	0	0	0
ENSMUSG00000037331	0	0	0	0	0	0	0	0	0	0.0666667	0.0666667	0.0666667	0.0666667	0.0666667	0.0666667	0.0666667	0.0666667	0	0	0.0666667	0.0666667	0.0666667	0.0666667	0.0666667	0.0666667	0.0666667	0.0666667	0.0666667	0.0666667	0	0	0	0	0	0	0	0	0	0	0	0	0	0	0	0	0	0	0.0666667	0.0666667
ENSMUSG00000039826	0	0	0	0	0	0	0	0	0	0	0	0	0	0	0	0	0	0	0	0	0	0	0	0	0	0	0	0	0	0	0	0	0	0	0	0	0	0	0	0	0	0	0	0	0	0	0	0.125	0.125
ENSMUSG00000092035	0	0	0	0	0	0	0	0	0	0	0	0	0	0	0	0	0	0.111111	0.111111	0.111111	0.111111	0.111111	0.111111	0.111111	0.111111	0.111111	0.111111	0	0	0	0	0	0	0	0	0	0	0	0	0	0	0	0	0	0	0	0	0	0
ENSMUSG00000039542	0	0	0	0	0	0	0	0	0	0	0	0	0	0	0	0.111111	0.111111	0.111111	0.111111	0.111111	0.111111	0.111111	0.111111	0.111111	0.111111	0	0	0	0	0	0	0	0	0	0	0	0	0	0	0	0	0	0	0	0	0	0	0	0
ENSMUSG00000019942	0	0	0	0	0	0	0	0	0	0	0	0	0	0	0	0	0	0	0	0	0	0	0.0625	0.0625	0.0625	0.0625	0.0625	0.0625	0.0625	0.0625	0.0625	0.0625	0	0	0	0	0	0	0	0	0	0	0	0	0	0	0	0	0
ENSMUSG00000021395	0	0	0	0	0	0	0	0	0	0	0	0	0	0	0	0	0	0	0	0	0	0	0	0	0	0.0666667	0.0666667	0.0666667	0.0666667	0.0666667	0.0666667	0.0666667	0.0666667	0.0666667	0.0666667	0	0	0	0	0	0	0	0	0	0	0	0.133333	0.133333	0.133333
[truncated: 974 more columns]

## Sheet: Fig 4a LIN28A iLIF
# Table includes the smoothed (windows = 10) min-max normalised iCLIP signal for each nucleotide in 3'UTR of the DOWN regulated transcripts (n=1123) for LIN28A - WT in 2iL treated mESC together with their respective terminal poly A signal position.
	0	1	2	3	4	5	6	7	8	9	10	11	12	13	14	15	16	17	18	19	20	21	22	23	24	25	26	27	28	29	30	31	32	33	34	35	36	37	38	39	40	41	42	43	44	45	46	47	48
ENSMUSG00000011267	0	0	0	0	0	0	0	0	0	0	0.5	0.5	0.5	0.5	0.5	0.5	1	1	1	1	0.5	0.5	0.5	0.5	0.5	0.5	0	0	0	0.5	0.5	0.5	0.5	0.5	0.5	0.5	0.5	0.5	0.5	0	0	0	0	0	0	0	0	0	0
ENSMUSG00000006058	0	0	0	0	0	0	0	0	0	0.5	0.5	1	1	1	1	0.75	0.75	0.75	0.5	0.5	0.5	0	0	0	0	0.25	0.25	0.25	0.25	0.25	0.25	0.25	0.25	0.5	0.5	0.25	0.25	0.25	0.25	0.25	0.25	0.25	0.25	0	0	0	0	0	0
ENSMUSG00000071528	0	0	0	0	0	0	0	0	0	1	1	1	0.666667	0.583333	0.416667	0.583333	0.5	0.416667	0.5	0.583333	0.666667	0.583333	0.583333	0.583333	0.5	0.333333	0.333333	0.333333	0.166667	0.0833333	0.0833333	0.0833333	0.0833333	0.0833333	0.0833333	0.0833333	0.0833333	0.0833333	0.0833333	0.0833333	0	0	0	0	0	0	0	0	0
ENSMUSG00000027752	0	0	0	0	0	0	0	0	0	0.272727	0.272727	0.272727	0.272727	0.181818	0.181818	0.181818	0.181818	0.0909091	0	0.0909091	0.181818	0.181818	0.363636	0.363636	0.545455	0.545455	0.545455	0.545455	0.545455	0.454545	0.363636	0.363636	0.181818	0.181818	0	0	0	0.0909091	0.636364	0.727273	0.727273	0.727273	0.909091	0.909091	0.909091	0.909091	1	0.909091	0.363636
ENSMUSG00000040269	0	0	0	0	0	0	0	0	0	0.714286	0.857143	0.571429	0.571429	0.571429	0.571429	0.428571	0.285714	0.285714	0.285714	0.285714	0.428571	0.857143	0.857143	0.857143	0.857143	0.857143	0.857143	0.857143	1	1	0.714286	0.285714	0.285714	0.285714	0.285714	0.285714	0.285714	0.285714	0.142857	0	0	0	0	0	0	0	0	0.142857	0.142857
ENSMUSG00000003923	0	0	0	0	0	0	0	0	0	1	0.962963	0.944444	0.87037	0.796296	0.37037	0.37037	0.37037	0.314815	0.296296	0.259259	0.0925926	0.0925926	0.12963	0.12963	0.12963	0.111111	0.0925926	0.0740741	0.111111	0.0925926	0.0925926	0.0740741	0.037037	0.0555556	0.0555556	0.0925926	0.12963	0.12963	0.0925926	0.0925926	0.0925926	0.0925926	0.0925926	0.0740741	0.111111	0.0925926	0.0555556	0.0740741	0.111111
ENSMUSG00000030672	0	0	0	0	0	0	0	0	0	0	0	0	0	0	0	0	0	0	0	0.5	0.5	0.5	0.5	0.5	0.5	0.5	0.5	0.5	0.5	0.5	0.5	0.5	0.5	0.5	0.5	0.5	0.5	0.5	1	0.5	0.5	0.5	0.5	0.5	1	1	1	1	0.5
ENSMUSG00000022913	0	0	0	0	0	0	0	0	0	0.387387	0.369369	0.342342	0.36036	0.36036	0.342342	0.306306	0.189189	0.171171	0.144144	0.153153	0.207207	0.189189	0.171171	0.153153	0.144144	0.135135	0.135135	0.162162	0.162162	0.207207	0.189189	0.225225	0.216216	0.216216	0.216216	0.216216	0.207207	0.162162	0.144144	0.126126	0.108108	0.0900901	0.144144	0.153153	0.153153	0.153153	0.153153	0.189189	0.216216
ENSMUSG00000101892	0	0	0	0	0	0	0	0	0	0.444444	0.666667	0.666667	0.666667	0.666667	0.666667	0.666667	0.444444	0.444444	0.555556	0.333333	0.222222	0.222222	0.222222	0.222222	0.222222	0.222222	0.333333	0.333333	0.333333	0.333333	0.222222	0.333333	0.444444	0.444444	0.666667	0.777778	0.888889	1	0.888889	0.888889	0.888889	0.777778	0.666667	0.777778	0.555556	0.444444	0.222222	0.111111	0.111111
ENSMUSG00000026427	0	0	0	0	0	0	0	0	0	0.166667	0.166667	0.333333	0.5	0.666667	0.888889	0.888889	0.888889	1	0.888889	0.888889	0.888889	0.722222	0.555556	0.388889	0.166667	0.111111	0.111111	0	0.0555556	0.0555556	0.0555556	0.0555556	0.0555556	0.0555556	0.0555556	0.0555556	0.0555556	0.0555556	0	0	0.0555556	0.0555556	0.0555556	0.0555556	0.111111	0.111111	0.111111	0.111111	0.111111
ENSMUSG00000036023	0	0	0	0	0	0	0	0	0	0.857143	1	1	0.857143	0.857143	0.857143	0.714286	0.714286	0.571429	0.285714	0.285714	0.142857	0.142857	0.142857	0.142857	0.142857	0.142857	0.142857	0.142857	0.142857	0	0	0	0	0.142857	0.142857	0.142857	0.285714	0.285714	0.285714	0.285714	0.285714	0.285714	0.285714	0.285714	0.285714	0.285714	0.142857	0.142857	0.142857
ENSMUSG00000041438	0	0	0	0	0	0	0	0	0	0.25	0.3125	0.3125	0.3125	0.25	0.375	0.4375	0.5625	0.5625	0.5625	0.5625	0.5625	0.5625	0.5625	0.5	0.375	0.3125	0.4375	0.5625	0.625	0.6875	0.6875	0.6875	0.75	0.6875	0.6875	0.875	0.6875	0.625	0.625	0.625	0.625	0.8125	0.875	0.9375	1	0.8125	0.8125	0.875	0.8125
ENSMUSG00000024078	0	0	0	0	0	0	0	0	0	0.333333	0.333333	0.333333	0.333333	0.333333	0.222222	0.222222	0.111111	0.111111	0	0	0	0	0	0.111111	0.111111	0.111111	0.222222	0.333333	0.333333	0.333333	0.333333	0.333333	0.333333	0.222222	0.222222	0.222222	0.222222	0.222222	0.222222	0.555556	0.666667	0.888889	0.888889	0.888889	0.888889	1	0.888889	0.777778	0.777778
ENSMUSG00000001604	0	0	0	0	0	0	0	0	0	0.210526	0.210526	0.105263	0.105263	0.105263	0.105263	0.105263	0.105263	0.0526316	0.0526316	0	0	0	0.0526316	0.105263	0.105263	0.105263	0.210526	0.210526	0.210526	0.263158	0.894737	1	0.947368	0.894737	0.894737	0.894737	0.789474	0.789474	0.789474	0.736842	0.105263	0	0	0.0526316	0.0526316	0.0526316	0.0526316	0.0526316	0.0526316
ENSMUSG00000038279	0	0	0	0	0	0	0	0	0	0.230769	0.153846	0.153846	0.115385	0.115385	0.115385	0.115385	0.192308	0.153846	0.153846	0.230769	0.230769	0.384615	0.346154	0.384615	0.384615	0.384615	0.346154	0.346154	0.384615	0.307692	0.307692	0.153846	0.153846	0.115385	0.115385	0.115385	0.0769231	0.0384615	0	0	0.269231	0.461538	0.653846	0.846154	0.961538	0.961538	1	1	1
ENSMUSG00000026095	0	0	0	0	0	0	0	0	0	0.571429	0.285714	0.285714	0.285714	0.571429	0.571429	0.571429	0.571429	0.428571	0.285714	0.571429	0.571429	0.571429	0.714286	0.428571	0.428571	0.428571	0.428571	0.428571	0.428571	0.142857	0.142857	0.142857	0	0	0	0	0.142857	0.428571	0.428571	0.571429	0.714286	0.714286	0.857143	0.857143	1	1	0.857143	0.571429	0.571429
ENSMUSG00000005681	0	0	0	0	0	0	0	0	0	1	1	1	1	1	0.5	0.5	0.25	0.25	0.5	0.5	0.25	0.5	0.5	0.5	0.75	0.75	0.75	0.75	0.75	0.75	0.75	0.5	0.5	0.5	0.25	0.25	0.25	0.5	0.25	0.5	0.5	0.5	0.5	0.5	0.5	0.5	0.5	0.25	0.25
ENSMUSG00000022194	0	0	0	0	0	0	0	0	0	0.298851	0.356322	0.37931	0.45977	0.655172	0.678161	0.758621	0.747126	0.701149	0.689655	0.678161	0.62069	0.586207	0.494253	0.298851	0.218391	0.149425	0.126437	0.126437	0.126437	0.114943	0.126437	0.126437	0.16092	0.16092	0.183908	0.252874	0.356322	0.367816	0.37931	0.37931	0.367816	0.390805	0.37931	0.413793	0.413793	0.333333	0.287356	0.252874	0.218391
ENSMUSG00000046865	0	0	0	0	0	0	0	0	0	0	0	0	0	0	0	0	0	0	0	0	0	0	0	0	0	0	0	0	0.333333	0.333333	0.333333	0.5	0.5	0.5	0.5	0.666667	0.666667	0.666667	0.5	1	1	0.833333	0.833333	0.833333	0.833333	0.666667	0.666667	0.666667	0.5
ENSMUSG00000020857	0	0	0	0	0	0	0	0	0	1	1	0.875	0.708333	0.666667	0.541667	0.458333	0.458333	0.375	0.333333	0.25	0.0833333	0.0833333	0	0	0	0	0	0	0	0	0	0	0	0	0	0	0	0	0	0	0	0	0	0	0	0	0	0	0
ENSMUSG00000024056	0	0	0	0	0	0	0	0	0	0.1	0.2	0.1	0.1	0.1	0.1	0.1	0.2	0.2	0.3	0.3	0.2	0.2	0.2	0.2	0.2	0.2	0.1	0.1	0	0.2	0.2	0.2	0.2	0.2	0.2	0.2	0.4	0.7	0.8	0.8	0.9	0.9	1	1	1	1	0.8	0.5	0.5
ENSMUSG00000042659	0	0	0	0	0	0	0	0	0	1	1	1	1	1	1	1	0	0	0	0	0	0	0	0	0	0	0	0	0	0	0	0	0	0	0	0	0	0	0	0	0	0	0	0	0	0	0	0	0
ENSMUSG00000042354	0	0	0	0	0	0	0	0	0	0.277778	0.222222	0.222222	0.166667	0.277778	0.277778	0.333333	0.388889	0.333333	0.333333	0.333333	0.277778	0.277778	0.277778	0.222222	0.277778	0.277778	0.222222	0.277778	0.277778	0.277778	0.277778	0.222222	0.222222	0.166667	0.111111	0.111111	0.222222	0.222222	0.222222	0.277778	0.333333	0.333333	0.388889	0.388889	0.5	0.444444	0.5	0.444444	0.5
ENSMUSG00000022322	0	0	0	0	0	0	0	0	0	0.375	0.125	0.375	0.375	0.5	0.75	0.75	0.75	0.625	0.75	0.75	0.75	0.5	0.5	0.375	0.125	0.125	0.125	0.125	0	0.25	0.25	0.25	0.25	0.375	0.375	0.375	0.5	0.5	0.5	0.25	0.25	0.25	0.25	0.125	0.125	0.125	0	0.25	0.5
ENSMUSG00000027379	0	0	0	0	0	0	0	0	0	0.285714	0.285714	0.285714	0.285714	0.285714	0.285714	0.428571	0.428571	0.428571	0.428571	0.285714	0.142857	0.142857	0.142857	0.285714	0.428571	0.285714	0.285714	0.428571	0.571429	0.714286	0.714286	0.714286	0.714286	0.571429	0.428571	0.428571	0.428571	0.285714	0.142857	0	0.142857	0.428571	0.428571	0.571429	0.571429	0.571429	0.714286	0.714286	1
ENSMUSG00000024422	0	0	0	0	0	0	0	0	0	0.454545	0.454545	0.454545	0.454545	0.454545	0.363636	0.454545	0.454545	0.363636	0.272727	0.363636	0.272727	0.454545	0.818182	0.909091	0.909091	1	0.909091	1	1	0.909091	1	0.818182	0.727273	0.727273	0.909091	0.727273	0.909091	0.909091	1	1	1	1	0.727273	0.727273	0.545455	0.545455	0.454545	0.454545	0.454545
ENSMUSG00000029993	0	0	0	0	0	0	0	0	0	0.692308	0.692308	0.692308	0.615385	0.692308	0.769231	1	1	0.769231	0.769231	0.769231	0.769231	0.769231	0.692308	0.538462	0.461538	0.0769231	0	0	0	0	0	0.230769	0.230769	0.230769	0.230769	0.230769	0.230769	0.230769	0.384615	0.384615	0.461538	0.230769	0.307692	0.307692	0.461538	0.538462	0.615385	0.615385	0.461538
ENSMUSG00000010154	0	0	0	0	0	0	0	0	0	0.5	0.5	0.5	0.5	0.5	0.5	0.5	0.5	0.5	0	0	0	0	0	0.5	0.5	0.5	1	1	1	1	1	1	1	0.5	0.5	0.5	0	0	0	0	0	0	0	0	0	0	0	0	0
ENSMUSG00000000028	0	0	0	0	0	0	0	0	0	0.5	0.5	0.5	0.4	0.2	0	0	0.1	0.1	0.1	0.1	0.1	0.1	0.1	0.2	0.2	0.2	0.1	0.1	0.2	0.3	0.3	0.3	0.3	0.3	0.4	0.6	0.6	0.7	0.6	0.8	0.8	0.9	0.9	0.9	1	0.8	0.8	0.7	0.7
ENSMUSG00000025785	0	0	0	0	0	0	0	0	0	1	0.9	0.8	0.5	0.4	0.2	0.1	0.1	0.1	0	0.2	0.2	0.2	0.2	0.3	0.3	0.3	0.3	0.3	0.3	0.1	0.1	0.2	0.2	0.2	0.4	0.6	0.6	0.6	0.6	0.7	0.7	0.6	0.6	0.5	0.3	0.1	0.1	0.1	0.2
ENSMUSG00000054428	0	0	0	0	0	0	0	0	0	0.1	0.118182	0.118182	0.118182	0.1	0.0909091	0.0727273	0.0727273	0.0727273	0.0727273	0.0636364	0.0454545	0.0454545	0.0454545	0.0454545	0.0727273	0.0818182	0.0818182	0.0909091	0.1	0.1	0.1	0.0727273	0.0727273	0.0636364	0.0545455	0.0454545	0.0636364	0.0727273	0.0909091	0.163636	0.218182	0.218182	0.218182	0.254545	0.309091	0.318182	0.409091	0.4	0.381818
ENSMUSG00000055839	0	0	0	0	0	0	0	0	0	0.285714	0.285714	0.285714	0.285714	0.285714	0.428571	0.428571	0.428571	0.5	0.5	0.5	0.785714	0.785714	0.785714	1	0.785714	0.857143	0.928571	0.785714	0.857143	1	0.714286	0.714286	0.857143	0.642857	0.642857	0.642857	0.714286	0.714286	0.571429	0.428571	0.357143	0.357143	0.214286	0.214286	0.214286	0.142857	0	0.0714286	0.428571
ENSMUSG00000022204	0	0	0	0	0	0	0	0	0	1	0.941176	0.911765	0.411765	0.382353	0.382353	0.235294	0.264706	0.176471	0.205882	0.294118	0.323529	0.411765	0.558824	0.617647	0.617647	0.647059	0.676471	0.676471	0.647059	0.588235	0.617647	0.529412	0.411765	0.352941	0.352941	0.323529	0.235294	0.235294	0.235294	0.205882	0.147059	0.147059	0.117647	0.0882353	0.0294118	0.0294118	0.0294118	0.0294118	0.0294118
ENSMUSG00000051811	0	0	0	0	0	0	0	0	0	0.25	0.25	0.25	0.25	0.125	0.125	0.125	0.25	0.25	0.25	0.125	0.125	0.125	0.125	0.125	0.125	0.25	0.125	0.125	0.125	0.125	0.125	0.25	0.25	0.25	0.25	0.25	0.25	0.25	0.25	0.375	0.5	0.375	0.5	0.5	0.5	0.375	0.375	0.375	0.375
ENSMUSG00000091490	0	0	0	0	0	0	0	0	0	0.285714	0.52381	0.571429	0.52381	0.619048	0.571429	0.571429	0.571429	0.571429	0.52381	0.619048	0.428571	0.333333	0.571429	0.428571	0.47619	0.52381	0.52381	0.52381	0.52381	0.47619	0.428571	0.47619	0.238095	0.238095	0.190476	0.238095	0.238095	0.238095	0.238095	0.190476	0.238095	0.190476	0.190476	0.190476	0.190476	0.0952381	0.190476	0.809524	0.952381
ENSMUSG00000056629	0	0	0	0	0	0	0	0	0	0.15	0.1	0.1	0.1	0.1	0.15	0.2	0.25	0.3	0.45	0.45	0.5	0.7	0.75	1	0.95	0.9	0.85	0.8	0.65	0.55	0.5	0.3	0.65	0.5	0.65	0.65	0.65	0.65	0.65	0.75	0.9	0.95	0.7	0.6	0.5	0.5	0.55	0.55	0.65
ENSMUSG00000030647	0	0	0	0	0	0	0	0	0	0.137681	0.15942	0.166667	0.166667	0.173913	0.166667	0.152174	0.15942	0.15942	0.137681	0.115942	0.181159	0.181159	0.195652	0.210145	0.217391	0.246377	0.318841	0.333333	0.449275	0.478261	0.434783	0.427536	0.413043	0.413043	0.42029	0.405797	0.326087	0.405797	0.311594	0.282609	0.246377	0.26087	0.289855	0.282609	0.268116	0.246377	0.23913	0.144928	0.144928
ENSMUSG00000031765	0	0	0	0	0	0	0	0	0	0.810526	0.757895	0.694737	0.668421	0.594737	0.484211	0.442105	0.373684	0.331579	0.284211	0.268421	0.252632	0.247368	0.194737	0.226316	0.236842	0.236842	0.215789	0.194737	0.221053	0.247368	0.252632	0.247368	0.305263	0.347368	0.394737	0.405263	0.605263	0.736842	0.957895	0.989474	0.984211	1	0.989474	0.942105	0.926316	0.910526	0.721053	0.578947	0.373684
ENSMUSG00000033752	0	0	0	0	0	0	0	0	0	1	1	1	1	0.666667	0	0	0	0.333333	0.333333	0.333333	0.333333	0.333333	0.333333	0.333333	0.333333	0.666667	0.666667	0.333333	0.333333	0.333333	0.333333	0.333333	0.333333	0.333333	0.333333	0	0	0	0	0.333333	0.333333	0.333333	0.333333	0.333333	0.333333	0.333333	0.333333	0.333333	0.333333
ENSMUSG00000032892	0	0	0	0	0	0	0	0	0	0	0	0	0	0	0	0	0	0	0	0	0	0	0	0	0	0	0	0	0	0	0	0	0	0	0	0	0	0	0	0	0	0	0	0	0	0	0	0	0
ENSMUSG00000022111	0	0	0	0	0	0	0	0	0	0	0	0	0	0	0	0	0	0	0	0	0	0	0	0	0	0	0	0	0	0	0	0	0	0	0.25	0.25	0.25	0.25	0.25	0.25	0.25	0.25	0.25	0.25	0	0	0.5	0.5	0.5
ENSMUSG00000026750	0	0	0	0	0	0	0	0	0	0.025641	0.025641	0.025641	0.025641	0.025641	0.0512821	0.0512821	0.0512821	0.025641	0.025641	0.0512821	0.0769231	0.0769231	0.102564	0.333333	0.358974	0.384615	0.512821	0.717949	0.871795	0.897436	0.923077	0.923077	1	0.820513	0.794872	0.794872	0.666667	0.589744	0.435897	0.384615	0.333333	0.333333	0.230769	0.179487	0.153846	0.128205	0.153846	0.102564	0.102564
ENSMUSG00000109865	0	0	0	0	0	0	0	0	0	0.578947	0.578947	0.631579	0.526316	0.421053	0.315789	0.263158	0.263158	0.315789	0.157895	0.263158	0.263158	0.263158	0.263158	0.263158	0.263158	0.315789	0.421053	0.421053	0.421053	0.421053	0.368421	0.315789	0.315789	0.368421	0.368421	0.368421	0.421053	0.368421	0.368421	0.473684	0.526316	0.684211	0.736842	0.684211	0.842105	0.789474	0.684211	0.736842	0.736842
ENSMUSG00000031762	0	0	0	0	0	0	0	0	0	0.3	0.24	0.126667	0.113333	0.106667	0.106667	0.146667	0.166667	0.186667	0.186667	0.193333	0.206667	0.22	0.226667	0.24	0.34	0.493333	0.586667	0.7	0.733333	0.786667	0.786667	0.9	0.9	0.893333	0.82	0.733333	0.68	0.546667	0.6	0.58	0.58	0.553333	0.586667	0.633333	0.766667	0.733333	0.7	0.72	0.626667
ENSMUSG00000022336	0	0	0	0	0	0	0	0	0	0.782609	0.869565	0.913043	1	1	0.956522	0.869565	0.608696	0.434783	0.347826	0.391304	0.304348	0.173913	0.0869565	0.0869565	0.0869565	0.130435	0.173913	0.173913	0.173913	0.173913	0.173913	0.478261	0.521739	0.565217	0.565217	0.652174	0.608696	0.608696	0.652174	0.695652	0.695652	0.608696	0.73913	0.73913	0.826087	0.782609	0.782609	0.869565	0.782609
ENSMUSG00000027173	0	0	0	0	0	0	0	0	0	0.333333	0.333333	0.333333	0.5	0.5	0.5	0.5	0.5	0.333333	0.333333	0.5	0.333333	0.5	0.5	0.5	0.5	0.5	0.5	0.5	0.5	1	1	0.833333	1	1	1	1	1	1	1	0.333333	0.333333	0.333333	0	0	0	0	0.166667	0.166667	0.166667
ENSMUSG00000058290	0	0	0	0	0	0	0	0	0	0.148148	0.148148	0.148148	0.148148	0.148148	0.148148	0.0740741	0.0740741	0.0740741	0.0740741	0.0740741	0.0740741	0.0740741	0.0740741	0.111111	0.0740741	0.0740741	0.037037	0.037037	0.037037	0.037037	0.037037	0.037037	0.0740741	0.037037	0.037037	0.037037	0.037037	0.037037	0.037037	0.0740741	0.0740741	0.0740741	0.037037	0.037037	0.111111	0.111111	0.111111	0.111111	0.111111
ENSMUSG00000000088	0	0	0	0	0	0	0	0	0	0.274725	0.263736	0.296703	0.285714	0.274725	0.307692	0.318681	0.362637	0.472527	0.461538	0.406593	0.43956	0.483516	0.527473	0.604396	0.571429	0.615385	0.637363	0.538462	0.571429	0.549451	0.67033	0.67033	0.692308	0.648352	0.659341	0.604396	0.604396	0.637363	0.615385	0.626374	0.593407	0.538462	0.527473	0.549451	0.615385	0.637363	0.67033	0.604396	0.648352
ENSMUSG00000063511	0	0	0	0	0	0	0	0	0	0.357143	0.321429	0.25	0.285714	0.285714	0.214286	0.178571	0.178571	0.214286	0.178571	0.285714	0.321429	0.285714	0.178571	0.178571	0.178571	0.25	0.392857	0.392857	0.428571	0.464286	0.571429	0.714286	0.75	0.75	0.75	0.678571	0.535714	0.5	0.464286	0.321429	0.214286	0.107143	0.0714286	0.107143	0.178571	0.214286	0.25	0.25	0.321429
ENSMUSG00000029922	0	0	0	0	0	0	0	0	0	0.47619	0.428571	0.190476	0.0952381	0.142857	0.142857	0.142857	0.142857	0.142857	0.142857	0.142857	0.0952381	0.0952381	0.0952381	0.047619	0.047619	0.047619	0.047619	0.047619	0.047619	0	0	0	0	0.0952381	0.0952381	0.142857	0.238095	0.333333	0.380952	0.380952	0.380952	0.380952	0.380952	0.285714	0.380952	0.333333	0.285714	0.190476	0.190476
ENSMUSG00000018770	0	0	0	0	0	0	0	0	0	0.448598	0.457944	0.542056	0.579439	0.570093	0.607477	0.616822	0.616822	0.588785	0.485981	0.317757	0.35514	0.345794	0.411215	0.53271	0.504673	0.485981	0.504673	0.514019	0.448598	0.457944	0.392523	0.383178	0.364486	0.252336	0.299065	0.327103	0.364486	0.373832	0.392523	0.411215	0.401869	0.392523	0.327103	0.327103	0.280374	0.28972	0.252336	0.261682	0.271028
ENSMUSG00000038759	0	0	0	0	0	0	0	0	0	0.136364	0.0909091	0.0909091	0.136364	0.136364	0.0909091	0.0909091	0.0909091	0.0909091	0.0909091	0.0454545	0.0909091	0.0909091	0.136364	0.272727	0.5	0.545455	0.818182	0.818182	0.818182	0.818182	0.818182	0.909091	0.818182	0.727273	0.5	0.454545	0.272727	0.409091	0.409091	0.454545	0.454545	0.409091	0.545455	0.590909	0.590909	0.590909	0.590909	0.545455	0.636364
ENSMUSG00000028609	0	0	0	0	0	0	0	0	0	0.24	0.32	0.52	0.6	0.6	0.6	0.56	0.56	0.56	0.56	0.48	0.44	0.28	0.16	0.2	0.12	0.12	0.12	0.12	0.16	0.2	0.16	0.16	0.16	0.16	0.16	0.2	0.44	0.52	0.48	0.52	0.56	0.6	0.6	0.6	0.6	0.56	0.36	0.28	0.28
ENSMUSG00000022792	0	0	0	0	0	0	0	0	0	0.129412	0.129412	0.129412	0.129412	0.152941	0.141176	0.152941	0.129412	0.141176	0.188235	0.2	0.223529	0.258824	0.282353	0.247059	0.294118	0.282353	0.294118	0.305882	0.294118	0.329412	0.329412	0.317647	0.317647	0.388235	0.364706	0.447059	0.505882	0.529412	0.788235	0.870588	0.964706	0.988235	1	0.941176	0.917647	0.835294	0.776471	0.705882	0.4
ENSMUSG00000090553	0	0	0	0	0	0	0	0	0	0.753846	0.646154	0.723077	0.769231	0.8	0.938462	1	0.876923	0.938462	0.8	0.876923	0.876923	0.876923	0.861538	0.784615	0.646154	0.646154	0.8	0.846154	0.830769	0.8	0.892308	0.830769	0.769231	0.769231	0.784615	0.646154	0.507692	0.323077	0.276923	0.230769	0.138462	0.123077	0.0923077	0.0769231	0.0307692	0.0307692	0	0	0
ENSMUSG00000078773	0	0	0	0	0	0	0	0	0	1	1	0	0	0	0.5	0.5	0.5	0.5	0.5	0.5	0.5	1	1	1	0.5	0.5	1	1	1	1	1	0.5	0.5	0.5	0.5	0.5	0	0	0	0	0	0	0	0.5	0.5	0.5	0.5	0.5	0.5
ENSMUSG00000049422	0	0	0	0	0	0	0	0	0	0.255639	0.18797	0.0977444	0.0601504	0.0601504	0.075188	0.12782	0.142857	0.150376	0.180451	0.285714	0.345865	0.473684	0.676692	0.736842	0.721805	0.706767	0.75188	0.81203	0.819549	0.721805	0.676692	0.556391	0.368421	0.308271	0.323308	0.293233	0.24812	0.18797	0.18797	0.165414	0.172932	0.18797	0.195489	0.203008	0.233083	0.684211	0.781955	0.849624	0.879699
ENSMUSG00000036781	0	0	0	0	0	0	0	0	0	1	0.630435	0.434783	0.434783	0.391304	0.23913	0.23913	0.282609	0.282609	0.152174	0.173913	0.152174	0.152174	0.173913	0.23913	0.282609	0.282609	0.26087	0.217391	0.217391	0.195652	0.217391	0.217391	0.282609	0.217391	0.173913	0.130435	0.130435	0.130435	0.130435	0.152174	0.130435	0.130435	0.0434783	0.0869565	0.152174	0.23913	0.26087	0.282609	0.304348
ENSMUSG00000029250	0	0	0	0	0	0	0	0	0	0.526316	0.368421	0.210526	0.315789	0.368421	0.473684	0.473684	0.421053	0.421053	0.421053	0.473684	0.473684	0.526316	0.421053	0.473684	0.368421	0.421053	0.578947	0.631579	0.578947	0.526316	0.473684	0.421053	0.421053	0.315789	0.263158	0.210526	0.0526316	0.0526316	0.0526316	0.0526316	0.0526316	0.210526	0.263158	0.526316	0.631579	0.684211	0.736842	0.684211	0.789474
ENSMUSG00000040532	0	0	0	0	0	0	0	0	0	0.333333	0.333333	0.4	0.466667	0.333333	0.4	0.4	0.333333	0.333333	0.333333	0.333333	0.333333	0.266667	0.266667	0.2	0.133333	0.266667	0.266667	0.266667	0.266667	0.333333	0.266667	0.266667	0.2	0.266667	0.333333	0.333333	0.333333	0.4	0.4	0.333333	0.333333	0.333333	0.333333	0.266667	0.2	0.0666667	0.0666667	0	0
ENSMUSG00000024661	0	0	0	0	0	0	0	0	0	0.384615	0.403846	0.384615	0.384615	0.365385	0.307692	0.269231	0.134615	0.134615	0.0961538	0.0576923	0.115385	0.0961538	0.0961538	0.0769231	0.0961538	0.115385	0.115385	0.134615	0.25	0.346154	0.384615	0.519231	0.519231	0.519231	0.519231	0.5	0.5	0.519231	0.442308	0.346154	0.230769	0.153846	0.173077	0.173077	0.153846	0.153846	0.153846	0.115385	0.0769231
ENSMUSG00000023004	0	0	0	0	0	0	0	0	0	1	0.626866	0.529851	0.492537	0.440299	0.544776	0.514925	0.440299	0.440299	0.380597	0.350746	0.30597	0.276119	0.246269	0.149254	0.0298507	0.00746269	0	0	0	0	0	0	0	0	0	0	0	0	0	0	0	0	0	0	0	0	0	0	0
ENSMUSG00000001281	0	0	0	0	0	0	0	0	0	0.666667	0.666667	0.666667	0.666667	0.666667	0.166667	0	0	0	0.166667	0.166667	0.166667	0.166667	0.166667	0.166667	0.166667	0.166667	0.166667	0.166667	0.166667	0.333333	0.333333	0.333333	0.333333	0.333333	0.333333	0.333333	0.333333	0.333333	0.166667	0	0	0	0	0	0	0	0	0	0
ENSMUSG00000020850	0	0	0	0	0	0	0	0	0	0.961538	0.846154	0.884615	0.769231	0.538462	0.423077	0.423077	0.269231	0.307692	0.307692	0.269231	0.230769	0.153846	0.153846	0.153846	0.192308	0.230769	0.346154	0.346154	0.346154	0.384615	0.423077	0.461538	0.538462	0.538462	0.538462	0.423077	0.346154	0.307692	0.307692	0.307692	0.346154	0.576923	0.576923	0.615385	0.615385	0.692308	0.730769	0.692308	0.692308
ENSMUSG00000068749	0	0	0	0	0	0	0	0	0	0.513514	0.378378	0.378378	0.378378	0.378378	0.351351	0.324324	0.324324	0.243243	0.135135	0.027027	0	0	0.0540541	0.162162	0.189189	0.189189	0.189189	0.189189	0.189189	0.189189	0.189189	0.216216	0.162162	0.0540541	0.027027	0.0810811	0.135135	0.189189	0.189189	0.216216	0.216216	0.216216	0.243243	0.351351	0.351351	0.324324	0.351351	0.297297	0.324324
ENSMUSG00000022972	0	0	0	0	0	0	0	0	0	0.428571	0.428571	0.285714	0.142857	0.142857	0.285714	0.285714	0.285714	0.285714	0.285714	0.285714	0.285714	0.285714	0.285714	0.428571	0.285714	0.285714	0.428571	0.428571	0.428571	0.428571	0.428571	0.428571	0.285714	0.142857	0.142857	0.285714	0.142857	0.142857	0.285714	0.428571	0.428571	0.428571	0.428571	0.428571	0.428571	0.428571	0.428571	0.428571	0.428571
ENSMUSG00000020739	0	0	0	0	0	0	0	0	0	0.857143	0.857143	0.857143	0.857143	0.857143	0.857143	0.714286	0.571429	0.714286	0.571429	0.428571	0.571429	0.714286	0.714286	0.714286	0.714286	0.857143	1	0.857143	0.571429	0.714286	0.571429	0.428571	0.571429	0.571429	0.714286	0.571429	0.428571	0.428571	0.428571	0.285714	0.285714	0.285714	0.142857	0.142857	0	0	0	0	0
ENSMUSG00000040331	0	0	0	0	0	0	0	0	0	0.0909091	0.136364	0.181818	0.181818	0.181818	0.227273	0.272727	0.318182	0.318182	0.272727	0.272727	0.272727	0.227273	0.272727	0.363636	0.318182	0.272727	0.227273	0.227273	0.227273	0.227273	0.227273	0.227273	0.227273	0.181818	0.181818	0.181818	0.181818	0.181818	0.181818	0.318182	0.318182	0.363636	0.318182	0.318182	0.272727	0.272727	0.363636	0.363636	0.454545
ENSMUSG00000004268	0	0	0	0	0	0	0	0	0	0.26087	0.26087	0.304348	0.304348	0.26087	0.26087	0.26087	0.26087	0.26087	0.217391	0.173913	0.26087	0.304348	0.434783	0.652174	0.695652	0.695652	0.73913	0.73913	0.652174	0.608696	0.565217	0.478261	0.347826	0.173913	0.173913	0.173913	0.130435	0.173913	0.217391	0.217391	0.173913	0.173913	0.173913	0.173913	0.173913	0.173913	0.173913	0.130435	0.130435
ENSMUSG00000031948	0	0	0	0	0	0	0	0	0	0.714286	0.714286	0.666667	0.571429	0.571429	0.619048	0.619048	0.857143	1	0.904762	0.809524	0.761905	0.761905	0.761905	0.761905	0.809524	0.809524	0.428571	0.285714	0.285714	0.190476	0.238095	0.238095	0.380952	0.428571	0.333333	0.380952	0.380952	0.380952	0.333333	0.571429	0.714286	0.761905	0.571429	0.571429	0.714286	0.761905	0.857143	0.857143	0.857143
ENSMUSG00000025407	0	0	0	0	0	0	0	0	0	0.166667	0.166667	0.166667	0.166667	0.166667	0.166667	0.166667	0.166667	0	0	0	0	0	0.166667	0.166667	0.333333	0.333333	0.333333	0.333333	0.5	0.833333	0.833333	1	0.833333	0.833333	0.666667	0.833333	0.833333	0.833333	0.833333	0.5	0.5	0.333333	0.5	0.5	0.5	0.5	0.5	0.5	0.333333
ENSMUSG00000035960	0	0	0	0	0	0	0	0	0	0.384615	0.394231	0.336538	0.230769	0.144231	0.115385	0.0961538	0.0961538	0.0961538	0.105769	0.173077	0.259615	0.298077	0.307692	0.317308	0.317308	0.307692	0.317308	0.307692	0.288462	0.201923	0.105769	0.0673077	0.0673077	0.0865385	0.0769231	0.0865385	0.0769231	0.0865385	0.0961538	0.0961538	0.105769	0.105769	0.0865385	0.0673077	0.0673077	0.0576923	0.0576923	0.0480769	0.0480769
ENSMUSG00000066442	0	0	0	0	0	0	0	0	0	0	0	0	0	0	0	0	0	0	0	0	0	0	0	0	0	0	0	0	0	0	0	0	0	0	0	0	0	0	0	0	0	0	0	0	0	0	0	0	0
ENSMUSG00000024309	0	0	0	0	0	0	0	0	0	0	0.5	0.666667	0.666667	0.666667	0.666667	0.666667	0.666667	0.666667	0.833333	0.833333	0.5	0.333333	0.5	0.5	1	1	1	1	0.833333	1	0.833333	1	0.833333	0.833333	0.333333	0.5	0.5	0.5	0.5	0.333333	0.333333	0.166667	0.166667	0.166667	0.166667	0	0	0	0
ENSMUSG00000062981	0	0	0	0	0	0	0	0	0	0.833333	0.583333	0.541667	0.375	0.333333	0.25	0.25	0.25	0.166667	0.125	0.0416667	0.0833333	0.0833333	0.0833333	0.0833333	0.0833333	0.166667	0.208333	0.208333	0.25	0.333333	0.333333	0.333333	0.333333	0.375	0.375	0.291667	0.208333	0.25	0.25	0.208333	0.208333	0.25	0.25	0.208333	0.333333	0.375	0.416667	0.458333	0.416667
ENSMUSG00000029017	0	0	0	0	0	0	0	0	0	0.428571	0.5	0.285714	0.285714	0.285714	0.285714	0.214286	0.214286	0.214286	0.214286	0.285714	0.285714	0.285714	0.428571	0.642857	0.642857	0.857143	0.857143	1	0.928571	0.857143	0.785714	1	1	0.928571	1	0.785714	0.857143	0.714286	0.785714	0.714286	0.714286	0.571429	0.428571	0.428571	0.357143	0.357143	0.428571	0.428571	0.428571
ENSMUSG00000032348	0	0	0	0	0	0	0	0	0	0.112903	0.0483871	0.0322581	0.0483871	0.0806452	0.177419	0.177419	0.177419	0.16129	0.16129	0.16129	0.16129	0.16129	0.145161	0.112903	0.016129	0	0.0322581	0.0645161	0.0645161	0.0967742	0.112903	0.112903	0.129032	0.403226	0.467742	0.532258	0.596774	0.612903	0.725806	0.806452	0.822581	0.919355	1	0.806452	0.741935	0.677419	0.580645	0.532258	0.419355
ENSMUSG00000060288	0	0	0	0	0	0	0	0	0	0	0	0	0	0	0	0	0	0	0	0	0	0	0	0	0	0	0	0	0	0.0625	0.125	0.125	0.125	0.125	0.145833	0.166667	0.166667	0.166667	0.1875	0.125	0.0833333	0.104167	0.125	0.125	0.125	0.104167	0.104167	0.125	0.166667
ENSMUSG00000036315	0	0	0	0	0	0	0	0	0	0.2	0.4	0.4	0.3	0.3	0.4	0.5	0.5	0.5	0.4	0.5	0.4	0.4	0.4	0.4	0.3	0.2	0.2	0.2	0.3	0.2	0.2	0.2	0.4	0.5	0.5	0.5	0.6	0.7	0.6	0.7	0.6	0.6	0.5	0.4	0.4	0.5	0.4	0.3	0.4
ENSMUSG00000019782	0	0	0	0	0	0	0	0	0	0	0	0	0	0	0	0	0	0	0	0	0	0	0	0	0	0	0	0	0	0	0	0	0	0	0	0	0	0	0	0	0	0	0	0	0	0	0	0	0
ENSMUSG00000005566	0	0	0	0	0	0	0	0	0	0.264249	0.253886	0.248705	0.336788	0.331606	0.290155	0.295337	0.295337	0.316062	0.326425	0.331606	0.331606	0.331606	0.212435	0.160622	0.0984456	0.0984456	0.139896	0.119171	0.119171	0.139896	0.145078	0.145078	0.145078	0.145078	0.129534	0.129534	0.0984456	0.103627	0.0984456	0.0673575	0.0725389	0.119171	0.19171	0.217617	0.259067	0.290155	0.357513	0.445596	0.61658
ENSMUSG00000027679	0	0	0	0	0	0	0	0	0	0	0	0	0	0	0	0	0.25	0.75	0.75	0.75	1	1	1	1	1	1	0.75	0.25	0.25	0.25	0	0	0	0	0	0	0	0	0	0	0	0	0	0	0	0	0	0	0
ENSMUSG00000029642	0	0	0	0	0	0	0	0	0	0.207547	0.188679	0.232704	0.213836	0.201258	0.194969	0.176101	0.157233	0.220126	0.289308	0.327044	0.36478	0.345912	0.415094	0.465409	0.471698	0.477987	0.522013	0.578616	0.654088	0.792453	0.779874	0.761006	0.698113	0.666667	0.672956	0.666667	0.597484	0.471698	0.314465	0.106918	0.0691824	0.0566038	0.0377358	0.0188679	0.0125786	0.0125786	0.0125786	0.0188679	0.0314465
ENSMUSG00000031163	0	0	0	0	0	0	0	0	0	0	0	0	0	0	0	0	0	0	0	0	0	0	0	0	0	0	0	0	0	0	0	0	0	0	0	0	0	0	0	0	0	0	0	0	0	0	0	0	0
ENSMUSG00000036285	0	0	0	0	0	0	0	0	0	0.6	0.5	0.4	0.4	0.3	0.4	0.4	0.4	0.5	0.5	0.5	0.5	0.6	0.5	0.5	0.4	0.4	0.4	0.3	0.3	0.4	0.6	0.5	0.3	0.4	0.4	0.5	0.5	0.5	0.5	0.5	0.3	0.3	0.4	0.4	0.4	0.7	0.7	0.7	0.7
ENSMUSG00000040356	0	0	0	0	0	0	0	0	0	0	0	0	0	0	0	0	0	0	0	0	0	0	0	0	0.166667	0.166667	0.166667	0.166667	0.166667	0.333333	0.333333	0.333333	0.333333	0.333333	0.166667	0.166667	0.166667	0.166667	0.166667	0	0	0	0	0	0	0	0	0	0
ENSMUSG00000022338	0	0	0	0	0	0	0	0	0	0.26087	0.391304	0.478261	0.478261	0.391304	0.391304	0.391304	0.391304	0.391304	0.347826	0.347826	0.304348	0.217391	0.217391	0.26087	0.26087	0.26087	0.26087	0.26087	0.217391	0.173913	0.0869565	0.173913	0.173913	0.130435	0.130435	0.130435	0.0869565	0.217391	0.217391	0.217391	0.217391	0.130435	0.173913	0.173913	0.173913	0.173913	0.173913	0.0434783	0.0434783
ENSMUSG00000053317	0	0	0	0	0	0	0	0	0	0.078	0.066	0.058	0.066	0.064	0.064	0.062	0.062	0.066	0.066	0.064	0.054	0.118	0.108	0.134	0.144	0.162	0.162	0.162	0.192	0.208	0.284	0.294	0.284	0.266	0.3	0.29	0.296	0.316	0.298	0.282	0.222	0.146	0.14	0.132	0.098	0.114	0.146	0.186	0.286
ENSMUSG00000028577	0	0	0	0	0	0	0	0	0	0.2	0.228571	0.285714	0.285714	0.257143	0.257143	0.285714	0.285714	0.314286	0.371429	0.342857	0.342857	0.285714	0.257143	0.314286	0.285714	0.314286	0.314286	0.4	0.571429	0.657143	0.714286	0.828571	0.914286	0.942857	1	0.971429	0.971429	0.857143	0.685714	0.685714	0.714286	0.6	0.485714	0.4	0.4	0.371429	0.4	0.428571	0.428571
ENSMUSG00000079641	0	0	0	0	0	0	0	0	0	0.0197628	0.027668	0.0434783	0.0513834	0.055336	0.055336	0.0513834	0.0513834	0.0592885	0.0592885	0.0592885	0.0513834	0.0434783	0.0355731	0.0355731	0.0395257	0.0355731	0.0355731	0.0316206	0.0395257	0.0592885	0.0790514	0.0869565	0.106719	0.126482	0.162055	0.162055	0.162055	0.158103	0.150198	0.150198	0.158103	0.162055	0.142292	0.189723	0.233202	0.296443	0.3083	0.339921	0.343874
ENSMUSG00000002635	0	0	0	0	0	0	0	0	0	0	0	0	0	0	0	0	0	0	0	0	0	0	0	0	0	0	0	0	0	0	0	0	0	0	0	0	0	0	0	0	0	1	1	1	1	1	1	1	1
ENSMUSG00000024209	0	0	0	0	0	0	0	0	0	0	0	0	0	0.333333	0.333333	0.333333	0.333333	0.333333	0.333333	0.333333	0.333333	0.333333	0.333333	0	0	0	0	0	0	0	0	0	0	0	0	0	0	0	0	0.333333	0.333333	0.333333	0.666667	0.666667	0.666667	0.666667	0.666667	0.666667	0.666667
ENSMUSG00000060461	0	0	0	0	0	0	0	0	0	0	0	0	0	0	0	0	0	0	0	0	0	0	0	0	0	0	0	0	0	0	0	0	0	0	0	0	0	0	0	0	0	0	0	0	0	0	0	0	0
ENSMUSG00000024537	0	0	0	0	0	0	0	0	0	0.416667	0.388889	0.5	0.527778	0.555556	0.527778	0.555556	0.527778	0.555556	0.416667	0.444444	0.444444	0.305556	0.277778	0.222222	0.166667	0.111111	0.138889	0.0833333	0.111111	0.0833333	0.0833333	0.111111	0.194444	0.194444	0.277778	0.416667	0.444444	0.472222	0.527778	0.527778	0.611111	0.666667	0.555556	0.583333	0.583333	0.444444	0.416667	0.444444	0.361111
ENSMUSG00000030079	0	0	0	0	0	0	0	0	0	0	0	0	0	0	0	0	0	0	0	0	0	0	0	0	0	0	0	0	0	0	0	0	0	0	0	0	0	0	0.0454545	0.0454545	0.0454545	0.0454545	0.0454545	0.0454545	0.0454545	0.0909091	0.0909091	0.136364	0.0909091
ENSMUSG00000049396	0	0	0	0	0	0	0	0	0	0	0	0	0	0	0.111111	0.111111	0.111111	0.222222	0.222222	0.222222	0.222222	0.222222	0.222222	0.222222	0.222222	0.444444	0.666667	0.555556	0.555556	0.555556	0.555556	0.555556	0.555556	0.555556	0.444444	0.222222	0.111111	0.111111	0.111111	0.111111	0.111111	0.111111	0.111111	0.111111	0.111111	0.111111	0	0	0
ENSMUSG00000040667	0	0	0	0	0	0	0	0	0	0.0526316	0.0263158	0.0263158	0.0263158	0.0263158	0.0263158	0	0	0.0263158	0.0263158	0.0526316	0.0526316	0.131579	0.157895	0.184211	0.236842	0.236842	0.263158	0.263158	0.368421	0.342105	0.342105	0.263158	0.263158	0.236842	0.184211	0.184211	0.184211	0.184211	0.0789474	0.105263	0.105263	0.105263	0.131579	0.184211	0.210526	0.210526	0.184211	0.157895	0.157895
ENSMUSG00000021391	0	0	0	0	0	0	0	0	0	0	0	0	0	0	0	0	0.166667	0.166667	0.166667	0.166667	0.166667	0.333333	0.333333	0.333333	0.333333	0.333333	0.166667	0.166667	0.333333	0.333333	0.333333	0.166667	0.166667	0.166667	0.166667	0.166667	0.166667	0.166667	0	0	0	0	0	0	0	0	0.166667	0.333333	0.666667
ENSMUSG00000073676	0	0	0	0	0	0	0	0	0	0.402778	0.458333	0.416667	0.430556	0.444444	0.333333	0.291667	0.236111	0.194444	0.166667	0.111111	0.0972222	0.111111	0.125	0.138889	0.208333	0.263889	0.291667	0.361111	0.458333	0.652778	0.666667	0.791667	0.791667	0.819444	0.791667	0.75	0.736111	0.680556	0.625	0.444444	0.402778	0.277778	0.263889	0.208333	0.180556	0.180556	0.166667	0.180556	0.166667
ENSMUSG00000035235	0	0	0	0	0	0	0	0	0	0	0	0	0	0	0	0	0	0	0	0	0	0	0	0	0	0	0	0	0	0	0	0	0	0	0	0	0	0	0	0	0	0	0	0	0	0	0	0	0
ENSMUSG00000044033	0	0	0	0	0	0	0	0	0	0	0	0	0	0	0	0	0	0	0	0	0	0	0	0	0	0	0	0	0	0	0	0	0	0	0	0	0	0	0	0	0	0	0	0	0	0	0	0	0
ENSMUSG00000041319	0	0	0	0	0	0	0	0	0	0.175439	0.175439	0.175439	0.175439	0.175439	0.192982	0.22807	0.280702	0.385965	0.403509	0.807018	0.947368	0.982456	1	0.964912	0.964912	0.929825	0.824561	0.719298	0.736842	0.333333	0.175439	0.192982	0.22807	0.22807	0.22807	0.298246	0.280702	0.315789	0.280702	0.280702	0.280702	0.263158	0.210526	0.245614	0.368421	0.350877	0.333333	0.298246	0.280702
ENSMUSG00000037197	0	0	0	0	0	0	0	0	0	0.774194	0.806452	0.870968	0.741935	0.645161	0.548387	0.741935	0.967742	1	0.967742	0.83871	0.806452	0.677419	0.677419	0.709677	0.709677	0.387097	0.16129	0.16129	0.129032	0.193548	0.225806	0.290323	0.354839	0.322581	0.451613	0.451613	0.451613	0.451613	0.483871	0.483871	0.483871	0.451613	0.419355	0.483871	0.451613	0.548387	0.580645	0.548387	0.516129
ENSMUSG00000025481	0	0	0	0	0	0	0	0	0	0.2	0.2	0.2	0.2	0.2	0.2	0.2	0.2	0.2	0	0	0	0	0	0	0	0	0	0	0	0	0	0	0	0	0	0	0	0	0	0.2	0.2	0.2	0.4	0.4	0.4	0.4	0.4	0.4	0.4
ENSMUSG00000042099	0	0	0	0	0	0	0	0	0	0.5	0.5	0.5	0.5	0.5	0.5	0.5	0.5	0.5	0.5	0	0	0	0	0	0	0	0	0	0	0	0	0	0.5	1	1	1	1	1	1	1	1	1	0.5	0	0	0	0	0	0
ENSMUSG00000052456	0	0	0	0	0	0	0	0	0	0.470588	0.352941	0.352941	0.411765	0.411765	0.588235	0.588235	0.647059	0.823529	0.823529	0.705882	0.647059	0.588235	0.588235	0.588235	0.411765	0.470588	0.470588	0.294118	0.411765	0.411765	0.411765	0.470588	0.588235	0.588235	0.647059	0.588235	0.588235	0.705882	0.647059	0.764706	0.882353	0.941176	0.882353	0.882353	0.764706	0.823529	1	0.882353	0.764706
ENSMUSG00000091625	0	0	0	0	0	0	0	0	0	0	0	0	0	0	0	0	0	0	0	0	0	0	0	0	0	0	0	0	0	0	0	0	0	0	0	0	0	0	0	0	0	0	0	0	0	0	0	0	0
ENSMUSG00000019470	0	0	0	0	0	0	0	0	0	0.0625	0.0625	0.0625	0.0625	0.0625	0.0625	0.0625	0.0625	0	0	0	0	0.0625	0.1875	0.25	0.25	0.25	0.25	0.25	0.3125	0.375	0.5	0.5	0.375	0.3125	0.3125	0.4375	0.4375	0.4375	0.375	0.3125	0.1875	0.1875	0.1875	0.1875	0.1875	0.0625	0.0625	0.0625	0.0625
ENSMUSG00000022858	0	0	0	0	0	0	0	0	0	0	0	0	0	0	0	0	0	0	0	0	0	0	0	0	0	0	0	0	0	0	0	0	0	0	0	0	0	0	0	0	0	0	0	0	0.1	0.2	0.3	0.3	0.3
ENSMUSG00000028902	0	0	0	0	0	0	0	0	0	0.0652174	0.0652174	0.0652174	0.0652174	0.076087	0.0543478	0.076087	0.076087	0.076087	0.0652174	0.076087	0.076087	0.0869565	0.0652174	0.076087	0.0869565	0.076087	0.076087	0.076087	0.0869565	0.0869565	0.119565	0.108696	0.119565	0.0978261	0.0869565	0.076087	0.0652174	0.076087	0.0869565	0.0869565	0.076087	0.0869565	0.108696	0.141304	0.195652	0.271739	0.271739	0.282609	0.315217
ENSMUSG00000064194	0	0	0	0	0	0	0	0	0	0	0	0	0	0	0	0	0	0	0	0	0	0	0	0	0	0	0	0	0	0	0	0	0	0	0	0	0	0	0	0.5	0.5	0.5	0.5	0.5	0.5	0.5	0.5	0.5	0.5
ENSMUSG00000091512	0	0	0	0	0	0	0	0	0	0.26087	0.26087	0.26087	0.26087	0.26087	0.217391	0.26087	0.217391	0.217391	0.217391	0.26087	0.26087	0.26087	0.26087	0.26087	0.173913	0.130435	0.173913	0.173913	0.173913	0.130435	0.130435	0.130435	0.0869565	0.0869565	0.0434783	0.0434783	0	0	0	0	0	0	0	0	0	0	0	0	0
ENSMUSG00000025521	0	0	0	0	0	0	0	0	0	0.0588235	0.0588235	0.0588235	0.0588235	0.0588235	0.0588235	0.0588235	0.235294	0.235294	0.294118	0.235294	0.235294	0.235294	0.235294	0.235294	0.235294	0.235294	0.0588235	0.0588235	0	0	0	0	0.0588235	0.117647	0.176471	0.294118	0.294118	0.294118	0.294118	0.294118	0.294118	0.294118	0.294118	0.235294	0.235294	0.176471	0.176471	0.235294	0.235294
ENSMUSG00000069272	0	0	0	0	0	0	0	0	0	0.92	0.84	0.96	0.92	1	0.52	0.52	0.36	0.36	0.28	0.28	0.28	0.32	0.68	0.68	0.64	0.64	0.64	0.64	0.6	0.6	0.6	0.48	0.12	0.04	0.04	0.04	0.04	0.04	0.04	0.04	0.04	0	0	0	0	0	0	0	0
ENSMUSG00000068329	0	0	0	0	0	0	0	0	0	0.0248963	0.0290456	0.0290456	0.0207469	0.0207469	0.0207469	0.0165975	0.0124481	0.0124481	0.0124481	0.0124481	0.00829876	0.00414938	0.00829876	0.00829876	0.00829876	0.00829876	0.00829876	0.00829876	0.00829876	0.00829876	0.00829876	0.00829876	0.00414938	0.00414938	0.00414938	0.00414938	0.0165975	0.0248963	0.033195	0.0373444	0.0414938	0.0456432	0.0539419	0.0580913	0.0622407	0.0705394	0.0580913	0.0995851	0.107884
ENSMUSG00000062822	0	0	0	0	0	0	0	0	0	0.666667	0.666667	0.666667	0.666667	0.666667	0.666667	1	0.666667	0.333333	0.333333	0.333333	0.333333	0.333333	0.333333	0.333333	0.333333	0	0	0	0	0	0	0	0	0	0	0	0	0	0.333333	0.333333	0.333333	0.666667	0.666667	0.666667	0.666667	0.666667	0.666667	0.666667	0.333333
ENSMUSG00000005481	0	0	0	0	0	0	0	0	0	0.818182	0.818182	0.863636	0.909091	0.818182	0.818182	0.727273	0.681818	0.363636	0.363636	0.409091	0.409091	0.363636	0.318182	0.363636	0.409091	0.454545	0.409091	0.409091	0.409091	0.363636	0.409091	0.409091	0.363636	0.363636	0.318182	0.272727	0.409091	0.454545	0.636364	0.636364	0.636364	0.636364	0.681818	0.636364	0.590909	0.5	0.363636	0.318182	0.136364
ENSMUSG00000071866	0	0	0	0	0	0	0	0	0	0	0	0	0	0	0	0	0	0	0	0	0	0	0	0	0	0	0	0	0	0	0	0	0	0	0	0	0	0	0	0	0	0	0	0	0	0	0	0	0
ENSMUSG00000020079	0	0	0	0	0	0	0	0	0	0.5	0	0	0	0	0.5	1	1	1	1	1	1	1	1	1	0.5	0	0	0	0	0	0	0	0	0.5	0.5	0.5	0.5	0.5	0.5	0.5	0.5	0.5	0.5	0.5	0.5	0.5	0.5	0.5	0.5
ENSMUSG00000058833	0	0	0	0	0	0	0	0	0	0.611111	0.722222	0.666667	0.722222	0.833333	0.833333	1	0.888889	0.666667	0.722222	0.722222	0.611111	0.611111	0.555556	0.444444	0.5	0.333333	0.333333	0.333333	0.222222	0.166667	0.166667	0.166667	0.166667	0.111111	0.0555556	0	0	0.0555556	0.0555556	0.0555556	0.0555556	0.0555556	0.0555556	0.0555556	0.111111	0.111111	0.166667	0.111111	0.111111
ENSMUSG00000053730	0	0	0	0	0	0	0	0	0	0.0357143	0.0357143	0.0357143	0.0357143	0.0357143	0	0	0	0	0	0	0	0	0	0.0357143	0.0714286	0.0714286	0.0714286	0.0714286	0.142857	0.178571	0.178571	0.178571	0.178571	0.142857	0.107143	0.107143	0.107143	0.107143	0.0357143	0	0	0.0357143	0.0357143	0.0357143	0.0357143	0.0357143	0.0357143	0.0357143	0.0357143
ENSMUSG00000067212	0	0	0	0	0	0	0	0	0	0	0	0	0	0	0	0	0	0	0	0	0	0	0	0	0	0	0	0	0	0	0	0	0	0	0	0	0	0	0	0	0	0	0	0	0	0	0	0	0
ENSMUSG00000024104	0	0	0	0	0	0	0	0	0	0.166667	0.133333	0.166667	0.133333	0.133333	0.166667	0.166667	0.166667	0.133333	0.1	0.0666667	0.0666667	0.0333333	0.0333333	0.0333333	0.0666667	0.1	0.166667	0.166667	0.166667	0.233333	0.233333	0.266667	0.333333	0.366667	0.366667	0.333333	0.266667	0.266667	0.3	0.233333	0.233333	0.2	0.166667	0.133333	0.1	0.166667	0.233333	0.233333	0.233333
ENSMUSG00000031160	0	0	0	0	0	0	0	0	0	0.5	0.5	0.5	0.5	1	1	1	0.5	0.5	0.5	0.5	0.5	0.5	0.5	0	0	0	0	0	0	0	0	0	0	0	0	0	0	0	0	0	0	0	0	0	0	0	0	0	0
ENSMUSG00000026429	0	0	0	0	0	0	0	0	0	0.142857	0.142857	0.142857	0	0	0	0	0	0.142857	0.142857	0.142857	0.142857	0.142857	0.142857	0.142857	0.142857	0.142857	0.142857	0	0	0	0.428571	0.714286	0.857143	0.857143	0.857143	0.857143	0.857143	0.857143	0.857143	1	0.571429	0.285714	0.142857	0.142857	0.142857	0.142857	0.428571	0.571429	0.571429
ENSMUSG00000018509	0	0	0	0	0	0	0	0	0	0.267081	0.279503	0.279503	0.26087	0.242236	0.229814	0.223602	0.229814	0.242236	0.173913	0.068323	0.0807453	0.0745342	0.0807453	0.0807453	0.0807453	0.0807453	0.0745342	0.0621118	0.0496894	0.0372671	0.0186335	0.0186335	0.0186335	0.0248447	0.0559006	0.0807453	0.888199	0.962733	0.975155	0.987578	1	1	0.993789	0.987578	0.962733	0.944099	0.136646	0.0621118	0.0496894
ENSMUSG00000037313	0	0	0	0	0	0	0	0	0	0.235294	0.176471	0.294118	0.470588	0.411765	0.411765	0.529412	0.588235	0.705882	0.647059	0.588235	0.588235	0.470588	0.294118	0.294118	0.294118	0.176471	0.117647	0	0	0.0588235	0.0588235	0.0588235	0.117647	0.176471	0.647059	0.764706	0.941176	1	1	0.941176	0.941176	0.941176	0.882353	0.823529	0.411765	0.411765	0.294118	0.294118	0.294118
ENSMUSG00000021048	0	0	0	0	0	0	0	0	0	0.235294	0.254902	0.294118	0.352941	0.333333	0.352941	0.372549	0.313725	0.313725	0.313725	0.215686	0.215686	0.156863	0.0980392	0.156863	0.137255	0.117647	0.176471	0.196078	0.196078	0.215686	0.196078	0.196078	0.196078	0.156863	0.137255	0.156863	0.0980392	0.176471	0.196078	0.372549	0.803922	0.862745	0.941176	0.980392	1	1	1	0.901961	0.882353
ENSMUSG00000003868	0	0	0	0	0	0	0	0	0	0.0555556	0.0555556	0.0555556	0.0555556	0	0	0	0	0.0555556	0.0555556	0.0555556	0.111111	0.111111	0.111111	0.222222	0.333333	0.333333	0.333333	0.277778	0.277778	0.277778	0.222222	0.333333	0.333333	0.277778	0.388889	0.444444	0.611111	0.777778	0.888889	1	1	0.888889	0.888889	0.833333	0.666667	0.722222	0.555556	0.444444	0.388889
ENSMUSG00000022671	0	0	0	0	0	0	0	0	0	0.5	0.5	0.5	0.5	0.5	0.5	0.5	0.5	0.5	0.5	0.5	0.5	0.5	0.5	0.5	0.5	0	0	0	0	0	0	0	0	0	0	0	0	0	0	0	0	0	0	0	0	0	0	0	0
ENSMUSG00000027714	0	0	0	0	0	0	0	0	0	0.571429	0.571429	0.571429	0.571429	0.428571	0.285714	0.142857	0	0.285714	0.285714	0.285714	0.285714	0.285714	0.285714	0.285714	0.285714	0.285714	0.285714	0	0.285714	0.428571	0.571429	0.571429	0.714286	0.714286	0.857143	1	1	1	0.714286	0.571429	0.428571	0.428571	0.285714	0.285714	0.285714	0.142857	0.142857	0.142857	0.285714
ENSMUSG00000031820	0	0	0	0	0	0	0	0	0	0.913043	0.956522	1	0.869565	0.826087	0.478261	0.478261	0.434783	0.434783	0.347826	0.26087	0.217391	0.130435	0.130435	0.0869565	0.0869565	0.0869565	0.0434783	0.0434783	0.0434783	0.0434783	0.0434783	0.0434783	0.0869565	0.0869565	0.217391	0.217391	0.217391	0.217391	0.217391	0.217391	0.217391	0.217391	0.173913	0.173913	0.0434783	0.0434783	0.0434783	0.0434783	0.0434783
ENSMUSG00000031609	0	0	0	0	0	0	0	0	0	0.216216	0.243243	0.216216	0.216216	0.216216	0.243243	0.243243	0.243243	0.27027	0.216216	0.189189	0.189189	0.216216	0.216216	0.189189	0.108108	0.135135	0.189189	0.216216	0.216216	0.216216	0.216216	0.216216	0.243243	0.297297	0.324324	0.324324	0.297297	0.243243	0.243243	0.216216	0.216216	0.189189	0.189189	0.162162	0.135135	0.108108	0.189189	0.189189	0.216216
ENSMUSG00000037339	0	0	0	0	0	0	0	0	0	0.321429	0.357143	0.392857	0.428571	0.357143	0.285714	0.285714	0.285714	0.285714	0.321429	0.321429	0.285714	0.285714	0.25	0.214286	0.285714	0.285714	0.285714	0.178571	0.142857	0.142857	0.178571	0.142857	0.142857	0.178571	0.142857	0.142857	0.142857	0.178571	0.25	0.25	0.214286	0.214286	0.214286	0.25	0.214286	0.214286	0.285714	0.25	0.142857
ENSMUSG00000034024	0	0	0	0	0	0	0	0	0	0.238806	0.253731	0.223881	0.253731	0.283582	0.343284	0.38806	0.38806	0.373134	0.19403	0.19403	0.179104	0.179104	0.179104	0.149254	0.0895522	0.0597015	0.0597015	0.0447761	0.134328	0.208955	0.268657	0.268657	0.402985	0.61194	0.671642	0.701493	0.761194	0.761194	0.671642	0.641791	0.597015	0.597015	0.477612	0.283582	0.253731	0.238806	0.208955	0.208955	0.223881
ENSMUSG00000006715	0	0	0	0	0	0	0	0	0	0.2	0.2	0	0	0	0	0	0	0.0666667	0.0666667	0.0666667	0.0666667	0.0666667	0.0666667	0.0666667	0.133333	0.133333	0.133333	0.133333	0.2	0.2	0.2	0.2	0.2	0.2	0.2	0.266667	0.266667	0.2	0.133333	0.133333	0.133333	0.133333	0.133333	0.133333	0.0666667	0	0	0.133333	0.133333
ENSMUSG00000025232	0	0	0	0	0	0	0	0	0	0.0294118	0.0294118	0.00980392	0.0196078	0.0196078	0.0196078	0.0196078	0.0196078	0.0196078	0.0196078	0.0196078	0.0294118	0.0490196	0.0490196	0.0588235	0.0588235	0.0686275	0.0686275	0.0784314	0.0784314	0.0784314	0.0686275	0.0490196	0.0392157	0.0294118	0.0294118	0.0196078	0.0196078	0.0196078	0.0196078	0.0196078	0.0294118	0.0294118	0.0294118	0.0392157	0.0392157	0.0392157	0.0392157	0.0392157	0.0294118
ENSMUSG00000022947	0	0	0	0	0	0	0	0	0	0.5	0.5	0.5	0	0	0	0	0	0	0	0	0	0	0	0	0	0	0	0	0	0	0	0	0	0	0.5	0.5	0.5	0.5	0.5	0.5	0.5	0.5	0.5	0.5	0	0	0	0	0
ENSMUSG00000046402	0	0	0	0	0	0	0	0	0	0.4	0.4	0.4	0.4	0.2	0.2	0.2	0.2	0	0	0	0	0	0	0	0	0.6	0.6	0.8	0.8	0.8	0.8	0.8	0.8	1	1	0.6	0.6	0.6	0.6	0.6	0.6	0.6	0.6	0.4	0.4	0.2	0.2	0	0
ENSMUSG00000075229	0	0	0	0	0	0	0	0	0	0.142857	0.214286	0.25	0.392857	0.5	0.607143	0.75	0.964286	1	0.964286	0.964286	0.857143	0.821429	0.642857	0.535714	0.428571	0.285714	0.214286	0.178571	0.178571	0.142857	0.142857	0.142857	0.178571	0.178571	0.25	0.285714	0.142857	0.142857	0.142857	0.142857	0.142857	0.142857	0.107143	0.107143	0.0357143	0	0	0	0.0357143
ENSMUSG00000032218	0	0	0	0	0	0	0	0	0	0.532468	0.558442	0.558442	0.519481	0.519481	0.272727	0.246753	0.246753	0.285714	0.324675	0.298701	0.194805	0.207792	0.194805	0.207792	0.181818	0.142857	0.116883	0.12987	0.0909091	0.116883	0.116883	0.116883	0.116883	0.116883	0.116883	0.142857	0.12987	0.0909091	0.155844	0.168831	0.220779	0.25974	0.285714	0.324675	0.454545	0.779221	0.883117	0.987013	1
ENSMUSG00000035351	0	0	0	0	0	0	0	0	0	0.238095	0.285714	0.285714	0.285714	0.285714	0.285714	0.285714	0.238095	0.285714	0.238095	0.285714	0.285714	0.285714	0.285714	0.285714	0.285714	0.238095	0.285714	0.285714	0.333333	0.285714	0.238095	0.333333	0.380952	0.52381	0.52381	0.619048	0.619048	0.571429	0.52381	0.619048	0.666667	0.619048	0.666667	0.52381	0.666667	0.619048	0.571429	0.619048	0.619048
ENSMUSG00000026187	0	0	0	0	0	0	0	0	0	0.257143	0.2	0.2	0.257143	0.285714	0.228571	0.171429	0.2	0.171429	0.2	0.142857	0.142857	0.142857	0.114286	0.114286	0.114286	0.142857	0.114286	0.114286	0.114286	0.114286	0.114286	0.114286	0.0857143	0.0571429	0.0571429	0.0285714	0.0285714	0.0571429	0.0285714	0.0285714	0.0285714	0.0285714	0.0571429	0.0571429	0.0571429	0.0571429	0.0571429	0.0571429	0.0857143
ENSMUSG00000045996	0	0	0	0	0	0	0	0	0	0	0	0	0	0	0	0	0	0	0	0	0	0	0	0	0	0	0	0	0	0	0	0	0	0	0	0	0	0	0	0	0	0	0	0	0	0	0	0	0
ENSMUSG00000007036	0	0	0	0	0	0	0	0	0	0	0	0.1	0.1	0.1	0.1	0.1	0.2	0.2	0.3	0.3	0.3	0.2	0.2	0.2	0.2	0.2	0.1	0.1	0	0	0.1	0.1	0.1	0.3	0.5	0.5	0.5	0.5	0.5	0.5	0.4	0.4	0.4	0.2	0	0	0	0	0
ENSMUSG00000032806	0	0	0	0	0	0	0	0	0	0.2	0.2	0.2	0.2	0	0	0	0	0	0.2	0.2	0.4	0.4	0.4	0.4	0.4	0.4	0.4	0.6	0.4	0.4	0.2	0.2	0.2	0.2	0.2	0.2	0.2	0	0	0.2	0.2	0.2	0.2	0.2	0.2	0.2	0.2	0.4	0.4
ENSMUSG00000021548	0	0	0	0	0	0	0	0	0	0	0	0	0	0	0	0	0	0	0	0	0	0	0	0	0	0	0	0	0	0	0	0	0	0	0	0	0	0	0	0	0	0	0	0	0	0	0	0	0
ENSMUSG00000038005	0	0	0	0	0	0	0	0	0	0.290698	0.267442	0.267442	0.174419	0.186047	0.151163	0.127907	0.104651	0.116279	0.116279	0.116279	0.0930233	0.104651	0.104651	0.104651	0.104651	0.127907	0.127907	0.232558	0.290698	0.290698	0.290698	0.255814	0.244186	0.232558	0.22093	0.197674	0.209302	0.0930233	0.0581395	0.0813953	0.0813953	0.0813953	0.104651	0.348837	0.406977	0.44186	0.604651	0.651163	0.639535
ENSMUSG00000032782	0	0	0	0	0	0	0	0	0	1	0	0	0	0	0	0	0	0	0	0	0	0	0	0	0	0	0	0	0	0	0	0	0	0	0	0	0	0	0	0	0	0	0	0	0	0	0	0	0
ENSMUSG00000041147	0	0	0	0	0	0	0	0	0	0.178571	0.142857	0.178571	0.321429	0.321429	0.678571	0.785714	0.821429	0.821429	0.821429	0.964286	1	0.964286	0.892857	0.964286	0.642857	0.5	0.5	0.5	0.5	0.428571	0.357143	0.357143	0.285714	0.178571	0.142857	0.142857	0.107143	0.0714286	0.0714286	0.0357143	0.0357143	0.0357143	0.0357143	0.0357143	0.0357143	0.0357143	0.0714286	0.178571	0.642857
ENSMUSG00000037544	0	0	0	0	0	0	0	0	0	0	0	0	0	0	0	0	0	0	0	0	0	0	0	0	0	0	0.142857	0.142857	0.428571	0.571429	0.571429	0.571429	0.571429	0.714286	0.857143	0.857143	0.714286	0.714286	0.428571	0.285714	0.285714	0.285714	0.285714	0.142857	0.142857	0.285714	0.285714	0.285714	0.428571
ENSMUSG00000031458	0	0	0	0	0	0	0	0	0	0.268966	0.286207	0.310345	0.306897	0.317241	0.389655	0.368966	0.406897	0.389655	0.427586	0.417241	0.417241	0.372414	0.358621	0.313793	0.213793	0.2	0.148276	0.127586	0.0724138	0.0655172	0.037931	0.0275862	0.062069	0.0827586	0.151724	0.606897	0.765517	0.917241	0.931034	0.937931	0.951724	1	0.965517	0.931034	0.862069	0.406897	0.248276	0.1	0.0862069
ENSMUSG00000027447	0	0	0	0	0	0	0	0	0	0.111111	0.0740741	0.0740741	0.0925926	0.12963	0.166667	0.166667	0.166667	0.166667	0.148148	0.166667	0.185185	0.277778	0.333333	0.333333	0.314815	0.314815	0.314815	0.333333	0.333333	0.333333	0.296296	0.166667	0.0925926	0.0555556	0.0555556	0.0555556	0.0555556	0.037037	0.0555556	0.0740741	0.0740741	0.111111	0.111111	0.111111	0.0925926	0.0925926	0.0925926	0.0925926	0.0740741
ENSMUSG00000003955	0	0	0	0	0	0	0	0	0	0.764706	0.764706	0.647059	0.588235	0.588235	0.588235	0.411765	0.411765	0.235294	0.294118	0.294118	0.235294	0.235294	0.235294	0.176471	0.235294	0.235294	0.176471	0.117647	0.0588235	0.117647	0.117647	0.117647	0.117647	0.117647	0.117647	0.176471	0.235294	0.235294	0.294118	0.235294	0.352941	0.411765	0.470588	0.529412	0.470588	0.411765	0.352941	0.411765	0.470588
ENSMUSG00000041959	0	0	0	0	0	0	0	0	0	0.382353	0.117647	0.147059	0.117647	0.117647	0.117647	0.117647	0.0882353	0.0588235	0.0588235	0.0882353	0.0882353	0.0588235	0.0588235	0.0882353	0.0882353	0.0882353	0.0882353	0.0882353	0.117647	0.117647	0.117647	0.117647	0.117647	0.0882353	0.0882353	0.0882353	0.0882353	0.117647	0.0882353	0.0882353	0.117647	0.147059	0.176471	0.176471	0.176471	0.205882	0.205882	0.176471	0.147059
ENSMUSG00000002297	0	0	0	0	0	0	0	0	0	0	0	0	0	0	0	0	0	0	0	0	0	0	0	0	0	0	0	0	0	0	0	0	0	0	0	0	0	0	0	0	0	0	0	0	0	0	0	0	0
ENSMUSG00000021018	0	0	0	0	0	0	0	0	0	0.156863	0.156863	0.156863	0.137255	0.117647	0.117647	0.0588235	0.0392157	0.0392157	0.0196078	0.0392157	0.0392157	0.0588235	0.0784314	0.0784314	0.0784314	0.0980392	0.0980392	0.0980392	0.254902	0.254902	0.294118	0.27451	0.254902	0.254902	0.254902	0.254902	0.27451	0.294118	0.156863	0.137255	0.0980392	0.176471	0.411765	0.588235	0.607843	0.588235	0.568627	0.54902	0.529412
ENSMUSG00000031297	0	0	0	0	0	0	0	0	0	0.0571429	0.0571429	0.0571429	0.0571429	0.114286	0.114286	0.0857143	0.171429	0.171429	0.257143	0.257143	0.342857	0.342857	0.342857	0.285714	0.314286	0.314286	0.228571	0.228571	0.142857	0.142857	0.0571429	0.0571429	0.0571429	0.0285714	0	0	0	0.0285714	0.0571429	0.0571429	0.2	0.285714	0.314286	0.428571	0.428571	0.485714	0.485714	0.485714	0.457143
ENSMUSG00000030188	0	0	0	0	0	0	0	0	0	0.307692	0.307692	0.307692	0.230769	0.230769	0.230769	0.230769	0.230769	0.230769	0.230769	0.153846	0.230769	0.230769	0.384615	0.384615	0.461538	0.461538	0.538462	0.615385	0.769231	0.692308	0.615385	0.846154	0.769231	0.846154	0.923077	0.923077	1	0.923077	0.769231	0.769231	0.769231	0.538462	0.461538	0.384615	0.230769	0.230769	0.153846	0.230769	0.230769
ENSMUSG00000025436	0	0	0	0	0	0	0	0	0	0	0	0	0	0	0	0	0	0	0.5	0.5	0.75	0.75	0.75	0.75	0.75	0.75	0.75	0.75	0.25	0.25	0	0	0	0	0	0	0	0	0	0	0	0	0	0	0	0	0	0	0
ENSMUSG00000043155	0	0	0	0	0	0	0	0	0	0	0	0	0	0	0	0	0	0	0	0	0	0	0	0	0	0	0	0	0	0	0	0	0	0	0	0	0	0	0	0	0	0	0	0	0	0	0	0	0
ENSMUSG00000028702	0	0	0	0	0	0	0	0	0	0.319444	0.319444	0.333333	0.319444	0.333333	0.305556	0.263889	0.208333	0.166667	0.194444	0.194444	0.222222	0.222222	0.25	0.25	0.208333	0.263889	0.305556	0.472222	0.5	0.541667	0.541667	0.541667	0.527778	0.541667	0.513889	0.458333	0.416667	0.25	0.291667	0.694444	0.958333	1	0.986111	0.944444	0.930556	0.916667	0.916667	0.944444	0.847222
ENSMUSG00000022019	0	0	0	0	0	0	0	0	0	0	0	0	0	0.166667	0.166667	0.166667	0.166667	0.166667	0.166667	0.166667	0.166667	0.166667	0.166667	0	0	0.166667	0.166667	0.166667	0.166667	0.166667	0.166667	0.166667	0.166667	0.5	0.5	0.333333	0.333333	0.333333	0.333333	0.333333	0.333333	0.333333	0.333333	0	0	0	0	0	0
ENSMUSG00000026831	0	0	0	0	0	0	0	0	0	0.5	0.5	0.5	0.5	0.5	0.5	0.5	0	0	0.5	0.5	0.5	0.5	0.5	0.5	0.5	0.5	0.5	0.5	0	0	0	0	0	0	0	0	0	0.5	0.5	0.5	0.5	0.5	0.5	0.5	0.5	0.5	1	0.5	0.5
ENSMUSG00000028487	0	0	0	0	0	0	0	0	0	0	0	0	0	0	0	0	0	0	0	0	0	0	0	0	0	0	0	0	0	0	0	0	0	0	0	0	0	0	0	0	0	0	0	0	0	0	0	0	0
ENSMUSG00000034349	0	0	0	0	0	0	0	0	0	0.0103448	0.0103448	0.0137931	0.0172414	0.0206897	0.0241379	0.0241379	0.0241379	0.0241379	0.0241379	0.0275862	0.0310345	0.0275862	0.0241379	0.0206897	0.0172414	0.0206897	0.0241379	0.037931	0.0413793	0.0344828	0.0275862	0.0241379	0.0241379	0.0241379	0.0344828	0.0344828	0.0310345	0.0310345	0.0275862	0.0275862	0.0275862	0.0275862	0.0275862	0.0310345	0.0206897	0.0172414	0.0206897	0.0103448	0.0172414
ENSMUSG00000053453	0	0	0	0	0	0	0	0	0	0	0	0	0	0	0	0	0	0	0	0	0	0	0	0	0	0	0	0	0	0	0	0	0	0	0	0.125	0.125	0.375	0.5	0.625	0.625	0.625	0.625	0.625	1	1	1	0.75	0.625
ENSMUSG00000061104	0	0	0	0	0	0	0	0	0	0	0	0	0	0	0	0	0	0	0	0	0	0	0	0	0	0	0	0	0	0	0	0	0	0	0	0	0	0	0	0	0	0	0	0	0	0	0	0	0
ENSMUSG00000026575	0	0	0	0	0	0	0	0	0	0.166667	0.166667	0.166667	0.166667	0.166667	0.166667	0.166667	0	0.0833333	0.0833333	0.0833333	0.0833333	0.25	0.333333	0.333333	0.416667	0.416667	0.416667	0.416667	0.5	0.583333	0.583333	0.416667	0.5	0.5	0.416667	0.416667	0.416667	0.333333	0.25	0.166667	0.166667	0.166667	0	0	0.0833333	0.0833333	0.0833333	0.0833333	0.0833333
ENSMUSG00000025395	0	0	0	0	0	0	0	0	0	0.230769	0.153846	0.0769231	0.0769231	0.0769231	0.0769231	0.153846	0.153846	0.153846	0.307692	0.307692	0.307692	0.307692	0.384615	0.384615	0.384615	0.307692	0.307692	0.307692	0.0769231	0.0769231	0.0769231	0.153846	0.0769231	0.0769231	0.0769231	0.0769231	0.0769231	0.0769231	0.0769231	0.0769231	0.0769231	0	0	0.0769231	0.307692	0.307692	0.307692	0.384615	0.384615
ENSMUSG00000033991	0	0	0	0	0	0	0	0	0	0.222222	0.222222	0.388889	0.555556	0.555556	0.611111	0.611111	0.555556	0.555556	0.555556	0.555556	0.555556	0.388889	0.222222	0.111111	0.0555556	0.0555556	0.0555556	0.0555556	0.0555556	0.0555556	0	0	0	0	0	0	0	0.0555556	0.0555556	0.0555556	0.0555556	0.166667	0.166667	0.166667	0.166667	0.166667	0.222222	0.166667	0.166667
ENSMUSG00000021714	0	0	0	0	0	0	0	0	0	0.5	0.5	0.5	0.5	0.5	0.5	0.75	0.75	0.75	0.75	0.5	0.5	0.5	0.5	0.5	0.5	0.25	0.25	0	0	0	0	0	0	0	0	0	0	0	0.25	0.25	0.25	0.25	0.25	0.25	0.25	0.25	0.25	0.25	0
ENSMUSG00000031533	0	0	0	0	0	0	0	0	0	0.307692	0.307692	0.230769	0.230769	0.153846	0.230769	0.230769	0.153846	0.153846	0.153846	0.230769	0.384615	0.538462	0.769231	0.923077	0.846154	1	1	1	1	0.923077	0.846154	0.769231	0.538462	0.384615	0.384615	0.230769	0.153846	0.153846	0.153846	0.153846	0.230769	0.230769	0.307692	0.307692	0.384615	0.461538	0.461538	0.461538	0.461538
ENSMUSG00000027166	0	0	0	0	0	0	0	0	0	0	0	0	0	0	0	0	0	0	0	0	0	0	0	0	0	0	0	0.166667	0.166667	0.166667	0.333333	0.333333	0.333333	0.333333	0.333333	0.333333	0.333333	0.166667	0.166667	0.166667	0	0	0	0.166667	0.166667	0.166667	0.166667	0.166667	0.166667
ENSMUSG00000026281	0	0	0	0	0	0	0	0	0	0.297872	0.276596	0.297872	0.234043	0.170213	0.148936	0.148936	0.106383	0.106383	0.106383	0.170213	0.191489	0.191489	0.276596	0.255319	0.319149	0.425532	0.510638	0.553191	0.765957	0.87234	0.978723	1	0.93617	0.914894	0.851064	0.829787	0.787234	0.723404	0.617021	0.446809	0.319149	0.276596	0.255319	0.255319	0.276596	0.191489	0.148936	0.148936	0.0638298
ENSMUSG00000001082	0	0	0	0	0	0	0	0	0	0.0833333	0	0	0	0.0833333	0.166667	0.166667	0.166667	0.25	0.333333	0.333333	0.416667	0.416667	0.416667	0.333333	0.25	0.25	0.333333	0.25	0.166667	0.166667	0.0833333	0.0833333	0.0833333	0.0833333	0.0833333	0.0833333	0	0	0	0	0	0	0	0	0	0.166667	0.166667	0.25	0.333333
ENSMUSG00000025995	0	0	0	0	0	0	0	0	0	0.1	0.1	0.1	0.2	0.4	0.4	0.4	0.4	0.3	0.4	0.4	0.5	0.5	0.6	0.6	0.6	0.6	0.7	0.7	0.6	0.6	0.5	0.5	0.3	0.1	0.1	0.1	0	0	0.2	0.2	0.2	0.2	0.2	0.3	0.3	0.3	0.4	0.4	0.3
ENSMUSG00000018446	0	0	0	0	0	0	0	0	0	0.165217	0.147826	0.165217	0.147826	0.13913	0.147826	0.156522	0.121739	0.130435	0.130435	0.0956522	0.104348	0.0869565	0.13913	0.173913	0.173913	0.278261	0.4	0.817391	0.886957	0.956522	0.973913	0.982609	0.947826	0.904348	0.878261	0.756522	0.643478	0.226087	0.156522	0.0956522	0.0782609	0.0695652	0.0521739	0.0608696	0.0608696	0.0608696	0.0608696	0.0869565	0.0869565
ENSMUSG00000021660	0	0	0	0	0	0	0	0	0	0	0	0	0	0	0	0	0	0	0	0	0	0	0	0	0	0	0	0	0	0	0	0	0	0	0	0	0	0	0	0	0	0	0	0	0	0	0	0	0
ENSMUSG00000040488	0	0	0	0	0	0	0	0	0	0	0	0	0	0.1	0.1	0.1	0.1	0.2	0.2	0.3	0.3	0.4	0.5	0.4	0.5	0.5	0.7	0.8	0.9	0.8	0.9	0.8	0.8	1	0.9	1	0.8	0.6	0.5	0.5	0.4	0.4	0.3	0.1	0.1	0.2	0.7	0.8	0.8
ENSMUSG00000019373	0	0	0	0	0	0	0	0	0	0.1	0.1	0.133333	0.133333	0.133333	0.133333	0.3	0.333333	0.366667	0.366667	0.366667	0.366667	0.333333	0.4	0.4	0.466667	0.533333	0.7	0.666667	0.666667	0.666667	0.7	0.866667	0.866667	1	0.933333	0.7	0.466667	0.466667	0.466667	0.466667	0.433333	0.266667	0.233333	0.2	0.233333	0.233333	0.233333	0.233333	0.266667
ENSMUSG00000007777	0	0	0	0	0	0	0	0	0	0.181818	0.181818	0.181818	0.0909091	0.272727	0.454545	0.454545	0.454545	0.454545	0.454545	0.454545	0.454545	0.818182	0.909091	1	0.818182	1	1	1	1	1	1	0.636364	0.545455	0.272727	0.272727	0	0	0	0.181818	0.272727	0.272727	0.272727	0.272727	0.272727	0.272727	0.272727	0.272727	0.272727	0.0909091
ENSMUSG00000016319	0	0	0	0	0	0	0	0	0	0.765432	0.888889	0.839506	0.703704	0.654321	0.580247	0.580247	0.604938	0.54321	0.469136	0.407407	0.283951	0.259259	0.283951	0.209877	0.185185	0.135802	0.111111	0.0987654	0.111111	0.135802	0.160494	0.135802	0.111111	0.111111	0.135802	0.135802	0.135802	0.148148	0.17284	0.17284	0.160494	0.197531	0.259259	0.246914	0.234568	0.358025	0.395062	0.493827	0.592593
ENSMUSG00000019761	0	0	0	0	0	0	0	0	0	0	0	0	0	0	0	0	0	0	0	0	0	0	0	0	0	0	0	0	0	0	0	0	0	0	0	0	0	0	0	0	0	0	0	0	0	0	0	0	0
ENSMUSG00000036992	0	0	0	0	0	0	0	0	0	0.0714286	0.0714286	0.0714286	0.0714286	0.0714286	0.0714286	0.0714286	0.0714286	0.0714286	0.142857	0.0714286	0.214286	0.285714	0.357143	0.428571	0.5	0.571429	0.714286	0.785714	0.785714	0.857143	0.714286	0.642857	0.571429	0.571429	0.5	0.428571	0.285714	0.214286	0.142857	0.0714286	0.0714286	0.142857	0.142857	0.0714286	0.0714286	0.0714286	0.0714286	0.0714286	0.0714286
ENSMUSG00000029310	0	0	0	0	0	0	0	0	0	0	0	0	0	0	0	0	0	0	0	0	0	0	0	0	0	0	0.0333333	0.0333333	0.0333333	0.0333333	0.0666667	0.0666667	0.166667	0.2	0.233333	0.233333	0.233333	0.233333	0.233333	0.233333	0.2	0.2	0.133333	0.133333	0.1	0.1	0.1	0.1	0.1
ENSMUSG00000066878	0	0	0	0	0	0	0	0	0	0	0	0	0	0	0	0	0	0	0	0	0	0	0	0	0	0	0	0	0	0	0	0	0	0	0	0	0	0	0	0	0	0	0	0	0	0	0	0	0
ENSMUSG00000030037	0	0	0	0	0	0	0	0	0	0.129032	0.129032	0.0645161	0.0322581	0	0	0.0322581	0.0322581	0.0322581	0.0322581	0.0322581	0.0645161	0.0645161	0.0645161	0.0645161	0.193548	0.225806	0.225806	0.225806	0.225806	0.225806	0.225806	0.258065	0.258065	0.258065	0.16129	0.0967742	0.0967742	0.0967742	0.0967742	0.129032	0.129032	0.129032	0.16129	0.16129	0.129032	0.129032	0.129032	0.129032	0.129032
ENSMUSG00000046323	0	0	0	0	0	0	0	0	0	0.176471	0.235294	0.294118	0.294118	0.352941	0.294118	0.294118	0.411765	0.411765	0.411765	0.411765	0.352941	0.294118	0.294118	0.235294	0.235294	0.235294	0.117647	0.117647	0	0	0.0588235	0.0588235	0.0588235	0.0588235	0.0588235	0.0588235	0.176471	0.235294	0.235294	0.235294	0.176471	0.176471	0.176471	0.235294	0.235294	0.235294	0.117647	0.0588235	0.0588235
ENSMUSG00000049517	0	0	0	0	0	0	0	0	0	0	0	0	0	0	0	0	0	0	0	0	0	0	0.025641	0.025641	0.025641	0.0512821	0.0512821	0.0512821	0.0512821	0.0512821	0.0512821	0.0769231	0.0512821	0.0512821	0.0512821	0.025641	0.025641	0.025641	0.025641	0.025641	0.025641	0	0	0	0	0	0	0	0
ENSMUSG00000030983	0	0	0	0	0	0	0	0	0	0.333333	0.277778	0.222222	0.222222	0.222222	0.222222	0.166667	0.277778	0.388889	0.388889	0.388889	0.444444	0.444444	0.555556	0.722222	0.666667	0.611111	0.5	0.388889	0.388889	0.444444	0.388889	0.444444	0.388889	0.333333	0.388889	0.444444	0.388889	0.388889	0.388889	0.333333	0.333333	0.277778	0.5	0.666667	0.777778	0.722222	0.722222	0.722222	0.777778
ENSMUSG00000063320	0	0	0	0	0	0	0	0	0	0.666667	0.666667	0.666667	0.333333	1	1	1	1	1	1	1	1	1	1	0.333333	0.333333	0.333333	0.333333	0.333333	0.333333	0.333333	0.333333	0.333333	0.333333	0.333333	0.333333	0.333333	0	0	0	0	0	0	0	0	0	0	0	0	0
ENSMUSG00000079523	0	0	0	0	0	0	0	0	0	0.00070373	0.00070373	0.00070373	0.00070373	0.00070373	0.00070373	0.00070373	0.00070373	0.00070373	0	0	0	0	0	0.00070373	0.0070373	0.0612245	0.0907811	0.135116	0.142857	0.168191	0.209711	0.274455	0.358902	0.401126	0.410978	0.416608	0.403237	0.365236	0.377903	0.368754	0.346939	0.311049	0.285714	0.287825	0.351865	0.444053	0.500352	0.55665	0.643913
ENSMUSG00000002985	0	0	0	0	0	0	0	0	0	1	1	0.983607	0.885246	0.770492	0.704918	0.344262	0.295082	0.229508	0.163934	0.147541	0.147541	0.0983607	0.131148	0.147541	0.180328	0.196721	0.295082	0.278689	0.42623	0.508197	0.557377	0.639344	0.606557	0.704918	0.803279	0.819672	0.721311	0.704918	0.622951	0.52459	0.47541	0.393443	0.393443	0.278689	0.180328	0.147541	0.114754	0.0983607	0.0327869
ENSMUSG00000021917	0	0	0	0	0	0	0	0	0	0.681818	0.727273	0.636364	0.727273	0.772727	0.818182	0.727273	0.727273	0.727273	0.681818	0.590909	0.545455	0.454545	0.272727	0.227273	0.181818	0.181818	0.227273	0.136364	0.0909091	0.136364	0.272727	0.272727	0.363636	0.409091	0.681818	1	1	1	0.954545	0.954545	0.818182	0.863636	0.818182	0.818182	0.545455	0.227273	0.227273	0.227273	0.227273
ENSMUSG00000062248	0	0	0	0	0	0	0	0	0	0	0	0	0	0	0	0	0	0	0	0	0	0	0	0	0	0	0	0	0	0	0	0	0	0	0.142857	0.714286	0.714286	0.714286	0.714286	0.714286	0.714286	0.714286	0.857143	0.857143	1	0.428571	0.571429	0.571429	0.571429
ENSMUSG00000025393	0	0	0	0	0	0	0	0	0	0.18593	0.180905	0.175879	0.190955	0.19598	0.21608	0.221106	0.221106	0.221106	0.21608	0.221106	0.221106	0.211055	0.19598	0.226131	0.226131	0.221106	0.211055	0.231156	0.221106	0.180905	0.175879	0.180905	0.165829	0.135678	0.115578	0.105528	0.120603	0.0904523	0.0854271	0.0753769	0.0854271	0.0854271	0.110553	0.18593	0.442211	0.643216	0.688442	0.743719	0.773869
ENSMUSG00000040084	0	0	0	0	0	0	0	0	0	0.2	0.2	0.4	0.4	0.4	0.4	0.4	0.4	0.5	0.6	0.8	0.8	0.5	0.6	0.6	0.6	0.6	0.8	0.7	0.6	0.3	0.3	0.3	0.2	0.2	0.2	0.2	0	0	0	0	0.1	0.1	0.2	0.3	0.4	0.4	0.4	0.4	0.5
ENSMUSG00000002679	0	0	0	0	0	0	0	0	0	0.166667	0.166667	0.166667	0.166667	0.166667	0.166667	0.166667	0.166667	0.166667	0.166667	0.166667	0.166667	0.166667	0.166667	0.166667	0.166667	0.166667	0.166667	0.166667	0	0	0	0	0	0	0	0	0	0	0	0	0	0	0	0	0	0	0.166667	0.166667	0.166667
ENSMUSG00000024414	0	0	0	0	0	0	0	0	0	0.461538	0.230769	0.153846	0.230769	0.230769	0.230769	0.307692	0.153846	0.384615	0.461538	0.461538	0.461538	0.538462	0.692308	0.769231	0.769231	0.692308	0.769231	0.615385	0.538462	0.846154	0.923077	1	0.769231	0.769231	0.846154	0.846154	0.769231	0.692308	0.692308	0.384615	0.307692	0.153846	0.153846	0.0769231	0.0769231	0.0769231	0.0769231	0.0769231	0.0769231
ENSMUSG00000018293	0	0	0	0	0	0	0	0	0	0.741573	0.741573	0.707865	0.741573	0.741573	0.764045	0.719101	0.58427	0.550562	0.483146	0.325843	0.348315	0.382022	0.41573	0.47191	0.370787	0.348315	0.348315	0.348315	0.314607	0.337079	0.348315	0.337079	0.292135	0.325843	0.505618	0.494382	0.52809	0.58427	0.629213	0.764045	0.865169	0.988764	0.977528	0.988764	0.842697	0.831461	0.786517	0.752809	0.730337
ENSMUSG00000056612	0	0	0	0	0	0	0	0	0	0.3	0.2	0.2	0.2	0.25	0.4	0.3	0.35	0.4	0.4	0.4	0.4	0.4	0.4	0.35	0.2	0.2	0.1	0	0	0	0	0.1	0.1	0.1	0.1	0.1	0.15	0.3	0.3	0.55	0.85	0.85	0.85	0.95	0.95	1	0.95	0.8	0.85
ENSMUSG00000037070	0	0	0	0	0	0	0	0	0	0.255319	0.276596	0.234043	0.234043	0.191489	0.212766	0.212766	0.191489	0.234043	0.191489	0.0851064	0.0638298	0.0638298	0.0638298	0.0638298	0.0425532	0.0425532	0.0638298	0.0212766	0.0212766	0.0212766	0.0425532	0.0425532	0.0425532	0.0425532	0.0851064	0.0851064	0.0851064	0.148936	0.148936	0.148936	0.148936	0.148936	0.170213	0.170213	0.148936	0.148936	0.148936	0.0851064	0.0851064
ENSMUSG00000028271	0	0	0	0	0	0	0	0	0	0.0294118	0.0294118	0.0588235	0.147059	0.147059	0.176471	0.176471	0.205882	0.205882	0.205882	0.205882	0.205882	0.205882	0.117647	0.147059	0.147059	0.147059	0.117647	0.264706	0.411765	0.441176	0.441176	0.411765	0.411765	0.382353	0.352941	0.352941	0.382353	0.235294	0.0882353	0.0588235	0.0588235	0.0588235	0.176471	0.176471	0.205882	0.235294	0.235294	0.235294	0.264706
ENSMUSG00000026049	0	0	0	0	0	0	0	0	0	0.2	0.2	0.2	0.2	0.2	0.2	0.2	0.3	0.3	0.3	0.25	0.25	0.2	0.15	0.2	0.2	0.2	0.1	0.05	0.15	0.15	0.15	0.15	0.15	0.1	0.1	0.1	0.1	0.1	0	0	0.05	0.05	0.05	0.1	0.15	0.15	0.2	0.35	0.35
ENSMUSG00000024067	0	0	0	0	0	0	0	0	0	0.265957	0.258865	0.241135	0.212766	0.191489	0.166667	0.0780142	0.0460993	0.0390071	0.0390071	0.0673759	0.070922	0.0992908	0.12766	0.177305	0.248227	0.269504	0.297872	0.301418	0.297872	0.265957	0.258865	0.234043	0.20922	0.159574	0.0744681	0.0496454	0.0248227	0.0212766	0.0212766	0.0248227	0.0319149	0.0425532	0.106383	0.223404	0.336879	0.397163	0.429078	0.468085	0.471631
ENSMUSG00000027905	0	0	0	0	0	0	0	0	0	0	0	0	0.0625	0.0625	0.0625	0.0625	0.0625	0.0625	0.0625	0.0625	0.0625	0.0625	0.125	0.125	0.125	0.125	0.125	0.125	0.125	0.125	0.125	0.125	0	0	0	0	0	0	0	0	0	0.125	0.25	0.25	0.25	0.25	0.3125	0.375	0.4375
ENSMUSG00000064308	0	0	0	0	0	0	0	0	0	0.0142857	0.0142857	0.0142857	0.0142857	0.0142857	0.0428571	0.0428571	0.0428571	0.0428571	0.0571429	0.0571429	0.0714286	0.0857143	0.0857143	0.128571	0.1	0.0857143	0.0857143	0.0857143	0.0714286	0.0714286	0.0714286	0.0571429	0.0571429	0.0428571	0.0571429	0.0857143	0.0857143	0.1	0.114286	0.114286	0.1	0.1	0.1	0.0857143	0.0714286	0.0428571	0.0428571	0.0285714	0.0142857
ENSMUSG00000027751	0	0	0	0	0	0	0	0	0	0.153846	0.192308	0.307692	0.307692	0.269231	0.307692	0.346154	0.346154	0.384615	0.461538	0.423077	0.423077	0.346154	0.384615	0.384615	0.346154	0.269231	0.269231	0.230769	0.192308	0.307692	0.269231	0.230769	0.192308	0.192308	0.192308	0.230769	0.230769	0.230769	0.192308	0.0769231	0.115385	0.115385	0.115385	0.0769231	0.0769231	0.115385	0.115385	0.115385	0.115385
ENSMUSG00000055629	0	0	0	0	0	0	0	0	0	0.0666667	0.133333	0.133333	0.133333	0.2	0.2	0.2	0.266667	0.333333	0.333333	0.333333	0.266667	0.2	0.2	0.133333	0.133333	0.2	0.133333	0.0666667	0.0666667	0.0666667	0.0666667	0.133333	0.2	0.2	0.2	0.133333	0.133333	0.133333	0.2	0.2	0.2	0.133333	0.133333	0.133333	0.2	0.266667	0.266667	0.4	0.533333
ENSMUSG00000030867	0	0	0	0	0	0	0	0	0	0.136364	0.181818	0.181818	0.181818	0.181818	0.181818	0.159091	0.136364	0.136364	0.159091	0.113636	0.0681818	0.0681818	0.0681818	0.0681818	0.0681818	0.0681818	0.0681818	0.0454545	0.0227273	0.0454545	0.0681818	0.0454545	0.0454545	0.0681818	0.0681818	0.0681818	0.0681818	0.0681818	0.113636	0.0909091	0.0681818	0.0681818	0.0909091	0.0681818	0.0681818	0.0681818	0.0681818	0.0681818	0.0227273
ENSMUSG00000034880	0	0	0	0	0	0	0	0	0	0.0247934	0.0247934	0.0413223	0.0413223	0.0578512	0.0578512	0.0578512	0.0578512	0.0495868	0.0413223	0.0413223	0.0413223	0.0247934	0.0247934	0.0247934	0.0330579	0.0330579	0.0330579	0.0330579	0.0909091	0.0991736	0.107438	0.107438	0.107438	0.0909091	0.0826446	0.0826446	0.0826446	0.0826446	0.0413223	0.0330579	0.0165289	0.0165289	0.0165289	0.0413223	0.0909091	0.0909091	0.0909091	0.0909091	0.0743802
ENSMUSG00000028010	0	0	0	0	0	0	0	0	0	0.245283	0.226415	0.245283	0.245283	0.226415	0.226415	0.207547	0.207547	0.245283	0.226415	0.207547	0.169811	0.150943	0.150943	0.150943	0.150943	0.188679	0.320755	0.528302	0.584906	0.584906	0.584906	0.584906	0.698113	0.754717	0.754717	0.716981	0.603774	0.358491	0.301887	0.283019	0.283019	0.264151	0.150943	0.0943396	0.0754717	0.0566038	0.0377358	0.0377358	0.0188679
ENSMUSG00000037742	0	0	0	0	0	0	0	0	0	0	0	0	0	0	0	0	0	0	0	0	0	0	0	0	0	0	0	0	0	0	0	0	0	0	0	0	0	0	0	0	0	0	0	0	0	0	0	0	0
ENSMUSG00000027018	0	0	0	0	0	0	0	0	0	0.444444	0.444444	0.349206	0.365079	0.380952	0.349206	0.365079	0.31746	0.269841	0.238095	0.126984	0.174603	0.174603	0.15873	0.142857	0.174603	0.15873	0.15873	0.15873	0.15873	0.190476	0.142857	0.142857	0.222222	0.238095	0.238095	0.253968	0.301587	0.301587	0.301587	0.31746	0.31746	0.301587	0.206349	0.269841	0.269841	0.253968	0.222222	0.206349	0.206349
ENSMUSG00000030298	0	0	0	0	0	0	0	0	0	0.0847458	0.101695	0.0847458	0.101695	0.101695	0.101695	0.101695	0.0847458	0.0677966	0.0508475	0.0508475	0.0338983	0.0338983	0.0169492	0.0338983	0.0508475	0.0508475	0.0508475	0.0508475	0.0508475	0.0847458	0.0847458	0.118644	0.152542	0.152542	0.152542	0.220339	0.220339	0.220339	0.220339	0.186441	0.186441	0.20339	0.152542	0.152542	0.152542	0.169492	0.169492	0.237288	0.254237
ENSMUSG00000000563	0	0	0	0	0	0	0	0	0	0.667992	0.681909	0.725646	0.695825	0.66998	0.493042	0.502982	0.584493	0.596421	0.67992	0.667992	0.691849	0.671968	0.741551	0.797217	0.934394	0.942346	0.914513	0.817097	0.699801	0.667992	0.614314	0.574553	0.481113	0.359841	0.170974	0.10338	0.0298211	0.055666	0.083499	0.125249	0.184891	0.208748	0.242545	0.240557	0.250497	0.306163	0.332008	0.343936	0.365805
ENSMUSG00000034748	0	0	0	0	0	0	0	0	0	0	0	0	0	0	0	0.333333	0.333333	0.333333	0.333333	0.333333	0.333333	0.333333	0.333333	0.333333	0.333333	0	0	0	0	0	0	0	0	0	0	0	0	0	0	0	0	0	0	0	0	0	0	0	0
ENSMUSG00000051557	0	0	0	0	0	0	0	0	0	0.0769231	0.0769231	0.0769231	0.0769231	0.0769231	0.0769231	0.0769231	0	0	0	0	0	0	0	0	0	0	0	0	0	0	0.153846	0.153846	0.230769	0.230769	0.230769	0.230769	0.230769	0.230769	0.230769	0.230769	0.153846	0.153846	0.0769231	0.0769231	0.0769231	0.0769231	0.0769231	0.0769231	0.0769231
ENSMUSG00000021222	0	0	0	0	0	0	0	0	0	1	0.666667	0.666667	0.333333	0.166667	0	0.166667	0.333333	0.333333	0.333333	0.333333	0.333333	0.333333	0.333333	0.333333	0.333333	0.333333	0.166667	0.166667	0.5	0.5	0.5	0.5	0.5	0.5	0.5	0.333333	0.333333	0.333333	0	0	0	0	0	0	0	0	0	0	0
ENSMUSG00000030751	0	0	0	0	0	0	0	0	0	0.202128	0.170213	0.180851	0.170213	0.212766	0.202128	0.223404	0.202128	0.191489	0.191489	0.202128	0.212766	0.212766	0.244681	0.223404	0.244681	0.223404	0.244681	0.265957	0.329787	0.329787	0.329787	0.329787	0.287234	0.244681	0.223404	0.191489	0.148936	0.180851	0.106383	0.0957447	0.106383	0.106383	0.0957447	0.0957447	0.106383	0.0957447	0.106383	0.0531915	0.0531915
ENSMUSG00000014075	0	0	0	0	0	0	0	0	0	0.333333	0.333333	0.333333	0.166667	0.166667	0.166667	0.166667	0	0	0	0	0	0	0	0	0	0	0	0	0	0	0	0	0	0	0	0	0	0	0	0.166667	0.333333	0.333333	0.333333	0.333333	0.333333	0.333333	0.5	0.5	0.5
ENSMUSG00000026914	0	0	0	0	0	0	0	0	0	0.2	0.15	0.175	0.175	0.2	0.2	0.225	0.25	0.325	0.25	0.3	0.35	0.425	0.475	0.5	0.525	0.5	0.475	0.4	0.475	0.35	0.3	0.2	0.15	0.1	0.075	0.075	0.1	0.175	0.15	0.2	0.225	0.225	0.25	0.25	0.275	0.275	0.275	0.225	0.175
ENSMUSG00000044250	0	0	0	0	0	0	0	0	0	0.368421	0.473684	0.421053	0.421053	0.421053	0.421053	0.315789	0.210526	0.263158	0.315789	0.263158	0.210526	0.210526	0.210526	0.210526	0.210526	0.210526	0.210526	0.368421	0.368421	0.315789	0.263158	0.263158	0.263158	0.263158	0.263158	0.263158	0.263158	0.0526316	0	0	0.0526316	0.0526316	0.0526316	0.0526316	0.0526316	0.0526316	0.105263	0.210526	0.315789
ENSMUSG00000027404	0	0	0	0	0	0	0	0	0	0.422535	0.43662	0.464789	0.43662	0.380282	0.366197	0.408451	0.450704	0.464789	0.732394	0.690141	0.788732	0.901408	0.957746	0.985915	1	0.943662	0.915493	0.802817	0.591549	0.647887	0.577465	0.464789	0.408451	0.394366	0.352113	0.309859	0.28169	0.295775	0.211268	0.15493	0.112676	0.0704225	0.0704225	0.056338	0.0422535	0.0422535	0.0422535	0.028169	0.0140845
ENSMUSG00000027551	0	0	0	0	0	0	0	0	0	0.0833333	0	0	0.0833333	0.0833333	0.0833333	0.0833333	0.0833333	0.0833333	0.0833333	0.0833333	0.0833333	0.0833333	0	0	0	0	0	0	0	0.0833333	0.0833333	0.25	0.333333	0.416667	0.416667	0.416667	0.416667	0.416667	0.416667	0.333333	0.333333	0.166667	0.0833333	0	0	0	0	0.0833333	0.0833333
ENSMUSG00000078348	0	0	0	0	0	0	0	0	0	0.0769231	0.128205	0.153846	0.153846	0.153846	0.128205	0.128205	0.128205	0.102564	0.102564	0.102564	0.0769231	0.0512821	0.0512821	0.0512821	0.0512821	0.0512821	0.0512821	0.102564	0.102564	0.0769231	0.0512821	0.0512821	0.0512821	0.0512821	0.0512821	0.0512821	0.0512821	0	0	0	0	0	0	0	0	0	0	0	0.025641
ENSMUSG00000063787	0	0	0	0	0	0	0	0	0	0.037037	0	0.0185185	0.037037	0.037037	0.037037	0.037037	0.185185	0.888889	0.944444	0.981481	1	0.981481	0.981481	1	1	1	0.851852	0.148148	0.0925926	0.0740741	0.0555556	0.0740741	0.0555556	0.037037	0.037037	0.037037	0.037037	0.037037	0.0555556	0.0555556	0.0740741	0.111111	0.185185	0.240741	0.240741	0.240741	0.240741	0.240741	0.222222
ENSMUSG00000026784	0	0	0	0	0	0	0	0	0	0.714286	0.714286	0.714286	0.714286	0.714286	0.714286	0.571429	0.428571	0.428571	0.285714	0.285714	0.285714	0.285714	0.285714	0.285714	0.142857	0.285714	0.142857	0.285714	0.285714	0.428571	0.571429	0.571429	0.857143	1	1	0.857143	0.857143	0.714286	0.714286	0.571429	0.571429	0.571429	0.285714	0.142857	0.142857	0.142857	0.142857	0.285714	0.285714
ENSMUSG00000009555	0	0	0	0	0	0	0	0	0	0	0	0	0	0	0	0	0	0	0	0	0	0	0	0	0	0	0	0	0	0	0	0	0	0	0	0	0	0	0	0	0	0	0	0	0	0	0	0	0
ENSMUSG00000030060	0	0	0	0	0	0	0	0	0	0.0952381	0.142857	0.142857	0.142857	0.142857	0.142857	0.0952381	0.0952381	0.0952381	0.047619	0.047619	0	0	0	0	0	0	0	0	0	0	0	0	0	0.047619	0.047619	0.0952381	0.0952381	0.0952381	0.0952381	0.0952381	0.142857	0.142857	0.142857	0.142857	0.190476	0.142857	0.142857	0.142857	0.142857
ENSMUSG00000045751	0	0	0	0	0	0	0	0	0	0.571429	0.571429	0.571429	0.571429	0.428571	0.428571	0.285714	0.285714	0.285714	0.142857	0.142857	0.142857	0.142857	0.142857	0.142857	0.142857	0.142857	0.285714	0.142857	0.142857	0.142857	0.142857	0.142857	0.142857	0.142857	0.142857	0.142857	0	0	0	0.285714	0.285714	0.285714	0.285714	0.285714	0.285714	0.285714	0.285714	0.285714	0.285714
ENSMUSG00000034192	0	0	0	0	0	0	0	0	0	0.348315	0.41573	0.460674	0.483146	0.449438	0.52809	0.573034	0.573034	0.516854	0.449438	0.382022	0.314607	0.314607	0.292135	0.303371	0.202247	0.146067	0.123596	0.134831	0.134831	0.146067	0.146067	0.101124	0.0898876	0.0898876	0.101124	0.168539	0.213483	0.269663	0.337079	0.393258	0.382022	0.382022	0.393258	0.370787	0.41573	0.426966	0.393258	0.359551	0.325843
ENSMUSG00000001034	0	0	0	0	0	0	0	0	0	0.666667	0.333333	0.333333	0.333333	0.333333	0.333333	0.333333	0.333333	0	0	0	0	0	0	0	0	0	0	0	0	0	0	0.333333	0.333333	0.333333	0.666667	0.666667	0.666667	0.666667	0.666667	0.666667	0.666667	0.333333	0.666667	0.666667	0.333333	0.333333	0.333333	0.333333	0.333333
ENSMUSG00000038416	0	0	0	0	0	0	0	0	0	0.0952381	0.0952381	0.0952381	0.0952381	0.0952381	0.047619	0.047619	0.047619	0	0	0.047619	0.047619	0.142857	0.142857	0.142857	0.142857	0.142857	0.142857	0.142857	0.142857	0.0952381	0.0952381	0	0	0	0	0	0	0	0	0	0.047619	0.0952381	0.142857	0.142857	0.142857	0.142857	0.142857	0.142857	0.142857
ENSMUSG00000026248	0	0	0	0	0	0	0	0	0	0	0	0	0	0	0	0	0.0116279	0.0116279	0.0232558	0.0348837	0.0813953	0.0930233	0.104651	0.116279	0.139535	0.151163	0.197674	0.232558	0.22093	0.209302	0.174419	0.186047	0.244186	0.232558	0.244186	0.267442	0.209302	0.186047	0.244186	0.255814	0.244186	0.244186	0.22093	0.232558	0.313953	0.337209	0.337209	0.337209	0.290698
ENSMUSG00000027131	0	0	0	0	0	0	0	0	0	1	0.888889	0.888889	1	0.666667	0.777778	0.888889	0.777778	0.666667	0.666667	0.444444	0.444444	0.444444	0.333333	0.333333	0.111111	0	0	0	0	0	0	0	0	0	0	0	0	0	0	0	0	0	0	0	0	0	0	0	0
ENSMUSG00000044224	0	0	0	0	0	0	0	0	0	0.125	0.175	0.2	0.2	0.225	0.225	0.25	0.325	0.375	0.475	0.575	0.575	0.575	0.6	0.6	0.65	0.65	0.575	0.575	0.6	0.5	0.45	0.4	0.4	0.375	0.3	0.25	0.25	0.2	0.075	0.1	0.1	0.1	0.1	0.1	0.125	0.125	0.125	0.125	0.125
ENSMUSG00000029446	0	0	0	0	0	0	0	0	0	0.416667	0.333333	0.25	0.0833333	0.0833333	0.166667	0.333333	0.25	0.25	0.25	0.25	0.25	0.25	0.25	0.25	0.166667	0	0	0.0833333	0.0833333	0.0833333	0.0833333	0.0833333	0.0833333	0.0833333	0.0833333	0.0833333	0.0833333	0.0833333	0.25	0.25	0.25	0.25	0.25	0.25	0.25	0.333333	0.333333	0.333333	0.25
ENSMUSG00000010047	0	0	0	0	0	0	0	0	0	0.285714	0.285714	0.285714	0.285714	0.285714	0.285714	0	0	0	0	0	0	0	0	0.285714	0.428571	0.428571	0.428571	0.428571	0.428571	0.428571	0.428571	0.428571	0.428571	0.142857	0	0	0	0	0	0	0	0	0	0	0	0	0	0	0
ENSMUSG00000026728	0	0	0	0	0	0	0	0	0	0.0769231	0.0769231	0.0769231	0.0769231	0.153846	0.307692	0.307692	0.307692	0.307692	0.307692	0.307692	0.307692	0.384615	0.461538	0.384615	0.230769	0.230769	0.230769	0.230769	0.230769	0.230769	0.230769	0.153846	0.0769231	0.153846	0.230769	0.307692	0.307692	0.307692	0.307692	0.538462	0.538462	0.538462	0.538462	0.461538	0.384615	0.230769	0.230769	0.230769	0.230769
ENSMUSG00000039323	0	0	0	0	0	0	0	0	0	0.0575916	0.0314136	0.026178	0.0209424	0.0314136	0.026178	0.0157068	0.0209424	0.0314136	0.0314136	0.052356	0.0575916	0.0575916	0.0575916	0.052356	0.0732984	0.0732984	0.0837696	0.0732984	0.0732984	0.0575916	0.0575916	0.0575916	0.0628272	0.052356	0.0418848	0.0418848	0.0314136	0.0366492	0.0680628	0.0732984	0.0837696	0.0994764	0.0942408	0.0994764	0.0942408	0.109948	0.115183	0.125654	0.151832
ENSMUSG00000042808	0	0	0	0	0	0	0	0	0	0.636364	0.636364	0.545455	0.363636	0.181818	0.454545	0.454545	0.454545	0.454545	0.454545	0.545455	0.545455	0.545455	0.545455	0.363636	0.272727	0.272727	0.272727	0.272727	0.272727	0.181818	0.181818	0.181818	0.181818	0.181818	0	0	0	0	0.0909091	0.0909091	0.0909091	0.181818	0.181818	0.181818	0.181818	0.181818	0.272727	0.272727	0.181818
ENSMUSG00000002227	0	0	0	0	0	0	0	0	0	0.0232558	0.0232558	0.0232558	0.0232558	0.0232558	0.0465116	0.0465116	0.0465116	0.0232558	0.0232558	0.0465116	0.0465116	0.0465116	0.0465116	0.0930233	0.0697674	0.0697674	0.0697674	0.0697674	0.0697674	0.0697674	0.0697674	0.0697674	0.0697674	0.0232558	0.0232558	0.0232558	0.0232558	0.0465116	0.116279	0.116279	0.186047	0.209302	0.209302	0.209302	0.209302	0.209302	0.232558	0.209302	0.139535
ENSMUSG00000038510	0	0	0	0	0	0	0	0	0	0.0277778	0.0555556	0.0555556	0.0833333	0.111111	0.0833333	0.0833333	0.0833333	0.0833333	0.0833333	0.0833333	0.0555556	0.0555556	0.0555556	0.0555556	0.0555556	0.0555556	0.0555556	0.0833333	0.0833333	0.0833333	0.0833333	0.0833333	0.0555556	0.0555556	0.0833333	0.222222	0.222222	0.25	0.305556	0.305556	0.333333	0.333333	0.333333	0.305556	0.277778	0.166667	0.166667	0.25	0.222222
ENSMUSG00000027810	0	0	0	0	0	0	0	0	0	0.113636	0.136364	0.159091	0.159091	0.159091	0.136364	0.159091	0.136364	0.113636	0.113636	0.113636	0.0909091	0.0681818	0.159091	0.181818	0.159091	0.136364	0.136364	0.159091	0.136364	0.136364	0.136364	0.136364	0.0454545	0.0227273	0.0227273	0.0227273	0.0454545	0.0227273	0.0227273	0.0227273	0.0454545	0.0454545	0.0454545	0.0454545	0.0454545	0.0454545	0.0227273	0.0227273	0.0454545
ENSMUSG00000023932	0	0	0	0	0	0	0	0	0	0.0921053	0.0526316	0.0394737	0.0394737	0.0394737	0.0526316	0.0394737	0.0394737	0.0263158	0.0394737	0.0394737	0.0394737	0.0394737	0.0526316	0.0526316	0.0394737	0.0394737	0.0394737	0.0394737	0.0263158	0.0263158	0.0921053	0.0921053	0.0789474	0.0921053	0.105263	0.144737	0.171053	0.184211	0.197368	0.210526	0.144737	0.144737	0.144737	0.131579	0.144737	0.105263	0.0789474	0.0921053	0.0789474
ENSMUSG00000004264	0	0	0	0	0	0	0	0	0	0.0551724	0.0965517	0.131034	0.165517	0.158621	0.22069	0.248276	0.275862	0.289655	0.296552	0.296552	0.255172	0.2	0.165517	0.158621	0.0965517	0.0965517	0.0827586	0.0827586	0.0896552	0.110345	0.131034	0.144828	0.151724	0.158621	0.165517	0.131034	0.131034	0.117241	0.110345	0.0896552	0.0689655	0.0551724	0.0758621	0.131034	0.124138	0.172414	0.213793	0.268966	0.337931
ENSMUSG00000036672	0	0	0	0	0	0	0	0	0	0.272727	0.272727	0.272727	0.272727	0.272727	0.454545	0.636364	0.636364	0.818182	0.909091	0.909091	0.909091	0.909091	1	1	0.909091	0.727273	0.727273	0.454545	0.272727	0.272727	0.272727	0.363636	0.272727	0.272727	0.272727	0.363636	0.363636	0.272727	0.272727	0.363636	0.363636	0.272727	0.272727	0.272727	0.181818	0.0909091	0.0909091	0.0909091	0.181818
ENSMUSG00000026849	0	0	0	0	0	0	0	0	0	0.0540541	0.0540541	0.0810811	0.108108	0.108108	0.0810811	0.0810811	0.0810811	0.108108	0.0810811	0.0810811	0.0810811	0.0540541	0.027027	0.027027	0.0540541	0.0540541	0.0540541	0.0540541	0.0540541	0.0540541	0.0540541	0.0540541	0.0810811	0.0810811	0.0540541	0.0540541	0.0540541	0.0540541	0.0540541	0.0540541	0.0540541	0.0540541	0.027027	0.027027	0.027027	0.027027	0.027027	0.027027	0.027027
ENSMUSG00000024833	0	0	0	0	0	0	0	0	0	0.666667	0.333333	0.333333	0.333333	0.333333	0.333333	0.333333	0	0	0	0	0	0	0	0	0	0	0.333333	0.333333	1	1	1	1	1	1	1	1	0.666667	0.666667	0	0	0	0	0	0	0	0	0	0.333333	0.333333
ENSMUSG00000047446	0	0	0	0	0	0	0	0	0	0	0.0666667	0.133333	0.133333	0.133333	0.2	0.2	0.266667	0.466667	0.733333	1	0.933333	0.866667	0.866667	0.866667	0.8	0.8	0.733333	0.533333	0.266667	0	0	0	0	0	0	0	0	0	0	0	0	0	0	0	0	0	0.0666667	0.0666667	0.0666667
ENSMUSG00000021639	0	0	0	0	0	0	0	0	0	0.125	0.125	0.125	0	0	0	0	0	0	0	0	0	0	0	0	0	0	0	0	0.125	0.25	0.25	0.25	0.25	0.375	0.375	0.5	0.625	0.625	0.5	0.375	0.375	0.375	0.375	0.25	0.25	0.25	0.25	0.375	0.5
ENSMUSG00000062691	0	0	0	0	0	0	0	0	0	0.2	0.2	0.2	0.2	0.171429	0.142857	0.114286	0.0857143	0.0857143	0.0285714	0.0285714	0.0285714	0.0285714	0.0285714	0.0857143	0.0857143	0.114286	0.114286	0.142857	0.142857	0.142857	0.142857	0.142857	0.142857	0.0857143	0.114286	0.0857143	0.0857143	0.0571429	0.0571429	0.0571429	0.0857143	0.142857	0.228571	0.257143	0.257143	0.257143	0.285714	0.285714	0.285714
ENSMUSG00000029551	0	0	0	0	0	0	0	0	0	0.033557	0.033557	0.033557	0.0268456	0.0268456	0.0268456	0.0268456	0.0268456	0.0268456	0.0268456	0.00671141	0	0	0.00671141	0.00671141	0.00671141	0.00671141	0.00671141	0.00671141	0.00671141	0.00671141	0.0134228	0.0134228	0.0134228	0.0134228	0.0134228	0.0134228	0.0134228	0.0134228	0.0134228	0.0134228	0.00671141	0.00671141	0	0.00671141	0.00671141	0.00671141	0.00671141	0.00671141	0.00671141
ENSMUSG00000057388	0	0	0	0	0	0	0	0	0	0.553191	0.617021	0.595745	0.723404	0.93617	0.787234	0.829787	0.744681	0.723404	0.702128	0.723404	0.659574	0.595745	0.468085	0.106383	0.106383	0.0425532	0.0425532	0.0425532	0.0212766	0	0.0425532	0.148936	0.170213	0.170213	0.234043	0.297872	0.319149	0.361702	0.361702	0.361702	0.319149	0.212766	0.212766	0.234043	0.170213	0.106383	0.106383	0.0638298	0.0851064
ENSMUSG00000025374	0	0	0	0	0	0	0	0	0	0.065445	0.039267	0.0418848	0.039267	0.039267	0.039267	0.0366492	0.0366492	0.0340314	0.026178	0.0209424	0.0157068	0.0104712	0.0078534	0.0104712	0.0104712	0.0104712	0.013089	0.013089	0.013089	0.0104712	0.0104712	0.0157068	0.0157068	0.0104712	0.013089	0.0209424	0.026178	0.0287958	0.0366492	0.0366492	0.0366492	0.039267	0.0418848	0.0497382	0.052356	0.0445026	0.0366492	0.0366492	0.0287958
ENSMUSG00000024800	0	0	0	0	0	0	0	0	0	0.166667	0.166667	0.166667	0.166667	0	0	0	0	0	0	0	0	0	0	0	0	0	0.166667	0.166667	0.166667	0.166667	0.166667	0.333333	0.333333	0.333333	0.333333	0.333333	0.166667	0.166667	0.166667	0.166667	0.333333	0.333333	0.333333	0.333333	0.333333	0.333333	0.333333	0.5	0.666667
ENSMUSG00000062380	0	0	0	0	0	0	0	0	0	0	0	0	0	0	0	0	0	0	0	0	0.4	0.4	0.4	0.4	0.4	0.4	0.4	0.4	0.4	0.4	0	0	0	0	0	0	0	0	0	0	0	0	0	0	0	0	0	0	0
ENSMUSG00000047613	0	0	0	0	0	0	0	0	0	0.25	0.125	0.125	0.25	0.25	0.125	0.125	0.125	0.125	0.125	0.125	0.125	0.125	0	0	0	0	0	0	0	0	0	0	0.125	0.125	0.125	0.125	0.125	0.125	0.125	0.125	0.125	0.125	0	0	0	0.125	0.125	0.125	0.125
ENSMUSG00000059355	0	0	0	0	0	0	0	0	0	0.153846	0.153846	0.153846	0.153846	0.153846	0.153846	0.153846	0.153846	0.0769231	0	0.0769231	0.153846	0.153846	0.230769	0.230769	0.230769	0.230769	0.230769	0.230769	0.230769	0.153846	0.0769231	0.0769231	0.0769231	0.0769231	0.0769231	0.230769	0.307692	0.307692	0.384615	0.384615	0.384615	0.384615	0.307692	0.384615	0.384615	0.230769	0.230769	0.230769	0.153846
ENSMUSG00000027203	0	0	0	0	0	0	0	0	0	0.219178	0.191781	0.191781	0.178082	0.157534	0.157534	0.143836	0.150685	0.130137	0.157534	0.164384	0.205479	0.226027	0.280822	0.321918	0.342466	0.342466	0.30137	0.280822	0.267123	0.287671	0.246575	0.246575	0.232877	0.280822	0.260274	0.253425	0.246575	0.267123	0.239726	0.205479	0.212329	0.184932	0.150685	0.0547945	0.0479452	0.0547945	0.0616438	0.0410959	0.0410959
ENSMUSG00000020186	0	0	0	0	0	0	0	0	0	0.05	0.1	0.1	0.1	0.1	0.15	0.2	0.4	0.4	0.4	0.45	0.45	0.5	0.5	0.55	0.6	0.7	0.6	0.7	0.7	0.65	0.6	0.55	0.75	0.75	0.7	0.55	0.45	0.4	0.5	0.75	0.9	1	0.85	0.8	0.75	0.8	0.8	0.75	0.7
ENSMUSG00000051671	0	0	0	0	0	0	0	0	0	0.4	0.4	0.4	0.4	0.4	0.4	0.6	0.4	0.4	0.2	0.2	0.2	0.2	0.2	0.2	0.2	0	0	0	0	0	0	0	0.2	0.4	0.4	0.4	0.4	0.4	0.4	0.4	0.4	0.4	0.2	0	0	0	0	0	0
ENSMUSG00000029920	0	0	0	0	0	0	0	0	0	0.25	0.25	0.5	0.5	0.5	0.5	0.25	0.25	0.25	0.25	0.25	0.25	0	0	0	0	0	0	0	0	0	0	0	0	0	0	0	0	0	0	0	0	0	0	0	0	0.25	0.25	0.25	0.25
ENSMUSG00000028848	0	0	0	0	0	0	0	0	0	0.111111	0.0555556	0.0555556	0.0555556	0	0	0	0	0	0.0555556	0.111111	0.111111	0.111111	0.111111	0.111111	0.111111	0.111111	0.111111	0.166667	0.111111	0.0555556	0.0555556	0.0555556	0.111111	0.111111	0.111111	0.111111	0.111111	0.0555556	0.0555556	0.0555556	0.0555556	0.0555556	0	0	0	0	0	0	0
ENSMUSG00000052566	0	0	0	0	0	0	0	0	0	0.0909091	0.0909091	0.0909091	0.0909091	0.0909091	0.0909091	0.0909091	0.0909091	0.0909091	0.0909091	0.0909091	0.0909091	0.0909091	0	0	0	0	0	0	0	0	0	0	0	0	0	0	0	0	0	0	0.0909091	0.0909091	0.0909091	0.0909091	0.0909091	0.0909091	0.0909091	0.272727	0.272727
ENSMUSG00000020307	0	0	0	0	0	0	0	0	0	0	0	0	0	0	0	0	0	0	0	0	0	0	0.00892857	0.0267857	0.0892857	0.0982143	0.125	0.125	0.133929	0.169643	0.196429	0.25	0.3125	0.348214	0.303571	0.294643	0.276786	0.3125	0.321429	0.285714	0.276786	0.223214	0.151786	0.107143	0.0892857	0.0892857	0.0892857	0.0535714	0.0357143
ENSMUSG00000021748	0	0	0	0	0	0	0	0	0	0.0434783	0.0434783	0.0434783	0.0326087	0.0326087	0.0326087	0.0434783	0.0869565	0.108696	0.0978261	0.0869565	0.0869565	0.0869565	0.0869565	0.0869565	0.0978261	0.108696	0.0652174	0.0434783	0.0543478	0.0543478	0.0543478	0.0543478	0.0543478	0.0543478	0.0652174	0.076087	0.163043	0.23913	0.23913	0.26087	0.26087	0.271739	0.315217	0.347826	0.380435	0.402174	0.358696	0.293478	0.336957
ENSMUSG00000022385	0	0	0	0	0	0	0	0	0	0.222222	0.111111	0.444444	0.444444	0.444444	0.444444	0.444444	0.444444	0.555556	0.555556	0.555556	0.444444	0.111111	0.111111	0.111111	0.111111	0.111111	0.111111	0.333333	0.666667	0.666667	0.777778	0.888889	0.888889	0.888889	0.888889	0.888889	1	0.666667	0.333333	0.333333	0.222222	0.111111	0.111111	0.222222	0.222222	0.222222	0.111111	0.111111	0.111111
ENSMUSG00000052798	0	0	0	0	0	0	0	0	0	0.0454545	0.0454545	0.0454545	0.0454545	0.0454545	0.0454545	0.0454545	0.0909091	0.0909091	0.136364	0.181818	0.181818	0.181818	0.181818	0.227273	0.227273	0.227273	0.136364	0.136364	0.0909091	0.0909091	0.0909091	0.0909091	0.136364	0.181818	0.181818	0.181818	0.181818	0.181818	0.272727	0.227273	0.227273	0.227273	0.181818	0.0909091	0.0909091	0.0909091	0.0909091	0.136364	0.0454545
ENSMUSG00000001403	0	0	0	0	0	0	0	0	0	0.272727	0.272727	0.136364	0.136364	0.136364	0.136364	0.0909091	0.0454545	0.0909091	0.0909091	0.0909091	0.136364	0.136364	0.136364	0.181818	0.272727	0.318182	0.318182	0.363636	0.363636	0.454545	0.409091	0.454545	0.5	0.409091	0.318182	0.272727	0.318182	0.227273	0.272727	0.181818	0.181818	0.136364	0.227273	0.772727	0.863636	1	0.954545	0.954545	0.909091
ENSMUSG00000026355	0	0	0	0	0	0	0	0	0	0.203704	0.212963	0.212963	0.222222	0.231481	0.25	0.222222	0.166667	0.185185	0.157407	0.138889	0.138889	0.157407	0.148148	0.138889	0.111111	0.111111	0.111111	0.0648148	0.0648148	0.0555556	0.0462963	0.037037	0.037037	0.0555556	0.0462963	0.037037	0.0555556	0.0555556	0.0740741	0.0740741	0.0740741	0.0648148	0.0833333	0.12963	0.194444	0.194444	0.185185	0.222222	0.231481
ENSMUSG00000027455	0	0	0	0	0	0	0	0	0	0.176471	0.235294	0.235294	0.176471	0.176471	0.117647	0.117647	0.117647	0.117647	0.176471	0.176471	0.176471	0.176471	0.176471	0.176471	0.176471	0.176471	0.176471	0.294118	0.235294	0.352941	0.411765	0.470588	0.470588	0.588235	0.588235	0.588235	0.647059	0.647059	0.588235	0.470588	0.352941	0.352941	0.411765	0.294118	0.411765	0.411765	0.352941	0.235294	0.235294
ENSMUSG00000030611	0	0	0	0	0	0	0	0	0	0.4	0.4	0.4	0.4	0.4	0.6	0.8	0.8	1	0.6	0.6	0.8	0.8	0.8	0.8	0.6	0.4	0.4	0.2	0.2	0.2	0	0	0	0	0	0	0	0	0	0	0.2	0.2	0.2	0.2	0.2	0.2	0.2	0.2	0.2
ENSMUSG00000020495	0	0	0	0	0	0	0	0	0	0	0	0.0625	0.0625	0.0625	0.125	0.125	0.125	0.125	0.125	0.125	0.125	0.0625	0.0625	0.0625	0	0	0	0	0.0625	0.125	0.125	0.1875	0.25	0.4375	0.5625	0.5625	0.625	0.625	0.5625	0.5	0.5625	0.5	0.4375	0.25	0.1875	0.1875	0.125	0.125	0.125
ENSMUSG00000018362	0	0	0	0	0	0	0	0	0	0	0	0	0	0	0	0	0	0	0	0	0	0	0	0	0	0	0	0	0	0	0	0	0	0	0	0	0	0	0	0	0	0	0	0	0	0	0	0	0
ENSMUSG00000034391	0	0	0	0	0	0	0	0	0	0.677966	1	0.830508	0.847458	0.79661	0.79661	0.762712	0.661017	0.661017	0.661017	0.423729	0.0677966	0.0508475	0.0508475	0.0677966	0.0847458	0.0847458	0.0847458	0.0847458	0.0847458	0.0677966	0.0847458	0.0847458	0.0677966	0.0677966	0.0508475	0.0508475	0.0677966	0.0677966	0.0677966	0.0677966	0.0508475	0.0847458	0.101695	0.0847458	0.0847458	0.0847458	0.0677966	0.0677966	0.0677966
ENSMUSG00000072980	0	0	0	0	0	0	0	0	0	0.0740741	0.0740741	0.0740741	0.037037	0.037037	0.037037	0.037037	0.037037	0.037037	0.0740741	0.037037	0.037037	0.037037	0.037037	0.037037	0.037037	0.111111	0.111111	0.185185	0.222222	0.222222	0.259259	0.296296	0.296296	0.296296	0.296296	0.222222	0.222222	0.185185	0.111111	0.148148	0.148148	0.111111	0.111111	0.111111	0.111111	0.111111	0.148148	0.111111	0.111111
ENSMUSG00000028398	0	0	0	0	0	0	0	0	0	0.0588235	0.0588235	0.0588235	0.0588235	0.0588235	0.0672269	0.0420168	0.0336134	0.0336134	0.0336134	0.0252101	0.0252101	0.0252101	0.0252101	0.0420168	0.0504202	0.0588235	0.0672269	0.0672269	0.0672269	0.0672269	0.0672269	0.0588235	0.0672269	0.0756303	0.0756303	0.0756303	0.0756303	0.0672269	0.0672269	0.0672269	0.0756303	0.0756303	0.0672269	0.0420168	0.0252101	0.0168067	0.00840336	0.00840336	0.00840336
ENSMUSG00000059040	0	0	0	0	0	0	0	0	0	0	0	0	0	0	0	0	0	0	0	0	0	0	0	0	0	0	0	0	0	0	0	0	0	0	0	0	0	0	0	0	0	0	0	0	0	0	0	0	0
ENSMUSG00000025056	0	0	0	0	0	0	0	0	0	0.285714	0.214286	0.214286	0.214286	0.214286	0.214286	0.142857	0.214286	0.142857	0.142857	0.0714286	0.0714286	0.0714286	0.0714286	0.0714286	0.0714286	0.0714286	0	0.0714286	0.428571	0.5	0.714286	0.714286	0.857143	0.857143	0.857143	0.857143	1	0.928571	0.571429	0.571429	0.428571	0.428571	0.285714	0.285714	0.285714	0.285714	0.214286	0.214286	0.214286
ENSMUSG00000025428	0	0	0	0	0	0	0	0	0	0.0107108	0.0097371	0.00778968	0.0175268	0.0360273	0.0516066	0.0632911	0.0652386	0.0710808	0.0701071	0.0710808	0.0769231	0.0808179	0.0749757	0.0564752	0.0457644	0.0379747	0.0379747	0.0331061	0.0311587	0.030185	0.0262902	0.0243427	0.0223953	0.0262902	0.0253165	0.0223953	0.0214216	0.0194742	0.0194742	0.0175268	0.0165531	0.0155794	0.0126582	0.00876339	0.00486855	0.00584226	0.0097371	0.0116845	0.0116845
ENSMUSG00000051695	0	0	0	0	0	0	0	0	0	0.367647	0.470588	0.632353	0.654412	0.617647	0.602941	0.632353	0.632353	0.610294	0.588235	0.5	0.397059	0.294118	0.257353	0.272059	0.257353	0.242647	0.242647	0.227941	0.227941	0.183824	0.198529	0.176471	0.191176	0.183824	0.183824	0.169118	0.161765	0.183824	0.235294	0.235294	0.264706	0.242647	0.257353	0.257353	0.272059	0.294118	0.279412	0.279412	0.301471
ENSMUSG00000063800	0	0	0	0	0	0	0	0	0	0.0118577	0.013834	0.00790514	0.00988142	0.00790514	0.0118577	0.013834	0.013834	0.0158103	0.0158103	0.013834	0.0118577	0.0118577	0.00988142	0.0118577	0.00988142	0.00988142	0.0118577	0.013834	0.0118577	0.0118577	0.013834	0.013834	0.013834	0.0118577	0.00988142	0.0118577	0.00988142	0.00592885	0.00592885	0.00592885	0.00395257	0.00395257	0.00592885	0.00790514	0.00790514	0.00395257	0.00395257	0.00395257	0.00395257
ENSMUSG00000028587	0	0	0	0	0	0	0	0	0	0.0327869	0.0327869	0.0327869	0.0491803	0.0491803	0.0491803	0.0655738	0.0819672	0.0655738	0.0655738	0.0655738	0.0819672	0.0819672	0.0819672	0.131148	0.131148	0.114754	0.0983607	0.0819672	0.0983607	0.0983607	0.0819672	0.0983607	0.0819672	0.0327869	0.0655738	0.0819672	0.0983607	0.147541	0.262295	0.278689	0.311475	0.327869	0.360656	0.42623	0.409836	0.409836	0.409836	0.360656	0.229508
ENSMUSG00000022248	0	0	0	0	0	0	0	0	0	0.666667	0.5	0.5	0.5	0.333333	0.333333	0.333333	0.333333	0.333333	0.333333	0.333333	0.5	0.5	0.666667	0.833333	0.833333	0.833333	1	0.833333	0.833333	0.833333	0.666667	0.666667	0.666667	0.5	0.5	0.5	0.333333	0.5	0.333333	0.333333	0.333333	0.5	0.333333	0.333333	0.333333	0.333333	0.333333	0.166667	0.166667
ENSMUSG00000002064	0	0	0	0	0	0	0	0	0	0	0	0	0	0	0	0	0.0909091	0.0909091	0.181818	0.181818	0.181818	0.181818	0.181818	0.181818	0.181818	0.181818	0.0909091	0.0909091	0	0	0	0	0.0909091	0.0909091	0.0909091	0.0909091	0.181818	0.181818	0.181818	0.181818	0.181818	0.181818	0.181818	0.272727	0.272727	0.363636	0.272727	0.272727	0.272727
ENSMUSG00000021953	0	0	0	0	0	0	0	0	0	0.545455	0.5	0.431818	0.454545	0.386364	0.272727	0.204545	0.159091	0.159091	0.159091	0.0909091	0.0909091	0.0909091	0.0681818	0.0681818	0.0454545	0.0681818	0.227273	0.318182	0.363636	0.363636	0.386364	0.363636	0.522727	0.522727	0.522727	0.5	0.340909	0.227273	0.181818	0.204545	0.181818	0.204545	0.0681818	0.0681818	0.0681818	0.0681818	0.0681818	0.0681818	0.0681818
ENSMUSG00000002477	0	0	0	0	0	0	0	0	0	0.23176	0.287554	0.339056	0.330472	0.467811	0.712446	0.828326	0.978541	1	0.978541	0.879828	0.841202	0.776824	0.806867	0.682403	0.51073	0.463519	0.364807	0.32618	0.309013	0.309013	0.287554	0.283262	0.253219	0.236052	0.158798	0.0815451	0.0171674	0.0128755	0.218884	0.283262	0.283262	0.287554	0.27897	0.27897	0.27897	0.291845	0.309013	0.309013	0.103004
ENSMUSG00000071653	0	0	0	0	0	0	0	0	0	0.333333	0.333333	0.375	0.375	0.333333	0.125	0.125	0.125	0.125	0.166667	0.166667	0.166667	0.125	0.125	0.125	0.166667	0.166667	0.208333	0.166667	0.0833333	0.0833333	0.166667	0.166667	0.166667	0.208333	0.208333	0.25	0.208333	0.208333	0.291667	0.291667	0.208333	0.208333	0.208333	0.166667	0.125	0.125	0.125	0.125	0.125
ENSMUSG00000044155	0	0	0	0	0	0	0	0	0	0.15	0.15	0.15	0.175	0.175	0.175	0.1	0.1	0.175	0.2	0.2	0.275	0.275	0.25	0.325	0.45	0.45	0.5	0.5	0.675	0.675	0.7	0.775	0.925	0.975	0.975	1	0.95	0.95	0.75	0.775	0.7	0.65	0.55	0.425	0.35	0.35	0.3	0.3	0.325
ENSMUSG00000001642	0	0	0	0	0	0	0	0	0	1	0.8	0.6	0.4	0.4	0.4	0.4	0.4	0.2	0.2	0.2	0.2	0.2	0.2	0.2	0.2	0	0	0	0	0	0	0	0	0	0	0	0	0	0	0	0	0	0	0	0	0	0	0	0
ENSMUSG00000032423	0	0	0	0	0	0	0	0	0	0.235294	0.284314	0.27451	0.294118	0.313725	0.343137	0.362745	0.45098	0.529412	0.490196	0.539216	0.470588	0.441176	0.441176	0.441176	0.421569	0.392157	0.294118	0.196078	0.176471	0.117647	0.0882353	0.0980392	0.107843	0.147059	0.166667	0.176471	0.176471	0.176471	0.176471	0.156863	0.156863	0.147059	0.107843	0.0588235	0.0294118	0.0294118	0.0686275	0.0784314	0.0980392
ENSMUSG00000087166	0	0	0	0	0	0	0	0	0	0.246914	0.222222	0.283951	0.358025	0.395062	0.432099	0.407407	0.37037	0.382716	0.395062	0.382716	0.358025	0.296296	0.234568	0.185185	0.148148	0.111111	0.0740741	0.0617284	0.0617284	0.0617284	0.0617284	0.259259	0.395062	0.530864	0.518519	0.518519	0.530864	0.54321	0.530864	0.54321	0.54321	0.333333	0.234568	0.111111	0.123457	0.160494	0.197531	0.197531	0.234568
ENSMUSG00000025283	0	0	0	0	0	0	0	0	0	0.0833333	0.0833333	0.0833333	0	0	0	0	0	0	0	0.0833333	0.0833333	0.0833333	0.0833333	0.166667	0.166667	0.166667	0.25	0.25	0.25	0.166667	0.166667	0.166667	0.166667	0.0833333	0.0833333	0.0833333	0.0833333	0.0833333	0.0833333	0.166667	0.166667	0.25	0.25	0.333333	0.333333	0.333333	0.583333	0.666667	0.75
ENSMUSG00000075023	0	0	0	0	0	0	0	0	0	0	0	0	0	0	0	0	0	0	0	0	0	0	0	0	0	0	0	0	1	1	1	1	1	1	1	1	1	1	0	0	0	0	0	0	0	0	0	0	0
ENSMUSG00000022528	0	0	0	0	0	0	0	0	0	0.0909091	0.0909091	0.0909091	0.0909091	0.0909091	0.0909091	0.0909091	0.0909091	0	0	0	0	0	0	0	0.0909091	0.0909091	0.0909091	0.0909091	0.0909091	0.0909091	0.0909091	0.0909091	0.0909091	0.0909091	0.0909091	0.181818	0.181818	0.181818	0.181818	0.181818	0.181818	0.181818	0.181818	0.181818	0.0909091	0	0	0	0
ENSMUSG00000013155	0	0	0	0	0	0	0	0	0	0	0	0	0	0	0	0	0	0	0	0	0.166667	0.166667	0.166667	0.166667	0.166667	0.166667	0.166667	0.166667	0.166667	0.166667	0.333333	0.5	1	1	1	1	1	1	1	1	0.666667	0.5	0	0	0	0	0	0	0
ENSMUSG00000060601	0	0	0	0	0	0	0	0	0	0	0	0.285714	0.428571	0.571429	0.714286	0.714286	0.714286	0.714286	0.714286	0.714286	0.714286	0.428571	0.285714	0.285714	0.285714	0.285714	0.428571	0.571429	0.571429	0.571429	0.571429	0.571429	0.571429	0.428571	0.285714	0.285714	0.142857	0	0.142857	0.142857	0.142857	0.142857	0.142857	0.142857	0.142857	0.285714	0.285714	0.285714	0.142857
ENSMUSG00000043687	0	0	0	0	0	0	0	0	0	0.133333	0.133333	0.0666667	0.0666667	0	0	0	0	0	0	0	0	0	0	0	0	0	0	0	0	0	0	0	0.133333	0.133333	0.133333	0.133333	0.133333	0.133333	0.133333	0.133333	0.133333	0.133333	0	0	0	0	0	0	0.0666667
ENSMUSG00000025825	0	0	0	0	0	0	0	0	0	0.333333	0.333333	0.333333	0	0	0	0	0	0	0	0	0.333333	0.333333	0.333333	0.333333	0.666667	0.666667	0.666667	0.666667	0.666667	0.666667	0.333333	0.333333	0.333333	0.333333	0	0	0	0	0	0	0	0	0	0	0	0	0	0	0
ENSMUSG00000014873	0	0	0	0	0	0	0	0	0	0	0.111111	0.222222	0.333333	0.333333	0.333333	0.444444	0.444444	0.444444	0.444444	0.444444	0.333333	0.222222	0.111111	0.111111	0.111111	0	0	0	0	0	0	0	0	0	0.111111	0.111111	0.222222	0.222222	0.222222	0.222222	0.222222	0.222222	0.222222	0.222222	0.111111	0.111111	0.111111	0.222222	0.555556
ENSMUSG00000022477	0	0	0	0	0	0	0	0	0	0.0649351	0.0649351	0.0649351	0.0649351	0.0649351	0.0519481	0.038961	0.012987	0.012987	0.012987	0.025974	0.025974	0.025974	0.025974	0.025974	0.025974	0.0519481	0.0519481	0.0779221	0.0779221	0.0909091	0.103896	0.142857	0.142857	0.142857	0.168831	0.142857	0.142857	0.116883	0.116883	0.0779221	0.0649351	0.038961	0.038961	0.038961	0.012987	0.012987	0.012987	0.0519481	0.0779221
ENSMUSG00000032939	0	0	0	0	0	0	0	0	0	0.175439	0.210526	0.27193	0.289474	0.27193	0.289474	0.307018	0.307018	0.298246	0.289474	0.298246	0.236842	0.140351	0.105263	0.114035	0.0877193	0.0701754	0.114035	0.184211	0.210526	0.192982	0.201754	0.201754	0.201754	0.192982	0.201754	0.22807	0.184211	0.157895	0.122807	0.131579	0.131579	0.131579	0.166667	0.429825	0.570175	0.745614	0.947368	0.982456	0.982456
ENSMUSG00000027454	0	0	0	0	0	0	0	0	0	0.3	0.3	0.4	0.4	0.4	0.5	0.5	0.5	0.4	0.3	0.2	0.2	0.2	0.2	0.2	0.2	0.2	0.2	0.2	0.2	0.2	0.3	0.2	0.2	0.2	0.1	0.1	0.2	0.2	0.2	0.2	0.1	0.1	0.1	0.1	0.1	0.1	0.1	0.1	0.1
ENSMUSG00000022962	0	0	0	0	0	0	0	0	0	0.45	0.4	0.2	0.1	0.175	0.225	0.3	0.3	0.325	0.325	0.375	0.375	0.325	0.325	0.25	0.175	0.1	0.1	0.075	0.075	0.025	0.025	0.075	0.1	0.1	0.15	0.15	0.2	0.25	0.25	0.25	0.3	0.25	0.25	0.25	0.2	0.2	0.175	0.15	0.125
ENSMUSG00000061518	0	0	0	0	0	0	0	0	0	0.142857	0.142857	0.428571	0.571429	0.571429	0.571429	0.571429	0.714286	0.857143	0.857143	1	1	0.714286	0.571429	0.428571	0.571429	0.571429	0.428571	0.428571	0.428571	0.285714	0.285714	0.285714	0.285714	0.285714	0.142857	0.142857	0.142857	0	0	0.142857	0.142857	0.142857	0.142857	0.142857	0.285714	0.428571	0.428571	0.428571	0.428571
ENSMUSG00000036639	0	0	0	0	0	0	0	0	0	0.0244499	0.0268949	0.0293399	0.0268949	0.0195599	0.0146699	0.0146699	0.0122249	0.0122249	0.00977995	0.00977995	0.00977995	0.00488998	0.00488998	0.00488998	0.00244499	0.00244499	0.00244499	0.00488998	0.00488998	0.0122249	0.0122249	0.0171149	0.0171149	0.0171149	0.0195599	0.0244499	0.0244499	0.0220049	0.0220049	0.0146699	0.0146699	0.0146699	0.0195599	0.0195599	0.0171149	0.0122249	0.0122249	0.0122249	0.0122249
ENSMUSG00000032571	0	0	0	0	0	0	0	0	0	0	0	0.0555556	0.111111	0.166667	0.166667	0.222222	0.222222	0.277778	0.277778	0.333333	0.333333	0.277778	0.222222	0.166667	0.166667	0.166667	0.222222	0.166667	0.166667	0.111111	0.111111	0.111111	0.166667	0.277778	0.388889	0.388889	0.333333	0.333333	0.333333	0.388889	0.388889	0.388889	0.333333	0.222222	0.166667	0.222222	0.222222	0.222222	0.222222
ENSMUSG00000024844	0	0	0	0	0	0	0	0	0	0.191176	0.191176	0.191176	0.191176	0.176471	0.132353	0.147059	0.0882353	0.0441176	0.0147059	0.0588235	0.0882353	0.132353	0.147059	0.176471	0.176471	0.161765	0.161765	0.161765	0.176471	0.147059	0.132353	0.102941	0.132353	0.132353	0.161765	0.161765	0.205882	0.25	0.264706	0.279412	0.294118	0.323529	0.323529	0.338235	0.367647	0.411765	0.397059	0.352941	0.338235
ENSMUSG00000009079	0	0	0	0	0	0	0	0	0	0.00864553	0.00864553	0.00576369	0.00864553	0.00864553	0.00864553	0.00864553	0.00864553	0.00864553	0.0115274	0.0144092	0.0144092	0.0144092	0.0115274	0.0115274	0.00864553	0.00864553	0.00864553	0.00864553	0.00576369	0	0	0.0172911	0.0345821	0.0576369	0.074928	0.0806916	0.0835735	0.10951	0.135447	0.146974	0.158501	0.144092	0.126801	0.103746	0.0893372	0.0835735	0.0835735	0.0576369	0.0317003
ENSMUSG00000021079	0	0	0	0	0	0	0	0	0	0.0862069	0.0775862	0.0689655	0.0517241	0.0431034	0.0344828	0.0172414	0.0258621	0.0258621	0.0258621	0.0258621	0.0258621	0.0258621	0.0258621	0.0172414	0.0258621	0.0258621	0.0344828	0.0344828	0.0517241	0.0862069	0.0948276	0.12931	0.181034	0.189655	0.215517	0.87931	0.991379	0.991379	0.982759	0.991379	1	0.965517	0.931034	0.931034	0.887931	0.224138	0.0948276	0.0948276	0.0862069
ENSMUSG00000006676	0	0	0	0	0	0	0	0	0	0.0454545	0.0681818	0.0227273	0.0227273	0.0227273	0.0227273	0.0227273	0.0681818	0.0681818	0.0909091	0.136364	0.113636	0.113636	0.113636	0.113636	0.113636	0.113636	0.0681818	0.0681818	0.0454545	0.0227273	0.0227273	0.0454545	0.0909091	0.0909091	0.0909091	0.0909091	0.0909091	0.0909091	0.0909091	0.0681818	0.0681818	0.0454545	0	0	0	0.0227273	0.0681818	0.113636	0.113636
ENSMUSG00000006276	0	0	0	0	0	0	0	0	0	0.2	0.2	0.2	0.2	0.1	0.1	0.1	0	0	0	0	0	0	0	0	0	0	0	0	0	0	0	0	0.1	0.1	0.1	0.3	0.4	0.4	0.4	0.4	0.4	0.4	0.3	0.3	0.3	0.1	0	0	0
ENSMUSG00000035186	0	0	0	0	0	0	0	0	0	0	0	0	0.333333	0.333333	0.333333	0.333333	0.333333	0.333333	0.333333	0.333333	0.333333	0.333333	0.333333	0.333333	0.333333	0.333333	0.333333	0.333333	0.333333	0.333333	0.333333	0.333333	0	0	0	0	0	0.333333	1	1	1	1	1	1	1	1	1	0.666667	0
ENSMUSG00000014550	0	0	0	0	0	0	0	0	0	0.185185	0.185185	0.148148	0.148148	0.518519	0.925926	1	1	0.962963	0.925926	0.888889	0.888889	0.925926	0.925926	0.518519	0.111111	0.037037	0.037037	0.037037	0.037037	0.037037	0.037037	0	0	0	0	0	0	0	0	0	0	0	0	0	0.037037	0.0740741	0.111111	0.148148	0.185185
ENSMUSG00000032254	0	0	0	0	0	0	0	0	0	0.222222	0.333333	0.333333	0.222222	0.333333	0.333333	0.333333	0.333333	0.333333	0.333333	0.333333	0.222222	0.222222	0.222222	0	0	0	0	0	0.222222	0.444444	0.444444	0.555556	0.777778	0.777778	0.888889	0.888889	1	1	0.888889	0.666667	0.666667	0.666667	0.444444	0.444444	0.333333	0.444444	0.333333	0.444444	0.333333
ENSMUSG00000055760	0	0	0	0	0	0	0	0	0	0.0142857	0	0	0	0.0142857	0.0142857	0.0285714	0.0285714	0.0428571	0.0571429	0.0571429	0.0714286	0.142857	0.157143	0.142857	0.157143	0.142857	0.142857	0.128571	0.114286	0.114286	0.114286	0.0428571	0.0285714	0.0285714	0.0142857	0.0142857	0.0428571	0.0714286	0.0714286	0.0714286	0.0571429	0.0571429	0.0714286	0.1	0.114286	0.114286	0.114286	0.0857143	0.0857143
ENSMUSG00000042660	0	0	0	0	0	0	0	0	0	0.111111	0.222222	0.333333	0.444444	0.444444	0.444444	0.555556	0.555556	0.555556	0.444444	0.444444	0.333333	0.333333	0.333333	0.444444	0.555556	0.444444	0.444444	0.444444	0.444444	0.444444	0.444444	0.333333	0.222222	0.111111	0.111111	0.111111	0.222222	0.222222	0.222222	0.222222	0.222222	0.222222	0.333333	0.333333	0.222222	0.222222	0.111111	0.111111	0.111111
ENSMUSG00000032382	0	0	0	0	0	0	0	0	0	0	0	0	0	0	0	0	0.0909091	0.0909091	0.0909091	0.0909091	0.0909091	0.0909091	0.0909091	0.0909091	0.272727	0.363636	0.272727	0.272727	0.272727	0.363636	0.363636	0.363636	0.363636	0.363636	0.272727	0.181818	0.181818	0.181818	0.363636	0.272727	0.272727	0.272727	0.272727	0.272727	0.181818	0.181818	0.272727	0.545455	0.818182
ENSMUSG00000047084	0	0	0	0	0	0	0	0	0	0.0212766	0.0212766	0.0283688	0.0283688	0.0283688	0.0283688	0.035461	0.0425532	0.0425532	0.0425532	0.035461	0.035461	0.035461	0.035461	0.0425532	0.0425532	0.035461	0.035461	0.0283688	0.035461	0.0425532	0.0425532	0.035461	0.0425532	0.035461	0.035461	0.0425532	0.035461	0.0283688	0.0212766	0.0141844	0.0141844	0.035461	0.0425532	0.0425532	0.0425532	0.035461	0.035461	0.035461	0.035461
ENSMUSG00000028138	0	0	0	0	0	0	0	0	0	0.526316	0.552632	0.473684	0.394737	0.368421	0.473684	0.447368	0.631579	0.684211	0.631579	0.578947	0.526316	0.5	0.657895	0.710526	0.631579	0.605263	0.473684	0.421053	0.421053	0.5	0.552632	0.526316	0.421053	0.368421	0.315789	0.289474	0.342105	0.394737	0.421053	0.342105	0.289474	0.315789	0.263158	0.368421	0.815789	0.842105	0.736842	0.710526	0.710526
ENSMUSG00000061904	0	0	0	0	0	0	0	0	0	0.058427	0.0629213	0.0741573	0.0786517	0.0921348	0.094382	0.0988764	0.107865	0.11236	0.116854	0.114607	0.107865	0.116854	0.114607	0.105618	0.114607	0.11236	0.094382	0.0853933	0.0831461	0.0876404	0.0898876	0.0876404	0.0876404	0.0921348	0.105618	0.119101	0.119101	0.107865	0.121348	0.141573	0.155056	0.150562	0.159551	0.157303	0.139326	0.146067	0.152809	0.161798	0.242697
ENSMUSG00000063904	0	0	0	0	0	0	0	0	0	0.109677	0.109677	0.141935	0.180645	0.212903	0.193548	0.193548	0.2	0.174194	0.167742	0.16129	0.154839	0.122581	0.0709677	0.0387097	0.0258065	0.0258065	0.0193548	0.0129032	0.00645161	0.0129032	0.0258065	0.0645161	0.083871	0.0967742	0.0967742	0.103226	0.0967742	0.103226	0.103226	0.0967742	0.083871	0.0451613	0.0258065	0.0129032	0.0129032	0.0129032	0.0645161	0.135484	0.193548
ENSMUSG00000013701	0	0	0	0	0	0	0	0	0	0	0	0	0	0	0	0	0	0	0	0	0	0	0	0	0	0	0	0	0	0	0	0	0	0	0	0	0	0	0	0	0	0	0	0	0	0	0	0	0
ENSMUSG00000006299	0	0	0	0	0	0	0	0	0	0.0681818	0.0681818	0.0681818	0.0681818	0.0909091	0.0909091	0.0909091	0.0909091	0.0909091	0.0681818	0.0454545	0.0454545	0.0454545	0.0454545	0.0454545	0.0681818	0.0681818	0.0681818	0.0681818	0.0681818	0.0454545	0.0454545	0.0454545	0.0681818	0.113636	0.0909091	0.0909091	0.0909091	0.0909091	0.0909091	0.113636	0.113636	0.113636	0.113636	0.0681818	0.0909091	0.0909091	0.113636	0.113636	0.113636
ENSMUSG00000032431	0	0	0	0	0	0	0	0	0	0.25	0.25	0.25	0.25	0.166667	0.166667	0.166667	0.166667	0.0833333	0	0	0.0833333	0.0833333	0.0833333	0.0833333	0.0833333	0.166667	0.333333	0.333333	0.333333	0.333333	0.25	0.25	0.333333	0.333333	0.416667	0.333333	0.25	0.416667	0.5	0.5	0.583333	0.583333	0.583333	0.666667	0.75	0.75	0.833333	0.666667	0.75
ENSMUSG00000030342	0	0	0	0	0	0	0	0	0	0.0490196	0.0769231	0.0806938	0.0829563	0.0897436	0.086727	0.100302	0.104072	0.110106	0.113122	0.0987934	0.0761689	0.0731523	0.0686275	0.0641026	0.0565611	0.0422323	0.0603318	0.0565611	0.0558069	0.0527903	0.046003	0.0444947	0.0444947	0.040724	0.0497738	0.0497738	0.0279035	0.0248869	0.0248869	0.0248869	0.0520362	0.0693816	0.0980392	0.122172	0.156109	0.162896	0.168175	0.168175	0.159879
ENSMUSG00000042745	0	0	0	0	0	0	0	0	0	0	0	0	0	0	0	0	0	0	0	0	0	0	0	0	0	0	0	0	0	0	0	0	0	0	0	0	0	0	0	0	0	0	0	0	0	0	0	0	0
ENSMUSG00000068856	0	0	0	0	0	0	0	0	0	0	0	0	0	0	0	0	0	0	0	0	0	0	0	0	0	0	0	0	0	0	0	0	0	0	0	0	0	0	0	0	0	0	0	0	0	0	0	0	0
ENSMUSG00000040428	0	0	0	0	0	0	0	0	0	0	0	0	0	0	0	0	0	0	0	0	0	0	0	0	0	0	0	0	0	0	0	0	0	0	0	0	0	0	0	0	0	0	0	0	0	0	0	0	0
ENSMUSG00000023764	0	0	0	0	0	0	0	0	0	0	0.25	0.25	0.25	0.25	0.25	0.25	0.25	0.25	0.25	0.25	0	0	0	0	0	0	0	0	0.25	0.75	0.75	0.75	0.75	0.75	0.75	0.75	0.75	0.75	1	0.5	0.5	0.75	0.75	0.75	1	1	1	1	0.5
ENSMUSG00000044991	0	0	0	0	0	0	0	0	0	0	0	0	0	0	0	0	0	0	0	0	0	0	0	0	0	0	0	0	0	0	0	0	0	0	0	0	0	0	0	0	0	0	0	0	0.142857	0.142857	0.142857	0.285714	0.285714
ENSMUSG00000030619	0	0	0	0	0	0	0	0	0	0.171429	0.2	0.2	0.228571	0.228571	0.228571	0.2	0.2	0.228571	0.257143	0.114286	0.114286	0.171429	0.171429	0.228571	0.228571	0.228571	0.257143	0.257143	0.228571	0.257143	0.228571	0.171429	0.142857	0.0857143	0.0857143	0.114286	0.114286	0.0857143	0.114286	0.0857143	0.0857143	0.114286	0.114286	0.114286	0.114286	0.0857143	0.0571429	0.0857143	0.142857
ENSMUSG00000078713	0	0	0	0	0	0	0	0	0	0.25	0.25	0.217391	0.195652	0.152174	0.0543478	0	0	0	0	0	0	0	0	0	0	0	0	0	0	0	0	0	0	0	0	0	0	0	0	0	0	0	0	0	0	0	0	0	0
ENSMUSG00000026270	0	0	0	0	0	0	0	0	0	0.125	0.125	0.125	0.125	0	0	0	0	0	0	0	0	0	0	0.125	0.125	0.125	0.125	0.125	0.125	0.125	0.25	0.25	0.25	0.125	0.125	0.125	0.125	0.125	0.125	0.125	0.125	0.125	0.125	0.125	0.125	0.125	0.125	0.125	0.125
ENSMUSG00000031586	0	0	0	0	0	0	0	0	0	0.0526316	0.0526316	0.0526316	0.0526316	0.0263158	0	0	0	0	0	0	0.0263158	0.0789474	0.184211	0.184211	0.184211	0.210526	0.210526	0.210526	0.210526	0.210526	0.184211	0.157895	0.0526316	0.0526316	0.0526316	0.0263158	0.0263158	0.0263158	0.0263158	0.0526316	0.0526316	0.0263158	0.0526316	0.0526316	0.0526316	0.0526316	0.0789474	0.0789474	0.105263
ENSMUSG00000047721	0	0	0	0	0	0	0	0	0	0.5	0.5	0	0	0	0	0	0	0	0	0	0	0	0	0	0	0	0	0	0	0	0.5	0.5	0.5	0.5	0.5	0.5	0.5	0.5	0.5	0.5	0	0	0	0	0	0	0	0	0
ENSMUSG00000002984	0	0	0	0	0	0	0	0	0	0.0909091	0.103896	0.116883	0.116883	0.12987	0.142857	0.12987	0.142857	0.155844	0.116883	0.103896	0.0909091	0.0649351	0.0779221	0.0649351	0.0519481	0.0519481	0.038961	0.0649351	0.0649351	0.0909091	0.168831	0.181818	0.194805	0.194805	0.194805	0.194805	0.194805	0.155844	0.155844	0.12987	0.0519481	0.038961	0.012987	0.012987	0.025974	0.038961	0.038961	0.038961	0.038961
ENSMUSG00000049775	0	0	0	0	0	0	0	0	0	0.172414	0.16092	0.0574713	0.045977	0.0574713	0.0344828	0.0344828	0.0344828	0.0344828	0.0574713	0.0804598	0.114943	0.137931	0.206897	0.195402	0.195402	0.218391	0.218391	0.229885	0.218391	0.275862	0.241379	0.229885	0.172414	0.229885	0.264368	0.264368	0.321839	0.344828	0.344828	0.264368	0.252874	0.241379	0.241379	0.172414	0.149425	0.149425	0.114943	0.091954	0.103448
ENSMUSG00000036352	0	0	0	0	0	0	0	0	0	0.0252101	0.0252101	0.0252101	0.0252101	0.0252101	0.0252101	0.0252101	0.0168067	0.0168067	0.00840336	0.0252101	0.0252101	0.0252101	0.0336134	0.0336134	0.0336134	0.0420168	0.0420168	0.0336134	0.0420168	0.0252101	0.0336134	0.0336134	0.0252101	0.0252101	0.0336134	0.0420168	0.0504202	0.0504202	0.0420168	0.0504202	0.0420168	0.0420168	0.092437	0.092437	0.0840336	0.0672269	0.0672269	0.0672269	0.0672269
ENSMUSG00000022751	0	0	0	0	0	0	0	0	0	0.25	0.375	0.40625	0.28125	0.15625	0.15625	0.15625	0.1875	0.21875	0.25	0.40625	0.3125	0.375	0.375	0.40625	0.40625	0.40625	0.46875	0.46875	0.4375	0.28125	0.28125	0.21875	0.21875	0.25	0.28125	0.3125	0.25	0.3125	0.375	0.40625	0.375	0.375	0.40625	0.375	0.375	0.375	0.34375	0.25	0.21875
ENSMUSG00000011257	0	0	0	0	0	0	0	0	0	0	0	0	0	0	0	0	0	0	0	0	0	0	0	0	0	0	0	0	0	0	0	0	0	0	0	0	0	0	0	0	0	0	0	0	0	0	0	0	0
ENSMUSG00000019773	0	0	0	0	0	0	0	0	0	0.0909091	0.181818	0.181818	0.272727	0.272727	0.272727	0.272727	0.272727	0.272727	0.272727	0.272727	0.181818	0.181818	0	0	0	0	0	0	0	0	0	0	0	0	0	0	0	0	0	0	0.181818	0.181818	0.181818	0.181818	0.181818	0.272727	0.272727	0.363636	0.545455
ENSMUSG00000034906	0	0	0	0	0	0	0	0	0	0	0	0	0	0	0	0	0	0	0	0	0	0	0	0	0	0	0	0	0.153846	0.153846	0.153846	0.153846	0.153846	0.153846	0.153846	0.153846	0.153846	0.153846	0	0	0	0	0	0	0	0	0	0	0
ENSMUSG00000005378	0	0	0	0	0	0	0	0	0	0.0307692	0.0307692	0.0153846	0.0153846	0.0153846	0.0923077	0.123077	0.123077	0.123077	0.123077	0.123077	0.123077	0.184615	0.2	0.2	0.123077	0.107692	0.107692	0.107692	0.107692	0.107692	0.107692	0.0461538	0.0307692	0.0307692	0.0307692	0.0153846	0.0153846	0.0153846	0.0153846	0.0307692	0.0307692	0.0307692	0.0307692	0.0307692	0.0307692	0.0307692	0.0307692	0.0615385	0.0615385
ENSMUSG00000020182	0	0	0	0	0	0	0	0	0	0.111111	0.111111	0.111111	0.111111	0	0	0	0	0	0	0	0	0.111111	0.222222	0.333333	0.333333	0.333333	0.444444	0.444444	0.444444	0.444444	0.444444	0.333333	0.333333	0.222222	0.222222	0.222222	0.111111	0.111111	0.111111	0.111111	0.111111	0.111111	0	0	0	0	0	0.111111	0.111111
ENSMUSG00000031796	0	0	0	0	0	0	0	0	0	0.5	0.5	0.625	0.75	0.8125	0.9375	0.9375	0.875	0.75	0.625	0.625	0.5	0.4375	0.375	0.375	0.25	0.3125	0.3125	0.3125	0.3125	0.3125	0.3125	0.1875	0.1875	0.25	0.3125	0.25	0.25	0.25	0.25	0.25	0.25	0.25	0.1875	0.0625	0	0.25	0.8125	0.9375	0.9375
ENSMUSG00000021598	0	0	0	0	0	0	0	0	0	0.0857143	0.0571429	0.0571429	0.0571429	0.0285714	0.0571429	0.0571429	0.0571429	0.0571429	0.0285714	0.0285714	0.0285714	0.0285714	0.0857143	0.0857143	0.0857143	0.2	0.257143	0.257143	0.257143	0.285714	0.285714	0.285714	0.228571	0.257143	0.228571	0.142857	0.0857143	0.0857143	0.114286	0.0857143	0.0857143	0.0857143	0.0857143	0.0571429	0.0571429	0.0285714	0.0285714	0.0571429	0.0285714
ENSMUSG00000031221	0	0	0	0	0	0	0	0	0	0.0555556	0.0740741	0.0925926	0.111111	0.111111	0.0925926	0.0740741	0.0740741	0.0555556	0.0555556	0.0555556	0.037037	0.037037	0.0185185	0.0185185	0.0185185	0.0185185	0.0555556	0.0555556	0.0740741	0.0740741	0.0740741	0.0555556	0.0555556	0.0740741	0.0740741	0.0740741	0.0555556	0.0555556	0.0555556	0.0555556	0.0555556	0.0555556	0.0555556	0.037037	0.0740741	0.0740741	0.0555556	0.0555556	0.037037
ENSMUSG00000035337	0	0	0	0	0	0	0	0	0	0	0	0	0	0	0	0	0	0	0	0	0	0	0	0	0	0	0	0	0	0	0	0	0	0	0	0	0	0	0	0	0	0	0	0	0	0	0	0	0
ENSMUSG00000021905	0	0	0	0	0	0	0	0	0	0.121212	0.121212	0.0606061	0.0606061	0.0606061	0.0606061	0.0909091	0.151515	0.151515	0.151515	0.121212	0.0909091	0.0909091	0.0909091	0.212121	0.272727	0.30303	0.333333	0.424242	0.454545	0.484848	0.606061	0.727273	0.727273	0.636364	0.606061	0.545455	0.454545	0.363636	0.333333	0.363636	0.272727	0.151515	0.151515	0.151515	0.121212	0.121212	0.121212	0.121212	0.151515
ENSMUSG00000038462	0	0	0	0	0	0	0	0	0	0.409091	0.25	0.227273	0.25	0.272727	0.113636	0.0909091	0.0681818	0.113636	0.113636	0.295455	0.318182	0.318182	0.318182	0.318182	0.340909	0.386364	0.454545	0.477273	0.477273	0.295455	0.272727	0.295455	0.272727	0.227273	0.272727	0.272727	0.25	0.295455	0.340909	0.409091	0.409091	0.431818	0.522727	0.522727	0.477273	0.431818	0.431818	0.409091	0.431818
ENSMUSG00000032470	0	0	0	0	0	0	0	0	0	0	0	0	0	0	0	0	0	0	0	0	0	0	0.0588235	0.0588235	0.0588235	0.0588235	0.0588235	0.0588235	0.0588235	0.117647	0.117647	0.294118	0.235294	0.235294	0.294118	0.352941	0.352941	0.352941	0.411765	0.352941	0.352941	0.176471	0.176471	0.176471	0.117647	0.0588235	0.0588235	0.0588235	0
ENSMUSG00000023755	0	0	0	0	0	0	0	0	0	0.333333	0.333333	0.333333	0.333333	0.333333	0.333333	0.333333	0.333333	0.333333	0.222222	0	0	0	0	0	0	0	0	0	0.111111	0.111111	0.111111	0.111111	0.111111	0.111111	0.111111	0.111111	0.111111	0.222222	0.111111	0.111111	0.111111	0.111111	0.111111	0.111111	0.111111	0.111111	0.111111	0	0
ENSMUSG00000045273	0	0	0	0	0	0	0	0	0	0.0833333	0.0833333	0.0833333	0.0833333	0.0416667	0.0833333	0.0833333	0.125	0.833333	0.958333	1	1	1	1	1	0.958333	0.958333	0.916667	0.208333	0.0416667	0	0	0	0	0	0	0	0	0	0	0	0	0	0	0	0.0416667	0.0833333	0.125	0.125	0.125
ENSMUSG00000028885	0	0	0	0	0	0	0	0	0	0	0	0	0	0	0	0	0	0	0	0	0	0.5	0.5	0.5	0.5	0.5	0.5	0.5	0.5	0.5	0.5	0	0	0	0	0	0	0	0	0	0	0	0	0	0	0	0	0	0
ENSMUSG00000022420	0	0	0	0	0	0	0	0	0	0	0	0	0	0	0	0	0	0.125	0.25	0.25	0.25	0.25	0.25	0.25	0.25	0.25	0.25	0.25	0.125	0.125	0.125	0.125	0.125	0.125	0.125	0.25	0.25	0.25	0.25	0.25	0.25	0.25	0.25	0.25	0.25	0.125	0.125	0	0
ENSMUSG00000024613	0	0	0	0	0	0	0	0	0	0.162162	0.162162	0.108108	0.108108	0.108108	0.135135	0.162162	0.162162	0.135135	0.135135	0.108108	0.108108	0.108108	0.189189	0.216216	0.243243	0.216216	0.216216	0.189189	0.189189	0.189189	0.189189	0.189189	0.0810811	0.0540541	0	0.027027	0.0540541	0.0540541	0.0810811	0.0810811	0.108108	0.162162	0.162162	0.162162	0.162162	0.135135	0.135135	0.135135	0.135135
ENSMUSG00000042988	0	0	0	0	0	0	0	0	0	0.0175439	0.0175439	0.0350877	0.0175439	0.0175439	0.0350877	0.0701754	0.0701754	0.0701754	0.0701754	0.0701754	0.0701754	0.0526316	0.0526316	0.0526316	0.0350877	0	0.0175439	0.0175439	0.0350877	0.0350877	0.0350877	0.0701754	0.0877193	0.105263	0.105263	0.105263	0.0877193	0.105263	0.0877193	0.0877193	0.0877193	0.0526316	0.0350877	0.0175439	0.0175439	0.0175439	0.0526316	0.0350877	0.0526316
ENSMUSG00000027702	0	0	0	0	0	0	0	0	0	0.0833333	0.0833333	0.0833333	0.0833333	0.0833333	0	0.0833333	0.0833333	0.0833333	0.0833333	0.0833333	0.0833333	0.0833333	0.0833333	0.0833333	0.0833333	0	0	0	0.0833333	0.0833333	0.0833333	0.0833333	0.0833333	0.0833333	0.0833333	0.0833333	0.166667	0.166667	0.0833333	0.0833333	0.0833333	0.0833333	0.166667	0.166667	0.166667	0.166667	0.0833333	0.0833333	0.0833333
ENSMUSG00000029304	0	0	0	0	0	0	0	0	0	0.0251969	0.0299213	0.0283465	0.0283465	0.0299213	0.0267717	0.0409449	0.0488189	0.0535433	0.0582677	0.0629921	0.0614173	0.0645669	0.0740157	0.0771654	0.088189	0.0724409	0.0708661	0.0787402	0.0913386	0.088189	0.105512	0.105512	0.0976378	0.102362	0.111811	0.11811	0.125984	0.12126	0.11811	0.116535	0.0976378	0.0944882	0.0976378	0.0897638	0.0708661	0.0818898	0.0818898	0.080315	0.0708661
ENSMUSG00000028688	0	0	0	0	0	0	0	0	0	0.214286	0.214286	0.214286	0.214286	0.214286	0.142857	0.142857	0.142857	0.142857	0.142857	0.0714286	0.0714286	0.142857	0.142857	0.142857	0.142857	0.142857	0.142857	0.142857	0.142857	0.0714286	0.0714286	0	0	0	0	0	0	0	0	0	0	0	0	0.0714286	0.0714286	0.0714286	0.142857	0.214286	0.214286
ENSMUSG00000074088	0	0	0	0	0	0	0	0	0	0.0238806	0.0223881	0.0164179	0.0134328	0.0119403	0.00895522	0.00746269	0.00746269	0.00746269	0.00597015	0.00298507	0.00746269	0.00895522	0.0104478	0.0119403	0.0134328	0.019403	0.0179104	0.019403	0.0208955	0.0208955	0.019403	0.019403	0.0164179	0.0149254	0.0149254	0.0104478	0.0119403	0.0119403	0.0104478	0.0104478	0.00746269	0.00597015	0.00746269	0.0104478	0.00895522	0.00746269	0.00895522	0.0104478	0.0104478
ENSMUSG00000020018	0	0	0	0	0	0	0	0	0	0.382979	0.276596	0.276596	0.276596	0.297872	0.255319	0.276596	0.319149	0.404255	0.574468	0.638298	0.659574	0.680851	0.680851	0.617021	0.638298	0.638298	0.595745	0.617021	0.489362	0.510638	0.553191	0.531915	0.510638	0.553191	0.510638	0.595745	0.638298	0.851064	1	0.957447	0.93617	0.93617	0.957447	0.957447	0.93617	0.808511	0.787234	0.468085	0.255319
ENSMUSG00000038712	0	0	0	0	0	0	0	0	0	0.0416667	0.0416667	0	0	0	0	0	0	0	0	0.0416667	0.0416667	0.0416667	0.0416667	0.0416667	0.0416667	0.0416667	0.0416667	0.0416667	0.0416667	0	0	0	0	0	0	0	0	0	0	0	0	0	0	0	0	0	0.0416667	0.0416667	0.0416667
ENSMUSG00000057506	0	0	0	0	0	0	0	0	0	0	0	0	0	0.0909091	0.121212	0.212121	0.242424	0.242424	0.242424	0.242424	0.242424	0.272727	0.272727	0.181818	0.151515	0.0606061	0.030303	0.030303	0.030303	0.0606061	0.0909091	0.0909091	0.181818	0.181818	0.212121	0.393939	0.393939	0.424242	0.424242	0.393939	0.363636	0.333333	0.242424	0.272727	0.272727	0.121212	0.272727	0.363636	0.606061
ENSMUSG00000021715	0	0	0	0	0	0	0	0	0	0.0952381	0.0952381	0.047619	0.047619	0.0952381	0.047619	0.047619	0.142857	0.142857	0.142857	0.142857	0.142857	0.142857	0.142857	0.0952381	0.142857	0.238095	0.142857	0.142857	0.190476	0.190476	0.190476	0.190476	0.190476	0.190476	0.142857	0.0952381	0.142857	0.190476	0.142857	0.142857	0.142857	0.142857	0.142857	0.142857	0.190476	0.190476	0.190476	0.142857	0.142857
ENSMUSG00000023919	0	0	0	0	0	0	0	0	0	0	0	0	0	0	0	0	0	0	0	0	0	0	0	0	0	0	0	0	0	0	0	0	0	0.333333	0.333333	0.333333	0.333333	0.666667	0.666667	0.666667	0.666667	1	1	0.666667	1	1	1	0.666667	0.666667
ENSMUSG00000071497	0	0	0	0	0	0	0	0	0	0	0	0	0	0	0	0	0	0	0	0	0	0	0	0	0	0	0	0	0	0	0	0	0	0	0	0	0	0	0	0	0	0	0	0	0	0	0	0	0
ENSMUSG00000033589	0	0	0	0	0	0	0	0	0	0.137931	0.137931	0.137931	0.172414	0.172414	0.172414	0.137931	0.103448	0.103448	0.103448	0.0689655	0.0689655	0.0689655	0.0344828	0.0344828	0.0344828	0.0344828	0.0344828	0.0344828	0.0344828	0.0344828	0.0689655	0.0689655	0.0689655	0.0689655	0.0689655	0.0344828	0.0344828	0.0689655	0.0689655	0.0689655	0.0344828	0.0344828	0.0344828	0.0344828	0.0344828	0.0344828	0.0344828	0	0.0344828
ENSMUSG00000028044	0	0	0	0	0	0	0	0	0	0	0.0232558	0.0465116	0.0465116	0.0697674	0.0697674	0.0697674	0.0697674	0.0697674	0.0697674	0.0930233	0.0697674	0.0465116	0.0465116	0.0232558	0.0232558	0.0465116	0.0697674	0.0697674	0.0930233	0.0697674	0.0697674	0.0697674	0.0697674	0.0697674	0.0697674	0.0465116	0.0232558	0.0232558	0.0465116	0.0465116	0.0465116	0.0465116	0.0465116	0.0465116	0.0465116	0.0697674	0.0697674	0.0697674	0.0697674
ENSMUSG00000028832	0	0	0	0	0	0	0	0	0	0	0	0	0	0	0	0	0	0	0	0	0	0	0	0	0	0	0	0	0	0	0	0	0	0	0	0	0	0	0	0	0	0	0	0	0	0	0	0	0
ENSMUSG00000021576	0	0	0	0	0	0	0	0	0	0.0681818	0.0227273	0.0454545	0.0454545	0.0454545	0.0454545	0.0454545	0.0454545	0.0454545	0.0454545	0.0454545	0.0454545	0.0227273	0.0227273	0	0.0227273	0.0227273	0.0227273	0.0227273	0.0227273	0.0227273	0.0227273	0.0454545	0.0454545	0.0681818	0.0454545	0.0454545	0.0454545	0.0454545	0.0454545	0.0681818	0.0681818	0.0454545	0.0454545	0.0454545	0.0454545	0.0454545	0.0454545	0.0454545	0.0454545
ENSMUSG00000051319	0	0	0	0	0	0	0	0	0	0.5	0.5	0.5	0.5	0.5	1	1	0.5	0.5	0.5	0.5	0.5	0.5	0.5	1	0.5	0.5	0.5	0.5	0.5	0.5	0.5	0.5	0.5	0	0	0	0.5	0.5	0.5	0.5	0.5	0.5	0.5	0.5	0.5	0.5	0	0	0
ENSMUSG00000059552	0	0	0	0	0	0	0	0	0	0.0140127	0.0152866	0.011465	0.0152866	0.0165605	0.0165605	0.0216561	0.0229299	0.0216561	0.0203822	0.0191083	0.0165605	0.0178344	0.0152866	0.0178344	0.0203822	0.0178344	0.0216561	0.0254777	0.0267516	0.0254777	0.0254777	0.0242038	0.0242038	0.0203822	0.0178344	0.0140127	0.0101911	0.00636943	0.00509554	0.00509554	0.00636943	0.00636943	0.00509554	0.00764331	0.00764331	0.00764331	0.00509554	0.00509554	0.00382166
ENSMUSG00000028597	0	0	0	0	0	0	0	0	0	0	0	0	0.0909091	0.0909091	0.0909091	0.0909091	0.0909091	0.0909091	0.0909091	0.0909091	0.0909091	0.0909091	0	0	0	0	0	0.0909091	0.0909091	0.0909091	0.0909091	0.0909091	0.0909091	0.0909091	0.0909091	0.0909091	0.0909091	0	0	0	0	0	0	0	0	0	0	0	0
ENSMUSG00000034120	0	0	0	0	0	0	0	0	0	0.0397351	0.0529801	0.0695364	0.0728477	0.0695364	0.0662252	0.0596026	0.0596026	0.0496689	0.0496689	0.0496689	0.0496689	0.0496689	0.0496689	0.0728477	0.0827815	0.0960265	0.102649	0.10596	0.10596	0.112583	0.102649	0.0993377	0.0993377	0.0794702	0.0761589	0.0596026	0.0629139	0.089404	0.109272	0.145695	0.155629	0.142384	0.145695	0.15894	0.155629	0.162252	0.155629	0.135762	0.115894
ENSMUSG00000031379	0	0	0	0	0	0	0	0	0	0.111111	0.111111	0.111111	0.111111	0.0555556	0.0555556	0	0	0.0555556	0.0555556	0.0555556	0.0555556	0.0555556	0.0555556	0.0555556	0.0555556	0.0555556	0.0555556	0	0.0555556	0.0555556	0.0555556	0.0555556	0.0555556	0.0555556	0.0555556	0.0555556	0.0555556	0.0555556	0	0	0.0555556	0.0555556	0.0555556	0.0555556	0.0555556	0.111111	0.111111	0.111111	0.277778
ENSMUSG00000079471	0	0	0	0	0	0	0	0	0	0.142857	0.142857	0.142857	0.142857	0.142857	0.142857	0	0	0	0	0	0	0	0	0	0	0	0	0	0	0.142857	0.142857	0.142857	0.142857	0.142857	0.142857	0.142857	0.142857	0.142857	0.285714	0.142857	0.142857	0.142857	0.285714	0.571429	0.571429	0.571429	0.571429	0.571429	0.428571
ENSMUSG00000000127	0	0	0	0	0	0	0	0	0	0.6	0.4	0.4	0.4	0.4	0.6	0.4	0.2	0.2	0.2	0.2	0.2	0.2	0.2	0.2	0	0	0	0	0	0	0	0	0	0	0.2	0.4	0.6	0.6	0.6	0.6	0.6	0.6	0.6	0.6	0.4	0.2	0	0.2	0.2
ENSMUSG00000030264	0	0	0	0	0	0	0	0	0	0.0555556	0.0555556	0.0555556	0.0555556	0.0555556	0.0555556	0.0555556	0.0555556	0.0555556	0.0555556	0	0	0	0	0	0	0.0555556	0.0555556	0.0555556	0.0555556	0.0555556	0.111111	0.222222	0.222222	0.222222	0.222222	0.222222	0.222222	0.222222	0.222222	0.277778	0.222222	0.166667	0.166667	0.166667	0.166667	0.111111	0.111111	0.111111	0.111111
ENSMUSG00000009566	0	0	0	0	0	0	0	0	0	0.0263158	0.0263158	0.0263158	0.0263158	0.0263158	0.0526316	0.0526316	0.0526316	0.0789474	0.157895	0.210526	0.210526	0.210526	0.184211	0.184211	0.157895	0.157895	0.157895	0.157895	0.0789474	0.0789474	0.0789474	0.0789474	0.105263	0.105263	0.105263	0.105263	0.105263	0.0789474	0.0789474	0.0263158	0.0263158	0.0263158	0	0.105263	0.105263	0.184211	0.210526	0.342105	0.473684
ENSMUSG00000021400	0	0	0	0	0	0	0	0	0	0.105263	0.105263	0	0.105263	0.105263	0.105263	0.105263	0.105263	0.157895	0.210526	0.210526	0.210526	0.210526	0.157895	0.157895	0.157895	0.157895	0.210526	0.210526	0.315789	0.315789	0.315789	0.578947	0.736842	0.947368	0.947368	1	0.947368	0.894737	0.789474	0.894737	0.947368	0.736842	0.578947	0.368421	0.368421	0.368421	0.368421	0.368421	0.315789
ENSMUSG00000055835	0	0	0	0	0	0	0	0	0	0.115385	0.115385	0.115385	0.0384615	0.0384615	0.0384615	0.0384615	0.0384615	0	0	0	0	0	0	0	0	0	0	0.0769231	0.0769231	0.153846	0.153846	0.192308	0.230769	0.230769	0.230769	0.230769	0.230769	0.153846	0.153846	0.115385	0.115385	0.0769231	0.0384615	0.0384615	0.0384615	0.0384615	0.0384615	0.0769231	0.115385
ENSMUSG00000025980	0	0	0	0	0	0	0	0	0	0	0	0	0	0	0	0	0	0	0	0	0	0	0	0	0	0	0	0	0	0	0	0	0	0	0	0	0	0	0	0	0	0	0	0	0	0	0	0	0
ENSMUSG00000027342	0	0	0	0	0	0	0	0	0	0	0	0	0	0	0	0	0	0	0	0	0	0	0	0	0	0	0	0	0	0	0	0	0	0	0	0	0	0	0	0	0	0	0	0	0	0	0	0	0
ENSMUSG00000021139	0	0	0	0	0	0	0	0	0	1	0.9	0.9	0.7	0.8	0.8	0.6	0.3	0.1	0.1	0.2	0.2	0.2	0.2	0.1	0.1	0.2	0.2	0.2	0.2	0.1	0.1	0.1	0.1	0.1	0.1	0	0	0	0	0	0	0	0	0	0	0	0	0	0.3
ENSMUSG00000079316	0	0	0	0	0	0	0	0	0	0.35	0.6	0.6	0.6	0.6	0.6	0.6	0.6	0.55	0.3	0.3	0.05	0.05	0.05	0.05	0.05	0.05	0.05	0.15	0.3	0.4	0.55	0.55	0.55	0.6	0.7	0.7	0.75	0.6	0.45	0.35	0.2	0.25	0.25	0.2	0.15	0.15	0.1	0.15	0.15
ENSMUSG00000017286	0	0	0	0	0	0	0	0	0	0	0	0	0	0.0555556	0.0555556	0.0555556	0.0555556	0.111111	0.111111	0.111111	0.111111	0.111111	0.111111	0.0555556	0.0555556	0.0555556	0.0555556	0.0555556	0.0555556	0.0555556	0.0555556	0.0555556	0.0555556	0.0555556	0.0555556	0.0555556	0.0555556	0	0	0	0	0	0	0	0	0	0	0.111111	0.111111
ENSMUSG00000022323	0	0	0	0	0	0	0	0	0	0.125	0.125	0.125	0.125	0.125	0.125	0.125	0.0833333	0.125	0.0416667	0.0416667	0.0416667	0.0416667	0.0416667	0.0416667	0.0416667	0.0416667	0.0416667	0	0	0	0	0	0	0	0	0.0416667	0.125	0.166667	0.166667	0.208333	0.25	0.291667	0.375	0.75	0.916667	0.875	0.958333	0.958333	0.958333
ENSMUSG00000044147	0	0	0	0	0	0	0	0	0	0.030303	0.030303	0.030303	0.030303	0.030303	0.0454545	0.0454545	0.121212	0.121212	0.121212	0.121212	0.106061	0.121212	0.121212	0.136364	0.106061	0.106061	0.030303	0.0454545	0.0454545	0.0454545	0.0454545	0.030303	0.030303	0.0151515	0.030303	0.0454545	0.0454545	0.030303	0.030303	0.030303	0.030303	0.030303	0.030303	0.030303	0.030303	0.0151515	0.0151515	0.0151515	0.0151515
ENSMUSG00000029326	0	0	0	0	0	0	0	0	0	0.111111	0.111111	0.111111	0.111111	0.111111	0.148148	0.0740741	0.0740741	0.0740741	0.037037	0.0740741	0.111111	0.111111	0.111111	0.111111	0.0740741	0.0740741	0.0740741	0.0740741	0.0740741	0.037037	0	0	0	0.037037	0.037037	0.037037	0.037037	0.037037	0.037037	0.037037	0.037037	0.0740741	0.0740741	0.037037	0.037037	0.037037	0.037037	0.037037	0.037037
ENSMUSG00000031546	0	0	0	0	0	0	0	0	0	0.0660377	0.0660377	0.0660377	0.0471698	0.0377358	0.0471698	0.0566038	0.0566038	0.0471698	0.0471698	0.0377358	0.0377358	0.0377358	0.0566038	0.0471698	0.0377358	0.0283019	0.0283019	0.0377358	0.0471698	0.0471698	0.0471698	0.0566038	0.0377358	0.0471698	0.0377358	0.0471698	0.0471698	0.0471698	0.0471698	0.0471698	0.0471698	0.0377358	0.0471698	0.0660377	0.0660377	0.0566038	0.0566038	0.0471698	0.0377358
ENSMUSG00000030852	0	0	0	0	0	0	0	0	0	0.2	0.2	0.2	0.2	0.133333	0	0	0	0	0	0	0	0.0666667	0.0666667	0.133333	0.266667	0.266667	0.266667	0.266667	0.266667	0.333333	0.333333	0.266667	0.266667	0.266667	0.133333	0.133333	0.133333	0.133333	0.133333	0.266667	0.466667	0.6	0.666667	0.6	0.6	0.6	0.6	0.6	0.6
ENSMUSG00000073775	0	0	0	0	0	0	0	0	0	0.0322581	0.0645161	0.0645161	0.0645161	0.0322581	0.0322581	0.0645161	0.0645161	0.0645161	0.0645161	0.0967742	0.0645161	0.0645161	0.0645161	0.0645161	0.0645161	0.0322581	0.0322581	0.0322581	0.0322581	0	0	0	0	0.0322581	0.0322581	0.0322581	0.0322581	0.0322581	0.0322581	0.0322581	0.0322581	0.0322581	0.0322581	0	0	0	0	0	0
ENSMUSG00000020743	0	0	0	0	0	0	0	0	0	0.0547945	0.0136986	0.0136986	0.0136986	0.0273973	0.0547945	0.0547945	0.0684932	0.0821918	0.0958904	0.0958904	0.109589	0.123288	0.123288	0.123288	0.123288	0.123288	0.109589	0.123288	0.123288	0.164384	0.150685	0.136986	0.123288	0.123288	0.109589	0.109589	0.136986	0.205479	0.246575	0.273973	0.287671	0.30137	0.342466	0.342466	0.328767	0.328767	0.30137	0.205479	0.150685
ENSMUSG00000023942	0	0	0	0	0	0	0	0	0	0.0540541	0.0540541	0.0540541	0.108108	0.108108	0.0810811	0.108108	0.108108	0.108108	0.108108	0.0810811	0.108108	0.108108	0.0810811	0.135135	0.135135	0.135135	0.135135	0.135135	0.135135	0.162162	0.135135	0.162162	0.135135	0.0810811	0.0810811	0.0810811	0.0810811	0.135135	0.135135	0.108108	0.108108	0.108108	0.135135	0.189189	0.243243	0.27027	0.297297	0.378378	0.405405
ENSMUSG00000016344	0	0	0	0	0	0	0	0	0	1	1	1	1	1	0.666667	0.333333	0	0	0	0	0	0	0	0	0	0	0	0	0	0	0	0	0	0	0	0	0	0	0	0	0	0	0	0	0	0	0	0	0
ENSMUSG00000109941	0	0	0	0	0	0	0	0	0	0.0666667	0.0666667	0.0555556	0.0666667	0.0555556	0.0444444	0.0444444	0.0333333	0.0222222	0.0222222	0.0111111	0.0111111	0.0111111	0	0	0	0	0	0.0333333	0.0444444	0.0444444	0.0555556	0.0555556	0.0555556	0.0555556	0.0555556	0.0555556	0.0555556	0.0222222	0.0111111	0.0111111	0	0	0	0	0	0	0	0	0
ENSMUSG00000006585	0	0	0	0	0	0	0	0	0	0.707317	0.682927	0.634146	0.390244	0.243902	0.121951	0.121951	0.097561	0.097561	0.121951	0.121951	0.121951	0.146341	0.219512	0.268293	0.317073	0.292683	0.365854	0.536585	0.585366	0.634146	0.658537	0.682927	0.609756	0.585366	0.512195	0.536585	0.560976	0.439024	0.365854	0.317073	0.341463	0.317073	0.317073	0.268293	0.317073	0.341463	0.243902	0.390244	0.487805
ENSMUSG00000037894	0	0	0	0	0	0	0	0	0	0	0	0	0	0	0	0	0	0	0	0	0	0	0	0	0	0	0	0	0	0	0	0	0	0	0	0	0	0	0	0	0	0	0	0	0	0	0	0	0
ENSMUSG00000025724	0	0	0	0	0	0	0	0	0	0.100917	0.0825688	0.0825688	0.110092	0.0917431	0.100917	0.0917431	0.0825688	0.119266	0.12844	0.146789	0.174312	0.192661	0.155963	0.174312	0.155963	0.146789	0.155963	0.137615	0.137615	0.165138	0.137615	0.119266	0.12844	0.119266	0.119266	0.12844	0.119266	0.146789	0.137615	0.110092	0.137615	0.165138	0.155963	0.155963	0.220183	0.211009	0.211009	0.211009	0.229358
ENSMUSG00000021040	0	0	0	0	0	0	0	0	0	0	0	0	0	0	0	0	0	0	0	0	0	0	0	0	0	0	0	0	0	0	0	0	0	0	0	0	0	0	0	0	0	0	0	0	0	0	0	0	0
ENSMUSG00000027654	0	0	0	0	0	0	0	0	0	0	0	0	0	0	0	0	0	0	0	0	0	0	0	0	0	0	0	0	0	0	0	0	0	0	0	0	0	0.285714	0.285714	0.285714	0.285714	0.285714	0.285714	0.285714	0.285714	0.285714	0.285714	0	0
ENSMUSG00000022820	0	0	0	0	0	0	0	0	0	0	0	0	0	0	0	0	0	0	0	0	0	0	0	0	0	0	0	0	0	0	0	0	0	0	0	0	0	0	0	0	0	0	0	0	0	0	0	0	0
ENSMUSG00000027533	0	0	0	0	0	0	0	0	0	0	0	0	0	0	0	0	0	0	0	0	0	0	0	0	0	0	0	0	0	0	0	0	0	0	0	0	0	0	0	0	0	0	0	0	0	0	0	0	0
ENSMUSG00000018923	0	0	0	0	0	0	0	0	0	0.25	0.25	0.285714	0.357143	0.392857	0.357143	0.392857	0.357143	0.392857	0.321429	0.285714	0.321429	0.285714	0.214286	0.142857	0.142857	0.142857	0.142857	0.107143	0.107143	0.107143	0.0714286	0.0714286	0.0714286	0.0714286	0.0714286	0.0357143	0.0714286	0.107143	0.107143	0.107143	0.464286	0.5	0.5	0.535714	0.642857	0.642857	0.607143	0.571429	0.571429
ENSMUSG00000020424	0	0	0	0	0	0	0	0	0	0	0	0.2	0.2	0.4	0.4	0.4	0.4	0.4	0.6	0.8	0.8	0.6	0.6	0.4	0.4	0.4	0.4	0.4	0.2	0	0	0	0	0	0	0	0	0	0	0	0	0	0	0	0	0	0	0	0
ENSMUSG00000025068	0	0	0	0	0	0	0	0	0	0.0714286	0.0714286	0.0714286	0.0714286	0.0714286	0.0714286	0.0714286	0.0714286	0.0714286	0.0714286	0	0	0	0.0714286	0.0714286	0.0714286	0.0714286	0.0714286	0.0714286	0.0714286	0.142857	0.142857	0.142857	0.0714286	0.0714286	0.0714286	0.0714286	0.0714286	0.0714286	0.0714286	0	0	0	0	0	0	0	0	0	0
ENSMUSG00000030825	0	0	0	0	0	0	0	0	0	0.25	0.25	0.125	0.125	0	0	0	0.125	0.125	0.125	0.25	0.25	0.25	0.375	0.375	0.375	0.375	0.25	0.25	0.25	0.125	0.25	0.25	0.125	0.125	0.125	0.125	0.125	0.125	0.125	0.125	0	0	0	0	0	0	0	0	0
ENSMUSG00000047407	0	0	0	0	0	0	0	0	0	0.0497512	0.079602	0.0895522	0.0945274	0.0995025	0.119403	0.124378	0.129353	0.129353	0.124378	0.114428	0.0895522	0.0895522	0.079602	0.0845771	0.0746269	0.0696517	0.0895522	0.0845771	0.0945274	0.0845771	0.079602	0.0845771	0.124378	0.124378	0.179104	0.199005	0.174129	0.169154	0.164179	0.169154	0.174129	0.164179	0.124378	0.114428	0.0646766	0.0497512	0.0597015	0.0547264	0.0497512
ENSMUSG00000002343	0	0	0	0	0	0	0	0	0	0.0425532	0.0425532	0.0319149	0.0319149	0.0212766	0.0106383	0.0212766	0.0212766	0.0212766	0.0212766	0.0106383	0.0106383	0.0106383	0.0106383	0.0106383	0.0106383	0.0106383	0.0319149	0.0319149	0.0319149	0.0319149	0.0319149	0.0319149	0.0319149	0.0319149	0.0425532	0.0319149	0.0106383	0.0106383	0.0106383	0.0106383	0.0106383	0.0106383	0.0212766	0.0212766	0.0106383	0.0106383	0.0106383	0.0106383	0.0106383
ENSMUSG00000020528	0	0	0	0	0	0	0	0	0	0.571429	0.428571	0.357143	0.285714	0.357143	0.285714	0.285714	0.285714	0.357143	0.357143	0.285714	0.285714	0.357143	0.357143	0.285714	0.285714	0.285714	0.214286	0.357143	0.357143	0.357143	0.357143	0.285714	0.285714	0.428571	0.428571	0.5	0.5	0.214286	0.214286	0.214286	0.214286	0.214286	0.214286	0.0714286	0.0714286	0	0	0	0
ENSMUSG00000005892	0	0	0	0	0	0	0	0	0	0.149171	0.149171	0.160221	0.154696	0.138122	0.0994475	0.0718232	0.0607735	0.0718232	0.0607735	0.0662983	0.0441989	0.038674	0.0552486	0.0662983	0.0994475	0.110497	0.104972	0.0939227	0.104972	0.110497	0.110497	0.116022	0.104972	0.104972	0.104972	0.0939227	0.110497	0.132597	0.127072	0.121547	0.121547	0.110497	0.110497	0.110497	0.0883978	0.116022	0.116022	0.110497	0.121547
ENSMUSG00000080268	0	0	0	0	0	0	0	0	0	0	0.0869565	0.173913	0.217391	0.217391	0.26087	0.26087	0.26087	0.26087	0.26087	0.26087	0.26087	0.173913	0.130435	0.130435	0.0869565	0.0869565	0.0869565	0.0869565	0.0869565	0.0869565	0	0.0434783	0.0434783	0.0434783	0.0434783	0.0434783	0.0434783	0.0869565	0.173913	0.173913	0.217391	0.217391	0.217391	0.217391	0.217391	0.26087	0.26087	0.217391	0.130435
ENSMUSG00000026999	0	0	0	0	0	0	0	0	0	0	0	0	0	0	0	0	0	0	0	0	0	0	0	0	0	0	0	0	0	0	0	0	0	0	0	0	0.0625	0.0625	0.0625	0.0625	0.0625	0.0625	0.0625	0.0625	0.0625	0.0625	0	0	0
ENSMUSG00000059447	0	0	0	0	0	0	0	0	0	0	0	0	0	0	0	0	0	0	0	0	0	0	0	0	0	0	0	0	0	0	0	0	0	0	0	0	0	0	0	0	0	0	0	0	0	0	0	0	0
ENSMUSG00000026239	0	0	0	0	0	0	0	0	0	0.333333	0.333333	0.333333	0.333333	0.333333	0.333333	0.333333	0.333333	0	0	0	0.166667	0.333333	0.333333	0.333333	0.333333	0.333333	0.333333	0.5	0.666667	0.833333	0.666667	0.666667	0.666667	0.666667	0.666667	0.666667	0.666667	0.5	0.333333	0.333333	0.333333	0.166667	0.166667	0.166667	0.166667	0.166667	0.166667	0.166667	0.166667
ENSMUSG00000051256	0	0	0	0	0	0	0	0	0	0.0172414	0.0215517	0.0215517	0.0215517	0.0646552	0.0560345	0.0560345	0.0517241	0.0517241	0.0517241	0.0474138	0.0431034	0.0431034	0.0431034	0	0	0	0	0	0	0	0	0.00431034	0.00431034	0.00431034	0.00862069	0.00862069	0.00862069	0.0172414	0.0258621	0.0258621	0.0301724	0.0301724	0.0344828	0.0387931	0.0344828	0.0344828	0.0344828	0.0431034	0.0431034
ENSMUSG00000017453	0	0	0	0	0	0	0	0	0	0.0952381	0.0952381	0	0	0.047619	0.047619	0.047619	0.047619	0.047619	0.047619	0.047619	0.047619	0.047619	0.047619	0	0	0	0	0	0	0.047619	0.0952381	0.0952381	0.0952381	0.0952381	0.0952381	0.0952381	0.142857	0.142857	0.142857	0.0952381	0.047619	0.047619	0.047619	0.047619	0.047619	0.047619	0.047619	0.047619	0.047619
ENSMUSG00000005846	0	0	0	0	0	0	0	0	0	0.160584	0.153285	0.167883	0.167883	0.160584	0.124088	0.0729927	0.0583942	0.0729927	0.0729927	0.0729927	0.0729927	0.0437956	0.0510949	0.0510949	0.0583942	0.0656934	0.080292	0.109489	0.124088	0.124088	0.116788	0.116788	0.131387	0.160584	0.167883	0.175182	0.167883	0.131387	0.153285	0.160584	0.167883	0.189781	0.189781	0.160584	0.175182	0.189781	0.19708	0.226277	0.240876
ENSMUSG00000020630	0	0	0	0	0	0	0	0	0	0.05	0.05	0.05	0.05	0.05	0.05	0.05	0.05	0.05	0.05	0.05	0.05	0	0	0	0	0	0	0	0	0	0	0	0	0	0	0	0	0	0	0	0	0.05	0.05	0.1	0.1	0.25	0.25	0.3	0.3
ENSMUSG00000007872	0	0	0	0	0	0	0	0	0	0	0	0	0	0	0	0	0	0	0	0	0	0	0	0	0	0	0	0	0	0	0	0	0	0	0	0	0	0	0	0	0.0769231	0.0769231	0.0769231	0.0769231	0.0769231	0.0769231	0.0769231	0.0769231	0.0769231
ENSMUSG00000021025	0	0	0	0	0	0	0	0	0	0	0	0	0	0	0	0	0	0	0	0	0	0.0625	0.0625	0.0625	0.0625	0.0625	0.0625	0.0625	0.0625	0.0625	0.0625	0	0	0	0.0625	0.0625	0.0625	0.0625	0.0625	0.125	0.125	0.1875	0.1875	0.1875	0.125	0.1875	0.1875	0.1875	0.1875
ENSMUSG00000032555	0	0	0	0	0	0	0	0	0	0.113636	0.113636	0.0909091	0.0681818	0.0681818	0.0681818	0.0681818	0.0454545	0.0454545	0.0454545	0.0454545	0.0227273	0.0227273	0.0454545	0.0681818	0.0681818	0.113636	0.159091	0.159091	0.181818	0.204545	0.25	0.295455	0.272727	0.363636	0.409091	0.431818	0.409091	0.409091	0.5	0.522727	0.545455	0.5	0.5	0.386364	0.340909	0.272727	0.25	0.25	0.136364
ENSMUSG00000050107	0	0	0	0	0	0	0	0	0	0	0	0	0.04	0.04	0.04	0.04	0.04	0.04	0.04	0.04	0.04	0.04	0	0.04	0.04	0.04	0.04	0.04	0.04	0.08	0.08	0.08	0.08	0.04	0.04	0.04	0.04	0.08	0.08	0.12	0.16	0.16	0.16	0.16	0.16	0.16	0.16	0.12	0.12
ENSMUSG00000022553	0	0	0	0	0	0	0	0	0	1	0.973118	0.978495	0.419355	0.204301	0.139785	0.11828	0.0913978	0.0860215	0.0806452	0.0322581	0.0430108	0.0322581	0.0322581	0.0215054	0.0215054	0.0268817	0.0645161	0.0860215	0.139785	0.16129	0.182796	0.247312	0.252688	0.258065	0.268817	0.268817	0.268817	0.268817	0.22043	0.209677	0.177419	0.112903	0.107527	0.112903	0.107527	0.112903	0.0806452	0.0645161	0.0591398
ENSMUSG00000063884	0	0	0	0	0	0	0	0	0	1	1	0.666667	0.5	0.5	0.5	0.333333	0.333333	0.333333	0.833333	0.666667	0.666667	0.833333	0.833333	0.833333	0.833333	0.833333	0.833333	0.833333	0.333333	0.333333	0.166667	0	0	0	0	0	0	0	0	0	0	0	0	0	0	0	0	0	0
ENSMUSG00000024527	0	0	0	0	0	0	0	0	0	0.1	0.1	0.1	0.1	0.1	0.1	0.0666667	0.0666667	0.1	0.1	0.1	0.1	0.1	0.1	0.1	0.133333	0.2	0.266667	0.233333	0.266667	0.266667	0.333333	0.366667	0.366667	0.333333	0.3	0.333333	0.266667	0.266667	0.233333	0.233333	0.166667	0.133333	0.133333	0.166667	0.133333	0.0666667	0.0666667	0.0666667	0.166667
ENSMUSG00000019487	0	0	0	0	0	0	0	0	0	0.0909091	0.113636	0.113636	0.113636	0.113636	0.113636	0.113636	0.113636	0.113636	0.0454545	0.0227273	0.0227273	0.0227273	0.0227273	0.0227273	0.0227273	0.0227273	0.0227273	0.0227273	0.0227273	0.0227273	0	0	0.0227273	0.113636	0.113636	0.113636	0.113636	0.113636	0.113636	0.113636	0.113636	0.136364	0.113636	0.0454545	0.0454545	0.0454545	0.0909091	0.204545	0.204545
ENSMUSG00000020526	0	0	0	0	0	0	0	0	0	0	0	0	0	0	0	0	0.0666667	0.0666667	0.0666667	0.0666667	0.0666667	0.0666667	0.0666667	0.0666667	0.0666667	0.0666667	0	0	0	0.0666667	0.133333	0.133333	0.133333	0.133333	0.133333	0.133333	0.133333	0.133333	0.133333	0.0666667	0	0	0	0.0666667	0.0666667	0.0666667	0.0666667	0.0666667	0.0666667
ENSMUSG00000021932	0	0	0	0	0	0	0	0	0	0	0	0	0	0	0	0	0	0	0	0	0	0	0	0	0	0	0	0	0	0	0	0	0	0	0	0	0	0	0	0	0	0	0	0	0	0	0	0	0
ENSMUSG00000034118	0	0	0	0	0	0	0	0	0	0.03125	0.03125	0	0	0	0	0	0.03125	0.0625	0.09375	0.09375	0.125	0.15625	0.1875	0.25	0.25	0.25	0.21875	0.28125	0.28125	0.3125	0.28125	0.34375	0.5	0.59375	0.625	0.625	0.625	0.59375	0.5625	0.59375	0.625	0.53125	0.34375	0.1875	0.15625	0.15625	0.28125	0.21875	0.21875
ENSMUSG00000079658	0	0	0	0	0	0	0	0	0	0.0238095	0.0238095	0.0238095	0.0238095	0	0	0.0238095	0.0238095	0.0238095	0.047619	0.047619	0.047619	0.047619	0.047619	0.047619	0.047619	0.0238095	0.0238095	0.0238095	0	0.0238095	0.0238095	0.0238095	0.0952381	0.119048	0.119048	0.119048	0.190476	0.238095	0.238095	0.214286	0.214286	0.214286	0.142857	0.166667	0.166667	0.214286	0.142857	0.119048	0.119048
ENSMUSG00000028873	0	0	0	0	0	0	0	0	0	0.0689655	0.137931	0.137931	0.137931	0.137931	0.137931	0.137931	0.137931	0.103448	0.103448	0.103448	0	0	0	0	0	0	0.0689655	0.0689655	0.0689655	0.103448	0.103448	0.103448	0.103448	0.103448	0.103448	0.103448	0.0344828	0.0344828	0.0344828	0	0	0	0	0	0	0	0	0	0
ENSMUSG00000032381	0	0	0	0	0	0	0	0	0	0.0769231	0.0769231	0.115385	0.115385	0.115385	0.153846	0.153846	0.192308	0.192308	0.192308	0.192308	0.192308	0.115385	0.115385	0.115385	0.0769231	0.153846	0.153846	0.192308	0.153846	0.153846	0.153846	0.192308	0.192308	0.192308	0.192308	0.115385	0.0769231	0.0384615	0.115385	0.153846	0.269231	0.307692	0.307692	0.346154	0.346154	0.346154	0.384615	0.423077	0.384615
ENSMUSG00000053329	0	0	0	0	0	0	0	0	0	0.25	0.25	0.25	0.166667	0.0833333	0.0833333	0.0833333	0.0833333	0	0	0.0833333	0.0833333	0.0833333	0.0833333	0.0833333	0.0833333	0.0833333	0.0833333	0.0833333	0.0833333	0	0	0	0	0	0	0	0	0	0.0833333	0.0833333	0.0833333	0.0833333	0.0833333	0.0833333	0.0833333	0.0833333	0.0833333	0.0833333	0
ENSMUSG00000002870	0	0	0	0	0	0	0	0	0	0.0909091	0.0909091	0.0909091	0.0909091	0.0757576	0.0757576	0.030303	0.030303	0.0151515	0.030303	0.030303	0.0606061	0.0909091	0.0909091	0.0909091	0.136364	0.166667	0.212121	0.212121	0.19697	0.181818	0.181818	0.151515	0.151515	0.151515	0.106061	0.0757576	0.030303	0.030303	0.030303	0.030303	0	0	0.0151515	0.030303	0.030303	0.030303	0.030303	0.030303	0.030303
ENSMUSG00000042558	0	0	0	0	0	0	0	0	0	0.0714286	0.0714286	0.0714286	0.0714286	0.0714286	0.0714286	0.0714286	0.0714286	0.0714286	0.0714286	0	0	0	0	0	0	0.142857	0.214286	0.214286	0.214286	0.214286	0.214286	0.214286	0.214286	0.214286	0.214286	0.0714286	0	0	0	0	0.0714286	0.142857	0.142857	0.142857	0.142857	0.142857	0.142857	0.142857	0.142857
ENSMUSG00000037851	0	0	0	0	0	0	0	0	0	0.0636943	0.0764331	0.0636943	0.0764331	0.127389	0.127389	0.133758	0.127389	0.121019	0.11465	0.10828	0.0955414	0.0955414	0.0828025	0.0254777	0.0254777	0.0254777	0.0254777	0.0318471	0.0318471	0.0318471	0.0382166	0.044586	0.0382166	0.0509554	0.0509554	0.0573248	0.0573248	0.044586	0.0573248	0.0636943	0.0636943	0.0828025	0.0955414	0.0828025	0.101911	0.101911	0.101911	0.11465	0.140127
ENSMUSG00000022101	0	0	0	0	0	0	0	0	0	0	0	0	0	0	0	0	0	0	0	0	0.5	0.5	0.5	0.5	0.5	0.5	0.5	0.5	0.5	0.5	0	0	0	0	0	0	0	0	0	0	0	0	0	0	0	0	0.25	0.25	0.25
ENSMUSG00000014980	0	0	0	0	0	0	0	0	0	0	0	0.0196078	0.0196078	0.0196078	0.0196078	0.0196078	0.0196078	0.0196078	0.0196078	0.0196078	0.0196078	0	0	0	0	0	0	0.0196078	0.0196078	0.0196078	0.0196078	0.0196078	0.0196078	0.0196078	0.0196078	0.0196078	0.0196078	0	0.0196078	0.0196078	0.0196078	0.0196078	0.0196078	0.0196078	0.0196078	0.0196078	0.0196078	0.0196078	0
ENSMUSG00000028678	0	0	0	0	0	0	0	0	0	0	0	0	0	0	0	0	0	0	0	0	0	0	0.0384615	0.0384615	0.0384615	0.0384615	0.0769231	0.0769231	0.0769231	0.115385	0.115385	0.115385	0.0769231	0.0769231	0.0769231	0.0769231	0.0384615	0.0384615	0.0384615	0	0	0	0	0	0	0	0	0	0
ENSMUSG00000040749	0	0	0	0	0	0	0	0	0	0	0	0	0	0	0	0.133333	0.133333	0.2	0.266667	0.266667	0.266667	0.266667	0.266667	0.266667	0.266667	0.133333	0.133333	0.0666667	0	0.0666667	0.2	0.266667	0.266667	0.266667	0.266667	0.266667	0.266667	0.4	0.6	0.6	0.466667	0.466667	0.533333	0.533333	0.666667	0.8	0.8	0.666667	0.466667
[truncated: 677 more rows]
[truncated: 974 more columns]

## Sheet: Fig 4c PABPC1 iLIF
# Table includes the smoothed (windows = 10) min-max normalised iCLIP signal for each nucleotide in 3'UTR of the DOWN regulated transcripts (n=1123) for PABPC1 in 2iL treated mESC together with their respective terminal poly A signal position.
[truncated: 1,124 more rows]
[truncated: 974 more columns]

[truncated: 12 more sheets: Fig 4c PABPC4 KO, Fig 4c PABPC4 DOX, Fig 4a,c Expression Data, Fig 4b MotifGroupCoverage, Fig 4b,d Legend, Fig 4b, Fig 4d, Fig 4e Legend, Fig 4e LIN28 LIF, Fig 4e LIN28 iLIF, Fig 4e PABPC4 KO, Fig 4e PABPC4 DOX]
