# Supplementary material for: Poised PABP–RNA hubs implement signal-dependent mRNA decay in development
Source: Nat Struct Mol Biol. 2024 Jul 25;31(9):1439–47. doi: 10.1038/s41594-024-01363-x (PMC11402784; doi:10.1038/s41594-024-01363-x)
Supplement: Supplementary file 12 — Source data for Extended Data Fig. 5a: k-mer enrichment heat map. Source data for Extended Data Fig. 5b: mean gene expression levels for genes, classified into upregulated, control and downregulated groups on the basis of their regulation by pLIN28A. Source data for Extended Data Fig. 5: heat maps of motif group coverage at 3′ termini. Source data for Extended Data Fig. 5d: CLIP signal and nucleotide composition in naive genes, the region 500 nt upstream of the PAS. Source data for Extended Data Fig. 5e: motif coverage of WGG, AUU and UGAU motif groups in regions 200 nt upstream and 50 nt downstream of the PAS. Source data for Extended Data Fig. 5f: 3-mer counts 100 nt upstream of the PAS. [file 41594_2024_1363_MOESM12_ESM.xlsx]

## Sheet: ExtFig 5a
# This table shows k-mer ranks of k-mers which were significantly enriched in at least one of the indicated samples. K-mer rank of 1 corresponds to maximal enrichment.
# The column names correspond to file names of CLIP samples, in which motif discovery was conducted. In second sheet of this file the legend indicates the conditions of a particular experiment
# The cluster column marks a cluster, i.e. motif group, to which k-mers were assigned.
# Sample annotation table
Sample name	Protein (iCLIP target)	Condition (genotype_medium)	Biological replicate	Description
LIN28A-S200A_ESC_LIF-CHIR-FGF0220626_MM_1	LIN28A	S200A_FCL	1	iCLIP of induced FLAG-tagged LIN28A-S200A in the presence of FGF2, replicate 1
LIN28A-WT_ESCiLIF0220626_MM_1	LIN28A	S200WT_2iL	1	iCLIP of induced FLAG-tagged LIN28A-WT in the presence of 2iLIF, replicate 1
LIN28A-WT_ESCiLIF0220626_MM_2	LIN28A	S200WT_2iL	2	iCLIP of induced FLAG-tagged LIN28A-WT in the presence of 2iLIF, replicate 2
LIN28A-WT_ESCiLIF-OLD0220626_MM	LIN28A	S200WT_2iL	3	iCLIP of induced FLAG-tagged LIN28A-WT in the presence of 2iLIF, replicate 3
LIN28A-WT_ESC_LIF-CHIR-FGF0220626_MM_1	LIN28A	S200WT_FCL	1	iCLIP of induced FLAG-tagged LIN28A-WT in the presence of FGF2, replicate 1
LIN28A-WT_ESC_LIF-CHIR-FGF0220626_MM_2	LIN28A	S200WT_FCL	2	iCLIP of induced FLAG-tagged LIN28A-WT in the presence of FGF2, replicate 2
# Heatmap data
motif	LIN28A-S200A_ESC_LIF-CHIR-FGF0220626_MM_1	LIN28A-WT_ESCiLIF-OLD0220626_MM	LIN28A-WT_ESCiLIF0220626_MM_1	LIN28A-WT_ESCiLIF0220626_MM_2	LIN28A-WT_ESC_LIF-CHIR-FGF0220626_MM_1	LIN28A-WT_ESC_LIF-CHIR-FGF0220626_MM_2	cluster
AAGGG	30.0	103.0	86.0	97.0	349.0	517.0	WGG
AGGGG	51.0	104.0	108.0	151.0	234.0	404.0	WGG
GAGGG	17.0	96.0	62.0	87.0	128.0	147.0	WGG
GGGAA	35.0	131.0	135.0	133.0	238.0	300.0	WGG
UUAGG	32.0	155.0	109.0	142.0	461.0	154.0	WGG
AGUGA	29.0	184.0	170.0	155.0	763.0	513.0	WGG
UGAGC	38.0	309.0	228.0	257.0	922.0	775.0	WGG
CGUGG	50.0	379.0	245.0	261.0	783.0	587.0	WGG
GUGGU	53.0	114.0	101.0	137.0	660.0	819.0	WGG
GCGUG	42.0	478.0	328.0	262.0	974.5	631.0	WGG
AGGGA	39.0	169.0	120.0	145.0	837.0	693.0	WGG
GGAGG	46.0	97.0	73.0	100.0	974.5	536.0	WGG
GCAGG	48.0	222.0	180.0	237.0	649.0	589.0	WGG
GAUAG	41.0	265.0	216.0	247.0	593.0	679.0	WGG
AGGAU	56.0	164.0	183.0	179.0	317.0	503.0	WGG
UGGGG	88.0	68.0	40.0	51.0	108.0	155.0	WGG
GUGGG	52.0	62.0	45.0	62.0	181.0	151.0	WGG
UUGGG	40.0	77.0	60.0	79.0	172.0	162.0	WGG
GGUGG	22.0	53.0	47.0	68.0	225.0	321.0	WGG
UGGUG	19.0	74.0	52.0	88.0	402.0	542.0	WGG
GGGUU	47.0	82.0	103.0	89.0	77.0	82.0	WGG
GGUUU	170.0	54.0	68.0	47.0	36.0	26.0	WGG
GGGGU	43.0	85.0	78.0	73.0	100.0	120.0	WGG
GGUUG	34.0	127.0	99.0	156.0	239.0	383.0	WGG
UGAUG	24.0	168.0	90.0	126.0	133.0	148.0	UGAU
AUGAU	12.0	73.0	64.0	44.0	60.0	67.0	UGAU
GUGAU	9.0	46.0	41.0	54.0	80.0	109.0	UGAU
UGAUA	6.0	58.0	25.0	43.0	113.0	128.0	UGAU
UAUGA	31.0	93.0	89.0	102.0	101.0	198.0	UGAU
GGAUU	20.0	106.0	84.0	63.0	65.0	53.0	UGAU
AGAUU	26.0	60.0	31.0	53.0	92.0	106.0	UGAU
UGAUU	7.0	19.0	22.0	29.0	31.0	43.0	UGAU
GAGAU	28.0	69.0	56.0	67.0	310.0	185.0	UGAU
AGAUG	55.0	138.0	95.0	132.0	220.0	205.0	UGAU
UGGAU	58.0	290.0	241.0	184.0	150.0	71.0	UGAU
GAUAC	45.0	152.0	81.0	163.0	215.0	326.0	UGAU
GGUAU	21.0	94.0	83.0	96.0	328.0	359.0	UGAU
AGUAU	67.0	31.0	48.0	57.0	331.0	475.0	UGAU
AGUUU	44.0	32.0	23.0	46.0	39.0	27.0	AUU
GUUUU	14.0	14.0	12.0	8.0	9.0	9.0	AUU
UGUUU	130.0	25.0	18.0	19.0	12.0	11.0	AUU
UUUUU	25.0	6.0	6.0	5.0	1.0	1.0	AUU
UUUGG	49.0	57.0	51.0	49.0	44.0	39.0	AUU
UUUUG	61.0	23.0	26.0	17.0	13.0	12.0	AUU
UUUGU	302.0	24.0	32.0	24.0	11.0	14.0	AUU
UUGUU	653.0	33.0	69.0	39.0	18.0	19.0	AUU
UUGUA	114.0	70.0	55.0	77.0	24.0	34.0	AUU
AUGUU	92.0	50.0	53.0	36.0	55.0	49.0	AUU
CCUUU	537.0	88.0	224.0	104.0	25.0	33.0	AUU
CUUUU	431.0	26.0	29.0	23.0	5.0	6.0	AUU
ACUUU	965.0	108.0	263.0	114.0	43.0	37.0	AUU
UCUUU	676.0	48.0	82.0	32.0	14.0	18.0	AUU
UUCUU	622.0	45.0	58.0	34.0	16.0	21.0	AUU
UUUCU	430.0	29.0	28.0	22.0	17.0	16.0	AUU
UUUCA	638.0	28.0	71.0	45.0	29.0	24.0	AUU
UUUCC	568.0	51.0	70.0	56.0	23.0	22.0	AUU
UUUUC	184.0	11.0	9.0	10.0	6.0	10.0	AUU
GUUAU	155.0	47.0	54.0	48.0	61.0	59.0	AUU
UUAUG	36.0	30.0	34.0	31.0	37.0	35.0	AUU
UUAUC	394.0	36.0	33.0	33.0	84.0	69.0	AUU
GUAUU	11.0	10.0	8.0	11.0	28.0	28.0	AUU
UAUUG	57.0	41.0	38.0	41.0	56.0	57.0	AUU
UAUUC	54.0	38.0	36.0	42.0	89.0	48.0	AUU
AUUUA	10.0	13.0	14.0	12.0	26.0	20.0	AUU
UAUUU	3.0	4.0	3.0	3.0	7.0	8.0	AUU
UUUAU	5.0	3.0	4.0	4.0	4.0	4.0	AUU
UAUUA	79.0	21.0	19.0	21.0	53.0	45.0	AUU
UUAUU	8.0	5.0	7.0	6.0	10.0	5.0	AUU
AUUAU	100.0	16.0	15.0	16.0	52.0	52.0	AUU
UUAUA	165.0	18.0	20.0	15.0	22.0	29.0	AUU
AUAUU	16.0	8.0	10.0	9.0	42.0	50.0	AUU
AAUAU	104.0	35.0	21.0	30.0	218.0	96.0	AUU
UAUAU	263.0	37.0	50.0	59.0	109.0	123.0	AUU
GAUAU	27.0	42.0	43.0	37.0	104.0	77.0	AUU
UGUAU	23.0	40.0	24.0	40.0	27.0	36.0	AUU
AUUUU	1.0	2.0	1.0	2.0	3.0	3.0	AUU
AAUUU	37.0	9.0	11.0	13.0	15.0	13.0	AUU
CAUUU	382.0	15.0	44.0	28.0	19.0	30.0	AUU
AUUUC	123.0	34.0	35.0	26.0	40.0	46.0	AUU
GAUUU	4.0	17.0	13.0	14.0	21.0	17.0	AUU
AUUUG	33.0	49.0	37.0	52.0	50.0	79.0	AUU
GAAUU	434.0	55.0	39.0	50.0	72.0	90.0	AUU
UAAUU	275.0	22.0	27.0	25.0	34.0	41.0	AUU
UUUAG	13.0	20.0	16.0	18.0	33.0	32.0	AUU
UUUUA	2.0	1.0	2.0	1.0	2.0	2.0	AUU
UUUAA	15.0	7.0	5.0	7.0	8.0	7.0	AUU
GUUUA	241.0	39.0	49.0	38.0	46.0	42.0	AUU
UUUAC	107.0	12.0	17.0	20.0	20.0	15.0	AUU
UUACC	144.0	44.0	59.0	58.0	41.0	38.0	AUU
UUACU	364.0	63.0	87.0	75.0	35.0	31.0	AUU
UUAAU	566.0	27.0	30.0	27.0	32.0	23.0	AUU
UUAAA	487.0	43.0	42.0	35.0	38.0	25.0	AUU
UUAAG	18.0	61.0	46.0	64.0	30.0	40.0	AUU

## Sheet: ExtFig 5b
# Table contains mean expression levels of genes in DOWN. Control. and UP group. with respect to regulation by phosphorylated LIN28A.The values obtained by this process are shown here.
# First, expression levels of individual transcripts were obtained from 3'end sequencing data with Salmon as transcript-per-million (TPM). Next. expression levels for each gene were obtained by summing up TPM values of transcripts with the same stable Ensembl gene id and then averaging these sums across replicate experiments.
# 3'end sequencing experiments were produced in LIN28A KO cells without induction of LIN28A (KO). with induction of LIN28A-WT (S200WT). and with induction of LIN28A-S200A (S200A). All experiments were performed both in 2iL (_2iL) and FGF2 (_FCL) treated cells.
Gene Group	geneID	KO_2iL	KO_FCL	S200A_2iL	S200A_FCL	S200WT_2iL	S200WT_FCL
CONTROL	ENSMUSG00000000085	15.17657175	33.3594476666666	17.3818814	31.7473836	11.64646975	28.1932199999999
CONTROL	ENSMUSG00000000131	36.717452	36.5363866666666	44.478012	41.7101558	46.492504	27.627767
CONTROL	ENSMUSG00000000134	17.426206	13.7016716666666	22.7083871999999	14.0791906	14.2408417499999	15.3053546666666
CONTROL	ENSMUSG00000000194	7.40125375	5.14987966666666	8.1878002	6.0002732	6.73787925	8.43223066666666
CONTROL	ENSMUSG00000000275	5.54151875	5.78274599999999	7.0881104	5.8085568	8.36662625	7.77461933333333
CONTROL	ENSMUSG00000000278	45.7423524999999	19.71989	59.0935927999999	20.8260102	50.83656575	27.8097076666666
CONTROL	ENSMUSG00000000295	31.6730549999999	33.5831433333333	51.5276102	43.367898	58.415017	35.639492
CONTROL	ENSMUSG00000000296	3.87368549999999	6.49447966666666	4.77123959999999	4.372358	6.70375174999999	4.78532766666666
CONTROL	ENSMUSG00000000303	150.380575	69.4267256666666	173.718277	73.9994332	167.686389	75.1594203333333
CONTROL	ENSMUSG00000000308	6.93158875	4.30703833333333	1.17036839999999	2.3921584	7.29750325	7.298938
CONTROL	ENSMUSG00000000326	11.691197	11.072512	15.6803307999999	16.4672152	21.44321475	36.7712386666666
CONTROL	ENSMUSG00000000339	29.5931605	18.155219	26.0508199999999	22.185894	27.3952135	16.121685
CONTROL	ENSMUSG00000000340	9.50909975	6.31818966666666	10.633527	5.70267699999999	13.3255039999999	8.279492
CONTROL	ENSMUSG00000000346	22.18013275	11.2335363333333	26.0471054	11.558751	21.3801135	8.12066999999999
CONTROL	ENSMUSG00000000355	64.3971525	95.7434473333333	72.6735078	96.1342724	70.76690475	70.15607
CONTROL	ENSMUSG00000000365	12.17920725	11.522561	16.9022628	10.4452769999999	17.3889575	6.251781
CONTROL	ENSMUSG00000000384	89.0475745	37.31318	92.7702664	46.3901554	75.99880325	53.470413
CONTROL	ENSMUSG00000000399	13.9180895	26.7069656666666	14.2871708	29.1722069999999	14.5747159999999	28.774188
CONTROL	ENSMUSG00000000486	36.04574475	44.0778093333333	64.3088688	56.475084	32.856384	60.935819
CONTROL	ENSMUSG00000000568	131.169374	90.9361593333333	166.708422	93.7838024	160.545510249999	97.7742283333333
CONTROL	ENSMUSG00000000628	48.12383575	64.757042	59.3305666	77.4234274	53.7624922499999	53.28486
CONTROL	ENSMUSG00000000730	2.77447999999999	74.587692	1.4457814	50.5595287999999	11.759785	90.7479933333333
CONTROL	ENSMUSG00000000738	61.03924675	73.553271	76.20763	83.5082786	75.73721225	84.3635
CONTROL	ENSMUSG00000000751	9.90060825	7.22350033333333	11.5007986	7.4137144	14.06236	6.03848399999999
CONTROL	ENSMUSG00000000776	44.48208975	41.010904	50.2825842	41.8595438	50.45494025	62.0605396666666
CONTROL	ENSMUSG00000000787	48.79448575	35.6186796666666	52.6862129999999	33.9981578	54.737083	42.138393
CONTROL	ENSMUSG00000000811	11.088019	6.36557533333333	10.1763067999999	5.49664419999999	15.81589625	10.075064
CONTROL	ENSMUSG00000000827	17.9048095	16.218542	18.3384354	17.1044068	14.691675	15.810027
CONTROL	ENSMUSG00000000838	10.08202675	5.12425033333333	10.3311484	5.14063299999999	8.10413725	4.32297
CONTROL	ENSMUSG00000000901	57.369774	23.1212623333333	65.0157756	33.2188948	39.78861075	29.775701
CONTROL	ENSMUSG00000000902	106.39738625	53.3434796666666	107.5262846	55.37181	106.09551475	45.2078653333333
CONTROL	ENSMUSG00000000958	3.1267905	5.52709766666666	2.1171226	4.820446	3.49941899999999	5.33287166666666
CONTROL	ENSMUSG00000000976	15.7159254999999	10.6998363333333	18.769153	10.4909902	14.5962515	20.701113
CONTROL	ENSMUSG00000001016	36.492691	22.777229	36.4673203999999	20.3850785999999	36.56351425	25.676858
CONTROL	ENSMUSG00000001036	21.8724819999999	13.584303	18.1208001999999	16.3721336	15.08316625	33.776328
CONTROL	ENSMUSG00000001039	29.831023	48.89841	37.2344516	57.6053952	33.953126	52.6455149999999
CONTROL	ENSMUSG00000001054	18.307478	15.664074	26.0736156	14.910414	22.63516275	13.0649646666666
CONTROL	ENSMUSG00000001056	138.99210625	122.665530999999	131.4473814	130.0359496	138.869265499999	169.493402666666
CONTROL	ENSMUSG00000001089	13.301245	12.2724146666666	14.8638578	11.9709198	19.2517575	10.1558423333333
CONTROL	ENSMUSG00000001100	11.41981075	11.417513	15.1621601999999	12.6889184	8.36297325	10.2862453333333
CONTROL	ENSMUSG00000001105	38.90921675	69.0982973333333	51.302909	64.7393486	44.949278	66.9469366666666
CONTROL	ENSMUSG00000001131	34.6002529999999	20.9994569999999	39.7651987999999	28.3706026	19.9623295	31.5447376666666
CONTROL	ENSMUSG00000001134	59.768625	35.1997026666666	59.827036	28.2689782	55.705948	50.3949443333333
CONTROL	ENSMUSG00000001175	122.49243	132.494783	131.7087594	104.224056199999	145.9634695	73.5607413333333
CONTROL	ENSMUSG00000001248	2.72753725	5.42144466666666	4.5493238	6.1663722	2.44592625	4.84949966666666
CONTROL	ENSMUSG00000001280	27.2116055	15.0796773333333	32.8300668	16.7862676	28.480435	25.0477383333333
CONTROL	ENSMUSG00000001285	13.620013	21.6689776666666	17.1456193999999	20.6550476	18.37882225	33.6643633333333
CONTROL	ENSMUSG00000001289	34.2163312499999	41.2753023333333	35.6788544	41.539495	39.03794375	47.604339
CONTROL	ENSMUSG00000001305	34.17783075	39.7926556666666	37.4130736	32.5183026	33.2796815	43.7620813333333
CONTROL	ENSMUSG00000001366	8.94910875	4.58269333333333	10.4920586	6.2538872	8.158095	8.892674
CONTROL	ENSMUSG00000001380	26.8177834999999	21.6886093333333	26.5050738	16.4361312	32.091073	12.575939
CONTROL	ENSMUSG00000001383	113.52942275	85.996098	120.4943816	82.6482834	103.59974575	99.5014193333333
CONTROL	ENSMUSG00000001415	14.67513025	11.8988719999999	18.752155	11.1605246	13.915974	12.3371896666666
CONTROL	ENSMUSG00000001418	5.3983945	5.72602766666666	6.0772892	5.0912062	4.7665805	6.214236
CONTROL	ENSMUSG00000001435	14.4191985	5.37259766666666	13.0299827999999	6.6900008	13.407384	7.338727
CONTROL	ENSMUSG00000001472	3601.8834405	1623.87359933333	2967.4986058	1158.7644456	2718.39724125	2240.94310566666
CONTROL	ENSMUSG00000001473	22.3980879999999	13.1446476666666	25.198601	17.0973874	38.5802435	20.5966413333333
CONTROL	ENSMUSG00000001482	36.93555525	16.2358616666666	37.1463739999999	17.641289	28.4497715	18.8926316666666
CONTROL	ENSMUSG00000001517	11.540394	6.42866099999999	16.3808718	7.580481	12.9121925	7.59064733333333
CONTROL	ENSMUSG00000001518	13.57479075	9.272204	16.274977	8.411435	14.37487825	9.46909933333333
CONTROL	ENSMUSG00000001524	9.0523615	9.97018266666666	7.3803894	8.8932444	9.53615775	11.4072276666666
CONTROL	ENSMUSG00000001525	804.566387249999	372.762347333333	800.625812	381.543129199999	721.86736825	319.947704666666
CONTROL	ENSMUSG00000001627	45.47420275	41.1873213333333	39.5027654	29.1734087999999	57.2839	32.1827856666666
CONTROL	ENSMUSG00000001666	163.573595249999	146.007608333333	203.9336812	165.2970286	182.9898275	173.883275666666
CONTROL	ENSMUSG00000001674	73.84738775	94.464587	79.2744776	87.4026356	70.422861	54.7228766666666
CONTROL	ENSMUSG00000001729	3.21402025	8.536862	6.1110528	11.7550788	5.39487	6.44111533333333
CONTROL	ENSMUSG00000001755	17.126074	15.1390346666666	25.1386757999999	16.2546238	16.40663225	20.1375603333333
CONTROL	ENSMUSG00000001767	119.8284345	71.0682396666666	110.087522999999	79.1133532	105.8932915	81.3888776666666
CONTROL	ENSMUSG00000001783	42.6481375	29.5040136666666	48.968067	31.4887238	47.80279175	23.0481706666666
CONTROL	ENSMUSG00000001785	24.0084125	16.5197933333333	21.3719173999999	15.4585991999999	17.993679	15.94977
CONTROL	ENSMUSG00000001847	20.0102695	17.6320556666666	22.725069	17.0259944	24.6937234999999	13.4243756666666
CONTROL	ENSMUSG00000001855	75.364129	53.5191699999999	95.1085414	51.7366026	54.17598875	44.1971773333333
CONTROL	ENSMUSG00000001910	32.5556237499999	24.0493206666666	40.1264928	25.9839544	27.2644	32.1712603333333
CONTROL	ENSMUSG00000001918	46.08763	18.9364973333333	39.027577	18.6345212	32.770929	30.2530013333333
CONTROL	ENSMUSG00000001924	73.346155	56.1548386666666	77.7808661999999	57.4098686	81.42340825	76.4843086666666
CONTROL	ENSMUSG00000001962	42.60648775	27.1117283333333	48.0335554	25.0064066	41.07450525	38.635609
CONTROL	ENSMUSG00000002010	33.17699575	22.2706693333333	36.8213336	24.843183	35.64820775	25.5185489999999
CONTROL	ENSMUSG00000002015	73.58012875	54.9000973333333	85.3156516	64.9545108	65.268164	56.8661203333333
CONTROL	ENSMUSG00000002055	11.4144854999999	9.672603	14.0753848	11.2325036	9.8696795	7.745278
CONTROL	ENSMUSG00000002059	18.10499425	23.2480356666666	18.9601592	27.3984205999999	15.477567	26.4116726666666
CONTROL	ENSMUSG00000002076	27.0633455	42.0896853333333	46.9573862	45.7823268	29.27227675	18.8092086666666
CONTROL	ENSMUSG00000002129	22.15069375	14.8251216666666	28.3398418	15.0928633999999	26.853054	22.7023966666666
CONTROL	ENSMUSG00000002205	2.07030025	9.495817	1.895649	10.1949718	1.70567749999999	12.3055316666666
CONTROL	ENSMUSG00000002210	16.63247675	11.282559	18.3072706	13.8292216	13.70374175	22.4112876666666
CONTROL	ENSMUSG00000002228	14.36743925	41.5184333333333	13.7755524	28.5205685999999	15.0364805	41.311271
CONTROL	ENSMUSG00000002257	13.07584075	13.0879733333333	14.194838	13.5463113999999	14.486994	16.0992143333333
CONTROL	ENSMUSG00000002307	57.738893	29.9231316666666	57.0255794	26.9247695999999	69.72997025	29.3562573333333
CONTROL	ENSMUSG00000002308	9.73803324999999	13.3639473333333	11.3202028	13.3562398	9.08311825	16.1580973333333
CONTROL	ENSMUSG00000002319	12.9295262499999	21.2762096666666	14.1183352	20.840491	15.8584475	18.800411
CONTROL	ENSMUSG00000002325	9.938889	4.581748	12.8669422	4.9023958	10.73073675	7.67493933333333
CONTROL	ENSMUSG00000002329	8.9279095	9.19917033333333	9.6548066	8.1358448	9.13445725	6.397375
CONTROL	ENSMUSG00000002332	66.9482092499999	61.1840243333333	87.6280376	69.1761362	95.441838	56.6241413333333
CONTROL	ENSMUSG00000002342	21.7846695	14.6741966666666	21.4285039999999	13.5274928	13.35652825	11.2696316666666
CONTROL	ENSMUSG00000002345	33.03566275	43.5495003333333	36.880594	42.639725	26.64358175	62.7779056666666
CONTROL	ENSMUSG00000002372	28.83141975	26.8554176666666	37.5040896	30.0104571999999	33.815472	22.726781
CONTROL	ENSMUSG00000002379	104.739872249999	301.715649666666	123.9886638	325.9886042	115.63007075	354.894280333333
CONTROL	ENSMUSG00000002396	43.75257775	18.763983	35.0881468	14.4883792	55.23177825	31.1262896666666
CONTROL	ENSMUSG00000002458	30.5676764999999	26.1938386666666	34.11679	34.014034	37.80520325	27.1942046666666
CONTROL	ENSMUSG00000002486	6.99424475	6.82297966666666	6.6932856	6.1972986	6.28138525	8.42388033333333
CONTROL	ENSMUSG00000002550	14.5529417499999	9.20835433333333	17.502479	11.899249	15.4555445	14.6819153333333
CONTROL	ENSMUSG00000002660	88.4214085	72.12813	97.7002258	75.4735992	78.6192675	70.280519
CONTROL	ENSMUSG00000002661	9.3158775	20.8396736666666	10.6517364	21.4867708	10.3590785	20.0917613333333
CONTROL	ENSMUSG00000002741	17.56359225	16.9664683333333	18.9901958	16.4395676	18.5374254999999	14.260636
CONTROL	ENSMUSG00000002748	21.8264985	16.304728	24.8154004	17.611791	22.56036275	20.208352
CONTROL	ENSMUSG00000002778	68.9693559999999	36.229796	107.4273488	50.4795896	65.442273	37.8192693333333
CONTROL	ENSMUSG00000002797	13.73281125	8.96948933333333	12.3097014	7.3257126	16.10897575	8.112671
CONTROL	ENSMUSG00000002804	22.8212075	23.752401	30.8606189999999	25.5547515999999	35.128347	36.7404143333333
CONTROL	ENSMUSG00000002833	118.10807025	116.649412333333	158.0940296	121.4018926	118.37246225	167.723792666666
CONTROL	ENSMUSG00000002844	9.59125125	7.96280366666666	21.4777874	12.349347	11.5533065	6.55380033333333
CONTROL	ENSMUSG00000002846	17.28655125	10.8118483333333	15.3792756	8.7186928	17.52741975	14.5896146666666
CONTROL	ENSMUSG00000002871	4.380954	6.467785	6.469716	7.1870554	6.49384074999999	4.44019633333333
CONTROL	ENSMUSG00000002957	5.32334875	7.570293	5.6679536	8.2192736	4.3727265	9.03163433333333
CONTROL	ENSMUSG00000002963	4.33894875	11.2052096666666	4.7687024	7.5361858	2.8244945	8.123222
CONTROL	ENSMUSG00000002983	21.44624325	13.9756636666666	25.3646809999999	18.1320042	25.89306225	21.1445266666666
CONTROL	ENSMUSG00000003033	22.4356195	25.4311946666666	19.812267	25.1288226	18.2598165	36.786154
CONTROL	ENSMUSG00000003037	45.14839925	27.9852103333333	44.9560733999999	27.9080122	35.94325075	30.4887449999999
CONTROL	ENSMUSG00000003038	388.113095	316.958251999999	399.853834599999	278.293872999999	412.972502	286.172399
CONTROL	ENSMUSG00000003039	33.73941275	46.8783146666666	32.7213926	48.300231	20.3452295	38.0988186666666
CONTROL	ENSMUSG00000003068	7.227282	13.7252393333333	10.8431469999999	16.3061564	11.0501739999999	18.3230923333333
CONTROL	ENSMUSG00000003119	11.35818725	8.05243133333333	13.5066072	8.8902418	12.20365275	14.0554613333333
CONTROL	ENSMUSG00000003153	62.0697795	27.9770073333333	64.169022	34.1031354	47.11382125	17.5822793333333
CONTROL	ENSMUSG00000003166	7.2128	6.27011266666666	13.4360228	5.5312354	8.85332175	7.03812333333333
CONTROL	ENSMUSG00000003269	6.00180275	10.7275886666666	6.21146139999999	9.0975286	7.34196975	7.966702
CONTROL	ENSMUSG00000003299	91.915201	67.977813	97.6306998	65.7761771999999	94.25277775	67.820938
CONTROL	ENSMUSG00000003308	53.81779	22.0334343333333	77.0011364	32.9559698	45.2674215	41.583157
CONTROL	ENSMUSG00000003316	20.6032695	18.863673	22.2494072	20.0604281999999	15.57792725	22.381632
CONTROL	ENSMUSG00000003346	25.09738775	33.2556463333333	33.429843	27.3396652	33.1702272499999	28.057564
CONTROL	ENSMUSG00000003380	39.71451275	75.8643066666666	38.8728738	79.7283416	20.6184972499999	59.918838
CONTROL	ENSMUSG00000003421	43.1213755	27.4052666666666	47.9847707999999	29.9069448	41.31322875	34.5250516666666
CONTROL	ENSMUSG00000003437	7.700634	13.177957	6.31863319999999	9.8178054	6.8533525	8.241072
CONTROL	ENSMUSG00000003438	46.45273325	34.931791	51.8513703999999	41.5561222	45.551953	53.0921526666666
CONTROL	ENSMUSG00000003444	15.55530275	19.4183963333333	18.6731928	22.6625053999999	12.57589375	37.599002
CONTROL	ENSMUSG00000003464	8.22552575	6.28618266666666	8.0347128	5.22844039999999	9.41201875	5.27587099999999
CONTROL	ENSMUSG00000003526	6.90554174999999	9.494387	6.4391544	7.136593	12.0085755	7.21015766666666
CONTROL	ENSMUSG00000003528	15.15548675	24.3249836666666	16.8455718	25.537622	13.13177625	36.9230626666666
CONTROL	ENSMUSG00000003531	25.6404455	19.9301373333333	33.3087206	20.4434034	36.6175855	16.2266333333333
CONTROL	ENSMUSG00000003534	6.006458	4.25825066666666	8.5133742	6.3358522	11.0298835	6.58514433333333
CONTROL	ENSMUSG00000003546	14.5399995	8.22837033333333	20.038472	9.2897026	16.06109175	12.391464
CONTROL	ENSMUSG00000003660	9.59532424999999	8.64997033333333	10.2633938	6.8216426	10.5613254999999	6.36117833333333
CONTROL	ENSMUSG00000003778	133.06378725	97.6460143333333	157.3870846	105.124269	119.067037	176.180709666666
CONTROL	ENSMUSG00000003812	19.608784	15.462129	54.8585554	26.1736684	23.1056505	27.5329059999999
CONTROL	ENSMUSG00000003813	28.87219275	23.0416363333333	29.2119488	21.002079	27.356702	19.8814063333333
CONTROL	ENSMUSG00000003814	545.7263795	235.610138333333	450.2270818	316.9207832	313.55385075	522.541487666666
CONTROL	ENSMUSG00000003873	48.84422275	43.3660636666666	57.5757949999999	45.9272222	44.94365075	76.695608
CONTROL	ENSMUSG00000004040	14.2413802499999	19.85645	16.7224516	20.2809676	16.9664122499999	18.2502043333333
CONTROL	ENSMUSG00000004070	17.32921125	17.230673	19.3014454	14.9686932	21.29404125	12.2903756666666
CONTROL	ENSMUSG00000004071	5.586721	4.41632133333333	9.1298158	5.65702	4.43552925	5.18405833333333
CONTROL	ENSMUSG00000004096	174.687074	110.722324	189.8568824	127.5336306	175.41152	183.27745
CONTROL	ENSMUSG00000004099	64.2857775	100.808633333333	97.3144434	88.4816118	163.582585	70.2356516666666
CONTROL	ENSMUSG00000004100	55.29215925	73.7913246666666	56.6200334	88.4232676	52.88724475	77.490086
CONTROL	ENSMUSG00000004263	3.90770449999999	6.06088666666666	7.34615479999999	5.7557536	7.4275305	9.206628
CONTROL	ENSMUSG00000004319	16.9223569999999	10.2201673333333	15.1056028	9.820732	16.5664125	14.248821
CONTROL	ENSMUSG00000004393	18.47610925	24.4506356666666	20.1418186	25.839505	18.201369	20.7193096666666
CONTROL	ENSMUSG00000004451	18.993566	5.910446	22.3548634	6.1623074	28.4836295	7.51243633333333
CONTROL	ENSMUSG00000004455	76.33598225	45.1963636666666	85.0099292	49.8763112	98.24775475	70.0397683333333
CONTROL	ENSMUSG00000004530	27.6054807499999	47.747598	22.7273674	50.593911	22.306033	53.6116516666666
CONTROL	ENSMUSG00000004535	46.437747	33.4756483333333	50.628401	31.4412113999999	39.554299	30.8705283333333
CONTROL	ENSMUSG00000004565	12.3545775	9.61305166666666	8.9603972	7.214774	10.87616525	13.0555469999999
CONTROL	ENSMUSG00000004591	107.807476499999	47.6441696666666	115.571655	49.1171992	106.7400595	73.7468663333333
CONTROL	ENSMUSG00000004665	2.53428275	6.04417266666666	1.38115899999999	2.2556608	9.30755225	10.8218066666666
CONTROL	ENSMUSG00000004667	323.35883325	311.725503	324.2573542	331.4063448	283.32477975	292.640431
CONTROL	ENSMUSG00000004748	4.931957	7.40425133333333	3.7880192	6.9949574	4.10653725	5.409872
CONTROL	ENSMUSG00000004771	48.2133105	41.4804476666666	55.4896402	45.2996584	67.24871825	44.71294
CONTROL	ENSMUSG00000004788	32.2131457499999	34.5968053333333	31.0116272	32.1132862	27.6298335	32.4419296666666
CONTROL	ENSMUSG00000004789	19.238243	12.4464363333333	20.2539302	12.6332576	24.68443975	8.378877
CONTROL	ENSMUSG00000004843	21.59391925	10.3881343333333	28.2032943999999	11.1273562	18.04634825	9.005108
CONTROL	ENSMUSG00000004865	25.78988225	48.492467	30.6459022	55.2721706	24.222077	55.7105726666666
CONTROL	ENSMUSG00000004934	20.45299225	10.8469443333333	25.618248	9.0523566	30.3871005	12.490991
CONTROL	ENSMUSG00000004945	43.33375025	29.1576323333333	51.9587201999999	35.2798824	40.967264	35.3551046666666
CONTROL	ENSMUSG00000004951	2167.52017875	2861.175903	4087.6877966	2948.1881064	1979.44001549999	2533.52176266666
CONTROL	ENSMUSG00000005054	98.859806	116.285088	151.6898966	103.7759106	148.271240999999	60.142944
CONTROL	ENSMUSG00000005078	14.10117725	10.3551826666666	17.2108852	10.5344545999999	18.76466775	16.928465
CONTROL	ENSMUSG00000005103	19.7306664999999	11.7248426666666	22.0287972	10.7675736	22.4130105	11.3951966666666
CONTROL	ENSMUSG00000005142	7.7832235	7.11068433333333	7.0804304	5.7060868	6.99251675	5.62725
CONTROL	ENSMUSG00000005150	83.2471715	77.823865	85.2119984	76.0080936	66.37416275	66.744477
CONTROL	ENSMUSG00000005198	11.51159775	10.623585	12.0604073999999	10.2420838	12.48017475	7.73404033333333
CONTROL	ENSMUSG00000005204	7.32993475	22.10539	8.1714042	19.2621608	7.80058325	13.0276733333333
CONTROL	ENSMUSG00000005233	74.81475925	42.4066673333333	78.2870619999999	43.21368	74.790309	55.8114806666666
CONTROL	ENSMUSG00000005262	21.35308375	46.1756086666666	22.7236478	38.0781442	20.132614	29.6353333333333
CONTROL	ENSMUSG00000005299	7.28206025	8.303384	8.9251108	8.2387618	7.92407975	8.192395
CONTROL	ENSMUSG00000005354	1125.883658	749.562358	1334.5154338	977.498151199999	1036.65331	1963.24608633333
CONTROL	ENSMUSG00000005371	12.33793975	4.85033933333333	15.454487	5.72402219999999	7.692531	11.7474723333333
CONTROL	ENSMUSG00000005410	78.27724275	56.8890436666666	76.4817414	56.19506	67.11869325	44.6269696666666
CONTROL	ENSMUSG00000005413	28.36670975	20.5376626666666	24.5813429999999	13.7353022	24.638868	38.7335416666666
CONTROL	ENSMUSG00000005469	12.07775775	11.323507	13.8747891999999	15.2424626	17.1616565	14.7110886666666
CONTROL	ENSMUSG00000005483	34.19198475	22.1506449999999	37.922409	24.7373732	26.0709315	29.3260286666666
CONTROL	ENSMUSG00000005501	5.128689	5.21287533333333	7.7458066	8.353466	4.20344225	13.168477
CONTROL	ENSMUSG00000005506	37.29658925	22.1901366666666	41.5734674	21.0757408	43.5252545	20.76045
CONTROL	ENSMUSG00000005575	7.768252	27.0450063333333	10.283929	31.8771948	9.34156649999999	44.99097
CONTROL	ENSMUSG00000005615	4.174384	2.33301533333333	2.9976274	1.96990399999999	3.77036299999999	5.19311666666666
CONTROL	ENSMUSG00000005656	44.75759275	32.703893	53.3948181999999	26.3053375999999	55.39341025	25.9594876666666
CONTROL	ENSMUSG00000005667	52.23663275	64.2348736666666	40.8840561999999	47.7623444	35.1605577499999	85.695831
CONTROL	ENSMUSG00000005698	205.472533	145.461361333333	221.2952236	173.9300328	197.722824	249.756958999999
CONTROL	ENSMUSG00000005779	271.700072	280.828022333333	299.2376052	292.144966	276.48078875	214.854462999999
CONTROL	ENSMUSG00000005804	8.38494925	3.45964033333333	8.1891874	4.2361488	6.02321125	6.50052633333333
CONTROL	ENSMUSG00000005813	23.21965125	23.109673	22.6485178	19.4481745999999	27.11865775	15.5604216666666
CONTROL	ENSMUSG00000005882	13.692255	9.00210566666666	14.233084	10.0563386	13.1526575	8.51697666666666
CONTROL	ENSMUSG00000005973	12.53722525	5.222494	16.9295762	8.24384179999999	8.69022375	5.27998766666666
CONTROL	ENSMUSG00000005981	22.23892875	19.4315936666666	23.0851343999999	20.3545378	24.1983132499999	20.6591246666666
CONTROL	ENSMUSG00000005982	11.6892342499999	7.97664933333333	11.8316506	7.875521	10.55486975	11.7184786666666
CONTROL	ENSMUSG00000006005	139.828072	117.927194666666	148.301223799999	129.078318	122.03145925	93.7021356666666
CONTROL	ENSMUSG00000006024	14.83093575	18.7673163333333	17.380875	23.127111	12.51275925	21.3501316666666
CONTROL	ENSMUSG00000006057	30.67199775	84.4306726666666	32.7724468	81.7200968	24.94542075	50.3393236666666
CONTROL	ENSMUSG00000006095	68.85054425	167.372137666666	62.6526064	157.010756	74.8988122499999	183.843774666666
CONTROL	ENSMUSG00000006169	15.49361325	11.1390323333333	18.3902342	13.4807004	15.0586392499999	14.3216189999999
CONTROL	ENSMUSG00000006191	11.1644019999999	6.74482566666666	11.7100505999999	6.1746814	9.65358775	9.86166733333333
CONTROL	ENSMUSG00000006215	7.24153	6.36920466666666	11.082268	7.2569976	10.374652	8.56334566666666
CONTROL	ENSMUSG00000006289	9.95168625	10.9942766666666	10.680835	10.254173	12.88006025	9.21798666666666
CONTROL	ENSMUSG00000006360	4.47405174999999	42.13322	1.575421	25.2247336	3.22080025	36.1656776666666
CONTROL	ENSMUSG00000006392	29.7350395	22.341194	30.9652662	20.7296198	28.89853925	22.555102
CONTROL	ENSMUSG00000006412	85.3623575	53.6751523333333	91.6181348	48.3262902	101.09378225	36.9841616666666
CONTROL	ENSMUSG00000006442	239.393071	287.997923666666	270.0245526	316.9466168	230.9548135	404.879045333333
CONTROL	ENSMUSG00000006456	28.3823655	15.449779	28.001629	20.141528	27.528387	13.0336106666666
CONTROL	ENSMUSG00000006498	59.00481025	56.9279773333333	59.9121765999999	50.2090455999999	67.24675525	48.7088736666666
CONTROL	ENSMUSG00000006575	11.93977175	7.67997166666666	5.0174128	8.757453	3.58927749999999	7.18758033333333
CONTROL	ENSMUSG00000006673	7.515144	4.83109566666666	8.029477	4.91582859999999	8.262275	6.104359
CONTROL	ENSMUSG00000006732	33.68534175	34.1451863333333	35.9923272	38.9962886	29.25368275	75.9979373333333
CONTROL	ENSMUSG00000006736	25.13681975	10.439892	29.7666982	11.3129567999999	35.88185125	8.15369766666666
CONTROL	ENSMUSG00000006932	170.8285975	138.831687666666	180.2624518	134.460408799999	206.9533865	127.297075333333
CONTROL	ENSMUSG00000006941	50.687749	49.542911	49.4630083999999	42.605367	85.63301575	57.1323866666666
CONTROL	ENSMUSG00000006998	337.508415999999	243.523726333333	418.9373878	249.8598404	387.064979499999	183.140963333333
CONTROL	ENSMUSG00000007039	111.8462985	32.8627876666666	130.5893086	46.5955648	130.3257635	32.81502
CONTROL	ENSMUSG00000007050	86.117044	62.343221	111.9259802	56.9625554	92.03445975	43.0695233333333
CONTROL	ENSMUSG00000007080	9.61439924999999	6.22180233333333	9.4005754	6.8420036	7.796346	4.53099799999999
CONTROL	ENSMUSG00000007338	30.61100525	25.2399993333333	34.717786	26.2439137999999	29.05723775	23.0153563333333
CONTROL	ENSMUSG00000007415	35.4877845	20.8756756666666	47.6171034	21.9597976	43.89148825	23.7332683333333
CONTROL	ENSMUSG00000007564	91.1978609999999	52.784378	102.333064399999	49.4176864	100.62643075	34.537067
CONTROL	ENSMUSG00000007570	49.242034	32.6975406666666	45.29038	33.4414541999999	51.8330514999999	28.3475519999999
CONTROL	ENSMUSG00000007721	14.3848515	46.3109883333333	13.5379686	48.301106	7.29067074999999	58.6963793333333
CONTROL	ENSMUSG00000007815	97.56045125	51.8973523333333	110.5793936	48.3894904	107.226709	38.304536
CONTROL	ENSMUSG00000007833	12.34123175	12.145238	10.1444334	14.5769563999999	9.44723175	21.325566
CONTROL	ENSMUSG00000007836	126.611663999999	88.0903693333333	154.126086	99.8748574	180.996397249999	80.1986773333333
CONTROL	ENSMUSG00000007837	15.0995542499999	8.25884633333333	29.4655882	11.7992162	26.396384	8.26110066666666
CONTROL	ENSMUSG00000007867	15.0007912499999	11.628883	10.567253	10.0707472	22.2353439999999	17.877664
CONTROL	ENSMUSG00000007880	16.128804	9.525787	18.8977562	9.4861572	20.0725835	8.78238333333333
CONTROL	ENSMUSG00000008167	36.247319	18.4477103333333	32.0121692	15.9580007999999	27.405172	17.1862813333333
CONTROL	ENSMUSG00000008200	27.17160525	14.090066	43.0066746	18.2464604	31.571632	38.6805573333333
CONTROL	ENSMUSG00000008206	5.55602775	9.52552866666666	3.9159722	7.7644024	4.8956865	9.948343
CONTROL	ENSMUSG00000008301	52.357538	41.6822796666666	54.134183	43.9597581999999	54.60873925	47.410021
CONTROL	ENSMUSG00000008333	310.6785725	275.326412666666	351.1820878	301.1351924	297.25225925	359.55292
CONTROL	ENSMUSG00000008373	19.11094675	14.4220806666666	20.4103288	13.7230082	18.8519585	20.2304536666666
CONTROL	ENSMUSG00000008384	17.34008775	23.4620746666666	20.8342242	22.374214	26.73603325	36.8047706666666
CONTROL	ENSMUSG00000008475	26.51057625	16.1675863333333	26.0571715999999	14.5195668	25.68440175	13.7792839999999
CONTROL	ENSMUSG00000008489	12.70557	6.64884933333333	13.9263051999999	7.57426679999999	12.0095694999999	9.21207333333333
CONTROL	ENSMUSG00000008604	16.9017795	13.681297	25.0753183999999	18.4935624	17.5582765	16.1087646666666
CONTROL	ENSMUSG00000008668	1318.95984499999	3474.07766966666	1459.2506098	3323.2901004	1477.1343215	2838.72667366666
CONTROL	ENSMUSG00000008690	13.28657175	19.993199	14.5195335999999	25.1646932	11.0146797499999	18.668044
CONTROL	ENSMUSG00000008892	83.8566035	42.2632706666666	79.8040786	40.8182432	73.57249775	56.0287436666666
CONTROL	ENSMUSG00000008958	170.78685975	86.437882	196.547833799999	106.373526399999	196.81262575	113.927615
CONTROL	ENSMUSG00000009073	19.151645	11.1791739999999	23.4235544	12.3771102	15.0893995	13.025042
CONTROL	ENSMUSG00000009563	8.8327485	12.9412329999999	15.769435	17.366174	16.43011475	15.508473
CONTROL	ENSMUSG00000009647	8.12199925	3.815956	10.1762264	5.640464	10.3940857499999	5.05243766666666
CONTROL	ENSMUSG00000009741	27.40718625	16.3413503333333	34.5111002	17.1592924	26.9632465	20.0790723333333
CONTROL	ENSMUSG00000009927	1130.60494374999	1249.85717733333	1136.50325579999	1180.714555	1627.19177875	819.281486333333
CONTROL	ENSMUSG00000010045	5.23262625	4.14526066666666	9.9555986	7.5035214	6.161402	7.90797366666666
CONTROL	ENSMUSG00000010048	24.1464675	16.064956	26.4306797999999	16.6953948	18.6578575	20.288234
CONTROL	ENSMUSG00000010054	18.2035084999999	15.3478423333333	20.7500702	14.4240454	22.60047875	17.6953303333333
CONTROL	ENSMUSG00000010362	12.7971779999999	10.7979353333333	17.10011	12.3420912	18.1631625	16.8872236666666
CONTROL	ENSMUSG00000010376	633.5223115	697.650232	701.9245858	772.091995	590.906128	684.578802333333
CONTROL	ENSMUSG00000010453	10.9085155	5.20143433333333	12.3931636	5.659027	10.26024475	5.89216966666666
CONTROL	ENSMUSG00000010517	9.08281325	9.18999599999999	11.6467352	8.5486126	8.79138075	7.72134966666666
CONTROL	ENSMUSG00000010607	19.05483325	16.468441	32.7081928	22.9813132	18.99103025	24.00448
CONTROL	ENSMUSG00000010608	136.56133025	112.78183	171.2493082	113.018601199999	121.504647249999	114.066487999999
CONTROL	ENSMUSG00000010760	14.15801725	31.894051	4.611028	22.6037806	23.2405927499999	40.8846476666666
CONTROL	ENSMUSG00000010914	7.46085075	6.29832766666666	6.7336978	5.8448354	7.3470565	5.73043533333333
CONTROL	ENSMUSG00000011096	8.7492515	7.95049566666666	9.3536162	7.2755922	6.40046274999999	14.3409866666666
CONTROL	ENSMUSG00000011114	42.144065	23.442172	50.3311326	27.4454274	48.2297285	19.5423416666666
CONTROL	ENSMUSG00000011306	10.98053275	8.10521133333333	8.820772	8.3975714	8.97029549999999	11.480901
CONTROL	ENSMUSG00000011589	64.15551675	106.062728333333	37.3681034	88.7527692	56.661358	85.0282176666666
CONTROL	ENSMUSG00000011658	10.78128775	6.27964533333333	17.2929932	7.2259704	12.3798199999999	7.56873666666666
CONTROL	ENSMUSG00000011752	532.38623125	335.153647	587.8672846	401.901932399999	479.176313999999	505.662361666666
CONTROL	ENSMUSG00000011831	32.42140175	19.0213786666666	47.165608	31.6059906	35.25520625	47.9428893333333
CONTROL	ENSMUSG00000011837	53.12426225	30.8965726666666	57.1655911999999	33.3303844	40.06036825	41.2529683333333
CONTROL	ENSMUSG00000011877	7.83871374999999	7.21603266666666	9.7765924	8.394176	7.60285849999999	12.7149246666666
CONTROL	ENSMUSG00000011958	15.99617375	14.4512433333333	22.5082499999999	18.0050226	17.5815625	18.8090293333333
CONTROL	ENSMUSG00000011960	50.47025175	32.7572653333333	58.2954149999999	30.9593562	59.3767935	38.4334733333333
CONTROL	ENSMUSG00000012114	9.07858175	7.82275833333333	11.364157	9.34644659999999	7.852116	13.3393013333333
CONTROL	ENSMUSG00000012123	74.97813	80.195643	101.090236	76.3404774	106.85285225	45.3358193333333
CONTROL	ENSMUSG00000012296	16.9941715	16.346332	15.0832842	13.5963046	19.70019675	12.7874416666666
CONTROL	ENSMUSG00000012405	319.2962665	550.672183333333	354.3641414	554.5972342	338.474727	594.396842
CONTROL	ENSMUSG00000013089	17.24753225	29.811773	17.1687528	25.6956842	19.89739825	33.777356
CONTROL	ENSMUSG00000013160	18.2788475	15.8790646666666	22.7269104	13.2679751999999	19.5700097499999	13.2995576666666
CONTROL	ENSMUSG00000013465	14.66828025	12.13672	15.9082708	11.0785386	15.8178102499999	15.2436313333333
CONTROL	ENSMUSG00000013593	146.21349125	164.614540333333	172.574342	210.659972999999	148.666748499999	174.360752666666
CONTROL	ENSMUSG00000013622	33.374836	26.310033	41.6337018	25.2847954	25.0041665	38.4233326666666
CONTROL	ENSMUSG00000013629	23.7127455	14.2643413333333	30.001886	12.1875591999999	27.7745105	12.7457739999999
CONTROL	ENSMUSG00000013646	7.1135965	11.1412723333333	5.882994	8.601918	7.091072	13.940678
CONTROL	ENSMUSG00000013787	19.0891437499999	21.7267899999999	32.1996388	18.7810958	21.3386745	17.130209
CONTROL	ENSMUSG00000013822	55.77931625	49.2844076666666	87.5486652	69.3796706	58.55038275	96.619265
CONTROL	ENSMUSG00000013973	11.40331	7.38599166666666	13.4871298	7.6239126	14.6145135	8.07559933333333
CONTROL	ENSMUSG00000014074	18.9386085	13.0239126666666	21.6366632	12.92255	18.16482625	14.736386
CONTROL	ENSMUSG00000014077	7.0952825	5.72497066666666	9.2517762	6.6890342	10.33789525	6.49323866666666
CONTROL	ENSMUSG00000014177	4.9805155	3.58941866666666	5.1460294	3.1455744	6.884973	6.08978266666666
CONTROL	ENSMUSG00000014195	217.365824	128.594550666666	225.8860994	98.8493874	243.584111249999	105.470697333333
CONTROL	ENSMUSG00000014226	95.58477425	74.0728	108.2312596	67.706489	82.8231445	67.2808036666666
CONTROL	ENSMUSG00000014232	15.4989305	9.69387566666666	20.3624322	11.8500204	14.430498	5.51610466666666
CONTROL	ENSMUSG00000014243	23.06897675	27.5409173333333	21.688168	23.1260069999999	24.8354125	23.45509
CONTROL	ENSMUSG00000014245	6.49384375	3.61121766666666	13.3189234	4.44811399999999	5.770869	5.32087833333333
CONTROL	ENSMUSG00000014313	891.625018	680.857097	1205.5451914	773.4428806	1002.66552225	870.605894666666
CONTROL	ENSMUSG00000014444	3.80334875	5.33356766666666	2.5511306	4.4708928	2.7501765	4.80878433333333
CONTROL	ENSMUSG00000014551	33.260838	38.5876849999999	30.4468238	36.7649331999999	38.77894075	30.3827033333333
CONTROL	ENSMUSG00000014554	46.447661	31.275643	59.387198	36.2854716	42.6777565	44.5240313333333
CONTROL	ENSMUSG00000014592	2.9949255	8.25561633333333	3.0801692	6.0894266	2.69769775	1.42224666666666
CONTROL	ENSMUSG00000014601	9.3032655	15.2274493333333	9.1094972	13.5241086	11.409384	13.2795283333333
CONTROL	ENSMUSG00000014606	29.22973175	19.241349	36.0905416	19.2250507999999	27.088631	21.9532343333333
CONTROL	ENSMUSG00000014633	16.060944	34.0569163333333	12.3727878	29.8758704	8.5653165	23.3825843333333
CONTROL	ENSMUSG00000014748	44.732046	28.2017626666666	51.8619404	31.359125	41.83173025	45.633214
CONTROL	ENSMUSG00000014769	98.12729725	73.8647156666666	107.2571978	74.7204637999999	114.03807775	113.274497666666
CONTROL	ENSMUSG00000014856	43.49945525	62.312171	39.1781856	68.5984114	35.7036055	99.6152363333333
CONTROL	ENSMUSG00000014867	24.050053	19.6168906666666	24.671437	19.8873262	23.43813075	18.154388
CONTROL	ENSMUSG00000014907	21.6873854999999	19.8478453333333	20.8446365999999	19.1121576	16.16216975	18.8664476666666
CONTROL	ENSMUSG00000014959	22.905625	16.2882443333333	27.1822582	16.4758773999999	23.8885999999999	19.7435449999999
CONTROL	ENSMUSG00000015002	21.99662775	23.8332589999999	34.1733091999999	36.5853781999999	17.535398	37.6797676666666
CONTROL	ENSMUSG00000015013	30.49879525	24.9130416666666	31.3044282	23.3372714	27.207024	27.709968
CONTROL	ENSMUSG00000015087	50.597664	26.1043229999999	71.9532652	33.516779	49.25435475	41.0881199999999
CONTROL	ENSMUSG00000015126	91.888396	70.7509173333333	105.4014364	67.7355745999999	105.4259775	54.8274013333333
CONTROL	ENSMUSG00000015143	29.11915625	29.918249	28.1908568	21.8651314	41.93162775	24.9817939999999
CONTROL	ENSMUSG00000015176	96.66275575	87.8949603333333	98.8328794	103.458316	79.34296625	117.261039333333
CONTROL	ENSMUSG00000015289	27.6421712499999	21.9030763333333	34.7025795999999	22.9714628	25.158518	17.0647056666666
CONTROL	ENSMUSG00000015290	54.07348075	22.1039643333333	69.650091	33.9253853999999	52.61790775	31.6791403333333
CONTROL	ENSMUSG00000015363	6.92249975	6.82521099999999	6.5800104	6.763507	9.1915445	7.050585
CONTROL	ENSMUSG00000015461	101.177186	33.6712226666666	129.0778664	43.0276516	119.083511	57.2490443333333
CONTROL	ENSMUSG00000015488	9.75071	6.189756	12.1521293999999	8.817217	7.48891375	8.19436
CONTROL	ENSMUSG00000015536	7.27701749999999	5.642864	9.2686744	4.8925116	9.9317345	4.55937766666666
CONTROL	ENSMUSG00000015575	103.237995	79.3878306666666	102.2798644	81.1038258	136.5952545	67.977539
CONTROL	ENSMUSG00000015597	35.1830375	17.64291	43.3084954	23.8837229999999	34.12100275	28.1898686666666
CONTROL	ENSMUSG00000015647	9.5322635	13.4701783333333	25.6063758	18.5640746	17.88385075	18.638203
CONTROL	ENSMUSG00000015652	3.0134905	6.021481	1.7472994	4.9668296	5.7021285	7.93116633333333
CONTROL	ENSMUSG00000015668	6.88583975	5.75656266666666	9.4946766	5.97781299999999	6.94888325	7.12673033333333
CONTROL	ENSMUSG00000015711	20.7803544999999	11.9351866666666	22.2548507999999	13.248578	21.64450325	9.92487933333333
CONTROL	ENSMUSG00000015748	19.67961925	23.4092196666666	17.5868732	15.1722516	17.99054225	20.4879219999999
CONTROL	ENSMUSG00000015750	19.96164	11.84442	23.9153625999999	12.0043107999999	18.53025275	11.117232
CONTROL	ENSMUSG00000015755	7.84876	6.52126366666666	9.6373762	6.6137654	9.01794999999999	7.65386966666666
CONTROL	ENSMUSG00000015757	25.8696234999999	16.6425023333333	29.0373312	14.1575441999999	22.5890995	19.1165413333333
CONTROL	ENSMUSG00000015759	21.9148835	23.5561526666666	26.7307068	21.8344832	26.151586	21.346287
CONTROL	ENSMUSG00000015766	12.998392	14.4548849999999	7.9207032	10.4549494	10.2954865	10.4428526666666
CONTROL	ENSMUSG00000015790	9.100208	10.328363	10.1305362	9.89632159999999	9.4425205	10.587061
CONTROL	ENSMUSG00000015806	147.23312375	89.9496426666666	152.2076378	83.075464	147.595733	82.2566486666666
CONTROL	ENSMUSG00000015837	52.43056725	32.6693463333333	61.0492455999999	29.9461782	49.72418	40.5071236666666
CONTROL	ENSMUSG00000015839	29.39395325	16.6946846666666	31.5542904	15.4871032	29.9593035	17.9892203333333
CONTROL	ENSMUSG00000015869	32.999719	36.6016593333333	41.7527068	34.2959747999999	35.3402842499999	42.5795023333333
CONTROL	ENSMUSG00000015932	174.450305499999	132.029778	230.973633799999	153.869014199999	169.48510625	193.965772
CONTROL	ENSMUSG00000015937	74.0705825	43.7042566666666	63.085898	48.5008524	68.464015	50.9979873333333
CONTROL	ENSMUSG00000015943	40.58483525	46.0199786666666	55.158124	45.1143028	40.93183475	69.1655103333333
CONTROL	ENSMUSG00000015971	7.44894875	5.08420233333333	9.0400972	4.7626688	7.0728305	3.29295933333333
CONTROL	ENSMUSG00000015994	24.967528	42.7169433333333	17.410396	32.9291942	21.69654575	21.728869
CONTROL	ENSMUSG00000016252	544.462307	713.758738	602.5011976	699.1012858	725.944631	599.883570333333
CONTROL	ENSMUSG00000016256	14.8589455	21.409067	15.4780532	22.2430509999999	13.9374835	30.4999376666666
CONTROL	ENSMUSG00000016257	33.976979	26.3913243333333	39.3427442	23.2167884	34.4873485	39.1694
CONTROL	ENSMUSG00000016308	48.0935942499999	37.12863	61.4080328	32.8669588	53.8157785	29.6243246666666
CONTROL	ENSMUSG00000016510	8.193003	7.72353333333333	6.4313628	7.911375	6.80404875	9.168906
CONTROL	ENSMUSG00000016559	120.24041575	111.854340666666	141.2040264	102.3594268	133.39219475	120.093853666666
CONTROL	ENSMUSG00000016619	17.396602	12.096491	19.468609	14.1103596	17.522378	13.1136786666666
CONTROL	ENSMUSG00000016624	3.69078724999999	15.1571433333333	9.2020506	8.9168374	5.15225375	34.0895673333333
CONTROL	ENSMUSG00000016637	5.79875099999999	8.02406333333333	9.13536139999999	11.7302912	8.077852	12.0697513333333
CONTROL	ENSMUSG00000016664	5.9207825	4.43718233333333	7.0089738	4.905313	8.149102	5.57720366666666
CONTROL	ENSMUSG00000016757	5.45991775	9.378746	6.6245492	9.4579268	7.7532575	12.5369056666666
CONTROL	ENSMUSG00000017176	7.24064075	6.46172366666666	8.7644004	7.0717108	8.905782	7.21092733333333
CONTROL	ENSMUSG00000017188	83.677436	44.7890036666666	106.9635874	42.7580163999999	88.779871	37.2529736666666
CONTROL	ENSMUSG00000017291	8.6737355	5.820778	11.7096066	5.1780666	13.4497235	5.39007966666666
CONTROL	ENSMUSG00000017299	6.92417675	7.234601	9.91179599999999	8.3096646	5.725752	7.40743499999999
CONTROL	ENSMUSG00000017404	1557.0635785	1512.49708366666	1831.0041704	1649.9727476	1673.61748725	1732.14755333333
CONTROL	ENSMUSG00000017421	30.652174	29.8937403333333	35.4905444	25.2070488	35.29487475	21.9985446666666
CONTROL	ENSMUSG00000017478	55.5920065	48.1804786666666	54.9876814	40.0094438	52.77911475	45.4986603333333
CONTROL	ENSMUSG00000017561	16.734673	14.4224673333333	17.4663826	12.224152	15.5705795	11.0807653333333
CONTROL	ENSMUSG00000017615	14.3945615	8.30250566666666	12.1010382	8.8758366	14.1671234999999	13.1174393333333
CONTROL	ENSMUSG00000017664	6.29048675	23.3969036666666	6.8462114	22.866016	4.84435249999999	39.7919916666666
CONTROL	ENSMUSG00000017718	1.76655275	1.07697166666666	1.307164	0.8036492	1.71501475	6.51013566666666
CONTROL	ENSMUSG00000017754	16.9253007499999	4.221549	15.954459	3.89727419999999	22.17095975	6.104982
CONTROL	ENSMUSG00000017764	7.56481875	5.49040566666666	6.4878548	6.4753412	8.7178055	9.68928
CONTROL	ENSMUSG00000017781	7.63465825	7.71946433333333	8.794849	8.5744798	10.75380425	11.0390003333333
CONTROL	ENSMUSG00000017801	20.69126475	14.5967523333333	18.8095656	11.3999008	22.27992275	13.2090183333333
CONTROL	ENSMUSG00000017831	6.71537599999999	4.627464	9.1375046	5.1469382	8.08230775	9.64838
CONTROL	ENSMUSG00000017843	49.038949	27.386401	52.5283724	29.4071927999999	49.08971725	27.366259
CONTROL	ENSMUSG00000017861	96.4458375	48.0055163333333	130.7314528	71.6348014	64.18440525	63.4424576666666
CONTROL	ENSMUSG00000017999	89.1851222499999	72.371799	101.9437184	72.7880912	97.81465125	108.041767
CONTROL	ENSMUSG00000018171	6.93063574999999	8.546126	10.7048024	10.4441403999999	7.62999525	25.0983723333333
CONTROL	ENSMUSG00000018189	54.18545075	66.0882493333333	57.648117	47.4898397999999	55.940931	43.1735116666666
CONTROL	ENSMUSG00000018239	81.47142425	55.39924	88.8979718	60.366992	70.00410325	83.6074826666666
CONTROL	ENSMUSG00000018287	403.250735499999	254.593745333333	447.140252199999	233.676642	460.133667999999	260.668213666666
CONTROL	ENSMUSG00000018322	9.92247	12.4170036666666	11.664727	8.7586088	15.15671475	7.70905166666666
CONTROL	ENSMUSG00000018405	10.5638604999999	5.41012866666666	13.072131	5.4785512	10.32753925	5.17801333333333
CONTROL	ENSMUSG00000018428	9.718195	6.31050266666666	12.90069	6.6597366	13.68324975	6.032976
CONTROL	ENSMUSG00000018433	25.5998735	20.1567266666666	23.9728566	17.8974586	26.6448145	19.2391179999999
CONTROL	ENSMUSG00000018449	17.03724425	12.7943463333333	18.63804	12.1010257999999	22.0584875	12.171008
CONTROL	ENSMUSG00000018501	78.7419335	126.250240666666	126.120938	153.4286228	85.30853175	124.238041
CONTROL	ENSMUSG00000018537	19.4985177499999	18.8271543333333	19.7745564	19.3346409999999	27.969806	30.239965
CONTROL	ENSMUSG00000018541	14.7876975	12.8436016666666	14.2572338	11.3463908	13.928825	16.7719723333333
CONTROL	ENSMUSG00000018548	16.489526	7.89972233333333	19.9940266	9.3441614	15.6483437499999	12.542916
CONTROL	ENSMUSG00000018559	56.951009	33.8807933333333	76.4179878	42.3060968	54.46065975	32.8206516666666
CONTROL	ENSMUSG00000018572	49.6412857499999	35.843385	55.2409156	42.3638567999999	52.54409475	46.778808
CONTROL	ENSMUSG00000018599	10.43969475	6.10804233333333	9.1461502	5.1791768	10.89114425	5.123993
CONTROL	ENSMUSG00000018648	5.45498899999999	3.426103	3.6708444	2.1974168	5.43039225	5.18555833333333
CONTROL	ENSMUSG00000018651	30.248136	27.7200026666666	31.8977002	24.3869126	34.7611464999999	20.5460113333333
CONTROL	ENSMUSG00000018659	18.9440225	12.8311546666666	17.422908	13.1191117999999	17.42582775	18.3040853333333
CONTROL	ENSMUSG00000018727	6.1092365	2.82365433333333	6.82448479999999	5.7288792	4.683892	6.186333
CONTROL	ENSMUSG00000018761	138.43470025	107.939095666666	157.653289	113.382478799999	129.11307825	164.695068
CONTROL	ENSMUSG00000018765	17.29783475	11.4977503333333	27.0670651999999	12.188581	18.4970175	12.6154723333333
CONTROL	ENSMUSG00000018774	5.01654274999999	3.93379833333333	4.613084	5.0872472	3.87057249999999	6.69059966666666
CONTROL	ENSMUSG00000018796	19.36318	5.73942833333333	11.5426416	4.325574	16.76726025	6.688318
CONTROL	ENSMUSG00000018882	48.66242825	44.347371	42.7780996	40.3008166	39.21459275	43.2954763333333
CONTROL	ENSMUSG00000018899	7.18576275	4.19730833333333	6.7910954	4.8294298	10.22717675	5.853762
CONTROL	ENSMUSG00000018919	1.501752	1.86578999999999	3.3308886	1.9530134	2.856961	7.26029066666666
CONTROL	ENSMUSG00000018932	24.35657375	23.11725	30.8662697999999	24.2121464	31.9632139999999	17.301581
CONTROL	ENSMUSG00000018965	140.531585	105.269326333333	151.5461108	95.0697037999999	138.47090075	107.405631333333
CONTROL	ENSMUSG00000018974	33.69296275	18.5892883333333	39.9238093999999	18.3595506	34.4756395	17.9775856666666
CONTROL	ENSMUSG00000019039	10.88339275	16.388107	12.3825778	21.4310876	8.00985749999999	12.904129
CONTROL	ENSMUSG00000019054	42.17851775	42.0285253333333	67.5527582	49.811278	55.9392505	58.980828
CONTROL	ENSMUSG00000019158	47.48772425	176.004619333333	63.713009	202.3978438	61.93974	265.804184666666
CONTROL	ENSMUSG00000019210	176.3149595	105.570342666666	164.5206312	101.788353	144.084118	142.431271
CONTROL	ENSMUSG00000019214	21.3726285	14.7296873333333	16.2044828	15.7950846	13.06706075	14.9896393333333
CONTROL	ENSMUSG00000019261	88.30359	56.973677	74.0994808	66.7237774	67.24104875	56.155079
CONTROL	ENSMUSG00000019312	10.65519775	7.77473033333333	8.6188488	9.0274314	13.375346	10.7205903333333
CONTROL	ENSMUSG00000019362	128.61262075	148.578585	130.1509026	152.1247184	125.981471	233.202024666666
CONTROL	ENSMUSG00000019370	149.19741175	119.943017666666	153.786266	111.8503684	182.84734725	157.505170666666
CONTROL	ENSMUSG00000019428	134.58523225	142.250556333333	144.675047	152.7270442	136.81968575	204.356818333333
CONTROL	ENSMUSG00000019432	61.32491275	58.99498	86.294879	65.0175266	79.65131525	57.5789236666666
CONTROL	ENSMUSG00000019433	22.07818625	8.535542	24.1005182	12.5383092	14.96117775	14.9378323333333
CONTROL	ENSMUSG00000019437	20.4546225	12.0593933333333	19.8025462	11.3548842	22.55858325	11.0845576666666
CONTROL	ENSMUSG00000019471	31.9372924999999	21.340969	35.7783952	28.8469014	30.23897425	33.9982613333333
CONTROL	ENSMUSG00000019478	11.1381037499999	9.37026133333333	11.3761786	8.9506662	9.43751075	6.77356833333333
CONTROL	ENSMUSG00000019494	35.53427575	32.3674566666666	45.8880686	34.737273	40.06007325	39.7244943333333
CONTROL	ENSMUSG00000019505	207.19901	163.356593	288.4208868	184.8486656	243.425378999999	142.399461
CONTROL	ENSMUSG00000019578	5.491506	5.93244366666666	5.1890638	6.3899664	3.87394249999999	8.553601
CONTROL	ENSMUSG00000019579	31.875947	17.5511606666666	34.600958	19.6815575999999	33.1290495	17.6094283333333
CONTROL	ENSMUSG00000019659	65.10002925	84.5685646666666	58.1265398	87.2877441999999	60.36605975	83.8722496666666
CONTROL	ENSMUSG00000019734	5.78290425	7.27866633333333	7.9702002	6.926341	7.07814225	20.2217196666666
CONTROL	ENSMUSG00000019794	55.693598	78.200952	59.0113718	54.4702634	72.9605024999999	34.2454306666666
CONTROL	ENSMUSG00000019795	13.4433125	8.99224166666666	14.6313124	9.35189619999999	16.3767415	8.27656233333333
CONTROL	ENSMUSG00000019808	7.9450135	7.26084266666666	10.206557	6.9195868	9.15418124999999	5.69453733333333
CONTROL	ENSMUSG00000019837	94.1066075	82.6523529999999	92.2603084	87.7906372	79.675494	91.6910439999999
CONTROL	ENSMUSG00000019851	2.68069375	4.03155866666666	1.1135122	2.5761172	1.49601625	5.12717566666666
CONTROL	ENSMUSG00000019863	10.5093595	8.24245899999999	9.5906764	6.73767079999999	11.6317057499999	7.24892666666666
CONTROL	ENSMUSG00000019878	18.712522	10.4543473333333	17.8161224	8.8395868	15.8733325	8.53669866666666
CONTROL	ENSMUSG00000019897	11.2284645	27.3816176666666	13.683104	27.9595519999999	9.02727925	18.9115213333333
CONTROL	ENSMUSG00000019923	24.25535625	25.4713886666666	31.1918186	20.6593716	24.714702	12.8852736666666
CONTROL	ENSMUSG00000019948	8.1345695	4.87589066666666	7.391225	5.2524092	8.66335275	8.34385466666666
CONTROL	ENSMUSG00000019977	14.95298025	8.93571566666666	14.5174022	9.88586559999999	14.61495575	9.19177066666666
CONTROL	ENSMUSG00000020022	218.960282	114.774701333333	209.9974874	124.739843	217.9102515	216.923783333333
CONTROL	ENSMUSG00000020024	13.76750825	9.010533	12.8931162	10.6480357999999	11.9337455	14.2447326666666
CONTROL	ENSMUSG00000020038	5.88628475	5.46332599999999	4.8874154	5.3352006	6.266214	7.36109233333333
CONTROL	ENSMUSG00000020048	102.07303575	67.5322046666666	102.451990999999	62.0018678	92.3228505	65.7488873333333
CONTROL	ENSMUSG00000020069	8.98347475	8.22126933333333	9.224549	7.5194082	15.329927	6.12581166666666
CONTROL	ENSMUSG00000020074	93.137214	86.3450073333333	108.064640599999	82.5619166	89.6585384999999	83.48079
CONTROL	ENSMUSG00000020075	71.7488345	75.6491276666666	64.2915473999999	78.3475608	62.26515575	102.53497
CONTROL	ENSMUSG00000020087	10.45410375	8.436813	12.364468	10.5904392	12.3567125	8.59809666666666
CONTROL	ENSMUSG00000020088	9.4950885	15.9436176666666	9.4419496	12.5585363999999	9.30851275	13.5408926666666
CONTROL	ENSMUSG00000020089	94.35608875	73.1839263333333	86.583593	63.0830725999999	125.005312	55.3530936666666
CONTROL	ENSMUSG00000020092	26.97060875	7.19177466666666	19.0015934	7.297676	28.6562095	6.062989
CONTROL	ENSMUSG00000020107	14.58136025	16.8787229999999	12.9884537999999	15.0112937999999	17.02282025	17.9022136666666
CONTROL	ENSMUSG00000020108	17.2777625	17.2142036666666	13.4120554	26.7358826	22.46780025	16.0810163333333
CONTROL	ENSMUSG00000020109	8.22129425	5.18534633333333	6.84260879999999	4.9287304	7.4033745	5.83988833333333
CONTROL	ENSMUSG00000020115	4.400916	3.41542633333333	5.7435568	3.7601448	4.05080575	9.113805
CONTROL	ENSMUSG00000020124	8.20509325	4.20548166666666	9.7575794	4.711778	9.729307	8.28599599999999
CONTROL	ENSMUSG00000020132	4.69031625	4.492114	5.3920926	3.9710694	6.40045275	7.13504233333333
CONTROL	ENSMUSG00000020133	16.44219275	10.7165576666666	16.3308348	12.9514377999999	12.581964	11.2315423333333
CONTROL	ENSMUSG00000020152	7.47676124999999	7.032907	8.8929202	6.3614252	8.5833965	6.453816
CONTROL	ENSMUSG00000020156	99.2299569999999	91.2263256666666	128.374791799999	81.67013	116.1780725	99.842213
CONTROL	ENSMUSG00000020167	98.40477375	36.2210193333333	99.043719	58.2692818	101.32592725	68.582448
CONTROL	ENSMUSG00000020180	123.1877305	71.1145073333333	134.6871738	81.0348124	79.5261295	185.727887
CONTROL	ENSMUSG00000020184	14.05027425	15.0384053333333	13.989242	14.5309485999999	19.66422	18.62625
CONTROL	ENSMUSG00000020190	25.1685014999999	13.31582	26.6571846	10.1000548	34.486369	9.80832166666666
CONTROL	ENSMUSG00000020196	4.552245	4.875518	4.6259268	4.91379659999999	3.810011	5.29871333333333
CONTROL	ENSMUSG00000020211	35.69294125	28.9139773333333	42.4920116	35.7378886	35.6727245	34.2657773333333
CONTROL	ENSMUSG00000020212	4.69155475	2.53012466666666	4.020106	3.492838	2.9938815	8.28444399999999
CONTROL	ENSMUSG00000020219	40.97315725	214.530104666666	44.6713432	272.3285496	33.93608525	274.277246666666
CONTROL	ENSMUSG00000020224	66.65745925	47.228294	77.9980156	44.8864262	88.265015	43.7866106666666
CONTROL	ENSMUSG00000020232	186.585966499999	108.939079999999	152.5138714	124.6225318	109.43536275	161.298403666666
CONTROL	ENSMUSG00000020235	40.1202195	57.377216	36.6157524	72.3927956	35.9055855	74.4088366666666
CONTROL	ENSMUSG00000020248	32.819799	19.372033	34.3635192	20.3464024	39.55052	21.7957009999999
CONTROL	ENSMUSG00000020250	88.5552745	47.9693423333333	65.5897982	51.033543	69.105041	77.1841503333333
CONTROL	ENSMUSG00000020253	15.430307	9.00964766666666	21.6861816	9.8945718	20.7625925	10.6912426666666
CONTROL	ENSMUSG00000020257	8.95511975	6.06048433333333	10.9622399999999	6.5128468	10.7320535	4.77750333333333
CONTROL	ENSMUSG00000020260	5.1385665	4.79719999999999	4.6313812	5.4457822	4.80298275	5.26474533333333
CONTROL	ENSMUSG00000020265	153.87846775	140.786245	185.8925378	145.6492414	163.564051	177.526055
CONTROL	ENSMUSG00000020267	891.301011749999	563.432812333333	1060.7113878	685.36708	916.34903875	398.443571999999
CONTROL	ENSMUSG00000020287	8.25428375	8.84967566666666	8.1702324	11.4625859999999	8.526454	9.84321233333333
CONTROL	ENSMUSG00000020290	37.70257525	19.4895793333333	60.3181086	26.4795206	38.76392375	52.458221
CONTROL	ENSMUSG00000020308	21.990294	41.123687	21.817186	35.7312254	16.8045545	37.7984779999999
CONTROL	ENSMUSG00000020321	28.4028405	20.8943973333333	34.4938066	21.9296977999999	31.5239405	30.2861589999999
CONTROL	ENSMUSG00000020326	13.1038594999999	9.25744066666666	16.2978534	10.1366002	18.29406625	9.22393366666666
CONTROL	ENSMUSG00000020329	49.7355165	55.9956656666666	39.9466698	59.4693798	35.53246	54.8106136666666
CONTROL	ENSMUSG00000020349	13.6115552499999	10.622427	14.1526114	9.9560678	15.688851	9.028802
CONTROL	ENSMUSG00000020362	7.39448525	4.51337833333333	7.7320258	4.5528626	8.51508475	5.22385633333333
CONTROL	ENSMUSG00000020368	355.555244	259.859326999999	405.8445668	346.5110268	285.1992375	487.141622666666
CONTROL	ENSMUSG00000020372	1049.60394125	765.292720333333	1088.1911082	738.1753046	1145.9394225	762.901134
CONTROL	ENSMUSG00000020380	24.5876784999999	13.2872086666666	16.442089	10.8671938	21.58052625	26.748898
CONTROL	ENSMUSG00000020385	9.03704125	5.28596133333333	8.3269756	4.1713776	9.50671125	4.25982833333333
CONTROL	ENSMUSG00000020386	3.256358	5.10950966666666	3.5739354	4.3980698	4.13878475	3.59837166666666
CONTROL	ENSMUSG00000020390	16.62874275	14.3667766666666	18.0734094	11.8079434	18.8672345	10.462206
CONTROL	ENSMUSG00000020392	22.98443375	22.9158293333333	23.275855	20.3225352	19.7073995	20.8112453333333
CONTROL	ENSMUSG00000020396	1.7887215	5.107675	1.0232412	3.4680086	1.9892555	5.24056933333333
CONTROL	ENSMUSG00000020409	12.492034	13.1319266666666	14.3970462	10.9942496	14.3618155	8.52857266666666
CONTROL	ENSMUSG00000020419	3.79243075	6.81037233333333	5.3738582	3.96898719999999	7.8953165	3.62783466666666
CONTROL	ENSMUSG00000020430	23.800859	25.3636343333333	26.0105127999999	28.5083982	21.5103735	33.3011386666666
CONTROL	ENSMUSG00000020441	66.57652475	58.7182036666666	82.1742306	65.6579232	64.58499675	64.8351293333333
CONTROL	ENSMUSG00000020444	94.9368854999999	87.760162	79.324376	71.9928932	91.938429	84.6508436666666
CONTROL	ENSMUSG00000020448	5.29916	5.08967733333333	6.9199092	3.68395	6.59812475	5.14792266666666
CONTROL	ENSMUSG00000020454	56.742079	30.291451	76.556715	33.8521281999999	67.4240732499999	62.545668
CONTROL	ENSMUSG00000020455	14.2279639999999	11.7323796666666	19.2785616	12.5607374	17.40444075	8.53598333333333
CONTROL	ENSMUSG00000020456	16.712607	11.5367713333333	18.0268502	10.0018524	16.57467425	9.033585
CONTROL	ENSMUSG00000020457	32.58382125	25.37844	37.22562	27.5959758	32.645937	25.4923606666666
CONTROL	ENSMUSG00000020458	29.15592	20.4472766666666	32.4360085999999	22.5306852	29.77141875	22.4281526666666
CONTROL	ENSMUSG00000020459	8.8509075	5.95293166666666	8.784286	5.7649064	7.77554175	4.53274033333333
CONTROL	ENSMUSG00000020462	15.94520125	12.1335046666666	15.032475	11.0545213999999	14.642543	10.985285
CONTROL	ENSMUSG00000020476	15.08088075	18.9546143333333	19.3817044	21.599291	16.657058	23.3950443333333
CONTROL	ENSMUSG00000020477	71.159082	66.285345	100.382170399999	72.459558	88.0911345	85.8641433333333
CONTROL	ENSMUSG00000020483	74.72989725	47.7150263333333	72.529021	42.8092458	82.2438959999999	49.950745
CONTROL	ENSMUSG00000020485	137.195665	95.7550716666666	150.9838706	99.0209261999999	132.2798095	109.449434
CONTROL	ENSMUSG00000020492	10.2926229999999	6.74373233333333	16.7420282	5.561498	11.355995	5.45047733333333
CONTROL	ENSMUSG00000020496	98.1509715	80.0089653333333	166.9543964	114.4576224	107.953016	100.495297333333
CONTROL	ENSMUSG00000020516	27.5415975	15.5237666666666	36.5484846	19.9365464	26.4329882499999	37.5198636666666
CONTROL	ENSMUSG00000020523	20.825704	20.3008303333333	24.2419594	17.796518	24.2856335	18.846949
CONTROL	ENSMUSG00000020537	10.25177775	13.6251846666666	11.2673908	10.4869615999999	8.2751925	12.0815983333333
CONTROL	ENSMUSG00000020547	83.48336825	77.1644456666666	92.9090121999999	79.446744	104.4413885	79.3023326666666
CONTROL	ENSMUSG00000020549	5.89948225	6.17036	5.3336928	5.4705024	6.51820975	6.54585466666666
CONTROL	ENSMUSG00000020561	17.75476525	12.9780153333333	22.8414581999999	14.524749	18.3925515	16.27233
CONTROL	ENSMUSG00000020577	7.22917224999999	5.421307	10.5811603999999	5.9381192	12.061144	6.46441433333333
CONTROL	ENSMUSG00000020585	97.52878325	88.777526	105.3468606	85.748422	121.923994249999	65.5052643333333
CONTROL	ENSMUSG00000020608	29.00233725	19.5216586666666	37.5842836	21.8119698	28.16792025	18.598237
CONTROL	ENSMUSG00000020610	21.3544185	13.284793	27.4135532	16.4979636	16.3329	16.4307553333333
CONTROL	ENSMUSG00000020611	10.8720587499999	7.58995033333333	14.5977426	7.5622326	9.74419625	9.16078633333333
CONTROL	ENSMUSG00000020612	11.6374172499999	13.53176	12.4250778	14.6178169999999	16.148588	18.0728883333333
CONTROL	ENSMUSG00000020634	17.92441625	9.769475	22.9534394	9.20583939999999	19.919173	9.57707533333333
CONTROL	ENSMUSG00000020640	15.4042705	10.9405843333333	16.8570666	10.578406	14.434438	14.5318163333333
CONTROL	ENSMUSG00000020648	7.6570705	7.07566533333333	5.172481	8.0116382	3.3881795	5.95652566666666
CONTROL	ENSMUSG00000020659	17.10778725	9.86296966666666	18.8432524	9.7165864	17.15911475	13.1921313333333
CONTROL	ENSMUSG00000020671	24.3645905	18.5752913333333	27.6952324	18.391072	32.697266	20.3478906666666
CONTROL	ENSMUSG00000020677	25.0647204999999	18.1644586666666	27.550897	16.0604256	25.90117425	18.0285243333333
CONTROL	ENSMUSG00000020680	36.20800775	31.3528363333333	48.035133	29.9170426	48.8352605	19.882891
CONTROL	ENSMUSG00000020692	14.03797475	17.6782543333333	14.9996897999999	18.3921065999999	16.550813	32.7760726666666
CONTROL	ENSMUSG00000020694	63.3898624999999	29.688302	98.2072489999999	48.934758	50.01238075	28.5261946666666
CONTROL	ENSMUSG00000020697	18.343117	15.0722683333333	15.9584197999999	10.634842	20.90278675	5.95906366666666
CONTROL	ENSMUSG00000020705	16.445357	9.23576233333333	21.7438418	8.7697754	15.802792	10.8243796666666
CONTROL	ENSMUSG00000020706	79.5959145	49.9260316666666	82.1474198	52.2481764	65.6824355	75.9325563333333
CONTROL	ENSMUSG00000020720	71.0129395	49.2571	80.8490084	45.0466592	79.0695945	45.348688
CONTROL	ENSMUSG00000020737	117.672767249999	79.9204746666666	113.6948304	74.2254124	115.344306	96.9539146666666
CONTROL	ENSMUSG00000020740	7.504888	5.43734399999999	7.451348	5.03769659999999	7.5388055	6.196644
CONTROL	ENSMUSG00000020741	23.6143835	13.4695646666666	25.3362572	14.2022316	20.598368	13.8626593333333
CONTROL	ENSMUSG00000020744	6.41356525	6.37886966666666	6.8145784	6.60595419999999	6.6887195	5.67919833333333
CONTROL	ENSMUSG00000020745	24.269782	10.9900583333333	22.5926054	12.049585	22.91598225	11.3707256666666
CONTROL	ENSMUSG00000020752	9.768367	7.87672233333333	10.787131	9.1307064	6.98596575	11.5746713333333
CONTROL	ENSMUSG00000020755	10.43864275	9.36378133333333	9.98076459999999	8.0148518	7.0529445	5.92590866666666
CONTROL	ENSMUSG00000020775	53.40641175	63.406435	65.6266752	61.527607	67.64983975	65.6330936666666
CONTROL	ENSMUSG00000020780	38.0579035	24.950348	45.698852	29.703259	45.48276625	33.6719243333333
CONTROL	ENSMUSG00000020782	23.84728925	20.5701653333333	19.8807303999999	14.1245774	33.8653545	21.275412
CONTROL	ENSMUSG00000020792	5.24750775	4.24059799999999	6.0755164	5.15363559999999	5.743215	7.46387333333333
CONTROL	ENSMUSG00000020802	8.1948355	6.53173566666666	8.8158636	6.47562379999999	11.61294	8.63117833333333
CONTROL	ENSMUSG00000020808	55.603955	23.411315	39.0751778	20.358773	57.4083497499999	21.5368046666666
CONTROL	ENSMUSG00000020821	8.45484975	5.81870233333333	9.5609056	6.66577519999999	10.1242415	8.51753233333333
CONTROL	ENSMUSG00000020829	4.03749225	3.797165	3.7603186	4.4564062	4.25326025	8.17992566666666
CONTROL	ENSMUSG00000020832	7.6994695	5.29620533333333	8.28898359999999	5.55547	9.08845125	8.83046766666666
CONTROL	ENSMUSG00000020834	1.545674	5.08267233333333	1.9041178	5.5484336	2.1046305	5.868445
CONTROL	ENSMUSG00000020849	895.252518249999	513.146484666666	1131.8559006	602.1770454	906.5506995	752.984378333333
CONTROL	ENSMUSG00000020863	159.2770375	189.735768	199.6851188	160.825841	250.9264555	103.061781666666
CONTROL	ENSMUSG00000020864	9.394192	10.0707266666666	12.6931092	13.0371588	6.90655425	12.497187
CONTROL	ENSMUSG00000020869	39.58881425	29.2159099999999	47.4257036	33.3747258	37.82504675	47.9707436666666
CONTROL	ENSMUSG00000020873	81.3866345	46.539209	67.1934014	39.7668709999999	84.6829625	68.0724403333333
CONTROL	ENSMUSG00000020876	3.48451424999999	6.36663366666666	5.0447024	5.7880188	3.77625175	7.96236733333333
CONTROL	ENSMUSG00000020888	29.4853295	18.083635	36.3167486	18.7166952	33.19558975	24.2099456666666
CONTROL	ENSMUSG00000020898	8.82445825	3.944911	10.0904078	5.28407559999999	9.04004975	5.76125533333333
CONTROL	ENSMUSG00000020899	12.0849315	10.311098	12.6850811999999	8.8831908	12.283861	7.42992333333333
CONTROL	ENSMUSG00000020914	174.16050075	114.429193	247.3763216	130.249044399999	173.448253	185.30105
CONTROL	ENSMUSG00000020917	41.62412175	29.7316443333333	55.2883652	29.5070396	63.56280575	32.8497686666666
CONTROL	ENSMUSG00000020921	8.755453	13.957165	11.5142592	12.3510786	7.7023395	11.0864366666666
CONTROL	ENSMUSG00000020922	29.947841	18.1845716666666	35.805477	20.193795	39.1675285	30.089601
CONTROL	ENSMUSG00000020923	26.65955125	23.5880053333333	30.5492772	25.7591162	25.0289315	30.2954973333333
CONTROL	ENSMUSG00000020925	16.2255225	8.575268	23.0659654	9.8153494	17.09394925	10.3282329999999
CONTROL	ENSMUSG00000020935	61.55954325	51.9247619999999	66.9833356	57.9188195999999	81.1561905	73.4981356666666
CONTROL	ENSMUSG00000020946	4.6633685	3.884462	5.8067948	5.8495116	4.0744245	8.97047033333333
CONTROL	ENSMUSG00000020952	12.8314075	8.52503333333333	13.0516726	6.97706399999999	15.58552025	8.814123
CONTROL	ENSMUSG00000020955	13.8948912499999	9.59174233333333	13.8867568	8.74222	16.84348325	9.25462933333333
CONTROL	ENSMUSG00000020962	7.48528675	5.012788	8.8962384	4.9389038	6.1386335	8.21153866666666
CONTROL	ENSMUSG00000020973	10.744014	7.53430133333333	13.804641	7.13952319999999	13.4340754999999	7.23991933333333
CONTROL	ENSMUSG00000020994	26.24673675	17.1877553333333	31.5782873999999	16.8709126	27.1902452499999	16.5318446666666
CONTROL	ENSMUSG00000021000	50.02359125	18.9927713333333	58.945882	18.505845	34.72352375	19.800353
CONTROL	ENSMUSG00000021012	6.47451625	5.97801433333333	8.0464534	5.8951654	8.31890125	5.08040533333333
CONTROL	ENSMUSG00000021024	115.40182425	85.918565	111.352099799999	79.4003074	122.12055	91.282648
CONTROL	ENSMUSG00000021033	7.49443025	3.829145	10.6766221999999	4.3317814	8.788952	5.01549166666666
CONTROL	ENSMUSG00000021036	9.834131	13.044733	3.8207812	11.2179917999999	16.37182525	3.37843
CONTROL	ENSMUSG00000021038	24.1639357499999	13.2081493333333	21.3671842	13.193133	16.3628395	16.4608883333333
CONTROL	ENSMUSG00000021039	45.9561489999999	32.2098363333333	54.0879392	30.8850556	50.16568825	40.9656826666666
CONTROL	ENSMUSG00000021044	6.8542805	5.78127866666666	5.8434652	4.3004774	6.82201375	6.40187
CONTROL	ENSMUSG00000021096	8.24347075	7.03848233333333	12.1571275999999	7.831811	7.66163399999999	7.59618833333333
CONTROL	ENSMUSG00000021102	15.4748275	12.8980763333333	16.9368679999999	14.4316199999999	21.26861475	12.9489696666666
CONTROL	ENSMUSG00000021103	19.2892524999999	13.0367723333333	18.8848135999999	11.8594298	21.7949904999999	16.3299463333333
CONTROL	ENSMUSG00000021111	260.404292	142.793158333333	261.321605	153.0570372	305.608931	74.542114
CONTROL	ENSMUSG00000021114	26.718893	15.861622	35.095182	13.568241	28.4177875	28.9223013333333
CONTROL	ENSMUSG00000021115	20.3700477499999	14.6090013333333	18.5324652	9.3918332	20.253499	9.37529966666666
CONTROL	ENSMUSG00000021124	33.449033	19.4722623333333	48.2850356	21.9000008	40.6778012499999	37.6170706666666
CONTROL	ENSMUSG00000021131	211.691674	120.216662666666	233.934390999999	128.881287	221.09362425	120.193594
CONTROL	ENSMUSG00000021134	55.7940062499999	63.6731309999999	67.3055222	55.3171702	57.8333755	63.5508173333333
CONTROL	ENSMUSG00000021149	194.221930999999	145.508914333333	212.7834766	148.9937192	201.2453605	267.991666333333
CONTROL	ENSMUSG00000021156	7.35285524999999	6.09400933333333	8.2070256	18.2720012	8.78915625	13.358482
CONTROL	ENSMUSG00000021175	8.3925365	6.28103033333333	16.7947486	9.2345964	13.7016055	7.863346
CONTROL	ENSMUSG00000021179	20.28294725	20.8408003333333	20.1926978	21.6339208	18.72231025	25.1751003333333
CONTROL	ENSMUSG00000021193	12.223393	10.9727963333333	11.9541566	9.617981	13.574303	11.2744016666666
CONTROL	ENSMUSG00000021194	1.38371575	7.081771	0.9524926	3.3268212	2.94440375	10.8756533333333
CONTROL	ENSMUSG00000021196	22.691321	13.107375	21.7834221999999	16.0760482	10.8022955	15.0638093333333
CONTROL	ENSMUSG00000021240	4.272228	6.93541633333333	5.2807108	6.28503139999999	3.02363175	9.76966433333333
CONTROL	ENSMUSG00000021241	17.67396825	13.8600943333333	17.2974727999999	10.7667451999999	17.088454	11.2110216666666
CONTROL	ENSMUSG00000021244	26.137344	21.966294	32.8910422	21.593438	25.2908045	27.9760106666666
CONTROL	ENSMUSG00000021248	33.605387	16.52959	35.7350788	19.4108474	26.275309	23.302706
CONTROL	ENSMUSG00000021252	42.86308975	43.9066706666666	60.7827908	47.4384314	61.78701	57.4222963333333
CONTROL	ENSMUSG00000021264	44.08670675	20.9720456666666	50.2966382	31.459937	39.50158275	51.05652
CONTROL	ENSMUSG00000021266	4.39328275	6.92443066666666	4.4078716	5.838001	4.84470725	7.023775
CONTROL	ENSMUSG00000021270	4283.28435975	2471.22498233333	4255.0546422	1929.8331572	3409.26803475	2417.55954399999
CONTROL	ENSMUSG00000021273	25.0898475	36.8406996666666	26.5801802	34.906523	30.7525957499999	40.926688
CONTROL	ENSMUSG00000021276	23.345668	18.2485666666666	24.4349182	18.1545814	25.48762475	36.7338366666666
CONTROL	ENSMUSG00000021279	20.247625	11.14176	32.439527	11.0151816	27.63755225	7.26789833333333
CONTROL	ENSMUSG00000021282	179.40714625	158.413142333333	188.7017232	139.2087146	187.73414875	180.694871666666
CONTROL	ENSMUSG00000021286	23.1971682499999	15.5786596666666	18.5808028	13.3585761999999	42.419351	8.05749533333333
CONTROL	ENSMUSG00000021288	12.98281975	11.18645	14.30265	9.0821234	16.39126125	8.641926
CONTROL	ENSMUSG00000021360	8.79365874999999	7.63887466666666	12.3125393999999	7.8977126	9.58556149999999	6.24596033333333
CONTROL	ENSMUSG00000021361	179.6589535	104.376893333333	236.389582	131.2360026	266.11727325	144.854317
CONTROL	ENSMUSG00000021368	14.950858	22.1001493333333	11.9141033999999	17.6896532	20.50558575	23.4058193333333
CONTROL	ENSMUSG00000021375	11.12054575	6.048251	7.57409079999999	6.456591	8.22784325	7.114267
CONTROL	ENSMUSG00000021392	49.5448389999999	31.0934116666666	46.3100604	22.7337009999999	48.164165	21.2521226666666
CONTROL	ENSMUSG00000021420	4.13143125	10.778615	5.82423359999999	14.5066783999999	2.714393	17.1218496666666
CONTROL	ENSMUSG00000021427	5.776404	4.01109266666666	7.5647546	4.1445642	5.913104	5.46554066666666
CONTROL	ENSMUSG00000021428	26.18567275	21.0368196666666	26.614941	23.0609514	21.614158	30.9762876666666
CONTROL	ENSMUSG00000021431	65.75029625	75.4748733333333	87.202084	55.0648302	76.0959545	65.5580506666666
CONTROL	ENSMUSG00000021468	14.8130995	9.92465333333333	15.3205992	9.6742378	15.327518	12.1555366666666
CONTROL	ENSMUSG00000021486	64.0718215	92.2710856666666	68.2982572	104.3188656	66.5317384999999	92.158433
CONTROL	ENSMUSG00000021488	22.8274335	17.4419746666666	41.9460725999999	18.9511406	29.99459575	26.346615
CONTROL	ENSMUSG00000021494	9.24309325	18.3310546666666	9.79467659999999	15.5335134	5.83955775	29.8187423333333
CONTROL	ENSMUSG00000021495	25.8639552499999	28.0825576666666	29.4149664	26.7418988	26.9758745	22.067212
CONTROL	ENSMUSG00000021497	9.14528575	9.03719166666666	11.659518	9.3160262	8.84923699999999	10.2621063333333
CONTROL	ENSMUSG00000021500	21.095707	16.8480433333333	22.1517198	15.1807388	23.3090055	21.4531163333333
CONTROL	ENSMUSG00000021501	7.4978665	5.298196	7.7595774	4.24588619999999	4.849725	4.10273099999999
CONTROL	ENSMUSG00000021514	3.6453385	5.652812	4.147211	5.0866924	4.49202	3.63885866666666
CONTROL	ENSMUSG00000021518	13.079082	9.31782833333333	19.0360178	11.8460374	9.14840025	7.58076833333333
CONTROL	ENSMUSG00000021546	192.822310749999	115.369600333333	203.9351374	126.309363799999	215.87752	103.931564666666
CONTROL	ENSMUSG00000021555	26.6398547499999	16.9229106666666	28.9817134	18.8425022	24.47997775	34.750395
CONTROL	ENSMUSG00000021557	74.63786125	18.7266236666666	24.2996956	9.821566	40.5346585	3.25642066666666
CONTROL	ENSMUSG00000021577	40.9636442499999	23.8627973333333	39.0827649999999	25.8095802	40.668768	18.5960673333333
CONTROL	ENSMUSG00000021578	17.88670575	5.68643866666666	21.714785	7.2688948	18.532197	15.7770666666666
CONTROL	ENSMUSG00000021606	183.868152249999	229.838589333333	202.747016399999	242.494655199999	166.942708999999	330.414452333333
CONTROL	ENSMUSG00000021608	11.2997812499999	12.7776726666666	12.5074098	13.0553339999999	10.9699475	14.9079263333333
CONTROL	ENSMUSG00000021621	12.2513577499999	7.68008133333333	11.9759384	10.0767324	8.5858105	13.6751486666666
CONTROL	ENSMUSG00000021643	4.4688125	6.80277066666666	5.24494	7.1347932	4.88138075	6.49799733333333
CONTROL	ENSMUSG00000021650	18.41408425	15.3588126666666	15.2772398	14.8682646	15.4824894999999	13.6167206666666
CONTROL	ENSMUSG00000021661	10.2839479999999	6.76536833333333	10.7072248	7.1966656	11.05554725	9.51725433333333
CONTROL	ENSMUSG00000021666	20.47999525	9.443957	19.6282868	10.3926152	19.0190155	15.7601733333333
CONTROL	ENSMUSG00000021670	17.71513875	16.3408403333333	18.4257102	12.9761276	24.01374275	20.582722
CONTROL	ENSMUSG00000021678	5.08185475	8.05853733333333	7.1646458	6.6328076	8.5817065	8.26950633333333
CONTROL	ENSMUSG00000021681	29.830642	20.520148	33.8526814	19.0818312	28.44036725	21.5247779999999
CONTROL	ENSMUSG00000021713	13.43392175	11.0793916666666	15.1795054	11.1777062	10.7609905	16.2977846666666
CONTROL	ENSMUSG00000021716	22.907177	15.7019123333333	42.0088916	18.5226338	19.14644525	14.2267169999999
CONTROL	ENSMUSG00000021737	93.09439225	58.909311	109.0462664	72.125947	87.414073	109.540403333333
CONTROL	ENSMUSG00000021764	92.8837787499999	48.2533296666666	129.1367858	55.9293132	94.21734475	63.3981546666666
CONTROL	ENSMUSG00000021767	10.9184827499999	7.40378666666666	12.9808913999999	7.64727379999999	10.13329925	6.506908
CONTROL	ENSMUSG00000021771	107.954318249999	67.099313	109.254764999999	61.3411857999999	131.574955	47.231169
CONTROL	ENSMUSG00000021773	15.05416525	8.08061399999999	22.2104823999999	12.3318558	18.5003265	12.7669583333333
CONTROL	ENSMUSG00000021774	9.0810785	6.90592633333333	18.0570156	13.8603588	9.95302825	11.989975
CONTROL	ENSMUSG00000021792	10.41298675	3.40864633333333	13.8837746	6.2408658	9.8087965	9.722979
CONTROL	ENSMUSG00000021810	26.8948124999999	22.769633	30.6843294	25.0224257999999	27.078756	22.8769293333333
CONTROL	ENSMUSG00000021814	6.47600974999999	4.56375066666666	7.3160288	4.869812	9.302248	5.38450533333333
CONTROL	ENSMUSG00000021832	136.55583075	45.9189756666666	152.8654304	57.8533852	143.317733	53.533741
CONTROL	ENSMUSG00000021835	9.8182125	59.5344133333333	13.5473752	37.1358248	12.37138225	58.0618993333333
CONTROL	ENSMUSG00000021866	2.372217	4.487201	2.8313384	4.5446402	3.71314525	5.747515
CONTROL	ENSMUSG00000021870	52.8680679999999	34.850855	62.6192707999999	35.5529112	56.7933395	38.5657166666666
CONTROL	ENSMUSG00000021910	19.882248	15.723548	23.3840038	19.1441732	19.7326717499999	26.0784346666666
CONTROL	ENSMUSG00000021913	12.04916475	6.17352433333333	14.2385004	8.08496179999999	11.073697	7.32271633333333
CONTROL	ENSMUSG00000021929	27.97435075	12.8222233333333	28.7350052	15.1459926	25.63584025	25.9410133333333
CONTROL	ENSMUSG00000021938	45.2139175	22.451435	69.4103959999999	24.248116	75.84476025	23.8747023333333
CONTROL	ENSMUSG00000021952	16.34642425	12.1217169999999	15.7072097999999	8.8877338	17.77917475	14.0102513333333
CONTROL	ENSMUSG00000021958	103.81603025	75.8402406666666	102.3346688	88.0929892	89.77473075	111.669397
CONTROL	ENSMUSG00000021963	10.62628	8.60946333333333	11.4129127999999	8.5999486	17.2373975	14.6318426666666
CONTROL	ENSMUSG00000021996	21.062552	23.680955	27.6319217999999	20.4638744	26.45351175	17.783216
CONTROL	ENSMUSG00000022000	22.075593	13.338215	24.5048836	12.9255032	19.01974475	18.2669303333333
CONTROL	ENSMUSG00000022009	12.85532325	7.98363233333333	13.625681	7.5532484	11.40948225	8.333198
CONTROL	ENSMUSG00000022010	174.779873749999	160.353553666666	210.9909598	142.0287626	141.197546	126.257756
CONTROL	ENSMUSG00000022013	2.5796755	5.24626133333333	5.62735679999999	3.3608472	7.60696925	2.461964
CONTROL	ENSMUSG00000022021	33.0549257499999	15.642084	38.3970238	15.1609014	31.0972985	15.5745783333333
CONTROL	ENSMUSG00000022024	85.1833714999999	48.015493	83.2951992	43.5331702	87.7248	20.8938083333333
CONTROL	ENSMUSG00000022033	11.8188015	6.80518233333333	15.316182	7.6235648	12.47364075	6.23419633333333
CONTROL	ENSMUSG00000022035	70.853759	53.192895	74.0617042	42.4023626	72.5899542499999	42.943673
CONTROL	ENSMUSG00000022051	12.862476	10.3346573333333	16.1343374	10.1738918	19.02803375	10.486697
CONTROL	ENSMUSG00000022074	3.68225625	5.66329	3.86086499999999	5.3818636	5.18856775	3.85765366666666
CONTROL	ENSMUSG00000022108	9.86013775	7.973202	14.7690265999999	9.4524372	14.51711175	7.487507
CONTROL	ENSMUSG00000022110	12.4381085	9.34942833333333	13.5071978	9.34064059999999	15.84889025	7.94045866666666
CONTROL	ENSMUSG00000022119	26.855764	15.8274189999999	25.0504271999999	15.2848116	26.19454375	15.9379393333333
CONTROL	ENSMUSG00000022136	7.5968935	3.75898866666666	8.2182812	4.2304398	7.72539525	5.962211
CONTROL	ENSMUSG00000022148	0	33.3644686666666	0.0178732	37.7991232	0	9.81531833333333
CONTROL	ENSMUSG00000022160	5.4557085	8.27847833333333	7.5292642	4.99705079999999	7.82794299999999	2.91932766666666
CONTROL	ENSMUSG00000022174	235.52702675	191.669874333333	309.1176036	223.2842492	274.2715375	290.835387666666
CONTROL	ENSMUSG00000022178	7.59730175	9.08549699999999	11.4659757999999	10.8953371999999	10.72896675	11.6070176666666
CONTROL	ENSMUSG00000022185	138.61531425	375.234394	136.0675056	395.918418	117.324491	531.979255
CONTROL	ENSMUSG00000022191	20.23003275	18.6106716666666	24.4023999999999	19.8004524	24.31549675	25.5557563333333
CONTROL	ENSMUSG00000022210	56.5124159999999	34.5187543333333	48.7665875999999	30.3950374	57.03614525	26.9322373333333
CONTROL	ENSMUSG00000022223	19.691912	12.4715776666666	23.8211324	17.0677818	12.55069675	18.2752196666666
CONTROL	ENSMUSG00000022234	111.460111	88.392717	115.2776648	89.4835356	121.03028525	116.200731
CONTROL	ENSMUSG00000022246	19.65087475	11.402953	19.3895106	11.7595508	16.8353725	19.848318
CONTROL	ENSMUSG00000022255	501.4783945	344.220701666666	658.9079298	432.0450664	602.85953075	526.965519333333
CONTROL	ENSMUSG00000022257	9.679378	7.235414	7.56342779999999	8.28771639999999	6.6798715	10.7054356666666
CONTROL	ENSMUSG00000022283	345.53259725	338.481273	392.8484986	243.4437606	456.73288375	211.536201
CONTROL	ENSMUSG00000022285	162.23303225	57.698899	182.826674	76.0549776	128.78931475	188.385461
CONTROL	ENSMUSG00000022295	5.84099075	9.209055	7.6543616	7.86900679999999	6.16737275	5.78215366666666
CONTROL	ENSMUSG00000022307	6.89294525	3.16266866666666	7.8272632	4.0336246	6.60880225	6.58682933333333
CONTROL	ENSMUSG00000022313	39.6076085	26.233047	47.0712721999999	26.648867	40.966787	43.228723
CONTROL	ENSMUSG00000022314	41.5583084999999	20.761481	53.0679943999999	22.9949048	37.42425575	27.8233996666666
CONTROL	ENSMUSG00000022325	24.55156925	14.97367	22.2286648	14.6336506	17.1863642499999	21.32285
CONTROL	ENSMUSG00000022337	27.01909325	13.822357	30.4112622	11.669871	36.54887325	20.6498726666666
CONTROL	ENSMUSG00000022339	5.11752275	3.57855666666666	7.0070766	4.2663342	4.2802845	5.350742
CONTROL	ENSMUSG00000022350	13.28336825	7.785118	12.9414634	7.0671452	11.88665775	5.55546266666666
CONTROL	ENSMUSG00000022360	15.7105905	10.497726	17.8990952	10.0996782	16.26799125	11.5126853333333
CONTROL	ENSMUSG00000022364	5.42960575	4.35282933333333	4.0200572	3.19058179999999	4.08420899999999	7.73389233333333
CONTROL	ENSMUSG00000022365	8.484379	7.53836733333333	9.9551616	8.4283716	9.03288925	7.947351
CONTROL	ENSMUSG00000022369	6.90309175	17.340309	2.8170646	18.2643654	7.230156	6.394359
CONTROL	ENSMUSG00000022370	103.3339985	85.8871936666666	103.3733312	85.1971278	107.581505249999	70.112804
CONTROL	ENSMUSG00000022377	16.964589	16.323818	19.266307	11.171852	24.25577025	16.2506193333333
CONTROL	ENSMUSG00000022378	22.28169225	16.754948	25.6257704	15.35988	24.77589075	15.3635413333333
CONTROL	ENSMUSG00000022387	18.406032	8.08971399999999	19.2614943999999	11.0819628	19.65212475	9.706252
CONTROL	ENSMUSG00000022389	7.24979525	5.69658666666666	9.77471439999999	6.40845379999999	7.41691674999999	7.72362866666666
CONTROL	ENSMUSG00000022391	82.1348265	71.4264416666666	81.9593998	75.3681034	70.56594925	77.9788306666666
CONTROL	ENSMUSG00000022394	13.43537725	14.521858	12.8597277999999	12.4066097999999	11.99683125	17.0953866666666
CONTROL	ENSMUSG00000022400	287.733532	230.315476333333	337.033241	210.2329788	313.620801499999	227.758035999999
CONTROL	ENSMUSG00000022403	174.706057	93.710463	221.5566748	109.1609954	144.19287575	146.321119999999
CONTROL	ENSMUSG00000022404	6.1748025	6.68087399999999	6.591963	5.6015128	6.51648149999999	6.68460833333333
CONTROL	ENSMUSG00000022415	56.73613675	51.8347646666666	112.2507652	64.4582638	54.57665825	76.9504536666666
CONTROL	ENSMUSG00000022428	20.62769575	12.748249	30.7556602	13.3543292	18.184273	14.7427846666666
CONTROL	ENSMUSG00000022434	19.48804775	14.4466796666666	20.4079644	19.7362585999999	15.043209	25.924787
CONTROL	ENSMUSG00000022437	18.8844004999999	30.883809	17.7912265999999	28.8989086	22.43041975	23.8541246666666
CONTROL	ENSMUSG00000022450	298.92363275	221.290105666666	371.405759399999	235.6871004	412.22845575	175.401910666666
CONTROL	ENSMUSG00000022451	23.5831595	5.59915366666666	13.5024342	5.1727966	18.345832	6.15603766666666
CONTROL	ENSMUSG00000022463	68.968291	47.786907	71.9385914	42.8311322	74.90942325	53.0358096666666
CONTROL	ENSMUSG00000022466	7.20069525	5.72487433333333	6.55148939999999	5.71699679999999	7.31006775	6.89074333333333
CONTROL	ENSMUSG00000022471	29.61753975	24.0546896666666	31.2175817999999	22.2006112	44.3691534999999	14.6857316666666
CONTROL	ENSMUSG00000022474	129.4772495	92.134612	159.1805808	122.9447006	132.947188499999	127.482615
CONTROL	ENSMUSG00000022476	24.3306085	17.717136	29.9568576	20.0576704	22.9970319999999	24.51177
CONTROL	ENSMUSG00000022503	45.5696985	31.8742796666666	51.1068901999999	28.9323497999999	46.1663535	34.825479
CONTROL	ENSMUSG00000022515	3.7869105	5.49573833333333	4.4521756	6.0202884	1.75343625	4.85215366666666
CONTROL	ENSMUSG00000022517	10.64758925	6.55742533333333	17.4235758	9.0301782	9.207559	9.53437833333333
CONTROL	ENSMUSG00000022533	11.652511	2.92992333333333	16.3659651999999	7.3243038	5.94788975	9.28356566666666
CONTROL	ENSMUSG00000022538	16.03028025	16.0358383333333	14.1759659999999	15.4319247999999	12.567601	13.1549913333333
CONTROL	ENSMUSG00000022540	16.13512275	16.936453	27.3984518	18.2965455999999	25.50278875	12.6481063333333
CONTROL	ENSMUSG00000022544	12.1740635	11.6192526666666	16.8277073999999	12.8135246	13.13620175	9.29486333333333
CONTROL	ENSMUSG00000022551	39.4131295	55.6757073333333	40.2224804	56.0065249999999	39.1868505	50.4010143333333
CONTROL	ENSMUSG00000022554	26.03903075	13.116628	29.3442731999999	15.0275447999999	30.0357505	11.1508126666666
CONTROL	ENSMUSG00000022555	5.924161	9.070534	7.0898074	11.8266772	2.95973825	10.6614803333333
CONTROL	ENSMUSG00000022557	39.696653	21.7432759999999	38.833324	24.3426133999999	40.43214425	27.749733
CONTROL	ENSMUSG00000022568	41.39873675	11.1049933333333	47.9232714	13.125833	44.096154	14.5046346666666
CONTROL	ENSMUSG00000022570	16.0649975	19.3193023333333	15.2159212	20.3311094	16.31491775	32.2781903333333
CONTROL	ENSMUSG00000022571	2.93520399999999	6.41724366666666	1.5451582	6.3885948	3.60977175	7.04263766666666
CONTROL	ENSMUSG00000022614	10.2728605	5.505668	12.4448778	7.4474626	7.70998475	11.7998173333333
CONTROL	ENSMUSG00000022617	22.76717025	20.0850656666666	22.6654592	18.2322256	26.4520327499999	16.0670773333333
CONTROL	ENSMUSG00000022674	33.1500595	32.551412	44.4414525999999	24.5714122	39.8917265	30.5853956666666
CONTROL	ENSMUSG00000022677	16.6541525	11.8971736666666	17.7407705999999	11.7515282	17.2921465	19.245818
CONTROL	ENSMUSG00000022682	28.884333	26.2594376666666	35.306091	29.1069504	26.65318875	34.2882983333333
CONTROL	ENSMUSG00000022702	9692	7.269873	12.0591406	9.96616359999999	9.7758155	17.0433076666666
CONTROL	ENSMUSG00000022706	36.355994	44.0284606666666	34.3248592	41.4464478	44.81467675	34.607497
CONTROL	ENSMUSG00000022748	35.03497025	27.7257083333333	38.697932	27.9686442	44.88610125	27.8302223333333
CONTROL	ENSMUSG00000022761	6.46753525	3.95874899999999	6.9695604	4.2925036	6.89960125	7.10734266666666
CONTROL	ENSMUSG00000022769	38.27977	32.1847756666666	49.4903574	31.8186398	73.78588775	54.6377233333333
CONTROL	ENSMUSG00000022770	6.0933445	6.89603066666666	8.76330859999999	5.1161356	11.25793025	8.298421
CONTROL	ENSMUSG00000022771	9.29694875	9.68081266666666	10.7579302	8.322467	12.3775629999999	10.0201316666666
CONTROL	ENSMUSG00000022774	10.036455	10.742448	10.5977982	11.5836139999999	12.4119525	19.123193
CONTROL	ENSMUSG00000022800	16.02936225	7.11978666666666	17.036735	7.7448454	17.5142925	17.057938
CONTROL	ENSMUSG00000022801	11.4264037499999	1.95597333333333	11.5916866	3.5269376	6.364519	7.201104
CONTROL	ENSMUSG00000022808	6.70878175	5.07629766666666	9.8445234	5.0728886	7.8838805	3.58311433333333
CONTROL	ENSMUSG00000022814	6.35797075	6.47139833333333	8.5170348	8.27749839999999	8.01591075	5.83488733333333
CONTROL	ENSMUSG00000022837	7.1099015	3.75128466666666	11.5890118	6.5110622	11.12441	7.12212
CONTROL	ENSMUSG00000022841	25.0515404999999	25.8007243333333	22.2018574	25.0205144	18.61480075	22.2559473333333
CONTROL	ENSMUSG00000022855	6.961907	5.51982866666666	8.3873064	6.136775	7.09901275	8.35657533333333
CONTROL	ENSMUSG00000022871	11.845952	4.44755633333333	13.6148054	5.3210534	2.48391175	5.61753166666666
CONTROL	ENSMUSG00000022897	34.9969677499999	9.79221933333333	40.9753598	12.3279582	27.4032865	25.0366363333333
CONTROL	ENSMUSG00000022905	39.006889	24.4309796666666	46.2697516	26.1026621999999	36.26792175	73.3428736666666
CONTROL	ENSMUSG00000022945	15.337136	46.5590993333333	15.8354538	56.9367261999999	14.415068	90.9133023333333
CONTROL	ENSMUSG00000022951	2.637507	2.35313066666666	3.1416686	2.1768384	2.4350365	6.40257366666666
CONTROL	ENSMUSG00000022961	40.977965	29.0619343333333	51.2036678	26.8382343999999	52.661886	27.614814
CONTROL	ENSMUSG00000022983	10.77850125	7.33831566666666	15.7481452	8.8161422	15.03596025	11.241806
CONTROL	ENSMUSG00000022995	126.82048725	45.605952	118.2495682	46.0737044	58.26698475	50.2969503333333
CONTROL	ENSMUSG00000023007	10.1926355	13.8922803333333	15.6559844	14.8271512	12.915176	18.0811223333333
CONTROL	ENSMUSG00000023015	24.767829	15.4789683333333	25.5047448	14.0581158	28.57635825	11.514834
CONTROL	ENSMUSG00000023018	22.95806075	34.071119	25.6595791999999	66.8138312	24.97694275	69.6442726666666
CONTROL	ENSMUSG00000023021	23.239052	11.8112676666666	28.6423013999999	13.5354317999999	24.112514	18.7013343333333
CONTROL	ENSMUSG00000023025	12.9120625	9.62889	15.7625219999999	11.8489991999999	13.05969125	20.8966336666666
CONTROL	ENSMUSG00000023027	8.66221825	11.2702016666666	9.1156028	9.397365	9.67862375	6.97669433333333
CONTROL	ENSMUSG00000023044	11.9627515	14.2839689999999	15.4302789999999	14.1922939999999	11.36656825	18.4909773333333
CONTROL	ENSMUSG00000023055	6.0639655	5.28024433333333	11.0679426	7.3430902	5.63189	8.74526766666666
CONTROL	ENSMUSG00000023072	9.777806	8.46727833333333	12.2153528	10.110081	9.26386275	7.738105
CONTROL	ENSMUSG00000023106	213.1563775	257.234193	215.394283799999	209.7635914	248.1792055	178.200744666666
CONTROL	ENSMUSG00000023150	14.62543025	10.6419413333333	15.7899348	10.9829618	18.3439235	9.70355366666666
CONTROL	ENSMUSG00000023175	37.52749	75.389305	43.865441	83.2189802	37.2098065	92.4071356666666
CONTROL	ENSMUSG00000023259	7.168676	8.17996366666666	13.0334937999999	9.40020999999999	6.04145325	8.98292033333333
CONTROL	ENSMUSG00000023262	26.317395	21.0968316666666	42.1506684	23.715712	32.75801475	25.7720089999999
CONTROL	ENSMUSG00000023277	12.173213	21.665657	10.2650912	18.596792	19.1094812499999	16.1322613333333
CONTROL	ENSMUSG00000023345	28.7763709999999	15.285764	36.480559	15.7149159999999	23.9010405	20.250148
CONTROL	ENSMUSG00000023348	48.0056427499999	25.246604	62.8878979999999	28.2024404	56.5161164999999	37.9620463333333
CONTROL	ENSMUSG00000023460	21.047179	12.1601776666666	25.384051	16.2318312	18.1011242499999	19.441008
CONTROL	ENSMUSG00000023495	153.103066999999	100.638197666666	154.4936146	115.2505096	176.54628175	113.807308666666
CONTROL	ENSMUSG00000023723	26.0836337499999	31.0761726666666	26.7051996	28.5065435999999	24.03377375	35.5949633333333
CONTROL	ENSMUSG00000023852	28.62232675	16.1923986666666	30.2744856	16.2078438	29.5530675	19.1682743333333
CONTROL	ENSMUSG00000023902	32.68867775	26.179233	41.0533767999999	21.9883867999999	33.35464975	28.867846
CONTROL	ENSMUSG00000023938	16.7218324999999	10.7616716666666	22.9163236	11.782979	19.75277125	20.3053673333333
CONTROL	ENSMUSG00000023944	3037.12466675	2448.095515	3158.8743892	2870.45116	2507.4142345	5353.218651
CONTROL	ENSMUSG00000023967	9.7675775	21.3851543333333	11.9805695999999	18.1311482	8.88931225	19.748062
CONTROL	ENSMUSG00000023973	86.971837	37.7683673333333	105.3950212	44.0222538	73.64868625	55.8253166666666
CONTROL	ENSMUSG00000023980	7.61439625	5.70805466666666	7.92341339999999	4.29636679999999	11.60475425	4.22645066666666
CONTROL	ENSMUSG00000023988	18.5311795	15.1795043333333	17.1719922	17.2354801999999	22.38502025	23.2270779999999
CONTROL	ENSMUSG00000023991	14.9381147499999	9.73989999999999	23.122593	11.0076868	15.1929237499999	15.5047686666666
CONTROL	ENSMUSG00000024002	61.2040825	46.2924366666666	75.6914212	52.601177	65.90487575	70.6671313333333
CONTROL	ENSMUSG00000024007	157.4713555	68.5579213333333	164.399334199999	62.3490898	188.504318	60.8683736666666
CONTROL	ENSMUSG00000024014	17.7821395	16.3786533333333	15.6192156	15.3587682	23.7807089999999	25.3125143333333
CONTROL	ENSMUSG00000024018	20.88412625	9.045501	22.9063544	14.6696184	24.19567225	11.2958283333333
CONTROL	ENSMUSG00000024019	6.2865625	5.16028633333333	7.3586482	5.392582	7.225905	6.32403333333333
CONTROL	ENSMUSG00000024026	15.789685	22.4562373333333	13.835688	20.4987506	17.6232714999999	12.3962756666666
CONTROL	ENSMUSG00000024045	14.355546	10.4855553333333	16.4170788	12.926049	15.10166875	13.0417323333333
CONTROL	ENSMUSG00000024050	11.913224	7.65876833333333	17.377741	8.8740974	11.3843335	6.69232299999999
CONTROL	ENSMUSG00000024054	6.8762445	4.18289833333333	8.06479699999999	4.43516939999999	6.42183299999999	6.572928
CONTROL	ENSMUSG00000024073	11.40205575	5.87212666666666	12.2231746	9.2155868	14.1222229999999	5.102893
CONTROL	ENSMUSG00000024081	207.52882375	182.086325	221.0425416	144.828181799999	240.50149775	64.8967926666666
CONTROL	ENSMUSG00000024082	10.30827175	8.96648666666666	9.56122699999999	6.5766072	12.7863112499999	3.58455466666666
CONTROL	ENSMUSG00000024095	7.07195	6.27295033333333	7.051361	5.49934819999999	8.09491125	6.68996766666666
CONTROL	ENSMUSG00000024101	11.9855954999999	7.88989733333333	15.187682	7.8916746	10.8230565	8.68371166666666
CONTROL	ENSMUSG00000024120	61.4464174999999	62.3840109999999	72.2696868	53.5740507999999	80.5604245	58.4411883333333
CONTROL	ENSMUSG00000024132	26.4614925	28.334644	29.952827	22.5648734	53.03065125	21.687684
CONTROL	ENSMUSG00000024142	7.59463025	5.07036799999999	8.068572	5.5758722	7.47913475	8.39961266666666
CONTROL	ENSMUSG00000024145	13.293941	10.24507	13.5207459999999	9.5263874	18.8178452499999	8.06385966666666
CONTROL	ENSMUSG00000024146	14.8892785	11.6593766666666	14.6719974	9.2363414	15.25193175	11.3232223333333
CONTROL	ENSMUSG00000024150	5.7268945	4.33363666666666	6.3455982	3.7119954	7.2516205	15.4602619999999
CONTROL	ENSMUSG00000024151	30.215393	24.043174	34.9970386	25.145167	30.889042	18.8076203333333
CONTROL	ENSMUSG00000024158	6.81204324999999	8.32211	6.801666	9.1269628	6.03597525	4.07999133333333
CONTROL	ENSMUSG00000024160	5.6849215	7.71442833333333	8.0304822	8.35020059999999	6.96901975	7.966691
CONTROL	ENSMUSG00000024165	15.7732707499999	10.284919	17.2286444	12.1207868	16.6060774999999	9.79585133333333
CONTROL	ENSMUSG00000024170	9.40351825	6.48535833333333	11.2316992	7.2576246	8.28280275	9.99110666666666
CONTROL	ENSMUSG00000024191	1.49321375	5.768075	1.7615656	6.9942144	0.92974675	4.68117366666666
CONTROL	ENSMUSG00000024197	18.787836	13.459777	21.2774706	13.836393	26.87742875	17.1211859999999
CONTROL	ENSMUSG00000024206	12.77451275	2.470898	16.6120476	4.1407808	8.133905	6.76066666666666
CONTROL	ENSMUSG00000024212	3.87982425	3.79806633333333	6.281298	4.22513739999999	5.49117424999999	7.18602566666666
CONTROL	ENSMUSG00000024213	41.43481175	31.704001	44.3206466	31.12323	55.41604	25.887976
CONTROL	ENSMUSG00000024217	217.42728375	132.106885333333	255.1648024	140.844874599999	256.72202475	200.565064666666
CONTROL	ENSMUSG00000024240	5.970811	6.48883499999999	5.9226142	5.5655662	6.079379	3.88843199999999
CONTROL	ENSMUSG00000024248	195.29213375	129.514598	225.7715546	157.0907794	213.587522	155.401729666666
CONTROL	ENSMUSG00000024271	27.0942075	16.365708	31.2220653999999	17.1745874	27.8181355	18.1002123333333
CONTROL	ENSMUSG00000024283	13.37644875	8.79576033333333	17.838729	9.73236539999999	13.848023	12.7931559999999
CONTROL	ENSMUSG00000024287	15.268203	25.0835886666666	21.2253097999999	22.5746958	19.386113	16.7720413333333
CONTROL	ENSMUSG00000024290	33.2462625	17.3095966666666	37.8190254	19.0515884	33.16308975	28.1085953333333
CONTROL	ENSMUSG00000024301	14.72967475	10.9773079999999	17.29137	9.5056744	12.327579	14.5191483333333
CONTROL	ENSMUSG00000024312	72.9025815	34.1387116666666	72.1978221999999	31.075439	62.76338025	27.2043733333333
CONTROL	ENSMUSG00000024346	361.4324665	175.178842	409.6934992	247.933822799999	408.10082375	367.687687666666
CONTROL	ENSMUSG00000024360	33.165214	23.8824323333333	32.3354852	21.9951896	32.3640229999999	28.8466439999999
CONTROL	ENSMUSG00000024369	35.332748	29.946234	38.812416	38.4469944	31.2466675	52.8948986666666
CONTROL	ENSMUSG00000024384	60.1362664999999	20.809446	73.7297362	23.0209022	59.7026707499999	54.2100333333333
CONTROL	ENSMUSG00000024387	76.05370175	55.9355043333333	70.3298886	52.155428	84.720436	39.883943
CONTROL	ENSMUSG00000024406	933.6750345	612.040226	1106.0273604	742.5510148	622.93334475	767.080281666666
CONTROL	ENSMUSG00000024410	3.41955725	5.97073833333333	3.2482808	5.32188599999999	4.82509825	0.453715666666666
CONTROL	ENSMUSG00000024425	11.86504475	8.26229966666666	20.0271308	13.555015	9.38303324999999	8.15237266666666
CONTROL	ENSMUSG00000024436	275.7037365	203.954299666666	272.3852336	206.8699806	270.503401249999	228.836968666666
CONTROL	ENSMUSG00000024442	8.5016255	8.95254533333333	12.530656	10.0319928	8.6928665	12.1487306666666
CONTROL	ENSMUSG00000024457	6.39228075	5.54222499999999	7.5591464	5.9745074	8.80493275	8.33467433333333
CONTROL	ENSMUSG00000024462	5.596943	4.382897	6.4578084	4.8900814	3.81890975	5.85338066666666
CONTROL	ENSMUSG00000024474	106.842005	53.8268693333333	123.1491966	67.5854006	95.4373342499999	147.690369333333
CONTROL	ENSMUSG00000024483	71.4940245	42.7501253333333	87.0067246	41.8622606	81.7418675	43.1011969999999
CONTROL	ENSMUSG00000024487	8.05382525	7.30603299999999	10.7751068	8.160012	10.4100722499999	8.73265066666666
CONTROL	ENSMUSG00000024491	20.01474475	13.9442816666666	21.0497456	13.0935688	19.87513125	15.1691066666666
CONTROL	ENSMUSG00000024493	309.96703	130.944322333333	313.906410599999	145.1133146	214.30472125	326.097276333333
CONTROL	ENSMUSG00000024498	237.133339499999	217.281958333333	278.8576356	189.2732934	272.71754775	154.247328666666
CONTROL	ENSMUSG00000024515	5.69531575	5.86890033333333	7.1927688	5.280723	5.97035975	4.31690633333333
CONTROL	ENSMUSG00000024538	23.6314165	16.7698876666666	41.9525812	21.7723626	30.12350775	16.7496416666666
CONTROL	ENSMUSG00000024539	15.885268	12.2754003333333	18.4705664	10.040725	21.722562	11.999885
CONTROL	ENSMUSG00000024542	9.25892725	6.15100166666666	6.6339416	4.615842	6.0203195	4.37161033333333
CONTROL	ENSMUSG00000024570	8.49887725	15.6149696666666	10.1700568	16.0714626	9.94014275	20.0291663333333
CONTROL	ENSMUSG00000024579	14.9804775	6.72219833333333	29.8693189999999	7.5533512	30.891033	8.63579866666666
CONTROL	ENSMUSG00000024583	24.2004525	19.07754	31.4556473999999	21.9579392	28.34529725	25.614928
CONTROL	ENSMUSG00000024587	354.125365	189.971223333333	373.7746194	179.9675144	269.943241	216.468637
CONTROL	ENSMUSG00000024590	239.77383525	145.404423333333	287.289064	159.9611474	215.86247525	106.030843333333
CONTROL	ENSMUSG00000024594	27.07971925	15.686787	24.6830654	13.3510012	35.33326125	13.6181593333333
CONTROL	ENSMUSG00000024601	15.5927134999999	6.53102766666666	17.2131646	7.3342708	20.234663	7.33125166666666
CONTROL	ENSMUSG00000024604	18.4039937499999	14.8886136666666	29.7039748	25.7611812	25.06323125	18.7407386666666
CONTROL	ENSMUSG00000024614	5.8595415	3.702943	7.1388244	3.3729414	9.62231699999999	5.42522633333333
CONTROL	ENSMUSG00000024619	1.27055875	15.5953826666666	0.6690178	4.9670086	5.96028149999999	13.164404
CONTROL	ENSMUSG00000024640	47.23387475	28.0030926666666	37.996772	26.9975088	37.11760025	28.7081966666666
CONTROL	ENSMUSG00000024644	12.254908	6.44164199999999	13.4941248	7.7445844	13.9749362499999	7.60506133333333
CONTROL	ENSMUSG00000024646	110.250095	60.0308306666666	129.9543956	66.8661908	128.120215	42.465545
CONTROL	ENSMUSG00000024660	60.0122995	50.5449526666666	70.3337132	56.6767038	50.7810245	54.7613133333333
CONTROL	ENSMUSG00000024683	36.5720205	31.5329849999999	33.2028986	32.6909202	24.88304325	35.229645
CONTROL	ENSMUSG00000024695	18.698306	15.780531	18.214362	16.759213	17.60550625	21.8337523333333
CONTROL	ENSMUSG00000024712	6.5531445	4.79566566666666	9.6670322	5.2992566	6.8101505	5.48627966666666
CONTROL	ENSMUSG00000024732	29.314237	19.079378	30.9463368	23.1491494	29.42694825	16.547747
CONTROL	ENSMUSG00000024740	71.306924	52.6902096666666	92.9385164	57.2286797999999	85.12992675	49.122173
CONTROL	ENSMUSG00000024767	18.522541	24.1875699999999	19.8859374	26.1135251999999	15.69074375	41.8953736666666
CONTROL	ENSMUSG00000024772	23.42767975	22.4386146666666	24.39436	24.8178756	24.7457949999999	36.084641
CONTROL	ENSMUSG00000024780	29.86881025	18.6382673333333	41.6003	23.2972226	28.43368825	18.19945
CONTROL	ENSMUSG00000024785	135.57975175	75.601777	159.0013476	84.0480815999999	175.2714605	110.82382
CONTROL	ENSMUSG00000024791	14.92364025	14.4846823333333	13.8220441999999	14.9317318	11.543318	13.4948923333333
CONTROL	ENSMUSG00000024792	7.27667125	7.29871399999999	12.6028905999999	6.959788	7.50869224999999	4.88501533333333
CONTROL	ENSMUSG00000024797	5.12657375	5.92159766666666	8.6004378	5.7080408	6.973923	2.174404
CONTROL	ENSMUSG00000024811	13.6929179999999	11.9707996666666	17.0550173999999	12.2424128	16.77615025	16.395473
CONTROL	ENSMUSG00000024816	9.087752	6.10881866666666	11.256974	6.7485054	13.2640655	7.03816266666666
CONTROL	ENSMUSG00000024829	145.90657075	108.033666666666	152.906871	92.4524994	165.46993725	77.0271073333333
CONTROL	ENSMUSG00000024856	73.422852	45.4100433333333	84.1977862	58.6031924	82.5776	57.8832163333333
CONTROL	ENSMUSG00000024870	35.34564225	20.5793143333333	36.920331	20.8625768	38.9146275	22.3712573333333
CONTROL	ENSMUSG00000024875	8.7388075	15.7153149999999	11.8265714	16.8600988	6.42909275	15.7186973333333
CONTROL	ENSMUSG00000024891	17.08075475	10.0356096666666	17.9822882	11.8115842	12.5650749999999	13.7946083333333
CONTROL	ENSMUSG00000024902	23.83918375	24.3803273333333	25.9213425999999	24.9702409999999	25.5853345	20.1557909999999
CONTROL	ENSMUSG00000024906	1.46512525	8.140883	1.3942054	7.27254659999999	2.00110474999999	4.902659
CONTROL	ENSMUSG00000024908	13.3277475	11.564867	14.5161078	13.1582091999999	19.83675775	13.894538
CONTROL	ENSMUSG00000024914	174.41440275	153.690323666666	210.5749864	146.16828	188.986523	143.998826333333
CONTROL	ENSMUSG00000024925	28.884957	52.1440883333333	54.3127038	71.0720172	35.4329095	67.8337196666666
CONTROL	ENSMUSG00000024927	15.32491225	8.37944133333333	18.9900206	9.6861278	14.4921239999999	11.7583849999999
CONTROL	ENSMUSG00000024941	6.7660545	7.514485	8.9448198	8.842198	7.239856	7.63752933333333
CONTROL	ENSMUSG00000024944	7.47999699999999	14.37297	10.7825379999999	14.9342021999999	7.7993395	17.8114223333333
CONTROL	ENSMUSG00000024947	10.22699325	11.7676833333333	13.1274094	12.553393	13.5725215	16.9238296666666
CONTROL	ENSMUSG00000024953	35.07153775	33.4715963333333	52.6894779999999	36.4418752	47.5850387499999	39.481408
CONTROL	ENSMUSG00000024958	4.0690355	4.097337	6.3237928	6.916584	4.39507625	7.91454766666666
CONTROL	ENSMUSG00000024968	70.4918175	43.1738976666666	88.042888	49.1395776	86.03267475	32.7790583333333
CONTROL	ENSMUSG00000024974	51.02865025	42.0704603333333	60.1596042	39.581763	61.96275475	48.887921
CONTROL	ENSMUSG00000024991	125.05038425	107.915294	137.9968544	98.2457494	135.976207	103.612183
CONTROL	ENSMUSG00000025024	35.28368	33.235301	40.2138292	31.3135363999999	42.024559	42.4035979999999
CONTROL	ENSMUSG00000025027	4.0662335	8.97126266666666	4.5305194	8.5326506	4.516805	10.4481546666666
CONTROL	ENSMUSG00000025035	31.24443675	28.7132963333333	57.1295444	41.4835936	46.82827975	56.4161353333333
CONTROL	ENSMUSG00000025036	14.21482575	19.2740183333333	30.9749234	32.337504	23.1877665	31.7502333333333
CONTROL	ENSMUSG00000025047	11.01735025	8.38071866666666	10.114566	7.9391178	13.254509	11.957811
CONTROL	ENSMUSG00000025066	306.076108	185.549168	326.1014252	173.3952336	302.70789725	219.691470999999
CONTROL	ENSMUSG00000025102	7.665983	6.76558633333333	7.8805126	6.9344252	9.702888	4.00776233333333
CONTROL	ENSMUSG00000025130	149.11758325	175.805318666666	114.0612702	198.2697306	150.87767925	137.96967
CONTROL	ENSMUSG00000025132	78.60758075	86.6671576666666	96.7568074	94.641362	89.7118524999999	99.7955856666666
CONTROL	ENSMUSG00000025135	62.11315525	38.9176103333333	80.62875	48.4290776	64.3366235	54.312659
CONTROL	ENSMUSG00000025138	9.45186599999999	8.58475233333333	13.133802	8.1093158	10.93349525	23.571975
CONTROL	ENSMUSG00000025144	55.74839025	39.2745649999999	69.1125027999999	45.2360692	47.1118585	42.2205446666666
CONTROL	ENSMUSG00000025145	4.97772875	4.406365	7.4221814	6.5684	4.33004525	6.85366399999999
CONTROL	ENSMUSG00000025155	22.7050825	38.9404163333333	24.4968529999999	37.3492432	21.29795675	32.6194046666666
CONTROL	ENSMUSG00000025156	23.7582515	27.0055496666666	31.3664127999999	37.2404994	21.62919125	46.0255029999999
CONTROL	ENSMUSG00000025158	5.54389774999999	5.00452033333333	7.1475946	7.9498338	2.75963274999999	8.46857833333333
CONTROL	ENSMUSG00000025162	7.36247575	13.9302753333333	8.1448518	10.5732258	8.825793	6.27976833333333
CONTROL	ENSMUSG00000025169	11.5317475	7.22372533333333	13.3544728	7.0304948	9.24052775	8.08679133333333
CONTROL	ENSMUSG00000025171	0.901036	2.86817699999999	3.1193838	4.5199732	1.632032	5.98340466666666
CONTROL	ENSMUSG00000025173	69.039717	46.7402309999999	88.6614246	55.4355484	63.6772979999999	106.046345333333
CONTROL	ENSMUSG00000025184	5.3823025	1.63709866666666	5.4403214	2.44503939999999	4.04778475	5.09022233333333
CONTROL	ENSMUSG00000025188	6.44253725	3.91481866666666	7.5291534	3.89997159999999	10.10808725	7.88157733333333
CONTROL	ENSMUSG00000025203	36.59417575	23.436383	32.6800028	22.504186	40.8448355	15.0794273333333
CONTROL	ENSMUSG00000025208	26.18143475	29.6927946666666	28.0721108	30.1560674	26.15969375	28.2362496666666
CONTROL	ENSMUSG00000025209	4.18281075	5.749098	4.3030318	6.53627299999999	3.416871	4.47131333333333
CONTROL	ENSMUSG00000025220	28.3045175	15.0227756666666	27.6335112	16.0933502	23.5272774999999	34.1293946666666
CONTROL	ENSMUSG00000025226	4.10162324999999	5.421977	3.84635919999999	3.33321399999999	3.201559	3.32131399999999
CONTROL	ENSMUSG00000025246	9.613491	5.228141	11.143822	6.5412182	10.1042735	4.71751066666666
CONTROL	ENSMUSG00000025260	81.75896475	51.8140713333333	112.0697404	56.2504919999999	83.42451925	61.5349876666666
CONTROL	ENSMUSG00000025261	48.2538035	22.4406066666666	64.6568072	23.6458659999999	46.0879485	35.7551653333333
CONTROL	ENSMUSG00000025266	12.365865	4.222558	15.0188123999999	5.7904468	16.02732675	6.133917
CONTROL	ENSMUSG00000025280	2.79590524999999	3.53518833333333	3.65446639999999	3.37262099999999	3.794368	5.13000766666666
CONTROL	ENSMUSG00000025287	15.30015525	12.265448	12.7008516	10.1790782	13.7115175	15.18777
CONTROL	ENSMUSG00000025332	9.5860775	5.67872966666666	11.0527218	5.6796442	10.16237325	5.68556866666666
CONTROL	ENSMUSG00000025350	15.7166289999999	27.3304826666666	15.1413279999999	30.2042978	19.4417505	14.582707
CONTROL	ENSMUSG00000025364	556.3521365	427.291844	618.6597304	702.0218478	423.763489	1238.807687
CONTROL	ENSMUSG00000025371	18.058785	10.7026186666666	18.7610922	12.0976229999999	16.8315825	11.3213656666666
CONTROL	ENSMUSG00000025372	20.00158225	9.41866266666666	13.4581062	10.5829814	16.07658975	14.4049196666666
CONTROL	ENSMUSG00000025377	4.02304525	5.44465033333333	4.7603538	6.33231699999999	2.823003	8.09441433333333
CONTROL	ENSMUSG00000025381	33.88254725	30.4863906666666	32.0669756	31.4966076	29.1777825	19.8551603333333
CONTROL	ENSMUSG00000025409	14.0565855	19.489869	13.9416764	16.7404723999999	17.50137425	18.495449
CONTROL	ENSMUSG00000025413	34.79285975	23.852103	32.4487541999999	20.4474312	32.98531125	26.240049
CONTROL	ENSMUSG00000025423	15.3937815	8.02439233333333	18.5460399999999	8.8620924	18.16374675	11.3812983333333
CONTROL	ENSMUSG00000025451	7.20818599999999	5.027178	10.2016602	5.295461	8.302902	4.736139
CONTROL	ENSMUSG00000025464	16.6142	9.26098466666666	19.6131114	9.4958976	14.3276115	12.0203966666666
CONTROL	ENSMUSG00000025465	42.0947734999999	20.7591666666666	48.1008111999999	27.345175	38.780899	51.202479
CONTROL	ENSMUSG00000025466	5.75499075	4.597549	9.8805102	7.079698	8.09592275	5.077011
CONTROL	ENSMUSG00000025470	21.58415325	17.9564426666666	19.9719696	15.3176252	24.2728022499999	15.4305549999999
CONTROL	ENSMUSG00000025474	3.78964675	4.21191	5.7866224	5.7707424	3.6136735	5.91165699999999
CONTROL	ENSMUSG00000025480	14.55560375	20.333848	13.6400042	14.3588064	14.3102029999999	22.7218083333333
CONTROL	ENSMUSG00000025485	8.33378875	5.21024366666666	7.65309139999999	5.272329	6.42058325	5.09923833333333
CONTROL	ENSMUSG00000025491	337.0818865	151.622011333333	605.0275316	261.3731208	103.42891475	175.772310666666
CONTROL	ENSMUSG00000025492	1078.87415575	572.869182	1046.2392568	771.9275914	362.050771	490.504046666666
CONTROL	ENSMUSG00000025494	1.7278885	3.51674766666666	1.74082	5.949724	0.91191	5.69806799999999
CONTROL	ENSMUSG00000025495	4.50487949999999	4.126172	5.0319454	4.63915999999999	5.308371	5.94088566666666
CONTROL	ENSMUSG00000025503	270.42290975	156.324806666666	256.792368199999	169.0932888	315.249666	215.203731333333
CONTROL	ENSMUSG00000025508	3209.89766525	4732.406751	4034.745141	5783.5731664	3508.76566425	5971.50221733333
CONTROL	ENSMUSG00000025510	32.152999	30.578036	33.9171898	33.57414	34.86664075	45.9797723333333
CONTROL	ENSMUSG00000025538	8.14802225	5.76966166666666	7.76565459999999	4.8259042	9.54665375	4.74806766666666
CONTROL	ENSMUSG00000025572	7.51515625	3.53458766666666	10.325945	4.0747196	6.17382125	6.29509033333333
CONTROL	ENSMUSG00000025574	123.93300425	53.241418	150.7441034	54.1239556	125.63459225	35.4629216666666
CONTROL	ENSMUSG00000025575	9.29698275	6.76916399999999	9.2118302	8.1269778	8.10609925	9.16549566666666
CONTROL	ENSMUSG00000025580	426.48678225	393.597446	415.9233378	408.6894184	455.270792	453.390271666666
CONTROL	ENSMUSG00000025651	22.734688	58.4732473333333	30.5170684	42.7133774	25.5221889999999	60.564954
CONTROL	ENSMUSG00000025722	14.29594775	13.0896873333333	13.3990826	11.0277392	11.741534	13.3447226666666
CONTROL	ENSMUSG00000025723	17.0034947499999	18.2271716666666	14.104688	14.1469606	35.090254	25.7122063333333
CONTROL	ENSMUSG00000025731	19.97496575	17.1359306666666	28.8757077999999	18.3414038	27.5969275	19.495499
CONTROL	ENSMUSG00000025733	12.61484275	12.0344229999999	13.2786726	13.616282	12.86648225	14.3051979999999
CONTROL	ENSMUSG00000025747	12.89009975	9.619383	14.688354	8.5296554	16.23854525	7.52474033333333
CONTROL	ENSMUSG00000025762	7.1805995	32.4092323333333	7.72045559999999	13.5629594	10.8208652499999	7.75297333333333
CONTROL	ENSMUSG00000025781	187.112326	107.822655333333	221.2900052	101.372779399999	214.2231985	54.6055553333333
CONTROL	ENSMUSG00000025782	8.512533	7.97511266666666	9.34467319999999	6.2793958	7.29994875	9.501443
CONTROL	ENSMUSG00000025793	10.17692675	9.197328	12.1366288	9.49478199999999	8.28604625	12.7498283333333
CONTROL	ENSMUSG00000025795	7.569624	6.304223	7.57812139999999	6.1428816	8.696452	6.41714166666666
CONTROL	ENSMUSG00000025809	40.1817999999999	12.1092693333333	54.4925826	13.3046929999999	31.9361912499999	20.4891193333333
CONTROL	ENSMUSG00000025823	19.85333175	172.447497333333	24.5434134	181.5680836	18.25938625	124.827185666666
CONTROL	ENSMUSG00000025862	16.810788	5.91658033333333	14.6952192	8.1458718	12.4686907499999	3.491344
CONTROL	ENSMUSG00000025869	59.20449225	36.237527	68.7105902	37.4872854	58.749141	39.1133746666666
CONTROL	ENSMUSG00000025872	44.70478675	35.8056393333333	54.4944939999999	40.2064654	49.0892955	41.0380273333333
CONTROL	ENSMUSG00000025873	8.62427525	4.99280366666666	9.1728634	5.0487752	6.90312825	9.172437
CONTROL	ENSMUSG00000025898	26.228782	17.4672656666666	28.964581	17.7169984	24.806657	16.6366793333333
CONTROL	ENSMUSG00000025917	66.714764	38.4885313333333	74.4482976	35.7010656	69.0640622499999	45.1315833333333
CONTROL	ENSMUSG00000025933	6.98221775	3.18410066666666	8.4966392	2.8848182	5.46378925	5.393548
CONTROL	ENSMUSG00000025935	63.80956925	16.6619096666666	57.839668	25.378713	48.8871785	64.4225933333333
CONTROL	ENSMUSG00000025958	4.37300349999999	2.49826233333333	5.69365	3.48325679999999	3.814679	9.12306766666666
CONTROL	ENSMUSG00000025968	36.5567205	28.1795993333333	35.8979624	20.4308378	36.11914025	18.5829973333333
CONTROL	ENSMUSG00000025982	18.1132805	14.593914	19.855732	13.9276172	23.6301997499999	12.5773003333333
CONTROL	ENSMUSG00000026019	43.76610525	31.6104736666666	44.589747	30.663929	42.40983475	28.9915786666666
CONTROL	ENSMUSG00000026021	42.22123825	39.331826	50.4839037999999	41.716009	45.21418375	51.2548319999999
CONTROL	ENSMUSG00000026034	26.65466275	18.9733726666666	35.8670825999999	19.5305559999999	29.88439725	18.0492606666666
CONTROL	ENSMUSG00000026035	9.9282995	8.08971833333333	15.236454	8.66410799999999	13.47697175	6.40839899999999
CONTROL	ENSMUSG00000026036	5.508288	7.24155	5.17766559999999	6.5477058	5.278781	3.64000166666666
CONTROL	ENSMUSG00000026037	28.444195	17.2789593333333	30.454566	17.4526932	25.52482625	16.0239283333333
CONTROL	ENSMUSG00000026083	69.36540925	47.728817	87.2621592	50.2181403999999	73.695386	62.327146
CONTROL	ENSMUSG00000026087	37.445774	42.49803	38.8112991999999	44.7323404	31.39406075	70.0404616666666
CONTROL	ENSMUSG00000026103	7.408205	3.22959766666666	11.6686311999999	3.402261	6.248898	5.20386033333333
CONTROL	ENSMUSG00000026134	7.93488625	5.967261	8.87434	4.904598	13.41552725	5.11296933333333
CONTROL	ENSMUSG00000026150	28.0847335	16.4084846666666	31.3410761999999	16.745731	28.823903	10.1760176666666
CONTROL	ENSMUSG00000026155	12.8766862499999	16.0328653333333	14.8752478	14.8186368	18.1058	12.502786
CONTROL	ENSMUSG00000026159	19.60284325	6.44785633333333	19.9421056	6.631404	11.7966835	5.98007333333333
CONTROL	ENSMUSG00000026162	4.9982115	4.163911	6.4922394	5.0541146	6.746042	8.237036
CONTROL	ENSMUSG00000026172	4.20309525	4.95105933333333	5.0179956	4.71824179999999	3.89162375	6.80285733333333
CONTROL	ENSMUSG00000026176	8.981279	6.12195933333333	15.5146946	7.7887274	8.9706725	9.41919633333333
CONTROL	ENSMUSG00000026179	20.83129125	45.9436163333333	24.0923296	47.9985564	21.6973055	59.3504143333333
CONTROL	ENSMUSG00000026189	17.677399	14.9428819999999	24.2746599999999	20.9819508	21.67179275	22.498396
CONTROL	ENSMUSG00000026197	11.1271905	9.54840633333333	7.8785438	9.4474862	11.62153425	11.3755983333333
CONTROL	ENSMUSG00000026200	5.0995725	8.52175366666666	10.9248732	6.261348	0.26459175	0.408979999999999
CONTROL	ENSMUSG00000026201	13.36745975	11.6970523333333	16.1960098	13.2670716	15.43744075	9.21167566666666
CONTROL	ENSMUSG00000026202	84.49417	92.2035373333333	113.650342	111.222146799999	57.7482835	79.428665
CONTROL	ENSMUSG00000026223	5.30342175	7.58682866666666	4.1006594	7.1740188	9.99994225	3.95255433333333
CONTROL	ENSMUSG00000026234	869.662915749999	416.651281	948.8164444	416.2653216	724.4723125	607.910657666666
CONTROL	ENSMUSG00000026238	1802.7389705	1908.798461	2306.9810336	1804.4113542	1735.4781145	1710.45712266666
CONTROL	ENSMUSG00000026240	11.0674415	7.680139	20.2727036	10.9356726	11.6837307499999	4.21794966666666
CONTROL	ENSMUSG00000026249	5.55794524999999	6.50697333333333	4.8544056	5.407565	7.7799865	7.02879633333333
CONTROL	ENSMUSG00000026254	138.698282749999	67.8933133333333	160.3044176	89.9110523999999	100.83978775	120.983295666666
CONTROL	ENSMUSG00000026260	58.98811775	63.790062	59.8551353999999	70.1190787999999	58.0694527499999	75.6265703333333
CONTROL	ENSMUSG00000026275	6.87310974999999	4.51771333333333	7.059783	4.3918104	7.789571	5.907446
CONTROL	ENSMUSG00000026278	16.1205465	15.6545569999999	14.3030294	15.8851878	15.60974325	16.7772326666666
CONTROL	ENSMUSG00000026283	26.62147125	21.9135956666666	19.3936488	22.4722294	20.2189015	26.567872
CONTROL	ENSMUSG00000026309	43.10217	33.6122013333333	52.0763065999999	40.6078568	52.00436525	63.046895
CONTROL	ENSMUSG00000026353	64.75322975	42.475811	78.4556786	37.999655	68.03082925	46.554894
CONTROL	ENSMUSG00000026356	27.4814775	14.291962	30.6363305999999	14.8639684	23.6630435	20.6982436666666
CONTROL	ENSMUSG00000026361	12.17036225	4.13908933333333	12.504808	4.7049346	11.0505845	14.837119
CONTROL	ENSMUSG00000026374	24.336711	24.2056003333333	24.7340502	24.1634	22.58862575	26.0291273333333
CONTROL	ENSMUSG00000026377	62.83542875	49.6817076666666	70.7412602	54.5480996	58.41147625	60.3449709999999
CONTROL	ENSMUSG00000026456	70.210955	57.855434	108.1097394	77.025008	53.20126375	72.536206
CONTROL	ENSMUSG00000026457	6.86603575	6.545642	8.2120806	6.5698168	9.3996695	5.07863766666666
CONTROL	ENSMUSG00000026484	10.1451245	9.99831533333333	11.1276418	8.5801766	13.51699625	8.40819733333333
CONTROL	ENSMUSG00000026520	287.73474675	75.7187456666666	296.2495848	112.8922426	170.4754865	111.657006666666
CONTROL	ENSMUSG00000026553	14.553384	11.9234406666666	19.8966882	11.0040141999999	26.18416225	8.52993733333333
CONTROL	ENSMUSG00000026554	7.28693024999999	4.751314	10.6254406	5.8602188	7.1749125	6.56729433333333
CONTROL	ENSMUSG00000026558	37.331011	23.307532	33.7083032	24.936745	33.4481885	36.2016676666666
CONTROL	ENSMUSG00000026566	18.049675	8.833019	22.0459678	9.5268756	19.840179	9.30472966666666
CONTROL	ENSMUSG00000026568	23.27030075	14.5967986666666	34.2163606	18.2700124	30.7194687499999	8.40795766666666
CONTROL	ENSMUSG00000026576	44.5735392499999	21.0557566666666	51.0832474	22.1749814	32.45591475	19.7698166666666
CONTROL	ENSMUSG00000026608	5.0118295	5.696609	4.9920564	5.57998259999999	4.5075815	8.32602466666666
CONTROL	ENSMUSG00000026615	76.6987205	40.0744533333333	80.3105109999999	39.8310042	78.40035725	62.6854716666666
CONTROL	ENSMUSG00000026617	3.3098505	5.18761333333333	4.87978399999999	3.69373759999999	4.35270675	3.96941133333333
CONTROL	ENSMUSG00000026618	15.6463595	15.1731616666666	20.4541048	15.7318944	14.2999374999999	12.750482
CONTROL	ENSMUSG00000026626	11.3748375	7.72385033333333	12.0908674	7.620227	12.4560555	7.25635566666666
CONTROL	ENSMUSG00000026727	19.9297465	8.97091066666666	24.5849508	8.8335266	18.1495335	8.51896233333333
CONTROL	ENSMUSG00000026755	85.30193975	63.324738	100.520743	69.4919731999999	92.623064	64.3055266666666
CONTROL	ENSMUSG00000026761	4.42750875	3.62925166666666	5.1694492	3.2345058	4.11840849999999	6.02432233333333
CONTROL	ENSMUSG00000026764	4.935557	4.262321	5.62950039999999	4.9466722	9.653804	10.176287
CONTROL	ENSMUSG00000026767	6.2731805	5.13610466666666	8.0752046	4.2302548	9.45693875	4.599668
CONTROL	ENSMUSG00000026771	9.70614725	2.04484899999999	3.2413968	0.915274799999999	1.67777824999999	61.5417126666666
CONTROL	ENSMUSG00000026775	33.258585	7.69407166666666	45.1682858	9.6906112	27.4866975	38.2315339999999
CONTROL	ENSMUSG00000026790	38.7235205	22.8038763333333	44.2535792	25.0254278	32.089517	26.3919463333333
CONTROL	ENSMUSG00000026798	6.85018174999999	4.34360633333333	8.7364088	4.7200782	7.14137899999999	6.202034
CONTROL	ENSMUSG00000026810	56.7002265	66.6482903333333	60.148728	85.8340152	47.1321415	75.9869143333333
CONTROL	ENSMUSG00000026817	6.25747625	8.57007933333333	7.5756706	11.1946738	3.511593	7.77454033333333
CONTROL	ENSMUSG00000026843	56.69284775	66.0874826666666	72.2027306	50.7029092	78.49360825	42.8314546666666
CONTROL	ENSMUSG00000026857	27.1380305	21.5403866666666	31.5419525999999	38.153603	19.6383025	33.208365
CONTROL	ENSMUSG00000026887	6.03001649999999	5.37095566666666	6.8120752	4.9109672	6.77656175	4.66678266666666
CONTROL	ENSMUSG00000026895	42.3084494999999	49.5189363333333	61.8764812	59.7759908	57.56783625	31.9525453333333
CONTROL	ENSMUSG00000026918	8.55035975	19.0305123333333	11.4436635999999	17.7694641999999	8.085106	13.1932686666666
CONTROL	ENSMUSG00000026955	4.2785255	4.87156933333333	6.46083139999999	4.829705	3.9528135	5.45491466666666
CONTROL	ENSMUSG00000026958	7.47933074999999	4.82775733333333	7.465095	5.5993204	4.81056049999999	9.950166
CONTROL	ENSMUSG00000026965	8.983397	7.513037	12.4627666	9.41035559999999	8.86515874999999	10.5539793333333
CONTROL	ENSMUSG00000026966	31.761885	29.3456703333333	39.2143592	38.111595	24.4999895	43.1781006666666
CONTROL	ENSMUSG00000026974	10.088947	6.684269	10.5641176	7.5161276	8.79024	8.71597933333333
CONTROL	ENSMUSG00000026977	27.53399975	25.3900869999999	26.0741788	15.9075876	41.479599	18.777419
CONTROL	ENSMUSG00000026991	9.59620724999999	13.9692749999999	10.6316233999999	15.0067588	9.3935055	14.9037316666666
CONTROL	ENSMUSG00000027002	8.34986225	6.24739966666666	8.7596128	6.5601464	7.51600225	8.016402
CONTROL	ENSMUSG00000027011	20.52067575	16.9480533333333	24.034124	19.0670998	22.42401625	21.9885416666666
CONTROL	ENSMUSG00000027014	7.55122725	5.10708733333333	10.6082264	6.43505979999999	7.89433475	7.62070833333333
CONTROL	ENSMUSG00000027067	465.68106125	284.752388333333	599.1327824	372.6635488	415.1441575	506.619820333333
CONTROL	ENSMUSG00000027080	82.11159775	49.894477	99.0914234	53.2844066	79.40270925	66.3419113333333
CONTROL	ENSMUSG00000027082	15.292722	8.265654	15.0610863999999	11.2949538	10.869084	9.36358933333333
CONTROL	ENSMUSG00000027111	19.0735535	16.4831319999999	28.4044091999999	20.815402	22.1039115	25.5454353333333
CONTROL	ENSMUSG00000027162	7.62611125	4.41682866666666	7.42247339999999	4.684708	7.902077	6.97916733333333
CONTROL	ENSMUSG00000027163	10.291238	11.9091886666666	14.4063566	10.9434496	14.446444	16.093486
CONTROL	ENSMUSG00000027176	11.07475675	8.02069366666666	11.0916084	6.8773192	12.12074425	15.8658966666666
CONTROL	ENSMUSG00000027187	34.89194275	17.3190016666666	34.8507473999999	15.0608779999999	35.54237325	13.6468703333333
CONTROL	ENSMUSG00000027206	6.81634775	6.26986466666666	7.8588452	6.06353739999999	7.195543	6.14234533333333
CONTROL	ENSMUSG00000027245	265.36121675	154.714009333333	363.8356252	165.310515999999	345.68441	193.167012333333
CONTROL	ENSMUSG00000027247	7.35128775	6.80033233333333	7.3408934	6.8105604	7.832855	4.93186733333333
CONTROL	ENSMUSG00000027248	89.1835465	44.1495853333333	93.021294	45.046665	75.6820675	49.1873956666666
CONTROL	ENSMUSG00000027255	10.69338725	6.33620966666666	10.595657	7.1262402	9.57365275	5.971281
CONTROL	ENSMUSG00000027257	16.92522075	11.801539	21.7558802	13.5219714	25.6234365	18.2704643333333
CONTROL	ENSMUSG00000027274	36.3853302499999	29.296364	39.2830528	20.9893528	45.676793	19.6881
CONTROL	ENSMUSG00000027282	87.61514925	76.4396906666666	104.1204702	80.3709474	108.910266	72.6792086666666
CONTROL	ENSMUSG00000027304	13.2547895	15.4704766666666	18.3929987999999	15.662374	13.3722345	9.27231133333333
CONTROL	ENSMUSG00000027313	11.9391755	8.50091466666666	4.3998902	4.1878016	1.60094725	7.51431233333333
CONTROL	ENSMUSG00000027330	16.93486025	10.585789	21.8530692	12.6370024	16.46052125	12.2316733333333
CONTROL	ENSMUSG00000027332	33.63339325	10.094747	35.9992366	20.2919208	30.48614375	24.6039486666666
CONTROL	ENSMUSG00000027341	10.946154	6.37997766666666	10.464054	5.11375979999999	13.17048475	5.812869
CONTROL	ENSMUSG00000027363	10.64075275	7.687738	11.776656	7.2511232	11.77005975	9.95353966666666
CONTROL	ENSMUSG00000027374	185.96045425	176.154291333333	218.5410224	212.4724358	141.75966975	270.470239
CONTROL	ENSMUSG00000027395	7.200553	5.17511066666666	8.0162672	5.1212964	5.89047499999999	5.08781966666666
CONTROL	ENSMUSG00000027397	40.52617175	19.680974	42.2743608	19.6477118	37.71433925	23.2969516666666
CONTROL	ENSMUSG00000027411	5.18529725	5.951345	6.1183084	7.5340372	5.44507625	6.18441166666666
CONTROL	ENSMUSG00000027425	14.12646075	25.4770663333333	13.5194096	23.7323994	15.8120629999999	25.4563423333333
CONTROL	ENSMUSG00000027429	6.80083525	7.19957	6.57243819999999	5.1245516	6.83764025	4.09723133333333
CONTROL	ENSMUSG00000027433	203.1497825	131.804709666666	222.2854776	132.9915618	156.957470749999	205.904919666666
CONTROL	ENSMUSG00000027459	39.4966532499999	25.3126873333333	47.0510723999999	35.3103184	34.944841	48.7979836666666
CONTROL	ENSMUSG00000027466	40.8403579999999	30.7913393333333	50.4978776	39.5761402	36.3501824999999	33.675124
CONTROL	ENSMUSG00000027479	18.2216917499999	16.561647	19.7722548	15.8913348	21.467261	19.5597696666666
CONTROL	ENSMUSG00000027487	15.0133605	12.1762683333333	14.7640146	9.024912	17.63343125	9.715113
CONTROL	ENSMUSG00000027488	31.74742425	16.9896	47.6737568	23.6019671999999	35.173722	27.0706456666666
CONTROL	ENSMUSG00000027490	13.60166875	12.5872966666666	20.4339874	18.275268	13.273499	10.663673
CONTROL	ENSMUSG00000027502	31.401712	31.9069533333333	38.1949254	32.7887366	23.66797225	42.8619973333333
CONTROL	ENSMUSG00000027506	20.982297	16.1779603333333	19.3003046	14.9483528	27.7015675	19.5638076666666
CONTROL	ENSMUSG00000027509	58.2500715	47.395333	65.2617576	44.9186614	62.2501364999999	57.8670646666666
CONTROL	ENSMUSG00000027520	4.7728615	3.435265	6.09019359999999	4.77649459999999	5.88190775	8.08618966666666
CONTROL	ENSMUSG00000027523	26.77444075	28.588849	64.9665481999999	55.2580766	73.107418	41.6742039999999
CONTROL	ENSMUSG00000027540	10.23095425	10.4297406666666	11.8198168	10.203871	13.0562265	12.2209806666666
CONTROL	ENSMUSG00000027550	7.42597424999999	3.40510233333333	7.9539998	3.5714732	7.372072	5.59473533333333
CONTROL	ENSMUSG00000027552	7.0081915	4.233721	9.13519779999999	5.271234	7.18957075	6.560592
CONTROL	ENSMUSG00000027566	253.437746749999	246.349622333333	217.922991	233.1286712	289.429472	205.515752333333
CONTROL	ENSMUSG00000027569	8.69398874999999	7.499046	7.23744559999999	4.3412858	8.92826874999999	5.143601
CONTROL	ENSMUSG00000027598	4.594188	2.997045	5.2190778	2.9884038	4.691986	6.203237
CONTROL	ENSMUSG00000027599	20.5826535	17.2018636666666	22.5942851999999	16.5136928	23.656426	13.9016143333333
CONTROL	ENSMUSG00000027613	151.049659	111.875077666666	148.4260508	191.6433414	133.26121175	312.129017666666
CONTROL	ENSMUSG00000027639	3.4856265	5.33018933333333	4.4621994	4.1902282	3.9497185	3.138451
CONTROL	ENSMUSG00000027649	11.179562	18.1144096666666	12.4349422	18.5426452	12.7855615	24.672122
CONTROL	ENSMUSG00000027651	8.20166	21.5772473333333	10.5487326	23.891876	7.14881475	22.043774
CONTROL	ENSMUSG00000027667	21.24392475	13.609899	26.462492	16.8554114	22.37613675	11.317948
CONTROL	ENSMUSG00000027671	86.9967347499999	43.4626343333333	93.3175604	39.6801934	88.75197625	46.6529643333333
CONTROL	ENSMUSG00000027673	108.09708325	90.5600706666666	116.502161	83.5175384	114.12506675	50.603183
CONTROL	ENSMUSG00000027677	17.33613475	9.516581	16.7120049999999	9.1504994	14.5010419999999	9.88878566666666
CONTROL	ENSMUSG00000027680	97.440468	42.5873266666666	81.5767013999999	43.6457582	83.6207115	49.196895
CONTROL	ENSMUSG00000027746	5.85372775	6.1273	6.35763699999999	6.7129062	5.269089	5.16258533333333
CONTROL	ENSMUSG00000027775	15.2359957499999	12.307907	20.7874586	11.1544479999999	19.3089859999999	8.75412966666666
CONTROL	ENSMUSG00000027782	13.21885625	6.402763	16.328992	8.0378792	11.67575	10.9593523333333
CONTROL	ENSMUSG00000027804	30.88052125	29.8160496666666	26.6185562	28.067013	28.61022775	29.792592
CONTROL	ENSMUSG00000027808	9.3687445	7.94295733333333	11.9232442	8.4118584	9.274106	10.18742
CONTROL	ENSMUSG00000027829	18.381709	15.4419933333333	21.2471303999999	18.0838854	17.1782395	23.5487256666666
CONTROL	ENSMUSG00000027835	17.55137275	8.79496833333333	22.7417668	9.3121166	16.591159	9.59932866666666
CONTROL	ENSMUSG00000027860	21.83836675	13.6017513333333	19.0812594	17.0083918	16.19850875	17.414164
CONTROL	ENSMUSG00000027879	21.44392175	16.8631203333333	19.9233966	12.976622	24.794997	14.5583806666666
CONTROL	ENSMUSG00000027881	66.6187219999999	38.5128486666666	81.5315596	39.0294152	71.32492875	63.2753669999999
CONTROL	ENSMUSG00000027884	24.351136	11.0989853333333	26.3726548	16.8462308	18.71294675	11.9990433333333
CONTROL	ENSMUSG00000027893	13.8227969999999	8.08356266666666	17.1665202	9.674287	15.786423	9.114512
CONTROL	ENSMUSG00000027932	12.95695875	5.75771733333333	20.6331964	8.15475979999999	11.0578434999999	6.904767
CONTROL	ENSMUSG00000027933	7.53019799999999	6.34774366666666	8.17516579999999	6.49238519999999	6.894278	4.18264733333333
CONTROL	ENSMUSG00000027937	53.00902075	26.8873969999999	59.2061014	28.46305	67.7885245	28.2218296666666
CONTROL	ENSMUSG00000027940	237.16983125	147.824973333333	233.280552399999	169.9371736	192.35776975	184.328351666666
CONTROL	ENSMUSG00000027942	9.5421355	6.20592266666666	9.4513914	5.2607398	12.754183	6.90079933333333
CONTROL	ENSMUSG00000027944	94.60886125	149.792869	68.3791214	84.0759724	107.797754	32.9290113333333
CONTROL	ENSMUSG00000027953	16.29558225	12.338616	15.4498996	13.0244913999999	12.0515295	17.3271033333333
CONTROL	ENSMUSG00000027968	130.35278225	93.1512026666666	157.8912252	113.048644399999	141.3444395	110.825705666666
CONTROL	ENSMUSG00000027981	17.73900375	9.449625	19.5693012	8.8782334	17.481489	18.7666263333333
CONTROL	ENSMUSG00000027998	50.5893585	32.4021633333333	47.6076048	31.6356155999999	41.92393375	44.9001539999999
CONTROL	ENSMUSG00000028013	21.59285125	21.9646	22.6736014	20.0187566	24.33359175	21.737247
CONTROL	ENSMUSG00000028034	36.320871	16.9489723333333	37.4968808	17.6520434	30.84089475	27.9153336666666
CONTROL	ENSMUSG00000028040	15.96022725	12.3606446666666	16.5935588	16.0342989999999	14.20905225	15.9593896666666
CONTROL	ENSMUSG00000028049	125.6374025	86.2227713333333	138.484369999999	81.058224	143.086441	103.971003
CONTROL	ENSMUSG00000028062	12.8937835	9.739126	20.6550948	12.1297898	16.12068775	12.109339
CONTROL	ENSMUSG00000028066	98.36497625	149.352798666666	115.8230526	174.6513438	95.511473	229.765491333333
CONTROL	ENSMUSG00000028069	52.471826	80.4389159999999	62.3577696	90.5286562	53.4748417499999	106.001476333333
CONTROL	ENSMUSG00000028089	9.342745	6.74065466666666	9.0047826	5.4949708	12.5421825	5.37719
CONTROL	ENSMUSG00000028098	5.8415125	4.570965	6.2915028	4.2592808	7.16656475	7.053382
CONTROL	ENSMUSG00000028099	10.9454234999999	7.45281433333333	11.3484164	8.381946	13.154758	11.3188986666666
CONTROL	ENSMUSG00000028107	5.12833825	7.57158466666666	5.944608	6.6636712	5.7029685	5.87997566666666
CONTROL	ENSMUSG00000028124	99.16675075	51.7231523333333	92.3675728	52.644481	77.12205675	72.3596406666666
CONTROL	ENSMUSG00000028126	22.289772	14.5578419999999	21.1126927999999	18.2499723999999	24.4203995	22.9406463333333
CONTROL	ENSMUSG00000028127	13.11373675	11.1588693333333	15.5443888	11.4941254	11.7100599999999	15.4600513333333
CONTROL	ENSMUSG00000028134	12.702343	6.42900433333333	11.5185988	10.4758228	14.4359085	8.58259533333333
CONTROL	ENSMUSG00000028136	11.3436175	13.612391	17.1115406	17.3456306	23.0254702499999	9.98908633333333
CONTROL	ENSMUSG00000028156	56.418057	24.1819873333333	50.965521	26.3414343999999	34.64532025	48.2522553333333
CONTROL	ENSMUSG00000028165	4.59679375	6.39119333333333	5.0073068	4.55844259999999	6.1154245	4.653402
CONTROL	ENSMUSG00000028180	88.0004695	39.624692	86.9517358	45.228898	73.6710795	64.660004
CONTROL	ENSMUSG00000028224	11.18673875	7.67319733333333	11.3240552	5.9273726	11.69882425	7.44005066666666
CONTROL	ENSMUSG00000028233	15.02628375	11.5030333333333	18.516206	12.9028257999999	15.5354745	14.883673
CONTROL	ENSMUSG00000028248	33.478062	17.721159	35.9614794	17.3282737999999	30.4718225	24.881406
CONTROL	ENSMUSG00000028274	12.7913595	6.50251833333333	15.6203518	4.9334034	13.95239925	13.4264196666666
CONTROL	ENSMUSG00000028282	13.66073375	9.10593266666666	13.7333635999999	8.8572154	12.669932	11.9721173333333
CONTROL	ENSMUSG00000028293	6.06461775	5.36428933333333	8.38609779999999	5.1344706	7.34890025	5.28113166666666
CONTROL	ENSMUSG00000028295	8.44776675	6.34701266666666	8.3886228	4.7406162	12.7186135	3.96150433333333
CONTROL	ENSMUSG00000028309	17.9597215	8.41360666666666	21.8634798	9.6428884	13.32364975	24.0240113333333
CONTROL	ENSMUSG00000028318	6.00867675	9.20819066666666	6.5088076	6.3491174	9.269618	8.14794433333333
CONTROL	ENSMUSG00000028330	14.6971872499999	12.949878	17.7703746	12.6343286	16.1464824999999	12.503698
CONTROL	ENSMUSG00000028333	631.98501525	516.195555666666	768.304680399999	449.219023	690.35642875	560.044711333333
CONTROL	ENSMUSG00000028345	14.0798795	12.0043533333333	12.9918264	10.0720802	14.45485525	11.4210956666666
CONTROL	ENSMUSG00000028382	6.4255655	3.90742433333333	7.4515826	5.3256586	10.84693425	5.68305833333333
CONTROL	ENSMUSG00000028394	63.716624	49.7886166666666	74.1505316	63.2127498	47.8734507499999	62.3745153333333
CONTROL	ENSMUSG00000028416	28.8042385	29.3558596666666	26.616125	28.1631078	28.3285665	38.161098
CONTROL	ENSMUSG00000028423	12.40004425	11.0400566666666	14.8936804	10.297559	13.2616965	10.6031819999999
CONTROL	ENSMUSG00000028426	56.37736225	41.820657	69.3077772	39.4802266	72.3990429999999	42.5916453333333
CONTROL	ENSMUSG00000028430	24.0785475	13.800374	20.5961872	16.4646552	17.7783664999999	16.3677563333333
CONTROL	ENSMUSG00000028431	10.68699425	5.79145466666666	12.2760032	6.3804088	9.51463	5.61069899999999
CONTROL	ENSMUSG00000028433	109.475957499999	70.537563	100.237743399999	71.704821	100.557914	86.9251556666666
CONTROL	ENSMUSG00000028436	11.07384825	8.401927	13.2623404	7.52488	14.0346022499999	8.955864
CONTROL	ENSMUSG00000028447	30.7725415	36.3365133333333	32.7235272	35.5184132	34.8677522499999	32.7613096666666
CONTROL	ENSMUSG00000028452	96.9873182499999	76.3022293333333	115.0786792	79.9131698	101.10979	117.590755
CONTROL	ENSMUSG00000028454	7.80482725	8.43004133333333	7.931071	7.8787324	6.915043	6.96525266666666
CONTROL	ENSMUSG00000028466	5.28426625	5.50967333333333	6.7402268	5.4581984	4.150802	4.81889266666666
CONTROL	ENSMUSG00000028478	462.242527249999	307.530708	580.3715856	325.4531774	461.55496425	354.630256
CONTROL	ENSMUSG00000028484	283.43167975	141.360946666666	316.538662399999	142.629922799999	319.64182025	198.927314666666
CONTROL	ENSMUSG00000028494	6.03344625	3.16980833333333	7.8030776	3.4538046	5.236946	5.19874
CONTROL	ENSMUSG00000028496	11.59563675	6.84405433333333	15.5581736	6.1205606	9.698693	4.847292
CONTROL	ENSMUSG00000028559	12.4033555	9.41231933333333	9.5018388	9.6402034	11.150444	13.0217416666666
CONTROL	ENSMUSG00000028560	73.29561575	36.1110893333333	80.3241046	39.362182	75.922868	50.8163263333333
CONTROL	ENSMUSG00000028563	9.3013135	8.87895733333333	9.6526144	7.295692	10.98049075	9.93334333333333
CONTROL	ENSMUSG00000028567	5.9549445	5.25114466666666	6.40870659999999	6.04554619999999	4.38148175	2.81164466666666
CONTROL	ENSMUSG00000028576	14.844834	13.2555613333333	22.1973538	12.3967452	13.0609217499999	11.400483
CONTROL	ENSMUSG00000028581	12.3849857499999	14.5303786666666	25.3252127999999	15.9533024	20.00620975	13.138111
CONTROL	ENSMUSG00000028582	15.3869535	10.8011233333333	17.5305564	9.5047026	13.9711144999999	8.82222433333333
CONTROL	ENSMUSG00000028601	42.0561755	27.907362	32.0633978	27.743792	47.0500622499999	42.4023166666666
CONTROL	ENSMUSG00000028603	40.023956	23.064773	52.4123752	27.6411654	37.1923215	20.5933353333333
CONTROL	ENSMUSG00000028608	8.71260125	16.2163256666666	7.90199839999999	15.6547498	6.01145624999999	9.84767466666666
CONTROL	ENSMUSG00000028614	5.643917	5.01710566666666	6.8008074	5.51618919999999	5.37288375	4.458645
CONTROL	ENSMUSG00000028617	44.13710775	29.3391626666666	54.829868	29.5023492	73.65297975	26.0497403333333
CONTROL	ENSMUSG00000028618	10.0170537499999	13.0969996666666	10.6215374	12.5270368	11.69440625	7.96930366666666
CONTROL	ENSMUSG00000028619	5.33959175	6.83770333333333	10.3911178	4.8707684	9.19505425	1.44660266666666
CONTROL	ENSMUSG00000028622	13.0111689999999	49.685818	11.437301	48.3766907999999	7.8843165	49.568836
CONTROL	ENSMUSG00000028629	6.44895675	11.2074956666666	6.9271282	7.88218459999999	10.3847285	7.22122633333333
CONTROL	ENSMUSG00000028636	74.602543	70.1144033333333	89.2388404	75.6806326	72.92183825	67.992958
CONTROL	ENSMUSG00000028640	32.28133775	10.1421943333333	45.3043513999999	16.532375	37.7441755	13.2666083333333
CONTROL	ENSMUSG00000028645	32.63728475	23.1859736666666	47.6704954	27.3264108	45.07851725	20.6694413333333
CONTROL	ENSMUSG00000028647	15.891238	14.9641939999999	24.6049586	16.290477	26.0160987499999	11.9501543333333
CONTROL	ENSMUSG00000028651	7.003749	9.830146	5.70723199999999	8.06060299999999	7.42254625	7.12144366666666
CONTROL	ENSMUSG00000028656	22.74554275	16.9018739999999	22.3077592	20.4977364	24.879479	31.54143
CONTROL	ENSMUSG00000028657	7.84716674999999	5.82277466666666	9.68100039999999	4.8622928	7.43202025	6.653974
CONTROL	ENSMUSG00000028669	23.33158425	16.820603	22.8497924	14.419165	23.79402725	12.98351
CONTROL	ENSMUSG00000028672	38.25459775	28.1968466666666	43.5099516	22.3299468	44.3134359999999	20.6515863333333
CONTROL	ENSMUSG00000028677	65.7940545	59.484642	76.0608002	67.1629481999999	58.9581505	77.459691
CONTROL	ENSMUSG00000028683	17.62327325	11.8906346666666	21.7330152	13.8721338	21.32902725	20.2647676666666
CONTROL	ENSMUSG00000028710	9.35301725	5.99596533333333	9.1469028	4.4879684	10.27698525	3.7217
CONTROL	ENSMUSG00000028741	97.2546055	81.5925046666666	102.236051	75.7855514	105.9154105	88.0819483333333
CONTROL	ENSMUSG00000028757	20.67931275	15.7868116666666	30.3672906	18.5604707999999	32.77954725	15.2725893333333
CONTROL	ENSMUSG00000028759	27.6091604999999	12.8336886666666	33.1479305999999	17.1215768	26.78429275	22.298473
CONTROL	ENSMUSG00000028760	5.884673	7.38727366666666	7.5610176	7.5501368	9.792212	8.298019
CONTROL	ENSMUSG00000028773	18.0034582499999	10.8860106666666	34.077442	12.9015962	24.66905125	11.9646756666666
CONTROL	ENSMUSG00000028779	24.63943475	17.9836746666666	26.489956	14.6992614	35.616763	10.8121863333333
CONTROL	ENSMUSG00000028790	32.409568	27.7162279999999	43.2470554	36.6406196	41.7202555	30.6826243333333
CONTROL	ENSMUSG00000028792	99.08151325	60.3091886666666	127.2877702	68.6498884	149.53643725	43.4876686666666
CONTROL	ENSMUSG00000028793	10.126004	5.59056266666666	12.3752618	5.5260734	12.02775225	4.87415333333333
CONTROL	ENSMUSG00000028797	120.22976975	111.154431333333	153.3558542	123.595903999999	111.517510249999	162.984411
CONTROL	ENSMUSG00000028800	105.767707499999	57.4422303333333	123.7827082	50.4519788	131.211326749999	47.7616213333333
CONTROL	ENSMUSG00000028807	8.8366845	6.837965	7.1914144	4.0146552	13.2394122499999	6.07521999999999
CONTROL	ENSMUSG00000028809	265.021239	380.548892	307.5951176	476.0636742	208.13856075	568.702112333333
CONTROL	ENSMUSG00000028811	29.4173175	15.4005543333333	31.240444	16.7661968	24.12790475	25.8758296666666
CONTROL	ENSMUSG00000028821	12.02391825	19.1902916666666	12.2858448	17.4997224	8.66513425	16.783259
CONTROL	ENSMUSG00000028822	85.2130642499999	73.1974576666666	111.1795354	78.764013	94.706527	68.0985576666666
CONTROL	ENSMUSG00000028826	17.9954655	16.9723886666666	20.9222137999999	16.028925	20.819411	18.3467303333333
CONTROL	ENSMUSG00000028840	27.79564825	18.0828786666666	35.3922006	20.3686454	30.1559805	17.5228273333333
CONTROL	ENSMUSG00000028843	87.5031447499999	151.242777666666	108.331976399999	167.3714186	82.07291075	231.053502666666
CONTROL	ENSMUSG00000028851	339.799134	269.238613333333	364.2489168	255.654702199999	370.798484249999	416.673543666666
CONTROL	ENSMUSG00000028857	11.3114175	13.7964196666666	11.1138982	15.0376895999999	8.63403775	11.4541143333333
CONTROL	ENSMUSG00000028882	48.092107	21.8698866666666	43.9664673999999	21.5101132	40.63777875	21.7806823333333
CONTROL	ENSMUSG00000028884	82.0373384999999	94.4974906666666	108.2764076	95.225697	74.40306	94.0455053333333
CONTROL	ENSMUSG00000028893	25.6600922499999	10.1409203333333	26.7182206	9.7333348	25.685847	14.8913893333333
CONTROL	ENSMUSG00000028898	24.5444665	13.886854	24.1407496	16.3823864	27.91146475	12.298873
CONTROL	ENSMUSG00000028899	7.6049655	7.01057333333333	11.9629286	10.1130934	15.5728785	8.449744
CONTROL	ENSMUSG00000028914	11.728731	7.04165866666666	10.7295828	7.0073554	14.0750215	7.85922666666666
CONTROL	ENSMUSG00000028936	501.701664249999	445.908128	481.7589854	391.8106506	597.337527	309.585202666666
CONTROL	ENSMUSG00000028937	52.53301425	39.701823	61.3326833999999	43.7559784	52.3775015	44.785613
CONTROL	ENSMUSG00000028948	19.98513075	14.9350403333333	20.659173	13.3311914	23.0935785	14.8289496666666
CONTROL	ENSMUSG00000028958	14.343991	7.32150499999999	11.3548292	7.69072919999999	10.7350572499999	11.1459386666666
CONTROL	ENSMUSG00000028959	61.9275407499999	50.139915	75.482628	48.6220468	63.7107395	45.8078036666666
CONTROL	ENSMUSG00000028960	14.28479375	11.1311543333333	15.053226	9.96256519999999	17.19584975	13.0603456666666
CONTROL	ENSMUSG00000028961	37.4093055	45.9157313333333	32.8519806	44.8464514	39.4976055	47.6086933333333
CONTROL	ENSMUSG00000028964	69.1309155	106.523287	78.1347124	106.294429399999	80.68243125	98.1780986666666
CONTROL	ENSMUSG00000028975	18.06500225	11.3197253333333	19.1598352	13.3653865999999	25.11117875	14.350665
CONTROL	ENSMUSG00000028991	6.9955625	6.66972733333333	7.7532172	5.655201	6.03795725	3.24991766666666
CONTROL	ENSMUSG00000028998	229.555527499999	185.296027333333	267.053471	196.085967599999	269.33541725	147.599625666666
CONTROL	ENSMUSG00000029007	15.5361409999999	7.72688066666666	19.415439	10.325663	12.54368325	7.72988566666666
CONTROL	ENSMUSG00000029028	32.472515	29.409738	42.8411812	33.05408	35.8129942499999	27.0821213333333
CONTROL	ENSMUSG00000029029	3.04251774999999	4.84526733333333	4.67107099999999	4.8989144	4.76839374999999	6.54947199999999
CONTROL	ENSMUSG00000029030	20.42996625	17.7238086666666	19.2914356	17.9713724	17.6766192499999	19.9966793333333
CONTROL	ENSMUSG00000029034	4.34097825	5.32889933333333	4.01447819999999	5.3883356	4.587597	5.242641
CONTROL	ENSMUSG00000029036	9.651221	14.97542	10.8082111999999	19.6336156	8.94697624999999	18.6146536666666
CONTROL	ENSMUSG00000029048	22.8680044999999	20.9689113333333	22.3293228	18.6496782	22.52632	17.7645603333333
CONTROL	ENSMUSG00000029050	6.20817325	6.18508066666666	6.8557622	6.0525702	6.36389525	6.27259833333333
CONTROL	ENSMUSG00000029059	14.618707	10.5002776666666	20.4661437999999	14.8478902	11.85323825	17.9574253333333
CONTROL	ENSMUSG00000029062	71.64667575	84.3624416666666	69.2016568	79.022375	62.494951	73.9167993333333
CONTROL	ENSMUSG00000029064	16.55645125	12.6839623333333	24.4584367999999	17.2796356	24.3001615	15.119163
CONTROL	ENSMUSG00000029068	18.0197355	15.3640793333333	16.802539	14.217198	15.06169625	16.7101373333333
CONTROL	ENSMUSG00000029071	7.684933	5.062122	7.1447318	5.3379768	7.551772	5.74267466666666
CONTROL	ENSMUSG00000029076	18.615944	19.6996076666666	20.4582768	20.0406754	19.7078015	14.1179443333333
CONTROL	ENSMUSG00000029089	7.81717925	6.35503533333333	10.2713393999999	7.1023924	7.39307625	10.004757
CONTROL	ENSMUSG00000029103	9.4782875	4.57375633333333	13.6115862	5.19951099999999	8.58066775	6.93616466666666
CONTROL	ENSMUSG00000029141	20.576628	15.2696516666666	24.3450343999999	14.6856904	17.53929975	13.844243
CONTROL	ENSMUSG00000029146	5.61306124999999	5.074913	10.056262	7.0361936	9.11624875	7.569431
CONTROL	ENSMUSG00000029148	9.649729	10.2801503333333	14.2518496	11.8067142	6.39729175	16.0544113333333
CONTROL	ENSMUSG00000029161	9.8868315	6.59703266666666	13.3498106	7.77804459999999	9.89760225	7.28561466666666
CONTROL	ENSMUSG00000029171	3.71157875	1.14812666666666	7.735829	3.5149072	4.201197	6.38446033333333
CONTROL	ENSMUSG00000029176	6.32636849999999	6.72033866666666	8.0820484	7.393279	6.85377325	4.26187266666666
CONTROL	ENSMUSG00000029178	47.82698925	53.7600923333333	50.0458936	49.3709851999999	40.11922075	35.4903063333333
CONTROL	ENSMUSG00000029179	6.70193575	6.28943233333333	5.7465956	4.7584348	6.06536125	5.27564633333333
CONTROL	ENSMUSG00000029191	67.89564825	39.7651526666666	75.8768234	40.3668208	64.90374975	39.904317
CONTROL	ENSMUSG00000029198	12.17147025	10.4722576666666	13.2760661999999	8.4506106	13.36576575	8.81651666666666
CONTROL	ENSMUSG00000029199	15.62350175	14.0425966666666	12.7512168	10.8549821999999	15.72528725	11.4224799999999
CONTROL	ENSMUSG00000029202	7.468577	7.77139366666666	10.1754676	6.1072836	10.1308822499999	5.73176233333333
CONTROL	ENSMUSG00000029203	109.235473249999	73.4358163333333	130.328227	77.4798084	116.67783025	97.9685256666666
CONTROL	ENSMUSG00000029213	7.26908975	6.18718833333333	9.2785754	6.2306998	8.11964925	8.00278299999999
CONTROL	ENSMUSG00000029223	138.548788	69.5822083333333	108.710151799999	69.5779034	135.4015705	131.948471
CONTROL	ENSMUSG00000029227	26.450624	24.8679596666666	31.0219618	28.548901	29.4661179999999	40.8290053333333
CONTROL	ENSMUSG00000029229	6.933152	2.21766266666666	7.7018046	3.8823022	5.213446	8.93902066666666
CONTROL	ENSMUSG00000029249	36.83293275	22.2075463333333	46.2203656	24.8172405999999	32.11067775	23.7094323333333
CONTROL	ENSMUSG00000029267	70.0504867499999	36.88666	83.7446988	37.2579482	65.9072855	46.094754
CONTROL	ENSMUSG00000029319	8.54854325	4.90708933333333	8.9188316	5.9405974	10.1692345	6.31201333333333
CONTROL	ENSMUSG00000029344	11.9258689999999	8.73072333333333	10.9009419999999	8.5205582	14.84174725	10.607209
CONTROL	ENSMUSG00000029345	8.020222	6.97838766666666	10.7633352	7.51008459999999	6.60993925	8.257634
CONTROL	ENSMUSG00000029363	36.0852637499999	32.8071236666666	39.948039	37.6683988	32.37217625	51.668123
CONTROL	ENSMUSG00000029381	4.9286465	4.90523433333333	5.5554466	4.501208	7.90389824999999	5.69608633333333
CONTROL	ENSMUSG00000029389	11.55498175	8.513828	9.7513734	6.1584828	12.691484	6.32497666666666
CONTROL	ENSMUSG00000029390	26.0255615	19.207727	34.572223	21.6103306	34.1049145	25.0699593333333
CONTROL	ENSMUSG00000029394	119.725570749999	123.636627	145.3541908	143.6905062	150.802223499999	104.955436333333
CONTROL	ENSMUSG00000029397	7.76047975	9.05724333333333	9.7018048	7.3024192	9.90230875	7.25017433333333
CONTROL	ENSMUSG00000029402	12.2774565	6.79354133333333	16.5447098	9.194723	17.30507375	4.90061533333333
CONTROL	ENSMUSG00000029404	92.246866	112.030921666666	125.737634	129.7782518	97.1960369999999	279.287944
CONTROL	ENSMUSG00000029407	11.4749395	9.27035866666666	13.0217932	8.3403076	13.4850354999999	8.623004
CONTROL	ENSMUSG00000029415	25.0847315	20.49429	26.2447685999999	18.909495	25.15605675	28.4228536666666
CONTROL	ENSMUSG00000029416	14.3824589999999	10.651355	15.7977432	10.2106286	17.1199242499999	13.568351
CONTROL	ENSMUSG00000029422	229.5786505	154.255826666666	261.69833	149.3655384	235.931778249999	185.745482
CONTROL	ENSMUSG00000029433	31.78157825	24.4627136666666	33.8306399999999	19.426551	39.7850655	17.9587723333333
CONTROL	ENSMUSG00000029434	12.91758	15.1923853333333	16.9388786	13.9158984	9.846324	15.0922713333333
CONTROL	ENSMUSG00000029439	174.1709095	92.932271	170.4317258	114.8427826	135.70829175	159.751754666666
CONTROL	ENSMUSG00000029440	12.59494475	7.969295	15.9110208	8.8148284	14.85538825	11.8193883333333
CONTROL	ENSMUSG00000029458	5.545248	5.773566	7.4087154	4.7343024	6.8144775	4.64844633333333
CONTROL	ENSMUSG00000029462	15.686887	9.93849133333333	17.9080402	9.2033804	15.8192595	6.660731
CONTROL	ENSMUSG00000029465	99.05149225	77.1477216666666	93.7086076	61.684169	114.83924125	61.3084673333333
CONTROL	ENSMUSG00000029467	6.9161135	5.752911	7.4947534	4.8494388	8.06548725	3.727415
CONTROL	ENSMUSG00000029475	10.748133	8.14657966666666	22.3048128	13.0714554	10.34358975	8.68257866666666
CONTROL	ENSMUSG00000029482	8.15358725	7.38529566666666	10.7770076	8.225386	15.63443875	6.04969799999999
CONTROL	ENSMUSG00000029499	28.596958	17.9555026666666	34.2154024	22.4561539999999	27.2565805	34.8884096666666
CONTROL	ENSMUSG00000029516	9.95598025	6.65596433333333	14.1140254	6.1974996	12.3097095	8.54885666666666
CONTROL	ENSMUSG00000029518	15.84593225	12.940544	14.8030271999999	10.6606163999999	19.67213175	10.2093233333333
CONTROL	ENSMUSG00000029536	7.69627725	5.45136566666666	9.10676359999999	4.70643	11.6813004999999	6.15183666666666
CONTROL	ENSMUSG00000029538	84.30217525	90.4000449999999	46.8624592	71.6918178	125.561827499999	81.637959
CONTROL	ENSMUSG00000029550	6.723573	8.67722966666666	7.273623	8.4101812	7.9923565	9.819846
CONTROL	ENSMUSG00000029557	13.3599795	9.99243333333333	12.1587462	11.3762441999999	10.3938662499999	11.1863756666666
CONTROL	ENSMUSG00000029559	15.85211225	12.1545623333333	22.604638	12.704364	20.0510875	18.5587676666666
CONTROL	ENSMUSG00000029578	11.8640767499999	8.29086333333333	11.1405102	9.3326544	8.19123025	13.396707
CONTROL	ENSMUSG00000029594	12.714459	14.7204769999999	14.2828509999999	16.5657828	11.65888425	30.2400186666666
CONTROL	ENSMUSG00000029599	20.14010175	16.475129	24.641177	16.3225898	21.20699975	23.69193
CONTROL	ENSMUSG00000029600	26.3736992499999	24.5911456666666	28.8476128	24.3317386	34.79347575	44.3624073333333
CONTROL	ENSMUSG00000029613	9.38791975	6.943528	7.5500118	6.003549	8.2771385	7.77614366666666
CONTROL	ENSMUSG00000029614	2786.11440074999	2552.84578133333	2784.226617	2586.3168446	3196.0893825	2936.08252033333
CONTROL	ENSMUSG00000029616	20.4065422499999	23.6909346666666	31.3853318	24.6860687999999	19.0577815	34.2366806666666
CONTROL	ENSMUSG00000029623	239.568424	216.248943333333	291.710174399999	249.670181	243.96496875	305.055956
CONTROL	ENSMUSG00000029624	12.60024975	5.14180633333333	15.761939	5.719779	10.58210825	8.74706366666666
CONTROL	ENSMUSG00000029629	33.44961325	27.613952	34.5218286	28.8198671999999	32.0065985	24.3987633333333
CONTROL	ENSMUSG00000029647	26.3695925	17.5915296666666	28.260131	17.2095008	24.11130425	6.80372833333333
CONTROL	ENSMUSG00000029649	134.35291625	130.977626666666	145.5779612	136.9623236	146.06718275	135.642738333333
CONTROL	ENSMUSG00000029655	8.70896775	5.78404099999999	9.293962	5.7225946	9.412226	6.11084533333333
CONTROL	ENSMUSG00000029673	5.832546	5.14451333333333	5.3670374	8.090002	5.65742775	7.41696466666666
CONTROL	ENSMUSG00000029674	7.014352	5.92227866666666	7.0583378	6.5818332	7.31174075	9.07438433333333
CONTROL	ENSMUSG00000029684	12.88738175	8.829894	14.8707497999999	7.519835	16.56765075	8.29157133333333
CONTROL	ENSMUSG00000029686	22.19667175	17.7855263333333	31.8739325999999	20.368291	27.3442225	14.1582913333333
CONTROL	ENSMUSG00000029701	29.846786	25.755675	30.8497755999999	24.5201524	27.226022	29.1420779999999
CONTROL	ENSMUSG00000029703	28.66629025	15.5437956666666	28.7185786	16.524615	31.107204	21.9170136666666
CONTROL	ENSMUSG00000029715	32.14501675	30.585547	29.3609008	27.3099228	36.688568	18.8507733333333
CONTROL	ENSMUSG00000029720	6.29137149999999	4.30232866666666	8.3094436	4.3648938	5.77290225	5.89118266666666
CONTROL	ENSMUSG00000029723	2.26504399999999	4.11493866666666	3.067322	5.6208692	3.60423875	11.7573663333333
CONTROL	ENSMUSG00000029726	11.598791	8.81627166666666	12.6893506	9.1751866	9.7089175	11.599206
CONTROL	ENSMUSG00000029730	71.226484	57.800461	78.6854828	69.4313702	59.29593825	67.3933743333333
CONTROL	ENSMUSG00000029752	121.835623	57.57202	147.2895712	58.4517422	83.5354529999999	40.8878173333333
CONTROL	ENSMUSG00000029763	30.047214	15.596975	34.379207	17.712805	28.69487225	20.4562016666666
CONTROL	ENSMUSG00000029775	5.26497275	5.660519	4.8051126	4.4336242	3.91820725	6.866439
CONTROL	ENSMUSG00000029777	119.079508749999	79.237332	109.680793799999	74.784241	107.55881475	98.0856163333333
CONTROL	ENSMUSG00000029781	30.1956122499999	15.9459156666666	29.6053191999999	15.8007496	29.57655625	14.3925359999999
CONTROL	ENSMUSG00000029790	8.97501025	5.75410466666666	13.8533868	7.292803	7.53297125	12.7031909999999
CONTROL	ENSMUSG00000029815	17.2235085	12.3414646666666	22.3900936	14.258878	22.4278065	10.5690403333333
CONTROL	ENSMUSG00000029817	46.6970375	33.282417	58.8913907999999	36.1827578	54.09471025	37.1769836666666
CONTROL	ENSMUSG00000029823	59.88155575	41.2141626666666	69.5942348	37.728093	61.60192325	35.0997733333333
CONTROL	ENSMUSG00000029840	10.13525075	6.31032533333333	14.345779	8.2908056	12.40650825	7.131353
CONTROL	ENSMUSG00000029918	67.04513075	48.3950706666666	70.8295974	48.8690826	73.28205625	47.3988236666666
CONTROL	ENSMUSG00000029992	9.0927745	3.54412133333333	7.6106898	4.320361	6.933123	9.315894
CONTROL	ENSMUSG00000030007	391.375246	444.095555333333	457.9290496	409.6234826	439.4078445	597.35614
CONTROL	ENSMUSG00000030008	32.90806725	18.9785413333333	35.2798526	18.1282916	42.23434875	18.659583
CONTROL	ENSMUSG00000030016	108.936804	69.6075486666666	137.2924534	74.7052812	104.692791	140.377251
CONTROL	ENSMUSG00000030036	38.03953525	23.1787036666666	44.6227558	30.0978706	33.66871625	17.068347
CONTROL	ENSMUSG00000030042	60.58552225	59.5869346666666	72.1906284	50.2944356	65.3275665	73.8777036666666
CONTROL	ENSMUSG00000030045	14.0503185	11.4550206666666	16.7718223999999	12.9099262	11.313966	16.5937603333333
CONTROL	ENSMUSG00000030058	17.4669615	10.9730213333333	20.948715	12.100473	18.7981405	13.5171626666666
CONTROL	ENSMUSG00000030059	22.21556625	10.380407	26.6057482	11.5094244	23.8596754999999	15.1795786666666
CONTROL	ENSMUSG00000030062	71.41045575	61.1574513333333	82.3067521999999	59.6601	85.16123525	68.6552716666666
CONTROL	ENSMUSG00000030083	11.040567	11.8383203333333	8.8596412	11.5861527999999	5.48878	20.3627486666666
CONTROL	ENSMUSG00000030094	7.37853375	4.76847266666666	8.9519594	5.1814624	6.19428875	6.18503866666666
CONTROL	ENSMUSG00000030102	10.147651	6.62608233333333	8.76973899999999	6.5064234	12.98030075	24.3822586666666
CONTROL	ENSMUSG00000030105	6.4001215	6.30947666666666	8.1053882	5.911072	7.77647725	8.71424033333333
CONTROL	ENSMUSG00000030120	66.5539585	34.837025	79.4218696	41.992532	58.7647825	39.4790386666666
CONTROL	ENSMUSG00000030122	143.86625475	177.677899666666	237.218150999999	173.2612006	132.93863075	137.500278666666
CONTROL	ENSMUSG00000030138	50.3252729999999	37.721633	44.5054198	33.2215856	51.00587675	46.121592
CONTROL	ENSMUSG00000030166	5.5774545	4.67249	6.89120639999999	4.7335518	5.10402825	6.88852299999999
CONTROL	ENSMUSG00000030177	28.3624999999999	19.6340566666666	28.4475531999999	16.2283792	28.1667655	13.5490986666666
CONTROL	ENSMUSG00000030180	31.389705	26.2114456666666	28.3081084	23.7542711999999	30.05716325	28.7947476666666
CONTROL	ENSMUSG00000030189	325.99898575	158.965958666666	318.9614074	164.2185142	306.40847175	187.08356
CONTROL	ENSMUSG00000030204	23.9760605	27.5530456666666	26.8732139999999	27.5715095999999	23.06012175	28.2999323333333
CONTROL	ENSMUSG00000030213	7.7817345	5.71977733333333	8.6810946	4.79988359999999	6.6778675	7.70305066666666
CONTROL	ENSMUSG00000030216	80.5033474999999	46.4151876666666	106.983252599999	57.987334	57.22736	53.5132103333333
CONTROL	ENSMUSG00000030225	17.3131095	19.6848406666666	17.1135218	23.7822317999999	24.5719204999999	22.3005183333333
CONTROL	ENSMUSG00000030231	7.3476315	6.543086	8.3603184	5.0064586	7.63078999999999	6.463576
CONTROL	ENSMUSG00000030245	9.7747205	8.16011866666666	9.19463639999999	6.8853116	11.172793	8.350751
CONTROL	ENSMUSG00000030268	19.15824875	12.0725876666666	25.018874	12.229822	15.12752675	9.98910366666666
CONTROL	ENSMUSG00000030275	6.65673149999999	6.04637566666666	7.83549539999999	5.8571152	9.5121095	4.22392633333333
CONTROL	ENSMUSG00000030286	12.06237725	10.2616446666666	15.9345684	11.4029728	11.7853272499999	12.0340796666666
CONTROL	ENSMUSG00000030291	61.2131959999999	37.7074796666666	72.3947714	45.7278338	56.1029645	30.433393
CONTROL	ENSMUSG00000030304	98.469856	52.2253519999999	114.690652599999	49.4332138	108.16583	49.4006403333333
CONTROL	ENSMUSG00000030309	7.472146	8.81830366666666	7.5278496	7.1799984	6.55608849999999	6.487806
CONTROL	ENSMUSG00000030322	7.7721545	5.490785	8.7292948	5.38407119999999	7.17073325	4.24881466666666
CONTROL	ENSMUSG00000030335	73.74308225	53.0946106666666	107.6234682	46.3572322	119.3103185	19.6281313333333
CONTROL	ENSMUSG00000030357	317.161583	234.401303666666	380.9184132	304.186949199999	340.79326275	306.916830666666
CONTROL	ENSMUSG00000030374	16.43627025	10.33813	17.1677128	8.295662	20.6945295	15.1144083333333
CONTROL	ENSMUSG00000030400	4.7023295	12.1961883333333	6.1879354	12.8330182	5.43980799999999	12.3397496666666
CONTROL	ENSMUSG00000030402	4.905145	4.97619966666666	15.5215852	5.9327962	2.05006975	7.96998033333333
CONTROL	ENSMUSG00000030410	23.1049705	15.9166923333333	31.1662265999999	17.8196798	20.91715575	22.7445116666666
CONTROL	ENSMUSG00000030413	1.49803724999999	11.7683926666666	1.10028219999999	10.0918736	0.898558	18.1772893333333
CONTROL	ENSMUSG00000030417	222.8083445	132.061135666666	235.3947438	116.415627399999	262.71585475	118.308361666666
CONTROL	ENSMUSG00000030421	9.860791	6.83969033333333	15.1133956	10.4107714	10.13596575	8.44161766666666
CONTROL	ENSMUSG00000030431	26.958806	12.3074006666666	28.907954	24.535536	25.42739125	21.640856
CONTROL	ENSMUSG00000030432	540.1833815	1544.001618	737.9185826	1533.0825112	666.2363445	1996.31011266666
CONTROL	ENSMUSG00000030435	123.83598425	105.579274	143.2395764	101.0964674	159.308557749999	84.8564986666666
CONTROL	ENSMUSG00000030512	42.17943175	35.2863716666666	37.9799436	33.8131268	43.762135	23.062599
CONTROL	ENSMUSG00000030528	29.33571275	19.041646	31.7642518	18.8542756	34.1505465	19.6248006666666
CONTROL	ENSMUSG00000030530	6.8231305	7.14936766666666	8.7718852	6.3948332	6.63476299999999	6.23074066666666
CONTROL	ENSMUSG00000030538	27.3213835	45.153239	41.3975529999999	37.6075416	41.18722375	49.2609196666666
CONTROL	ENSMUSG00000030541	53.56700825	9.51943399999999	77.5154662	21.1645814	47.90788525	14.3698373333333
CONTROL	ENSMUSG00000030591	140.1201285	109.990847333333	146.1517162	116.6036992	192.962962999999	112.538965
CONTROL	ENSMUSG00000030600	9.26522775	4.46618066666666	9.02982179999999	4.4806678	14.82458325	6.82218566666666
CONTROL	ENSMUSG00000030602	15.83968675	21.604339	18.6193383999999	14.5488628	17.16782525	15.3271926666666
CONTROL	ENSMUSG00000030609	24.89825475	18.1215096666666	22.3129888	15.5688369999999	14.6363209999999	13.4717886666666
CONTROL	ENSMUSG00000030612	60.54590125	44.6096166666666	63.4154162	50.0644445999999	57.894031	71.859222
CONTROL	ENSMUSG00000030614	4.05104575	4.75831366666666	4.953171	4.0774364	4.25000575	5.04449566666666
CONTROL	ENSMUSG00000030629	45.87638825	17.052522	19.1600656	9.9733616	21.66866225	23.4777633333333
CONTROL	ENSMUSG00000030649	8.10874325	33.8311006666666	8.1566824	30.7768754	8.192363	19.1632756666666
CONTROL	ENSMUSG00000030652	23.52301575	17.417601	24.9559784	16.4472943999999	28.75333925	22.8752933333333
CONTROL	ENSMUSG00000030662	20.25744325	20.0287496666666	19.5644519999999	16.7976252	21.61452425	19.9662926666666
CONTROL	ENSMUSG00000030680	69.93363425	53.075748	90.1826342	50.203435	79.54729075	64.4640373333333
CONTROL	ENSMUSG00000030682	35.23636875	19.5503973333333	34.3231276	23.6285986	31.4563695	26.8701853333333
CONTROL	ENSMUSG00000030689	111.48691725	164.796216666666	102.016399	166.159177	82.9365725	192.659703666666
CONTROL	ENSMUSG00000030704	25.81710925	17.8795636666666	29.2452534	17.860703	33.50757	17.6015723333333
CONTROL	ENSMUSG00000030714	25.4193985	15.6365793333333	30.5723062	13.7340214	32.783865	22.9299493333333
CONTROL	ENSMUSG00000030717	56.336319	16.0751633333333	59.3735724	12.3396318	4.47757925	17.1348486666666
CONTROL	ENSMUSG00000030722	16.82905525	6.753824	22.0642562	7.5268044	8.8306805	4.94677666666666
CONTROL	ENSMUSG00000030726	27.0942869999999	17.667422	28.725213	19.3698512	27.429692	37.007193
CONTROL	ENSMUSG00000030733	14.27551575	7.55158033333333	16.4719593999999	7.79588259999999	16.7151555	11.8791326666666
CONTROL	ENSMUSG00000030738	373.18045825	215.460555666666	380.0550362	233.6871352	373.0942995	315.179434666666
CONTROL	ENSMUSG00000030741	25.98485525	14.3792866666666	25.7495832	14.9014666	23.08548	17.2318356666666
CONTROL	ENSMUSG00000030750	17.97008925	16.928301	17.6303304	17.0098218	12.9425335	22.9316283333333
CONTROL	ENSMUSG00000030753	45.9330725	38.871608	58.4547086	40.7189884	53.25822125	52.4583626666666
CONTROL	ENSMUSG00000030774	2.9090175	6.422015	3.3687756	6.1325236	3.507552	4.68900366666666
CONTROL	ENSMUSG00000030779	16.8073619999999	26.558265	21.9361922	32.6331704	13.07705125	48.083723
CONTROL	ENSMUSG00000030801	19.9327195	11.4218383333333	19.9796162	12.597182	20.01172875	21.2602273333333
CONTROL	ENSMUSG00000030802	4.41300425	9.96357066666666	5.0541482	9.86865119999999	3.84807275	7.38298533333333
CONTROL	ENSMUSG00000030811	11.3207455	11.3357776666666	13.8132914	14.1094667999999	13.3544569999999	19.682346
CONTROL	ENSMUSG00000030814	16.194052	31.0400456666666	16.3295082	35.222294	15.023256	14.2459973333333
CONTROL	ENSMUSG00000030842	321.033841	199.392786666666	360.9716968	189.482479599999	351.346238499999	167.023460333333
CONTROL	ENSMUSG00000030846	18.41152525	23.89073	21.1596926	14.5119486	28.4284812499999	23.3496763333333
CONTROL	ENSMUSG00000030872	20.2651972499999	15.3799893333333	20.9126197999999	15.4636278	19.5802275	21.627457
CONTROL	ENSMUSG00000030878	6.81702625	5.498526	4.2742416	4.7744158	5.55440125	4.01488133333333
CONTROL	ENSMUSG00000030879	9.237021	10.2468006666666	10.2455509999999	12.778177	8.35572875	6.85608366666666
CONTROL	ENSMUSG00000030880	5.710175	5.340367	8.2989612	7.47571319999999	6.96494524999999	6.92972666666666
CONTROL	ENSMUSG00000030881	6.1338835	6.38540033333333	7.9225984	7.5797272	5.9781505	6.87148433333333
CONTROL	ENSMUSG00000030888	42.36105425	26.2116923333333	42.9505162	44.7304458	37.21008625	48.1565503333333
CONTROL	ENSMUSG00000030890	3.9580485	4.59991333333333	4.5224314	5.095135	5.093764	7.70993533333333
CONTROL	ENSMUSG00000030965	13.4115945	6.19204833333333	10.5054004	7.36735959999999	8.23107499999999	8.17342533333333
CONTROL	ENSMUSG00000030980	127.777891	109.152405	151.7867574	144.382747	112.860779	123.254150666666
CONTROL	ENSMUSG00000030990	10.859681	7.09569766666666	12.3361108	7.2654058	11.40862475	8.29857566666666
CONTROL	ENSMUSG00000031004	16.54250875	8.04518533333333	18.9755706	7.6162212	14.8539354999999	9.82989833333333
CONTROL	ENSMUSG00000031007	29.13498925	15.9866406666666	37.4267186	17.5567424	28.9178715	21.253669
CONTROL	ENSMUSG00000031010	11.2382874999999	5.919203	14.6721367999999	6.6105616	9.28053875	8.37892933333333
CONTROL	ENSMUSG00000031016	7.70103375	6.26496833333333	9.8847694	5.6322844	7.070995	6.75859633333333
CONTROL	ENSMUSG00000031029	55.0779475	44.6092196666666	56.7791608	49.49468	56.5221614999999	56.939583
CONTROL	ENSMUSG00000031060	53.963162	28.428156	72.4819706	27.7818995999999	63.9960525	37.2636566666666
CONTROL	ENSMUSG00000031068	103.81972425	79.7903783333333	108.0269712	80.2734048	129.45154975	111.121499666666
CONTROL	ENSMUSG00000031078	21.300326	14.9378393333333	24.2479592	14.0526215999999	28.37162275	7.111191
CONTROL	ENSMUSG00000031095	7.632263	6.691623	9.1941818	5.5627336	10.07183175	11.6127203333333
CONTROL	ENSMUSG00000031157	62.56967325	34.994848	70.470331	37.6419602	79.86503225	30.7396163333333
CONTROL	ENSMUSG00000031167	226.5697075	140.148257	228.779248	132.4626576	237.87964125	145.477021333333
CONTROL	ENSMUSG00000031168	103.8059915	69.928939	130.2781808	87.5565328	156.26519075	100.398502333333
CONTROL	ENSMUSG00000031197	22.52109375	15.0412393333333	20.5450036	15.4529638	22.72255575	12.6266923333333
CONTROL	ENSMUSG00000031229	91.077938	62.2789963333333	130.355805	76.995131	106.38083575	124.498671333333
CONTROL	ENSMUSG00000031245	29.46211275	17.9873156666666	47.4936606	22.4369578	31.3187712499999	29.776113
CONTROL	ENSMUSG00000031299	29.14401775	16.7596546666666	29.188587	15.6473724	28.661449	15.0749766666666
CONTROL	ENSMUSG00000031311	46.14506975	42.4962456666666	59.8024516	46.482172	75.8023315	38.7349263333333
CONTROL	ENSMUSG00000031314	8.94441249999999	6.121073	9.9547816	5.41273039999999	13.04011625	8.46979366666666
CONTROL	ENSMUSG00000031328	11.09815	9.147744	11.4444547999999	10.1605111999999	9.83816875	9.17367033333333
CONTROL	ENSMUSG00000031347	71.40636325	41.697922	74.2057992	52.133704	79.5602917499999	62.2948786666666
CONTROL	ENSMUSG00000031362	6.548766	5.16438666666666	7.4229914	5.1304502	4.583636	4.14018733333333
CONTROL	ENSMUSG00000031370	60.6518677499999	56.8675269999999	54.0177684	67.2256136	58.1042565	41.5242573333333
CONTROL	ENSMUSG00000031371	7.0183725	9.91638433333333	13.2318658	9.25387299999999	16.16418025	11.349286
CONTROL	ENSMUSG00000031388	193.8849435	181.100571999999	233.40399	183.741141	187.3259325	231.208298
CONTROL	ENSMUSG00000031392	16.0756942499999	11.4748906666666	23.3288564	12.9754534	16.46554775	12.7196096666666
CONTROL	ENSMUSG00000031400	11.2590769999999	9.182998	12.5304526	8.8371836	10.22767475	12.9206346666666
CONTROL	ENSMUSG00000031432	35.98115375	28.4614263333333	47.8683538	30.8399468	55.3643845	31.1844349999999
CONTROL	ENSMUSG00000031446	7.40427625	6.297343	8.1402046	5.7837528	5.7790945	4.569623
CONTROL	ENSMUSG00000031447	132.619727499999	118.542524	132.7431264	101.338529	106.4132265	97.6965549999999
CONTROL	ENSMUSG00000031467	24.18763625	15.7966096666666	22.0835692	15.1180746	17.64895025	18.5234059999999
CONTROL	ENSMUSG00000031487	18.93490375	14.944835	18.3556843999999	10.380201	15.17944675	14.4241676666666
CONTROL	ENSMUSG00000031505	14.44677725	7.25203033333333	11.9754638	6.6756016	13.09609125	5.354311
CONTROL	ENSMUSG00000031511	5.182543	7.85403266666666	4.7931104	7.7918928	3.69296899999999	11.6336496666666
CONTROL	ENSMUSG00000031513	6.09644774999999	6.03251066666666	5.42892939999999	5.6067572	5.0442735	6.16961766666666
CONTROL	ENSMUSG00000031523	19.34737625	7.35864933333333	22.080613	6.1187434	17.4228	6.65808633333333
CONTROL	ENSMUSG00000031532	25.1445854999999	11.648109	23.9666903999999	11.1775374	17.1035925	8.64509533333333
CONTROL	ENSMUSG00000031534	7.4671285	4.69868633333333	10.8613679999999	5.4742492	7.25988649999999	6.92923666666666
CONTROL	ENSMUSG00000031537	8.82722025	7.542048	12.1355684	7.9572022	8.36797024999999	9.611343
CONTROL	ENSMUSG00000031545	7.12004999999999	9.93190866666666	7.23210139999999	10.6612918	6.84560925	10.8378483333333
CONTROL	ENSMUSG00000031565	7.38066775	5.929234	6.186234	5.018075	10.94102475	4.13161433333333
CONTROL	ENSMUSG00000031568	26.35692325	31.3718839999999	25.0360732	24.5974984	24.5277435	30.7199023333333
CONTROL	ENSMUSG00000031578	105.639430249999	74.6285743333333	92.1861174	66.069206	102.29651725	82.751408
CONTROL	ENSMUSG00000031590	191.79781975	135.839898	176.9343494	104.4268762	150.2678835	158.965052
CONTROL	ENSMUSG00000031604	76.495542	69.7490573333333	80.9228234	57.3512148	113.00098925	99.219865
CONTROL	ENSMUSG00000031617	13.27968675	7.36659866666666	12.3629484	8.4422518	13.82284625	12.5315556666666
CONTROL	ENSMUSG00000031622	207.23601025	172.271593666666	229.5130884	189.7553738	166.472279	172.992476333333
CONTROL	ENSMUSG00000031634	17.3192715	17.7641053333333	6.559424	12.7333998	11.7522814999999	49.5133206666666
CONTROL	ENSMUSG00000031651	25.3679509999999	17.3527193333333	22.4088636	12.8984816	24.7209545	12.640278
CONTROL	ENSMUSG00000031652	12.733998	11.374759	14.5851766	12.4701874	15.20363475	15.7983893333333
CONTROL	ENSMUSG00000031660	52.352016	79.347567	51.8791202	94.2837498	45.58551675	162.729500666666
CONTROL	ENSMUSG00000031667	15.0467035	14.924094	21.0058209999999	8.4278916	22.1218937499999	20.0050383333333
CONTROL	ENSMUSG00000031669	13.213909	7.57317833333333	11.6563854	6.1233348	9.45533324999999	7.983522
CONTROL	ENSMUSG00000031671	80.44123875	41.817125	87.1426879999999	43.6590178	81.303619	41.6335113333333
CONTROL	ENSMUSG00000031672	92.41957	72.60243	94.152129	78.4436346	108.00091225	91.2321719999999
CONTROL	ENSMUSG00000031683	105.1913475	87.7654349999999	119.9298922	83.3955064	129.2062645	93.7548303333333
CONTROL	ENSMUSG00000031706	21.42460625	11.757594	18.5177214	12.2594928	15.200987	16.7801293333333
CONTROL	ENSMUSG00000031711	30.3961587499999	15.7076256666666	28.5925408	12.2947376	26.81158025	13.2723083333333
CONTROL	ENSMUSG00000031728	6.18603375	5.22383833333333	5.6999972	5.6709134	5.46060174999999	5.63480133333333
CONTROL	ENSMUSG00000031729	37.106462	19.522606	33.887556	15.9429717999999	33.647047	23.3995123333333
CONTROL	ENSMUSG00000031731	18.65820875	17.2298736666666	19.1831456	12.7018728	19.359932	9.81864633333333
CONTROL	ENSMUSG00000031776	14.0047025	9.59969566666666	16.713827	12.0948942	12.2700269999999	12.5151533333333
CONTROL	ENSMUSG00000031781	88.0305504999999	62.5537426666666	64.1483954	41.794186	71.523253	61.771593
CONTROL	ENSMUSG00000031782	4.62083775	7.48329133333333	4.431161	5.6912704	4.68121475	7.06894133333333
CONTROL	ENSMUSG00000031799	21.6993165	14.9432549999999	22.2113394	18.5730568	20.582185	19.0838403333333
CONTROL	ENSMUSG00000031813	13.3670654999999	52.1173106666666	16.4825218	63.8819089999999	13.29889675	59.3991546666666
CONTROL	ENSMUSG00000031818	509.130642	855.688913	524.6277794	896.7025264	454.354335249999	1300.81788066666
CONTROL	ENSMUSG00000031819	28.22467075	36.7593953333333	24.2857764	31.3535741999999	22.04232325	36.4616286666666
CONTROL	ENSMUSG00000031823	4.1743755	5.41274533333333	4.2380936	4.7381934	4.73716074999999	4.66463766666666
CONTROL	ENSMUSG00000031834	5.44624424999999	12.5205773333333	4.8641812	10.0129444	4.552591	14.699991
CONTROL	ENSMUSG00000031835	41.20285125	25.355964	43.6938804	21.1801176	45.65655325	20.8496906666666
CONTROL	ENSMUSG00000031837	0.2711715	3.04520333333333	0.256587199999999	2.4004104	0.6374865	5.28716733333333
CONTROL	ENSMUSG00000031839	69.1034355	81.6385896666666	84.0096742	69.3371532	60.236241	56.5444716666666
CONTROL	ENSMUSG00000031840	6.4559035	4.10387566666666	6.678431	3.60963379999999	5.298227	6.95973833333333
CONTROL	ENSMUSG00000031848	326.570247249999	365.066076	301.0959006	327.7167014	274.56465575	294.723885666666
CONTROL	ENSMUSG00000031851	15.6554764999999	9.48386433333333	13.9130622	7.1926328	18.54446175	10.3344853333333
CONTROL	ENSMUSG00000031862	9.59255875	17.6829153333333	8.7492246	15.1289223999999	8.9754155	9.98223133333333
CONTROL	ENSMUSG00000031889	8.60118075	6.15719166666666	12.3718074	7.14775479999999	3.96168775	7.61017366666666
CONTROL	ENSMUSG00000031913	7.676116	7.340434	8.9387438	8.5642446	5.9332085	5.77187966666666
CONTROL	ENSMUSG00000031916	20.4730034999999	16.2586966666666	21.2905436	14.9806982	17.9637065	12.1123433333333
CONTROL	ENSMUSG00000031918	8.46577775	4.973878	11.5289188	7.0727914	8.6348185	5.22906966666666
CONTROL	ENSMUSG00000031921	18.06342625	13.1914833333333	17.011241	13.2244109999999	16.41760325	14.4160583333333
CONTROL	ENSMUSG00000031922	75.85718575	42.8948153333333	104.2177854	44.0075606	72.66876675	63.4598833333333
CONTROL	ENSMUSG00000031928	9.21613575	5.33269233333333	8.844137	5.1514232	8.84460575	7.95215566666666
CONTROL	ENSMUSG00000031930	7.40301775	7.155909	6.380636	6.3465714	4.6953115	6.27869166666666
CONTROL	ENSMUSG00000031931	15.091433	9.737743	19.8320118	9.60793219999999	19.55155325	11.0027553333333
CONTROL	ENSMUSG00000031954	614.102225749999	334.393204333333	561.4714726	296.7705172	459.62413	349.852017
CONTROL	ENSMUSG00000031955	20.9490385	8.58548533333333	19.26619	5.5877478	17.84809625	5.326342
CONTROL	ENSMUSG00000031967	18.697401	21.0165653333333	16.6041064	21.1158616	16.98564	28.4289363333333
CONTROL	ENSMUSG00000031979	9.94619724999999	10.634989	8.7199256	8.7627798	8.79742625	10.5253023333333
CONTROL	ENSMUSG00000031982	6.90581625	6.041737	4.6896672	4.23607	7.79964025	4.71073466666666
CONTROL	ENSMUSG00000031984	249.60631475	212.833558	213.953603999999	171.7259856	217.85472575	157.110538333333
CONTROL	ENSMUSG00000031985	15.6054025	12.5482563333333	15.1973054	13.0093486	14.3010012499999	10.628936
CONTROL	ENSMUSG00000032002	11.67133625	12.8074916666666	13.9720971999999	13.5309193999999	10.321788	28.76782
CONTROL	ENSMUSG00000032026	163.93463025	137.665647	170.3047856	123.219071	160.362319749999	101.374645666666
CONTROL	ENSMUSG00000032030	23.62322125	21.1910456666666	27.5299486	19.610205	25.07007175	23.7179776666666
CONTROL	ENSMUSG00000032042	35.67709625	13.4513626666666	26.196094	16.7559471999999	26.15018625	23.0135416666666
CONTROL	ENSMUSG00000032046	11.6308745	6.68053866666666	14.2470384	9.4054056	11.21519925	8.40651266666666
CONTROL	ENSMUSG00000032050	132.7455795	77.4559479999999	176.264435799999	90.8195976	140.85609775	149.524796333333
CONTROL	ENSMUSG00000032051	21.47325375	14.2422473333333	30.0547786	20.5578482	40.2164065	14.067416
CONTROL	ENSMUSG00000032076	6.78402474999999	3.86805166666666	5.821039	3.7241798	10.0912934999999	6.62070733333333
CONTROL	ENSMUSG00000032077	44.97253725	20.4971646666666	49.4031046	24.1310424	36.94852325	22.545422
CONTROL	ENSMUSG00000032078	21.46561	22.4625676666666	20.8506118	26.2445095999999	17.7567612499999	41.3028366666666
CONTROL	ENSMUSG00000032092	28.5715915	15.5671709999999	23.1889306	19.5546617999999	22.235405	27.046319
CONTROL	ENSMUSG00000032097	18.654256	9.640645	20.3025428	9.7374154	18.98927725	7.19250933333333
CONTROL	ENSMUSG00000032112	62.06552125	49.379207	67.4054678	47.2397712	80.537846	52.7576743333333
CONTROL	ENSMUSG00000032126	30.42876275	15.728999	28.8661698	13.6230626	32.0009385	12.4595513333333
CONTROL	ENSMUSG00000032175	7.96389025	5.98866633333333	10.416127	7.6749578	9.144267	7.94992766666666
CONTROL	ENSMUSG00000032178	68.24824075	32.1984113333333	78.0603306	46.8310564	59768	53.0627703333333
CONTROL	ENSMUSG00000032180	21.445995	28.181258	24.5037068	31.0972406	13.60102975	36.3749873333333
CONTROL	ENSMUSG00000032185	25.2663522499999	16.9520256666666	30.5387467999999	21.2231994	37.00357425	20.431275
CONTROL	ENSMUSG00000032198	6.83242725	5.097547	4.974003	3.78392759999999	7.79545474999999	5.12908833333333
CONTROL	ENSMUSG00000032212	41.3827275	38.2427099999999	46.8554004	33.0095924	43.78199425	45.0734223333333
CONTROL	ENSMUSG00000032216	267.764681	121.463901	348.572422399999	187.607459399999	241.73574875	313.707516
CONTROL	ENSMUSG00000032221	10.73800825	5.85954833333333	8.9496542	5.1851548	8.3385695	6.15997666666666
CONTROL	ENSMUSG00000032239	27.5370947499999	41.558313	58.1958708	55.5559964	28.62936425	31.2628523333333
CONTROL	ENSMUSG00000032249	65.75684675	28.7565009999999	65.3350324	29.8176712	69.72315325	37.874007
CONTROL	ENSMUSG00000032263	35.9354625	23.4073793333333	54.8655306	32.367269	46.4700475	44.7231676666666
CONTROL	ENSMUSG00000032279	9.5534255	9.39264266666666	10.1378879999999	9.09482319999999	9.81202474999999	11.82532
CONTROL	ENSMUSG00000032291	15.1883645	7.81600699999999	38.4271906	31.5353033999999	12.28176525	11.3162916666666
CONTROL	ENSMUSG00000032293	16.35259575	4.527608	20.7333513999999	7.4951414	17.57263025	12.1273433333333
CONTROL	ENSMUSG00000032295	3.46915725	5.00835066666666	4.0731706	5.2322918	4.1191665	5.67863033333333
CONTROL	ENSMUSG00000032299	90.17938175	94.5815446666666	90.8349482	83.6102651999999	75.9378089999999	73.1448516666666
CONTROL	ENSMUSG00000032301	240.47896425	183.542668333333	235.6611026	174.568235	259.00897775	176.911111666666
CONTROL	ENSMUSG00000032307	8.983538	3.99288366666666	10.2648052	4.4853674	7.72215424999999	5.108153
CONTROL	ENSMUSG00000032324	14.15846	10.7111989999999	22.3027607999999	13.808585	18.261102	8.27438699999999
CONTROL	ENSMUSG00000032330	651.983318249999	452.253037333333	791.8591184	567.3491708	674.027647749999	676.599826
CONTROL	ENSMUSG00000032333	26.09572975	14.5479896666666	34.8665314	27.0875848	24.6791175	27.605176
CONTROL	ENSMUSG00000032336	7.4820835	5.99177866666666	8.7833192	6.4614258	7.94041575	11.0917883333333
CONTROL	ENSMUSG00000032370	4.5748535	4.162647	4.008633	3.351298	4.90208325	5.11540666666666
CONTROL	ENSMUSG00000032387	80.76505175	112.806868666666	130.4103548	105.9400934	107.462427249999	90.482421
CONTROL	ENSMUSG00000032394	2.12314075	4.471095	1.3117634	2.280424	4.98268099999999	6.34722233333333
CONTROL	ENSMUSG00000032398	10.2232405	8.33984799999999	14.1812325999999	6.35312179999999	16.34592375	12.8118176666666
CONTROL	ENSMUSG00000032403	11.63751725	7.100988	16.7014313999999	10.9930253999999	11.956512	6.73624833333333
CONTROL	ENSMUSG00000032411	19.26760875	11.3006016666666	23.6211734	15.8481611999999	15.46347825	11.696795
CONTROL	ENSMUSG00000032435	16.1495325	13.9298843333333	14.231975	9.8868104	21.4594055	7.89798433333333
CONTROL	ENSMUSG00000032458	20.96749675	13.9639156666666	22.8680558	12.1189313999999	22.1056834999999	16.9477853333333
CONTROL	ENSMUSG00000032459	27.839463	19.9400476666666	26.9825609999999	17.614426	28.5487595	14.646734
CONTROL	ENSMUSG00000032463	11.7547044999999	11258	12.499424	10.6700644	12.14545725	13.5251093333333
CONTROL	ENSMUSG00000032469	20.096675	13.6556046666666	22.4296792	12.7350616	19.100277	17.120217
CONTROL	ENSMUSG00000032477	23.17312175	14.918994	26.1515292	16.3608122	21.73814775	13.2163733333333
CONTROL	ENSMUSG00000032478	31.7020085	31.0534293333333	24.5320972	26.4716953999999	24.85514175	32.2471956666666
CONTROL	ENSMUSG00000032479	11.989574	8.05915366666666	12.0926504	7.5090732	10.5740295	10.83871
CONTROL	ENSMUSG00000032481	116.4623265	120.991735333333	135.987384599999	129.3711856	120.34720775	123.726394
CONTROL	ENSMUSG00000032491	46.28172875	32.7692466666666	45.5067929999999	35.6581876	46.8866055	33.824781
CONTROL	ENSMUSG00000032518	255.75317675	579.499772	300.484613199999	607.5174942	279.23389425	479.240100666666
CONTROL	ENSMUSG00000032525	14.769816	7.99589833333333	12.6849585999999	8.8216754	10.9128739999999	15.9719483333333
CONTROL	ENSMUSG00000032526	11.437477	8.55529766666666	13.182615	7.4943574	13.8976872499999	10.0036203333333
CONTROL	ENSMUSG00000032534	3.852928	3.38563266666666	5.555517	3.25372259999999	4.59172	5.731814
CONTROL	ENSMUSG00000032547	9.72285574999999	8.772499	14.1967401999999	8.9868138	17.9091725	8.07430066666666
CONTROL	ENSMUSG00000032553	3.97550525	5.36579033333333	4.6833952	5.23269079999999	4.74145075	6.076844
CONTROL	ENSMUSG00000032557	17.6459295	14.1110276666666	16.463205	12.2247532	15.9322675	10.874606
CONTROL	ENSMUSG00000032562	151.34652025	81.0736759999999	156.2370164	119.2034134	109.00041675	133.510595666666
CONTROL	ENSMUSG00000032580	23.3688942499999	13.809569	26.4358841999999	19.6329068	18.6660555	50.141545
CONTROL	ENSMUSG00000032582	46.22374125	19.7941883333333	54.8104443999999	21.1538144	46.156835	27.4227423333333
CONTROL	ENSMUSG00000032586	11.5091434999999	8.163908	14.1610652	7.26467899999999	10.5639965	9.90498733333333
CONTROL	ENSMUSG00000032594	1.740766	4.70144866666666	2.3210178	5.1462352	2.1836335	6.06250299999999
CONTROL	ENSMUSG00000032601	6.50932625	4.694087	12.9942034	8.4074144	6.633956	5.57990866666666
CONTROL	ENSMUSG00000032602	7.6102685	5.094152	11.8878832	5.501785	6.41698175	3.12893733333333
CONTROL	ENSMUSG00000032604	221.27753975	171.241777333333	222.6568868	160.275388	229.5878535	161.432292
CONTROL	ENSMUSG00000032612	7.30332725	7.95679833333333	8.2120338	8.1337742	8.21929074999999	10.6516799999999
CONTROL	ENSMUSG00000032621	34.83819175	24.143714	37.9687538	27.490759	32.62115425	44.0341713333333
CONTROL	ENSMUSG00000032624	14.42033375	8.65703366666666	14.270652	8.3214364	17.167864	11.39533
CONTROL	ENSMUSG00000032637	13.2791565	8.36699733333333	15.0405166	7.243263	16.57823525	6.69298333333333
CONTROL	ENSMUSG00000032673	18.6232625	20.5150479999999	23.2106295999999	20.2838156	21.44710825	30.5004603333333
CONTROL	ENSMUSG00000032715	35.2927065	22.5638453333333	23.8707734	18.204016	16.34700975	27.9734436666666
CONTROL	ENSMUSG00000032740	12.37900425	9.225575	14.2211997999999	8.97567599999999	13.2490822499999	7.29342566666666
CONTROL	ENSMUSG00000032745	16.585778	11.4429043333333	17.324969	10.0017332	23.7102127499999	9.68119833333333
CONTROL	ENSMUSG00000032757	16.01552525	6.43631133333333	9.3650392	5.9623146	11.600352	8.21188533333333
CONTROL	ENSMUSG00000032777	6.03717675	5.70407533333333	6.6074046	5.258599	6.116638	6.60607333333333
CONTROL	ENSMUSG00000032783	66.374394	48.0870843333333	75.3919072	56.9275106	77.83069375	53.4454106666666
CONTROL	ENSMUSG00000032786	6.51749725	4.692791	9.5426758	5.0011086	7.19782025	6.39605166666666
CONTROL	ENSMUSG00000032788	9.79388775	5.10295566666666	9.951686	5.04845679999999	8.94847275	4.60591766666666
CONTROL	ENSMUSG00000032802	43.73499225	31.7958203333333	29.5030032	21.9565734	33.9004785	35.2160723333333
CONTROL	ENSMUSG00000032834	7.33269325	10.2775193333333	6.21592399999999	9.7875614	6.88855775	12.684422
CONTROL	ENSMUSG00000032870	5.953512	5.759789	7.4051602	5.9220546	8.96106575	7.626632
CONTROL	ENSMUSG00000032872	8.5379945	5.87207166666666	9.7178424	6.3070924	10.503113	5.63581733333333
CONTROL	ENSMUSG00000032897	32.82685075	19.1098366666666	32.1899026	18.6984995999999	34.95075325	29.0685786666666
CONTROL	ENSMUSG00000032902	31.5637745	14.626741	33.9500416	13.9846004	33.20102725	19.3044556666666
CONTROL	ENSMUSG00000032965	4.961338	4.135459	5.9528492	6.2786658	2.5517335	6.07566733333333
CONTROL	ENSMUSG00000033022	16.23593725	5.11456766666666	24.8856092	4.731749	32.71427225	3.88817633333333
CONTROL	ENSMUSG00000033047	63.05301475	42.7275583333333	56.4684768	41.7525818	54.44124625	44.5607226666666
CONTROL	ENSMUSG00000033055	3.722478	9.74530366666666	9.5726794	13.83116	5.13059975	10.3927033333333
CONTROL	ENSMUSG00000033099	9.6125215	19.2452083333333	10.5200198	18.8692626	8.1979105	13.5110026666666
CONTROL	ENSMUSG00000033105	13.4766365	9.52382933333333	13.2649316	8.05856	26.28142675	17.6858476666666
CONTROL	ENSMUSG00000033106	38.6861935	29.0523383333333	36.9324704	25.16115	27.6054495	32.058536
CONTROL	ENSMUSG00000033128	9.787374	11.2426016666666	11.8045048	13.7378417999999	6.96619675	15.3993363333333
CONTROL	ENSMUSG00000033161	66.8352625	50.984798	67.324632	54.6305514	72.0410812499999	44.7553003333333
CONTROL	ENSMUSG00000033166	20.925581	10.4534793333333	21.7645946	10.0047888	20.4210785	10.7100413333333
CONTROL	ENSMUSG00000033186	6.83945175	3.62258566666666	9.5694694	4.43507819999999	7.6183815	6.82790733333333
CONTROL	ENSMUSG00000033216	6.64950825	6.52187333333333	10.1694958	8.0948674	7.71933625	11.1009699999999
CONTROL	ENSMUSG00000033228	55.76782225	20.670555	60.834357	23.532478	38.272574	23.638197
CONTROL	ENSMUSG00000033285	30.51739975	25.8035519999999	27.8706276	22.8831146	28.350177	23.730788
CONTROL	ENSMUSG00000033294	31.715481	25.9237833333333	35.0409456	30.683304	30.4907619999999	25.8557893333333
CONTROL	ENSMUSG00000033295	13.95443325	8.29864566666666	11.9643932	7.576154	28.4787739999999	11.4464493333333
CONTROL	ENSMUSG00000033307	1094.80433025	1868.01037566666	1215.5507976	2222.43698599999	886.10668725	2038.01162533333
CONTROL	ENSMUSG00000033326	7.483353	5.60816066666666	6.92803239999999	4.2887046	8.6812765	3.71159166666666
CONTROL	ENSMUSG00000033373	5.57874025	7.837456	8.48896199999999	10.264792	6.14136924999999	9.88978666666666
CONTROL	ENSMUSG00000033386	25.69900975	15.3246043333333	25.9262977999999	14.8958202	25.04993225	20.0382333333333
CONTROL	ENSMUSG00000033411	16.48143025	8.67529799999999	15.6726122	9.6998348	16.8581165	9.65692933333333
CONTROL	ENSMUSG00000033417	6.15146225	6.13972133333333	7.4033518	5.8924002	7.41381624999999	8.29895466666666
CONTROL	ENSMUSG00000033499	17.10027175	11.964818	18.5797492	10.9996558	21.8245	13.150942
CONTROL	ENSMUSG00000033554	18.43406525	12.5579323333333	16.7550072	10.3391554	15.29689875	11.5536276666666
CONTROL	ENSMUSG00000033565	19.4249665	10.8183776666666	23.978237	19.7307202	13.0473655	18.7252813333333
CONTROL	ENSMUSG00000033629	13.9153379999999	6.60157999999999	17.5763526	8.82140199999999	14.8821295	10.1003503333333
CONTROL	ENSMUSG00000033703	15.6377055	6.796543	19.2478674	5.1197424	14.0002729999999	5.51807766666666
CONTROL	ENSMUSG00000033732	38.19539075	32.2011966666666	33.8599344	25.1282548	34.7945435	34.4924626666666
CONTROL	ENSMUSG00000033763	11.38733625	5.95449499999999	17.3768148	5.98277599999999	10.2204425	5.170837
CONTROL	ENSMUSG00000033769	17.63182725	10.4832643333333	24.027528	10.9958126	14.7054902499999	12.3782286666666
CONTROL	ENSMUSG00000033799	1.278706	0.810356333333333	1.4261054	0.361546799999999	3.65922775	5.64025466666666
CONTROL	ENSMUSG00000033845	25.049329	16.5882143333333	28.6674062	16.5887396	23.5566985	14.1826133333333
CONTROL	ENSMUSG00000033862	20.1138775	18.96935	17.203071	14.7856157999999	17.60828775	13.1179383333333
CONTROL	ENSMUSG00000033900	5.56190775	4.20697	10.8850204	5.306545	14.3426985	6.48023866666666
CONTROL	ENSMUSG00000033918	25.843351	29.6580816666666	26.0396644	26.0351078	31.86017975	26.0353076666666
CONTROL	ENSMUSG00000033933	56.2069152499999	22.392436	70.9404926	40.7741308	52.6919805	87.1670123333333
CONTROL	ENSMUSG00000033940	78.8412317499999	74.8431856666666	118.8774574	77.4896936	96.974307	82.396591
CONTROL	ENSMUSG00000033943	31.95464775	30.9818506666666	40.2780654	28.0788051999999	27.05171125	21.748727
CONTROL	ENSMUSG00000033970	29.20985825	21.0274223333333	30.0176321999999	20.0540052	30.382815	16.0439523333333
CONTROL	ENSMUSG00000033983	11.2511219999999	10.070404	16.6072538	10.3842248	14.1044629999999	9.219036
CONTROL	ENSMUSG00000034021	9.32015225	5.68222933333333	9.79386759999999	5.78421299999999	10.15246725	8.20812133333333
CONTROL	ENSMUSG00000034032	13.43305775	9.24153733333333	12.5240618	11.5900492	11.93031075	13.3862896666666
CONTROL	ENSMUSG00000034042	12.0882624999999	5.55802266666666	12.5923726	4.988643	13.2864285	6.67062666666666
CONTROL	ENSMUSG00000034064	21.11317175	11.871112	29.013689	13.0520393999999	19.2261765	14.3457106666666
CONTROL	ENSMUSG00000034108	20.4298745	20.4270966666666	32.3232773999999	27.7217828	23.98677725	14.5173616666666
CONTROL	ENSMUSG00000034165	43.23885625	53.7998586666666	55.948278	83.2009908	28.4109645	58.678705
CONTROL	ENSMUSG00000034175	25.2271035	19.3563949999999	27.0531552	20.5258328	23.84601025	21.5764879999999
CONTROL	ENSMUSG00000034187	12.397034	7.91126466666666	15.0983792	6.329341	13.6001375	4.86300933333333
CONTROL	ENSMUSG00000034201	17.19577275	8.64981133333333	22.6148664	12.279475	18.17787575	11.902891
CONTROL	ENSMUSG00000034210	47.9356485	24.3468656666666	34.0433029999999	25.707816	35.21389475	23.3891156666666
CONTROL	ENSMUSG00000034218	32.54906525	11.9247233333333	34.0078948	15.9253106	32.22755475	28.151464
CONTROL	ENSMUSG00000034243	13.0873235	7.23454533333333	14.588613	7.7272242	14.827621	3.57760233333333
CONTROL	ENSMUSG00000034252	19.4361975	10.9917243333333	25.8905679999999	15.1564348	18.22632675	11.196051
CONTROL	ENSMUSG00000034259	7.0833845	10.5606693333333	8.7728528	11.693486	5.58397	11.8709996666666
CONTROL	ENSMUSG00000034269	39.38037575	21.9611366666666	50.6382852	26.1350282	44.940521	32.563276
CONTROL	ENSMUSG00000034274	21.19827075	17.8869676666666	18.0019574	16.8637215999999	23.93237175	15.1827316666666
CONTROL	ENSMUSG00000034321	32.62394675	22.7039473333333	30.6986102	22.5178507999999	32.984815	29.4741916666666
CONTROL	ENSMUSG00000034333	9.39700725	5.06029933333333	11.6471456	5.783557	12.39159525	6.970755
CONTROL	ENSMUSG00000034336	3.30659075	6.13877733333333	1.2594848	5.3318186	2.920718	5.81277533333333
CONTROL	ENSMUSG00000034341	81.38555125	39.6500393333333	88.4205558	29.5549567999999	89.147842	29.7256139999999
CONTROL	ENSMUSG00000034342	9.33940125	40.2370079999999	43.5267334	26.772027	5.19256325	9.00714666666666
CONTROL	ENSMUSG00000034403	8.946888	7.61466433333333	10.3126994	7.727256	9.52482399999999	10.8871506666666
CONTROL	ENSMUSG00000034424	100.60265475	70.5147363333333	98.1210551999999	61.0878431999999	97.98329575	59.3395493333333
CONTROL	ENSMUSG00000034453	6.6373875	4.55839533333333	7.5052492	4.8024246	6.18174	8.146309
CONTROL	ENSMUSG00000034484	12.37984025	11.3375213333333	14.710511	8.74830319999999	15.3889415	9.13548533333333
CONTROL	ENSMUSG00000034509	10.66498225	9.46835333333333	9.0145482	8.3564672	10.18776625	8.40026433333333
CONTROL	ENSMUSG00000034520	29.37116425	18.8951766666666	38.5172728	21.5922544	36.459674	26.8023666666666
CONTROL	ENSMUSG00000034610	15.37345725	14.7601073333333	25.7031946	14.8336354	27.2421659999999	16.4813806666666
CONTROL	ENSMUSG00000034617	6.5259105	5.00097533333333	5.9372146	2.9610372	6.83263225	4.76338833333333
CONTROL	ENSMUSG00000034620	11.9795124999999	5.96104	19.3551928	6.6895294	11.44581325	7.167828
CONTROL	ENSMUSG00000034621	6.97542275	4.35151066666666	8.91611399999999	4.8367506	8.19257275	6.27478
CONTROL	ENSMUSG00000034647	12.11999125	4.278074	9.4708234	3.6026998	10.77860725	5.38695466666666
CONTROL	ENSMUSG00000034681	112.0641065	96.7436166666666	118.68951	88.8115842	123.9136075	97.6122143333333
CONTROL	ENSMUSG00000034709	7.42047125	4.87718466666666	8.1808462	4.726441	6.77667225	5.29139033333333
CONTROL	ENSMUSG00000034729	5.70100075	5.329824	6.4195996	4.6508306	5.48340975	4.046678
CONTROL	ENSMUSG00000034744	18.1801329999999	17.6411586666666	21.8607215999999	14.0479098	15.1050655	23.14916
CONTROL	ENSMUSG00000034781	26.887445	13.1203353333333	28.1821643999999	10.9415662	35.49321225	20.7415563333333
CONTROL	ENSMUSG00000034792	18.72397625	25.004789	14.995471	19.5349652	17.487281	17.37503
CONTROL	ENSMUSG00000034793	2.40005325	4.61653299999999	2.1334378	6.2126442	2.3475455	5.975238
CONTROL	ENSMUSG00000034807	65.4525705	34.9235503333333	68.6463748	32.7805921999999	45.77940375	37.36569
CONTROL	ENSMUSG00000034845	4.03763575	5.06558433333333	3.7111908	2.460847	10.67614375	3.74871233333333
CONTROL	ENSMUSG00000034868	21.2488624999999	21.0569606666666	18.7941811999999	15.021345	42.89919925	15.928662
CONTROL	ENSMUSG00000034889	43.6390845	20.4156393333333	62.4461772	21.6967474	52.57418225	21.1364346666666
CONTROL	ENSMUSG00000034902	4.77658899999999	6.03728299999999	6.3247784	5.5476882	4.537339	8.097731
CONTROL	ENSMUSG00000034926	57.96411525	34.214396	63.4394638	33.5523006	92.2999765	46.2168283333333
CONTROL	ENSMUSG00000034928	22.7907984999999	16.5205166666666	26.2902946	15.0222824	21.71821125	20.460509
CONTROL	ENSMUSG00000034931	9.4972915	10.7107826666666	10.1334284	8.9805358	10.067604	10.7397636666666
CONTROL	ENSMUSG00000034932	16.45685825	110.462020333333	12.4947688	125.2788444	12.50309375	136.026662666666
CONTROL	ENSMUSG00000034951	10.79773025	6.54001566666666	11.2193335999999	4.9192312	12.732468	6.23496833333333
CONTROL	ENSMUSG00000035021	8.218981	7.872568	6.54439759999999	6.863303	5.232978	9.15897066666666
CONTROL	ENSMUSG00000035024	6.50173975	5.17887566666666	7.192873	4.5312742	5.5923555	3.743817
CONTROL	ENSMUSG00000035027	56.0554395	47.9383173333333	73.0978546	43.6616896	68.41940275	59.151184
CONTROL	ENSMUSG00000035047	9.57245949999999	7.971568	11.307311	6.7494534	9.216093	8.54352066666666
CONTROL	ENSMUSG00000035048	52.45516125	59.1382416666666	62.8171372	70.5670662	59.7229105	63.7399153333333
CONTROL	ENSMUSG00000035078	13.244965	9.75431033333333	11.8752026	9.035146	11.70612675	7.66988733333333
CONTROL	ENSMUSG00000035133	9.84731225	4.19603433333333	12.0733858	3.990993	9.404322	6.37875666666666
CONTROL	ENSMUSG00000035139	8.47327574999999	8.537031	8.9133158	6.59290719999999	10.2928384999999	18.4420056666666
CONTROL	ENSMUSG00000035198	42.4784525	24.4901086666666	52.4540561999999	26.2667012	40.35746525	38.936353
CONTROL	ENSMUSG00000035203	78.376213	37.0466806666666	103.2793584	52.6339647999999	73.77096425	71.9673806666666
CONTROL	ENSMUSG00000035212	17.63693225	9.39259	18.8960653999999	9.1823898	15.98273125	9.26484233333333
CONTROL	ENSMUSG00000035215	280.20763625	235.271354333333	385.544927999999	237.6209878	346.7132415	215.171157333333
CONTROL	ENSMUSG00000035227	34.473409	23.8991373333333	38.9348958	22.2199842	39.77062	32.542755
CONTROL	ENSMUSG00000035232	13.973506	8.39366533333333	17.0168874	8.9440116	15.953965	10.2435833333333
CONTROL	ENSMUSG00000035234	8.546598	6.16992633333333	7.3785004	4.7802236	6.812537	4.930567
CONTROL	ENSMUSG00000035242	639.70616475	636.946203333333	714.7464276	611.0932384	764.76994025	558.953373333333
CONTROL	ENSMUSG00000035268	9.42055525	12.631286	9.37194259999999	10.0227624	18.4987245	11.3073556666666
CONTROL	ENSMUSG00000035278	8.27532274999999	23.1002006666666	13.4903186	23.6151452	11.7422554999999	46.6744313333333
CONTROL	ENSMUSG00000035293	9.054766	4.59815366666666	8.89586879999999	4.09392299999999	10.33150375	5.217835
CONTROL	ENSMUSG00000035297	15.80786725	14.329427	15.8271705999999	15.2602214	15.68392675	18.982249
CONTROL	ENSMUSG00000035299	95.43081125	36.8430146666666	117.8535476	34.5433488	68.9433525	62.7064786666666
CONTROL	ENSMUSG00000035325	69.609535	56.0187486666666	87.5304178	51.1990471999999	91.1822785	46.0226603333333
CONTROL	ENSMUSG00000035342	8.82182825	6.20240033333333	12.7693794	6.81578399999999	16.0661985	4.96338433333333
CONTROL	ENSMUSG00000035370	21.72699325	5.586907	24.8925598	7.63467579999999	12.23025925	9.16371166666666
CONTROL	ENSMUSG00000035372	14.69024425	8.39825466666666	12.8179194	8.025224	18.9414615	8.660916
CONTROL	ENSMUSG00000035401	6.12422	5.993493	6.428333	5.1354516	7.71827249999999	6.32010533333333
CONTROL	ENSMUSG00000035437	11.8524625	4.909368	14.9967522	7.7257514	9.71083075	14.629975
CONTROL	ENSMUSG00000035439	71.480221	23.988711	83.0003494	27.9099349999999	55.4986244999999	35.46027
CONTROL	ENSMUSG00000035443	53.7774315	50.6311849999999	56.346236	63.4628426	67.44323625	64.820736
CONTROL	ENSMUSG00000035469	7.5715585	10.1781386666666	8.32489599999999	10.5842452	5.17488625	4.89005833333333
CONTROL	ENSMUSG00000035478	30.4842935	121.362030666666	46.00601	141.5822932	41.5687519999999	193.029494666666
CONTROL	ENSMUSG00000035504	4.10233449999999	6.071752	6.5620466	6.5994574	5.52136674999999	8.27290366666666
CONTROL	ENSMUSG00000035505	15.96272725	20.445143	21.4787473999999	16.6392812	25.4432695	14.479769
CONTROL	ENSMUSG00000035530	467.28891275	463.967112	518.7031158	447.8123138	572.82834675	353.917758999999
CONTROL	ENSMUSG00000035559	69.2395255	60.9775846666666	77.3966514	66.2495198	49.981077	68.7690203333333
CONTROL	ENSMUSG00000035575	8.92360125	7.63041566666666	10.2058486	7.2574756	7.867418	5.512344
CONTROL	ENSMUSG00000035585	90.926159	35.3704783333333	102.3794592	33.7321464	111.16476325	57.2520206666666
CONTROL	ENSMUSG00000035595	11.1949499999999	13.0650836666666	11.2669533999999	12.1265742	6.52848	15.7008073333333
CONTROL	ENSMUSG00000035601	4.84969	4.82167766666666	4.0413602	5.50975219999999	3.41426949999999	7.65420566666666
CONTROL	ENSMUSG00000035621	159.067101499999	73.7682576666666	132.7667482	81.578835	172.11979025	115.70494
CONTROL	ENSMUSG00000035649	28.015539	15.3771303333333	40.1876196	19.0342906	30.672643	12.7876376666666
CONTROL	ENSMUSG00000035674	111.13181975	176.693032333333	127.6636096	196.6659472	117.297678999999	192.538672666666
CONTROL	ENSMUSG00000035726	61.976577	40.1688453333333	65.6885338	37.1070384	70.44826975	36.227675
CONTROL	ENSMUSG00000035754	63.74607325	78.4650376666666	64.084454	88.3109502	55.6317449999999	116.598001666666
CONTROL	ENSMUSG00000035762	44.234241	27.6352223333333	67.1255877999999	27.5664812	42.17931075	33.5505796666666
CONTROL	ENSMUSG00000035770	4.56067099999999	3.638721	4.8033882	3.54632	4.43170875	5.56529566666666
CONTROL	ENSMUSG00000035790	12.2741385	7.44339933333333	12.7662494	7.5803372	10.64994275	7.750724
CONTROL	ENSMUSG00000035828	133.75630425	82.1490283333333	197.671905	78.7777511999999	209.86761475	65.0016636666666
CONTROL	ENSMUSG00000035851	24.0386977499999	20.4213033333333	28.3080586	21.1003078	22.3501367499999	24.523014
CONTROL	ENSMUSG00000035890	66.3482435	25.6707913333333	74.6414658	28.2138761999999	78.06685675	20.9654783333333
CONTROL	ENSMUSG00000035898	7.665969	5.23277466666666	8.346838	4.8017926	6.374298	5.46367799999999
CONTROL	ENSMUSG00000035919	8.631065	4.66473666666666	8.19190319999999	5.8661388	12.408533	5.61084966666666
CONTROL	ENSMUSG00000035933	10.134622	5.86822899999999	12.0497085999999	7.11773	13.294767	12.7821813333333
CONTROL	ENSMUSG00000035949	12.93082775	9.88337866666666	12.4385794	9.0491292	13.9369397499999	7.66435566666666
CONTROL	ENSMUSG00000036054	5.5370745	6.45550666666666	6.3697584	6.1575554	4.09500775	7.407972
CONTROL	ENSMUSG00000036078	20.562783	24.8257423333333	20.4102118	24.4402208	22.9458212499999	26.9659433333333
CONTROL	ENSMUSG00000036087	6.355287	3.09053833333333	8.47353	5.1033986	5.04812075	9.87969333333333
CONTROL	ENSMUSG00000036114	71.96107825	70.5237653333333	84.3130204	74.003808	83.20152175	88.4861456666666
CONTROL	ENSMUSG00000036160	17.337706	14.6942146666666	16.8956978	18.7431782	17.66457875	17.3839203333333
CONTROL	ENSMUSG00000036180	158.70119775	93.0928253333333	168.6521844	102.4700584	127.14613775	248.873041333333
CONTROL	ENSMUSG00000036181	7.56217625	3.34742033333333	9.139275	4.5435938	7.36471675	5.712082
CONTROL	ENSMUSG00000036188	5.96458625	4.52382366666666	7.9902294	5.242713	5.3533555	5.36109433333333
CONTROL	ENSMUSG00000036202	41.22579875	29.3636083333333	52.9326856	29.1368176	45.3658685	39.6187563333333
CONTROL	ENSMUSG00000036223	28.1564015	29.4853576666666	19.389876	14.5406992	37.020055	14.1931813333333
CONTROL	ENSMUSG00000036241	11.96258075	10.562463	14.2988466	14.594221	18.81035425	12.4399566666666
CONTROL	ENSMUSG00000036281	16.52188825	22.1411336666666	13.4382917999999	22.1671449999999	15.47691975	31.8526543333333
CONTROL	ENSMUSG00000036309	145.7741405	80.385492	157.9933192	83.2188394	150.413450249999	73.0868116666666
CONTROL	ENSMUSG00000036371	1382.52877475	1241.761098	1686.1772292	1426.6452346	1265.7613475	1422.08928566666
CONTROL	ENSMUSG00000036372	398.72322425	337.349817333333	421.4896654	373.9294178	457.520504249999	432.955352666666
CONTROL	ENSMUSG00000036438	542.026821	189.049588	650.9283528	268.7465056	457.540032249999	332.264958
CONTROL	ENSMUSG00000036450	5.59141	3.96891866666666	7.4874904	4.18088639999999	7.66746824999999	5.772402
CONTROL	ENSMUSG00000036459	21.97653475	23.2070126666666	30.7307745999999	25.899712	40.399474	16.1513353333333
CONTROL	ENSMUSG00000036501	11.12131325	6.084437	8.7822946	7.1169838	10.0208332499999	11.3009493333333
CONTROL	ENSMUSG00000036550	21.2007745	11.8715409999999	25.0460201999999	12.3299214	22.9268535	10.6950676666666
CONTROL	ENSMUSG00000036552	7077	11.2858683333333	8.3004872	6.77121119999999	7.18059925	9.02408233333333
CONTROL	ENSMUSG00000036565	7.94014525	4.458778	13.9811203999999	4.610756	20.00248825	5.71226766666666
CONTROL	ENSMUSG00000036606	9.14278674999999	21.497988	13.9641664	22.1611466	8.15182499999999	16.9614256666666
CONTROL	ENSMUSG00000036613	10.59106225	9.07327033333333	10.9470793999999	10.1377467999999	9.744205	10.4833233333333
CONTROL	ENSMUSG00000036620	35.8865335	20.6732443333333	47.3857784	31.7456082	45.9244105	32.3616203333333
CONTROL	ENSMUSG00000036632	12.73453575	6.913313	13.8827374	8.2869614	8.45578125	7.958132
CONTROL	ENSMUSG00000036646	4.89660875	4.555734	6.0558998	5.6350998	4.32935425	6.20442266666666
CONTROL	ENSMUSG00000036733	125.29406275	157.342753666666	117.3360954	154.9555728	126.005604	210.153363
CONTROL	ENSMUSG00000036743	3.88764175	3.51734066666666	8.70652279999999	5.6467082	3.8657735	5.403517
CONTROL	ENSMUSG00000036748	20.31688875	25.4726733333333	27.8567435999999	35.0008256	18.8049502499999	39.680329
CONTROL	ENSMUSG00000036751	408.983771249999	406.304402666666	468.16681	427.283829399999	390.29113025	365.808866
CONTROL	ENSMUSG00000036752	591.31878775	335.719788333333	755.748472999999	497.4138686	601.26180375	500.573584666666
CONTROL	ENSMUSG00000036768	51.30394275	30.0813979999999	60.213994	30.8072072	56.784178	60.9892356666666
CONTROL	ENSMUSG00000036779	10.210019	8.226422	8.573927	6.02659619999999	8.1404025	8.36992066666666
CONTROL	ENSMUSG00000036820	22.73484925	50.4702593333333	23.9012219999999	57.3987128	12.588767	51.745093
CONTROL	ENSMUSG00000036822	16.6707835	16.9287963333333	19.0019512	16.8975486	17.63742775	15.3022513333333
CONTROL	ENSMUSG00000036835	37.83457975	55.8135336666666	38.8743074	55.2461388	40.4541175	46.1908793333333
CONTROL	ENSMUSG00000036850	39.55769925	25.1964886666666	41.2100016	27.7528218	44.94136875	59.5821416666666
CONTROL	ENSMUSG00000036854	12.8449185	5.27056166666666	14.3472167999999	5.89658859999999	6.09930125	7.721842
CONTROL	ENSMUSG00000036860	46.0167315	27.2756343333333	46.8312326	26.4135167999999	43.659814	27.9286879999999
CONTROL	ENSMUSG00000036864	7.82557675	6.67619966666666	8.3979912	4.7394104	7.36504425	8.84607599999999
CONTROL	ENSMUSG00000036875	7.1829105	7.34539266666666	7.03666899999999	5.3822444	10.37223375	7.890377
CONTROL	ENSMUSG00000036932	22.5679074999999	12.139029	29.0484826	14.1069086	23.2554145	12.4299619999999
CONTROL	ENSMUSG00000036934	26.079509	16.9483463333333	18.753828	12.4128818	30.07971925	15.6402993333333
CONTROL	ENSMUSG00000036940	30.6649455	15.5818956666666	41.089444	19.4809464	34.7409115	19.0966826666666
CONTROL	ENSMUSG00000036948	21.58272125	7.66287033333333	21.7409732	8.9092122	19.3852625	9.48552733333333
CONTROL	ENSMUSG00000036968	9.0061965	7.34376	8.5130268	5.436738	7.53305675	6.64441166666666
CONTROL	ENSMUSG00000036980	8.345146	7.81718633333333	7.8921054	7.2741828	8.16372475	6.93133366666666
CONTROL	ENSMUSG00000036986	21.6976475	13.670924	23.1465496	17.2501048	18.53150725	16.7681983333333
CONTROL	ENSMUSG00000036990	10.6685595	6.80459	11.189769	7.2147606	10.1557395	7.05812133333333
CONTROL	ENSMUSG00000037017	5.49335225	4.31074066666666	5.5936552	4.7290682	6.3510215	5.61798166666666
CONTROL	ENSMUSG00000037089	19.109682	23.8802726666666	22.8917426	19.9280846	21.26433375	19.0922426666666
CONTROL	ENSMUSG00000037171	14.90532675	6.42289233333333	13.9828491999999	5.3195536	12.24175625	9.536949
CONTROL	ENSMUSG00000037204	82.3326975	67.6767096666666	75.4158354	81.4274176	68.2815347499999	121.138492666666
CONTROL	ENSMUSG00000037221	43.1448057499999	63.7140596666666	48.5482898	66.6020912	43.1580727499999	91.4951583333333
CONTROL	ENSMUSG00000037262	22.86349475	12.7033146666666	26.1611604	12.2321256	26.43240325	25.3684446666666
CONTROL	ENSMUSG00000037275	6.30768875	6.116841	6.79477799999999	5.524325	7.51515924999999	4.78738133333333
CONTROL	ENSMUSG00000037278	68.3114895	46.9267696666666	80.6878418	49.7683348	65.6965325	48.1365146666666
CONTROL	ENSMUSG00000037286	36.82122775	18.6482273333333	33.9737419999999	19.7322266	41.87752425	19.8090116666666
CONTROL	ENSMUSG00000037300	17.06170425	11.5016226666666	18.4616124	12.0440764	16.02970875	15.556811
CONTROL	ENSMUSG00000037316	9.390969	8.27506166666666	10.8473113999999	7.544737	8.45362999999999	10.183218
CONTROL	ENSMUSG00000037326	6.85613274999999	3.24477533333333	9.6457304	4.64537239999999	4.694813	6.089347
CONTROL	ENSMUSG00000037351	24.50694625	17.2983543333333	28.3356602	17.1880826	20.28065375	13.4487123333333
CONTROL	ENSMUSG00000037364	47.9822325	50.3629083333333	50.524193	49.1246372	42.107403	57.1796863333333
CONTROL	ENSMUSG00000037426	2.219455	1.13990666666666	4.1134524	0.9407616	1.57953149999999	5.01276533333333
CONTROL	ENSMUSG00000037458	15.0566855	8.39099666666666	16.8534488	8.8334352	16.9458169999999	12.2381429999999
CONTROL	ENSMUSG00000037461	4.995901	5.593869	5.207183	5.4548534	6.16440225	7.34372033333333
CONTROL	ENSMUSG00000037487	41.9657555	33.0767133333333	62.4139335999999	33.113071	32.851885	69.5357619999999
CONTROL	ENSMUSG00000037514	5.74291974999999	4.308005	7.1888988	4.5553458	5.15428975	6.40628966666666
CONTROL	ENSMUSG00000037525	11.6365715	7.365898	10.3219592	8.5195102	14.66908025	9.85426566666666
CONTROL	ENSMUSG00000037531	16.271718	12.064065	15.3758456	10.0154042	18.75523475	10.2839696666666
CONTROL	ENSMUSG00000037563	1714.94019975	1208.82257966666	1897.86455859999	1531.25153299999	1912.172564	1978.81980166666
CONTROL	ENSMUSG00000037570	44.5983655	36.274436	51.0184316	35.7574094	46.08453425	36.8587966666666
CONTROL	ENSMUSG00000037601	97.9747587499999	78.2055233333333	104.5958268	84.786749	109.1505655	98.8581466666666
CONTROL	ENSMUSG00000037608	179.27415025	118.062384999999	175.410784999999	112.877088	162.2376085	208.452903333333
CONTROL	ENSMUSG00000037628	15.50130575	10.1943303333333	14.9946722	10.8469203999999	14.6001107499999	14.0433799999999
CONTROL	ENSMUSG00000037692	71.459987	41.528606	88.1102752	39.2721705999999	105.23038225	41.6083293333333
CONTROL	ENSMUSG00000037750	11.3617402499999	6.538186	13.4892948	6.821755	16.679833	7.93581666666666
CONTROL	ENSMUSG00000037761	4.014723	3.95614966666666	5.80216939999999	4.7151042	6.8582215	7.30728766666666
CONTROL	ENSMUSG00000037791	8.2612085	5.905993	10.3736032	4.8221138	10.2432725	3.92599833333333
CONTROL	ENSMUSG00000037808	9.56729475	3.571847	11.7217446	3.8329198	8.067334	10.160648
CONTROL	ENSMUSG00000037815	24.1849025	18.048673	20.7129722	14.4211	26.98963425	15.5746376666666
CONTROL	ENSMUSG00000037857	21.18963675	16.600496	24.1324647999999	16.3480278	21.19945125	16.630137
CONTROL	ENSMUSG00000037860	34.38245275	25.9469966666666	58.1918288	78.463422	23.731704	27.017348
CONTROL	ENSMUSG00000037876	4.544296	3.72173166666666	7.0087606	3.8152074	5.71950675	5.37127699999999
CONTROL	ENSMUSG00000037905	8.3486125	5.35645633333333	9.6555542	5.44771619999999	9.95948475	6.98403833333333
CONTROL	ENSMUSG00000037916	35.1711245	61.5029533333333	39.2946654	62.2338125999999	34.3412065	66.6133963333333
CONTROL	ENSMUSG00000037935	25.924477	33.372851	36.950273	48.5215572	29.747219	95.5286426666666
CONTROL	ENSMUSG00000037938	16.5572609999999	18.897942	21.6181464	21.6026746	20.00650325	20.258862
CONTROL	ENSMUSG00000037958	28.65481925	20.5260096666666	32.9421702	21.8976806	28.1394905	27.2838993333333
CONTROL	ENSMUSG00000037960	9.32780025	8.98886033333333	10.0368597999999	9.490663	19.74573675	6.99370933333333
CONTROL	ENSMUSG00000037992	6.64161124999999	5.94135066666666	7.92282339999999	6.0415998	6.79984475	11.0213913333333
CONTROL	ENSMUSG00000037993	18.10134875	17.694038	16.8878216	15.5536987999999	13.1377072499999	19.7830496666666
CONTROL	ENSMUSG00000037995	4.88797125	6.17629166666666	3.73568999999999	5.7752218	7.49636425	5.97031933333333
CONTROL	ENSMUSG00000038000	25.10288775	18.0896056666666	29.2833528	16.3687648	22.05201275	17.840486
CONTROL	ENSMUSG00000038007	7.4442675	6.97355066666666	7.3947976	5.0164678	6.9794195	6.83047799999999
CONTROL	ENSMUSG00000038013	5.27741	4.85269233333333	5.02070179999999	3.9683368	6.43045625	8.06868
CONTROL	ENSMUSG00000038014	15.53327875	8.440546	22.9981808	11.2418914	21.129975	13.1499306666666
CONTROL	ENSMUSG00000038039	51.56377425	27.736773	44.6423792	33.672556	34.23218525	47.324634
CONTROL	ENSMUSG00000038045	4.02909775	4.18187533333333	4.362791	3.48183939999999	3.322164	5.01368433333333
CONTROL	ENSMUSG00000038055	22.4993315	14.1918866666666	30.0821886	18.8282764	18.3842417499999	13.0976263333333
CONTROL	ENSMUSG00000038095	83.80437325	63.0370893333333	89.1976751999999	56.1051224	89.04125825	80.1986553333333
CONTROL	ENSMUSG00000038102	7.0363965	6.48195399999999	6.347456	4.7054252	5.8466815	5.36731233333333
CONTROL	ENSMUSG00000038116	10.502406	20.518358	12.3785962	20.4470463999999	10.50546425	9.16611133333333
CONTROL	ENSMUSG00000038150	6.36613375	4.56150866666666	8.5329372	5.0684758	4.789068	5.08194433333333
CONTROL	ENSMUSG00000038160	5.49377125	6.82845066666666	6.1014088	7.025804	6.08288175	7.41196333333333
CONTROL	ENSMUSG00000038174	8.996202	7.80082633333333	9.35163859999999	5.2655534	9.7450055	8.95286033333333
CONTROL	ENSMUSG00000038240	6.27969975	6.778184	6.1671524	7.4408748	5.24745825	6.81918933333333
CONTROL	ENSMUSG00000038268	7.1545065	6.09478766666666	8.98372	7.782234	6.97771949999999	9.18666833333333
CONTROL	ENSMUSG00000038324	3.58588475	7.15514166666666	3.8272514	7.6861168	3.80665775	6.50683966666666
CONTROL	ENSMUSG00000038335	24.965796	22.4689663333333	29.6684494	21.9049234	26.68624075	20.1556826666666
CONTROL	ENSMUSG00000038365	8.73855375	5.45650866666666	8.1300312	4.2094702	7.00060575	4.559131
CONTROL	ENSMUSG00000038366	27.7616975	22.495699	20.9945176	24.24282	36.9321025	30.13573
CONTROL	ENSMUSG00000038379	14.88454	9.756714	17.7281498	9.99183359999999	11.93667	11.6530356666666
CONTROL	ENSMUSG00000038398	59.19532275	52.599261	42.1748826	37.517306	41.18818075	39.6403123333333
CONTROL	ENSMUSG00000038406	12.374937	9.35625966666666	22.518576	10.617656	15.132429	15.725372
CONTROL	ENSMUSG00000038429	17.37877075	20.632583	19.8023106	22.3693294	16.07094775	18.9883773333333
CONTROL	ENSMUSG00000038446	19.34817225	8.91188966666666	21.9802939999999	9.6394454	17.9142972499999	15.6721226666666
CONTROL	ENSMUSG00000038456	6.90667274999999	9.41823233333333	9.8029646	7.8121556	8.83376174999999	7.315497
CONTROL	ENSMUSG00000038502	36.93154975	61.3887826666666	52.464164	61.022223	58.2713205	103.878265
CONTROL	ENSMUSG00000038503	56.56560225	16.2785656666666	81.1041191999999	25.0453652	42.59914725	59.7742953333333
CONTROL	ENSMUSG00000038518	37.5189645	31.9824549999999	37.1969886	29.7961778	40.646924	26.680245
CONTROL	ENSMUSG00000038535	9.43378375	6.21510533333333	13.3334396	6.841593	10.18124525	7.29771966666666
CONTROL	ENSMUSG00000038544	11.42353275	6.77149899999999	10.255312	6.95730019999999	9.5642815	9.65529933333333
CONTROL	ENSMUSG00000038582	5.25099275	6.534203	6.533233	6.43805279999999	6.39444774999999	6.69318699999999
CONTROL	ENSMUSG00000038587	98.68826425	54.8733126666666	104.061695	54.0006358	102.29738325	54.6424056666666
CONTROL	ENSMUSG00000038615	40.8698484999999	17.779092	53.5803526	20.713638	40.47447275	43.7939986666666
CONTROL	ENSMUSG00000038671	16.78382	12.7150396666666	19.4212668	13.7655572	20.10666225	14.3262613333333
CONTROL	ENSMUSG00000038683	118.51926625	77.7921423333333	103.8179194	73.0709622	118.344618	72.481272
CONTROL	ENSMUSG00000038685	41.55165675	34.82041	36.771733	31.3875378	26.76512525	37.087753
CONTROL	ENSMUSG00000038696	5.354373	7.48598333333333	6.6286942	6.8315708	7.78877175	5.15015766666666
CONTROL	ENSMUSG00000038717	487.0606635	475.422252666666	518.1457054	486.322143399999	581.7377125	297.288658666666
CONTROL	ENSMUSG00000038773	4.3087405	2.70614633333333	5.8478858	3.1771602	3.11679325	1.65111899999999
CONTROL	ENSMUSG00000038806	19.632089	20.2057433333333	26.0722662	18.3504056	21.57019675	16.1097966666666
CONTROL	ENSMUSG00000038816	2.80684725	5.84896833333333	5.3110532	5.9454784	8.2941495	4.827186
CONTROL	ENSMUSG00000038845	66.0767185	60.5428696666666	83.5123788	71.7309686	86.8094154999999	81.1549256666666
CONTROL	ENSMUSG00000038880	41.586689	30.2982726666666	53.771816	34.2188624	38.633144	27.5268466666666
CONTROL	ENSMUSG00000038893	7.234483	3.951886	13.6642623999999	5.0950342	23.154943	5.36975033333333
CONTROL	ENSMUSG00000038900	807.1945175	724.955718666666	856.5338382	662.3438312	1122.650232	538.331304333333
CONTROL	ENSMUSG00000038909	23.15404825	15.2970949999999	28.1813782	16.3413863999999	24.86515525	25.1180116666666
CONTROL	ENSMUSG00000038957	8.59312849999999	5.71322666666666	10.3150378	6.2657114	9.02048024999999	8.38135
CONTROL	ENSMUSG00000038965	45.24107925	129.517511666666	42.4495188	109.022367199999	43.2689277499999	65.7990893333333
CONTROL	ENSMUSG00000038975	28.47288125	22.822513	34.6176441999999	19.1884416	37.082016	16.2812986666666
CONTROL	ENSMUSG00000039000	4.6165385	4.79707033333333	4.3373304	4.27178559999999	4.62854175	5.67349133333333
CONTROL	ENSMUSG00000039016	136.920272249999	106.837428666666	169.761974399999	113.162125	212.51117975	71.7226693333333
CONTROL	ENSMUSG00000039046	3.008867	1.49489433333333	2.7488154	1.87288459999999	2.01264075	5.405786
CONTROL	ENSMUSG00000039055	8.75549674999999	7.83569333333333	7.306686	10.0015583999999	6.0900525	9.71943499999999
CONTROL	ENSMUSG00000039067	151.26424275	150.090378333333	133.773239	125.306092799999	109.47894125	115.579213
CONTROL	ENSMUSG00000039069	8.97155774999999	6.99540199999999	10.0642825999999	7.7032992	10.96128225	11.881211
CONTROL	ENSMUSG00000039108	7.4191075	6.40087133333333	6.1547878	5.33271079999999	12.63967725	7.18214599999999
CONTROL	ENSMUSG00000039130	106.5816375	86.3613753333333	109.5561656	89.300902	101.68775525	147.011824
CONTROL	ENSMUSG00000039148	7.93393375	12.031593	9.8988964	14.4430218	8.78910724999999	15.9748563333333
CONTROL	ENSMUSG00000039191	99.43775825	84.217471	146.6784544	99.8829612	99.28548725	158.500806333333
CONTROL	ENSMUSG00000039201	5.64326625	7.76379033333333	4.9818206	8.2547152	4.08349425	7.43497866666666
CONTROL	ENSMUSG00000039220	27.3049265	13.1273166666666	30.6185187999999	16.489668	26.78741125	18.8290576666666
CONTROL	ENSMUSG00000039234	12.37621575	9.19999833333333	13.9688942	7.89671	17.60256625	7.11049999999999
CONTROL	ENSMUSG00000039244	18.80992925	12.9797766666666	19.1156169999999	11.4433476	19.994123	9.59448666666666
CONTROL	ENSMUSG00000039275	5.24791374999999	4.94822066666666	8.4726912	5.526354	7.41561725	6.47930233333333
CONTROL	ENSMUSG00000039285	10.573861	5.47392299999999	14.6571286	6.635028	9.56992975	11.9468196666666
CONTROL	ENSMUSG00000039298	9.72317675	4.30989966666666	10.7472254	4.4671758	7.52898025	6.68260133333333
CONTROL	ENSMUSG00000039329	95.645229	118.393454333333	125.2348796	141.124056199999	107.4830155	92.721806
CONTROL	ENSMUSG00000039361	14.719493	12.304549	18.9327037999999	12.6992512	16.25671125	7.12779566666666
CONTROL	ENSMUSG00000039414	3.50681325	5.55710533333333	5.6848614	4.5385322	7.2086165	3.756126
CONTROL	ENSMUSG00000039427	15.9702749999999	14.910389	18.5480198	15.2041668	16.1044037499999	11.1734626666666
CONTROL	ENSMUSG00000039473	34.4047815	25.6148853333333	30.7642618	22.0774124	31.919405	18.4610226666666
CONTROL	ENSMUSG00000039477	16.3824895	11.810434	18.6560902	12.4654952	12.9541055	9.844985
CONTROL	ENSMUSG00000039478	7.232983	4.09166366666666	6.39767299999999	3.87058279999999	5.009002	6.953867
CONTROL	ENSMUSG00000039523	2.57663575	4.68094633333333	3.903463	6.46530259999999	2.7604135	5.13751166666666
CONTROL	ENSMUSG00000039536	3.27260925	3.536925	3.3859396	4.1679112	3.27392199999999	5.246177
CONTROL	ENSMUSG00000039640	324.6112455	143.319881333333	403.1105578	171.2836638	325.847194749999	213.049393
CONTROL	ENSMUSG00000039656	22.91872225	16.526672	28.8842112	17.9791984	20.280577	17.502505
CONTROL	ENSMUSG00000039660	75.236579	67.5505559999999	107.558118599999	103.897376	59.723606	129.407921666666
CONTROL	ENSMUSG00000039678	3.6029865	11.8632986666666	3.7299142	16.1172388	2.4519375	15.3528833333333
CONTROL	ENSMUSG00000039680	85.45001925	64.8286756666666	102.330910999999	76.3911644	93.601712	78.5224563333333
CONTROL	ENSMUSG00000039693	14.6083275	10.507736	16.0645938	11.4818278	9.5098475	12.2903156666666
CONTROL	ENSMUSG00000039703	7.99365425	8.60869466666666	8.1605462	8.556777	6.94475075	7.11072366666666
CONTROL	ENSMUSG00000039725	21.772688	14.9311016666666	22.0779944	14.9809832	28.9553494999999	21.6373103333333
CONTROL	ENSMUSG00000039735	28.1682199999999	11.283025	32.8716536	14.2849636	26.9646525	19.121359
CONTROL	ENSMUSG00000039754	10.709415	8.33558866666666	12.1912153999999	7.122458	13.20594425	6.17632066666666
CONTROL	ENSMUSG00000039768	8.3192555	8.93740566666666	7.635524	10.6516776	8.62480025	9.69857666666666
CONTROL	ENSMUSG00000039771	55.11312325	114.439946333333	51.2689669999999	122.0630638	58.1826834999999	118.67498
CONTROL	ENSMUSG00000039781	3.63149175	7.93136666666666	4.120289	8.4122422	4.65273575	17.6051376666666
CONTROL	ENSMUSG00000039824	1.00083925	2.82721666666666	1.5661602	3.90147999999999	2.33290675	5.696314
CONTROL	ENSMUSG00000039828	28.3785129999999	29.0842913333333	28.2991751999999	24.0601527999999	29.05294425	25.5725226666666
CONTROL	ENSMUSG00000039844	34.409869	18.5977213333333	39.2300832	18.1193504	31.94520575	18.134472
CONTROL	ENSMUSG00000039852	7.99020925	5.03012833333333	11.1439222	8.7217504	12.20480975	13.6047316666666
CONTROL	ENSMUSG00000039886	3.0940855	9.103673	2.8522888	8.990207	2.368639	16.0214163333333
CONTROL	ENSMUSG00000039887	8.11510925	5.07485466666666	7.501809	5.5897086	8.435182	5.304352
CONTROL	ENSMUSG00000039936	2.570458	9.26944266666666	2.1415512	6.71293759999999	9.11175825	10.460878
CONTROL	ENSMUSG00000039943	4.77153575	3.67058466666666	8.452062	4.8968834	5.149073	5.090808
CONTROL	ENSMUSG00000039952	5.9305205	7.83760166666666	7.9368006	8.0001238	7.00068275	4.97307133333333
CONTROL	ENSMUSG00000039967	12.4549329999999	8.558046	14.5566848	7.98956359999999	11.7846402499999	8.75247466666666
CONTROL	ENSMUSG00000039968	3.3074745	2.30101733333333	3.54586819999999	2.0084508	4.93943149999999	5.949447
CONTROL	ENSMUSG00000039994	12.40423	9.555158	14.400638	9.62441999999999	12.68395475	15.517011
CONTROL	ENSMUSG00000040029	8.55117175	6.28985833333333	8.8065802	5.1301052	9.006082	4.537954
CONTROL	ENSMUSG00000040044	8.684453	5.592184	10.4034544	6.0412092	11.2329515	7.82314466666666
CONTROL	ENSMUSG00000040111	11.8654152499999	8.43529033333333	10.4285364	9.26547179999999	12.0371595	33.86225
CONTROL	ENSMUSG00000040124	7.02873925	5.03128833333333	5.96568039999999	3.8283926	7.4998615	5.223731
CONTROL	ENSMUSG00000040174	12.50955475	12.2003313333333	11.4873984	14.560344	16.89630375	14.8861186666666
CONTROL	ENSMUSG00000040188	12.9149195	8.365165	13.4221053999999	10.2434888	12.4421095	11.882537
CONTROL	ENSMUSG00000040204	32.962448	19.785944	64.9580128	32.276647	41.8022775	24.4034026666666
CONTROL	ENSMUSG00000040209	17.85538625	7.91342133333333	24.7839848	12.6850816	17.6002745	6.29374533333333
CONTROL	ENSMUSG00000040236	21.03570375	22.4222906666666	17.8923598	18.6941798	15.93507775	18.9945646666666
CONTROL	ENSMUSG00000040263	54.632537	51.9133433333333	46.8323491999999	50.9974649999999	31.31992725	48.65001
CONTROL	ENSMUSG00000040312	4.52935875	3.61764533333333	6.976463	3.5020664	5.6199755	7.16225833333333
CONTROL	ENSMUSG00000040359	7.7622915	4.93412866666666	8.18416999999999	4.5498714	6.86876075	5.89639066666666
CONTROL	ENSMUSG00000040365	19.455837	9.50889366666666	23.0453706	8.3157964	22.141503	7.88184133333333
CONTROL	ENSMUSG00000040383	65.48914825	49.6338516666666	68.4981918	60.0348992	57.119131	73.6497586666666
CONTROL	ENSMUSG00000040385	14.78716775	100.681697333333	17.6674546	114.4023688	11.011657	82.7572463333333
CONTROL	ENSMUSG00000040390	11.6208695	7.38773499999999	17.5909626	8.9929382	14.2736895	5.90124066666666
CONTROL	ENSMUSG00000040415	4.10715824999999	5.49856666666666	4.6380436	3.505101	6.4769745	3.79698999999999
CONTROL	ENSMUSG00000040459	480.4028125	365.777850666666	552.1861388	385.056489799999	418.99062925	510.361412
[truncated: 2,880 more rows]

## Sheet: ExtFig 5c LIN28A
# These tables contain underlying data for generation of CLIP metaprofiles in the region 200nt upstream and 50nt downstream of polyA signal.
# Legend
Column legend	Explanation
Mean normalised signal at position	Mean of expression normalised CLIP signal, given as CPM per TPM, across all evaluated regions, that fell into UP+CONTROL or DOWN gene groups.
95% CI min, 95% CI max	Bottom and top limits for the 95% confidence interval for the mean.
Sample	CLIP sample in which the crosslink signal was evaluated
Position (nt)	nucleotide position in the region for which mean normalised CLIP signal and confidence intervals are given; position 0 corresponds to the start of the polyA signal
Gene group	The group of genes for which the measurement is given, according to their regulation upon LIN28A phosphorylation.
Condition	Condition of CLIP experiment, given as genotype_medium combination.
Protein	iCLIP target
# Lineplot data
Mean normalised signal at position	95% CI min	95% CI max	Sample	Position (nt)	Gene Group	Condition	Protein
0.0018707438805687794	0.000795927552881083	0.0029455602082564935	LIN28A-S200A_ESC_LIF-CHIR-FGF0220626_MM_1_merged.bed.gz	-500	DOWN	S200A_FCL	LIN28A
0.0018707438805687794	0.000795927552881083	0.0029455602082564935	LIN28A-S200A_ESC_LIF-CHIR-FGF0220626_MM_1_merged.bed.gz	-499	DOWN	S200A_FCL	LIN28A
0.0018707438805687794	0.000795927552881083	0.0029455602082564935	LIN28A-S200A_ESC_LIF-CHIR-FGF0220626_MM_1_merged.bed.gz	-498	DOWN	S200A_FCL	LIN28A
0.0018707438805687794	0.000795927552881083	0.0029455602082564935	LIN28A-S200A_ESC_LIF-CHIR-FGF0220626_MM_1_merged.bed.gz	-497	DOWN	S200A_FCL	LIN28A
0.0018707438805687794	0.000795927552881083	0.0029455602082564935	LIN28A-S200A_ESC_LIF-CHIR-FGF0220626_MM_1_merged.bed.gz	-496	DOWN	S200A_FCL	LIN28A
0.0018707438805687794	0.000795927552881083	0.0029455602082564935	LIN28A-S200A_ESC_LIF-CHIR-FGF0220626_MM_1_merged.bed.gz	-495	DOWN	S200A_FCL	LIN28A
0.0018707438805687794	0.000795927552881083	0.0029455602082564935	LIN28A-S200A_ESC_LIF-CHIR-FGF0220626_MM_1_merged.bed.gz	-494	DOWN	S200A_FCL	LIN28A
0.0018707438805687794	0.000795927552881083	0.0029455602082564935	LIN28A-S200A_ESC_LIF-CHIR-FGF0220626_MM_1_merged.bed.gz	-493	DOWN	S200A_FCL	LIN28A
0.0018707438805687794	0.000795927552881083	0.0029455602082564935	LIN28A-S200A_ESC_LIF-CHIR-FGF0220626_MM_1_merged.bed.gz	-492	DOWN	S200A_FCL	LIN28A
0.0018707438805687794	0.000795927552881083	0.0029455602082564935	LIN28A-S200A_ESC_LIF-CHIR-FGF0220626_MM_1_merged.bed.gz	-491	DOWN	S200A_FCL	LIN28A
0.0018707438805687794	0.000795927552881083	0.0029455602082564935	LIN28A-S200A_ESC_LIF-CHIR-FGF0220626_MM_1_merged.bed.gz	-490	DOWN	S200A_FCL	LIN28A
0.001860536320761888	0.0008040533479515754	0.002917019293572217	LIN28A-S200A_ESC_LIF-CHIR-FGF0220626_MM_1_merged.bed.gz	-489	DOWN	S200A_FCL	LIN28A
0.001858785428009686	0.0008069662675839935	0.002910604588435391	LIN28A-S200A_ESC_LIF-CHIR-FGF0220626_MM_1_merged.bed.gz	-488	DOWN	S200A_FCL	LIN28A
0.0018684876293268231	0.0008089320435933764	0.002928043215060281	LIN28A-S200A_ESC_LIF-CHIR-FGF0220626_MM_1_merged.bed.gz	-487	DOWN	S200A_FCL	LIN28A
0.001883539231213051	0.0008118301175310519	0.00295524834489506	LIN28A-S200A_ESC_LIF-CHIR-FGF0220626_MM_1_merged.bed.gz	-486	DOWN	S200A_FCL	LIN28A
0.0019083373301843978	0.0008190996490473329	0.0029975750113214717	LIN28A-S200A_ESC_LIF-CHIR-FGF0220626_MM_1_merged.bed.gz	-485	DOWN	S200A_FCL	LIN28A
0.001940286987990119	0.0008255991028898131	0.003054974873090434	LIN28A-S200A_ESC_LIF-CHIR-FGF0220626_MM_1_merged.bed.gz	-484	DOWN	S200A_FCL	LIN28A
0.001984708525461933	0.0008046004390131441	0.00316481661191073	LIN28A-S200A_ESC_LIF-CHIR-FGF0220626_MM_1_merged.bed.gz	-483	DOWN	S200A_FCL	LIN28A
0.002041414252902886	0.0007615280122339102	0.003321300493571869	LIN28A-S200A_ESC_LIF-CHIR-FGF0220626_MM_1_merged.bed.gz	-482	DOWN	S200A_FCL	LIN28A
0.0021006612390164813	0.0007193956853544895	0.0034819267926784795	LIN28A-S200A_ESC_LIF-CHIR-FGF0220626_MM_1_merged.bed.gz	-481	DOWN	S200A_FCL	LIN28A
0.0021677631127240593	0.0006802017866319184	0.003655324438816206	LIN28A-S200A_ESC_LIF-CHIR-FGF0220626_MM_1_merged.bed.gz	-480	DOWN	S200A_FCL	LIN28A
0.0022469475519250035	0.000648856266269434	0.0038450388375805824	LIN28A-S200A_ESC_LIF-CHIR-FGF0220626_MM_1_merged.bed.gz	-479	DOWN	S200A_FCL	LIN28A
0.0023371156054635164	0.000622924070544832	0.004051307140382214	LIN28A-S200A_ESC_LIF-CHIR-FGF0220626_MM_1_merged.bed.gz	-478	DOWN	S200A_FCL	LIN28A
0.00244120204416587	0.0006026557804806574	0.004279748307851101	LIN28A-S200A_ESC_LIF-CHIR-FGF0220626_MM_1_merged.bed.gz	-477	DOWN	S200A_FCL	LIN28A
0.0025490305134967953	0.0005832141466731045	0.004514846880320509	LIN28A-S200A_ESC_LIF-CHIR-FGF0220626_MM_1_merged.bed.gz	-476	DOWN	S200A_FCL	LIN28A
0.002645855728910732	0.000554508236129394	0.004737203221692097	LIN28A-S200A_ESC_LIF-CHIR-FGF0220626_MM_1_merged.bed.gz	-475	DOWN	S200A_FCL	LIN28A
0.0027252740316792397	0.0005188180746592844	0.004931729988699224	LIN28A-S200A_ESC_LIF-CHIR-FGF0220626_MM_1_merged.bed.gz	-474	DOWN	S200A_FCL	LIN28A
0.0027526613876473825	0.0005275716326821631	0.004977751142612633	LIN28A-S200A_ESC_LIF-CHIR-FGF0220626_MM_1_merged.bed.gz	-473	DOWN	S200A_FCL	LIN28A
0.0027330583608489766	0.000579048847396835	0.004887067874301149	LIN28A-S200A_ESC_LIF-CHIR-FGF0220626_MM_1_merged.bed.gz	-472	DOWN	S200A_FCL	LIN28A
0.0027018255247923018	0.0006251421504072216	0.004778508899177412	LIN28A-S200A_ESC_LIF-CHIR-FGF0220626_MM_1_merged.bed.gz	-471	DOWN	S200A_FCL	LIN28A
0.002649977092371479	0.0006630050452264995	0.004636949139516482	LIN28A-S200A_ESC_LIF-CHIR-FGF0220626_MM_1_merged.bed.gz	-470	DOWN	S200A_FCL	LIN28A
0.0025784592961605153	0.000692026174906594	0.004464892417414456	LIN28A-S200A_ESC_LIF-CHIR-FGF0220626_MM_1_merged.bed.gz	-469	DOWN	S200A_FCL	LIN28A
0.002489072284491207	0.000713700481993064	0.004264444086989367	LIN28A-S200A_ESC_LIF-CHIR-FGF0220626_MM_1_merged.bed.gz	-468	DOWN	S200A_FCL	LIN28A
0.0023756853780888473	0.000726186254198609	0.0040251845019790965	LIN28A-S200A_ESC_LIF-CHIR-FGF0220626_MM_1_merged.bed.gz	-467	DOWN	S200A_FCL	LIN28A
0.0022431976272647	0.0007351885070267055	0.0037512067475026964	LIN28A-S200A_ESC_LIF-CHIR-FGF0220626_MM_1_merged.bed.gz	-466	DOWN	S200A_FCL	LIN28A
0.002101499805479322	0.0007476463515400579	0.003455353259418586	LIN28A-S200A_ESC_LIF-CHIR-FGF0220626_MM_1_merged.bed.gz	-465	DOWN	S200A_FCL	LIN28A
0.0019703625620953145	0.0007672902822472049	0.003173434841943422	LIN28A-S200A_ESC_LIF-CHIR-FGF0220626_MM_1_merged.bed.gz	-464	DOWN	S200A_FCL	LIN28A
0.0018766430906359249	0.0007702335760210298	0.002983052605250816	LIN28A-S200A_ESC_LIF-CHIR-FGF0220626_MM_1_merged.bed.gz	-463	DOWN	S200A_FCL	LIN28A
0.001814649887662304	0.0007527471173472751	0.002876552657977328	LIN28A-S200A_ESC_LIF-CHIR-FGF0220626_MM_1_merged.bed.gz	-462	DOWN	S200A_FCL	LIN28A
0.0017621760905621078	0.0007368183128901618	0.0027875338682340467	LIN28A-S200A_ESC_LIF-CHIR-FGF0220626_MM_1_merged.bed.gz	-461	DOWN	S200A_FCL	LIN28A
0.0017257598741707697	0.0007255578552845304	0.002725961893057001	LIN28A-S200A_ESC_LIF-CHIR-FGF0220626_MM_1_merged.bed.gz	-460	DOWN	S200A_FCL	LIN28A
0.001713784573256744	0.0007236456949109121	0.0027039234516025665	LIN28A-S200A_ESC_LIF-CHIR-FGF0220626_MM_1_merged.bed.gz	-459	DOWN	S200A_FCL	LIN28A
0.0017255334481397374	0.0007333141674586445	0.002717752728820817	LIN28A-S200A_ESC_LIF-CHIR-FGF0220626_MM_1_merged.bed.gz	-458	DOWN	S200A_FCL	LIN28A
0.0017548959289581775	0.0007502405845980381	0.0027595512733182984	LIN28A-S200A_ESC_LIF-CHIR-FGF0220626_MM_1_merged.bed.gz	-457	DOWN	S200A_FCL	LIN28A
0.0018011268525242926	0.0007699391479008586	0.0028323145571477045	LIN28A-S200A_ESC_LIF-CHIR-FGF0220626_MM_1_merged.bed.gz	-456	DOWN	S200A_FCL	LIN28A
0.0018690623700132938	0.0007927332230380524	0.0029453915169885066	LIN28A-S200A_ESC_LIF-CHIR-FGF0220626_MM_1_merged.bed.gz	-455	DOWN	S200A_FCL	LIN28A
0.001939392920638881	0.0008112444183581905	0.003067541422919537	LIN28A-S200A_ESC_LIF-CHIR-FGF0220626_MM_1_merged.bed.gz	-454	DOWN	S200A_FCL	LIN28A
0.0019993860219345745	0.0008228105404202441	0.0031759615034488665	LIN28A-S200A_ESC_LIF-CHIR-FGF0220626_MM_1_merged.bed.gz	-453	DOWN	S200A_FCL	LIN28A
0.002062189866868113	0.0008331966156690523	0.0032911831180671342	LIN28A-S200A_ESC_LIF-CHIR-FGF0220626_MM_1_merged.bed.gz	-452	DOWN	S200A_FCL	LIN28A
0.002126794501624601	0.0008461397197251254	0.0034074492835240353	LIN28A-S200A_ESC_LIF-CHIR-FGF0220626_MM_1_merged.bed.gz	-451	DOWN	S200A_FCL	LIN28A
0.0021849451675576624	0.0008565934150881813	0.003513296920027105	LIN28A-S200A_ESC_LIF-CHIR-FGF0220626_MM_1_merged.bed.gz	-450	DOWN	S200A_FCL	LIN28A
0.002228061695266294	0.0008575903494139871	0.0035985330411185666	LIN28A-S200A_ESC_LIF-CHIR-FGF0220626_MM_1_merged.bed.gz	-449	DOWN	S200A_FCL	LIN28A
0.0022516336656679924	0.0008475512826423195	0.0036557160486936323	LIN28A-S200A_ESC_LIF-CHIR-FGF0220626_MM_1_merged.bed.gz	-448	DOWN	S200A_FCL	LIN28A
0.002269177292526264	0.0008354622022514015	0.0037028923828011017	LIN28A-S200A_ESC_LIF-CHIR-FGF0220626_MM_1_merged.bed.gz	-447	DOWN	S200A_FCL	LIN28A
0.0022839441678512177	0.0008228438608715163	0.003745044474830899	LIN28A-S200A_ESC_LIF-CHIR-FGF0220626_MM_1_merged.bed.gz	-446	DOWN	S200A_FCL	LIN28A
0.0022853875380394366	0.0008075997887381512	0.00376317528734071	LIN28A-S200A_ESC_LIF-CHIR-FGF0220626_MM_1_merged.bed.gz	-445	DOWN	S200A_FCL	LIN28A
0.002281622531765288	0.000795866844466036	0.0037673782190645344	LIN28A-S200A_ESC_LIF-CHIR-FGF0220626_MM_1_merged.bed.gz	-444	DOWN	S200A_FCL	LIN28A
0.0022799551997341925	0.0007859176030494854	0.0037739927964189	LIN28A-S200A_ESC_LIF-CHIR-FGF0220626_MM_1_merged.bed.gz	-443	DOWN	S200A_FCL	LIN28A
0.0022569049645965577	0.0007751736298453945	0.0037386362993477237	LIN28A-S200A_ESC_LIF-CHIR-FGF0220626_MM_1_merged.bed.gz	-442	DOWN	S200A_FCL	LIN28A
0.0022094672301213587	0.000758062565251393	0.0036608718949913293	LIN28A-S200A_ESC_LIF-CHIR-FGF0220626_MM_1_merged.bed.gz	-441	DOWN	S200A_FCL	LIN28A
0.002138918239764768	0.0007341752239608566	0.003543661255568687	LIN28A-S200A_ESC_LIF-CHIR-FGF0220626_MM_1_merged.bed.gz	-440	DOWN	S200A_FCL	LIN28A
0.002053408669021169	0.0007119803593267035	0.0033948369787156416	LIN28A-S200A_ESC_LIF-CHIR-FGF0220626_MM_1_merged.bed.gz	-439	DOWN	S200A_FCL	LIN28A
0.0019716434975406796	0.0006941806668580893	0.0032491063282232774	LIN28A-S200A_ESC_LIF-CHIR-FGF0220626_MM_1_merged.bed.gz	-438	DOWN	S200A_FCL	LIN28A
0.0018921935024715886	0.0006778651210802675	0.003106521883862916	LIN28A-S200A_ESC_LIF-CHIR-FGF0220626_MM_1_merged.bed.gz	-437	DOWN	S200A_FCL	LIN28A
0.0018129359911181898	0.0006649236694976406	0.002960948312738745	LIN28A-S200A_ESC_LIF-CHIR-FGF0220626_MM_1_merged.bed.gz	-436	DOWN	S200A_FCL	LIN28A
0.0017370572243147913	0.0006531256261540816	0.002820988822475508	LIN28A-S200A_ESC_LIF-CHIR-FGF0220626_MM_1_merged.bed.gz	-435	DOWN	S200A_FCL	LIN28A
0.0016700672499288486	0.000640891838372556	0.002699242661485144	LIN28A-S200A_ESC_LIF-CHIR-FGF0220626_MM_1_merged.bed.gz	-434	DOWN	S200A_FCL	LIN28A
0.001608184143809681	0.0006303271982395951	0.0025860410893797678	LIN28A-S200A_ESC_LIF-CHIR-FGF0220626_MM_1_merged.bed.gz	-433	DOWN	S200A_FCL	LIN28A
0.0015639957949119114	0.0006231680808036312	0.002504823509020191	LIN28A-S200A_ESC_LIF-CHIR-FGF0220626_MM_1_merged.bed.gz	-432	DOWN	S200A_FCL	LIN28A
0.0015571758382391912	0.0006214528600878208	0.002492898816390559	LIN28A-S200A_ESC_LIF-CHIR-FGF0220626_MM_1_merged.bed.gz	-431	DOWN	S200A_FCL	LIN28A
0.0015961031742786163	0.0006293798417192725	0.002562826506837957	LIN28A-S200A_ESC_LIF-CHIR-FGF0220626_MM_1_merged.bed.gz	-430	DOWN	S200A_FCL	LIN28A
0.0016536657088049912	0.0006404574929404419	0.002666873924669535	LIN28A-S200A_ESC_LIF-CHIR-FGF0220626_MM_1_merged.bed.gz	-429	DOWN	S200A_FCL	LIN28A
0.0017149506824594052	0.0006522820235757944	0.0027776193413430114	LIN28A-S200A_ESC_LIF-CHIR-FGF0220626_MM_1_merged.bed.gz	-428	DOWN	S200A_FCL	LIN28A
0.0017784241894546727	0.0006643319746296259	0.0028925164042797177	LIN28A-S200A_ESC_LIF-CHIR-FGF0220626_MM_1_merged.bed.gz	-427	DOWN	S200A_FCL	LIN28A
0.0018411765831784946	0.0006728149598697659	0.00300953820648722	LIN28A-S200A_ESC_LIF-CHIR-FGF0220626_MM_1_merged.bed.gz	-426	DOWN	S200A_FCL	LIN28A
0.0019053737016894168	0.0006832646962565134	0.0031274827071223164	LIN28A-S200A_ESC_LIF-CHIR-FGF0220626_MM_1_merged.bed.gz	-425	DOWN	S200A_FCL	LIN28A
0.0019614135500841796	0.000691004837713747	0.0032318222624546098	LIN28A-S200A_ESC_LIF-CHIR-FGF0220626_MM_1_merged.bed.gz	-424	DOWN	S200A_FCL	LIN28A
0.002019505491670064	0.0006970148940047821	0.0033419960893353454	LIN28A-S200A_ESC_LIF-CHIR-FGF0220626_MM_1_merged.bed.gz	-423	DOWN	S200A_FCL	LIN28A
0.0020799641261341818	0.0006988181692998195	0.0034611100829685473	LIN28A-S200A_ESC_LIF-CHIR-FGF0220626_MM_1_merged.bed.gz	-422	DOWN	S200A_FCL	LIN28A
0.0021151664198096097	0.0007012025994795638	0.00352913024013966	LIN28A-S200A_ESC_LIF-CHIR-FGF0220626_MM_1_merged.bed.gz	-421	DOWN	S200A_FCL	LIN28A
0.0021108239968079807	0.000702286034027856	0.0035193619595881125	LIN28A-S200A_ESC_LIF-CHIR-FGF0220626_MM_1_merged.bed.gz	-420	DOWN	S200A_FCL	LIN28A
0.002104972468711985	0.0007045170343137521	0.003505427903110225	LIN28A-S200A_ESC_LIF-CHIR-FGF0220626_MM_1_merged.bed.gz	-419	DOWN	S200A_FCL	LIN28A
0.0021011213102241485	0.000706473055858045	0.0034957695645902566	LIN28A-S200A_ESC_LIF-CHIR-FGF0220626_MM_1_merged.bed.gz	-418	DOWN	S200A_FCL	LIN28A
0.00209648014146817	0.000705874690746766	0.0034870855921895747	LIN28A-S200A_ESC_LIF-CHIR-FGF0220626_MM_1_merged.bed.gz	-417	DOWN	S200A_FCL	LIN28A
0.0021008443185596393	0.000706483312370293	0.003495205324748986	LIN28A-S200A_ESC_LIF-CHIR-FGF0220626_MM_1_merged.bed.gz	-416	DOWN	S200A_FCL	LIN28A
0.002109505565668558	0.0007036736732197186	0.0035153374581173976	LIN28A-S200A_ESC_LIF-CHIR-FGF0220626_MM_1_merged.bed.gz	-415	DOWN	S200A_FCL	LIN28A
0.002116099755706031	0.0007035353945194516	0.003528664116892612	LIN28A-S200A_ESC_LIF-CHIR-FGF0220626_MM_1_merged.bed.gz	-414	DOWN	S200A_FCL	LIN28A
0.0021073397525429036	0.0007032087897585605	0.00351147071532725	LIN28A-S200A_ESC_LIF-CHIR-FGF0220626_MM_1_merged.bed.gz	-413	DOWN	S200A_FCL	LIN28A
0.0020907433006259577	0.0007087147363031705	0.0034727718649487467	LIN28A-S200A_ESC_LIF-CHIR-FGF0220626_MM_1_merged.bed.gz	-412	DOWN	S200A_FCL	LIN28A
0.002084302854297576	0.0007186465293200545	0.0034499591792750985	LIN28A-S200A_ESC_LIF-CHIR-FGF0220626_MM_1_merged.bed.gz	-411	DOWN	S200A_FCL	LIN28A
0.0020954368238576227	0.000728115273892284	0.0034627583738229633	LIN28A-S200A_ESC_LIF-CHIR-FGF0220626_MM_1_merged.bed.gz	-410	DOWN	S200A_FCL	LIN28A
0.0020969470495761492	0.000729966452416917	0.0034639276467353848	LIN28A-S200A_ESC_LIF-CHIR-FGF0220626_MM_1_merged.bed.gz	-409	DOWN	S200A_FCL	LIN28A
0.0020939513204418754	0.0007313038569774088	0.003456598783906347	LIN28A-S200A_ESC_LIF-CHIR-FGF0220626_MM_1_merged.bed.gz	-408	DOWN	S200A_FCL	LIN28A
0.0020910571707782955	0.000737489270014475	0.003444625071542127	LIN28A-S200A_ESC_LIF-CHIR-FGF0220626_MM_1_merged.bed.gz	-407	DOWN	S200A_FCL	LIN28A
0.0020713562145200995	0.0007431223375129025	0.003399590091527309	LIN28A-S200A_ESC_LIF-CHIR-FGF0220626_MM_1_merged.bed.gz	-406	DOWN	S200A_FCL	LIN28A
0.0020340655101873826	0.0007483044988519365	0.003319826521522843	LIN28A-S200A_ESC_LIF-CHIR-FGF0220626_MM_1_merged.bed.gz	-405	DOWN	S200A_FCL	LIN28A
0.001996158545967649	0.000749940055549429	0.003242377036385884	LIN28A-S200A_ESC_LIF-CHIR-FGF0220626_MM_1_merged.bed.gz	-404	DOWN	S200A_FCL	LIN28A
0.001974012429171499	0.0007516210415917405	0.003196403816751272	LIN28A-S200A_ESC_LIF-CHIR-FGF0220626_MM_1_merged.bed.gz	-403	DOWN	S200A_FCL	LIN28A
0.0019570586805510676	0.0007482464542400934	0.0031658709068620545	LIN28A-S200A_ESC_LIF-CHIR-FGF0220626_MM_1_merged.bed.gz	-402	DOWN	S200A_FCL	LIN28A
0.0019368773526148293	0.000739366230716292	0.0031343884745133783	LIN28A-S200A_ESC_LIF-CHIR-FGF0220626_MM_1_merged.bed.gz	-401	DOWN	S200A_FCL	LIN28A
0.0019173793122694762	0.0007331443080632525	0.0031016143164757084	LIN28A-S200A_ESC_LIF-CHIR-FGF0220626_MM_1_merged.bed.gz	-400	DOWN	S200A_FCL	LIN28A
0.0019114969903838974	0.000737468935291618	0.0030855250454761805	LIN28A-S200A_ESC_LIF-CHIR-FGF0220626_MM_1_merged.bed.gz	-399	DOWN	S200A_FCL	LIN28A
0.0019086252541981748	0.0007415353573268275	0.0030757151510695216	LIN28A-S200A_ESC_LIF-CHIR-FGF0220626_MM_1_merged.bed.gz	-398	DOWN	S200A_FCL	LIN28A
0.0018933324927340556	0.000734424904318495	0.003052240081149611	LIN28A-S200A_ESC_LIF-CHIR-FGF0220626_MM_1_merged.bed.gz	-397	DOWN	S200A_FCL	LIN28A
0.0018797272104497122	0.0007235981398366245	0.003035856281062789	LIN28A-S200A_ESC_LIF-CHIR-FGF0220626_MM_1_merged.bed.gz	-396	DOWN	S200A_FCL	LIN28A
0.0018872893478401793	0.0007197675906314451	0.0030548111050489003	LIN28A-S200A_ESC_LIF-CHIR-FGF0220626_MM_1_merged.bed.gz	-395	DOWN	S200A_FCL	LIN28A
0.0019063387601527676	0.00072438918804129	0.0030882883322642285	LIN28A-S200A_ESC_LIF-CHIR-FGF0220626_MM_1_merged.bed.gz	-394	DOWN	S200A_FCL	LIN28A
0.001918387299486626	0.000734598494052461	0.0031021761049207725	LIN28A-S200A_ESC_LIF-CHIR-FGF0220626_MM_1_merged.bed.gz	-393	DOWN	S200A_FCL	LIN28A
0.0019231450282787364	0.0007484592967560324	0.0030978307598014203	LIN28A-S200A_ESC_LIF-CHIR-FGF0220626_MM_1_merged.bed.gz	-392	DOWN	S200A_FCL	LIN28A
0.0019215948039655757	0.0007607089272568265	0.0030824806806743045	LIN28A-S200A_ESC_LIF-CHIR-FGF0220626_MM_1_merged.bed.gz	-391	DOWN	S200A_FCL	LIN28A
0.0019158035802715086	0.0007691605343090648	0.0030624466262339336	LIN28A-S200A_ESC_LIF-CHIR-FGF0220626_MM_1_merged.bed.gz	-390	DOWN	S200A_FCL	LIN28A
0.0019045245298022618	0.000771766909195818	0.0030372821504086912	LIN28A-S200A_ESC_LIF-CHIR-FGF0220626_MM_1_merged.bed.gz	-389	DOWN	S200A_FCL	LIN28A
0.001889938021610858	0.0007732536063945515	0.003006622436827151	LIN28A-S200A_ESC_LIF-CHIR-FGF0220626_MM_1_merged.bed.gz	-388	DOWN	S200A_FCL	LIN28A
0.0018864044136659972	0.0007823228309612586	0.0029904859963707253	LIN28A-S200A_ESC_LIF-CHIR-FGF0220626_MM_1_merged.bed.gz	-387	DOWN	S200A_FCL	LIN28A
0.0018864402558541073	0.0007945795609313174	0.0029783009507768883	LIN28A-S200A_ESC_LIF-CHIR-FGF0220626_MM_1_merged.bed.gz	-386	DOWN	S200A_FCL	LIN28A
0.0018725173073781778	0.00080018527496257	0.0029448493397937767	LIN28A-S200A_ESC_LIF-CHIR-FGF0220626_MM_1_merged.bed.gz	-385	DOWN	S200A_FCL	LIN28A
0.0018587482170308565	0.0008027105258712695	0.002914785908190436	LIN28A-S200A_ESC_LIF-CHIR-FGF0220626_MM_1_merged.bed.gz	-384	DOWN	S200A_FCL	LIN28A
0.001857083298182901	0.0008051931516308576	0.0029089734447349394	LIN28A-S200A_ESC_LIF-CHIR-FGF0220626_MM_1_merged.bed.gz	-383	DOWN	S200A_FCL	LIN28A
0.0018734169274990582	0.0008080774374340691	0.0029387564175640444	LIN28A-S200A_ESC_LIF-CHIR-FGF0220626_MM_1_merged.bed.gz	-382	DOWN	S200A_FCL	LIN28A
0.0019254504265664167	0.0008087103572547086	0.0030421904958781243	LIN28A-S200A_ESC_LIF-CHIR-FGF0220626_MM_1_merged.bed.gz	-381	DOWN	S200A_FCL	LIN28A
0.002003077629409129	0.000804992344368107	0.003201162914450155	LIN28A-S200A_ESC_LIF-CHIR-FGF0220626_MM_1_merged.bed.gz	-380	DOWN	S200A_FCL	LIN28A
0.0020846036499438596	0.000801635822424016	0.0033675714774637116	LIN28A-S200A_ESC_LIF-CHIR-FGF0220626_MM_1_merged.bed.gz	-379	DOWN	S200A_FCL	LIN28A
0.0021722540590378135	0.0008004755119011524	0.003544032606174484	LIN28A-S200A_ESC_LIF-CHIR-FGF0220626_MM_1_merged.bed.gz	-378	DOWN	S200A_FCL	LIN28A
0.0022712737854390036	0.0008033128370559481	0.003739234733822071	LIN28A-S200A_ESC_LIF-CHIR-FGF0220626_MM_1_merged.bed.gz	-377	DOWN	S200A_FCL	LIN28A
0.0023841713728706597	0.0008099812263577186	0.003958361519383618	LIN28A-S200A_ESC_LIF-CHIR-FGF0220626_MM_1_merged.bed.gz	-376	DOWN	S200A_FCL	LIN28A
0.002510112402374179	0.000820449390495798	0.004199775414252581	LIN28A-S200A_ESC_LIF-CHIR-FGF0220626_MM_1_merged.bed.gz	-375	DOWN	S200A_FCL	LIN28A
0.0026230669117587235	0.000825540249687799	0.00442059357382967	LIN28A-S200A_ESC_LIF-CHIR-FGF0220626_MM_1_merged.bed.gz	-374	DOWN	S200A_FCL	LIN28A
0.002711811836894678	0.0008211588209815589	0.004602464852807822	LIN28A-S200A_ESC_LIF-CHIR-FGF0220626_MM_1_merged.bed.gz	-373	DOWN	S200A_FCL	LIN28A
0.002771057717337015	0.0008121912298742255	0.004729924204799828	LIN28A-S200A_ESC_LIF-CHIR-FGF0220626_MM_1_merged.bed.gz	-372	DOWN	S200A_FCL	LIN28A
0.00277619474396846	0.0008139919610510585	0.004738397526885886	LIN28A-S200A_ESC_LIF-CHIR-FGF0220626_MM_1_merged.bed.gz	-371	DOWN	S200A_FCL	LIN28A
0.002740749326242723	0.0008294507789722002	0.004652047873513266	LIN28A-S200A_ESC_LIF-CHIR-FGF0220626_MM_1_merged.bed.gz	-370	DOWN	S200A_FCL	LIN28A
0.002709374902986929	0.000848377060347193	0.004570372745626676	LIN28A-S200A_ESC_LIF-CHIR-FGF0220626_MM_1_merged.bed.gz	-369	DOWN	S200A_FCL	LIN28A
0.0026880133485837126	0.000871292216068323	0.004504734481099115	LIN28A-S200A_ESC_LIF-CHIR-FGF0220626_MM_1_merged.bed.gz	-368	DOWN	S200A_FCL	LIN28A
0.0026557643327385027	0.0008927576004371981	0.004418771065039821	LIN28A-S200A_ESC_LIF-CHIR-FGF0220626_MM_1_merged.bed.gz	-367	DOWN	S200A_FCL	LIN28A
0.0026152120361771416	0.0009137329382347658	0.004316691134119529	LIN28A-S200A_ESC_LIF-CHIR-FGF0220626_MM_1_merged.bed.gz	-366	DOWN	S200A_FCL	LIN28A
0.002565783400166029	0.0009330393585449296	0.00419852744178714	LIN28A-S200A_ESC_LIF-CHIR-FGF0220626_MM_1_merged.bed.gz	-365	DOWN	S200A_FCL	LIN28A
0.0025143671642858635	0.0009517930653297665	0.004076941263241969	LIN28A-S200A_ESC_LIF-CHIR-FGF0220626_MM_1_merged.bed.gz	-364	DOWN	S200A_FCL	LIN28A
0.0024762809768522475	0.0009747769790864605	0.0039777849746180415	LIN28A-S200A_ESC_LIF-CHIR-FGF0220626_MM_1_merged.bed.gz	-363	DOWN	S200A_FCL	LIN28A
0.0024594498901026078	0.0009965357951062825	0.0039223639850989415	LIN28A-S200A_ESC_LIF-CHIR-FGF0220626_MM_1_merged.bed.gz	-362	DOWN	S200A_FCL	LIN28A
0.002466101124578253	0.001005323079651075	0.003926879169505439	LIN28A-S200A_ESC_LIF-CHIR-FGF0220626_MM_1_merged.bed.gz	-361	DOWN	S200A_FCL	LIN28A
0.0024885846148572197	0.0010068827181216758	0.003970286511592773	LIN28A-S200A_ESC_LIF-CHIR-FGF0220626_MM_1_merged.bed.gz	-360	DOWN	S200A_FCL	LIN28A
0.0024937683599182458	0.0010061866554994213	0.003981350064337084	LIN28A-S200A_ESC_LIF-CHIR-FGF0220626_MM_1_merged.bed.gz	-359	DOWN	S200A_FCL	LIN28A
0.0024621382206269733	0.0009930917197768147	0.003931184721477144	LIN28A-S200A_ESC_LIF-CHIR-FGF0220626_MM_1_merged.bed.gz	-358	DOWN	S200A_FCL	LIN28A
0.0024197448592848205	0.0009739270108678223	0.0038655627077018298	LIN28A-S200A_ESC_LIF-CHIR-FGF0220626_MM_1_merged.bed.gz	-357	DOWN	S200A_FCL	LIN28A
0.0023735727219744607	0.0009551068617642591	0.003792038582184674	LIN28A-S200A_ESC_LIF-CHIR-FGF0220626_MM_1_merged.bed.gz	-356	DOWN	S200A_FCL	LIN28A
0.0023256685146653263	0.0009366510960709335	0.003714685933259728	LIN28A-S200A_ESC_LIF-CHIR-FGF0220626_MM_1_merged.bed.gz	-355	DOWN	S200A_FCL	LIN28A
0.002285741825843104	0.0009214399042380104	0.003650043747448206	LIN28A-S200A_ESC_LIF-CHIR-FGF0220626_MM_1_merged.bed.gz	-354	DOWN	S200A_FCL	LIN28A
0.0022430124518187473	0.0009053711123848468	0.0035806537912526568	LIN28A-S200A_ESC_LIF-CHIR-FGF0220626_MM_1_merged.bed.gz	-353	DOWN	S200A_FCL	LIN28A
0.0021916978483690844	0.0008939664150876015	0.003489429281650578	LIN28A-S200A_ESC_LIF-CHIR-FGF0220626_MM_1_merged.bed.gz	-352	DOWN	S200A_FCL	LIN28A
0.0021552364957702613	0.0008976839233085897	0.003412789068231945	LIN28A-S200A_ESC_LIF-CHIR-FGF0220626_MM_1_merged.bed.gz	-351	DOWN	S200A_FCL	LIN28A
0.0021272968063892985	0.0009000616105044638	0.003354532002274144	LIN28A-S200A_ESC_LIF-CHIR-FGF0220626_MM_1_merged.bed.gz	-350	DOWN	S200A_FCL	LIN28A
0.0021096014070952065	0.0009005249302469187	0.0033186778839435034	LIN28A-S200A_ESC_LIF-CHIR-FGF0220626_MM_1_merged.bed.gz	-349	DOWN	S200A_FCL	LIN28A
0.0021224211709904217	0.0009128869824435511	0.0033319553595373003	LIN28A-S200A_ESC_LIF-CHIR-FGF0220626_MM_1_merged.bed.gz	-348	DOWN	S200A_FCL	LIN28A
0.0021422369928433696	0.0009257799620031908	0.0033586940236835553	LIN28A-S200A_ESC_LIF-CHIR-FGF0220626_MM_1_merged.bed.gz	-347	DOWN	S200A_FCL	LIN28A
0.0021549634828854905	0.0009289774493403261	0.003380949516430662	LIN28A-S200A_ESC_LIF-CHIR-FGF0220626_MM_1_merged.bed.gz	-346	DOWN	S200A_FCL	LIN28A
0.002165232849618141	0.0009264878036978978	0.003403977895538389	LIN28A-S200A_ESC_LIF-CHIR-FGF0220626_MM_1_merged.bed.gz	-345	DOWN	S200A_FCL	LIN28A
0.002176879534886722	0.000924830179629061	0.0034289288901443856	LIN28A-S200A_ESC_LIF-CHIR-FGF0220626_MM_1_merged.bed.gz	-344	DOWN	S200A_FCL	LIN28A
0.0021947525033686713	0.0009276512520508253	0.0034618537546865203	LIN28A-S200A_ESC_LIF-CHIR-FGF0220626_MM_1_merged.bed.gz	-343	DOWN	S200A_FCL	LIN28A
0.0022157011383995124	0.0009315585834784342	0.003499843693320593	LIN28A-S200A_ESC_LIF-CHIR-FGF0220626_MM_1_merged.bed.gz	-342	DOWN	S200A_FCL	LIN28A
0.002212423507401005	0.0009262152048128416	0.003498631809989173	LIN28A-S200A_ESC_LIF-CHIR-FGF0220626_MM_1_merged.bed.gz	-341	DOWN	S200A_FCL	LIN28A
0.0021945952897605356	0.0009151957211413805	0.003473994858379694	LIN28A-S200A_ESC_LIF-CHIR-FGF0220626_MM_1_merged.bed.gz	-340	DOWN	S200A_FCL	LIN28A
0.0021741385060407526	0.0008989814586884077	0.003449295553393101	LIN28A-S200A_ESC_LIF-CHIR-FGF0220626_MM_1_merged.bed.gz	-339	DOWN	S200A_FCL	LIN28A
0.0021404965798052155	0.0008739931336414899	0.003407000025968945	LIN28A-S200A_ESC_LIF-CHIR-FGF0220626_MM_1_merged.bed.gz	-338	DOWN	S200A_FCL	LIN28A
0.0021149718779774865	0.0008524919950510662	0.003377451760903913	LIN28A-S200A_ESC_LIF-CHIR-FGF0220626_MM_1_merged.bed.gz	-337	DOWN	S200A_FCL	LIN28A
0.0020989782225728265	0.0008371253416965246	0.0033608311034491354	LIN28A-S200A_ESC_LIF-CHIR-FGF0220626_MM_1_merged.bed.gz	-336	DOWN	S200A_FCL	LIN28A
0.002092216455006549	0.0008297497957721631	0.003354683114240945	LIN28A-S200A_ESC_LIF-CHIR-FGF0220626_MM_1_merged.bed.gz	-335	DOWN	S200A_FCL	LIN28A
0.002105755478574536	0.0008264563568524434	0.0033850546002966416	LIN28A-S200A_ESC_LIF-CHIR-FGF0220626_MM_1_merged.bed.gz	-334	DOWN	S200A_FCL	LIN28A
0.0021332063249334234	0.0008217127811961765	0.003444699868670685	LIN28A-S200A_ESC_LIF-CHIR-FGF0220626_MM_1_merged.bed.gz	-333	DOWN	S200A_FCL	LIN28A
0.002165726343464946	0.0008168602071703237	0.003514592479759584	LIN28A-S200A_ESC_LIF-CHIR-FGF0220626_MM_1_merged.bed.gz	-332	DOWN	S200A_FCL	LIN28A
0.002212394533015177	0.0008147433625218303	0.0036100457035085375	LIN28A-S200A_ESC_LIF-CHIR-FGF0220626_MM_1_merged.bed.gz	-331	DOWN	S200A_FCL	LIN28A
0.002265952430774674	0.0008270809499040376	0.003704823911645319	LIN28A-S200A_ESC_LIF-CHIR-FGF0220626_MM_1_merged.bed.gz	-330	DOWN	S200A_FCL	LIN28A
0.0023183078786775716	0.0008527147699223286	0.0037839009874328193	LIN28A-S200A_ESC_LIF-CHIR-FGF0220626_MM_1_merged.bed.gz	-329	DOWN	S200A_FCL	LIN28A
0.0023722579354362268	0.0008817975681156215	0.003862718302756832	LIN28A-S200A_ESC_LIF-CHIR-FGF0220626_MM_1_merged.bed.gz	-328	DOWN	S200A_FCL	LIN28A
0.0024112808741582952	0.0009064739131059346	0.003916087835210653	LIN28A-S200A_ESC_LIF-CHIR-FGF0220626_MM_1_merged.bed.gz	-327	DOWN	S200A_FCL	LIN28A
0.002448785491458471	0.0009316715057389044	0.003965899477178029	LIN28A-S200A_ESC_LIF-CHIR-FGF0220626_MM_1_merged.bed.gz	-326	DOWN	S200A_FCL	LIN28A
0.00248003546675419	0.0009504852610099009	0.004009585672498464	LIN28A-S200A_ESC_LIF-CHIR-FGF0220626_MM_1_merged.bed.gz	-325	DOWN	S200A_FCL	LIN28A
0.002468694912146457	0.0009597492767796192	0.003977640547513273	LIN28A-S200A_ESC_LIF-CHIR-FGF0220626_MM_1_merged.bed.gz	-324	DOWN	S200A_FCL	LIN28A
0.002425798604447271	0.0009678398428184026	0.003883757366076112	LIN28A-S200A_ESC_LIF-CHIR-FGF0220626_MM_1_merged.bed.gz	-323	DOWN	S200A_FCL	LIN28A
0.002373415531024249	0.0009712887406765497	0.003775542321371916	LIN28A-S200A_ESC_LIF-CHIR-FGF0220626_MM_1_merged.bed.gz	-322	DOWN	S200A_FCL	LIN28A
0.0023145019494421595	0.0009706725894886813	0.0036583313093955993	LIN28A-S200A_ESC_LIF-CHIR-FGF0220626_MM_1_merged.bed.gz	-321	DOWN	S200A_FCL	LIN28A
0.002260909671662072	0.0009587418837968589	0.003563077459527246	LIN28A-S200A_ESC_LIF-CHIR-FGF0220626_MM_1_merged.bed.gz	-320	DOWN	S200A_FCL	LIN28A
0.002217365003014847	0.0009381718371200401	0.003496558168909615	LIN28A-S200A_ESC_LIF-CHIR-FGF0220626_MM_1_merged.bed.gz	-319	DOWN	S200A_FCL	LIN28A
0.00218676800904784	0.0009243663412094804	0.00344916967688616	LIN28A-S200A_ESC_LIF-CHIR-FGF0220626_MM_1_merged.bed.gz	-318	DOWN	S200A_FCL	LIN28A
0.00216537241444809	0.00091527269993906	0.0034154721289570826	LIN28A-S200A_ESC_LIF-CHIR-FGF0220626_MM_1_merged.bed.gz	-317	DOWN	S200A_FCL	LIN28A
0.00213638153693325	0.0009019593483109607	0.0033708037255554997	LIN28A-S200A_ESC_LIF-CHIR-FGF0220626_MM_1_merged.bed.gz	-316	DOWN	S200A_FCL	LIN28A
0.0021127573122412735	0.000893146199059333	0.003332368425423176	LIN28A-S200A_ESC_LIF-CHIR-FGF0220626_MM_1_merged.bed.gz	-315	DOWN	S200A_FCL	LIN28A
0.0021115270298414533	0.0008881894388677028	0.0033348646208151665	LIN28A-S200A_ESC_LIF-CHIR-FGF0220626_MM_1_merged.bed.gz	-314	DOWN	S200A_FCL	LIN28A
0.0021133519867067244	0.0008756500029450541	0.0033510539704683594	LIN28A-S200A_ESC_LIF-CHIR-FGF0220626_MM_1_merged.bed.gz	-313	DOWN	S200A_FCL	LIN28A
0.002111736907760298	0.0008610934270965695	0.0033623803884239947	LIN28A-S200A_ESC_LIF-CHIR-FGF0220626_MM_1_merged.bed.gz	-312	DOWN	S200A_FCL	LIN28A
0.0021070459175624276	0.0008440658106493715	0.0033700260244754567	LIN28A-S200A_ESC_LIF-CHIR-FGF0220626_MM_1_merged.bed.gz	-311	DOWN	S200A_FCL	LIN28A
0.0020833395791692998	0.0008273918322155686	0.0033392873261230104	LIN28A-S200A_ESC_LIF-CHIR-FGF0220626_MM_1_merged.bed.gz	-310	DOWN	S200A_FCL	LIN28A
0.002043397136038366	0.0008137334519757395	0.0032730608201009723	LIN28A-S200A_ESC_LIF-CHIR-FGF0220626_MM_1_merged.bed.gz	-309	DOWN	S200A_FCL	LIN28A
0.0019865422114368923	0.0007897306224276182	0.0031833538004461493	LIN28A-S200A_ESC_LIF-CHIR-FGF0220626_MM_1_merged.bed.gz	-308	DOWN	S200A_FCL	LIN28A
0.0019360346484382017	0.0007639812533314085	0.003108088043544981	LIN28A-S200A_ESC_LIF-CHIR-FGF0220626_MM_1_merged.bed.gz	-307	DOWN	S200A_FCL	LIN28A
0.0019024182607181145	0.000745647272635517	0.0030591892488007017	LIN28A-S200A_ESC_LIF-CHIR-FGF0220626_MM_1_merged.bed.gz	-306	DOWN	S200A_FCL	LIN28A
0.0018585891963499037	0.0007239199028395431	0.002993258489860256	LIN28A-S200A_ESC_LIF-CHIR-FGF0220626_MM_1_merged.bed.gz	-305	DOWN	S200A_FCL	LIN28A
0.0018117544170433747	0.0007035511196220939	0.0029199577144646523	LIN28A-S200A_ESC_LIF-CHIR-FGF0220626_MM_1_merged.bed.gz	-304	DOWN	S200A_FCL	LIN28A
0.0017847045453438667	0.0006967231434738299	0.0028726859472139057	LIN28A-S200A_ESC_LIF-CHIR-FGF0220626_MM_1_merged.bed.gz	-303	DOWN	S200A_FCL	LIN28A
0.0017713346752436265	0.0006982239069327484	0.0028444454435545105	LIN28A-S200A_ESC_LIF-CHIR-FGF0220626_MM_1_merged.bed.gz	-302	DOWN	S200A_FCL	LIN28A
0.001764599336811181	0.0007047132004062881	0.0028244854732160816	LIN28A-S200A_ESC_LIF-CHIR-FGF0220626_MM_1_merged.bed.gz	-301	DOWN	S200A_FCL	LIN28A
0.0017693481840372431	0.0007115774899089848	0.0028271188781655117	LIN28A-S200A_ESC_LIF-CHIR-FGF0220626_MM_1_merged.bed.gz	-300	DOWN	S200A_FCL	LIN28A
0.0017781706942684293	0.0007129040448950029	0.0028434373436418666	LIN28A-S200A_ESC_LIF-CHIR-FGF0220626_MM_1_merged.bed.gz	-299	DOWN	S200A_FCL	LIN28A
0.0017926353312986306	0.0007171848611467068	0.002868085801450566	LIN28A-S200A_ESC_LIF-CHIR-FGF0220626_MM_1_merged.bed.gz	-298	DOWN	S200A_FCL	LIN28A
0.0017930749127175048	0.0007224946041989676	0.0028636552212360513	LIN28A-S200A_ESC_LIF-CHIR-FGF0220626_MM_1_merged.bed.gz	-297	DOWN	S200A_FCL	LIN28A
0.0017735664688091023	0.0007215357435095108	0.0028255971941087018	LIN28A-S200A_ESC_LIF-CHIR-FGF0220626_MM_1_merged.bed.gz	-296	DOWN	S200A_FCL	LIN28A
0.0017629210002376018	0.000721856391694329	0.0028039856087808796	LIN28A-S200A_ESC_LIF-CHIR-FGF0220626_MM_1_merged.bed.gz	-295	DOWN	S200A_FCL	LIN28A
0.0017540825947130092	0.0007204829458337914	0.0027876822435922294	LIN28A-S200A_ESC_LIF-CHIR-FGF0220626_MM_1_merged.bed.gz	-294	DOWN	S200A_FCL	LIN28A
0.0017294650116362793	0.0007084866818847047	0.002750443341387856	LIN28A-S200A_ESC_LIF-CHIR-FGF0220626_MM_1_merged.bed.gz	-293	DOWN	S200A_FCL	LIN28A
0.0016942978834712861	0.0006899587762770735	0.002698636990665497	LIN28A-S200A_ESC_LIF-CHIR-FGF0220626_MM_1_merged.bed.gz	-292	DOWN	S200A_FCL	LIN28A
0.0016570064148591552	0.0006694658422329954	0.0026445469874853116	LIN28A-S200A_ESC_LIF-CHIR-FGF0220626_MM_1_merged.bed.gz	-291	DOWN	S200A_FCL	LIN28A
0.001620462634763655	0.0006494586243977944	0.0025914666451295138	LIN28A-S200A_ESC_LIF-CHIR-FGF0220626_MM_1_merged.bed.gz	-290	DOWN	S200A_FCL	LIN28A
0.0015865421566345693	0.0006331015424714713	0.002539982770797666	LIN28A-S200A_ESC_LIF-CHIR-FGF0220626_MM_1_merged.bed.gz	-289	DOWN	S200A_FCL	LIN28A
0.0015571315621974765	0.0006211816790062964	0.002493081445388659	LIN28A-S200A_ESC_LIF-CHIR-FGF0220626_MM_1_merged.bed.gz	-288	DOWN	S200A_FCL	LIN28A
0.001540575734905885	0.0006128433627124994	0.002468308107099277	LIN28A-S200A_ESC_LIF-CHIR-FGF0220626_MM_1_merged.bed.gz	-287	DOWN	S200A_FCL	LIN28A
0.0015411083205415263	0.0006096415424074162	0.002472575098675647	LIN28A-S200A_ESC_LIF-CHIR-FGF0220626_MM_1_merged.bed.gz	-286	DOWN	S200A_FCL	LIN28A
0.0015422430302606933	0.000608016515107161	0.0024764695454142396	LIN28A-S200A_ESC_LIF-CHIR-FGF0220626_MM_1_merged.bed.gz	-285	DOWN	S200A_FCL	LIN28A
0.00154529938780582	0.0006100206491354894	0.002480578126476166	LIN28A-S200A_ESC_LIF-CHIR-FGF0220626_MM_1_merged.bed.gz	-284	DOWN	S200A_FCL	LIN28A
0.0015610548139078806	0.0006180365006806796	0.002504073127135097	LIN28A-S200A_ESC_LIF-CHIR-FGF0220626_MM_1_merged.bed.gz	-283	DOWN	S200A_FCL	LIN28A
0.0015834010981136781	0.0006280902519271341	0.0025387119443002364	LIN28A-S200A_ESC_LIF-CHIR-FGF0220626_MM_1_merged.bed.gz	-282	DOWN	S200A_FCL	LIN28A
0.00161404444854034	0.0006422266665950659	0.0025858622304856245	LIN28A-S200A_ESC_LIF-CHIR-FGF0220626_MM_1_merged.bed.gz	-281	DOWN	S200A_FCL	LIN28A
0.0016559360375891883	0.0006620479611535391	0.0026498241140248445	LIN28A-S200A_ESC_LIF-CHIR-FGF0220626_MM_1_merged.bed.gz	-280	DOWN	S200A_FCL	LIN28A
0.001711293731584405	0.0006875309502219851	0.002735056512946825	LIN28A-S200A_ESC_LIF-CHIR-FGF0220626_MM_1_merged.bed.gz	-279	DOWN	S200A_FCL	LIN28A
0.0017675178406560855	0.0007096011417762124	0.0028254345395359514	LIN28A-S200A_ESC_LIF-CHIR-FGF0220626_MM_1_merged.bed.gz	-278	DOWN	S200A_FCL	LIN28A
0.0018133038364970947	0.0007225667679394884	0.0029040409050546897	LIN28A-S200A_ESC_LIF-CHIR-FGF0220626_MM_1_merged.bed.gz	-277	DOWN	S200A_FCL	LIN28A
0.0018435762922261293	0.0007305754110858169	0.0029565771733664242	LIN28A-S200A_ESC_LIF-CHIR-FGF0220626_MM_1_merged.bed.gz	-276	DOWN	S200A_FCL	LIN28A
0.0018675384284825493	0.0007348301398136405	0.0030002467171514374	LIN28A-S200A_ESC_LIF-CHIR-FGF0220626_MM_1_merged.bed.gz	-275	DOWN	S200A_FCL	LIN28A
0.0018935219411325172	0.0007353017266389728	0.003051742155626038	LIN28A-S200A_ESC_LIF-CHIR-FGF0220626_MM_1_merged.bed.gz	-274	DOWN	S200A_FCL	LIN28A
0.0019159791571752669	0.0007329078374589246	0.003099050476891584	LIN28A-S200A_ESC_LIF-CHIR-FGF0220626_MM_1_merged.bed.gz	-273	DOWN	S200A_FCL	LIN28A
0.0019373662233661438	0.000728962737661801	0.0031457697090704617	LIN28A-S200A_ESC_LIF-CHIR-FGF0220626_MM_1_merged.bed.gz	-272	DOWN	S200A_FCL	LIN28A
0.0019453289149216064	0.0007196714857971874	0.0031709863440460007	LIN28A-S200A_ESC_LIF-CHIR-FGF0220626_MM_1_merged.bed.gz	-271	DOWN	S200A_FCL	LIN28A
0.0019347405470484138	0.0007042074220584691	0.003165273672038337	LIN28A-S200A_ESC_LIF-CHIR-FGF0220626_MM_1_merged.bed.gz	-270	DOWN	S200A_FCL	LIN28A
0.001907037080988556	0.0006826071961234205	0.0031314669658536734	LIN28A-S200A_ESC_LIF-CHIR-FGF0220626_MM_1_merged.bed.gz	-269	DOWN	S200A_FCL	LIN28A
0.0018738273765046842	0.0006621817747172515	0.0030854729782921033	LIN28A-S200A_ESC_LIF-CHIR-FGF0220626_MM_1_merged.bed.gz	-268	DOWN	S200A_FCL	LIN28A
0.0018446646193325561	0.0006475036385556629	0.0030418256001094393	LIN28A-S200A_ESC_LIF-CHIR-FGF0220626_MM_1_merged.bed.gz	-267	DOWN	S200A_FCL	LIN28A
0.0018244294138910027	0.000635905552167003	0.0030129532756149927	LIN28A-S200A_ESC_LIF-CHIR-FGF0220626_MM_1_merged.bed.gz	-266	DOWN	S200A_FCL	LIN28A
0.0018118793898840343	0.0006344799013156082	0.0029892788784524507	LIN28A-S200A_ESC_LIF-CHIR-FGF0220626_MM_1_merged.bed.gz	-265	DOWN	S200A_FCL	LIN28A
0.0017959804060781223	0.0006405206443311915	0.002951440167825045	LIN28A-S200A_ESC_LIF-CHIR-FGF0220626_MM_1_merged.bed.gz	-264	DOWN	S200A_FCL	LIN28A
0.0017803526712654387	0.0006542777325987245	0.0029064276099321482	LIN28A-S200A_ESC_LIF-CHIR-FGF0220626_MM_1_merged.bed.gz	-263	DOWN	S200A_FCL	LIN28A
0.0017732020187506865	0.0006773046283436397	0.002869099409157731	LIN28A-S200A_ESC_LIF-CHIR-FGF0220626_MM_1_merged.bed.gz	-262	DOWN	S200A_FCL	LIN28A
0.0017799010453029892	0.0007043884277126108	0.0028554136628933685	LIN28A-S200A_ESC_LIF-CHIR-FGF0220626_MM_1_merged.bed.gz	-261	DOWN	S200A_FCL	LIN28A
0.0018005856143104952	0.0007361391140970865	0.0028650321145239042	LIN28A-S200A_ESC_LIF-CHIR-FGF0220626_MM_1_merged.bed.gz	-260	DOWN	S200A_FCL	LIN28A
0.001826791753989999	0.0007686217959637691	0.0028849617120162282	LIN28A-S200A_ESC_LIF-CHIR-FGF0220626_MM_1_merged.bed.gz	-259	DOWN	S200A_FCL	LIN28A
0.001850255023860824	0.0007974370973814456	0.002903072950340201	LIN28A-S200A_ESC_LIF-CHIR-FGF0220626_MM_1_merged.bed.gz	-258	DOWN	S200A_FCL	LIN28A
0.0018755780088455358	0.0008254234788922885	0.002925732538798783	LIN28A-S200A_ESC_LIF-CHIR-FGF0220626_MM_1_merged.bed.gz	-257	DOWN	S200A_FCL	LIN28A
0.0019018846900385454	0.000853071320264686	0.0029506980598124045	LIN28A-S200A_ESC_LIF-CHIR-FGF0220626_MM_1_merged.bed.gz	-256	DOWN	S200A_FCL	LIN28A
0.0019254873947912056	0.0008701962418657169	0.002980778547716697	LIN28A-S200A_ESC_LIF-CHIR-FGF0220626_MM_1_merged.bed.gz	-255	DOWN	S200A_FCL	LIN28A
0.0019489582940184803	0.0008763427263824552	0.003021573861654507	LIN28A-S200A_ESC_LIF-CHIR-FGF0220626_MM_1_merged.bed.gz	-254	DOWN	S200A_FCL	LIN28A
0.001965690452048024	0.000869922224552918	0.003061458679543132	LIN28A-S200A_ESC_LIF-CHIR-FGF0220626_MM_1_merged.bed.gz	-253	DOWN	S200A_FCL	LIN28A
0.001966132468104755	0.0008526117633226431	0.0030796531728868684	LIN28A-S200A_ESC_LIF-CHIR-FGF0220626_MM_1_merged.bed.gz	-252	DOWN	S200A_FCL	LIN28A
0.001960673241096946	0.0008364753978130959	0.003084871084380796	LIN28A-S200A_ESC_LIF-CHIR-FGF0220626_MM_1_merged.bed.gz	-251	DOWN	S200A_FCL	LIN28A
0.0019559524706538245	0.000819176284192733	0.0030927286571149175	LIN28A-S200A_ESC_LIF-CHIR-FGF0220626_MM_1_merged.bed.gz	-250	DOWN	S200A_FCL	LIN28A
0.001960983122181159	0.000801749903780192	0.0031202163405821336	LIN28A-S200A_ESC_LIF-CHIR-FGF0220626_MM_1_merged.bed.gz	-249	DOWN	S200A_FCL	LIN28A
0.001985772512979122	0.0007904726807124905	0.0031810723452457617	LIN28A-S200A_ESC_LIF-CHIR-FGF0220626_MM_1_merged.bed.gz	-248	DOWN	S200A_FCL	LIN28A
0.0020247001119269555	0.0007813441432384889	0.00326805608061543	LIN28A-S200A_ESC_LIF-CHIR-FGF0220626_MM_1_merged.bed.gz	-247	DOWN	S200A_FCL	LIN28A
0.002067135464221495	0.0007686816962684345	0.0033655892321745673	LIN28A-S200A_ESC_LIF-CHIR-FGF0220626_MM_1_merged.bed.gz	-246	DOWN	S200A_FCL	LIN28A
0.002110021891594124	0.0007622081242455685	0.0034578356589426936	LIN28A-S200A_ESC_LIF-CHIR-FGF0220626_MM_1_merged.bed.gz	-245	DOWN	S200A_FCL	LIN28A
0.0021530964557541585	0.0007647923690453966	0.003541400542462936	LIN28A-S200A_ESC_LIF-CHIR-FGF0220626_MM_1_merged.bed.gz	-244	DOWN	S200A_FCL	LIN28A
0.0021968959484391327	0.0007737104455579084	0.003620081451320373	LIN28A-S200A_ESC_LIF-CHIR-FGF0220626_MM_1_merged.bed.gz	-243	DOWN	S200A_FCL	LIN28A
0.0022453698859576966	0.0007858663199490776	0.003704873451966331	LIN28A-S200A_ESC_LIF-CHIR-FGF0220626_MM_1_merged.bed.gz	-242	DOWN	S200A_FCL	LIN28A
0.002289005800355382	0.0007905175366058175	0.003787494064104962	LIN28A-S200A_ESC_LIF-CHIR-FGF0220626_MM_1_merged.bed.gz	-241	DOWN	S200A_FCL	LIN28A
0.0023289814594971243	0.0007905793530814772	0.0038673835659127852	LIN28A-S200A_ESC_LIF-CHIR-FGF0220626_MM_1_merged.bed.gz	-240	DOWN	S200A_FCL	LIN28A
0.0023678793884608306	0.00079557687270881	0.003940181904212863	LIN28A-S200A_ESC_LIF-CHIR-FGF0220626_MM_1_merged.bed.gz	-239	DOWN	S200A_FCL	LIN28A
0.002391073107801294	0.000797491964820383	0.003984654250782217	LIN28A-S200A_ESC_LIF-CHIR-FGF0220626_MM_1_merged.bed.gz	-238	DOWN	S200A_FCL	LIN28A
0.002388835239330241	0.0007947947298437546	0.0039828757488167355	LIN28A-S200A_ESC_LIF-CHIR-FGF0220626_MM_1_merged.bed.gz	-237	DOWN	S200A_FCL	LIN28A
0.002375280183596647	0.0007976509233202867	0.0039529094438730174	LIN28A-S200A_ESC_LIF-CHIR-FGF0220626_MM_1_merged.bed.gz	-236	DOWN	S200A_FCL	LIN28A
0.00234657512352309	0.0007909057226394591	0.003902244524406729	LIN28A-S200A_ESC_LIF-CHIR-FGF0220626_MM_1_merged.bed.gz	-235	DOWN	S200A_FCL	LIN28A
0.0023088719884505017	0.0007750086049245431	0.003842735371976468	LIN28A-S200A_ESC_LIF-CHIR-FGF0220626_MM_1_merged.bed.gz	-234	DOWN	S200A_FCL	LIN28A
0.002276979653989266	0.0007601761583210995	0.003793783149657439	LIN28A-S200A_ESC_LIF-CHIR-FGF0220626_MM_1_merged.bed.gz	-233	DOWN	S200A_FCL	LIN28A
0.002247225754902408	0.0007465372469527301	0.003747914262852091	LIN28A-S200A_ESC_LIF-CHIR-FGF0220626_MM_1_merged.bed.gz	-232	DOWN	S200A_FCL	LIN28A
0.002218275190588148	0.0007376191521003114	0.0036989312290759877	LIN28A-S200A_ESC_LIF-CHIR-FGF0220626_MM_1_merged.bed.gz	-231	DOWN	S200A_FCL	LIN28A
0.0021715914266743803	0.0007274400795394975	0.003615742773809266	LIN28A-S200A_ESC_LIF-CHIR-FGF0220626_MM_1_merged.bed.gz	-230	DOWN	S200A_FCL	LIN28A
0.0020934481253498953	0.0007052456607887555	0.0034816505899110386	LIN28A-S200A_ESC_LIF-CHIR-FGF0220626_MM_1_merged.bed.gz	-229	DOWN	S200A_FCL	LIN28A
0.0020024664483834407	0.0006775181317568521	0.0033274147650100318	LIN28A-S200A_ESC_LIF-CHIR-FGF0220626_MM_1_merged.bed.gz	-228	DOWN	S200A_FCL	LIN28A
0.001915300664346482	0.0006500808486620546	0.003180520480030912	LIN28A-S200A_ESC_LIF-CHIR-FGF0220626_MM_1_merged.bed.gz	-227	DOWN	S200A_FCL	LIN28A
0.0018349240470152462	0.0006166617249139404	0.0030531863691165523	LIN28A-S200A_ESC_LIF-CHIR-FGF0220626_MM_1_merged.bed.gz	-226	DOWN	S200A_FCL	LIN28A
0.0017746237524972884	0.0005887812185569663	0.0029604662864376094	LIN28A-S200A_ESC_LIF-CHIR-FGF0220626_MM_1_merged.bed.gz	-225	DOWN	S200A_FCL	LIN28A
0.0017249480831309266	0.0005676007657344734	0.0028822954005273773	LIN28A-S200A_ESC_LIF-CHIR-FGF0220626_MM_1_merged.bed.gz	-224	DOWN	S200A_FCL	LIN28A
0.0016739836169164437	0.0005462183747283476	0.002801748859104534	LIN28A-S200A_ESC_LIF-CHIR-FGF0220626_MM_1_merged.bed.gz	-223	DOWN	S200A_FCL	LIN28A
0.0016199833662920373	0.0005220469807703089	0.002717919751813757	LIN28A-S200A_ESC_LIF-CHIR-FGF0220626_MM_1_merged.bed.gz	-222	DOWN	S200A_FCL	LIN28A
0.0015660554537773124	0.0004972225057082385	0.0026348884018463766	LIN28A-S200A_ESC_LIF-CHIR-FGF0220626_MM_1_merged.bed.gz	-221	DOWN	S200A_FCL	LIN28A
0.001530652069957101	0.0004801261351868952	0.0025811780047272923	LIN28A-S200A_ESC_LIF-CHIR-FGF0220626_MM_1_merged.bed.gz	-220	DOWN	S200A_FCL	LIN28A
0.0015221077828498366	0.00047384053837109467	0.0025703750273285593	LIN28A-S200A_ESC_LIF-CHIR-FGF0220626_MM_1_merged.bed.gz	-219	DOWN	S200A_FCL	LIN28A
0.001528780552565221	0.00047508774329833744	0.0025824733618320826	LIN28A-S200A_ESC_LIF-CHIR-FGF0220626_MM_1_merged.bed.gz	-218	DOWN	S200A_FCL	LIN28A
0.0015507241900377523	0.00048185243622263864	0.002619595943852844	LIN28A-S200A_ESC_LIF-CHIR-FGF0220626_MM_1_merged.bed.gz	-217	DOWN	S200A_FCL	LIN28A
0.0015783896925657208	0.0004977159546706225	0.0026590634304607974	LIN28A-S200A_ESC_LIF-CHIR-FGF0220626_MM_1_merged.bed.gz	-216	DOWN	S200A_FCL	LIN28A
0.0016140711850998566	0.0005157780466666495	0.0027123643235330438	LIN28A-S200A_ESC_LIF-CHIR-FGF0220626_MM_1_merged.bed.gz	-215	DOWN	S200A_FCL	LIN28A
0.0016632527425199893	0.0005306893424230113	0.0027958161426169517	LIN28A-S200A_ESC_LIF-CHIR-FGF0220626_MM_1_merged.bed.gz	-214	DOWN	S200A_FCL	LIN28A
0.0017202599982636061	0.0005483258325578736	0.0028921941639693284	LIN28A-S200A_ESC_LIF-CHIR-FGF0220626_MM_1_merged.bed.gz	-213	DOWN	S200A_FCL	LIN28A
0.0017946852506018917	0.0005712283800583706	0.00301814212114541	LIN28A-S200A_ESC_LIF-CHIR-FGF0220626_MM_1_merged.bed.gz	-212	DOWN	S200A_FCL	LIN28A
0.0018859156530656837	0.0005995108795713997	0.00317232042655997	LIN28A-S200A_ESC_LIF-CHIR-FGF0220626_MM_1_merged.bed.gz	-211	DOWN	S200A_FCL	LIN28A
0.0019828095155089457	0.0006290599107323916	0.00333655912028551	LIN28A-S200A_ESC_LIF-CHIR-FGF0220626_MM_1_merged.bed.gz	-210	DOWN	S200A_FCL	LIN28A
0.002075403386149027	0.0006552905491601093	0.0034955162231379614	LIN28A-S200A_ESC_LIF-CHIR-FGF0220626_MM_1_merged.bed.gz	-209	DOWN	S200A_FCL	LIN28A
0.002160448905559943	0.0006778315205091536	0.0036430662906107546	LIN28A-S200A_ESC_LIF-CHIR-FGF0220626_MM_1_merged.bed.gz	-208	DOWN	S200A_FCL	LIN28A
0.002227184265004555	0.0006951068196249051	0.0037592617103842283	LIN28A-S200A_ESC_LIF-CHIR-FGF0220626_MM_1_merged.bed.gz	-207	DOWN	S200A_FCL	LIN28A
0.002281322529581572	0.0007062646408286356	0.0038563804183345306	LIN28A-S200A_ESC_LIF-CHIR-FGF0220626_MM_1_merged.bed.gz	-206	DOWN	S200A_FCL	LIN28A
0.0022994674460325463	0.0007168649258185256	0.0038820699662465872	LIN28A-S200A_ESC_LIF-CHIR-FGF0220626_MM_1_merged.bed.gz	-205	DOWN	S200A_FCL	LIN28A
0.002279106003889018	0.0007266739970055679	0.0038315380107724873	LIN28A-S200A_ESC_LIF-CHIR-FGF0220626_MM_1_merged.bed.gz	-204	DOWN	S200A_FCL	LIN28A
0.0022405627476906292	0.0007274091086797665	0.003753716386701506	LIN28A-S200A_ESC_LIF-CHIR-FGF0220626_MM_1_merged.bed.gz	-203	DOWN	S200A_FCL	LIN28A
0.002177706252024912	0.0007240899673863564	0.0036313225366634803	LIN28A-S200A_ESC_LIF-CHIR-FGF0220626_MM_1_merged.bed.gz	-202	DOWN	S200A_FCL	LIN28A
0.0020901970670299014	0.0007138344984311139	0.0034665596356286987	LIN28A-S200A_ESC_LIF-CHIR-FGF0220626_MM_1_merged.bed.gz	-201	DOWN	S200A_FCL	LIN28A
0.0019904136130960426	0.0006975783646277409	0.003283248861564349	LIN28A-S200A_ESC_LIF-CHIR-FGF0220626_MM_1_merged.bed.gz	-200	DOWN	S200A_FCL	LIN28A
0.001895682268736112	0.000683772888564363	0.003107591648907861	LIN28A-S200A_ESC_LIF-CHIR-FGF0220626_MM_1_merged.bed.gz	-199	DOWN	S200A_FCL	LIN28A
0.0018105136980389037	0.0006723992411457111	0.0029486281549320915	LIN28A-S200A_ESC_LIF-CHIR-FGF0220626_MM_1_merged.bed.gz	-198	DOWN	S200A_FCL	LIN28A
0.001740970726064299	0.0006642128837420285	0.002817728568386563	LIN28A-S200A_ESC_LIF-CHIR-FGF0220626_MM_1_merged.bed.gz	-197	DOWN	S200A_FCL	LIN28A
0.0016822957804110638	0.0006574449199932705	0.0027071466408288506	LIN28A-S200A_ESC_LIF-CHIR-FGF0220626_MM_1_merged.bed.gz	-196	DOWN	S200A_FCL	LIN28A
0.0016486579357435833	0.000651418210741052	0.002645897660746108	LIN28A-S200A_ESC_LIF-CHIR-FGF0220626_MM_1_merged.bed.gz	-195	DOWN	S200A_FCL	LIN28A
0.0016364788926381698	0.0006480674760976537	0.0026248903091786774	LIN28A-S200A_ESC_LIF-CHIR-FGF0220626_MM_1_merged.bed.gz	-194	DOWN	S200A_FCL	LIN28A
0.0016255072544050487	0.0006472762769999305	0.0026037382318101583	LIN28A-S200A_ESC_LIF-CHIR-FGF0220626_MM_1_merged.bed.gz	-193	DOWN	S200A_FCL	LIN28A
0.0016175480203493805	0.000643850291942387	0.0025912457487563606	LIN28A-S200A_ESC_LIF-CHIR-FGF0220626_MM_1_merged.bed.gz	-192	DOWN	S200A_FCL	LIN28A
0.0016141342684759627	0.00063977291183215	0.00258849562511976	LIN28A-S200A_ESC_LIF-CHIR-FGF0220626_MM_1_merged.bed.gz	-191	DOWN	S200A_FCL	LIN28A
0.0016039560397433535	0.0006313755562568203	0.002576536523229869	LIN28A-S200A_ESC_LIF-CHIR-FGF0220626_MM_1_merged.bed.gz	-190	DOWN	S200A_FCL	LIN28A
0.0015803979045461117	0.0006164368174004014	0.0025443589916918055	LIN28A-S200A_ESC_LIF-CHIR-FGF0220626_MM_1_merged.bed.gz	-189	DOWN	S200A_FCL	LIN28A
0.0015473777152708941	0.0005986822194693315	0.0024960732110724396	LIN28A-S200A_ESC_LIF-CHIR-FGF0220626_MM_1_merged.bed.gz	-188	DOWN	S200A_FCL	LIN28A
0.0014951774644025935	0.0005744107347973987	0.0024159441940077705	LIN28A-S200A_ESC_LIF-CHIR-FGF0220626_MM_1_merged.bed.gz	-187	DOWN	S200A_FCL	LIN28A
0.0014271498829464767	0.0005444846768120961	0.002309815089080839	LIN28A-S200A_ESC_LIF-CHIR-FGF0220626_MM_1_merged.bed.gz	-186	DOWN	S200A_FCL	LIN28A
0.001350174308016977	0.000510402371878605	0.0021899462441553274	LIN28A-S200A_ESC_LIF-CHIR-FGF0220626_MM_1_merged.bed.gz	-185	DOWN	S200A_FCL	LIN28A
0.0012753871710430439	0.0004757025809780653	0.002075071761108	LIN28A-S200A_ESC_LIF-CHIR-FGF0220626_MM_1_merged.bed.gz	-184	DOWN	S200A_FCL	LIN28A
0.0012206914587120988	0.00044131866366449256	0.0020000642537596814	LIN28A-S200A_ESC_LIF-CHIR-FGF0220626_MM_1_merged.bed.gz	-183	DOWN	S200A_FCL	LIN28A
0.001182613950291712	0.0004072978544410378	0.0019579300461423635	LIN28A-S200A_ESC_LIF-CHIR-FGF0220626_MM_1_merged.bed.gz	-182	DOWN	S200A_FCL	LIN28A
0.0011551002019719414	0.0003778229495036257	0.0019323774544402358	LIN28A-S200A_ESC_LIF-CHIR-FGF0220626_MM_1_merged.bed.gz	-181	DOWN	S200A_FCL	LIN28A
0.0011437657278746225	0.00035531684872807805	0.0019322146070211489	LIN28A-S200A_ESC_LIF-CHIR-FGF0220626_MM_1_merged.bed.gz	-180	DOWN	S200A_FCL	LIN28A
0.0011448754646240975	0.0003376661460676459	0.001952084783180534	LIN28A-S200A_ESC_LIF-CHIR-FGF0220626_MM_1_merged.bed.gz	-179	DOWN	S200A_FCL	LIN28A
0.0011557776692952034	0.0003243032337451288	0.0019872521048452667	LIN28A-S200A_ESC_LIF-CHIR-FGF0220626_MM_1_merged.bed.gz	-178	DOWN	S200A_FCL	LIN28A
0.0011900866367396698	0.00032187935499504726	0.002058293918484285	LIN28A-S200A_ESC_LIF-CHIR-FGF0220626_MM_1_merged.bed.gz	-177	DOWN	S200A_FCL	LIN28A
0.0012504492357034683	0.00033100158853462743	0.0021698968828723067	LIN28A-S200A_ESC_LIF-CHIR-FGF0220626_MM_1_merged.bed.gz	-176	DOWN	S200A_FCL	LIN28A
0.001329471528530803	0.00034871725330498855	0.0023102258037566194	LIN28A-S200A_ESC_LIF-CHIR-FGF0220626_MM_1_merged.bed.gz	-175	DOWN	S200A_FCL	LIN28A
0.0014165706477130393	0.00036815225977212824	0.002464989035653957	LIN28A-S200A_ESC_LIF-CHIR-FGF0220626_MM_1_merged.bed.gz	-174	DOWN	S200A_FCL	LIN28A
0.0014942424475473562	0.0003900118485316279	0.0025984730465630993	LIN28A-S200A_ESC_LIF-CHIR-FGF0220626_MM_1_merged.bed.gz	-173	DOWN	S200A_FCL	LIN28A
0.001563883190734527	0.00041851632770594107	0.002709250053763135	LIN28A-S200A_ESC_LIF-CHIR-FGF0220626_MM_1_merged.bed.gz	-172	DOWN	S200A_FCL	LIN28A
0.001630208438661216	0.00044696625723752325	0.0028134506200849355	LIN28A-S200A_ESC_LIF-CHIR-FGF0220626_MM_1_merged.bed.gz	-171	DOWN	S200A_FCL	LIN28A
0.0016914725358431015	0.00047500384689717337	0.0029079412247890574	LIN28A-S200A_ESC_LIF-CHIR-FGF0220626_MM_1_merged.bed.gz	-170	DOWN	S200A_FCL	LIN28A
0.0017492683111141809	0.0005025768460413915	0.0029959597761869995	LIN28A-S200A_ESC_LIF-CHIR-FGF0220626_MM_1_merged.bed.gz	-169	DOWN	S200A_FCL	LIN28A
0.001800846732046369	0.0005261195466707217	0.003075573917422045	LIN28A-S200A_ESC_LIF-CHIR-FGF0220626_MM_1_merged.bed.gz	-168	DOWN	S200A_FCL	LIN28A
0.0018412295363679962	0.0005416129196319895	0.0031408461531040313	LIN28A-S200A_ESC_LIF-CHIR-FGF0220626_MM_1_merged.bed.gz	-167	DOWN	S200A_FCL	LIN28A
0.0018569092857993567	0.0005448880051794256	0.003168930566419316	LIN28A-S200A_ESC_LIF-CHIR-FGF0220626_MM_1_merged.bed.gz	-166	DOWN	S200A_FCL	LIN28A
0.0018450434680377526	0.000536515904766225	0.0031535710313093076	LIN28A-S200A_ESC_LIF-CHIR-FGF0220626_MM_1_merged.bed.gz	-165	DOWN	S200A_FCL	LIN28A
0.0018120790731306479	0.000524565346598508	0.0030995927996628095	LIN28A-S200A_ESC_LIF-CHIR-FGF0220626_MM_1_merged.bed.gz	-164	DOWN	S200A_FCL	LIN28A
0.0017642974980118253	0.0005142928633723144	0.003014302132651353	LIN28A-S200A_ESC_LIF-CHIR-FGF0220626_MM_1_merged.bed.gz	-163	DOWN	S200A_FCL	LIN28A
0.001708519210168986	0.0005001503513310405	0.0029168880690069393	LIN28A-S200A_ESC_LIF-CHIR-FGF0220626_MM_1_merged.bed.gz	-162	DOWN	S200A_FCL	LIN28A
0.0016543775611055672	0.0004847919486762425	0.002823963173534893	LIN28A-S200A_ESC_LIF-CHIR-FGF0220626_MM_1_merged.bed.gz	-161	DOWN	S200A_FCL	LIN28A
0.001600119644436599	0.000469386186059605	0.0027308531028135906	LIN28A-S200A_ESC_LIF-CHIR-FGF0220626_MM_1_merged.bed.gz	-160	DOWN	S200A_FCL	LIN28A
0.0015438663872368726	0.0004534754812098994	0.0026342572932638404	LIN28A-S200A_ESC_LIF-CHIR-FGF0220626_MM_1_merged.bed.gz	-159	DOWN	S200A_FCL	LIN28A
0.001488446919791694	0.00043959226515730805	0.0025373015744260714	LIN28A-S200A_ESC_LIF-CHIR-FGF0220626_MM_1_merged.bed.gz	-158	DOWN	S200A_FCL	LIN28A
0.0014300078186757167	0.00042761156308440755	0.0024324040742670144	LIN28A-S200A_ESC_LIF-CHIR-FGF0220626_MM_1_merged.bed.gz	-157	DOWN	S200A_FCL	LIN28A
0.00138540022336566	0.0004237693678403495	0.002347031078890957	LIN28A-S200A_ESC_LIF-CHIR-FGF0220626_MM_1_merged.bed.gz	-156	DOWN	S200A_FCL	LIN28A
0.0013585650120969616	0.000427401735255684	0.0022897282889382245	LIN28A-S200A_ESC_LIF-CHIR-FGF0220626_MM_1_merged.bed.gz	-155	DOWN	S200A_FCL	LIN28A
0.001344516396081587	0.00043406340189417104	0.0022549693902689898	LIN28A-S200A_ESC_LIF-CHIR-FGF0220626_MM_1_merged.bed.gz	-154	DOWN	S200A_FCL	LIN28A
0.0013457660899980459	0.0004418554014391331	0.0022496767785569493	LIN28A-S200A_ESC_LIF-CHIR-FGF0220626_MM_1_merged.bed.gz	-153	DOWN	S200A_FCL	LIN28A
0.0013504883129249175	0.000449473952904744	0.002251502672945086	LIN28A-S200A_ESC_LIF-CHIR-FGF0220626_MM_1_merged.bed.gz	-152	DOWN	S200A_FCL	LIN28A
0.0013439186503045309	0.00045245950301000095	0.0022353777975990608	LIN28A-S200A_ESC_LIF-CHIR-FGF0220626_MM_1_merged.bed.gz	-151	DOWN	S200A_FCL	LIN28A
0.0013367156158852604	0.00045488056923369497	0.002218550662536828	LIN28A-S200A_ESC_LIF-CHIR-FGF0220626_MM_1_merged.bed.gz	-150	DOWN	S200A_FCL	LIN28A
0.0013344067894393032	0.0004591637933753845	0.0022096497855032277	LIN28A-S200A_ESC_LIF-CHIR-FGF0220626_MM_1_merged.bed.gz	-149	DOWN	S200A_FCL	LIN28A
0.001332550065904236	0.000462376904715205	0.002202723227093277	LIN28A-S200A_ESC_LIF-CHIR-FGF0220626_MM_1_merged.bed.gz	-148	DOWN	S200A_FCL	LIN28A
0.0013342545682299715	0.00046616235093161547	0.002202346785528341	LIN28A-S200A_ESC_LIF-CHIR-FGF0220626_MM_1_merged.bed.gz	-147	DOWN	S200A_FCL	LIN28A
0.0013268613412748464	0.00046545977370854904	0.002188262908841161	LIN28A-S200A_ESC_LIF-CHIR-FGF0220626_MM_1_merged.bed.gz	-146	DOWN	S200A_FCL	LIN28A
0.0013128021991192797	0.00046279664052202904	0.0021628077577165498	LIN28A-S200A_ESC_LIF-CHIR-FGF0220626_MM_1_merged.bed.gz	-145	DOWN	S200A_FCL	LIN28A
0.0012973983123740827	0.0004590790408379074	0.0021357175839102783	LIN28A-S200A_ESC_LIF-CHIR-FGF0220626_MM_1_merged.bed.gz	-144	DOWN	S200A_FCL	LIN28A
0.0012756144028639835	0.00045085023586346795	0.0021003785698645214	LIN28A-S200A_ESC_LIF-CHIR-FGF0220626_MM_1_merged.bed.gz	-143	DOWN	S200A_FCL	LIN28A
0.0012537047517579322	0.000442306939780572	0.002065102563735316	LIN28A-S200A_ESC_LIF-CHIR-FGF0220626_MM_1_merged.bed.gz	-142	DOWN	S200A_FCL	LIN28A
0.0012419122668277656	0.000439479895450684	0.002044344638204872	LIN28A-S200A_ESC_LIF-CHIR-FGF0220626_MM_1_merged.bed.gz	-141	DOWN	S200A_FCL	LIN28A
0.0012241594178216293	0.00043380248453982553	0.00201451635110346	LIN28A-S200A_ESC_LIF-CHIR-FGF0220626_MM_1_merged.bed.gz	-140	DOWN	S200A_FCL	LIN28A
0.0011980110860372664	0.0004241589247509365	0.001971863247323625	LIN28A-S200A_ESC_LIF-CHIR-FGF0220626_MM_1_merged.bed.gz	-139	DOWN	S200A_FCL	LIN28A
0.001173612473750003	0.00041536041618156006	0.0019318645313184761	LIN28A-S200A_ESC_LIF-CHIR-FGF0220626_MM_1_merged.bed.gz	-138	DOWN	S200A_FCL	LIN28A
0.0011509367415308955	0.00040809998605610264	0.0018937734970057188	LIN28A-S200A_ESC_LIF-CHIR-FGF0220626_MM_1_merged.bed.gz	-137	DOWN	S200A_FCL	LIN28A
0.0011361829259558971	0.0004059255934245311	0.0018664402584872917	LIN28A-S200A_ESC_LIF-CHIR-FGF0220626_MM_1_merged.bed.gz	-136	DOWN	S200A_FCL	LIN28A
0.001127093687039355	0.0004051289347318946	0.0018490584393468412	LIN28A-S200A_ESC_LIF-CHIR-FGF0220626_MM_1_merged.bed.gz	-135	DOWN	S200A_FCL	LIN28A
0.0011270265386101408	0.000406851635391351	0.001847201441828953	LIN28A-S200A_ESC_LIF-CHIR-FGF0220626_MM_1_merged.bed.gz	-134	DOWN	S200A_FCL	LIN28A
0.0011392393232316504	0.00041429230041083393	0.001864186346052488	LIN28A-S200A_ESC_LIF-CHIR-FGF0220626_MM_1_merged.bed.gz	-133	DOWN	S200A_FCL	LIN28A
0.0011585139391604529	0.0004252291552918113	0.001891798723029112	LIN28A-S200A_ESC_LIF-CHIR-FGF0220626_MM_1_merged.bed.gz	-132	DOWN	S200A_FCL	LIN28A
0.0011773333889262072	0.00043544532492540637	0.001919221452927021	LIN28A-S200A_ESC_LIF-CHIR-FGF0220626_MM_1_merged.bed.gz	-131	DOWN	S200A_FCL	LIN28A
0.0012059800765188674	0.0004505267398807591	0.0019614334131569803	LIN28A-S200A_ESC_LIF-CHIR-FGF0220626_MM_1_merged.bed.gz	-130	DOWN	S200A_FCL	LIN28A
0.0012467785633563742	0.0004723411622992391	0.0020212159644135063	LIN28A-S200A_ESC_LIF-CHIR-FGF0220626_MM_1_merged.bed.gz	-129	DOWN	S200A_FCL	LIN28A
0.0012957536014723094	0.000500345629861471	0.002091161573083139	LIN28A-S200A_ESC_LIF-CHIR-FGF0220626_MM_1_merged.bed.gz	-128	DOWN	S200A_FCL	LIN28A
0.0013457376379846118	0.0005277929979439967	0.002163682278025213	LIN28A-S200A_ESC_LIF-CHIR-FGF0220626_MM_1_merged.bed.gz	-127	DOWN	S200A_FCL	LIN28A
0.001391227056248548	0.0005495001623512679	0.0022329539501458147	LIN28A-S200A_ESC_LIF-CHIR-FGF0220626_MM_1_merged.bed.gz	-126	DOWN	S200A_FCL	LIN28A
0.0014362195183395766	0.0005716758322350765	0.0023007632044440645	LIN28A-S200A_ESC_LIF-CHIR-FGF0220626_MM_1_merged.bed.gz	-125	DOWN	S200A_FCL	LIN28A
0.0014722821675247054	0.0005914393031597551	0.002353125031889643	LIN28A-S200A_ESC_LIF-CHIR-FGF0220626_MM_1_merged.bed.gz	-124	DOWN	S200A_FCL	LIN28A
0.001497260493549874	0.0006046722482822352	0.002389848738817497	LIN28A-S200A_ESC_LIF-CHIR-FGF0220626_MM_1_merged.bed.gz	-123	DOWN	S200A_FCL	LIN28A
0.0015192228999041692	0.000614332999934934	0.0024241127998733862	LIN28A-S200A_ESC_LIF-CHIR-FGF0220626_MM_1_merged.bed.gz	-122	DOWN	S200A_FCL	LIN28A
0.0015443897392489264	0.0006250569236367051	0.002463722554861128	LIN28A-S200A_ESC_LIF-CHIR-FGF0220626_MM_1_merged.bed.gz	-121	DOWN	S200A_FCL	LIN28A
0.0015701300192938659	0.0006360226313863562	0.002504237407201358	LIN28A-S200A_ESC_LIF-CHIR-FGF0220626_MM_1_merged.bed.gz	-120	DOWN	S200A_FCL	LIN28A
0.001587980240189241	0.0006424556484390283	0.0025335048319394386	LIN28A-S200A_ESC_LIF-CHIR-FGF0220626_MM_1_merged.bed.gz	-119	DOWN	S200A_FCL	LIN28A
0.001590627067897052	0.0006389075989090265	0.0025423465368850625	LIN28A-S200A_ESC_LIF-CHIR-FGF0220626_MM_1_merged.bed.gz	-118	DOWN	S200A_FCL	LIN28A
0.0015872210900388026	0.0006316549175574646	0.0025427872625201227	LIN28A-S200A_ESC_LIF-CHIR-FGF0220626_MM_1_merged.bed.gz	-117	DOWN	S200A_FCL	LIN28A
0.0015826206537349276	0.0006257513635610568	0.0025394899439087773	LIN28A-S200A_ESC_LIF-CHIR-FGF0220626_MM_1_merged.bed.gz	-116	DOWN	S200A_FCL	LIN28A
0.0015692676209914374	0.0006151595599811541	0.0025233756820016973	LIN28A-S200A_ESC_LIF-CHIR-FGF0220626_MM_1_merged.bed.gz	-115	DOWN	S200A_FCL	LIN28A
0.0015499458196572163	0.0006025196493750369	0.0024973719899393696	LIN28A-S200A_ESC_LIF-CHIR-FGF0220626_MM_1_merged.bed.gz	-114	DOWN	S200A_FCL	LIN28A
0.0015309843088408207	0.00059250772644579	0.002469460891235827	LIN28A-S200A_ESC_LIF-CHIR-FGF0220626_MM_1_merged.bed.gz	-113	DOWN	S200A_FCL	LIN28A
0.0015086776719329957	0.0005824603477721125	0.002434894996093857	LIN28A-S200A_ESC_LIF-CHIR-FGF0220626_MM_1_merged.bed.gz	-112	DOWN	S200A_FCL	LIN28A
0.0014718923070983652	0.0005655011486140816	0.0023782834655826307	LIN28A-S200A_ESC_LIF-CHIR-FGF0220626_MM_1_merged.bed.gz	-111	DOWN	S200A_FCL	LIN28A
0.0014174111326093642	0.0005385358433499197	0.002296286421868791	LIN28A-S200A_ESC_LIF-CHIR-FGF0220626_MM_1_merged.bed.gz	-110	DOWN	S200A_FCL	LIN28A
0.0013531000950650514	0.0005055983579970648	0.0022006018321330217	LIN28A-S200A_ESC_LIF-CHIR-FGF0220626_MM_1_merged.bed.gz	-109	DOWN	S200A_FCL	LIN28A
0.001288324280869626	0.0004722007692079473	0.0021044477925312903	LIN28A-S200A_ESC_LIF-CHIR-FGF0220626_MM_1_merged.bed.gz	-108	DOWN	S200A_FCL	LIN28A
0.0012302980673363213	0.00044309293696025707	0.0020175031977123737	LIN28A-S200A_ESC_LIF-CHIR-FGF0220626_MM_1_merged.bed.gz	-107	DOWN	S200A_FCL	LIN28A
0.0011778853237827984	0.000417115681213455	0.0019386549663521313	LIN28A-S200A_ESC_LIF-CHIR-FGF0220626_MM_1_merged.bed.gz	-106	DOWN	S200A_FCL	LIN28A
0.0011311297400038321	0.0003938333333422109	0.0018684261466654448	LIN28A-S200A_ESC_LIF-CHIR-FGF0220626_MM_1_merged.bed.gz	-105	DOWN	S200A_FCL	LIN28A
0.0010899954702435857	0.0003719445116287114	0.0018080464288584533	LIN28A-S200A_ESC_LIF-CHIR-FGF0220626_MM_1_merged.bed.gz	-104	DOWN	S200A_FCL	LIN28A
0.001051077297894633	0.0003510905771939603	0.0017510640185953	LIN28A-S200A_ESC_LIF-CHIR-FGF0220626_MM_1_merged.bed.gz	-103	DOWN	S200A_FCL	LIN28A
0.0010181743733977872	0.0003336842200576717	0.0017026645267378953	LIN28A-S200A_ESC_LIF-CHIR-FGF0220626_MM_1_merged.bed.gz	-102	DOWN	S200A_FCL	LIN28A
0.0010008322379056224	0.0003244023785695557	0.0016772620972416794	LIN28A-S200A_ESC_LIF-CHIR-FGF0220626_MM_1_merged.bed.gz	-101	DOWN	S200A_FCL	LIN28A
0.0010026859658085064	0.0003257790452949374	0.0016795928863220654	LIN28A-S200A_ESC_LIF-CHIR-FGF0220626_MM_1_merged.bed.gz	-100	DOWN	S200A_FCL	LIN28A
0.0010262263282799545	0.00033725162124392306	0.001715201035315975	LIN28A-S200A_ESC_LIF-CHIR-FGF0220626_MM_1_merged.bed.gz	-99	DOWN	S200A_FCL	LIN28A
0.0010676512630967215	0.0003562442878208423	0.0017790582383725897	LIN28A-S200A_ESC_LIF-CHIR-FGF0220626_MM_1_merged.bed.gz	-98	DOWN	S200A_FCL	LIN28A
0.0011052351122436584	0.000371532497393244	0.0018389377270940648	LIN28A-S200A_ESC_LIF-CHIR-FGF0220626_MM_1_merged.bed.gz	-97	DOWN	S200A_FCL	LIN28A
0.0011435229008663948	0.0003862636784080527	0.001900782123324733	LIN28A-S200A_ESC_LIF-CHIR-FGF0220626_MM_1_merged.bed.gz	-96	DOWN	S200A_FCL	LIN28A
0.0011886954062663075	0.00040244196457102225	0.0019749488479615922	LIN28A-S200A_ESC_LIF-CHIR-FGF0220626_MM_1_merged.bed.gz	-95	DOWN	S200A_FCL	LIN28A
0.0012309884049050543	0.0004151893322082792	0.0020467874776018318	LIN28A-S200A_ESC_LIF-CHIR-FGF0220626_MM_1_merged.bed.gz	-94	DOWN	S200A_FCL	LIN28A
0.0012680080623697716	0.0004244427759044301	0.0021115733488351186	LIN28A-S200A_ESC_LIF-CHIR-FGF0220626_MM_1_merged.bed.gz	-93	DOWN	S200A_FCL	LIN28A
0.0013020858077315539	0.0004317869213141646	0.0021723846941489526	LIN28A-S200A_ESC_LIF-CHIR-FGF0220626_MM_1_merged.bed.gz	-92	DOWN	S200A_FCL	LIN28A
0.0013344079041495414	0.00043837712082791483	0.0022304386874711798	LIN28A-S200A_ESC_LIF-CHIR-FGF0220626_MM_1_merged.bed.gz	-91	DOWN	S200A_FCL	LIN28A
0.001362355423533592	0.00044282171390171425	0.002281889133165484	LIN28A-S200A_ESC_LIF-CHIR-FGF0220626_MM_1_merged.bed.gz	-90	DOWN	S200A_FCL	LIN28A
0.001374267814179858	0.0004423836470114365	0.002306151981348296	LIN28A-S200A_ESC_LIF-CHIR-FGF0220626_MM_1_merged.bed.gz	-89	DOWN	S200A_FCL	LIN28A
0.0013671674952984436	0.00043735169994440343	0.0022969832906525	LIN28A-S200A_ESC_LIF-CHIR-FGF0220626_MM_1_merged.bed.gz	-88	DOWN	S200A_FCL	LIN28A
0.0013606058349394934	0.00043627343148776223	0.00228493823839124	LIN28A-S200A_ESC_LIF-CHIR-FGF0220626_MM_1_merged.bed.gz	-87	DOWN	S200A_FCL	LIN28A
0.0013518374691118746	0.00043241692647162015	0.0022712580117521418	LIN28A-S200A_ESC_LIF-CHIR-FGF0220626_MM_1_merged.bed.gz	-86	DOWN	S200A_FCL	LIN28A
0.0013348638636400145	0.00042563661655151114	0.0022440911107285267	LIN28A-S200A_ESC_LIF-CHIR-FGF0220626_MM_1_merged.bed.gz	-85	DOWN	S200A_FCL	LIN28A
0.0013201666464198619	0.00042420392089264963	0.002216129371947077	LIN28A-S200A_ESC_LIF-CHIR-FGF0220626_MM_1_merged.bed.gz	-84	DOWN	S200A_FCL	LIN28A
0.001308920537857138	0.00042343481007872663	0.0021944062656355508	LIN28A-S200A_ESC_LIF-CHIR-FGF0220626_MM_1_merged.bed.gz	-83	DOWN	S200A_FCL	LIN28A
0.001290517504953495	0.0004178717502052533	0.002163163259701736	LIN28A-S200A_ESC_LIF-CHIR-FGF0220626_MM_1_merged.bed.gz	-82	DOWN	S200A_FCL	LIN28A
0.0012592712936362765	0.00040419992144033365	0.0021143426658322183	LIN28A-S200A_ESC_LIF-CHIR-FGF0220626_MM_1_merged.bed.gz	-81	DOWN	S200A_FCL	LIN28A
0.0012214412647615514	0.0003848910411770149	0.002057991488346087	LIN28A-S200A_ESC_LIF-CHIR-FGF0220626_MM_1_merged.bed.gz	-80	DOWN	S200A_FCL	LIN28A
0.001186919308612657	0.0003628257296391182	0.002011012887586196	LIN28A-S200A_ESC_LIF-CHIR-FGF0220626_MM_1_merged.bed.gz	-79	DOWN	S200A_FCL	LIN28A
0.0011577354577939696	0.0003388746205817366	0.0019765962950062067	LIN28A-S200A_ESC_LIF-CHIR-FGF0220626_MM_1_merged.bed.gz	-78	DOWN	S200A_FCL	LIN28A
0.0011231091643406895	0.0003098443282497659	0.0019363740004316198	LIN28A-S200A_ESC_LIF-CHIR-FGF0220626_MM_1_merged.bed.gz	-77	DOWN	S200A_FCL	LIN28A
0.0010793177826144875	0.0002800920386450475	0.0018785435265839371	LIN28A-S200A_ESC_LIF-CHIR-FGF0220626_MM_1_merged.bed.gz	-76	DOWN	S200A_FCL	LIN28A
0.0010325569938631775	0.00025175396276253144	0.001813360024963836	LIN28A-S200A_ESC_LIF-CHIR-FGF0220626_MM_1_merged.bed.gz	-75	DOWN	S200A_FCL	LIN28A
0.0009860056153086568	0.00022185021746612795	0.0017501610131512018	LIN28A-S200A_ESC_LIF-CHIR-FGF0220626_MM_1_merged.bed.gz	-74	DOWN	S200A_FCL	LIN28A
0.0009401938419173706	0.00019355342382102784	0.0016868342600137303	LIN28A-S200A_ESC_LIF-CHIR-FGF0220626_MM_1_merged.bed.gz	-73	DOWN	S200A_FCL	LIN28A
0.0008999069944221839	0.00016901153620689537	0.0016308024526374893	LIN28A-S200A_ESC_LIF-CHIR-FGF0220626_MM_1_merged.bed.gz	-72	DOWN	S200A_FCL	LIN28A
0.0008723938779643286	0.00015220942671192458	0.001592578329216749	LIN28A-S200A_ESC_LIF-CHIR-FGF0220626_MM_1_merged.bed.gz	-71	DOWN	S200A_FCL	LIN28A
0.0008524018532247281	0.0001426359402911055	0.0015621677661583654	LIN28A-S200A_ESC_LIF-CHIR-FGF0220626_MM_1_merged.bed.gz	-70	DOWN	S200A_FCL	LIN28A
0.0008303071572113225	0.00013792735740881176	0.0015226869570138441	LIN28A-S200A_ESC_LIF-CHIR-FGF0220626_MM_1_merged.bed.gz	-69	DOWN	S200A_FCL	LIN28A
0.0008050861993933445	0.0001355411040065144	0.00147463129478018	LIN28A-S200A_ESC_LIF-CHIR-FGF0220626_MM_1_merged.bed.gz	-68	DOWN	S200A_FCL	LIN28A
0.0007838312658855337	0.00013572581666792646	0.001431936715103141	LIN28A-S200A_ESC_LIF-CHIR-FGF0220626_MM_1_merged.bed.gz	-67	DOWN	S200A_FCL	LIN28A
0.0007726853812730494	0.00013867387028607584	0.0014066968922600198	LIN28A-S200A_ESC_LIF-CHIR-FGF0220626_MM_1_merged.bed.gz	-66	DOWN	S200A_FCL	LIN28A
0.0007662409861113075	0.00014159606360800948	0.0013908859086146	LIN28A-S200A_ESC_LIF-CHIR-FGF0220626_MM_1_merged.bed.gz	-65	DOWN	S200A_FCL	LIN28A
0.000757640608899955	0.00014278172377174786	0.0013724994940281562	LIN28A-S200A_ESC_LIF-CHIR-FGF0220626_MM_1_merged.bed.gz	-64	DOWN	S200A_FCL	LIN28A
0.0007480418812281294	0.00014238865495412204	0.0013536951075021346	LIN28A-S200A_ESC_LIF-CHIR-FGF0220626_MM_1_merged.bed.gz	-63	DOWN	S200A_FCL	LIN28A
0.0007372392968359316	0.00014078985185407737	0.0013336887418177864	LIN28A-S200A_ESC_LIF-CHIR-FGF0220626_MM_1_merged.bed.gz	-62	DOWN	S200A_FCL	LIN28A
0.0007164962866072261	0.00013438816875360022	0.0012986044044608542	LIN28A-S200A_ESC_LIF-CHIR-FGF0220626_MM_1_merged.bed.gz	-61	DOWN	S200A_FCL	LIN28A
0.0006872941041941758	0.00012214755685929782	0.0012524406515290604	LIN28A-S200A_ESC_LIF-CHIR-FGF0220626_MM_1_merged.bed.gz	-60	DOWN	S200A_FCL	LIN28A
0.0006624816094594501	0.0001076205771352813	0.0012173426417836318	LIN28A-S200A_ESC_LIF-CHIR-FGF0220626_MM_1_merged.bed.gz	-59	DOWN	S200A_FCL	LIN28A
0.0006458412126213335	9.415165796605176e-05	0.001197530767276635	LIN28A-S200A_ESC_LIF-CHIR-FGF0220626_MM_1_merged.bed.gz	-58	DOWN	S200A_FCL	LIN28A
0.0006303208270778796	8.095795530367894e-05	0.0011796836988521074	LIN28A-S200A_ESC_LIF-CHIR-FGF0220626_MM_1_merged.bed.gz	-57	DOWN	S200A_FCL	LIN28A
0.0006072911831058441	6.547981096360118e-05	0.0011491025552481222	LIN28A-S200A_ESC_LIF-CHIR-FGF0220626_MM_1_merged.bed.gz	-56	DOWN	S200A_FCL	LIN28A
0.000581039687293731	5.0042486555043034e-05	0.001112036888032461	LIN28A-S200A_ESC_LIF-CHIR-FGF0220626_MM_1_merged.bed.gz	-55	DOWN	S200A_FCL	LIN28A
0.0005595212786842465	3.7908860356788203e-05	0.0010811336970117497	LIN28A-S200A_ESC_LIF-CHIR-FGF0220626_MM_1_merged.bed.gz	-54	DOWN	S200A_FCL	LIN28A
0.0005411250168822046	2.8660652707063606e-05	0.001053589381057391	LIN28A-S200A_ESC_LIF-CHIR-FGF0220626_MM_1_merged.bed.gz	-53	DOWN	S200A_FCL	LIN28A
0.0005232642335273275	2.1407222441785362e-05	0.0010251212446129151	LIN28A-S200A_ESC_LIF-CHIR-FGF0220626_MM_1_merged.bed.gz	-52	DOWN	S200A_FCL	LIN28A
0.000509762144658558	1.7305510503992352e-05	0.001002218778813169	LIN28A-S200A_ESC_LIF-CHIR-FGF0220626_MM_1_merged.bed.gz	-51	DOWN	S200A_FCL	LIN28A
0.000501038101112125	1.6066700686024032e-05	0.00098600950153827	LIN28A-S200A_ESC_LIF-CHIR-FGF0220626_MM_1_merged.bed.gz	-50	DOWN	S200A_FCL	LIN28A
0.0004903163677954526	1.5337873017290687e-05	0.0009652948625736549	LIN28A-S200A_ESC_LIF-CHIR-FGF0220626_MM_1_merged.bed.gz	-49	DOWN	S200A_FCL	LIN28A
0.0004725752171916303	1.4001422855436588e-05	0.0009311490115278617	LIN28A-S200A_ESC_LIF-CHIR-FGF0220626_MM_1_merged.bed.gz	-48	DOWN	S200A_FCL	LIN28A
0.0004506343322953325	1.2548038926071407e-05	0.0008887206256646268	LIN28A-S200A_ESC_LIF-CHIR-FGF0220626_MM_1_merged.bed.gz	-47	DOWN	S200A_FCL	LIN28A
0.00043278720024696356	1.2446650394306707e-05	0.0008531277500996489	LIN28A-S200A_ESC_LIF-CHIR-FGF0220626_MM_1_merged.bed.gz	-46	DOWN	S200A_FCL	LIN28A
0.0004188456233274046	1.2010807394144662e-05	0.0008256804392606889	LIN28A-S200A_ESC_LIF-CHIR-FGF0220626_MM_1_merged.bed.gz	-45	DOWN	S200A_FCL	LIN28A
0.00040077487890958775	8.16523714554723e-06	0.0007933845206736505	LIN28A-S200A_ESC_LIF-CHIR-FGF0220626_MM_1_merged.bed.gz	-44	DOWN	S200A_FCL	LIN28A
0.0003772175137027983	1.1924239638265684e-06	0.0007532426034417933	LIN28A-S200A_ESC_LIF-CHIR-FGF0220626_MM_1_merged.bed.gz	-43	DOWN	S200A_FCL	LIN28A
0.00035502021017630995	-6.914248926021383e-06	0.0007169546692786678	LIN28A-S200A_ESC_LIF-CHIR-FGF0220626_MM_1_merged.bed.gz	-42	DOWN	S200A_FCL	LIN28A
0.00033457568077475486	-1.5512535200814527e-05	0.0006846638967503555	LIN28A-S200A_ESC_LIF-CHIR-FGF0220626_MM_1_merged.bed.gz	-41	DOWN	S200A_FCL	LIN28A
0.00031225044916526447	-2.3864506820506845e-05	0.0006483654051510719	LIN28A-S200A_ESC_LIF-CHIR-FGF0220626_MM_1_merged.bed.gz	-40	DOWN	S200A_FCL	LIN28A
0.0002885610129277132	-3.158726826045005e-05	0.0006087092941159171	LIN28A-S200A_ESC_LIF-CHIR-FGF0220626_MM_1_merged.bed.gz	-39	DOWN	S200A_FCL	LIN28A
0.00026842171795158335	-3.916915346677972e-05	0.0005760125893699921	LIN28A-S200A_ESC_LIF-CHIR-FGF0220626_MM_1_merged.bed.gz	-38	DOWN	S200A_FCL	LIN28A
0.00025570801995731884	-4.721862351167404e-05	0.0005586346634263624	LIN28A-S200A_ESC_LIF-CHIR-FGF0220626_MM_1_merged.bed.gz	-37	DOWN	S200A_FCL	LIN28A
0.000245569609649481	-5.5109987120186735e-05	0.0005462492064192035	LIN28A-S200A_ESC_LIF-CHIR-FGF0220626_MM_1_merged.bed.gz	-36	DOWN	S200A_FCL	LIN28A
0.00023241667061755147	-6.119727120716048e-05	0.00052603061244232	LIN28A-S200A_ESC_LIF-CHIR-FGF0220626_MM_1_merged.bed.gz	-35	DOWN	S200A_FCL	LIN28A
0.0002197606039900329	-6.433284245579879e-05	0.0005038540504359215	LIN28A-S200A_ESC_LIF-CHIR-FGF0220626_MM_1_merged.bed.gz	-34	DOWN	S200A_FCL	LIN28A
0.00020980239962676287	-6.558940229493563e-05	0.00048519420154851604	LIN28A-S200A_ESC_LIF-CHIR-FGF0220626_MM_1_merged.bed.gz	-33	DOWN	S200A_FCL	LIN28A
0.00019718358590334575	-6.607022799803355e-05	0.00046043739980477464	LIN28A-S200A_ESC_LIF-CHIR-FGF0220626_MM_1_merged.bed.gz	-32	DOWN	S200A_FCL	LIN28A
0.00018288472416769697	-6.569625843542919e-05	0.0004314657067708659	LIN28A-S200A_ESC_LIF-CHIR-FGF0220626_MM_1_merged.bed.gz	-31	DOWN	S200A_FCL	LIN28A
0.00017157672808728358	-6.469992476499208e-05	0.0004078533809395965	LIN28A-S200A_ESC_LIF-CHIR-FGF0220626_MM_1_merged.bed.gz	-30	DOWN	S200A_FCL	LIN28A
0.00016322604390025475	-6.318491024810544e-05	0.00038963699804864737	LIN28A-S200A_ESC_LIF-CHIR-FGF0220626_MM_1_merged.bed.gz	-29	DOWN	S200A_FCL	LIN28A
0.00015540852588616843	-6.10606152189697e-05	0.0003718776669913336	LIN28A-S200A_ESC_LIF-CHIR-FGF0220626_MM_1_merged.bed.gz	-28	DOWN	S200A_FCL	LIN28A
0.00014325654645066515	-5.7200856848337794e-05	0.0003437139497496889	LIN28A-S200A_ESC_LIF-CHIR-FGF0220626_MM_1_merged.bed.gz	-27	DOWN	S200A_FCL	LIN28A
0.0001282544015169475	-5.242970691042792e-05	0.000308938509944339	LIN28A-S200A_ESC_LIF-CHIR-FGF0220626_MM_1_merged.bed.gz	-26	DOWN	S200A_FCL	LIN28A
0.00011587033588952588	-4.837209352694547e-05	0.0002801127653060108	LIN28A-S200A_ESC_LIF-CHIR-FGF0220626_MM_1_merged.bed.gz	-25	DOWN	S200A_FCL	LIN28A
0.00010453518634715457	-4.504884901590591e-05	0.0002541192217102266	LIN28A-S200A_ESC_LIF-CHIR-FGF0220626_MM_1_merged.bed.gz	-24	DOWN	S200A_FCL	LIN28A
9.35799689403511e-05	-4.161822228671394e-05	0.0002287781601674263	LIN28A-S200A_ESC_LIF-CHIR-FGF0220626_MM_1_merged.bed.gz	-23	DOWN	S200A_FCL	LIN28A
8.551766882465725e-05	-3.8180106892820953e-05	0.00020921544454214524	LIN28A-S200A_ESC_LIF-CHIR-FGF0220626_MM_1_merged.bed.gz	-22	DOWN	S200A_FCL	LIN28A
7.947893530708525e-05	-3.533003201271684e-05	0.00019428790262689745	LIN28A-S200A_ESC_LIF-CHIR-FGF0220626_MM_1_merged.bed.gz	-21	DOWN	S200A_FCL	LIN28A
7.274387104608342e-05	-3.276749212552532e-05	0.0001782552342177014	LIN28A-S200A_ESC_LIF-CHIR-FGF0220626_MM_1_merged.bed.gz	-20	DOWN	S200A_FCL	LIN28A
6.52178997847094e-05	-3.040140445950151e-05	0.00016083720402892764	LIN28A-S200A_ESC_LIF-CHIR-FGF0220626_MM_1_merged.bed.gz	-19	DOWN	S200A_FCL	LIN28A
5.8237542966605696e-05	-2.8834955671453718e-05	0.00014531004160467153	LIN28A-S200A_ESC_LIF-CHIR-FGF0220626_MM_1_merged.bed.gz	-18	DOWN	S200A_FCL	LIN28A
5.4604043843145295e-05	-2.8538207662533308e-05	0.0001377462953488314	LIN28A-S200A_ESC_LIF-CHIR-FGF0220626_MM_1_merged.bed.gz	-17	DOWN	S200A_FCL	LIN28A
5.3900263210573714e-05	-2.8835251138636807e-05	0.00013663577755979338	LIN28A-S200A_ESC_LIF-CHIR-FGF0220626_MM_1_merged.bed.gz	-16	DOWN	S200A_FCL	LIN28A
5.4227821904838453e-05	-3.012553803052806e-05	0.00013858118184021596	LIN28A-S200A_ESC_LIF-CHIR-FGF0220626_MM_1_merged.bed.gz	-15	DOWN	S200A_FCL	LIN28A
5.706935274667356e-05	-3.298247736408707e-05	0.00014712118285744807	LIN28A-S200A_ESC_LIF-CHIR-FGF0220626_MM_1_merged.bed.gz	-14	DOWN	S200A_FCL	LIN28A
6.08563898709615e-05	-3.581338587115584e-05	0.00015752616561309573	LIN28A-S200A_ESC_LIF-CHIR-FGF0220626_MM_1_merged.bed.gz	-13	DOWN	S200A_FCL	LIN28A
6.413312436381538e-05	-3.8070687603453864e-05	0.000166336936331104	LIN28A-S200A_ESC_LIF-CHIR-FGF0220626_MM_1_merged.bed.gz	-12	DOWN	S200A_FCL	LIN28A
6.754677975655469e-05	-4.045985261174292e-05	0.00017555341212487408	LIN28A-S200A_ESC_LIF-CHIR-FGF0220626_MM_1_merged.bed.gz	-11	DOWN	S200A_FCL	LIN28A
7.248096546635718e-05	-4.3750382657152654e-05	0.00018871231358989215	LIN28A-S200A_ESC_LIF-CHIR-FGF0220626_MM_1_merged.bed.gz	-10	DOWN	S200A_FCL	LIN28A
7.935249264915045e-05	-4.834369260429627e-05	0.0002070486779026273	LIN28A-S200A_ESC_LIF-CHIR-FGF0220626_MM_1_merged.bed.gz	-9	DOWN	S200A_FCL	LIN28A
7.935249264915045e-05	-4.834369260429627e-05	0.0002070486779026273	LIN28A-S200A_ESC_LIF-CHIR-FGF0220626_MM_1_merged.bed.gz	-8	DOWN	S200A_FCL	LIN28A
7.935249264915045e-05	-4.834369260429627e-05	0.0002070486779026273	LIN28A-S200A_ESC_LIF-CHIR-FGF0220626_MM_1_merged.bed.gz	-7	DOWN	S200A_FCL	LIN28A
7.935249264915045e-05	-4.834369260429627e-05	0.0002070486779026273	LIN28A-S200A_ESC_LIF-CHIR-FGF0220626_MM_1_merged.bed.gz	-6	DOWN	S200A_FCL	LIN28A
7.935249264915045e-05	-4.834369260429627e-05	0.0002070486779026273	LIN28A-S200A_ESC_LIF-CHIR-FGF0220626_MM_1_merged.bed.gz	-5	DOWN	S200A_FCL	LIN28A
7.935249264915045e-05	-4.834369260429627e-05	0.0002070486779026273	LIN28A-S200A_ESC_LIF-CHIR-FGF0220626_MM_1_merged.bed.gz	-4	DOWN	S200A_FCL	LIN28A
7.935249264915045e-05	-4.834369260429627e-05	0.0002070486779026273	LIN28A-S200A_ESC_LIF-CHIR-FGF0220626_MM_1_merged.bed.gz	-3	DOWN	S200A_FCL	LIN28A
7.935249264915045e-05	-4.834369260429627e-05	0.0002070486779026273	LIN28A-S200A_ESC_LIF-CHIR-FGF0220626_MM_1_merged.bed.gz	-2	DOWN	S200A_FCL	LIN28A
7.935249264915045e-05	-4.834369260429627e-05	0.0002070486779026273	LIN28A-S200A_ESC_LIF-CHIR-FGF0220626_MM_1_merged.bed.gz	-1	DOWN	S200A_FCL	LIN28A
7.935249264915045e-05	-4.834369260429627e-05	0.0002070486779026273	LIN28A-S200A_ESC_LIF-CHIR-FGF0220626_MM_1_merged.bed.gz	0	DOWN	S200A_FCL	LIN28A
0.0014706095081829175	0.0008729957219477655	0.0020682232944180634	LIN28A-S200A_ESC_LIF-CHIR-FGF0220626_MM_1_merged.bed.gz	-500	UP+CONTROL	S200A_FCL	LIN28A
0.0014706095081829175	0.0008729957219477655	0.0020682232944180634	LIN28A-S200A_ESC_LIF-CHIR-FGF0220626_MM_1_merged.bed.gz	-499	UP+CONTROL	S200A_FCL	LIN28A
0.0014706095081829175	0.0008729957219477655	0.0020682232944180634	LIN28A-S200A_ESC_LIF-CHIR-FGF0220626_MM_1_merged.bed.gz	-498	UP+CONTROL	S200A_FCL	LIN28A
0.0014706095081829175	0.0008729957219477655	0.0020682232944180634	LIN28A-S200A_ESC_LIF-CHIR-FGF0220626_MM_1_merged.bed.gz	-497	UP+CONTROL	S200A_FCL	LIN28A
0.0014706095081829175	0.0008729957219477655	0.0020682232944180634	LIN28A-S200A_ESC_LIF-CHIR-FGF0220626_MM_1_merged.bed.gz	-496	UP+CONTROL	S200A_FCL	LIN28A
0.0014706095081829175	0.0008729957219477655	0.0020682232944180634	LIN28A-S200A_ESC_LIF-CHIR-FGF0220626_MM_1_merged.bed.gz	-495	UP+CONTROL	S200A_FCL	LIN28A
0.0014706095081829175	0.0008729957219477655	0.0020682232944180634	LIN28A-S200A_ESC_LIF-CHIR-FGF0220626_MM_1_merged.bed.gz	-494	UP+CONTROL	S200A_FCL	LIN28A
0.0014706095081829175	0.0008729957219477655	0.0020682232944180634	LIN28A-S200A_ESC_LIF-CHIR-FGF0220626_MM_1_merged.bed.gz	-493	UP+CONTROL	S200A_FCL	LIN28A
0.0014706095081829175	0.0008729957219477655	0.0020682232944180634	LIN28A-S200A_ESC_LIF-CHIR-FGF0220626_MM_1_merged.bed.gz	-492	UP+CONTROL	S200A_FCL	LIN28A
0.0014706095081829175	0.0008729957219477655	0.0020682232944180634	LIN28A-S200A_ESC_LIF-CHIR-FGF0220626_MM_1_merged.bed.gz	-491	UP+CONTROL	S200A_FCL	LIN28A
0.0014706095081829175	0.0008729957219477655	0.0020682232944180634	LIN28A-S200A_ESC_LIF-CHIR-FGF0220626_MM_1_merged.bed.gz	-490	UP+CONTROL	S200A_FCL	LIN28A
0.0014783495722635002	0.0008842101771480085	0.0020724889673789802	LIN28A-S200A_ESC_LIF-CHIR-FGF0220626_MM_1_merged.bed.gz	-489	UP+CONTROL	S200A_FCL	LIN28A
0.00147801576512186	0.0008911035613315722	0.0020649279689121305	LIN28A-S200A_ESC_LIF-CHIR-FGF0220626_MM_1_merged.bed.gz	-488	UP+CONTROL	S200A_FCL	LIN28A
0.001475464821278715	0.0008965531929745228	0.0020543764495828836	LIN28A-S200A_ESC_LIF-CHIR-FGF0220626_MM_1_merged.bed.gz	-487	UP+CONTROL	S200A_FCL	LIN28A
0.0014674973561928674	0.0008979863823225171	0.00203700833006319	LIN28A-S200A_ESC_LIF-CHIR-FGF0220626_MM_1_merged.bed.gz	-486	UP+CONTROL	S200A_FCL	LIN28A
0.0014541457930845254	0.0008935271507161859	0.0020147644354528336	LIN28A-S200A_ESC_LIF-CHIR-FGF0220626_MM_1_merged.bed.gz	-485	UP+CONTROL	S200A_FCL	LIN28A
0.0014407429761339925	0.000886045608923041	0.00199544034334491	LIN28A-S200A_ESC_LIF-CHIR-FGF0220626_MM_1_merged.bed.gz	-484	UP+CONTROL	S200A_FCL	LIN28A
0.0014312593715188593	0.0008795674263941445	0.0019829513166435414	LIN28A-S200A_ESC_LIF-CHIR-FGF0220626_MM_1_merged.bed.gz	-483	UP+CONTROL	S200A_FCL	LIN28A
0.0014193993609458119	0.000870696695055375	0.0019681020268362175	LIN28A-S200A_ESC_LIF-CHIR-FGF0220626_MM_1_merged.bed.gz	-482	UP+CONTROL	S200A_FCL	LIN28A
0.0014053936715410205	0.0008603181559167251	0.0019504691871652861	LIN28A-S200A_ESC_LIF-CHIR-FGF0220626_MM_1_merged.bed.gz	-481	UP+CONTROL	S200A_FCL	LIN28A
0.0014020844218969979	0.0008549977206740971	0.0019491711231198704	LIN28A-S200A_ESC_LIF-CHIR-FGF0220626_MM_1_merged.bed.gz	-480	UP+CONTROL	S200A_FCL	LIN28A
0.001413168141084628	0.0008555499782061224	0.001970786303963109	LIN28A-S200A_ESC_LIF-CHIR-FGF0220626_MM_1_merged.bed.gz	-479	UP+CONTROL	S200A_FCL	LIN28A
0.0014331108726909198	0.000860316173799163	0.0020059055715826576	LIN28A-S200A_ESC_LIF-CHIR-FGF0220626_MM_1_merged.bed.gz	-478	UP+CONTROL	S200A_FCL	LIN28A
0.0014627398643982414	0.0008708300430276603	0.0020546496857688085	LIN28A-S200A_ESC_LIF-CHIR-FGF0220626_MM_1_merged.bed.gz	-477	UP+CONTROL	S200A_FCL	LIN28A
0.001497751383012622	0.0008843933123632789	0.002111109453661956	LIN28A-S200A_ESC_LIF-CHIR-FGF0220626_MM_1_merged.bed.gz	-476	UP+CONTROL	S200A_FCL	LIN28A
0.0015321161559816152	0.0008983069845771529	0.0021659253273860726	LIN28A-S200A_ESC_LIF-CHIR-FGF0220626_MM_1_merged.bed.gz	-475	UP+CONTROL	S200A_FCL	LIN28A
0.0015623519190840934	0.0009115576531305897	0.002213146185037596	LIN28A-S200A_ESC_LIF-CHIR-FGF0220626_MM_1_merged.bed.gz	-474	UP+CONTROL	S200A_FCL	LIN28A
0.0015832354946949724	0.0009202742026349133	0.002246196786755034	LIN28A-S200A_ESC_LIF-CHIR-FGF0220626_MM_1_merged.bed.gz	-473	UP+CONTROL	S200A_FCL	LIN28A
0.001599600956302355	0.0009273494549502645	0.002271852457654448	LIN28A-S200A_ESC_LIF-CHIR-FGF0220626_MM_1_merged.bed.gz	-472	UP+CONTROL	S200A_FCL	LIN28A
0.0016146000780010456	0.0009343945702485499	0.0022948055857535425	LIN28A-S200A_ESC_LIF-CHIR-FGF0220626_MM_1_merged.bed.gz	-471	UP+CONTROL	S200A_FCL	LIN28A
0.0016116605760640034	0.0009337326343479377	0.00228958851778007	LIN28A-S200A_ESC_LIF-CHIR-FGF0220626_MM_1_merged.bed.gz	-470	UP+CONTROL	S200A_FCL	LIN28A
0.0015891192128522145	0.0009238812462512722	0.0022543571794531553	LIN28A-S200A_ESC_LIF-CHIR-FGF0220626_MM_1_merged.bed.gz	-469	UP+CONTROL	S200A_FCL	LIN28A
0.0015600818391796032	0.000909422036231213	0.00221074164212799	LIN28A-S200A_ESC_LIF-CHIR-FGF0220626_MM_1_merged.bed.gz	-468	UP+CONTROL	S200A_FCL	LIN28A
0.0015189405930299822	0.0008869754477318677	0.0021509057383280886	LIN28A-S200A_ESC_LIF-CHIR-FGF0220626_MM_1_merged.bed.gz	-467	UP+CONTROL	S200A_FCL	LIN28A
0.0014707367833097583	0.0008606373810333247	0.00208083618558618	LIN28A-S200A_ESC_LIF-CHIR-FGF0220626_MM_1_merged.bed.gz	-466	UP+CONTROL	S200A_FCL	LIN28A
0.0014265409295147358	0.0008370592281956851	0.002016022630833769	LIN28A-S200A_ESC_LIF-CHIR-FGF0220626_MM_1_merged.bed.gz	-465	UP+CONTROL	S200A_FCL	LIN28A
0.0013887543386729814	0.0008172770676196473	0.0019602316097262927	LIN28A-S200A_ESC_LIF-CHIR-FGF0220626_MM_1_merged.bed.gz	-464	UP+CONTROL	S200A_FCL	LIN28A
0.001360756660906709	0.0008036558621595683	0.0019178574596538235	LIN28A-S200A_ESC_LIF-CHIR-FGF0220626_MM_1_merged.bed.gz	-463	UP+CONTROL	S200A_FCL	LIN28A
0.0013406810926008571	0.0007946047079382664	0.001886757477263419	LIN28A-S200A_ESC_LIF-CHIR-FGF0220626_MM_1_merged.bed.gz	-462	UP+CONTROL	S200A_FCL	LIN28A
0.0013268092229658697	0.0007888599460830874	0.0018647584998486243	LIN28A-S200A_ESC_LIF-CHIR-FGF0220626_MM_1_merged.bed.gz	-461	UP+CONTROL	S200A_FCL	LIN28A
0.0013274757645743815	0.000790486346107844	0.0018644651830408935	LIN28A-S200A_ESC_LIF-CHIR-FGF0220626_MM_1_merged.bed.gz	-460	UP+CONTROL	S200A_FCL	LIN28A
0.001342811982365023	0.0008010165881705212	0.0018846073765595027	LIN28A-S200A_ESC_LIF-CHIR-FGF0220626_MM_1_merged.bed.gz	-459	UP+CONTROL	S200A_FCL	LIN28A
0.0013637989089001824	0.000816037975363121	0.0019115598424372254	LIN28A-S200A_ESC_LIF-CHIR-FGF0220626_MM_1_merged.bed.gz	-458	UP+CONTROL	S200A_FCL	LIN28A
0.001394731537570491	0.0008362446398011627	0.001953218435339806	LIN28A-S200A_ESC_LIF-CHIR-FGF0220626_MM_1_merged.bed.gz	-457	UP+CONTROL	S200A_FCL	LIN28A
0.0014380046414331433	0.0008624101070093179	0.0020135991758569597	LIN28A-S200A_ESC_LIF-CHIR-FGF0220626_MM_1_merged.bed.gz	-456	UP+CONTROL	S200A_FCL	LIN28A
0.001483904846068884	0.000888789605508346	0.002079020086629419	LIN28A-S200A_ESC_LIF-CHIR-FGF0220626_MM_1_merged.bed.gz	-455	UP+CONTROL	S200A_FCL	LIN28A
0.0015300063723560943	0.0009124922591538869	0.002147520485558307	LIN28A-S200A_ESC_LIF-CHIR-FGF0220626_MM_1_merged.bed.gz	-454	UP+CONTROL	S200A_FCL	LIN28A
0.001575007820122554	0.0009309096871905952	0.002219105953054524	LIN28A-S200A_ESC_LIF-CHIR-FGF0220626_MM_1_merged.bed.gz	-453	UP+CONTROL	S200A_FCL	LIN28A
0.0016198830388254655	0.0009470633030793726	0.002292702774571575	LIN28A-S200A_ESC_LIF-CHIR-FGF0220626_MM_1_merged.bed.gz	-452	UP+CONTROL	S200A_FCL	LIN28A
0.0016664301150067303	0.0009624763045136909	0.002370383925499791	LIN28A-S200A_ESC_LIF-CHIR-FGF0220626_MM_1_merged.bed.gz	-451	UP+CONTROL	S200A_FCL	LIN28A
0.001708847426511327	0.0009731102593080476	0.0024445845937146322	LIN28A-S200A_ESC_LIF-CHIR-FGF0220626_MM_1_merged.bed.gz	-450	UP+CONTROL	S200A_FCL	LIN28A
0.001741085076619873	0.0009772974145021752	0.0025048727387375984	LIN28A-S200A_ESC_LIF-CHIR-FGF0220626_MM_1_merged.bed.gz	-449	UP+CONTROL	S200A_FCL	LIN28A
0.0017615595960238802	0.0009763318009147955	0.0025467873911329928	LIN28A-S200A_ESC_LIF-CHIR-FGF0220626_MM_1_merged.bed.gz	-448	UP+CONTROL	S200A_FCL	LIN28A
0.001770612562344752	0.0009718467435828407	0.002569378381106693	LIN28A-S200A_ESC_LIF-CHIR-FGF0220626_MM_1_merged.bed.gz	-447	UP+CONTROL	S200A_FCL	LIN28A
0.0017668468655335791	0.0009623916782800302	0.002571302052787163	LIN28A-S200A_ESC_LIF-CHIR-FGF0220626_MM_1_merged.bed.gz	-446	UP+CONTROL	S200A_FCL	LIN28A
0.0017578128753360281	0.0009471717509939275	0.0025684539996781663	LIN28A-S200A_ESC_LIF-CHIR-FGF0220626_MM_1_merged.bed.gz	-445	UP+CONTROL	S200A_FCL	LIN28A
0.001743295990568205	0.0009259970204643139	0.0025605949606721345	LIN28A-S200A_ESC_LIF-CHIR-FGF0220626_MM_1_merged.bed.gz	-444	UP+CONTROL	S200A_FCL	LIN28A
0.0017190172956440674	0.0009044207456828174	0.002533613845605358	LIN28A-S200A_ESC_LIF-CHIR-FGF0220626_MM_1_merged.bed.gz	-443	UP+CONTROL	S200A_FCL	LIN28A
0.001687306310885612	0.0008812139533602393	0.002493398668411026	LIN28A-S200A_ESC_LIF-CHIR-FGF0220626_MM_1_merged.bed.gz	-442	UP+CONTROL	S200A_FCL	LIN28A
0.0016478345430279845	0.000855722133394147	0.002439946952661863	LIN28A-S200A_ESC_LIF-CHIR-FGF0220626_MM_1_merged.bed.gz	-441	UP+CONTROL	S200A_FCL	LIN28A
0.0016064357335970826	0.0008319388171260714	0.0023809326500681322	LIN28A-S200A_ESC_LIF-CHIR-FGF0220626_MM_1_merged.bed.gz	-440	UP+CONTROL	S200A_FCL	LIN28A
0.0015758183373118391	0.0008079886957016441	0.0023436479789220735	LIN28A-S200A_ESC_LIF-CHIR-FGF0220626_MM_1_merged.bed.gz	-439	UP+CONTROL	S200A_FCL	LIN28A
0.0015642242478171736	0.000788232715635378	0.0023402157799990064	LIN28A-S200A_ESC_LIF-CHIR-FGF0220626_MM_1_merged.bed.gz	-438	UP+CONTROL	S200A_FCL	LIN28A
0.0015633498216103144	0.0007724115827190603	0.0023542880605016045	LIN28A-S200A_ESC_LIF-CHIR-FGF0220626_MM_1_merged.bed.gz	-437	UP+CONTROL	S200A_FCL	LIN28A
0.0015667273227958731	0.0007538174987979931	0.0023796371467937854	LIN28A-S200A_ESC_LIF-CHIR-FGF0220626_MM_1_merged.bed.gz	-436	UP+CONTROL	S200A_FCL	LIN28A
0.001573689600351786	0.0007421683529654896	0.0024052108477381116	LIN28A-S200A_ESC_LIF-CHIR-FGF0220626_MM_1_merged.bed.gz	-435	UP+CONTROL	S200A_FCL	LIN28A
0.0015807499831487725	0.0007424004944831512	0.002419099471814421	LIN28A-S200A_ESC_LIF-CHIR-FGF0220626_MM_1_merged.bed.gz	-434	UP+CONTROL	S200A_FCL	LIN28A
0.0015912387701240934	0.0007449405512427212	0.0024375369890054905	LIN28A-S200A_ESC_LIF-CHIR-FGF0220626_MM_1_merged.bed.gz	-433	UP+CONTROL	S200A_FCL	LIN28A
0.0016027813628307444	0.0007474701294580318	0.0024580925962034805	LIN28A-S200A_ESC_LIF-CHIR-FGF0220626_MM_1_merged.bed.gz	-432	UP+CONTROL	S200A_FCL	LIN28A
0.0016126739872934664	0.0007486895686951145	0.002476658405891842	LIN28A-S200A_ESC_LIF-CHIR-FGF0220626_MM_1_merged.bed.gz	-431	UP+CONTROL	S200A_FCL	LIN28A
0.0016180679659834353	0.0007464326584291889	0.002489703273537706	LIN28A-S200A_ESC_LIF-CHIR-FGF0220626_MM_1_merged.bed.gz	-430	UP+CONTROL	S200A_FCL	LIN28A
0.0016106346385825522	0.0007480498160591703	0.0024732194611059564	LIN28A-S200A_ESC_LIF-CHIR-FGF0220626_MM_1_merged.bed.gz	-429	UP+CONTROL	S200A_FCL	LIN28A
0.001585929763708436	0.0007497662488499438	0.0024220932785669505	LIN28A-S200A_ESC_LIF-CHIR-FGF0220626_MM_1_merged.bed.gz	-428	UP+CONTROL	S200A_FCL	LIN28A
0.0015557439182983528	0.0007489638729531351	0.0023625239636435942	LIN28A-S200A_ESC_LIF-CHIR-FGF0220626_MM_1_merged.bed.gz	-427	UP+CONTROL	S200A_FCL	LIN28A
0.0015266216150097937	0.000756710894000885	0.0022965323360187246	LIN28A-S200A_ESC_LIF-CHIR-FGF0220626_MM_1_merged.bed.gz	-426	UP+CONTROL	S200A_FCL	LIN28A
0.0014893544490073981	0.000761950527237421	0.0022167583707773954	LIN28A-S200A_ESC_LIF-CHIR-FGF0220626_MM_1_merged.bed.gz	-425	UP+CONTROL	S200A_FCL	LIN28A
0.0014502319605293624	0.0007586202938927282	0.0021418436271660127	LIN28A-S200A_ESC_LIF-CHIR-FGF0220626_MM_1_merged.bed.gz	-424	UP+CONTROL	S200A_FCL	LIN28A
0.0014145611875218133	0.0007557856880080104	0.002073336687035626	LIN28A-S200A_ESC_LIF-CHIR-FGF0220626_MM_1_merged.bed.gz	-423	UP+CONTROL	S200A_FCL	LIN28A
0.0013879826961765414	0.0007581016859465591	0.002017863706406528	LIN28A-S200A_ESC_LIF-CHIR-FGF0220626_MM_1_merged.bed.gz	-422	UP+CONTROL	S200A_FCL	LIN28A
0.0013751877705587227	0.0007672947468205005	0.0019830807942969437	LIN28A-S200A_ESC_LIF-CHIR-FGF0220626_MM_1_merged.bed.gz	-421	UP+CONTROL	S200A_FCL	LIN28A
0.0013742204470177522	0.0007824994786409113	0.0019659414153945865	LIN28A-S200A_ESC_LIF-CHIR-FGF0220626_MM_1_merged.bed.gz	-420	UP+CONTROL	S200A_FCL	LIN28A
0.001380302100457005	0.0007959574257004921	0.0019646467752135062	LIN28A-S200A_ESC_LIF-CHIR-FGF0220626_MM_1_merged.bed.gz	-419	UP+CONTROL	S200A_FCL	LIN28A
0.001390854478857822	0.0008071743150739691	0.0019745346426416565	LIN28A-S200A_ESC_LIF-CHIR-FGF0220626_MM_1_merged.bed.gz	-418	UP+CONTROL	S200A_FCL	LIN28A
0.0014017050890724016	0.0008187707361671116	0.001984639441977667	LIN28A-S200A_ESC_LIF-CHIR-FGF0220626_MM_1_merged.bed.gz	-417	UP+CONTROL	S200A_FCL	LIN28A
0.0014121603337072916	0.0008269283506868126	0.001997392316727739	LIN28A-S200A_ESC_LIF-CHIR-FGF0220626_MM_1_merged.bed.gz	-416	UP+CONTROL	S200A_FCL	LIN28A
0.001429935928541632	0.0008369942404172174	0.002022877616666012	LIN28A-S200A_ESC_LIF-CHIR-FGF0220626_MM_1_merged.bed.gz	-415	UP+CONTROL	S200A_FCL	LIN28A
0.0014536556955889275	0.0008511718947988021	0.002056139496379017	LIN28A-S200A_ESC_LIF-CHIR-FGF0220626_MM_1_merged.bed.gz	-414	UP+CONTROL	S200A_FCL	LIN28A
0.0014779455356557973	0.0008636417660971109	0.0020922493052144475	LIN28A-S200A_ESC_LIF-CHIR-FGF0220626_MM_1_merged.bed.gz	-413	UP+CONTROL	S200A_FCL	LIN28A
0.0014911431606568289	0.0008684980371019325	0.0021137882842116916	LIN28A-S200A_ESC_LIF-CHIR-FGF0220626_MM_1_merged.bed.gz	-412	UP+CONTROL	S200A_FCL	LIN28A
0.0014883195708424658	0.0008656447239651364	0.002110994417719764	LIN28A-S200A_ESC_LIF-CHIR-FGF0220626_MM_1_merged.bed.gz	-411	UP+CONTROL	S200A_FCL	LIN28A
0.0014752157900099893	0.0008584114193692559	0.0020920201606506933	LIN28A-S200A_ESC_LIF-CHIR-FGF0220626_MM_1_merged.bed.gz	-410	UP+CONTROL	S200A_FCL	LIN28A
0.0014631940126946705	0.00085317552954393	0.0020732124958453848	LIN28A-S200A_ESC_LIF-CHIR-FGF0220626_MM_1_merged.bed.gz	-409	UP+CONTROL	S200A_FCL	LIN28A
0.0014528810920680735	0.0008479710321958299	0.002057791151940294	LIN28A-S200A_ESC_LIF-CHIR-FGF0220626_MM_1_merged.bed.gz	-408	UP+CONTROL	S200A_FCL	LIN28A
0.00144246109139419	0.0008403768072161434	0.00204454537557222	LIN28A-S200A_ESC_LIF-CHIR-FGF0220626_MM_1_merged.bed.gz	-407	UP+CONTROL	S200A_FCL	LIN28A
0.0014351497054041077	0.0008307263073868563	0.0020395731034213473	LIN28A-S200A_ESC_LIF-CHIR-FGF0220626_MM_1_merged.bed.gz	-406	UP+CONTROL	S200A_FCL	LIN28A
0.0014318855137744337	0.0008201732993235661	0.0020435977282252963	LIN28A-S200A_ESC_LIF-CHIR-FGF0220626_MM_1_merged.bed.gz	-405	UP+CONTROL	S200A_FCL	LIN28A
0.0014269226450064384	0.0008094562606784855	0.0020443890293343914	LIN28A-S200A_ESC_LIF-CHIR-FGF0220626_MM_1_merged.bed.gz	-404	UP+CONTROL	S200A_FCL	LIN28A
0.001414456267944802	0.0007976812501931709	0.002031231285696436	LIN28A-S200A_ESC_LIF-CHIR-FGF0220626_MM_1_merged.bed.gz	-403	UP+CONTROL	S200A_FCL	LIN28A
0.00140461678993188	0.0007893128210903644	0.0020199207587733993	LIN28A-S200A_ESC_LIF-CHIR-FGF0220626_MM_1_merged.bed.gz	-402	UP+CONTROL	S200A_FCL	LIN28A
0.0014018305224512981	0.000783780846321531	0.0020198801985810712	LIN28A-S200A_ESC_LIF-CHIR-FGF0220626_MM_1_merged.bed.gz	-401	UP+CONTROL	S200A_FCL	LIN28A
0.0014037800834642625	0.0007802603035605785	0.0020272998633679537	LIN28A-S200A_ESC_LIF-CHIR-FGF0220626_MM_1_merged.bed.gz	-400	UP+CONTROL	S200A_FCL	LIN28A
0.0014035817352527585	0.0007744215617468399	0.002032741908758686	LIN28A-S200A_ESC_LIF-CHIR-FGF0220626_MM_1_merged.bed.gz	-399	UP+CONTROL	S200A_FCL	LIN28A
0.0014050298681593703	0.000770564340253033	0.0020394953960657172	LIN28A-S200A_ESC_LIF-CHIR-FGF0220626_MM_1_merged.bed.gz	-398	UP+CONTROL	S200A_FCL	LIN28A
0.0014110287459676869	0.0007726195014139584	0.0020494379905214247	LIN28A-S200A_ESC_LIF-CHIR-FGF0220626_MM_1_merged.bed.gz	-397	UP+CONTROL	S200A_FCL	LIN28A
0.0014125112652525471	0.0007783641573076725	0.0020466583731974302	LIN28A-S200A_ESC_LIF-CHIR-FGF0220626_MM_1_merged.bed.gz	-396	UP+CONTROL	S200A_FCL	LIN28A
0.0014046271699274808	0.000783481918284064	0.0020257724215709044	LIN28A-S200A_ESC_LIF-CHIR-FGF0220626_MM_1_merged.bed.gz	-395	UP+CONTROL	S200A_FCL	LIN28A
0.0013953400973550872	0.000786613356087988	0.002004066838622194	LIN28A-S200A_ESC_LIF-CHIR-FGF0220626_MM_1_merged.bed.gz	-394	UP+CONTROL	S200A_FCL	LIN28A
0.0013936963896309796	0.0007922084534898044	0.0019951843257721646	LIN28A-S200A_ESC_LIF-CHIR-FGF0220626_MM_1_merged.bed.gz	-393	UP+CONTROL	S200A_FCL	LIN28A
0.0013945759681827394	0.0007981202642451853	0.0019910316721203046	LIN28A-S200A_ESC_LIF-CHIR-FGF0220626_MM_1_merged.bed.gz	-392	UP+CONTROL	S200A_FCL	LIN28A
0.0013959873061737472	0.0008047640434698895	0.0019872105688776157	LIN28A-S200A_ESC_LIF-CHIR-FGF0220626_MM_1_merged.bed.gz	-391	UP+CONTROL	S200A_FCL	LIN28A
0.001398651004520276	0.0008121926096042714	0.001985109399436291	LIN28A-S200A_ESC_LIF-CHIR-FGF0220626_MM_1_merged.bed.gz	-390	UP+CONTROL	S200A_FCL	LIN28A
0.0014048539790933949	0.0008227868036998513	0.00198692115448695	LIN28A-S200A_ESC_LIF-CHIR-FGF0220626_MM_1_merged.bed.gz	-389	UP+CONTROL	S200A_FCL	LIN28A
0.0014112937428456499	0.0008321055782591014	0.001990481907432211	LIN28A-S200A_ESC_LIF-CHIR-FGF0220626_MM_1_merged.bed.gz	-388	UP+CONTROL	S200A_FCL	LIN28A
0.0014149662154016127	0.0008364550073966	0.001993477423406639	LIN28A-S200A_ESC_LIF-CHIR-FGF0220626_MM_1_merged.bed.gz	-387	UP+CONTROL	S200A_FCL	LIN28A
0.0014201959957664187	0.0008369859622503296	0.0020034060292825227	LIN28A-S200A_ESC_LIF-CHIR-FGF0220626_MM_1_merged.bed.gz	-386	UP+CONTROL	S200A_FCL	LIN28A
0.0014301817315974016	0.0008361308732657014	0.0020242325899291176	LIN28A-S200A_ESC_LIF-CHIR-FGF0220626_MM_1_merged.bed.gz	-385	UP+CONTROL	S200A_FCL	LIN28A
0.001443466564750498	0.0008377291953648881	0.0020492039341361255	LIN28A-S200A_ESC_LIF-CHIR-FGF0220626_MM_1_merged.bed.gz	-384	UP+CONTROL	S200A_FCL	LIN28A
0.001458296101444711	0.0008399416724006106	0.0020766505304888284	LIN28A-S200A_ESC_LIF-CHIR-FGF0220626_MM_1_merged.bed.gz	-383	UP+CONTROL	S200A_FCL	LIN28A
0.0014712964301340401	0.0008403348597018202	0.0021022580005662763	LIN28A-S200A_ESC_LIF-CHIR-FGF0220626_MM_1_merged.bed.gz	-382	UP+CONTROL	S200A_FCL	LIN28A
0.0014818931656228214	0.0008389134701911906	0.0021248728610544715	LIN28A-S200A_ESC_LIF-CHIR-FGF0220626_MM_1_merged.bed.gz	-381	UP+CONTROL	S200A_FCL	LIN28A
0.0014892968177170108	0.0008345073420577649	0.0021440862933762785	LIN28A-S200A_ESC_LIF-CHIR-FGF0220626_MM_1_merged.bed.gz	-380	UP+CONTROL	S200A_FCL	LIN28A
0.0014893085300134571	0.0008237203656828819	0.002154896694344055	LIN28A-S200A_ESC_LIF-CHIR-FGF0220626_MM_1_merged.bed.gz	-379	UP+CONTROL	S200A_FCL	LIN28A
0.0014831103191929372	0.0008122159009570223	0.0021540047374288746	LIN28A-S200A_ESC_LIF-CHIR-FGF0220626_MM_1_merged.bed.gz	-378	UP+CONTROL	S200A_FCL	LIN28A
0.001476721552790234	0.0008018659647659428	0.0021515771408145475	LIN28A-S200A_ESC_LIF-CHIR-FGF0220626_MM_1_merged.bed.gz	-377	UP+CONTROL	S200A_FCL	LIN28A
0.0014755315883159246	0.0007936927559760724	0.0021573704206557993	LIN28A-S200A_ESC_LIF-CHIR-FGF0220626_MM_1_merged.bed.gz	-376	UP+CONTROL	S200A_FCL	LIN28A
0.0014782178973855014	0.0007890066263991277	0.0021674291683718965	LIN28A-S200A_ESC_LIF-CHIR-FGF0220626_MM_1_merged.bed.gz	-375	UP+CONTROL	S200A_FCL	LIN28A
0.001479191157768575	0.000782236381070223	0.0021761459344669474	LIN28A-S200A_ESC_LIF-CHIR-FGF0220626_MM_1_merged.bed.gz	-374	UP+CONTROL	S200A_FCL	LIN28A
0.0014764010824987177	0.0007757536422097031	0.002177048522787753	LIN28A-S200A_ESC_LIF-CHIR-FGF0220626_MM_1_merged.bed.gz	-373	UP+CONTROL	S200A_FCL	LIN28A
0.0014765314684243756	0.0007742926047024225	0.0021787703321463478	LIN28A-S200A_ESC_LIF-CHIR-FGF0220626_MM_1_merged.bed.gz	-372	UP+CONTROL	S200A_FCL	LIN28A
0.0014789082280390502	0.0007758280820948385	0.0021819883739832803	LIN28A-S200A_ESC_LIF-CHIR-FGF0220626_MM_1_merged.bed.gz	-371	UP+CONTROL	S200A_FCL	LIN28A
0.0014831770821250834	0.0007804542041077425	0.0021858999601424393	LIN28A-S200A_ESC_LIF-CHIR-FGF0220626_MM_1_merged.bed.gz	-370	UP+CONTROL	S200A_FCL	LIN28A
0.001495358479245254	0.0007915955889369568	0.002199121369553565	LIN28A-S200A_ESC_LIF-CHIR-FGF0220626_MM_1_merged.bed.gz	-369	UP+CONTROL	S200A_FCL	LIN28A
0.001518020761585562	0.0008072359237322679	0.002228805599438869	LIN28A-S200A_ESC_LIF-CHIR-FGF0220626_MM_1_merged.bed.gz	-368	UP+CONTROL	S200A_FCL	LIN28A
0.0015435479542335346	0.000827587334788534	0.002259508573678548	LIN28A-S200A_ESC_LIF-CHIR-FGF0220626_MM_1_merged.bed.gz	-367	UP+CONTROL	S200A_FCL	LIN28A
0.0015607199772453627	0.0008485435412952314	0.002272896413195507	LIN28A-S200A_ESC_LIF-CHIR-FGF0220626_MM_1_merged.bed.gz	-366	UP+CONTROL	S200A_FCL	LIN28A
0.0015654555297015063	0.0008638034110886077	0.0022671076483144195	LIN28A-S200A_ESC_LIF-CHIR-FGF0220626_MM_1_merged.bed.gz	-365	UP+CONTROL	S200A_FCL	LIN28A
0.001563630803701533	0.0008769151110961864	0.002250346496306896	LIN28A-S200A_ESC_LIF-CHIR-FGF0220626_MM_1_merged.bed.gz	-364	UP+CONTROL	S200A_FCL	LIN28A
0.0015600842348567872	0.0008870416679022453	0.0022331268018113484	LIN28A-S200A_ESC_LIF-CHIR-FGF0220626_MM_1_merged.bed.gz	-363	UP+CONTROL	S200A_FCL	LIN28A
0.00155447156834357	0.0008938546133894171	0.002215088523297744	LIN28A-S200A_ESC_LIF-CHIR-FGF0220626_MM_1_merged.bed.gz	-362	UP+CONTROL	S200A_FCL	LIN28A
0.0015491377666188404	0.000899081867290255	0.002199193665947448	LIN28A-S200A_ESC_LIF-CHIR-FGF0220626_MM_1_merged.bed.gz	-361	UP+CONTROL	S200A_FCL	LIN28A
0.0015436849442802191	0.0009024701627427054	0.0021848997258177546	LIN28A-S200A_ESC_LIF-CHIR-FGF0220626_MM_1_merged.bed.gz	-360	UP+CONTROL	S200A_FCL	LIN28A
0.0015351136451109038	0.0009035831362997962	0.0021666441539220345	LIN28A-S200A_ESC_LIF-CHIR-FGF0220626_MM_1_merged.bed.gz	-359	UP+CONTROL	S200A_FCL	LIN28A
0.0015169840615565306	0.0008990431773132515	0.0021349249457998315	LIN28A-S200A_ESC_LIF-CHIR-FGF0220626_MM_1_merged.bed.gz	-358	UP+CONTROL	S200A_FCL	LIN28A
0.0014887113069753685	0.0008865132937958254	0.0020909093201549314	LIN28A-S200A_ESC_LIF-CHIR-FGF0220626_MM_1_merged.bed.gz	-357	UP+CONTROL	S200A_FCL	LIN28A
0.00146150927222093	0.000871317198450775	0.002051701345991102	LIN28A-S200A_ESC_LIF-CHIR-FGF0220626_MM_1_merged.bed.gz	-356	UP+CONTROL	S200A_FCL	LIN28A
0.0014465835923583793	0.0008607227069548475	0.002032444477761922	LIN28A-S200A_ESC_LIF-CHIR-FGF0220626_MM_1_merged.bed.gz	-355	UP+CONTROL	S200A_FCL	LIN28A
0.0014407372597088784	0.000853868881387451	0.0020276056380303118	LIN28A-S200A_ESC_LIF-CHIR-FGF0220626_MM_1_merged.bed.gz	-354	UP+CONTROL	S200A_FCL	LIN28A
0.001438801227296839	0.0008485492428915245	0.0020290532117021552	LIN28A-S200A_ESC_LIF-CHIR-FGF0220626_MM_1_merged.bed.gz	-353	UP+CONTROL	S200A_FCL	LIN28A
0.0014360213225380293	0.0008406921970752683	0.0020313504480007852	LIN28A-S200A_ESC_LIF-CHIR-FGF0220626_MM_1_merged.bed.gz	-352	UP+CONTROL	S200A_FCL	LIN28A
0.001429490659635692	0.0008309261103360749	0.0020280552089353017	LIN28A-S200A_ESC_LIF-CHIR-FGF0220626_MM_1_merged.bed.gz	-351	UP+CONTROL	S200A_FCL	LIN28A
0.0014219435579242619	0.0008215856495823194	0.0020223014662661947	LIN28A-S200A_ESC_LIF-CHIR-FGF0220626_MM_1_merged.bed.gz	-350	UP+CONTROL	S200A_FCL	LIN28A
0.0014133341945938695	0.0008111545752085706	0.0020155138139791593	LIN28A-S200A_ESC_LIF-CHIR-FGF0220626_MM_1_merged.bed.gz	-349	UP+CONTROL	S200A_FCL	LIN28A
0.0014061500285591166	0.000800795148266873	0.002011504908851352	LIN28A-S200A_ESC_LIF-CHIR-FGF0220626_MM_1_merged.bed.gz	-348	UP+CONTROL	S200A_FCL	LIN28A
0.0014061726458577057	0.0007930845481550295	0.0020192607435603753	LIN28A-S200A_ESC_LIF-CHIR-FGF0220626_MM_1_merged.bed.gz	-347	UP+CONTROL	S200A_FCL	LIN28A
0.0014080546495332381	0.0007874542124497426	0.00202865508661673	LIN28A-S200A_ESC_LIF-CHIR-FGF0220626_MM_1_merged.bed.gz	-346	UP+CONTROL	S200A_FCL	LIN28A
0.0014032513493111355	0.0007815809275956446	0.002024921771026628	LIN28A-S200A_ESC_LIF-CHIR-FGF0220626_MM_1_merged.bed.gz	-345	UP+CONTROL	S200A_FCL	LIN28A
0.0013928052404904051	0.000774135742895246	0.0020114747380855723	LIN28A-S200A_ESC_LIF-CHIR-FGF0220626_MM_1_merged.bed.gz	-344	UP+CONTROL	S200A_FCL	LIN28A
0.001378801057750149	0.00076695123036725	0.0019906508851330607	LIN28A-S200A_ESC_LIF-CHIR-FGF0220626_MM_1_merged.bed.gz	-343	UP+CONTROL	S200A_FCL	LIN28A
0.0013677128912635765	0.0007653720768056121	0.0019700537057215583	LIN28A-S200A_ESC_LIF-CHIR-FGF0220626_MM_1_merged.bed.gz	-342	UP+CONTROL	S200A_FCL	LIN28A
0.00135966697027905	0.0007656073597701631	0.001953726580787958	LIN28A-S200A_ESC_LIF-CHIR-FGF0220626_MM_1_merged.bed.gz	-341	UP+CONTROL	S200A_FCL	LIN28A
0.001350939476246431	0.0007642291254251548	0.0019376498270677303	LIN28A-S200A_ESC_LIF-CHIR-FGF0220626_MM_1_merged.bed.gz	-340	UP+CONTROL	S200A_FCL	LIN28A
0.0013445101255191365	0.0007629247850495285	0.001926095465988767	LIN28A-S200A_ESC_LIF-CHIR-FGF0220626_MM_1_merged.bed.gz	-339	UP+CONTROL	S200A_FCL	LIN28A
0.0013491992653686534	0.0007630701788320065	0.0019353283519053205	LIN28A-S200A_ESC_LIF-CHIR-FGF0220626_MM_1_merged.bed.gz	-338	UP+CONTROL	S200A_FCL	LIN28A
0.001362314064003728	0.0007630402452556204	0.001961587882751855	LIN28A-S200A_ESC_LIF-CHIR-FGF0220626_MM_1_merged.bed.gz	-337	UP+CONTROL	S200A_FCL	LIN28A
0.0013786137444699751	0.0007608451042302984	0.0019963823847096718	LIN28A-S200A_ESC_LIF-CHIR-FGF0220626_MM_1_merged.bed.gz	-336	UP+CONTROL	S200A_FCL	LIN28A
0.0013982919588038198	0.0007564036721565675	0.0020401802454510882	LIN28A-S200A_ESC_LIF-CHIR-FGF0220626_MM_1_merged.bed.gz	-335	UP+CONTROL	S200A_FCL	LIN28A
0.001418543014526095	0.000750614571278122	0.0020864714577740807	LIN28A-S200A_ESC_LIF-CHIR-FGF0220626_MM_1_merged.bed.gz	-334	UP+CONTROL	S200A_FCL	LIN28A
0.001439204288561885	0.0007432882406377476	0.0021351203364860334	LIN28A-S200A_ESC_LIF-CHIR-FGF0220626_MM_1_merged.bed.gz	-333	UP+CONTROL	S200A_FCL	LIN28A
0.0014555341492540148	0.0007308961857739173	0.002180172112734121	LIN28A-S200A_ESC_LIF-CHIR-FGF0220626_MM_1_merged.bed.gz	-332	UP+CONTROL	S200A_FCL	LIN28A
0.0014678573124027785	0.0007163599448094227	0.002219354679996141	LIN28A-S200A_ESC_LIF-CHIR-FGF0220626_MM_1_merged.bed.gz	-331	UP+CONTROL	S200A_FCL	LIN28A
0.0014804301002392388	0.0007040581700100354	0.0022568020304684485	LIN28A-S200A_ESC_LIF-CHIR-FGF0220626_MM_1_merged.bed.gz	-330	UP+CONTROL	S200A_FCL	LIN28A
0.0014915716938393333	0.0006943286387314196	0.002288814748947255	LIN28A-S200A_ESC_LIF-CHIR-FGF0220626_MM_1_merged.bed.gz	-329	UP+CONTROL	S200A_FCL	LIN28A
0.0014855581904905078	0.0006871749127866591	0.002283941468194364	LIN28A-S200A_ESC_LIF-CHIR-FGF0220626_MM_1_merged.bed.gz	-328	UP+CONTROL	S200A_FCL	LIN28A
0.0014617308678762648	0.0006839398053080501	0.0022395219304444866	LIN28A-S200A_ESC_LIF-CHIR-FGF0220626_MM_1_merged.bed.gz	-327	UP+CONTROL	S200A_FCL	LIN28A
0.0014316499351022202	0.0006840068062644962	0.002179293063939951	LIN28A-S200A_ESC_LIF-CHIR-FGF0220626_MM_1_merged.bed.gz	-326	UP+CONTROL	S200A_FCL	LIN28A
0.001397276472958254	0.000685043861347829	0.0021095090845686887	LIN28A-S200A_ESC_LIF-CHIR-FGF0220626_MM_1_merged.bed.gz	-325	UP+CONTROL	S200A_FCL	LIN28A
0.0013666850633871207	0.0006895310620871905	0.0020438390646870625	LIN28A-S200A_ESC_LIF-CHIR-FGF0220626_MM_1_merged.bed.gz	-324	UP+CONTROL	S200A_FCL	LIN28A
0.0013397316336966124	0.0006971745241129016	0.001982288743280336	LIN28A-S200A_ESC_LIF-CHIR-FGF0220626_MM_1_merged.bed.gz	-323	UP+CONTROL	S200A_FCL	LIN28A
0.0013164441956047593	0.0007079549021867414	0.0019249334890227925	LIN28A-S200A_ESC_LIF-CHIR-FGF0220626_MM_1_merged.bed.gz	-322	UP+CONTROL	S200A_FCL	LIN28A
0.001302635657082432	0.0007250294870649064	0.0018802418270999772	LIN28A-S200A_ESC_LIF-CHIR-FGF0220626_MM_1_merged.bed.gz	-321	UP+CONTROL	S200A_FCL	LIN28A
0.001294979983192573	0.0007448940082753075	0.0018450659581098591	LIN28A-S200A_ESC_LIF-CHIR-FGF0220626_MM_1_merged.bed.gz	-320	UP+CONTROL	S200A_FCL	LIN28A
0.0012878463765232564	0.0007625358260796549	0.0018131569269668785	LIN28A-S200A_ESC_LIF-CHIR-FGF0220626_MM_1_merged.bed.gz	-319	UP+CONTROL	S200A_FCL	LIN28A
0.0012890708747843147	0.0007779211134502534	0.001800220636118398	LIN28A-S200A_ESC_LIF-CHIR-FGF0220626_MM_1_merged.bed.gz	-318	UP+CONTROL	S200A_FCL	LIN28A
0.001299965303422895	0.0007900218523676014	0.0018099087544782132	LIN28A-S200A_ESC_LIF-CHIR-FGF0220626_MM_1_merged.bed.gz	-317	UP+CONTROL	S200A_FCL	LIN28A
0.0013131952821677042	0.0007981670189658198	0.0018282235453696137	LIN28A-S200A_ESC_LIF-CHIR-FGF0220626_MM_1_merged.bed.gz	-316	UP+CONTROL	S200A_FCL	LIN28A
0.0013284638488146542	0.0008049011258470914	0.0018520265717822423	LIN28A-S200A_ESC_LIF-CHIR-FGF0220626_MM_1_merged.bed.gz	-315	UP+CONTROL	S200A_FCL	LIN28A
0.0013405286948695162	0.0008082530968407014	0.0018728042928983601	LIN28A-S200A_ESC_LIF-CHIR-FGF0220626_MM_1_merged.bed.gz	-314	UP+CONTROL	S200A_FCL	LIN28A
0.0013533542526165698	0.0008076979900823496	0.001899010515150821	LIN28A-S200A_ESC_LIF-CHIR-FGF0220626_MM_1_merged.bed.gz	-313	UP+CONTROL	S200A_FCL	LIN28A
0.0013726932009641424	0.0008067533407061539	0.0019386330612221627	LIN28A-S200A_ESC_LIF-CHIR-FGF0220626_MM_1_merged.bed.gz	-312	UP+CONTROL	S200A_FCL	LIN28A
0.0013890675121837146	0.0008027100676456491	0.0019754249567218124	LIN28A-S200A_ESC_LIF-CHIR-FGF0220626_MM_1_merged.bed.gz	-311	UP+CONTROL	S200A_FCL	LIN28A
0.001403288633087193	0.0007969346621855072	0.0020096426039889134	LIN28A-S200A_ESC_LIF-CHIR-FGF0220626_MM_1_merged.bed.gz	-310	UP+CONTROL	S200A_FCL	LIN28A
0.0014217759820936355	0.0007949513843716749	0.002048600579815633	LIN28A-S200A_ESC_LIF-CHIR-FGF0220626_MM_1_merged.bed.gz	-309	UP+CONTROL	S200A_FCL	LIN28A
0.0014417028714646444	0.000795195260025231	0.0020882104829040957	LIN28A-S200A_ESC_LIF-CHIR-FGF0220626_MM_1_merged.bed.gz	-308	UP+CONTROL	S200A_FCL	LIN28A
0.0014609414671557003	0.0007973666529650523	0.0021245162813463853	LIN28A-S200A_ESC_LIF-CHIR-FGF0220626_MM_1_merged.bed.gz	-307	UP+CONTROL	S200A_FCL	LIN28A
0.001478476994533972	0.0008011755495130649	0.002155778439554914	LIN28A-S200A_ESC_LIF-CHIR-FGF0220626_MM_1_merged.bed.gz	-306	UP+CONTROL	S200A_FCL	LIN28A
0.001494754549243131	0.0008058684026468574	0.002183640695839437	LIN28A-S200A_ESC_LIF-CHIR-FGF0220626_MM_1_merged.bed.gz	-305	UP+CONTROL	S200A_FCL	LIN28A
0.0015130786406721223	0.0008129311895668859	0.002213226091777385	LIN28A-S200A_ESC_LIF-CHIR-FGF0220626_MM_1_merged.bed.gz	-304	UP+CONTROL	S200A_FCL	LIN28A
0.001527122531034691	0.000824220773677203	0.0022300242883921966	LIN28A-S200A_ESC_LIF-CHIR-FGF0220626_MM_1_merged.bed.gz	-303	UP+CONTROL	S200A_FCL	LIN28A
0.0015263168367850902	0.000833309424958612	0.0022193242486115766	LIN28A-S200A_ESC_LIF-CHIR-FGF0220626_MM_1_merged.bed.gz	-302	UP+CONTROL	S200A_FCL	LIN28A
0.0015214738592274869	0.0008404795177109873	0.002202468200743984	LIN28A-S200A_ESC_LIF-CHIR-FGF0220626_MM_1_merged.bed.gz	-301	UP+CONTROL	S200A_FCL	LIN28A
0.001509475937560739	0.0008432438794471314	0.002175707995674333	LIN28A-S200A_ESC_LIF-CHIR-FGF0220626_MM_1_merged.bed.gz	-300	UP+CONTROL	S200A_FCL	LIN28A
0.001483991655628247	0.0008364068913515405	0.0021315764199049307	LIN28A-S200A_ESC_LIF-CHIR-FGF0220626_MM_1_merged.bed.gz	-299	UP+CONTROL	S200A_FCL	LIN28A
0.0014531569466575388	0.0008244928038160989	0.0020818210894989484	LIN28A-S200A_ESC_LIF-CHIR-FGF0220626_MM_1_merged.bed.gz	-298	UP+CONTROL	S200A_FCL	LIN28A
0.0014180141304927555	0.0008076672738236276	0.002028360987161846	LIN28A-S200A_ESC_LIF-CHIR-FGF0220626_MM_1_merged.bed.gz	-297	UP+CONTROL	S200A_FCL	LIN28A
0.0013854648953601628	0.000788518626219692	0.0019824111645005914	LIN28A-S200A_ESC_LIF-CHIR-FGF0220626_MM_1_merged.bed.gz	-296	UP+CONTROL	S200A_FCL	LIN28A
0.0013582075684110705	0.000769902772884059	0.001946512363938037	LIN28A-S200A_ESC_LIF-CHIR-FGF0220626_MM_1_merged.bed.gz	-295	UP+CONTROL	S200A_FCL	LIN28A
0.0013289601767836408	0.000750816064672911	0.0019071042888943266	LIN28A-S200A_ESC_LIF-CHIR-FGF0220626_MM_1_merged.bed.gz	-294	UP+CONTROL	S200A_FCL	LIN28A
0.0013001198054354392	0.000729436981493812	0.001870802629377027	LIN28A-S200A_ESC_LIF-CHIR-FGF0220626_MM_1_merged.bed.gz	-293	UP+CONTROL	S200A_FCL	LIN28A
0.0012836968096050175	0.0007127537983253636	0.001854639820884639	LIN28A-S200A_ESC_LIF-CHIR-FGF0220626_MM_1_merged.bed.gz	-292	UP+CONTROL	S200A_FCL	LIN28A
0.0012693792852198535	0.0006974336767735298	0.001841324893666155	LIN28A-S200A_ESC_LIF-CHIR-FGF0220626_MM_1_merged.bed.gz	-291	UP+CONTROL	S200A_FCL	LIN28A
0.001260313512517193	0.0006861884393041905	0.0018344385857301838	LIN28A-S200A_ESC_LIF-CHIR-FGF0220626_MM_1_merged.bed.gz	-290	UP+CONTROL	S200A_FCL	LIN28A
0.001266194975339254	0.0006855626506677142	0.0018468273000107917	LIN28A-S200A_ESC_LIF-CHIR-FGF0220626_MM_1_merged.bed.gz	-289	UP+CONTROL	S200A_FCL	LIN28A
0.0012803830648217974	0.000691210399678521	0.0018695557299650812	LIN28A-S200A_ESC_LIF-CHIR-FGF0220626_MM_1_merged.bed.gz	-288	UP+CONTROL	S200A_FCL	LIN28A
0.001304103583979159	0.0007042313289690689	0.001903975838989265	LIN28A-S200A_ESC_LIF-CHIR-FGF0220626_MM_1_merged.bed.gz	-287	UP+CONTROL	S200A_FCL	LIN28A
0.0013279540142881548	0.0007232370010133033	0.00193267102756303	LIN28A-S200A_ESC_LIF-CHIR-FGF0220626_MM_1_merged.bed.gz	-286	UP+CONTROL	S200A_FCL	LIN28A
0.0013477854576823837	0.000745363075276045	0.001950207840088752	LIN28A-S200A_ESC_LIF-CHIR-FGF0220626_MM_1_merged.bed.gz	-285	UP+CONTROL	S200A_FCL	LIN28A
0.0013701599033308473	0.000768836354427849	0.0019714834522338775	LIN28A-S200A_ESC_LIF-CHIR-FGF0220626_MM_1_merged.bed.gz	-284	UP+CONTROL	S200A_FCL	LIN28A
0.001393466270146477	0.0007928237647553255	0.0019941087755376606	LIN28A-S200A_ESC_LIF-CHIR-FGF0220626_MM_1_merged.bed.gz	-283	UP+CONTROL	S200A_FCL	LIN28A
0.001405410737300814	0.0008110199461775821	0.0019998015284240773	LIN28A-S200A_ESC_LIF-CHIR-FGF0220626_MM_1_merged.bed.gz	-282	UP+CONTROL	S200A_FCL	LIN28A
0.0014120576033929268	0.0008267598768762539	0.0019973553299096267	LIN28A-S200A_ESC_LIF-CHIR-FGF0220626_MM_1_merged.bed.gz	-281	UP+CONTROL	S200A_FCL	LIN28A
0.0014152517396403782	0.0008392198526653374	0.0019912836266154396	LIN28A-S200A_ESC_LIF-CHIR-FGF0220626_MM_1_merged.bed.gz	-280	UP+CONTROL	S200A_FCL	LIN28A
0.0014060049055993362	0.0008428880567324055	0.001969121754466281	LIN28A-S200A_ESC_LIF-CHIR-FGF0220626_MM_1_merged.bed.gz	-279	UP+CONTROL	S200A_FCL	LIN28A
0.0013863091655371956	0.0008391427618450939	0.0019334755692293052	LIN28A-S200A_ESC_LIF-CHIR-FGF0220626_MM_1_merged.bed.gz	-278	UP+CONTROL	S200A_FCL	LIN28A
0.0013580681356129447	0.0008292610667298755	0.001886875204496017	LIN28A-S200A_ESC_LIF-CHIR-FGF0220626_MM_1_merged.bed.gz	-277	UP+CONTROL	S200A_FCL	LIN28A
0.0013324670158076527	0.0008181933553520314	0.0018467406762632734	LIN28A-S200A_ESC_LIF-CHIR-FGF0220626_MM_1_merged.bed.gz	-276	UP+CONTROL	S200A_FCL	LIN28A
0.0013093321315163174	0.00080520121649914	0.0018134630465334901	LIN28A-S200A_ESC_LIF-CHIR-FGF0220626_MM_1_merged.bed.gz	-275	UP+CONTROL	S200A_FCL	LIN28A
0.0012828883945328591	0.000788674010989777	0.001777102778075934	LIN28A-S200A_ESC_LIF-CHIR-FGF0220626_MM_1_merged.bed.gz	-274	UP+CONTROL	S200A_FCL	LIN28A
0.0012543140014999962	0.0007696915117736859	0.0017389364912262979	LIN28A-S200A_ESC_LIF-CHIR-FGF0220626_MM_1_merged.bed.gz	-273	UP+CONTROL	S200A_FCL	LIN28A
0.001229849177439298	0.0007517850585934684	0.0017079132962851175	LIN28A-S200A_ESC_LIF-CHIR-FGF0220626_MM_1_merged.bed.gz	-272	UP+CONTROL	S200A_FCL	LIN28A
0.0012080726333601286	0.0007338117915242265	0.0016823334751960204	LIN28A-S200A_ESC_LIF-CHIR-FGF0220626_MM_1_merged.bed.gz	-271	UP+CONTROL	S200A_FCL	LIN28A
0.001187018309783514	0.0007157566925728324	0.001658279926994187	LIN28A-S200A_ESC_LIF-CHIR-FGF0220626_MM_1_merged.bed.gz	-270	UP+CONTROL	S200A_FCL	LIN28A
0.0011729741380199412	0.000702413442355623	0.001643534833684251	LIN28A-S200A_ESC_LIF-CHIR-FGF0220626_MM_1_merged.bed.gz	-269	UP+CONTROL	S200A_FCL	LIN28A
0.001164290860710949	0.0006933685547849586	0.001635213166636932	LIN28A-S200A_ESC_LIF-CHIR-FGF0220626_MM_1_merged.bed.gz	-268	UP+CONTROL	S200A_FCL	LIN28A
0.0011567950622563545	0.0006854798120291084	0.001628110312483592	LIN28A-S200A_ESC_LIF-CHIR-FGF0220626_MM_1_merged.bed.gz	-267	UP+CONTROL	S200A_FCL	LIN28A
0.0011451037611744466	0.0006748370599832566	0.0016153704623656276	LIN28A-S200A_ESC_LIF-CHIR-FGF0220626_MM_1_merged.bed.gz	-266	UP+CONTROL	S200A_FCL	LIN28A
0.0011285540306564437	0.0006606879573757789	0.0015964201039371008	LIN28A-S200A_ESC_LIF-CHIR-FGF0220626_MM_1_merged.bed.gz	-265	UP+CONTROL	S200A_FCL	LIN28A
0.0011129822474357743	0.0006481437228195234	0.0015778207720520188	LIN28A-S200A_ESC_LIF-CHIR-FGF0220626_MM_1_merged.bed.gz	-264	UP+CONTROL	S200A_FCL	LIN28A
0.0011007360507760955	0.0006394016386378824	0.0015620704629143018	LIN28A-S200A_ESC_LIF-CHIR-FGF0220626_MM_1_merged.bed.gz	-263	UP+CONTROL	S200A_FCL	LIN28A
0.0010924066958096859	0.000633577303784243	0.0015512360878351234	LIN28A-S200A_ESC_LIF-CHIR-FGF0220626_MM_1_merged.bed.gz	-262	UP+CONTROL	S200A_FCL	LIN28A
0.0010922903276121497	0.0006340622965061155	0.0015505183587181802	LIN28A-S200A_ESC_LIF-CHIR-FGF0220626_MM_1_merged.bed.gz	-261	UP+CONTROL	S200A_FCL	LIN28A
0.0011005989542813251	0.0006409881283931195	0.0015602097801695283	LIN28A-S200A_ESC_LIF-CHIR-FGF0220626_MM_1_merged.bed.gz	-260	UP+CONTROL	S200A_FCL	LIN28A
0.0011153998565239082	0.000651454467446116	0.001579345245601701	LIN28A-S200A_ESC_LIF-CHIR-FGF0220626_MM_1_merged.bed.gz	-259	UP+CONTROL	S200A_FCL	LIN28A
0.001139081005575095	0.0006666989625277889	0.001611463048622404	LIN28A-S200A_ESC_LIF-CHIR-FGF0220626_MM_1_merged.bed.gz	-258	UP+CONTROL	S200A_FCL	LIN28A
0.0011714925590227653	0.0006869224606480776	0.0016560626573974598	LIN28A-S200A_ESC_LIF-CHIR-FGF0220626_MM_1_merged.bed.gz	-257	UP+CONTROL	S200A_FCL	LIN28A
0.0012071229816268565	0.0007085717218189426	0.0017056742414347822	LIN28A-S200A_ESC_LIF-CHIR-FGF0220626_MM_1_merged.bed.gz	-256	UP+CONTROL	S200A_FCL	LIN28A
0.0012478105783213513	0.000734314611111082	0.001761306545531635	LIN28A-S200A_ESC_LIF-CHIR-FGF0220626_MM_1_merged.bed.gz	-255	UP+CONTROL	S200A_FCL	LIN28A
0.0012943172988556764	0.000764303417743991	0.0018243311799673804	LIN28A-S200A_ESC_LIF-CHIR-FGF0220626_MM_1_merged.bed.gz	-254	UP+CONTROL	S200A_FCL	LIN28A
0.0013422792276219797	0.0007944164360890484	0.0018901420191549325	LIN28A-S200A_ESC_LIF-CHIR-FGF0220626_MM_1_merged.bed.gz	-253	UP+CONTROL	S200A_FCL	LIN28A
0.0013896479088892392	0.0008233079613398329	0.001955987856438668	LIN28A-S200A_ESC_LIF-CHIR-FGF0220626_MM_1_merged.bed.gz	-252	UP+CONTROL	S200A_FCL	LIN28A
0.0014292316342379456	0.0008458112938679532	0.002012651974607962	LIN28A-S200A_ESC_LIF-CHIR-FGF0220626_MM_1_merged.bed.gz	-251	UP+CONTROL	S200A_FCL	LIN28A
0.0014568451481884533	0.000859524020859268	0.002054166275517663	LIN28A-S200A_ESC_LIF-CHIR-FGF0220626_MM_1_merged.bed.gz	-250	UP+CONTROL	S200A_FCL	LIN28A
0.0014693884807924881	0.0008641460032883803	0.00207463095829662	LIN28A-S200A_ESC_LIF-CHIR-FGF0220626_MM_1_merged.bed.gz	-249	UP+CONTROL	S200A_FCL	LIN28A
0.0014705421468375758	0.000860760995567674	0.0020803232981075025	LIN28A-S200A_ESC_LIF-CHIR-FGF0220626_MM_1_merged.bed.gz	-248	UP+CONTROL	S200A_FCL	LIN28A
0.0014653381858891327	0.0008521791178252994	0.0020784972539529905	LIN28A-S200A_ESC_LIF-CHIR-FGF0220626_MM_1_merged.bed.gz	-247	UP+CONTROL	S200A_FCL	LIN28A
0.0014602720493056332	0.0008441840919332881	0.0020763600066780004	LIN28A-S200A_ESC_LIF-CHIR-FGF0220626_MM_1_merged.bed.gz	-246	UP+CONTROL	S200A_FCL	LIN28A
0.0014580134060545	0.0008373540558022646	0.002078672756306754	LIN28A-S200A_ESC_LIF-CHIR-FGF0220626_MM_1_merged.bed.gz	-245	UP+CONTROL	S200A_FCL	LIN28A
0.0014509770251753338	0.0008257839685422468	0.0020761700818084346	LIN28A-S200A_ESC_LIF-CHIR-FGF0220626_MM_1_merged.bed.gz	-244	UP+CONTROL	S200A_FCL	LIN28A
0.00144200413366769	0.0008120342272456462	0.002071974040089742	LIN28A-S200A_ESC_LIF-CHIR-FGF0220626_MM_1_merged.bed.gz	-243	UP+CONTROL	S200A_FCL	LIN28A
0.0014329166931925815	0.0007994991161891214	0.0020663342701960465	LIN28A-S200A_ESC_LIF-CHIR-FGF0220626_MM_1_merged.bed.gz	-242	UP+CONTROL	S200A_FCL	LIN28A
0.00142531216981005	0.0007913417698821687	0.0020592825697379334	LIN28A-S200A_ESC_LIF-CHIR-FGF0220626_MM_1_merged.bed.gz	-241	UP+CONTROL	S200A_FCL	LIN28A
0.0014285442931711448	0.0007932345498365574	0.0020638540365057307	LIN28A-S200A_ESC_LIF-CHIR-FGF0220626_MM_1_merged.bed.gz	-240	UP+CONTROL	S200A_FCL	LIN28A
0.001446599352970669	0.000805067821509646	0.0020881308844316864	LIN28A-S200A_ESC_LIF-CHIR-FGF0220626_MM_1_merged.bed.gz	-239	UP+CONTROL	S200A_FCL	LIN28A
0.0014687247152405923	0.0008190450270204256	0.0021184044034607483	LIN28A-S200A_ESC_LIF-CHIR-FGF0220626_MM_1_merged.bed.gz	-238	UP+CONTROL	S200A_FCL	LIN28A
0.0014883651883858334	0.0008319640304567524	0.0021447663463149006	LIN28A-S200A_ESC_LIF-CHIR-FGF0220626_MM_1_merged.bed.gz	-237	UP+CONTROL	S200A_FCL	LIN28A
0.0015024241496787148	0.0008416593914686774	0.002163188907888737	LIN28A-S200A_ESC_LIF-CHIR-FGF0220626_MM_1_merged.bed.gz	-236	UP+CONTROL	S200A_FCL	LIN28A
0.0015120605995821565	0.0008434833761726384	0.0021806378229916592	LIN28A-S200A_ESC_LIF-CHIR-FGF0220626_MM_1_merged.bed.gz	-235	UP+CONTROL	S200A_FCL	LIN28A
0.0015279557750129584	0.0008419150288356296	0.002213996521190273	LIN28A-S200A_ESC_LIF-CHIR-FGF0220626_MM_1_merged.bed.gz	-234	UP+CONTROL	S200A_FCL	LIN28A
0.0015524200851079854	0.0008395949934529151	0.0022652451767630416	LIN28A-S200A_ESC_LIF-CHIR-FGF0220626_MM_1_merged.bed.gz	-233	UP+CONTROL	S200A_FCL	LIN28A
0.0015825386565716602	0.0008324472296527806	0.002332630083490526	LIN28A-S200A_ESC_LIF-CHIR-FGF0220626_MM_1_merged.bed.gz	-232	UP+CONTROL	S200A_FCL	LIN28A
0.0016118770740145717	0.0008178329400910766	0.00240592120793805	LIN28A-S200A_ESC_LIF-CHIR-FGF0220626_MM_1_merged.bed.gz	-231	UP+CONTROL	S200A_FCL	LIN28A
0.0016287898630276694	0.0007927319765627334	0.002464847749492587	LIN28A-S200A_ESC_LIF-CHIR-FGF0220626_MM_1_merged.bed.gz	-230	UP+CONTROL	S200A_FCL	LIN28A
0.0016306875229151652	0.000758370303809079	0.002503004742021229	LIN28A-S200A_ESC_LIF-CHIR-FGF0220626_MM_1_merged.bed.gz	-229	UP+CONTROL	S200A_FCL	LIN28A
0.001625856879262693	0.000724418625850159	0.002527295132675201	LIN28A-S200A_ESC_LIF-CHIR-FGF0220626_MM_1_merged.bed.gz	-228	UP+CONTROL	S200A_FCL	LIN28A
0.0016216912981066797	0.0006943370148913265	0.0025490455813220033	LIN28A-S200A_ESC_LIF-CHIR-FGF0220626_MM_1_merged.bed.gz	-227	UP+CONTROL	S200A_FCL	LIN28A
0.0016198403348208084	0.0006651840822529526	0.002574496587388626	LIN28A-S200A_ESC_LIF-CHIR-FGF0220626_MM_1_merged.bed.gz	-226	UP+CONTROL	S200A_FCL	LIN28A
0.0016128649961943888	0.000643204739815031	0.0025825252525737007	LIN28A-S200A_ESC_LIF-CHIR-FGF0220626_MM_1_merged.bed.gz	-225	UP+CONTROL	S200A_FCL	LIN28A
0.0015915056703808504	0.0006292294352037355	0.002553781905557912	LIN28A-S200A_ESC_LIF-CHIR-FGF0220626_MM_1_merged.bed.gz	-224	UP+CONTROL	S200A_FCL	LIN28A
0.0015507401687849744	0.0006173534746380868	0.002484126862931803	LIN28A-S200A_ESC_LIF-CHIR-FGF0220626_MM_1_merged.bed.gz	-223	UP+CONTROL	S200A_FCL	LIN28A
0.0014951778828420496	0.0006115961542881234	0.002378759611395912	LIN28A-S200A_ESC_LIF-CHIR-FGF0220626_MM_1_merged.bed.gz	-222	UP+CONTROL	S200A_FCL	LIN28A
0.0014422013428730823	0.0006097111647946484	0.00227469152095145	LIN28A-S200A_ESC_LIF-CHIR-FGF0220626_MM_1_merged.bed.gz	-221	UP+CONTROL	S200A_FCL	LIN28A
0.0014095435996478393	0.0006112407910207451	0.0022078464082748673	LIN28A-S200A_ESC_LIF-CHIR-FGF0220626_MM_1_merged.bed.gz	-220	UP+CONTROL	S200A_FCL	LIN28A
0.001396749334799898	0.0006217463225662797	0.0021717523470334535	LIN28A-S200A_ESC_LIF-CHIR-FGF0220626_MM_1_merged.bed.gz	-219	UP+CONTROL	S200A_FCL	LIN28A
0.0013935472558088496	0.000636308584010938	0.0021507859276067016	LIN28A-S200A_ESC_LIF-CHIR-FGF0220626_MM_1_merged.bed.gz	-218	UP+CONTROL	S200A_FCL	LIN28A
0.0013913108302841802	0.0006496390486321211	0.002132982611936182	LIN28A-S200A_ESC_LIF-CHIR-FGF0220626_MM_1_merged.bed.gz	-217	UP+CONTROL	S200A_FCL	LIN28A
0.0013904331553765375	0.000663549530103204	0.0021173167806498197	LIN28A-S200A_ESC_LIF-CHIR-FGF0220626_MM_1_merged.bed.gz	-216	UP+CONTROL	S200A_FCL	LIN28A
0.0013950396604446617	0.0006749729423828188	0.00211510637850646	LIN28A-S200A_ESC_LIF-CHIR-FGF0220626_MM_1_merged.bed.gz	-215	UP+CONTROL	S200A_FCL	LIN28A
0.001407059463437184	0.0006818879407816326	0.0021322309860926994	LIN28A-S200A_ESC_LIF-CHIR-FGF0220626_MM_1_merged.bed.gz	-214	UP+CONTROL	S200A_FCL	LIN28A
0.0014295292244821483	0.0006880891780001681	0.002170969270964101	LIN28A-S200A_ESC_LIF-CHIR-FGF0220626_MM_1_merged.bed.gz	-213	UP+CONTROL	S200A_FCL	LIN28A
0.001464741226711183	0.0006955136622133994	0.002233968791208946	LIN28A-S200A_ESC_LIF-CHIR-FGF0220626_MM_1_merged.bed.gz	-212	UP+CONTROL	S200A_FCL	LIN28A
0.0014977565036582946	0.0007118135074076764	0.0022836994999088974	LIN28A-S200A_ESC_LIF-CHIR-FGF0220626_MM_1_merged.bed.gz	-211	UP+CONTROL	S200A_FCL	LIN28A
0.0015055056473869649	0.0007324668481818531	0.002278544446592065	LIN28A-S200A_ESC_LIF-CHIR-FGF0220626_MM_1_merged.bed.gz	-210	UP+CONTROL	S200A_FCL	LIN28A
0.001494829220078159	0.000747072782292966	0.002242585657863346	LIN28A-S200A_ESC_LIF-CHIR-FGF0220626_MM_1_merged.bed.gz	-209	UP+CONTROL	S200A_FCL	LIN28A
0.001480926152000362	0.0007580808036102033	0.002203771500390519	LIN28A-S200A_ESC_LIF-CHIR-FGF0220626_MM_1_merged.bed.gz	-208	UP+CONTROL	S200A_FCL	LIN28A
0.0014685895204721035	0.0007692614592886189	0.0021679175816555923	LIN28A-S200A_ESC_LIF-CHIR-FGF0220626_MM_1_merged.bed.gz	-207	UP+CONTROL	S200A_FCL	LIN28A
0.0014567390264519089	0.0007816577274278513	0.002131820325475976	LIN28A-S200A_ESC_LIF-CHIR-FGF0220626_MM_1_merged.bed.gz	-206	UP+CONTROL	S200A_FCL	LIN28A
0.00144810334664253	0.000797584473603348	0.0020986222196817264	LIN28A-S200A_ESC_LIF-CHIR-FGF0220626_MM_1_merged.bed.gz	-205	UP+CONTROL	S200A_FCL	LIN28A
0.0014405436860008831	0.0008149897886382288	0.002066097583363558	LIN28A-S200A_ESC_LIF-CHIR-FGF0220626_MM_1_merged.bed.gz	-204	UP+CONTROL	S200A_FCL	LIN28A
0.0014297252145485581	0.000828938749176606	0.0020305116799205327	LIN28A-S200A_ESC_LIF-CHIR-FGF0220626_MM_1_merged.bed.gz	-203	UP+CONTROL	S200A_FCL	LIN28A
0.0014106124364001134	0.0008335861854761453	0.001987638687324105	LIN28A-S200A_ESC_LIF-CHIR-FGF0220626_MM_1_merged.bed.gz	-202	UP+CONTROL	S200A_FCL	LIN28A
0.0013889943811437547	0.0008269942501823899	0.0019509945121051447	LIN28A-S200A_ESC_LIF-CHIR-FGF0220626_MM_1_merged.bed.gz	-201	UP+CONTROL	S200A_FCL	LIN28A
0.0013782085246852737	0.0008165529686130268	0.0019398640807575466	LIN28A-S200A_ESC_LIF-CHIR-FGF0220626_MM_1_merged.bed.gz	-200	UP+CONTROL	S200A_FCL	LIN28A
0.001370065158719756	0.0008053922816092966	0.0019347380358302434	LIN28A-S200A_ESC_LIF-CHIR-FGF0220626_MM_1_merged.bed.gz	-199	UP+CONTROL	S200A_FCL	LIN28A
0.0013589542030527926	0.000793132312305785	0.0019247760937998275	LIN28A-S200A_ESC_LIF-CHIR-FGF0220626_MM_1_merged.bed.gz	-198	UP+CONTROL	S200A_FCL	LIN28A
0.00135106416586738	0.0007840259738890274	0.001918102357845759	LIN28A-S200A_ESC_LIF-CHIR-FGF0220626_MM_1_merged.bed.gz	-197	UP+CONTROL	S200A_FCL	LIN28A
0.0013470466772979208	0.00077798276256779	0.001916110592028077	LIN28A-S200A_ESC_LIF-CHIR-FGF0220626_MM_1_merged.bed.gz	-196	UP+CONTROL	S200A_FCL	LIN28A
0.0013379780752250554	0.0007674363359347097	0.0019085198145154247	LIN28A-S200A_ESC_LIF-CHIR-FGF0220626_MM_1_merged.bed.gz	-195	UP+CONTROL	S200A_FCL	LIN28A
0.0013294947384154734	0.0007556322511599215	0.0019033572256710464	LIN28A-S200A_ESC_LIF-CHIR-FGF0220626_MM_1_merged.bed.gz	-194	UP+CONTROL	S200A_FCL	LIN28A
0.001331368245045299	0.0007498102539371626	0.0019129262361534556	LIN28A-S200A_ESC_LIF-CHIR-FGF0220626_MM_1_merged.bed.gz	-193	UP+CONTROL	S200A_FCL	LIN28A
0.0013446020631253145	0.0007539655416949091	0.0019352385845557388	LIN28A-S200A_ESC_LIF-CHIR-FGF0220626_MM_1_merged.bed.gz	-192	UP+CONTROL	S200A_FCL	LIN28A
0.0013639586430771533	0.0007654000072940935	0.0019625172788602305	LIN28A-S200A_ESC_LIF-CHIR-FGF0220626_MM_1_merged.bed.gz	-191	UP+CONTROL	S200A_FCL	LIN28A
0.0013884327171161052	0.0007809569066617808	0.001995908527570446	LIN28A-S200A_ESC_LIF-CHIR-FGF0220626_MM_1_merged.bed.gz	-190	UP+CONTROL	S200A_FCL	LIN28A
0.0014229061472065634	0.000802631586102091	0.00204318070831105	LIN28A-S200A_ESC_LIF-CHIR-FGF0220626_MM_1_merged.bed.gz	-189	UP+CONTROL	S200A_FCL	LIN28A
0.001463472662957738	0.0008278301698999855	0.0020991151560155017	LIN28A-S200A_ESC_LIF-CHIR-FGF0220626_MM_1_merged.bed.gz	-188	UP+CONTROL	S200A_FCL	LIN28A
0.0014978754897350267	0.0008473719023608	0.0021483790771092606	LIN28A-S200A_ESC_LIF-CHIR-FGF0220626_MM_1_merged.bed.gz	-187	UP+CONTROL	S200A_FCL	LIN28A
0.0015239223910951181	0.0008597012715161374	0.002188143510674102	LIN28A-S200A_ESC_LIF-CHIR-FGF0220626_MM_1_merged.bed.gz	-186	UP+CONTROL	S200A_FCL	LIN28A
0.001551966030497161	0.0008738551166023324	0.0022300769443919853	LIN28A-S200A_ESC_LIF-CHIR-FGF0220626_MM_1_merged.bed.gz	-185	UP+CONTROL	S200A_FCL	LIN28A
0.001580699528966106	0.0008885832208959483	0.0022728158370362564	LIN28A-S200A_ESC_LIF-CHIR-FGF0220626_MM_1_merged.bed.gz	-184	UP+CONTROL	S200A_FCL	LIN28A
0.0015982082548859629	0.0008993979801378332	0.0022970185296340806	LIN28A-S200A_ESC_LIF-CHIR-FGF0220626_MM_1_merged.bed.gz	-183	UP+CONTROL	S200A_FCL	LIN28A
0.0016087703998950054	0.0008917072934389892	0.002325833506351006	LIN28A-S200A_ESC_LIF-CHIR-FGF0220626_MM_1_merged.bed.gz	-182	UP+CONTROL	S200A_FCL	LIN28A
0.0016268854613378267	0.0008586078237748053	0.002395163098900832	LIN28A-S200A_ESC_LIF-CHIR-FGF0220626_MM_1_merged.bed.gz	-181	UP+CONTROL	S200A_FCL	LIN28A
0.0016471396897679354	0.0008123650089737839	0.0024819143705620715	LIN28A-S200A_ESC_LIF-CHIR-FGF0220626_MM_1_merged.bed.gz	-180	UP+CONTROL	S200A_FCL	LIN28A
0.00166113913578426	0.0007595624330235592	0.0025627158385449463	LIN28A-S200A_ESC_LIF-CHIR-FGF0220626_MM_1_merged.bed.gz	-179	UP+CONTROL	S200A_FCL	LIN28A
0.0016698801236634802	0.000699607186628049	0.002640153060698899	LIN28A-S200A_ESC_LIF-CHIR-FGF0220626_MM_1_merged.bed.gz	-178	UP+CONTROL	S200A_FCL	LIN28A
0.001687326990510581	0.000637599403761179	0.002737054577259973	LIN28A-S200A_ESC_LIF-CHIR-FGF0220626_MM_1_merged.bed.gz	-177	UP+CONTROL	S200A_FCL	LIN28A
0.0017214509570949166	0.0005766623169771469	0.002866239597212679	LIN28A-S200A_ESC_LIF-CHIR-FGF0220626_MM_1_merged.bed.gz	-176	UP+CONTROL	S200A_FCL	LIN28A
0.0017597224508388784	0.0005128696207419394	0.0030065752809358163	LIN28A-S200A_ESC_LIF-CHIR-FGF0220626_MM_1_merged.bed.gz	-175	UP+CONTROL	S200A_FCL	LIN28A
0.001794548557480583	0.0004493676275345226	0.0031397294874266485	LIN28A-S200A_ESC_LIF-CHIR-FGF0220626_MM_1_merged.bed.gz	-174	UP+CONTROL	S200A_FCL	LIN28A
0.0018337840822557222	0.00038867908019076354	0.0032788890843206903	LIN28A-S200A_ESC_LIF-CHIR-FGF0220626_MM_1_merged.bed.gz	-173	UP+CONTROL	S200A_FCL	LIN28A
0.0018651756946145455	0.0003542462877769451	0.00337610510145216	LIN28A-S200A_ESC_LIF-CHIR-FGF0220626_MM_1_merged.bed.gz	-172	UP+CONTROL	S200A_FCL	LIN28A
0.0018715227027871844	0.00035997330452545203	0.003383072101048935	LIN28A-S200A_ESC_LIF-CHIR-FGF0220626_MM_1_merged.bed.gz	-171	UP+CONTROL	S200A_FCL	LIN28A
0.0018680053751985854	0.00038092229026168503	0.0033550884601355043	LIN28A-S200A_ESC_LIF-CHIR-FGF0220626_MM_1_merged.bed.gz	-170	UP+CONTROL	S200A_FCL	LIN28A
0.0018692970313829728	0.00040379737135806296	0.003334796691407903	LIN28A-S200A_ESC_LIF-CHIR-FGF0220626_MM_1_merged.bed.gz	-169	UP+CONTROL	S200A_FCL	LIN28A
0.0018758458984380391	0.000434745115875334	0.003316946681000766	LIN28A-S200A_ESC_LIF-CHIR-FGF0220626_MM_1_merged.bed.gz	-168	UP+CONTROL	S200A_FCL	LIN28A
0.0018740871942163379	0.0004742990160005441	0.0032738753724321557	LIN28A-S200A_ESC_LIF-CHIR-FGF0220626_MM_1_merged.bed.gz	-167	UP+CONTROL	S200A_FCL	LIN28A
0.0018638524000151517	0.0005166873314568797	0.00321101746857345	LIN28A-S200A_ESC_LIF-CHIR-FGF0220626_MM_1_merged.bed.gz	-166	UP+CONTROL	S200A_FCL	LIN28A
0.0018673931398118422	0.0005578885525920819	0.0031768977270316317	LIN28A-S200A_ESC_LIF-CHIR-FGF0220626_MM_1_merged.bed.gz	-165	UP+CONTROL	S200A_FCL	LIN28A
0.0018866984033135143	0.0005968692437035826	0.003176527562923475	LIN28A-S200A_ESC_LIF-CHIR-FGF0220626_MM_1_merged.bed.gz	-164	UP+CONTROL	S200A_FCL	LIN28A
0.0019095580361230616	0.0006331463948730146	0.003185969677373138	LIN28A-S200A_ESC_LIF-CHIR-FGF0220626_MM_1_merged.bed.gz	-163	UP+CONTROL	S200A_FCL	LIN28A
0.0019404876913338871	0.0006562602615308769	0.0032247151211369273	LIN28A-S200A_ESC_LIF-CHIR-FGF0220626_MM_1_merged.bed.gz	-162	UP+CONTROL	S200A_FCL	LIN28A
0.001987216908586169	0.0006614014013928457	0.0033130324157795202	LIN28A-S200A_ESC_LIF-CHIR-FGF0220626_MM_1_merged.bed.gz	-161	UP+CONTROL	S200A_FCL	LIN28A
0.0020335763085257085	0.0006628140971118156	0.003404338519939628	LIN28A-S200A_ESC_LIF-CHIR-FGF0220626_MM_1_merged.bed.gz	-160	UP+CONTROL	S200A_FCL	LIN28A
0.0020706950083530986	0.0006669991965415056	0.003474390820164717	LIN28A-S200A_ESC_LIF-CHIR-FGF0220626_MM_1_merged.bed.gz	-159	UP+CONTROL	S200A_FCL	LIN28A
0.0020984913571086778	0.0006663960217365422	0.0035305866924808366	LIN28A-S200A_ESC_LIF-CHIR-FGF0220626_MM_1_merged.bed.gz	-158	UP+CONTROL	S200A_FCL	LIN28A
0.00211761186601915	0.0006580444147488355	0.003577179317289485	LIN28A-S200A_ESC_LIF-CHIR-FGF0220626_MM_1_merged.bed.gz	-157	UP+CONTROL	S200A_FCL	LIN28A
0.0021135491111093072	0.0006504543445852065	0.003576643877633426	LIN28A-S200A_ESC_LIF-CHIR-FGF0220626_MM_1_merged.bed.gz	-156	UP+CONTROL	S200A_FCL	LIN28A
0.0020618201175056335	0.000649753321603423	0.00347388691340786	LIN28A-S200A_ESC_LIF-CHIR-FGF0220626_MM_1_merged.bed.gz	-155	UP+CONTROL	S200A_FCL	LIN28A
0.0019772758053576505	0.0006502915344028609	0.003304260076312455	LIN28A-S200A_ESC_LIF-CHIR-FGF0220626_MM_1_merged.bed.gz	-154	UP+CONTROL	S200A_FCL	LIN28A
0.0018821951309947675	0.0006507948887593448	0.003113595373230203	LIN28A-S200A_ESC_LIF-CHIR-FGF0220626_MM_1_merged.bed.gz	-153	UP+CONTROL	S200A_FCL	LIN28A
0.0017849411072998257	0.0006518694889188204	0.002918012725680842	LIN28A-S200A_ESC_LIF-CHIR-FGF0220626_MM_1_merged.bed.gz	-152	UP+CONTROL	S200A_FCL	LIN28A
0.0016850588604137215	0.000650388522915114	0.002719729197912341	LIN28A-S200A_ESC_LIF-CHIR-FGF0220626_MM_1_merged.bed.gz	-151	UP+CONTROL	S200A_FCL	LIN28A
0.0015885200908715195	0.0006448186907253492	0.002532221491017704	LIN28A-S200A_ESC_LIF-CHIR-FGF0220626_MM_1_merged.bed.gz	-150	UP+CONTROL	S200A_FCL	LIN28A
0.0014977327615537815	0.00063687342510767	0.0023585920979999103	LIN28A-S200A_ESC_LIF-CHIR-FGF0220626_MM_1_merged.bed.gz	-149	UP+CONTROL	S200A_FCL	LIN28A
0.0014144470735628668	0.0006296448845654797	0.0021992492625602738	LIN28A-S200A_ESC_LIF-CHIR-FGF0220626_MM_1_merged.bed.gz	-148	UP+CONTROL	S200A_FCL	LIN28A
0.001347420058704314	0.0006258794814808891	0.0020689606359277626	LIN28A-S200A_ESC_LIF-CHIR-FGF0220626_MM_1_merged.bed.gz	-147	UP+CONTROL	S200A_FCL	LIN28A
0.00130543689969367	0.0006223762861144831	0.0019884975132728844	LIN28A-S200A_ESC_LIF-CHIR-FGF0220626_MM_1_merged.bed.gz	-146	UP+CONTROL	S200A_FCL	LIN28A
0.0012988463141922675	0.000618394537078012	0.0019792980913065526	LIN28A-S200A_ESC_LIF-CHIR-FGF0220626_MM_1_merged.bed.gz	-145	UP+CONTROL	S200A_FCL	LIN28A
0.0013139949664040128	0.0006171438022370926	0.002010846130570962	LIN28A-S200A_ESC_LIF-CHIR-FGF0220626_MM_1_merged.bed.gz	-144	UP+CONTROL	S200A_FCL	LIN28A
0.0013341205173023954	0.0006161336220858189	0.002052107412519001	LIN28A-S200A_ESC_LIF-CHIR-FGF0220626_MM_1_merged.bed.gz	-143	UP+CONTROL	S200A_FCL	LIN28A
0.0013545865822187138	0.0006139288768058175	0.0020952442876316403	LIN28A-S200A_ESC_LIF-CHIR-FGF0220626_MM_1_merged.bed.gz	-142	UP+CONTROL	S200A_FCL	LIN28A
0.001383388620931614	0.0006136180067700199	0.002153159235093239	LIN28A-S200A_ESC_LIF-CHIR-FGF0220626_MM_1_merged.bed.gz	-141	UP+CONTROL	S200A_FCL	LIN28A
0.0014197928503206865	0.000614691410439867	0.002224894290201537	LIN28A-S200A_ESC_LIF-CHIR-FGF0220626_MM_1_merged.bed.gz	-140	UP+CONTROL	S200A_FCL	LIN28A
0.0014592050128252828	0.0006126459414854794	0.002305764084165117	LIN28A-S200A_ESC_LIF-CHIR-FGF0220626_MM_1_merged.bed.gz	-139	UP+CONTROL	S200A_FCL	LIN28A
0.0015027867260415549	0.000613606293757531	0.0023919671583256057	LIN28A-S200A_ESC_LIF-CHIR-FGF0220626_MM_1_merged.bed.gz	-138	UP+CONTROL	S200A_FCL	LIN28A
0.0015397176054989924	0.0006174660993265284	0.0024619691116714794	LIN28A-S200A_ESC_LIF-CHIR-FGF0220626_MM_1_merged.bed.gz	-137	UP+CONTROL	S200A_FCL	LIN28A
0.0015693080073703367	0.0006212050180566024	0.0025174109966840906	LIN28A-S200A_ESC_LIF-CHIR-FGF0220626_MM_1_merged.bed.gz	-136	UP+CONTROL	S200A_FCL	LIN28A
0.0015906206872012812	0.0006226748484121125	0.002558566525990466	LIN28A-S200A_ESC_LIF-CHIR-FGF0220626_MM_1_merged.bed.gz	-135	UP+CONTROL	S200A_FCL	LIN28A
0.0016062426256376401	0.000620633031331124	0.002591852219944169	LIN28A-S200A_ESC_LIF-CHIR-FGF0220626_MM_1_merged.bed.gz	-134	UP+CONTROL	S200A_FCL	LIN28A
0.0016212824415516541	0.0006188193345721915	0.002623745548531129	LIN28A-S200A_ESC_LIF-CHIR-FGF0220626_MM_1_merged.bed.gz	-133	UP+CONTROL	S200A_FCL	LIN28A
0.0016326525477868812	0.0006175759664129889	0.002647729129160782	LIN28A-S200A_ESC_LIF-CHIR-FGF0220626_MM_1_merged.bed.gz	-132	UP+CONTROL	S200A_FCL	LIN28A
0.0016258899923538568	0.0006169840515660809	0.0026347959331416374	LIN28A-S200A_ESC_LIF-CHIR-FGF0220626_MM_1_merged.bed.gz	-131	UP+CONTROL	S200A_FCL	LIN28A
0.0016053091240900263	0.0006225876904970096	0.002588030557683044	LIN28A-S200A_ESC_LIF-CHIR-FGF0220626_MM_1_merged.bed.gz	-130	UP+CONTROL	S200A_FCL	LIN28A
0.0015759962736442749	0.0006367521628467455	0.0025152403844418032	LIN28A-S200A_ESC_LIF-CHIR-FGF0220626_MM_1_merged.bed.gz	-129	UP+CONTROL	S200A_FCL	LIN28A
0.0015312354674327973	0.0006471963768845806	0.0024152745579810115	LIN28A-S200A_ESC_LIF-CHIR-FGF0220626_MM_1_merged.bed.gz	-128	UP+CONTROL	S200A_FCL	LIN28A
0.0014818691281395077	0.000651188052244906	0.002312550204034106	LIN28A-S200A_ESC_LIF-CHIR-FGF0220626_MM_1_merged.bed.gz	-127	UP+CONTROL	S200A_FCL	LIN28A
0.0014307172765400376	0.00065042418731159	0.00221101036576848	LIN28A-S200A_ESC_LIF-CHIR-FGF0220626_MM_1_merged.bed.gz	-126	UP+CONTROL	S200A_FCL	LIN28A
0.0013826567412459907	0.0006475013027488	0.0021178121797431775	LIN28A-S200A_ESC_LIF-CHIR-FGF0220626_MM_1_merged.bed.gz	-125	UP+CONTROL	S200A_FCL	LIN28A
0.0013390881747369732	0.0006462583504025226	0.0020319179990714183	LIN28A-S200A_ESC_LIF-CHIR-FGF0220626_MM_1_merged.bed.gz	-124	UP+CONTROL	S200A_FCL	LIN28A
0.001304999205460599	0.000644752697388462	0.0019652457135327294	LIN28A-S200A_ESC_LIF-CHIR-FGF0220626_MM_1_merged.bed.gz	-123	UP+CONTROL	S200A_FCL	LIN28A
0.001283061045913078	0.0006445036210389315	0.001921618470787217	LIN28A-S200A_ESC_LIF-CHIR-FGF0220626_MM_1_merged.bed.gz	-122	UP+CONTROL	S200A_FCL	LIN28A
0.001273024959015172	0.0006460464698232135	0.0019000034482071226	LIN28A-S200A_ESC_LIF-CHIR-FGF0220626_MM_1_merged.bed.gz	-121	UP+CONTROL	S200A_FCL	LIN28A
0.0012662506828852488	0.0006411192673942339	0.0018913820983762542	LIN28A-S200A_ESC_LIF-CHIR-FGF0220626_MM_1_merged.bed.gz	-120	UP+CONTROL	S200A_FCL	LIN28A
0.0012606179312405275	0.0006296734863438639	0.001891562376137181	LIN28A-S200A_ESC_LIF-CHIR-FGF0220626_MM_1_merged.bed.gz	-119	UP+CONTROL	S200A_FCL	LIN28A
0.0012666016535856578	0.000622148174230905	0.0019110551329403977	LIN28A-S200A_ESC_LIF-CHIR-FGF0220626_MM_1_merged.bed.gz	-118	UP+CONTROL	S200A_FCL	LIN28A
0.0012790974206713537	0.000619058541680602	0.0019391362996620909	LIN28A-S200A_ESC_LIF-CHIR-FGF0220626_MM_1_merged.bed.gz	-117	UP+CONTROL	S200A_FCL	LIN28A
0.0012936809036350856	0.0006200915787950738	0.001967270228475082	LIN28A-S200A_ESC_LIF-CHIR-FGF0220626_MM_1_merged.bed.gz	-116	UP+CONTROL	S200A_FCL	LIN28A
0.0013038203598468158	0.0006226698727670335	0.001984970846926579	LIN28A-S200A_ESC_LIF-CHIR-FGF0220626_MM_1_merged.bed.gz	-115	UP+CONTROL	S200A_FCL	LIN28A
0.0013094114742686464	0.0006241230657232304	0.0019946998828140427	LIN28A-S200A_ESC_LIF-CHIR-FGF0220626_MM_1_merged.bed.gz	-114	UP+CONTROL	S200A_FCL	LIN28A
0.0013024389170861266	0.0006281971044203175	0.0019766807297519153	LIN28A-S200A_ESC_LIF-CHIR-FGF0220626_MM_1_merged.bed.gz	-113	UP+CONTROL	S200A_FCL	LIN28A
0.0012819628134374407	0.0006330054732162414	0.0019309201536586197	LIN28A-S200A_ESC_LIF-CHIR-FGF0220626_MM_1_merged.bed.gz	-112	UP+CONTROL	S200A_FCL	LIN28A
0.0012589274551235874	0.0006341423430714096	0.0018837125671757465	LIN28A-S200A_ESC_LIF-CHIR-FGF0220626_MM_1_merged.bed.gz	-111	UP+CONTROL	S200A_FCL	LIN28A
0.001242274236783288	0.0006380810162551325	0.0018464674573114264	LIN28A-S200A_ESC_LIF-CHIR-FGF0220626_MM_1_merged.bed.gz	-110	UP+CONTROL	S200A_FCL	LIN28A
0.0012283935091271362	0.000642943724506303	0.0018138432937479542	LIN28A-S200A_ESC_LIF-CHIR-FGF0220626_MM_1_merged.bed.gz	-109	UP+CONTROL	S200A_FCL	LIN28A
0.001208338737351959	0.000643089042747139	0.001773588431956769	LIN28A-S200A_ESC_LIF-CHIR-FGF0220626_MM_1_merged.bed.gz	-108	UP+CONTROL	S200A_FCL	LIN28A
0.0011885246633141773	0.0006434576906561176	0.0017335916359722306	LIN28A-S200A_ESC_LIF-CHIR-FGF0220626_MM_1_merged.bed.gz	-107	UP+CONTROL	S200A_FCL	LIN28A
0.0011688952363104695	0.0006426805971590761	0.001695109875461863	LIN28A-S200A_ESC_LIF-CHIR-FGF0220626_MM_1_merged.bed.gz	-106	UP+CONTROL	S200A_FCL	LIN28A
0.0011525305762149058	0.0006410666472083421	0.0016639945052214756	LIN28A-S200A_ESC_LIF-CHIR-FGF0220626_MM_1_merged.bed.gz	-105	UP+CONTROL	S200A_FCL	LIN28A
0.001140862354910862	0.0006409385252210411	0.0016407861846006937	LIN28A-S200A_ESC_LIF-CHIR-FGF0220626_MM_1_merged.bed.gz	-104	UP+CONTROL	S200A_FCL	LIN28A
0.0011335632636075086	0.0006393285807707929	0.0016277979464442399	LIN28A-S200A_ESC_LIF-CHIR-FGF0220626_MM_1_merged.bed.gz	-103	UP+CONTROL	S200A_FCL	LIN28A
0.001132253131863228	0.0006368692487378681	0.001627637014988605	LIN28A-S200A_ESC_LIF-CHIR-FGF0220626_MM_1_merged.bed.gz	-102	UP+CONTROL	S200A_FCL	LIN28A
0.0011319428806981968	0.0006359152953061972	0.0016279704660902149	LIN28A-S200A_ESC_LIF-CHIR-FGF0220626_MM_1_merged.bed.gz	-101	UP+CONTROL	S200A_FCL	LIN28A
0.0011227614529596979	0.0006302385033714735	0.0016152844025479431	LIN28A-S200A_ESC_LIF-CHIR-FGF0220626_MM_1_merged.bed.gz	-100	UP+CONTROL	S200A_FCL	LIN28A
0.0011102601710813566	0.0006223243368638841	0.0015981960052988524	LIN28A-S200A_ESC_LIF-CHIR-FGF0220626_MM_1_merged.bed.gz	-99	UP+CONTROL	S200A_FCL	LIN28A
0.0011002467824619794	0.000615644006828955	0.0015848495580950285	LIN28A-S200A_ESC_LIF-CHIR-FGF0220626_MM_1_merged.bed.gz	-98	UP+CONTROL	S200A_FCL	LIN28A
0.0010851743414879897	0.0006048635254706139	0.0015654851575053908	LIN28A-S200A_ESC_LIF-CHIR-FGF0220626_MM_1_merged.bed.gz	-97	UP+CONTROL	S200A_FCL	LIN28A
0.0010701788689567318	0.0005933896223719565	0.0015469681155415346	LIN28A-S200A_ESC_LIF-CHIR-FGF0220626_MM_1_merged.bed.gz	-96	UP+CONTROL	S200A_FCL	LIN28A
0.001053386798703039	0.0005824018048173274	0.001524371792588778	LIN28A-S200A_ESC_LIF-CHIR-FGF0220626_MM_1_merged.bed.gz	-95	UP+CONTROL	S200A_FCL	LIN28A
0.001031338102099207	0.0005686770956382274	0.0014939991085602161	LIN28A-S200A_ESC_LIF-CHIR-FGF0220626_MM_1_merged.bed.gz	-94	UP+CONTROL	S200A_FCL	LIN28A
0.0010096070322031419	0.0005532007135294026	0.0014660133508769128	LIN28A-S200A_ESC_LIF-CHIR-FGF0220626_MM_1_merged.bed.gz	-93	UP+CONTROL	S200A_FCL	LIN28A
0.0009872773992893864	0.000536954038697331	0.0014376007598814774	LIN28A-S200A_ESC_LIF-CHIR-FGF0220626_MM_1_merged.bed.gz	-92	UP+CONTROL	S200A_FCL	LIN28A
0.0009671939858043567	0.0005216025568493115	0.0014127854147594418	LIN28A-S200A_ESC_LIF-CHIR-FGF0220626_MM_1_merged.bed.gz	-91	UP+CONTROL	S200A_FCL	LIN28A
0.000957172193588808	0.000510912043391159	0.0014034323437864995	LIN28A-S200A_ESC_LIF-CHIR-FGF0220626_MM_1_merged.bed.gz	-90	UP+CONTROL	S200A_FCL	LIN28A
0.0009547447336649537	0.000504081172552279	0.0014054082947776707	LIN28A-S200A_ESC_LIF-CHIR-FGF0220626_MM_1_merged.bed.gz	-89	UP+CONTROL	S200A_FCL	LIN28A
0.0009548295148273123	0.0004982669829377781	0.0014113920467168886	LIN28A-S200A_ESC_LIF-CHIR-FGF0220626_MM_1_merged.bed.gz	-88	UP+CONTROL	S200A_FCL	LIN28A
0.0009591367263464776	0.0004953646733344404	0.0014229087793585554	LIN28A-S200A_ESC_LIF-CHIR-FGF0220626_MM_1_merged.bed.gz	-87	UP+CONTROL	S200A_FCL	LIN28A
0.0009645910412921148	0.0004946230264186195	0.0014345590561656478	LIN28A-S200A_ESC_LIF-CHIR-FGF0220626_MM_1_merged.bed.gz	-86	UP+CONTROL	S200A_FCL	LIN28A
0.0009720291398261941	0.0004946035596931023	0.0014494547199593202	LIN28A-S200A_ESC_LIF-CHIR-FGF0220626_MM_1_merged.bed.gz	-85	UP+CONTROL	S200A_FCL	LIN28A
0.0009835269109787824	0.000496816008206815	0.0014702378137507806	LIN28A-S200A_ESC_LIF-CHIR-FGF0220626_MM_1_merged.bed.gz	-84	UP+CONTROL	S200A_FCL	LIN28A
0.0009964329005785616	0.0005012661314291363	0.0014915996697280134	LIN28A-S200A_ESC_LIF-CHIR-FGF0220626_MM_1_merged.bed.gz	-83	UP+CONTROL	S200A_FCL	LIN28A
0.0010109608489421373	0.0005073699986868655	0.001514551699197431	LIN28A-S200A_ESC_LIF-CHIR-FGF0220626_MM_1_merged.bed.gz	-82	UP+CONTROL	S200A_FCL	LIN28A
0.001021459178327304	0.0005108154185282911	0.0015321029381263353	LIN28A-S200A_ESC_LIF-CHIR-FGF0220626_MM_1_merged.bed.gz	-81	UP+CONTROL	S200A_FCL	LIN28A
0.001024428325447234	0.0005112259618813113	0.0015376306890131724	LIN28A-S200A_ESC_LIF-CHIR-FGF0220626_MM_1_merged.bed.gz	-80	UP+CONTROL	S200A_FCL	LIN28A
0.0010216115374872532	0.0005103991292117309	0.0015328239457627893	LIN28A-S200A_ESC_LIF-CHIR-FGF0220626_MM_1_merged.bed.gz	-79	UP+CONTROL	S200A_FCL	LIN28A
0.0010169198521842939	0.0005086238320450396	0.00152521587232356	LIN28A-S200A_ESC_LIF-CHIR-FGF0220626_MM_1_merged.bed.gz	-78	UP+CONTROL	S200A_FCL	LIN28A
0.0010122139643855515	0.0005054379245059985	0.0015189900042651143	LIN28A-S200A_ESC_LIF-CHIR-FGF0220626_MM_1_merged.bed.gz	-77	UP+CONTROL	S200A_FCL	LIN28A
0.0010052958723849577	0.0004989873477004409	0.0015116043970694814	LIN28A-S200A_ESC_LIF-CHIR-FGF0220626_MM_1_merged.bed.gz	-76	UP+CONTROL	S200A_FCL	LIN28A
0.0009974251276697532	0.0004912339844470585	0.0015036162708924545	LIN28A-S200A_ESC_LIF-CHIR-FGF0220626_MM_1_merged.bed.gz	-75	UP+CONTROL	S200A_FCL	LIN28A
0.000987607886050959	0.000483310682892037	0.001491905089209887	LIN28A-S200A_ESC_LIF-CHIR-FGF0220626_MM_1_merged.bed.gz	-74	UP+CONTROL	S200A_FCL	LIN28A
0.0009739270497453832	0.0004734388936069586	0.001474415205883811	LIN28A-S200A_ESC_LIF-CHIR-FGF0220626_MM_1_merged.bed.gz	-73	UP+CONTROL	S200A_FCL	LIN28A
0.0009547602249396645	0.00045955188757780367	0.001449968562301526	LIN28A-S200A_ESC_LIF-CHIR-FGF0220626_MM_1_merged.bed.gz	-72	UP+CONTROL	S200A_FCL	LIN28A
0.0009345991187869331	0.0004452057272882489	0.0014239925102856126	LIN28A-S200A_ESC_LIF-CHIR-FGF0220626_MM_1_merged.bed.gz	-71	UP+CONTROL	S200A_FCL	LIN28A
0.0009187177274039166	0.0004315397601394355	0.001405895694668388	LIN28A-S200A_ESC_LIF-CHIR-FGF0220626_MM_1_merged.bed.gz	-70	UP+CONTROL	S200A_FCL	LIN28A
0.0009052696622222944	0.00041628633515829606	0.0013942529892862785	LIN28A-S200A_ESC_LIF-CHIR-FGF0220626_MM_1_merged.bed.gz	-69	UP+CONTROL	S200A_FCL	LIN28A
0.0008906846759583499	0.000401934839436556	0.0013794345124801268	LIN28A-S200A_ESC_LIF-CHIR-FGF0220626_MM_1_merged.bed.gz	-68	UP+CONTROL	S200A_FCL	LIN28A
0.000872639198691782	0.00038921668097769097	0.0013560617164058554	LIN28A-S200A_ESC_LIF-CHIR-FGF0220626_MM_1_merged.bed.gz	-67	UP+CONTROL	S200A_FCL	LIN28A
0.0008543951204618135	0.000377699862694996	0.0013310903782286138	LIN28A-S200A_ESC_LIF-CHIR-FGF0220626_MM_1_merged.bed.gz	-66	UP+CONTROL	S200A_FCL	LIN28A
0.0008351749651637413	0.0003662300924011355	0.0013041198379263297	LIN28A-S200A_ESC_LIF-CHIR-FGF0220626_MM_1_merged.bed.gz	-65	UP+CONTROL	S200A_FCL	LIN28A
0.0008156897910161353	0.0003540040300287835	0.0012773755520034704	LIN28A-S200A_ESC_LIF-CHIR-FGF0220626_MM_1_merged.bed.gz	-64	UP+CONTROL	S200A_FCL	LIN28A
0.0007969801516143069	0.0003411939512590079	0.0012527663519695908	LIN28A-S200A_ESC_LIF-CHIR-FGF0220626_MM_1_merged.bed.gz	-63	UP+CONTROL	S200A_FCL	LIN28A
0.0007807310724004334	0.0003300897091056345	0.0012313724356952211	LIN28A-S200A_ESC_LIF-CHIR-FGF0220626_MM_1_merged.bed.gz	-62	UP+CONTROL	S200A_FCL	LIN28A
0.00076626905145176	0.00032046244301377403	0.0012120756598897387	LIN28A-S200A_ESC_LIF-CHIR-FGF0220626_MM_1_merged.bed.gz	-61	UP+CONTROL	S200A_FCL	LIN28A
0.0007468143658675405	0.0003105442756516375	0.0011830844560834423	LIN28A-S200A_ESC_LIF-CHIR-FGF0220626_MM_1_merged.bed.gz	-60	UP+CONTROL	S200A_FCL	LIN28A
0.00072262469846858	0.000301041206465734	0.0011442081904714304	LIN28A-S200A_ESC_LIF-CHIR-FGF0220626_MM_1_merged.bed.gz	-59	UP+CONTROL	S200A_FCL	LIN28A
0.0006972143800110913	0.00029013422864633445	0.0011042945313758548	LIN28A-S200A_ESC_LIF-CHIR-FGF0220626_MM_1_merged.bed.gz	-58	UP+CONTROL	S200A_FCL	LIN28A
0.0006725947476984656	0.00027762263366761853	0.0010675668617293186	LIN28A-S200A_ESC_LIF-CHIR-FGF0220626_MM_1_merged.bed.gz	-57	UP+CONTROL	S200A_FCL	LIN28A
0.0006494116414102744	0.0002663854265518885	0.0010324378562686673	LIN28A-S200A_ESC_LIF-CHIR-FGF0220626_MM_1_merged.bed.gz	-56	UP+CONTROL	S200A_FCL	LIN28A
0.0006263686350453279	0.0002555812774438158	0.0009971559926468484	LIN28A-S200A_ESC_LIF-CHIR-FGF0220626_MM_1_merged.bed.gz	-55	UP+CONTROL	S200A_FCL	LIN28A
0.0006021501209018383	0.0002439451230089356	0.0009603551187947511	LIN28A-S200A_ESC_LIF-CHIR-FGF0220626_MM_1_merged.bed.gz	-54	UP+CONTROL	S200A_FCL	LIN28A
0.000579068295217351	0.00023359159540083113	0.0009245449950338816	LIN28A-S200A_ESC_LIF-CHIR-FGF0220626_MM_1_merged.bed.gz	-53	UP+CONTROL	S200A_FCL	LIN28A
0.0005569878590842481	0.0002235971444934846	0.0008903785736750225	LIN28A-S200A_ESC_LIF-CHIR-FGF0220626_MM_1_merged.bed.gz	-52	UP+CONTROL	S200A_FCL	LIN28A
0.0005335517359054919	0.00021260439340550514	0.0008544990784054909	LIN28A-S200A_ESC_LIF-CHIR-FGF0220626_MM_1_merged.bed.gz	-51	UP+CONTROL	S200A_FCL	LIN28A
0.0005112126022359064	0.0002016115404047333	0.0008208136640670942	LIN28A-S200A_ESC_LIF-CHIR-FGF0220626_MM_1_merged.bed.gz	-50	UP+CONTROL	S200A_FCL	LIN28A
0.0004933096752964565	0.00019179673667279144	0.0007948226139201389	LIN28A-S200A_ESC_LIF-CHIR-FGF0220626_MM_1_merged.bed.gz	-49	UP+CONTROL	S200A_FCL	LIN28A
0.00047837108601771336	0.00018281371551636983	0.000773928456519079	LIN28A-S200A_ESC_LIF-CHIR-FGF0220626_MM_1_merged.bed.gz	-48	UP+CONTROL	S200A_FCL	LIN28A
0.00046339289334850484	0.00017359819394233175	0.0007531875927547053	LIN28A-S200A_ESC_LIF-CHIR-FGF0220626_MM_1_merged.bed.gz	-47	UP+CONTROL	S200A_FCL	LIN28A
0.00044640372842515353	0.00016217270607124876	0.000730634750779089	LIN28A-S200A_ESC_LIF-CHIR-FGF0220626_MM_1_merged.bed.gz	-46	UP+CONTROL	S200A_FCL	LIN28A
0.00043067073495602103	0.00015070806045666633	0.0007106334094554089	LIN28A-S200A_ESC_LIF-CHIR-FGF0220626_MM_1_merged.bed.gz	-45	UP+CONTROL	S200A_FCL	LIN28A
0.0004176095855111531	0.00014128374545630099	0.0006939354255660404	LIN28A-S200A_ESC_LIF-CHIR-FGF0220626_MM_1_merged.bed.gz	-44	UP+CONTROL	S200A_FCL	LIN28A
0.0004031881494020339	0.00013143282324225435	0.00067494347556185	LIN28A-S200A_ESC_LIF-CHIR-FGF0220626_MM_1_merged.bed.gz	-43	UP+CONTROL	S200A_FCL	LIN28A
0.0003864761911967845	0.00012106402785755363	0.000651888354536053	LIN28A-S200A_ESC_LIF-CHIR-FGF0220626_MM_1_merged.bed.gz	-42	UP+CONTROL	S200A_FCL	LIN28A
0.00037070086228753755	0.00011178280353650897	0.000629618921038605	LIN28A-S200A_ESC_LIF-CHIR-FGF0220626_MM_1_merged.bed.gz	-41	UP+CONTROL	S200A_FCL	LIN28A
0.00035696673429532106	0.00010303421639503109	0.0006108992521956495	LIN28A-S200A_ESC_LIF-CHIR-FGF0220626_MM_1_merged.bed.gz	-40	UP+CONTROL	S200A_FCL	LIN28A
0.00034026742327915245	9.265765988123703e-05	0.000587877186677106	LIN28A-S200A_ESC_LIF-CHIR-FGF0220626_MM_1_merged.bed.gz	-39	UP+CONTROL	S200A_FCL	LIN28A
0.000320880023727942	8.199648786496871e-05	0.000559763559590954	LIN28A-S200A_ESC_LIF-CHIR-FGF0220626_MM_1_merged.bed.gz	-38	UP+CONTROL	S200A_FCL	LIN28A
0.000303409795323632	7.280680921225255e-05	0.0005340127814350505	LIN28A-S200A_ESC_LIF-CHIR-FGF0220626_MM_1_merged.bed.gz	-37	UP+CONTROL	S200A_FCL	LIN28A
0.0002874837452248953	6.507376183140702e-05	0.0005098937286184236	LIN28A-S200A_ESC_LIF-CHIR-FGF0220626_MM_1_merged.bed.gz	-36	UP+CONTROL	S200A_FCL	LIN28A
0.000268742476018352	5.6713046928318515e-05	0.00048077190510842653	LIN28A-S200A_ESC_LIF-CHIR-FGF0220626_MM_1_merged.bed.gz	-35	UP+CONTROL	S200A_FCL	LIN28A
0.00024715778326851035	4.660628222782237e-05	0.0004477092843092386	LIN28A-S200A_ESC_LIF-CHIR-FGF0220626_MM_1_merged.bed.gz	-34	UP+CONTROL	S200A_FCL	LIN28A
0.0002265907158014037	3.687819400356191e-05	0.0004163032375992845	LIN28A-S200A_ESC_LIF-CHIR-FGF0220626_MM_1_merged.bed.gz	-33	UP+CONTROL	S200A_FCL	LIN28A
0.0002092470254345537	2.8410548776031857e-05	0.00039008350209311307	LIN28A-S200A_ESC_LIF-CHIR-FGF0220626_MM_1_merged.bed.gz	-32	UP+CONTROL	S200A_FCL	LIN28A
0.00019428245988609288	2.0584889948828374e-05	0.0003679800298233925	LIN28A-S200A_ESC_LIF-CHIR-FGF0220626_MM_1_merged.bed.gz	-31	UP+CONTROL	S200A_FCL	LIN28A
0.00017985610874477097	1.3451967216871096e-05	0.00034626025027270353	LIN28A-S200A_ESC_LIF-CHIR-FGF0220626_MM_1_merged.bed.gz	-30	UP+CONTROL	S200A_FCL	LIN28A
0.00016747848244150142	8.04989549057574e-06	0.0003269070693924563	LIN28A-S200A_ESC_LIF-CHIR-FGF0220626_MM_1_merged.bed.gz	-29	UP+CONTROL	S200A_FCL	LIN28A
0.00015639924505911527	3.4399383022573092e-06	0.00030935855181599755	LIN28A-S200A_ESC_LIF-CHIR-FGF0220626_MM_1_merged.bed.gz	-28	UP+CONTROL	S200A_FCL	LIN28A
0.00014346344726890998	-1.4645353339341374e-06	0.00028839142987177276	LIN28A-S200A_ESC_LIF-CHIR-FGF0220626_MM_1_merged.bed.gz	-27	UP+CONTROL	S200A_FCL	LIN28A
0.0001302312915745809	-6.176927684406614e-06	0.0002666395108335815	LIN28A-S200A_ESC_LIF-CHIR-FGF0220626_MM_1_merged.bed.gz	-26	UP+CONTROL	S200A_FCL	LIN28A
0.00012018597722138812	-9.689967977440171e-06	0.0002500619224202243	LIN28A-S200A_ESC_LIF-CHIR-FGF0220626_MM_1_merged.bed.gz	-25	UP+CONTROL	S200A_FCL	LIN28A
0.00011278156425221105	-1.1794059734647993e-05	0.00023735718823907453	LIN28A-S200A_ESC_LIF-CHIR-FGF0220626_MM_1_merged.bed.gz	-24	UP+CONTROL	S200A_FCL	LIN28A
0.0001070508791344942	-1.3715268710989498e-05	0.00022781702697998027	LIN28A-S200A_ESC_LIF-CHIR-FGF0220626_MM_1_merged.bed.gz	-23	UP+CONTROL	S200A_FCL	LIN28A
0.00010102911577827898	-1.585038770733866e-05	0.00021790861926389754	LIN28A-S200A_ESC_LIF-CHIR-FGF0220626_MM_1_merged.bed.gz	-22	UP+CONTROL	S200A_FCL	LIN28A
9.437285544897079e-05	-1.798443089890566e-05	0.00020673014179684577	LIN28A-S200A_ESC_LIF-CHIR-FGF0220626_MM_1_merged.bed.gz	-21	UP+CONTROL	S200A_FCL	LIN28A
8.841281276689606e-05	-1.9807278399310433e-05	0.000196632903933099	LIN28A-S200A_ESC_LIF-CHIR-FGF0220626_MM_1_merged.bed.gz	-20	UP+CONTROL	S200A_FCL	LIN28A
8.351430169652204e-05	-2.1617652106133076e-05	0.00018864625549917257	LIN28A-S200A_ESC_LIF-CHIR-FGF0220626_MM_1_merged.bed.gz	-19	UP+CONTROL	S200A_FCL	LIN28A
8.067944191460066e-05	-2.3627961267482635e-05	0.00018498684509667845	LIN28A-S200A_ESC_LIF-CHIR-FGF0220626_MM_1_merged.bed.gz	-18	UP+CONTROL	S200A_FCL	LIN28A
7.989072024947727e-05	-2.5369545840804966e-05	0.00018515098633975315	LIN28A-S200A_ESC_LIF-CHIR-FGF0220626_MM_1_merged.bed.gz	-17	UP+CONTROL	S200A_FCL	LIN28A
8.074463100182417e-05	-2.673374123803043e-05	0.0001882230032416722	LIN28A-S200A_ESC_LIF-CHIR-FGF0220626_MM_1_merged.bed.gz	-16	UP+CONTROL	S200A_FCL	LIN28A
8.232506431676763e-05	-2.799311978723977e-05	0.00019264324842076876	LIN28A-S200A_ESC_LIF-CHIR-FGF0220626_MM_1_merged.bed.gz	-15	UP+CONTROL	S200A_FCL	LIN28A
8.415484649125229e-05	-2.9143480384517117e-05	0.00019745317336701643	LIN28A-S200A_ESC_LIF-CHIR-FGF0220626_MM_1_merged.bed.gz	-14	UP+CONTROL	S200A_FCL	LIN28A
8.480618868413635e-05	-2.9522686158774506e-05	0.0001991350635270423	LIN28A-S200A_ESC_LIF-CHIR-FGF0220626_MM_1_merged.bed.gz	-13	UP+CONTROL	S200A_FCL	LIN28A
8.43432991119019e-05	-2.920980939840116e-05	0.00019789640762219924	LIN28A-S200A_ESC_LIF-CHIR-FGF0220626_MM_1_merged.bed.gz	-12	UP+CONTROL	S200A_FCL	LIN28A
8.216652981016044e-05	-2.874378837793748e-05	0.00019307684799825208	LIN28A-S200A_ESC_LIF-CHIR-FGF0220626_MM_1_merged.bed.gz	-11	UP+CONTROL	S200A_FCL	LIN28A
7.864035995478301e-05	-2.841317810987717e-05	0.00018569389801943644	LIN28A-S200A_ESC_LIF-CHIR-FGF0220626_MM_1_merged.bed.gz	-10	UP+CONTROL	S200A_FCL	LIN28A
7.493657295730725e-05	-2.7755548847144332e-05	0.0001776286947617512	LIN28A-S200A_ESC_LIF-CHIR-FGF0220626_MM_1_merged.bed.gz	-9	UP+CONTROL	S200A_FCL	LIN28A
7.493657295730725e-05	-2.7755548847144332e-05	0.0001776286947617512	LIN28A-S200A_ESC_LIF-CHIR-FGF0220626_MM_1_merged.bed.gz	-8	UP+CONTROL	S200A_FCL	LIN28A
7.493657295730725e-05	-2.7755548847144332e-05	0.0001776286947617512	LIN28A-S200A_ESC_LIF-CHIR-FGF0220626_MM_1_merged.bed.gz	-7	UP+CONTROL	S200A_FCL	LIN28A
7.493657295730725e-05	-2.7755548847144332e-05	0.0001776286947617512	LIN28A-S200A_ESC_LIF-CHIR-FGF0220626_MM_1_merged.bed.gz	-6	UP+CONTROL	S200A_FCL	LIN28A
7.493657295730725e-05	-2.7755548847144332e-05	0.0001776286947617512	LIN28A-S200A_ESC_LIF-CHIR-FGF0220626_MM_1_merged.bed.gz	-5	UP+CONTROL	S200A_FCL	LIN28A
7.493657295730725e-05	-2.7755548847144332e-05	0.0001776286947617512	LIN28A-S200A_ESC_LIF-CHIR-FGF0220626_MM_1_merged.bed.gz	-4	UP+CONTROL	S200A_FCL	LIN28A
7.493657295730725e-05	-2.7755548847144332e-05	0.0001776286947617512	LIN28A-S200A_ESC_LIF-CHIR-FGF0220626_MM_1_merged.bed.gz	-3	UP+CONTROL	S200A_FCL	LIN28A
7.493657295730725e-05	-2.7755548847144332e-05	0.0001776286947617512	LIN28A-S200A_ESC_LIF-CHIR-FGF0220626_MM_1_merged.bed.gz	-2	UP+CONTROL	S200A_FCL	LIN28A
7.493657295730725e-05	-2.7755548847144332e-05	0.0001776286947617512	LIN28A-S200A_ESC_LIF-CHIR-FGF0220626_MM_1_merged.bed.gz	-1	UP+CONTROL	S200A_FCL	LIN28A
7.493657295730725e-05	-2.7755548847144332e-05	0.0001776286947617512	LIN28A-S200A_ESC_LIF-CHIR-FGF0220626_MM_1_merged.bed.gz	0	UP+CONTROL	S200A_FCL	LIN28A
0.0016431747815162175	0.0011831214819208933	0.002103228081111505	LIN28A-WT_ESCiLIF_merged.bed.gz	-500	DOWN	S200WT_2iL	LIN28A
0.0016431747815162175	0.0011831214819208933	0.002103228081111505	LIN28A-WT_ESCiLIF_merged.bed.gz	-499	DOWN	S200WT_2iL	LIN28A
0.0016431747815162175	0.0011831214819208933	0.002103228081111505	LIN28A-WT_ESCiLIF_merged.bed.gz	-498	DOWN	S200WT_2iL	LIN28A
0.0016431747815162175	0.0011831214819208933	0.002103228081111505	LIN28A-WT_ESCiLIF_merged.bed.gz	-497	DOWN	S200WT_2iL	LIN28A
0.0016431747815162175	0.0011831214819208933	0.002103228081111505	LIN28A-WT_ESCiLIF_merged.bed.gz	-496	DOWN	S200WT_2iL	LIN28A
0.0016431747815162175	0.0011831214819208933	0.002103228081111505	LIN28A-WT_ESCiLIF_merged.bed.gz	-495	DOWN	S200WT_2iL	LIN28A
0.0016431747815162175	0.0011831214819208933	0.002103228081111505	LIN28A-WT_ESCiLIF_merged.bed.gz	-494	DOWN	S200WT_2iL	LIN28A
0.0016431747815162175	0.0011831214819208933	0.002103228081111505	LIN28A-WT_ESCiLIF_merged.bed.gz	-493	DOWN	S200WT_2iL	LIN28A
0.0016431747815162175	0.0011831214819208933	0.002103228081111505	LIN28A-WT_ESCiLIF_merged.bed.gz	-492	DOWN	S200WT_2iL	LIN28A
0.0016431747815162175	0.0011831214819208933	0.002103228081111505	LIN28A-WT_ESCiLIF_merged.bed.gz	-491	DOWN	S200WT_2iL	LIN28A
0.0016431747815162175	0.0011831214819208933	0.002103228081111505	LIN28A-WT_ESCiLIF_merged.bed.gz	-490	DOWN	S200WT_2iL	LIN28A
0.001641405353426675	0.001180672895095533	0.0021021378117577804	LIN28A-WT_ESCiLIF_merged.bed.gz	-489	DOWN	S200WT_2iL	LIN28A
0.0016325186148611688	0.001173283745787755	0.0020917534839345444	LIN28A-WT_ESCiLIF_merged.bed.gz	-488	DOWN	S200WT_2iL	LIN28A
0.0016236108760443978	0.001163665035794695	0.002083556716294064	LIN28A-WT_ESCiLIF_merged.bed.gz	-487	DOWN	S200WT_2iL	LIN28A
0.0016206109800059204	0.0011535455252030256	0.0020876764348087833	LIN28A-WT_ESCiLIF_merged.bed.gz	-486	DOWN	S200WT_2iL	LIN28A
0.0016241838759383828	0.0011418573520156979	0.0021065103998610443	LIN28A-WT_ESCiLIF_merged.bed.gz	-485	DOWN	S200WT_2iL	LIN28A
0.0016304640613994364	0.001129354749805681	0.002131573372993176	LIN28A-WT_ESCiLIF_merged.bed.gz	-484	DOWN	S200WT_2iL	LIN28A
0.0016385671895334374	0.001114842943752661	0.002162291435314205	LIN28A-WT_ESCiLIF_merged.bed.gz	-483	DOWN	S200WT_2iL	LIN28A
0.0016484969035139886	0.0010984247078723156	0.0021985690991556586	LIN28A-WT_ESCiLIF_merged.bed.gz	-482	DOWN	S200WT_2iL	LIN28A
0.0016601062877830176	0.0010831346866419392	0.002237077888924098	LIN28A-WT_ESCiLIF_merged.bed.gz	-481	DOWN	S200WT_2iL	LIN28A
0.0016777732690419582	0.0010702701941577445	0.002285276343926178	LIN28A-WT_ESCiLIF_merged.bed.gz	-480	DOWN	S200WT_2iL	LIN28A
0.0017036264349940167	0.0010609623762005455	0.002346290493787498	LIN28A-WT_ESCiLIF_merged.bed.gz	-479	DOWN	S200WT_2iL	LIN28A
0.0017361606379449532	0.0010551663822295529	0.0024171548936603657	LIN28A-WT_ESCiLIF_merged.bed.gz	-478	DOWN	S200WT_2iL	LIN28A
0.0017695220820670206	0.0010519672904200023	0.002487076873714053	LIN28A-WT_ESCiLIF_merged.bed.gz	-477	DOWN	S200WT_2iL	LIN28A
0.0017966481288601073	0.001051023096565477	0.002542273161154754	LIN28A-WT_ESCiLIF_merged.bed.gz	-476	DOWN	S200WT_2iL	LIN28A
0.0018144325449828969	0.001052958554767597	0.0025759065351982106	LIN28A-WT_ESCiLIF_merged.bed.gz	-475	DOWN	S200WT_2iL	LIN28A
0.001823100818770712	0.001058002308404504	0.0025881993291369315	LIN28A-WT_ESCiLIF_merged.bed.gz	-474	DOWN	S200WT_2iL	LIN28A
0.00182071980632466	0.0010703110179626513	0.0025711285946866756	LIN28A-WT_ESCiLIF_merged.bed.gz	-473	DOWN	S200WT_2iL	LIN28A
0.0018107412888480796	0.0010880501858291241	0.0025334323918670414	LIN28A-WT_ESCiLIF_merged.bed.gz	-472	DOWN	S200WT_2iL	LIN28A
0.0017995235063546981	0.001104775860786622	0.00249427115192278	LIN28A-WT_ESCiLIF_merged.bed.gz	-471	DOWN	S200WT_2iL	LIN28A
0.001781425964597539	0.0011185435824898559	0.002444308346705227	LIN28A-WT_ESCiLIF_merged.bed.gz	-470	DOWN	S200WT_2iL	LIN28A
0.0017544520185534518	0.0011287090157332755	0.002380195021373634	LIN28A-WT_ESCiLIF_merged.bed.gz	-469	DOWN	S200WT_2iL	LIN28A
0.0017220374476086832	0.001135349990954116	0.002308724904263258	LIN28A-WT_ESCiLIF_merged.bed.gz	-468	DOWN	S200WT_2iL	LIN28A
0.001686504220279658	0.0011382089648873874	0.002234799475671937	LIN28A-WT_ESCiLIF_merged.bed.gz	-467	DOWN	S200WT_2iL	LIN28A
0.00165005969371901	0.00113789487738252	0.002162224510055508	LIN28A-WT_ESCiLIF_merged.bed.gz	-466	DOWN	S200WT_2iL	LIN28A
0.0016180926284688067	0.0011370207994347958	0.002099164457502826	LIN28A-WT_ESCiLIF_merged.bed.gz	-465	DOWN	S200WT_2iL	LIN28A
0.0015947147144339331	0.0011358506041274621	0.0020535788247404148	LIN28A-WT_ESCiLIF_merged.bed.gz	-464	DOWN	S200WT_2iL	LIN28A
0.0015794132471221595	0.0011306178115814262	0.0020282086826629068	LIN28A-WT_ESCiLIF_merged.bed.gz	-463	DOWN	S200WT_2iL	LIN28A
0.0015690008921223117	0.001121764069030494	0.002016237715214144	LIN28A-WT_ESCiLIF_merged.bed.gz	-462	DOWN	S200WT_2iL	LIN28A
0.001563734127133656	0.0011122791427619796	0.002015189111505349	LIN28A-WT_ESCiLIF_merged.bed.gz	-461	DOWN	S200WT_2iL	LIN28A
0.0015684798832305523	0.001102798052171838	0.0020341617142892827	LIN28A-WT_ESCiLIF_merged.bed.gz	-460	DOWN	S200WT_2iL	LIN28A
0.0015823500446842502	0.0010941135042679495	0.0020705865851005636	LIN28A-WT_ESCiLIF_merged.bed.gz	-459	DOWN	S200WT_2iL	LIN28A
0.0015995695209268478	0.0010871972998406322	0.002111941742013075	LIN28A-WT_ESCiLIF_merged.bed.gz	-458	DOWN	S200WT_2iL	LIN28A
0.0016199899349151829	0.0010833726435067698	0.0021566072263236044	LIN28A-WT_ESCiLIF_merged.bed.gz	-457	DOWN	S200WT_2iL	LIN28A
0.0016456351966334718	0.0010801522013761595	0.0022111181918907925	LIN28A-WT_ESCiLIF_merged.bed.gz	-456	DOWN	S200WT_2iL	LIN28A
0.0016723836479593205	0.001071116041977423	0.0022736512539412246	LIN28A-WT_ESCiLIF_merged.bed.gz	-455	DOWN	S200WT_2iL	LIN28A
0.001696396334320388	0.0010557811706546705	0.0023370114979861115	LIN28A-WT_ESCiLIF_merged.bed.gz	-454	DOWN	S200WT_2iL	LIN28A
0.0017209597946326901	0.0010383053746592216	0.0024036142146061624	LIN28A-WT_ESCiLIF_merged.bed.gz	-453	DOWN	S200WT_2iL	LIN28A
0.0017498914158674429	0.0010225036421510165	0.0024772791895838683	LIN28A-WT_ESCiLIF_merged.bed.gz	-452	DOWN	S200WT_2iL	LIN28A
0.0017732569373951402	0.00101162521193898	0.002534888662851296	LIN28A-WT_ESCiLIF_merged.bed.gz	-451	DOWN	S200WT_2iL	LIN28A
0.0017898594796791696	0.00100608233090425	0.00257363662845408	LIN28A-WT_ESCiLIF_merged.bed.gz	-450	DOWN	S200WT_2iL	LIN28A
0.0018078168028817006	0.0010047023378216163	0.0026109312679417703	LIN28A-WT_ESCiLIF_merged.bed.gz	-449	DOWN	S200WT_2iL	LIN28A
0.0018293122524013351	0.0010057539639314445	0.002652870540871206	LIN28A-WT_ESCiLIF_merged.bed.gz	-448	DOWN	S200WT_2iL	LIN28A
0.0018516339087132523	0.001006166604712719	0.0026971012127137615	LIN28A-WT_ESCiLIF_merged.bed.gz	-447	DOWN	S200WT_2iL	LIN28A
0.0018733640463113048	0.0010086793635280184	0.0027380487290945637	LIN28A-WT_ESCiLIF_merged.bed.gz	-446	DOWN	S200WT_2iL	LIN28A
0.001896832382669383	0.0010206049484795174	0.002773059816859217	LIN28A-WT_ESCiLIF_merged.bed.gz	-445	DOWN	S200WT_2iL	LIN28A
0.0019220499813343002	0.0010413683546717412	0.0028027316079968266	LIN28A-WT_ESCiLIF_merged.bed.gz	-444	DOWN	S200WT_2iL	LIN28A
0.0019434998344818645	0.0010644386712183366	0.0028225609977453607	LIN28A-WT_ESCiLIF_merged.bed.gz	-443	DOWN	S200WT_2iL	LIN28A
0.0019546841812057235	0.0010864906657382398	0.0028228776966731776	LIN28A-WT_ESCiLIF_merged.bed.gz	-442	DOWN	S200WT_2iL	LIN28A
0.001961897263253788	0.001105275459453567	0.002818519067053981	LIN28A-WT_ESCiLIF_merged.bed.gz	-441	DOWN	S200WT_2iL	LIN28A
0.0019618552158806703	0.0011196952000428271	0.0028040152317184916	LIN28A-WT_ESCiLIF_merged.bed.gz	-440	DOWN	S200WT_2iL	LIN28A
0.0019488726589527601	0.0011300160383803223	0.0027677292795251834	LIN28A-WT_ESCiLIF_merged.bed.gz	-439	DOWN	S200WT_2iL	LIN28A
0.0019285538045365025	0.001137625365583953	0.0027194822434890484	LIN28A-WT_ESCiLIF_merged.bed.gz	-438	DOWN	S200WT_2iL	LIN28A
0.0019063967224641743	0.0011462165234229688	0.0026665769215053836	LIN28A-WT_ESCiLIF_merged.bed.gz	-437	DOWN	S200WT_2iL	LIN28A
0.0018806790873475438	0.0011540111096683364	0.0026073470650267634	LIN28A-WT_ESCiLIF_merged.bed.gz	-436	DOWN	S200WT_2iL	LIN28A
0.0018443860920595106	0.0011555091623295876	0.0025332630217894505	LIN28A-WT_ESCiLIF_merged.bed.gz	-435	DOWN	S200WT_2iL	LIN28A
0.0018032841703521404	0.0011523905703088879	0.002454177770395417	LIN28A-WT_ESCiLIF_merged.bed.gz	-434	DOWN	S200WT_2iL	LIN28A
0.0017657305516892078	0.0011502903457634513	0.002381170757614989	LIN28A-WT_ESCiLIF_merged.bed.gz	-433	DOWN	S200WT_2iL	LIN28A
0.0017350714936008363	0.0011490886596532417	0.002321054327548457	LIN28A-WT_ESCiLIF_merged.bed.gz	-432	DOWN	S200WT_2iL	LIN28A
0.0017195336353505886	0.001142164372128142	0.0022969028985730623	LIN28A-WT_ESCiLIF_merged.bed.gz	-431	DOWN	S200WT_2iL	LIN28A
0.0017251563677039487	0.0011308590118352555	0.0023194537235726675	LIN28A-WT_ESCiLIF_merged.bed.gz	-430	DOWN	S200WT_2iL	LIN28A
0.001743144843756225	0.00112132806035057	0.002364961627161899	LIN28A-WT_ESCiLIF_merged.bed.gz	-429	DOWN	S200WT_2iL	LIN28A
0.0017655513974405277	0.0011132452685846397	0.0024178575262964286	LIN28A-WT_ESCiLIF_merged.bed.gz	-428	DOWN	S200WT_2iL	LIN28A
0.0017910582069644687	0.0011039528006477803	0.002478163613281163	LIN28A-WT_ESCiLIF_merged.bed.gz	-427	DOWN	S200WT_2iL	LIN28A
0.0018181663408272822	0.0010931776551326964	0.00254315502652187	LIN28A-WT_ESCiLIF_merged.bed.gz	-426	DOWN	S200WT_2iL	LIN28A
0.00185001605461351	0.001083371953436605	0.0026166601557904103	LIN28A-WT_ESCiLIF_merged.bed.gz	-425	DOWN	S200WT_2iL	LIN28A
0.0018874397733374738	0.0010717763817677144	0.002703103164907225	LIN28A-WT_ESCiLIF_merged.bed.gz	-424	DOWN	S200WT_2iL	LIN28A
0.0019286575476141054	0.0010559397231922635	0.002801375372035938	LIN28A-WT_ESCiLIF_merged.bed.gz	-423	DOWN	S200WT_2iL	LIN28A
0.0019717214516814735	0.001036646340863835	0.002906796562499103	LIN28A-WT_ESCiLIF_merged.bed.gz	-422	DOWN	S200WT_2iL	LIN28A
0.00199870276314033	0.0010268364406661181	0.0029705690856145317	LIN28A-WT_ESCiLIF_merged.bed.gz	-421	DOWN	S200WT_2iL	LIN28A
0.0020019249959963323	0.0010278668205716758	0.0029759831714209774	LIN28A-WT_ESCiLIF_merged.bed.gz	-420	DOWN	S200WT_2iL	LIN28A
0.001998170505653316	0.0010280398524238504	0.002968301158882772	LIN28A-WT_ESCiLIF_merged.bed.gz	-419	DOWN	S200WT_2iL	LIN28A
0.0019940039686365666	0.001027624170835374	0.0029603837664377527	LIN28A-WT_ESCiLIF_merged.bed.gz	-418	DOWN	S200WT_2iL	LIN28A
0.001990305864293423	0.0010286310433564887	0.0029519806852303554	LIN28A-WT_ESCiLIF_merged.bed.gz	-417	DOWN	S200WT_2iL	LIN28A
0.0019923798481732862	0.0010323876026017925	0.0029523720937447806	LIN28A-WT_ESCiLIF_merged.bed.gz	-416	DOWN	S200WT_2iL	LIN28A
0.0020031930521607916	0.0010389832180672963	0.0029674028862542905	LIN28A-WT_ESCiLIF_merged.bed.gz	-415	DOWN	S200WT_2iL	LIN28A
0.002010466172201925	0.0010525590170190275	0.002968373327384826	LIN28A-WT_ESCiLIF_merged.bed.gz	-414	DOWN	S200WT_2iL	LIN28A
0.002007546083155028	0.00107374431105159	0.002941347855258468	LIN28A-WT_ESCiLIF_merged.bed.gz	-413	DOWN	S200WT_2iL	LIN28A
0.0019994105736665115	0.0011019336468765985	0.0028968875004564292	LIN28A-WT_ESCiLIF_merged.bed.gz	-412	DOWN	S200WT_2iL	LIN28A
0.0019975845111839053	0.001128078507162044	0.0028670905152057735	LIN28A-WT_ESCiLIF_merged.bed.gz	-411	DOWN	S200WT_2iL	LIN28A
0.0020061443142516773	0.0011481664772366724	0.0028641221512666925	LIN28A-WT_ESCiLIF_merged.bed.gz	-410	DOWN	S200WT_2iL	LIN28A
0.0020158370052517846	0.0011692998281189967	0.002862374182384584	LIN28A-WT_ESCiLIF_merged.bed.gz	-409	DOWN	S200WT_2iL	LIN28A
0.002023518887782033	0.0011895432613204676	0.002857494514243609	LIN28A-WT_ESCiLIF_merged.bed.gz	-408	DOWN	S200WT_2iL	LIN28A
0.0020213811510440527	0.0012058383550127547	0.00283692394707536	LIN28A-WT_ESCiLIF_merged.bed.gz	-407	DOWN	S200WT_2iL	LIN28A
0.002004701977356692	0.0012180189599806251	0.0027913849947327663	LIN28A-WT_ESCiLIF_merged.bed.gz	-406	DOWN	S200WT_2iL	LIN28A
0.001974390404139491	0.0012265192942283423	0.0027222615140506472	LIN28A-WT_ESCiLIF_merged.bed.gz	-405	DOWN	S200WT_2iL	LIN28A
0.001943937194919985	0.0012265432947135082	0.0026613310951264695	LIN28A-WT_ESCiLIF_merged.bed.gz	-404	DOWN	S200WT_2iL	LIN28A
0.0019238621340511187	0.0012178830434258995	0.002629841224676345	LIN28A-WT_ESCiLIF_merged.bed.gz	-403	DOWN	S200WT_2iL	LIN28A
0.001909735158466206	0.0012041814956846495	0.0026152888212477706	LIN28A-WT_ESCiLIF_merged.bed.gz	-402	DOWN	S200WT_2iL	LIN28A
0.0018955264946524304	0.0011895356543064183	0.002601517334998447	LIN28A-WT_ESCiLIF_merged.bed.gz	-401	DOWN	S200WT_2iL	LIN28A
0.0018812882104068205	0.0011767471899860125	0.0025858292308276304	LIN28A-WT_ESCiLIF_merged.bed.gz	-400	DOWN	S200WT_2iL	LIN28A
0.0018694570961037813	0.0011644923671510362	0.002574421825056527	LIN28A-WT_ESCiLIF_merged.bed.gz	-399	DOWN	S200WT_2iL	LIN28A
0.0018608943053249935	0.0011534209517877806	0.002568367658862209	LIN28A-WT_ESCiLIF_merged.bed.gz	-398	DOWN	S200WT_2iL	LIN28A
0.0018619341448274246	0.0011439784325607215	0.002579889857094132	LIN28A-WT_ESCiLIF_merged.bed.gz	-397	DOWN	S200WT_2iL	LIN28A
0.0018755076174025412	0.001137476859211815	0.0026135383755932725	LIN28A-WT_ESCiLIF_merged.bed.gz	-396	DOWN	S200WT_2iL	LIN28A
0.0018987918492426737	0.0011343117344542522	0.002663271964031104	LIN28A-WT_ESCiLIF_merged.bed.gz	-395	DOWN	S200WT_2iL	LIN28A
0.0019186478309021742	0.0011373707295736918	0.002699924932230667	LIN28A-WT_ESCiLIF_merged.bed.gz	-394	DOWN	S200WT_2iL	LIN28A
0.0019240562334730221	0.0011470478262342735	0.002701064640711786	LIN28A-WT_ESCiLIF_merged.bed.gz	-393	DOWN	S200WT_2iL	LIN28A
0.0019195737218333816	0.001156894558223822	0.0026822528854429577	LIN28A-WT_ESCiLIF_merged.bed.gz	-392	DOWN	S200WT_2iL	LIN28A
0.0019112824514994423	0.0011642863052879456	0.002658278597710956	LIN28A-WT_ESCiLIF_merged.bed.gz	-391	DOWN	S200WT_2iL	LIN28A
0.001903399894243069	0.0011690797879689559	0.0026377200005171996	LIN28A-WT_ESCiLIF_merged.bed.gz	-390	DOWN	S200WT_2iL	LIN28A
0.0018975392595635947	0.0011718257617549233	0.002623252757372283	LIN28A-WT_ESCiLIF_merged.bed.gz	-389	DOWN	S200WT_2iL	LIN28A
0.001889135382385583	0.001173646910856274	0.0026046238539149075	LIN28A-WT_ESCiLIF_merged.bed.gz	-388	DOWN	S200WT_2iL	LIN28A
0.0018746972308640968	0.001177351309301758	0.002572043152426451	LIN28A-WT_ESCiLIF_merged.bed.gz	-387	DOWN	S200WT_2iL	LIN28A
0.0018524429769560809	0.0011798385385046036	0.0025250474154075745	LIN28A-WT_ESCiLIF_merged.bed.gz	-386	DOWN	S200WT_2iL	LIN28A
0.0018260099429298492	0.001178164148340359	0.002473855737519356	LIN28A-WT_ESCiLIF_merged.bed.gz	-385	DOWN	S200WT_2iL	LIN28A
0.001806463845167269	0.0011743867447720194	0.0024385409455625366	LIN28A-WT_ESCiLIF_merged.bed.gz	-384	DOWN	S200WT_2iL	LIN28A
0.0018008775149524832	0.0011699024419781828	0.002431852587926799	LIN28A-WT_ESCiLIF_merged.bed.gz	-383	DOWN	S200WT_2iL	LIN28A
0.001810906945341139	0.0011695713504027154	0.0024522425402795766	LIN28A-WT_ESCiLIF_merged.bed.gz	-382	DOWN	S200WT_2iL	LIN28A
0.0018370340648570815	0.0011695004241021897	0.002504567705611988	LIN28A-WT_ESCiLIF_merged.bed.gz	-381	DOWN	S200WT_2iL	LIN28A
0.001870623930047735	0.0011654429103821157	0.0025758049497133723	LIN28A-WT_ESCiLIF_merged.bed.gz	-380	DOWN	S200WT_2iL	LIN28A
0.0019034687135596451	0.001160895048328383	0.0026460423787909282	LIN28A-WT_ESCiLIF_merged.bed.gz	-379	DOWN	S200WT_2iL	LIN28A
0.001937537352004154	0.001157688875193688	0.0027173858288146446	LIN28A-WT_ESCiLIF_merged.bed.gz	-378	DOWN	S200WT_2iL	LIN28A
0.0019762860068653822	0.0011553313218070195	0.0027972406919237703	LIN28A-WT_ESCiLIF_merged.bed.gz	-377	DOWN	S200WT_2iL	LIN28A
0.0020230630449492447	0.0011561787257110964	0.002889947364187416	LIN28A-WT_ESCiLIF_merged.bed.gz	-376	DOWN	S200WT_2iL	LIN28A
0.002076113130616073	0.0011615724990325699	0.0029906537621995966	LIN28A-WT_ESCiLIF_merged.bed.gz	-375	DOWN	S200WT_2iL	LIN28A
0.002127936109237843	0.001167396765470135	0.0030884754530055678	LIN28A-WT_ESCiLIF_merged.bed.gz	-374	DOWN	S200WT_2iL	LIN28A
0.0021716324965217193	0.0011702355529233436	0.003173029440120108	LIN28A-WT_ESCiLIF_merged.bed.gz	-373	DOWN	S200WT_2iL	LIN28A
0.002196815453141886	0.0011675973215648466	0.0032260335847189353	LIN28A-WT_ESCiLIF_merged.bed.gz	-372	DOWN	S200WT_2iL	LIN28A
0.0021967838527852724	0.0011699700561168432	0.0032235976494537103	LIN28A-WT_ESCiLIF_merged.bed.gz	-371	DOWN	S200WT_2iL	LIN28A
0.002181734265091513	0.0011854922115781203	0.003177976318604909	LIN28A-WT_ESCiLIF_merged.bed.gz	-370	DOWN	S200WT_2iL	LIN28A
0.0021657438195134505	0.0012061798261973115	0.003125307812829589	LIN28A-WT_ESCiLIF_merged.bed.gz	-369	DOWN	S200WT_2iL	LIN28A
0.0021545558132768923	0.0012274055056518205	0.003081706120901959	LIN28A-WT_ESCiLIF_merged.bed.gz	-368	DOWN	S200WT_2iL	LIN28A
0.002144984731851946	0.0012479582302708312	0.0030420112334330527	LIN28A-WT_ESCiLIF_merged.bed.gz	-367	DOWN	S200WT_2iL	LIN28A
0.002133533986511566	0.001267326524075118	0.0029997414489480044	LIN28A-WT_ESCiLIF_merged.bed.gz	-366	DOWN	S200WT_2iL	LIN28A
0.0021155064468831937	0.0012850322480438025	0.0029459806457225735	LIN28A-WT_ESCiLIF_merged.bed.gz	-365	DOWN	S200WT_2iL	LIN28A
0.0020923131140118613	0.0013015232737307496	0.002883102954292961	LIN28A-WT_ESCiLIF_merged.bed.gz	-364	DOWN	S200WT_2iL	LIN28A
0.0020698439349584362	0.001318126129955189	0.002821561739961671	LIN28A-WT_ESCiLIF_merged.bed.gz	-363	DOWN	S200WT_2iL	LIN28A
0.002052962419557275	0.0013346700003785783	0.002771254838735958	LIN28A-WT_ESCiLIF_merged.bed.gz	-362	DOWN	S200WT_2iL	LIN28A
0.0020474056730280096	0.0013447585872984507	0.002750052758757555	LIN28A-WT_ESCiLIF_merged.bed.gz	-361	DOWN	S200WT_2iL	LIN28A
0.002045468061264691	0.0013447280774231006	0.002746208045106264	LIN28A-WT_ESCiLIF_merged.bed.gz	-360	DOWN	S200WT_2iL	LIN28A
0.0020334044180084334	0.001338541320507177	0.002728267515509669	LIN28A-WT_ESCiLIF_merged.bed.gz	-359	DOWN	S200WT_2iL	LIN28A
0.002006390331044379	0.0013270963903658417	0.002685684271722894	LIN28A-WT_ESCiLIF_merged.bed.gz	-358	DOWN	S200WT_2iL	LIN28A
0.001969883741789329	0.0013119112906688124	0.0026278561929098205	LIN28A-WT_ESCiLIF_merged.bed.gz	-357	DOWN	S200WT_2iL	LIN28A
0.0019268382220362086	0.0012929464971316766	0.0025607299469407123	LIN28A-WT_ESCiLIF_merged.bed.gz	-356	DOWN	S200WT_2iL	LIN28A
0.00188294654872831	0.0012719213607905373	0.002493971736666053	LIN28A-WT_ESCiLIF_merged.bed.gz	-355	DOWN	S200WT_2iL	LIN28A
0.0018424611966010092	0.001251434920962103	0.002433487472239885	LIN28A-WT_ESCiLIF_merged.bed.gz	-354	DOWN	S200WT_2iL	LIN28A
0.0018050714702599999	0.0012323250154828384	0.002377817925037132	LIN28A-WT_ESCiLIF_merged.bed.gz	-353	DOWN	S200WT_2iL	LIN28A
0.0017722451996482706	0.0012161552143657303	0.0023283351849307824	LIN28A-WT_ESCiLIF_merged.bed.gz	-352	DOWN	S200WT_2iL	LIN28A
0.0017464046960422852	0.001199244536039106	0.0022935648560454365	LIN28A-WT_ESCiLIF_merged.bed.gz	-351	DOWN	S200WT_2iL	LIN28A
0.0017307952179848607	0.001181155315703846	0.0022804351202658528	LIN28A-WT_ESCiLIF_merged.bed.gz	-350	DOWN	S200WT_2iL	LIN28A
0.0017273603397439767	0.001165790944949502	0.0022889297345384334	LIN28A-WT_ESCiLIF_merged.bed.gz	-349	DOWN	S200WT_2iL	LIN28A
0.001734901566781751	0.0011532179368678184	0.002316585196695672	LIN28A-WT_ESCiLIF_merged.bed.gz	-348	DOWN	S200WT_2iL	LIN28A
0.0017474831170666873	0.0011415172900391996	0.002353448944094167	LIN28A-WT_ESCiLIF_merged.bed.gz	-347	DOWN	S200WT_2iL	LIN28A
0.001762305647939915	0.00113060887075007	0.0023940024251297544	LIN28A-WT_ESCiLIF_merged.bed.gz	-346	DOWN	S200WT_2iL	LIN28A
0.0017761284909414959	0.0011192184886654277	0.0024330384932175616	LIN28A-WT_ESCiLIF_merged.bed.gz	-345	DOWN	S200WT_2iL	LIN28A
0.0017889362968423878	0.0011059257743802687	0.0024719468193045045	LIN28A-WT_ESCiLIF_merged.bed.gz	-344	DOWN	S200WT_2iL	LIN28A
0.0018013602865027492	0.0010912030998683432	0.002511517473137151	LIN28A-WT_ESCiLIF_merged.bed.gz	-343	DOWN	S200WT_2iL	LIN28A
0.0018112876466082981	0.0010744956507183804	0.002548079642498212	LIN28A-WT_ESCiLIF_merged.bed.gz	-342	DOWN	S200WT_2iL	LIN28A
0.0018090607434084137	0.0010651109223970947	0.00255301056441973	LIN28A-WT_ESCiLIF_merged.bed.gz	-341	DOWN	S200WT_2iL	LIN28A
0.0017916497620624025	0.0010611528044111279	0.0025221467197136713	LIN28A-WT_ESCiLIF_merged.bed.gz	-340	DOWN	S200WT_2iL	LIN28A
0.0017671246516822565	0.001054858042659167	0.0024793912607053367	LIN28A-WT_ESCiLIF_merged.bed.gz	-339	DOWN	S200WT_2iL	LIN28A
0.0017409615948676019	0.001051121095237629	0.0024308020944975644	LIN28A-WT_ESCiLIF_merged.bed.gz	-338	DOWN	S200WT_2iL	LIN28A
0.0017197365798793524	0.0010507986329276954	0.002388674526831	LIN28A-WT_ESCiLIF_merged.bed.gz	-337	DOWN	S200WT_2iL	LIN28A
0.0017040203438253212	0.0010530691723733955	0.0023549715152772393	LIN28A-WT_ESCiLIF_merged.bed.gz	-336	DOWN	S200WT_2iL	LIN28A
0.001695718226844705	0.0010593346646627468	0.0023321017890266587	LIN28A-WT_ESCiLIF_merged.bed.gz	-335	DOWN	S200WT_2iL	LIN28A
0.0016961190603997738	0.0010661278787725001	0.002326110242027048	LIN28A-WT_ESCiLIF_merged.bed.gz	-334	DOWN	S200WT_2iL	LIN28A
0.0017011219226940929	0.0010712894154993094	0.002330954429888884	LIN28A-WT_ESCiLIF_merged.bed.gz	-333	DOWN	S200WT_2iL	LIN28A
0.0017090599710047043	0.0010788602504583635	0.0023392596915510597	LIN28A-WT_ESCiLIF_merged.bed.gz	-332	DOWN	S200WT_2iL	LIN28A
0.001723243418184989	0.0010845626272229258	0.002361924209147073	LIN28A-WT_ESCiLIF_merged.bed.gz	-331	DOWN	S200WT_2iL	LIN28A
0.0017442255513978988	0.0010907156064239888	0.002397735496371835	LIN28A-WT_ESCiLIF_merged.bed.gz	-330	DOWN	S200WT_2iL	LIN28A
0.0017691844882890048	0.001101193568927292	0.0024371754076507497	LIN28A-WT_ESCiLIF_merged.bed.gz	-329	DOWN	S200WT_2iL	LIN28A
0.0017939088610806591	0.001111104587612276	0.002476713134549077	LIN28A-WT_ESCiLIF_merged.bed.gz	-328	DOWN	S200WT_2iL	LIN28A
0.0018129437279077933	0.001120441082838063	0.002505446372977561	LIN28A-WT_ESCiLIF_merged.bed.gz	-327	DOWN	S200WT_2iL	LIN28A
0.0018288140063872273	0.001127921100861217	0.002529706911913278	LIN28A-WT_ESCiLIF_merged.bed.gz	-326	DOWN	S200WT_2iL	LIN28A
0.001840462005178576	0.001130586586453185	0.0025503374239040097	LIN28A-WT_ESCiLIF_merged.bed.gz	-325	DOWN	S200WT_2iL	LIN28A
0.0018376005810955593	0.0011362616895908314	0.00253893947260033	LIN28A-WT_ESCiLIF_merged.bed.gz	-324	DOWN	S200WT_2iL	LIN28A
0.0018246707329952234	0.0011483931137166684	0.0025009483522738215	LIN28A-WT_ESCiLIF_merged.bed.gz	-323	DOWN	S200WT_2iL	LIN28A
0.0018097445426997142	0.0011600359479572524	0.002459453137442216	LIN28A-WT_ESCiLIF_merged.bed.gz	-322	DOWN	S200WT_2iL	LIN28A
0.0017964343191965789	0.001170094467540425	0.002422774170852768	LIN28A-WT_ESCiLIF_merged.bed.gz	-321	DOWN	S200WT_2iL	LIN28A
0.0017900938111870557	0.001175354848829554	0.002404832773544591	LIN28A-WT_ESCiLIF_merged.bed.gz	-320	DOWN	S200WT_2iL	LIN28A
0.0017861845591203081	0.0011742408053588764	0.0023981283128817715	LIN28A-WT_ESCiLIF_merged.bed.gz	-319	DOWN	S200WT_2iL	LIN28A
0.0017827578099828898	0.001170139940486471	0.0023953756794793377	LIN28A-WT_ESCiLIF_merged.bed.gz	-318	DOWN	S200WT_2iL	LIN28A
0.0017802571666178234	0.0011623724934400445	0.0023981418397956296	LIN28A-WT_ESCiLIF_merged.bed.gz	-317	DOWN	S200WT_2iL	LIN28A
0.001775329766499932	0.0011539913932221877	0.0023966681397777	LIN28A-WT_ESCiLIF_merged.bed.gz	-316	DOWN	S200WT_2iL	LIN28A
0.0017711976616067962	0.0011476488571668917	0.002394746466046721	LIN28A-WT_ESCiLIF_merged.bed.gz	-315	DOWN	S200WT_2iL	LIN28A
0.001775558261464143	0.0011386008329280569	0.0024125156900002436	LIN28A-WT_ESCiLIF_merged.bed.gz	-314	DOWN	S200WT_2iL	LIN28A
0.001783454286002542	0.0011247071604618074	0.0024422014115432844	LIN28A-WT_ESCiLIF_merged.bed.gz	-313	DOWN	S200WT_2iL	LIN28A
0.0017895964709550682	0.0011088426436754698	0.002470350298234673	LIN28A-WT_ESCiLIF_merged.bed.gz	-312	DOWN	S200WT_2iL	LIN28A
0.001790800778080095	0.0010906174828248594	0.0024909840733353355	LIN28A-WT_ESCiLIF_merged.bed.gz	-311	DOWN	S200WT_2iL	LIN28A
0.0017797462435453447	0.0010740509663973964	0.002485441520693295	LIN28A-WT_ESCiLIF_merged.bed.gz	-310	DOWN	S200WT_2iL	LIN28A
0.0017604804368181175	0.0010623749022252757	0.0024585859714109605	LIN28A-WT_ESCiLIF_merged.bed.gz	-309	DOWN	S200WT_2iL	LIN28A
0.0017396836495350502	0.0010531834812219022	0.002426183817848198	LIN28A-WT_ESCiLIF_merged.bed.gz	-308	DOWN	S200WT_2iL	LIN28A
0.001721339692513691	0.0010488247931364622	0.0023938545918909186	LIN28A-WT_ESCiLIF_merged.bed.gz	-307	DOWN	S200WT_2iL	LIN28A
0.0017064723794572687	0.0010483897800123245	0.0023645549789022132	LIN28A-WT_ESCiLIF_merged.bed.gz	-306	DOWN	S200WT_2iL	LIN28A
0.0016905756068669865	0.0010512262073438786	0.0023299250063900964	LIN28A-WT_ESCiLIF_merged.bed.gz	-305	DOWN	S200WT_2iL	LIN28A
0.0016726377865821293	0.0010565696674676873	0.0022887059056965753	LIN28A-WT_ESCiLIF_merged.bed.gz	-304	DOWN	S200WT_2iL	LIN28A
0.0016569969868228927	0.001063214468944774	0.0022507795047010163	LIN28A-WT_ESCiLIF_merged.bed.gz	-303	DOWN	S200WT_2iL	LIN28A
0.0016438517727540701	0.0010708456052179885	0.0022168579402901583	LIN28A-WT_ESCiLIF_merged.bed.gz	-302	DOWN	S200WT_2iL	LIN28A
0.0016354307524266496	0.0010814649127175462	0.002189396592135758	LIN28A-WT_ESCiLIF_merged.bed.gz	-301	DOWN	S200WT_2iL	LIN28A
0.0016345018367570948	0.0010952284313467625	0.0021737752421674304	LIN28A-WT_ESCiLIF_merged.bed.gz	-300	DOWN	S200WT_2iL	LIN28A
0.0016412187768629748	0.0011096294212495199	0.0021728081324764318	LIN28A-WT_ESCiLIF_merged.bed.gz	-299	DOWN	S200WT_2iL	LIN28A
0.0016517790964836107	0.0011237460360481405	0.0021798121569190777	LIN28A-WT_ESCiLIF_merged.bed.gz	-298	DOWN	S200WT_2iL	LIN28A
0.0016590756419802115	0.001135392463534409	0.0021827588204260053	LIN28A-WT_ESCiLIF_merged.bed.gz	-297	DOWN	S200WT_2iL	LIN28A
0.0016615363681052417	0.001142970656529066	0.0021801020796814044	LIN28A-WT_ESCiLIF_merged.bed.gz	-296	DOWN	S200WT_2iL	LIN28A
0.0016597244561673853	0.001146029090469063	0.0021734198218656903	LIN28A-WT_ESCiLIF_merged.bed.gz	-295	DOWN	S200WT_2iL	LIN28A
0.0016547367650440229	0.001147066182808859	0.0021624073472791636	LIN28A-WT_ESCiLIF_merged.bed.gz	-294	DOWN	S200WT_2iL	LIN28A
0.0016458443132058112	0.0011468466270967486	0.0021448419993148468	LIN28A-WT_ESCiLIF_merged.bed.gz	-293	DOWN	S200WT_2iL	LIN28A
0.0016340377802896884	0.0011464266132203268	0.002121648947359021	LIN28A-WT_ESCiLIF_merged.bed.gz	-292	DOWN	S200WT_2iL	LIN28A
0.0016185895683667392	0.0011450004750369355	0.002092178661696511	LIN28A-WT_ESCiLIF_merged.bed.gz	-291	DOWN	S200WT_2iL	LIN28A
0.0016001379926431018	0.0011402974806529694	0.0020599785046332038	LIN28A-WT_ESCiLIF_merged.bed.gz	-290	DOWN	S200WT_2iL	LIN28A
0.0015774080992704612	0.0011340007049482218	0.00202081549359267	LIN28A-WT_ESCiLIF_merged.bed.gz	-289	DOWN	S200WT_2iL	LIN28A
0.0015499271642397	0.0011267814921251426	0.0019730728363542274	LIN28A-WT_ESCiLIF_merged.bed.gz	-288	DOWN	S200WT_2iL	LIN28A
0.001524374202750017	0.001119259233027452	0.0019294891724725548	LIN28A-WT_ESCiLIF_merged.bed.gz	-287	DOWN	S200WT_2iL	LIN28A
0.0015066415013528917	0.001114277503558276	0.0018990054991474836	LIN28A-WT_ESCiLIF_merged.bed.gz	-286	DOWN	S200WT_2iL	LIN28A
0.0014976409453842348	0.0011114841491501567	0.0018837977416182945	LIN28A-WT_ESCiLIF_merged.bed.gz	-285	DOWN	S200WT_2iL	LIN28A
0.0014940053099442281	0.001108503057666607	0.0018795075622218347	LIN28A-WT_ESCiLIF_merged.bed.gz	-284	DOWN	S200WT_2iL	LIN28A
0.001497519569943535	0.0011069819155109216	0.001888057224376137	LIN28A-WT_ESCiLIF_merged.bed.gz	-283	DOWN	S200WT_2iL	LIN28A
0.0015098003375120814	0.001105681063107985	0.0019139196119161684	LIN28A-WT_ESCiLIF_merged.bed.gz	-282	DOWN	S200WT_2iL	LIN28A
0.0015316451969896764	0.0011021731018177818	0.0019611172921615654	LIN28A-WT_ESCiLIF_merged.bed.gz	-281	DOWN	S200WT_2iL	LIN28A
0.0015616312387031178	0.0010984222913332647	0.0020248401860729673	LIN28A-WT_ESCiLIF_merged.bed.gz	-280	DOWN	S200WT_2iL	LIN28A
0.0015972779543044532	0.0010955123434703616	0.002099043565138548	LIN28A-WT_ESCiLIF_merged.bed.gz	-279	DOWN	S200WT_2iL	LIN28A
0.001637325751547398	0.0010941827132575001	0.0021804687898373024	LIN28A-WT_ESCiLIF_merged.bed.gz	-278	DOWN	S200WT_2iL	LIN28A
0.0016791593885874764	0.00109467256669936	0.002263646210475602	LIN28A-WT_ESCiLIF_merged.bed.gz	-277	DOWN	S200WT_2iL	LIN28A
0.0017157566038928402	0.001095026359955112	0.0023364868478305805	LIN28A-WT_ESCiLIF_merged.bed.gz	-276	DOWN	S200WT_2iL	LIN28A
0.0017466233257521526	0.00109586618679563	0.0023973804647086914	LIN28A-WT_ESCiLIF_merged.bed.gz	-275	DOWN	S200WT_2iL	LIN28A
0.0017790433540288975	0.0010999172042126001	0.002458169503845211	LIN28A-WT_ESCiLIF_merged.bed.gz	-274	DOWN	S200WT_2iL	LIN28A
0.0018088364480984282	0.0011052496501720837	0.002512423246024793	LIN28A-WT_ESCiLIF_merged.bed.gz	-273	DOWN	S200WT_2iL	LIN28A
0.001827156691889032	0.001110590573626634	0.002543722810151454	LIN28A-WT_ESCiLIF_merged.bed.gz	-272	DOWN	S200WT_2iL	LIN28A
[truncated: 1,775 more rows]

## Sheet: ExtFig 5c MotifCoverage
# The table gives motif coverage of WGG, AUU and UGAU motif groups in regions 500nt upstream of 3’-termini.
[truncated: 9,457 more rows]
[truncated: 455 more columns]

[truncated: 3 more sheets: ExtFig 5d ClipSignalNadNtCompos, ExtFig 5e MotifGroupCoverage, ExtFig 5f 3merCounts_100ntUpstr]
