# Supplementary material for: Poised PABP–RNA hubs implement signal-dependent mRNA decay in development
Source: Nat Struct Mol Biol. 2024 Jul 25;31(9):1439–47. doi: 10.1038/s41594-024-01363-x (PMC11402784; doi:10.1038/s41594-024-01363-x)
Supplement: Supplementary file 13 — Source data for Extended Data Fig. 6a: smoothed (windows = 10) min–max normalized iCLIP signal for each nucleotide in 3′UTR of the downregulated transcripts (n = 1,123) for PABPC1 in 2iL-treated mouse ES cells together with their respective terminal PAS position. Source data for Extended Data Fig. 6b: smoothed (windows = 10) min–max normalized iCLIP signal for each nucleotide in 3′UTR of the downregulated transcripts (n = 1,123) for LIN28A WT in 2iL-treated mouse ES cells together with their respective terminal PAS position. [file 41594_2024_1363_MOESM13_ESM.xlsx]

## Sheet: ExtFig 6a,b Legend
Sheet	Sheet description
LIN28A LIF	Table includes the smoothed (windows = 10) min-max normalised iCLIP signal for each nucleotide in 3'UTR of the DOWN regulated transcripts (n=1123) for LIN28A - WT in FGF2 treated mESC together with their respective terminal poly A signal position.
LIN28A iLIF	Table includes the smoothed (windows = 10) min-max normalised iCLIP signal for each nucleotide in 3'UTR of the DOWN regulated transcripts (n=1123) for LIN28A - WT in 2iL treated mESC together with their respective terminal poly A signal position.
PABPC1 iLIF	Table includes the smoothed (windows = 10) min-max normalised iCLIP signal for each nucleotide in 3'UTR of the DOWN regulated transcripts (n=1123) for PABPC1 in 2iL treated mESC together with their respective terminal poly A signal position.

## Sheet: ExtFig 6a PABPC1 iLIF
# Table includes the smoothed (windows = 10) min-max normalised iCLIP signal for each nucleotide in 3'UTR of the DOWN regulated transcripts (n=1123) for PABPC1 in 2iL treated mESC together with their respective terminal poly A signal position.
	0	1	2	3	4	5	6	7	8	9	10	11	12	13	14	15	16	17	18	19	20	21	22	23	24	25	26	27	28	29	30	31	32	33	34	35	36	37	38	39	40	41	42	43	44	45	46	47	48
ENSMUSG00000011267	0	0	0	0	0	0	0	0	0	0	0	0.166667	0.166667	0.166667	0.166667	0.166667	0.166667	0.166667	0.166667	0.166667	0.166667	0	0	0	0	0	0	0	0	0.166667	0.166667	0.166667	0.333333	0.5	0.5	0.5	0.5	0.5	0.666667	0.666667	0.833333	1	0.833333	0.666667	0.666667	0.666667	0.666667	0.666667	0.5
ENSMUSG00000006058	0	0	0	0	0	0	0	0	0	0	0	0.333333	0.333333	0.333333	0.333333	0.333333	0.333333	0.333333	0.333333	0.666667	1	0.666667	0.666667	0.666667	0.666667	0.666667	0.666667	1	1	0.666667	0.333333	0.333333	0.333333	0.333333	0.333333	0.333333	0.333333	0	0.333333	0.333333	0.333333	0.333333	0.333333	0.666667	0.666667	0.666667	0.666667	0.666667	0.333333
ENSMUSG00000071528	0	0	0	0	0	0	0	0	0	0.6	0.6	0.8	1	1	0.8	0.8	0.8	0.8	0.6	0.6	0.6	0.4	0.2	0.2	0.2	0.2	0.2	0	0	0	0	0	0	0	0	0	0	0	0	0	0	0	0	0	0	0	0	0	0
ENSMUSG00000027752	0	0	0	0	0	0	0	0	0	0.171429	0.257143	0.285714	0.2	0.171429	0.171429	0.2	0.171429	0.2	0.2	0.2	0.171429	0.171429	0.285714	0.285714	0.285714	0.257143	0.257143	0.228571	0.257143	0.257143	0.228571	0.228571	0.114286	0.114286	0.142857	0.2	0.228571	0.228571	0.2	0.2	0.257143	0.342857	0.342857	0.457143	0.485714	0.542857	0.657143	0.742857	0.8
ENSMUSG00000040269	0	0	0	0	0	0	0	0	0	0.025	0.025	0.025	0.025	0.025	0.025	0	0	0	0	0	0.025	0.1	0.1	0.1	0.175	0.325	0.325	0.35	0.35	0.5	0.575	0.675	0.925	0.95	1	0.85	0.9	0.925	0.925	0.8	0.725	0.575	0.45	0.45	0.375	0.475	0.525	0.575	0.6
ENSMUSG00000003923	0	0	0	0	0	0	0	0	0	0	0	0	0	0	0	0	0	0	0	0	0	0	0	0	0	0	0	0	0	0	0	0	0	0	0	0	0	0	0	0	0	0	0	0	0	0	0	0	0
ENSMUSG00000030672	0	0	0	0	0	0	0	0	0	0	0	0	0	0	0	0	0	0.125	0.125	0.125	0.125	0.125	0.125	0.25	0.375	0.375	0.375	0.375	0.375	0.625	0.75	0.75	0.75	0.75	0.625	0.625	0.625	0.5	0.5	0.25	0.375	0.375	0.375	0.25	0.25	0.25	0.75	0.875	0.875
ENSMUSG00000022913	0	0	0	0	0	0	0	0	0	0.0625	0.0625	0.0625	0.0625	0.0625	0.0625	0.0625	0	0	0	0	0	0.0625	0.0625	0.0625	0.0625	0.0625	0.125	0.3125	0.3125	0.3125	0.375	0.3125	0.3125	0.3125	0.3125	0.3125	0.25	0.0625	0.0625	0.1875	0.1875	0.25	0.3125	0.3125	0.3125	0.3125	0.3125	0.3125	0.3125
ENSMUSG00000101892	0	0	0	0	0	0	0	0	0	0.666667	0.666667	0.666667	0.666667	0.333333	0.333333	0	0	0	0	0	0	0	0	0	0	0	0	0	0	0	0	0	0.333333	0.333333	0.333333	0.666667	0.666667	0.666667	1	1	1	1	0.666667	0.666667	0.666667	0.333333	0.333333	0.666667	0.333333
ENSMUSG00000026427	0	0	0	0	0	0	0	0	0	0	0	0.166667	0.166667	0.166667	0.166667	0.166667	0.166667	0.166667	0.166667	0.166667	0.333333	0.166667	0.166667	0.166667	0.166667	0.166667	0.166667	0.166667	0.166667	0.166667	0	0	0	0	0	0	0	0	0	0	0	0	0	0.166667	0.166667	0.166667	0.166667	0.166667	0.166667
ENSMUSG00000036023	0	0	0	0	0	0	0	0	0	0.0588235	0.0588235	0.0588235	0.0588235	0.0588235	0.0588235	0.0588235	0.0588235	0.0588235	0	0	0	0	0	0	0	0	0	0	0	0	0	0	0	0	0	0.117647	0.117647	0.117647	0.117647	0.117647	0.117647	0.117647	0.117647	0.117647	0.176471	0.0588235	0.0588235	0.117647	0.117647
ENSMUSG00000041438	0	0	0	0	0	0	0	0	0	0.097561	0.0731707	0.0731707	0.0731707	0	0.0731707	0.195122	0.195122	0.195122	0.195122	0.195122	0.195122	0.195122	0.195122	0.195122	0.121951	0.0731707	0.097561	0.170732	0.268293	0.365854	0.365854	0.487805	0.560976	0.634146	0.634146	0.585366	0.585366	0.560976	0.560976	0.512195	0.536585	0.463415	0.390244	0.341463	0.341463	0.341463	0.317073	0.317073	0.243902
ENSMUSG00000024078	0	0	0	0	0	0	0	0	0	0.2	0.2	0.2	0	0	0	0.2	0.2	0.2	0.2	0.2	0.2	0.2	0.2	0.2	0.2	0	0	0	0	0	0	0	0	0	0	0	0	0	0	0	0.2	0.2	0.2	0.4	0.4	0.4	0.4	0.4	0.4
ENSMUSG00000001604	0	0	0	0	0	0	0	0	0	0	0	0	0	0	0	0	0	0	0	0	0	0	0	0	0	0	0	0	0	0	0	0	0	0	0	0	0	0	0	0	0	0	0	0	0	0	0.5	0.5	0.5
ENSMUSG00000038279	0	0	0	0	0	0	0	0	0	0.0526316	0	0	0	0.0526316	0.0526316	0.0526316	0.0526316	0.0526316	0.0526316	0.0526316	0.0526316	0.105263	0.105263	0.105263	0.105263	0.105263	0.157895	0.157895	0.157895	0.157895	0.157895	0.105263	0.105263	0.0526316	0.0526316	0.0526316	0	0	0	0	0	0	0.263158	0.473684	0.631579	0.631579	0.684211	0.736842	0.789474
ENSMUSG00000026095	0	0	0	0	0	0	0	0	0	0.25	0.5	0.5	0.5	0.25	0.25	0.25	0.25	0.25	0.25	0.25	0	0	0	0	0	0	0	0	0	0	0	0	0	0	0	0	0	0	0	0	0	0	0	0	0	0	0	0	0
ENSMUSG00000005681	0	0	0	0	0	0	0	0	0	0.4	0.4	0.4	0.4	0.4	0.4	0	0	0	0	0.4	0.6	0.6	0.6	0.6	0.8	0.8	1	1	1	0.6	0.4	0.6	0.6	0.8	0.6	0.6	0.4	0.4	0.4	0.8	1	0.8	0.8	0.8	0.8	0.8	1	1	1
ENSMUSG00000022194	0	0	0	0	0	0	0	0	0	0.133721	0.145349	0.145349	0.168605	0.226744	0.337209	0.424419	0.436047	0.447674	0.436047	0.412791	0.412791	0.406977	0.383721	0.319767	0.186047	0.139535	0.127907	0.145349	0.133721	0.151163	0.162791	0.180233	0.197674	0.232558	0.25	0.261628	0.331395	0.372093	0.401163	0.395349	0.377907	0.372093	0.360465	0.366279	0.401163	0.383721	0.389535	0.331395	0.319767
ENSMUSG00000046865	0	0	0	0	0	0	0	0	0	0.027027	0.027027	0.027027	0.027027	0.027027	0.027027	0.027027	0.027027	0	0	0	0	0	0	0	0	0	0	0	0	0	0	0	0	0.027027	0.027027	0.027027	0.027027	0.027027	0.027027	0.027027	0.027027	0.027027	0.108108	0.0810811	0.108108	0.108108	0.135135	0.135135	0.189189
ENSMUSG00000020857	0	0	0	0	0	0	0	0	0	1	1	1	0.75	0.5	0.25	0.25	0.25	0.25	0	0	0	0	0	0	0	0	0	0	0	0	0	0	0	0	0	0	0	0	0	0	0	0	0	0	0	0	0	0	0
ENSMUSG00000024056	0	0	0	0	0	0	0	0	0	0	0	0	0	0	0	0	0	0.2	0.266667	0.333333	0.4	0.4	0.4	0.4	0.4	0.4	0.533333	0.333333	0.266667	0.2	0.2	0.2	0.2	0.2	0.2	0.4	0.466667	0.533333	0.733333	0.8	0.8	0.8	0.866667	0.866667	0.866667	0.666667	0.466667	0.4	0.2
ENSMUSG00000042659	0	0	0	0	0	0	0	0	0	1	1	1	1	1	1	1	1	0	0	0	0	0	0	0	0	0	0	0	0	0	0	0	0	0	0	0	0	0	0	0	0	0	0	0	0	0	0	0	0
ENSMUSG00000042354	0	0	0	0	0	0	0	0	0	0.173913	0.130435	0.108696	0.108696	0.130435	0.152174	0.23913	0.23913	0.23913	0.217391	0.217391	0.217391	0.217391	0.23913	0.282609	0.304348	0.282609	0.282609	0.282609	0.391304	0.369565	0.413043	0.434783	0.478261	0.413043	0.369565	0.304348	0.369565	0.326087	0.26087	0.304348	0.282609	0.282609	0.26087	0.282609	0.347826	0.369565	0.326087	0.391304	0.347826
ENSMUSG00000022322	0	0	0	0	0	0	0	0	0	1	0.833333	0.833333	0.833333	0.833333	1	0.833333	0.5	0.333333	0.333333	0.166667	0.166667	0.333333	0.333333	0.333333	0.333333	0.333333	0.333333	0.333333	0.333333	0.333333	0.333333	0.166667	0.166667	0.166667	0.166667	0.166667	0.333333	0.333333	0.333333	0.333333	0.333333	0.5	0.5	0.5	0.333333	0.333333	0.333333	0.333333	0.333333
ENSMUSG00000027379	0	0	0	0	0	0	0	0	0	0.291667	0.291667	0.291667	0.291667	0.291667	0.333333	0.416667	0.5	0.625	0.708333	0.583333	0.541667	0.583333	0.625	0.625	0.625	0.541667	0.458333	0.375	0.291667	0.291667	0.333333	0.333333	0.333333	0.333333	0.291667	0.291667	0.291667	0.208333	0.333333	0.458333	0.5	0.625	0.583333	0.625	0.625	0.625	0.708333	0.791667	0.791667
ENSMUSG00000024422	0	0	0	0	0	0	0	0	0	0.0833333	0.125	0.125	0.125	0.125	0.125	0.125	0.125	0.125	0.125	0.166667	0.125	0.125	0.25	0.333333	0.375	0.416667	0.375	0.375	0.416667	0.333333	0.416667	0.458333	0.416667	0.541667	0.708333	0.791667	0.875	0.916667	0.916667	1	1	1	0.916667	0.708333	0.5	0.375	0.291667	0.291667	0.375
ENSMUSG00000029993	0	0	0	0	0	0	0	0	0	0.0909091	0.0909091	0.0909091	0	0	0.0909091	0.0909091	0.0909091	0.0909091	0.181818	0.181818	0.181818	0.181818	0.181818	0.181818	0.181818	0.181818	0.272727	0.272727	0.181818	0.181818	0.363636	0.545455	0.545455	0.545455	0.454545	0.545455	0.454545	0.545455	0.545455	0.545455	0.363636	0.181818	0.181818	0.181818	0.181818	0.0909091	0.181818	0.0909091	0.0909091
ENSMUSG00000010154	0	0	0	0	0	0	0	0	0	0	0	0	0	0	0	0	0	0	0	0	0	0	0	0	0	0	0.333333	0.333333	0.333333	0.333333	0.333333	0.333333	0.333333	0.333333	0.666667	0.666667	0.666667	0.666667	1	1	1	1	1	1	0.666667	0.666667	0.333333	0.333333	0
ENSMUSG00000000028	0	0	0	0	0	0	0	0	0	0	0	0.0714286	0.0714286	0.0714286	0.0714286	0.0714286	0.0714286	0.142857	0.142857	0.142857	0.214286	0.142857	0.142857	0.142857	0.142857	0.214286	0.214286	0.142857	0.142857	0.285714	0.214286	0.285714	0.285714	0.357143	0.357143	0.285714	0.428571	0.428571	0.5	0.571429	0.642857	0.571429	0.714286	0.928571	1	1	0.857143	0.928571	0.857143
ENSMUSG00000025785	0	0	0	0	0	0	0	0	0	0.3	0.3	0.3	0.35	0.3	0.25	0.25	0.2	0.15	0.15	0.2	0.15	0.1	0.1	0.25	0.25	0.25	0.25	0.25	0.25	0.2	0.2	0.2	0.2	0.15	0.3	0.55	0.6	0.75	0.8	0.9	0.9	0.95	0.95	0.95	0.8	0.6	0.55	0.4	0.5
ENSMUSG00000054428	0	0	0	0	0	0	0	0	0	1	0.942857	0.8	0.714286	0.628571	0.6	0.6	0.6	0.542857	0.514286	0.371429	0.2	0.171429	0.257143	0.314286	0.342857	0.314286	0.342857	0.371429	0.542857	0.542857	0.542857	0.542857	0.371429	0.285714	0.257143	0.257143	0.228571	0.285714	0.114286	0.114286	0.114286	0.114286	0.142857	0.142857	0.142857	0.142857	0.142857	0.0571429	0.0571429
ENSMUSG00000055839	0	0	0	0	0	0	0	0	0	0.315789	0.210526	0.236842	0.289474	0.407895	0.697368	0.723684	0.776316	0.75	0.75	0.842105	1	1	1	0.934211	0.763158	0.894737	0.802632	0.828947	0.789474	0.855263	0.828947	0.842105	0.855263	0.802632	0.684211	0.513158	0.526316	0.526316	0.539474	0.421053	0.289474	0.197368	0.131579	0.118421	0.118421	0.197368	0.197368	0.171053	0.171053
ENSMUSG00000022204	0	0	0	0	0	0	0	0	0	0.142857	0.142857	0.142857	0.142857	0.142857	0.142857	0	0	0	0	0	0	0	0	0	0	0	0	0	0	0	0	0	0	0	0	0	0	0	0	0	0	0	0	0	0	0.142857	0.142857	0.142857	0.142857
ENSMUSG00000051811	0	0	0	0	0	0	0	0	0	0	0	0	0	0	0.04	0.08	0.08	0.08	0.08	0.08	0.08	0.08	0.08	0.08	0.04	0	0	0	0	0	0	0	0	0	0	0	0	0	0.04	0.04	0.04	0.04	0.04	0.12	0.12	0.12	0.12	0.12	0.08
ENSMUSG00000091490	0	0	0	0	0	0	0	0	0	0	0	0	0	0	0	0	0	0	0	0	0.105263	0.157895	0.157895	0.157895	0.157895	0.157895	0.157895	0.210526	0.210526	0.210526	0.105263	0.0526316	0.0526316	0.0526316	0.105263	0.105263	0.105263	0.0526316	0.0526316	0.0526316	0.0526316	0.105263	0.105263	0.157895	0.105263	0.105263	0.105263	0.105263	0.105263
ENSMUSG00000056629	0	0	0	0	0	0	0	0	0	0	0	0	0.0151515	0.0151515	0.0151515	0.0151515	0.0151515	0.0151515	0.0151515	0.0151515	0.0151515	0.0151515	0	0	0	0	0	0	0	0	0	0	0	0	0	0	0	0	0	0.0151515	0.0151515	0.0151515	0.030303	0.030303	0.030303	0.030303	0.030303	0.030303	0.030303
ENSMUSG00000030647	0	0	0	0	0	0	0	0	0	0.208054	0.228188	0.228188	0.241611	0.241611	0.214765	0.187919	0.147651	0.0872483	0.0671141	0.114094	0.134228	0.154362	0.147651	0.154362	0.161074	0.174497	0.261745	0.295302	0.315436	0.255034	0.221477	0.201342	0.201342	0.221477	0.221477	0.201342	0.120805	0.0939597	0.0671141	0.0604027	0.0604027	0.0671141	0.0738255	0.0469799	0.0402685	0.0469799	0.0402685	0.0469799	0.0536913
ENSMUSG00000031765	0	0	0	0	0	0	0	0	0	0.173815	0.21219	0.223476	0.24605	0.243792	0.234763	0.23702	0.209932	0.191874	0.160271	0.153499	0.112867	0.0970655	0.0790068	0.0699774	0.0790068	0.0790068	0.0812641	0.0790068	0.0812641	0.0925508	0.0970655	0.0902935	0.0880361	0.0993228	0.0993228	0.0925508	0.108352	0.13544	0.158014	0.155756	0.146727	0.14447	0.137698	0.14447	0.162528	0.1693	0.180587	0.164786	0.162528
ENSMUSG00000033752	0	0	0	0	0	0	0	0	0	0.2	0.2	0.2	0.2	0.2	0.2	0.2	0	0	0	0	0	0	0	0	0	0	0	0	0	0	0	0	0	0	0	0	0	0	0	0	0	0	0	0	0	0	0	0	0
ENSMUSG00000032892	0	0	0	0	0	0	0	0	0	0	0	0	0	0	0	0	0	0	0	0	0	0	0	0	0	0	0	0	0	0	0	0	0	0	0	0	0	0	0	0	0	0	0	0	0	0	0	0	0
ENSMUSG00000022111	0	0	0	0	0	0	0	0	0	0	0	0	0	0	0	0	0	0	0	0	0	0	0	0	0	0	0	0	0	0	0	0	0	0	0	0	0	0	0	0	0	0	0	0	0	0	0	0	0
ENSMUSG00000026750	0	0	0	0	0	0	0	0	0	0.0188679	0.0188679	0.0188679	0.0188679	0.0188679	0.0188679	0.0188679	0.0188679	0.0188679	0	0	0	0	0	0.0188679	0.0188679	0.0188679	0.0188679	0.0188679	0.0188679	0.0188679	0.0188679	0.0188679	0.0188679	0	0	0	0	0.0566038	0.0566038	0.0566038	0.0566038	0.0566038	0.0566038	0.0566038	0.0566038	0.0566038	0.0566038	0	0
ENSMUSG00000109865	0	0	0	0	0	0	0	0	0	0	0	0	0	0	0	0	0	0	0	0	0.142857	0.142857	0.142857	0.142857	0.142857	0.285714	0.380952	0.428571	0.428571	0.428571	0.285714	0.285714	0.285714	0.285714	0.333333	0.190476	0.142857	0.0952381	0.142857	0.238095	0.333333	0.380952	0.47619	0.47619	0.428571	0.47619	0.428571	0.428571	0.47619
ENSMUSG00000031762	0	0	0	0	0	0	0	0	0	0.230277	0.202559	0.0970149	0.0618337	0.0447761	0.0447761	0.0458422	0.0522388	0.0554371	0.0511727	0.0586354	0.0628998	0.0490405	0.065032	0.0799574	0.126866	0.170576	0.195096	0.232409	0.261194	0.284648	0.288913	0.316631	0.328358	0.324094	0.311301	0.313433	0.295309	0.254797	0.251599	0.240938	0.246269	0.273987	0.254797	0.266525	0.273987	0.24307	0.244136	0.257996	0.251599
ENSMUSG00000022336	0	0	0	0	0	0	0	0	0	1	0.857143	0.857143	0.857143	0.857143	0.857143	0.714286	0.714286	0.571429	0.142857	0.285714	0.285714	0.285714	0.428571	0.428571	0.571429	0.571429	0.714286	0.714286	0.857143	0.714286	0.714286	1	0.857143	0.857143	0.714286	1	0.857143	1	0.857143	0.857143	0.857143	0.714286	0.714286	0.857143	0.857143	0.571429	0.857143	1	0.857143
ENSMUSG00000027173	0	0	0	0	0	0	0	0	0	0	0	0	0.166667	0.166667	0.166667	0.166667	0.166667	0.166667	0.166667	0.166667	0.166667	0.333333	0.166667	0.166667	0.166667	0.166667	0.166667	0.166667	0.166667	0.166667	0.166667	0	0.166667	0.166667	0.166667	0.166667	0.166667	0.166667	0.166667	0.166667	0.166667	0.166667	0	0.166667	0.166667	0.166667	0.166667	0.333333	0.5
ENSMUSG00000058290	0	0	0	0	0	0	0	0	0	0	0	0.0714286	0.214286	0.214286	0.214286	0.214286	0.214286	0.214286	0.214286	0.214286	0.214286	0.142857	0	0.0714286	0.0714286	0.0714286	0.0714286	0.0714286	0.142857	0.142857	0.214286	0.214286	0.285714	0.357143	0.357143	0.428571	0.428571	0.428571	0.357143	0.357143	0.357143	0.357143	0.285714	0.214286	0.214286	0.285714	0.285714	0.285714	0.285714
ENSMUSG00000000088	0	0	0	0	0	0	0	0	0	0.0900474	0.118483	0.113744	0.113744	0.109005	0.118483	0.132701	0.151659	0.184834	0.175355	0.156398	0.137441	0.146919	0.156398	0.161137	0.146919	0.151659	0.137441	0.104265	0.0995261	0.0947867	0.0947867	0.118483	0.132701	0.156398	0.180095	0.180095	0.236967	0.331754	0.421801	0.445498	0.545024	0.578199	0.635071	0.677725	0.744076	0.815166	0.914692	0.962085	0.966825
ENSMUSG00000063511	0	0	0	0	0	0	0	0	0	0.0144928	0.0144928	0	0	0	0	0	0	0	0	0	0	0	0.0144928	0.0144928	0.0144928	0.0144928	0.0289855	0.0289855	0.057971	0.057971	0.057971	0.115942	0.130435	0.144928	0.15942	0.188406	0.173913	0.173913	0.15942	0.15942	0.15942	0.101449	0.0724638	0.057971	0.0724638	0.0434783	0.057971	0.0724638	0.057971
ENSMUSG00000029922	0	0	0	0	0	0	0	0	0	0	0	0	0	0	0	0	0	0	0	0	0	0	0	0	0	0	0	0	0	0	0	0	0.0588235	0.0588235	0.0588235	0.117647	0.176471	0.176471	0.235294	0.235294	0.235294	0.235294	0.235294	0.294118	0.294118	0.235294	0.176471	0.176471	0.117647
ENSMUSG00000018770	0	0	0	0	0	0	0	0	0	0.08	0.08	0.08	0.12	0.12	0.12	0.16	0.24	0.2	0.16	0.16	0.2	0.24	0.24	0.36	0.36	0.32	0.28	0.32	0.48	0.6	0.92	0.92	0.88	0.76	0.92	0.96	1	1	0.84	0.76	0.4	0.4	0.4	0.4	0.24	0.2	0.16	0.12	0.12
ENSMUSG00000038759	0	0	0	0	0	0	0	0	0	0.04	0.04	0.04	0.04	0.04	0	0	0	0	0	0	0	0	0	0.08	0.08	0.08	0.08	0.12	0.12	0.12	0.12	0.12	0.12	0.04	0.04	0.04	0.08	0.04	0.08	0.12	0.12	0.16	0.24	0.36	0.36	0.36	0.36	0.4	0.48
ENSMUSG00000028609	0	0	0	0	0	0	0	0	0	0.121693	0.121693	0.201058	0.280423	0.269841	0.328042	0.306878	0.312169	0.312169	0.328042	0.338624	0.502646	0.544974	0.513228	0.550265	0.497354	0.529101	0.529101	0.534392	0.518519	0.492063	0.328042	0.206349	0.137566	0.0846561	0.0687831	0.031746	0.031746	0.142857	0.227513	0.296296	0.354497	0.386243	0.391534	0.433862	0.529101	0.582011	0.57672	0.465608	0.412698
ENSMUSG00000022792	0	0	0	0	0	0	0	0	0	0.133333	0.133333	0.2	0.2	0.2	0.2	0.2	0.2	0.133333	0.133333	0.0666667	0.0666667	0	0	0	0	0	0	0	0	0	0	0	0	0	0	0	0	0	0	0	0	0	0	0	0	0	0.0666667	0.0666667	0.0666667
ENSMUSG00000090553	0	0	0	0	0	0	0	0	0	0.235294	0.235294	0.176471	0.0588235	0.0588235	0.0588235	0.117647	0.117647	0.0588235	0.0588235	0.0588235	0.0588235	0.0588235	0.0588235	0.117647	0.117647	0.0588235	0.0588235	0.0588235	0.0588235	0.0588235	0.0588235	0.0588235	0.176471	0.176471	0.176471	0.176471	0.176471	0.176471	0.176471	0.176471	0.176471	0.176471	0.0588235	0	0	0	0	0	0
ENSMUSG00000078773	0	0	0	0	0	0	0	0	0	0	0	0	0	0	0	0	0	0	0	0	0	0.25	0.25	0.25	0.25	0.25	0.25	0.25	0.5	0.5	0.5	0.25	0.25	0.25	0.25	0.25	0.25	0.25	0	0	0	0	0.25	0.5	0.5	0.5	1	1	1
ENSMUSG00000049422	0	0	0	0	0	0	0	0	0	0.130435	0.125	0.076087	0.048913	0.0271739	0.0108696	0.00543478	0.00543478	0	0	0.00543478	0.0217391	0.0217391	0.0380435	0.0380435	0.0380435	0.0380435	0.0434783	0.0652174	0.0815217	0.0815217	0.0652174	0.0652174	0.048913	0.0543478	0.0706522	0.0869565	0.0923913	0.0706522	0.0543478	0.048913	0.0543478	0.0543478	0.0597826	0.0543478	0.0434783	0.048913	0.0380435	0.0380435	0.0706522
ENSMUSG00000036781	0	0	0	0	0	0	0	0	0	0.150943	0.132075	0.132075	0.169811	0.150943	0.150943	0.226415	0.245283	0.226415	0.207547	0.188679	0.188679	0.169811	0.169811	0.150943	0.169811	0.132075	0.113208	0.113208	0.113208	0.226415	0.320755	0.415094	0.528302	0.584906	0.54717	0.54717	0.566038	0.622642	0.660377	0.603774	0.528302	0.471698	0.339623	0.358491	0.415094	0.471698	0.566038	0.54717	0.509434
ENSMUSG00000029250	0	0	0	0	0	0	0	0	0	0.0322581	0.0322581	0.0322581	0.0645161	0.225806	0.258065	0.258065	0.258065	0.225806	0.225806	0.225806	0.225806	0.225806	0.193548	0.0322581	0.0322581	0.0645161	0.16129	0.16129	0.16129	0.258065	0.258065	0.258065	0.258065	0.258065	0.225806	0.193548	0.0967742	0.0967742	0.0967742	0	0	0.0322581	0.0645161	0.16129	0.16129	0.193548	0.354839	0.419355	0.483871
ENSMUSG00000040532	0	0	0	0	0	0	0	0	0	0	0	0	0	0	0	0	0	0.5	0.5	0.5	0.5	0.5	0.5	0.5	0.5	1	1	0.5	0.5	0.5	0.5	0.5	0.5	0.5	0.5	1	1	1	1	1	1	1	1	1	1	0	0	0	0
ENSMUSG00000024661	0	0	0	0	0	0	0	0	0	0.00917431	0.00917431	0	0	0	0	0	0	0	0	0	0	0	0	0	0	0	0	0	0	0	0.00917431	0.0458716	0.0550459	0.0550459	0.0550459	0.0550459	0.0550459	0.0733945	0.0733945	0.0733945	0.0642202	0.0275229	0.0183486	0.0183486	0.0183486	0.0183486	0.0366972	0.0183486	0.0275229
ENSMUSG00000023004	0	0	0	0	0	0	0	0	0	1	0.882353	0.764706	0.647059	0.823529	0.941176	0.941176	0.941176	0.882353	0.705882	0.705882	0.647059	0.529412	0.411765	0.117647	0	0	0	0	0	0	0	0	0	0	0	0	0	0	0	0	0	0	0	0	0	0	0	0	0
ENSMUSG00000001281	0	0	0	0	0	0	0	0	0	0	0	0	0	0	0	0	0	0	0	0	0	0	0	0	0	0	0	0	0	0	0	0	0	0	0	0	0	0	0	0	0	0	0	0	0	0	0	0	0
ENSMUSG00000020850	0	0	0	0	0	0	0	0	0	0.394737	0.342105	0.368421	0.394737	0.342105	0.210526	0.210526	0.184211	0.184211	0.157895	0.210526	0.210526	0.184211	0.131579	0.131579	0.131579	0.131579	0.157895	0.105263	0.184211	0.157895	0.157895	0.210526	0.236842	0.236842	0.263158	0.263158	0.210526	0.210526	0.131579	0.105263	0.105263	0.0789474	0.105263	0.105263	0.0789474	0.0789474	0.105263	0.105263	0.105263
ENSMUSG00000068749	0	0	0	0	0	0	0	0	0	0.0163934	0.0163934	0.0163934	0.0163934	0	0	0	0	0	0	0	0	0	0	0	0	0	0	0	0	0	0	0	0	0	0	0	0	0	0	0	0	0	0	0	0	0	0	0	0
ENSMUSG00000022972	0	0	0	0	0	0	0	0	0	0	0	0	0	0	0	0	0	0	0.0357143	0.0714286	0.0714286	0.0714286	0.0714286	0.0714286	0.0714286	0.107143	0.107143	0.178571	0.178571	0.142857	0.142857	0.178571	0.178571	0.178571	0.178571	0.142857	0.142857	0.107143	0.0714286	0.0714286	0.107143	0.0714286	0.0714286	0.107143	0.178571	0.178571	0.178571	0.142857	0.142857
ENSMUSG00000020739	0	0	0	0	0	0	0	0	0	0.263158	0.263158	0.263158	0.263158	0.263158	0.263158	0.263158	0.315789	0.315789	0.157895	0.157895	0.210526	0.263158	0.368421	0.526316	0.631579	0.631579	0.578947	0.578947	0.526316	0.526316	0.473684	0.421053	0.421053	0.421053	0.473684	0.526316	0.631579	0.631579	0.894737	0.947368	0.947368	1	0.894737	0.736842	0.578947	0.526316	0.421053	0.421053	0.210526
ENSMUSG00000040331	0	0	0	0	0	0	0	0	0	0.0178571	0.0267857	0.0357143	0.0446429	0.0535714	0.0446429	0.0446429	0.0714286	0.0892857	0.0982143	0.0892857	0.0803571	0.0714286	0.0625	0.0803571	0.178571	0.205357	0.1875	0.169643	0.160714	0.169643	0.1875	0.1875	0.1875	0.178571	0.0892857	0.0625	0.0625	0.0625	0.0803571	0.0714286	0.0625	0.116071	0.178571	0.1875	0.1875	0.1875	0.232143	0.232143	0.232143
ENSMUSG00000004268	0	0	0	0	0	0	0	0	0	0	0	0	0	0	0	0	0.0172414	0.0172414	0.0172414	0.0172414	0.0172414	0.0172414	0.0172414	0.0172414	0.0172414	0.0172414	0.0172414	0.0172414	0.0172414	0.0172414	0.0344828	0.0344828	0.0344828	0.0344828	0.0517241	0.0517241	0.0344828	0.0517241	0.0517241	0.0517241	0.0344828	0.0344828	0.0344828	0.0344828	0.0172414	0.0172414	0.0172414	0.0172414	0.0344828
ENSMUSG00000031948	0	0	0	0	0	0	0	0	0	0	0	0	0	0	0	0	0	0	0	0	0	0	0	0	0	0	0	0	0	0	0.0909091	0.181818	0.181818	0.181818	0.181818	0.181818	0.181818	0.181818	0.181818	0.272727	0.272727	0.181818	0.272727	0.272727	0.272727	0.363636	0.363636	0.363636	0.363636
ENSMUSG00000025407	0	0	0	0	0	0	0	0	0	0	0	0	0	0	0	0	0	0	0	0	0	0	0	0	0	0	0	0	0	0	0	0	0	0	0	0	0	0	0	0	0	0	0	0	0	0	0	0	0
ENSMUSG00000035960	0	0	0	0	0	0	0	0	0	0.125	0.125	0.0833333	0.0833333	0.0416667	0.0416667	0	0	0	0	0	0	0	0	0	0	0.0416667	0.0416667	0.0416667	0.0416667	0.0416667	0.0416667	0.0833333	0.0833333	0.125	0.125	0.125	0.166667	0.208333	0.291667	0.333333	0.333333	0.291667	0.291667	0.25	0.25	0.208333	0.166667	0.125	0.0416667
ENSMUSG00000066442	0	0	0	0	0	0	0	0	0	0.4	0.4	0.4	0.4	0.2	0.2	0	0	0	0	0	0	0	0	0	0	0	0	0	0	0	0	0	0	0	0	0	0	0	0	0	0	0	0	0	0	0	0	0	0
ENSMUSG00000024309	0	0	0	0	0	0	0	0	0	0.1	0.6	1	1	1	0.9	0.9	0.9	0.9	1	1	0.5	0.1	0.3	0.3	0.3	0.4	0.4	0.4	0.3	0.4	0.4	0.6	0.4	0.4	0.4	0.3	0.3	0.4	0.4	0.3	0.3	0.1	0.1	0.1	0.1	0.1	0.1	0	0
ENSMUSG00000062981	0	0	0	0	0	0	0	0	0	0.130435	0.130435	0.0869565	0.0869565	0.0869565	0.0869565	0.0869565	0.0869565	0.0434783	0	0	0	0	0	0	0	0	0	0	0	0	0	0	0	0	0	0	0	0	0	0	0	0	0	0	0	0	0	0.0434783	0.0434783
ENSMUSG00000029017	0	0	0	0	0	0	0	0	0	0	0	0	0	0	0.0434783	0.0434783	0.0434783	0.0434783	0.0434783	0.0434783	0.0434783	0.0869565	0.0869565	0.0869565	0.0434783	0.0869565	0.130435	0.130435	0.130435	0.130435	0.130435	0.0869565	0.0869565	0.0869565	0.0869565	0.0434783	0	0	0	0	0	0	0	0.0434783	0.0869565	0.0869565	0.0869565	0.0869565	0.0869565
ENSMUSG00000032348	0	0	0	0	0	0	0	0	0	0.0666667	0.0333333	0.0333333	0.0333333	0.0666667	0.166667	0.166667	0.2	0.2	0.2	0.2	0.2	0.166667	0.166667	0.133333	0.0333333	0.0333333	0	0	0	0.0666667	0.0666667	0.0666667	0.0666667	0.0666667	0.0666667	0.0666667	0.0666667	0.0666667	0.0666667	0.0333333	0.0666667	0.0666667	0.0666667	0.0666667	0.1	0.1	0.1	0.1	0.1
ENSMUSG00000060288	0	0	0	0	0	0	0	0	0	0	0	0	0	0	0	0	0	0	0	0	0	0	0	0	0	0	0	0	0	0	0	0	0	0	0	0	0	0	0	0	0	0	0	0	0	0	0	0	0
ENSMUSG00000036315	0	0	0	0	0	0	0	0	0	0	0	0	0	0	0	0	0	0	0	0	0	0	0	0.125	0.125	0.125	0.25	0.25	0.5	0.5	0.5	0.5	0.5	0.375	0.375	0.375	0.25	0.25	0	0	0	0	0	0	0	0	0	0	0
ENSMUSG00000019782	0	0	0	0	0	0	0	0	0	0	0	0	0	0	0	0	0	0	0	0	0	0	0	0	0	0	0	0	0	0	0	0	0	0	0	0	0	0	0	0	0	0	0	0	0	0	0	0	0
ENSMUSG00000005566	0	0	0	0	0	0	0	0	0	0.0267857	0.0267857	0.0267857	0.0327381	0.0535714	0.0595238	0.077381	0.0744048	0.0744048	0.0744048	0.0803571	0.0833333	0.0833333	0.0803571	0.0505952	0.047619	0.0505952	0.0654762	0.0684524	0.0803571	0.0833333	0.0833333	0.0922619	0.0892857	0.0892857	0.077381	0.0625	0.0535714	0.0505952	0.0416667	0.0357143	0.0386905	0.0386905	0.0505952	0.0922619	0.10119	0.119048	0.154762	0.25	0.375
ENSMUSG00000027679	0	0	0	0	0	0	0	0	0	0	0	0	0	0	0	0	0	0	0	0	0	0	0	0	0	0	0	0.00469484	0.00469484	0.00469484	0.00469484	0.00469484	0.00469484	0.00469484	0.00469484	0.00469484	0.00469484	0	0	0	0	0	0	0.00469484	0.0140845	0.0140845	0.0140845	0.0187793	0.028169
ENSMUSG00000029642	0	0	0	0	0	0	0	0	0	0	0	0	0	0	0	0	0	0	0	0.25	0.25	0.25	0.25	0.25	0.25	0.25	0.25	0.25	0.25	0	0	0	0	0	0	0	0	0	0	0	0	0	0	0	0	0	0	0	0
ENSMUSG00000031163	0	0	0	0	0	0	0	0	0	0	0	0	0	0	0	0	0	0	0	0	0	0	0	1	1	1	1	1	1	1	1	1	1	0	0	0	0	0	0	0	0	0	1	1	1	1	1	1	1
ENSMUSG00000036285	0	0	0	0	0	0	0	0	0	0	0	0.166667	0.166667	0.166667	0.166667	0.166667	0.166667	0.166667	0.166667	0.166667	0.166667	0	0	0	0	0	0	0	0	0	0	0	0	0	0	0	0.166667	0.166667	0.166667	0.166667	0.166667	0.333333	0.333333	0.333333	0.333333	0.333333	0.166667	0.166667	0.166667
ENSMUSG00000040356	0	0	0	0	0	0	0	0	0	0	0	0	0	0	0	0	0	0	0	0	0	0	0	0	0	0	0	0	0	0	0	0	0	0	0	0	0	0	0	0	0	0	0	0	0	0	0	0	0
ENSMUSG00000022338	0	0	0	0	0	0	0	0	0	0.0967742	0.129032	0.129032	0.129032	0.16129	0.16129	0.16129	0.16129	0.16129	0.16129	0.0967742	0.0645161	0.0645161	0.0645161	0.0322581	0.0322581	0.0645161	0.0645161	0.0322581	0.0322581	0.0322581	0.0322581	0.0322581	0.0322581	0.0322581	0.0322581	0	0.0645161	0.0645161	0.0967742	0.129032	0.129032	0.129032	0.129032	0.129032	0.16129	0.16129	0.0967742	0.0967742	0.0967742
ENSMUSG00000053317	0	0	0	0	0	0	0	0	0	0	0	0	0	0	0	0	0	0.0666667	0.0666667	0.0666667	0.0666667	0.133333	0.133333	0.133333	0.133333	0.133333	0.133333	0.0666667	0.0666667	0.0666667	0.0666667	0	0	0	0	0	0	0.0666667	0.0666667	0.0666667	0.0666667	0.0666667	0.0666667	0.0666667	0.0666667	0.0666667	0.0666667	0	0
ENSMUSG00000028577	0	0	0	0	0	0	0	0	0	0.111111	0.0714286	0.0634921	0.0952381	0.103175	0.0714286	0.119048	0.134921	0.15873	0.18254	0.198413	0.222222	0.238095	0.206349	0.190476	0.190476	0.134921	0.119048	0.0952381	0.0873016	0.0714286	0.0555556	0.0396825	0.0793651	0.0873016	0.103175	0.134921	0.150794	0.190476	0.190476	0.198413	0.253968	0.325397	0.301587	0.293651	0.293651	0.365079	0.484127	0.547619	0.555556
ENSMUSG00000079641	0	0	0	0	0	0	0	0	0	0	0	0	0	0	0	0	0	0	0	0	0	0	0	0	0	0	0	0	0	0	0.0142857	0.0142857	0.0285714	0.0428571	0.0428571	0.0428571	0.0428571	0.0428571	0.0428571	0.0428571	0.0285714	0.0285714	0.0142857	0.0285714	0.0285714	0.0428571	0.0428571	0.114286	0.114286
ENSMUSG00000002635	0	0	0	0	0	0	0	0	0	0.5	0.5	0.5	0.5	0.5	0.5	0.5	0.5	0.5	0.5	0.5	0.5	0.5	0.5	0.5	0.5	0.5	0.5	0.5	0	0	0	0	0	0	0	0	0	0	0	0	0	0.5	0.5	0.5	0.5	0.5	0.5	0.5	0.5
ENSMUSG00000024209	0	0	0	0	0	0	0	0	0	0	0	0	0	0	0.125	0.125	0.125	0.125	0.125	0.125	0.125	0.125	0.125	0.125	0	0.125	0.125	0.25	0.25	0.25	0.375	0.375	0.375	0.375	0.375	0.25	0.25	0.125	0.125	0.125	0	0	0.625	0.625	0.875	0.875	0.875	0.875	0.875
ENSMUSG00000060461	0	0	0	0	0	0	0	0	0	0.04	0.04	0.04	0.04	0.04	0.04	0.04	0	0	0	0	0	0	0	0	0	0	0	0	0	0	0	0	0	0	0	0	0	0	0	0	0	0	0	0	0.04	0.04	0.04	0.04	0.04
ENSMUSG00000024537	0	0	0	0	0	0	0	0	0	0.285714	0.214286	0.214286	0.214286	0.285714	0.357143	0.357143	0.285714	0.285714	0.214286	0.142857	0.142857	0.142857	0.142857	0.0714286	0	0	0	0	0	0	0	0	0	0	0	0	0	0	0	0	0.142857	0.142857	0.142857	0.142857	0.142857	0.142857	0.142857	0.142857	0.142857
ENSMUSG00000030079	0	0	0	0	0	0	0	0	0	0	0	0	0	0	0	0	0	0	0	0	0	0	0	0	0	0	0	0	0	0	0	0	0	0	0	0	0	0	0	0	0	0	0	0	0	0	0.0769231	0.0769231	0.0769231
ENSMUSG00000049396	0	0	0	0	0	0	0	0	0	0	0	0	0	0	0	0	0	0	0	0	0	0	0	0	0	0	0	0	0	0	0	0	0	0	0	0	0	0	0	0	0	0	0	0	0	0	0	0	0.333333
ENSMUSG00000040667	0	0	0	0	0	0	0	0	0	0	0	0	0	0	0	0	0	0	0	0.00917431	0.00917431	0.00917431	0.00917431	0.0183486	0.0275229	0.0275229	0.0275229	0.0275229	0.0275229	0.0183486	0.0183486	0.0275229	0.0275229	0.0183486	0.00917431	0.00917431	0.00917431	0.00917431	0.00917431	0.00917431	0.00917431	0	0.00917431	0.00917431	0.0183486	0.0183486	0.0183486	0.0183486	0.0183486
ENSMUSG00000021391	0	0	0	0	0	0	0	0	0	0	0	0	0	0	0	0	0	0	0	0	0	0	0	0	0	0	0	0	0	0	0	0	0	0	0	0	0	0	0	0	0	0	0	0	0	0	0	0	0
ENSMUSG00000073676	0	0	0	0	0	0	0	0	0	0.0277778	0.0555556	0.0555556	0.0555556	0.0555556	0.0555556	0.0833333	0.0833333	0.0833333	0.0833333	0.0555556	0.0277778	0.0277778	0.0277778	0.0555556	0.0833333	0.0833333	0.111111	0.138889	0.194444	0.305556	0.361111	0.472222	0.555556	0.527778	0.5	0.472222	0.444444	0.416667	0.416667	0.305556	0.25	0.138889	0.111111	0.111111	0.111111	0.111111	0.111111	0.138889	0.111111
ENSMUSG00000035235	0	0	0	0	0	0	0	0	0	0	0	0	0	0	0	0	0	0	0	0	0	0	0	0	0	0	0	0	0	0	0	0	0	0	0	0	0	0	0	0	0	0	0	0	0	0	0	0	0
ENSMUSG00000044033	0	0	0	0	0	0	0	0	0	0	0	0	0	0	0	0	0	0	0	0	0	0	0	0	0	0	0	0	0	0	0	0	0	0	0	0	0	0	0	0	0	0	0	0	0	0	0	0	0
ENSMUSG00000041319	0	0	0	0	0	0	0	0	0	0	0	0	0	0	0	0	0.166667	0.166667	0.166667	0.166667	0.333333	0.333333	0.333333	0.333333	0.333333	0.333333	0.166667	0.166667	0.5	0.5	0.5	0.5	0.5	0.5	0.666667	0.666667	0.666667	0.833333	0.666667	0.666667	0.5	0.833333	0.833333	0.833333	0.833333	1	1	0.833333	0.666667
ENSMUSG00000037197	0	0	0	0	0	0	0	0	0	0.00714286	0.00714286	0.00714286	0.00714286	0.00714286	0.00714286	0.00714286	0.00714286	0.0142857	0.0142857	0.0142857	0.0142857	0.0142857	0.0142857	0.0142857	0.0142857	0.00714286	0.0142857	0.00714286	0.00714286	0.00714286	0.0142857	0.0142857	0.0142857	0.0142857	0.0285714	0.0357143	0.0285714	0.0285714	0.0285714	0.0285714	0.0214286	0.0285714	0.0285714	0.0285714	0.0142857	0.00714286	0.00714286	0.00714286	0.00714286
ENSMUSG00000025481	0	0	0	0	0	0	0	0	0	0	0	0	0	0	0	0	0	0	0	0	0	0	0	0	0	0	0	0.5	0.5	0.5	0.5	0.5	0.5	0.5	0.5	0.5	0.5	0	0	0	0	0	0	0	0	0	0	0	0
ENSMUSG00000042099	0	0	0	0	0	0	0	0	0	0.2	0	0	0	0	0	0	0	0	0	0	0	0	0	0	0	0	0.2	0.2	0.2	0.2	0.2	0.2	0.2	0.2	0.2	0.2	0	0	0	0	0	0	0	0	0	0	0	0	0
ENSMUSG00000052456	0	0	0	0	0	0	0	0	0	0.0798319	0.0588235	0.0672269	0.0546218	0.0504202	0.0378151	0.0378151	0.0378151	0.0504202	0.0462185	0.0462185	0.0504202	0.0462185	0.0378151	0.0378151	0.0504202	0.0630252	0.0672269	0.0798319	0.10084	0.10084	0.12605	0.130252	0.134454	0.134454	0.121849	0.109244	0.105042	0.0840336	0.0714286	0.0840336	0.0588235	0.0630252	0.0672269	0.0630252	0.0630252	0.0630252	0.0672269	0.0672269	0.0588235
ENSMUSG00000091625	0	0	0	0	0	0	0	0	0	0.666667	0.666667	0.833333	0.833333	0.5	0.5	0.5	0.5	0.5	0.333333	0.166667	0.166667	0	0	0	0	0	0	0	0	0	0	0	0	0	0	0	0	0	0	0	0	0	0	0	0	0	0	0	0
ENSMUSG00000019470	0	0	0	0	0	0	0	0	0	0	0	0	0	0	0	0	0	0	0	0	1	1	1	1	1	1	1	1	1	1	0	0	0	0	1	1	1	1	1	1	1	1	1	1	0	0	0	0	0
ENSMUSG00000022858	0	0	0	0	0	0	0	0	0	0.0714286	0.0714286	0.142857	0.142857	0.142857	0.142857	0.142857	0.142857	0.285714	0.285714	0.428571	0.428571	0.357143	0.285714	0.285714	0.357143	0.357143	0.357143	0.214286	0.214286	0.0714286	0.0714286	0.142857	0.142857	0.142857	0.0714286	0.0714286	0.142857	0.142857	0.142857	0.142857	0.142857	0.0714286	0.285714	0.285714	0.428571	0.714286	0.642857	0.642857	0.642857
ENSMUSG00000028902	0	0	0	0	0	0	0	0	0	0	0.0666667	0.0666667	0.0666667	0.0666667	0.0666667	0.0666667	0.0666667	0.0666667	0.0666667	0.0666667	0	0	0.0666667	0.0666667	0.0666667	0.0666667	0.133333	0.2	0.266667	0.266667	0.333333	0.466667	0.4	0.4	0.4	0.4	0.333333	0.266667	0.2	0.2	0.133333	0	0.133333	0.133333	0.133333	0.133333	0.133333	0.133333	0.266667
ENSMUSG00000064194	0	0	0	0	0	0	0	0	0	0	0	0	0	0	0	0	0	0	0	0	0	0	0	0	0	0	0	0	0	0	0	0	0	0	0	0	0	0	0	0.5	0.5	0.5	0.5	0.5	0.5	0.5	0.5	0.5	0.5
ENSMUSG00000091512	0	0	0	0	0	0	0	0	0	0	0	0	0	0	0	0	0	0	0	0	0	0	0	0	0	0	0.2	0.2	0.2	0.2	0.2	0.2	0.2	0.2	0.2	0.2	0	0	0	0	0	0	0	0	0	0	0	0	0
ENSMUSG00000025521	0	0	0	0	0	0	0	0	0	0.0192308	0.0192308	0	0	0	0	0	0	0	0.0192308	0.0192308	0.0192308	0.0192308	0.0384615	0.0384615	0.0384615	0.0384615	0.0384615	0.0384615	0.0192308	0.0192308	0.0192308	0.0192308	0	0	0.0192308	0.0192308	0.0192308	0.0192308	0.0192308	0.0192308	0.0192308	0.0192308	0.0192308	0.0192308	0.0192308	0.0192308	0.0192308	0.0384615	0.0576923
ENSMUSG00000069272	0	0	0	0	0	0	0	0	0	0.5	0.666667	0.666667	0.833333	0.833333	0.833333	0.833333	1	1	0.5	0.5	0.333333	0.333333	0.166667	0.333333	0.333333	0.333333	0.166667	0.166667	0.166667	0.333333	0.333333	0.333333	0.333333	0.166667	0.166667	0.166667	0.166667	0.166667	0.166667	0	0	0	0	0	0	0	0	0	0
ENSMUSG00000068329	0	0	0	0	0	0	0	0	0	0.266667	0.266667	0.266667	0.266667	0.2	0.2	0.133333	0	0	0	0	0	0	0	0	0	0.0666667	0.0666667	0.0666667	0.0666667	0.0666667	0.0666667	0.0666667	0.0666667	0.0666667	0.0666667	0	0	0	0	0	0	0	0.0666667	0.0666667	0.0666667	0.0666667	0.0666667	0.0666667	0.133333
ENSMUSG00000062822	0	0	0	0	0	0	0	0	0	0	0	0	0	0	0	0.2	0.2	0.2	0.2	0.2	0.2	0.2	0.2	0.2	0.2	0	0	0	0	0	0	0	0	0	0	0	0	0	0	0	0	0	0	0	0	0	0	0	0
ENSMUSG00000005481	0	0	0	0	0	0	0	0	0	0	0	0.0384615	0.0384615	0.0384615	0.0384615	0.0384615	0.0384615	0.0384615	0.0384615	0.0384615	0.0384615	0	0	0	0	0	0	0	0	0	0	0	0	0	0.0384615	0.0384615	0.0384615	0.0384615	0.0769231	0.0769231	0.0769231	0.115385	0.115385	0.115385	0.0769231	0.0769231	0.0769231	0.0769231	0.0384615
ENSMUSG00000071866	0	0	0	0	0	0	0	0	0	1	1	1	1	1	0.8	0.8	0.4	0.4	0.2	0	0	0	0	0	0	0	0	0	0	0	0	0	0	0	0	0	0	0	0	0	0	0	0	0	0	0	0	0	0
ENSMUSG00000020079	0	0	0	0	0	0	0	0	0	0.545455	0.636364	0.636364	0.636364	0.636364	0.727273	0.636364	0.363636	0.363636	0.363636	0.181818	0.0909091	0.181818	0.181818	0.181818	0.0909091	0.0909091	0.0909091	0.0909091	0.0909091	0.0909091	0.0909091	0	0	0.0909091	0.0909091	0.0909091	0.0909091	0.0909091	0.0909091	0.0909091	0.0909091	0.0909091	0.0909091	0	0	0	0	0	0
ENSMUSG00000058833	0	0	0	0	0	0	0	0	0	1	1	0.833333	0.833333	0.833333	0.833333	0.833333	0.833333	0.166667	0.166667	0.333333	0.333333	0.333333	0.333333	0.333333	0.333333	0.166667	0.166667	0.166667	0.166667	0	0	0	0	0	0	0	0	0	0	0	0	0	0	0	0	0	0	0	0
ENSMUSG00000053730	0	0	0	0	0	0	0	0	0	0	0	0	0	0	0	0	0	0	0	0	0	0	0	0	0	0.0588235	0.0588235	0.0588235	0.0588235	0.0588235	0.0588235	0.0588235	0.0588235	0.0588235	0.0588235	0	0	0	0	0	0	0	0	0	0	0	0	0	0
ENSMUSG00000067212	0	0	0	0	0	0	0	0	0	0	0	0	0	0	0	0	0	0	0	0	0	0	0	0	0	0	0	0	0	0	0	0	0	0	0	0	0	0	0	0	0	0	0	0	0	0	0	0	0
ENSMUSG00000024104	0	0	0	0	0	0	0	0	0	0.0731707	0.109756	0.146341	0.121951	0.121951	0.134146	0.146341	0.170732	0.182927	0.182927	0.158537	0.121951	0.134146	0.134146	0.158537	0.146341	0.158537	0.146341	0.146341	0.158537	0.170732	0.182927	0.256098	0.47561	0.463415	0.573171	0.54878	0.536585	0.54878	0.54878	0.536585	0.52439	0.402439	0.207317	0.219512	0.121951	0.134146	0.134146	0.158537	0.219512
ENSMUSG00000031160	0	0	0	0	0	0	0	0	0	0	0	0	0	0	0	0	0	0	0	0	0	0	0	0	0	0	0	0	0	0	0	0	0	0	0	0	0	0	0	0	0	0	0	0	0	0	0	0	0
ENSMUSG00000026429	0	0	0	0	0	0	0	0	0	0.0666667	0.0666667	0.0666667	0.133333	0.1	0.0666667	0.0666667	0.0666667	0.0666667	0.0666667	0.133333	0.166667	0.2	0.133333	0.133333	0.133333	0.133333	0.133333	0.133333	0.133333	0.0666667	0.0666667	0.0666667	0.1	0.1	0.1	0.1	0.1	0.1	0.1	0.1	0.0666667	0.0666667	0.0666667	0.0666667	0.133333	0.233333	0.233333	0.233333	0.233333
ENSMUSG00000018509	0	0	0	0	0	0	0	0	0	0.0555556	0.0555556	0.0555556	0.0555556	0.0555556	0.0555556	0.0555556	0.0555556	0.0555556	0.0555556	0.166667	0.166667	0.166667	0.166667	0.166667	0.222222	0.222222	0.222222	0.222222	0.222222	0.0555556	0.0555556	0.0555556	0.0555556	0.0555556	0	0	0	0	0	0	0	0	0	0	0	0	0	0	0
ENSMUSG00000037313	0	0	0	0	0	0	0	0	0	0	0	0	0	0	0	0	0	0	0	0	0	0	0	0	0	0	0	0	0	0	0	0	0	0.0666667	0.0666667	0.0666667	0.0666667	0.0666667	0.0666667	0.0666667	0.0666667	0.0666667	0.0666667	0	0	0	0	0	0
ENSMUSG00000021048	0	0	0	0	0	0	0	0	0	0	0	0	0	0	0	0	0	0	0	0	0	0.0243902	0.0487805	0.0487805	0.0487805	0.0487805	0.0487805	0.0731707	0.0731707	0.0731707	0.0731707	0.0487805	0.0243902	0.0243902	0.0243902	0.0243902	0.0243902	0	0	0	0	0.0243902	0.0243902	0.0243902	0.0243902	0.0243902	0.0243902	0.0243902	0.0243902
ENSMUSG00000003868	0	0	0	0	0	0	0	0	0	0.75	0.75	0.75	0.8	0.3	0.15	0.15	0.25	0.3	0.3	0.3	0.3	0.3	0.25	0.4	0.5	0.55	0.4	0.35	0.35	0.35	0.35	0.35	0.35	0.2	0.15	0.15	0.2	0.4	0.4	0.6	0.7	0.7	0.7	0.7	0.65	0.65	1	0.8	1
ENSMUSG00000022671	0	0	0	0	0	0	0	0	0	0.25	0.25	0.25	0	0	0	0	0	0	0	0	0	0	0	0	0	0	0	0	0	0	0	0	0	0	0	0	0	0	0	0	0	0	0	0	0	0	0	0	0
ENSMUSG00000027714	0	0	0	0	0	0	0	0	0	0.333333	0.333333	0.333333	0.333333	0.333333	0.333333	0.166667	0.166667	0	0	0	0	0	0	0	0	0.166667	0.166667	0.166667	0.166667	0.166667	0.166667	0.166667	0.166667	0.166667	0.166667	0	0	0	0	0	0	0	0	0	0	0	0	0	0
ENSMUSG00000031820	0	0	0	0	0	0	0	0	0	0	0	0	0	0	0	0	0	0	0	0	0	0	0	0	0	0	0	0	0	0	0	0	0	0	0	0	0	0	0	0	0	0	0	0	0	0	0	0	0
ENSMUSG00000031609	0	0	0	0	0	0	0	0	0	0.00409836	0	0	0	0.00819672	0.0163934	0.0163934	0.0163934	0.0163934	0.0204918	0.0286885	0.0286885	0.0327869	0.0327869	0.0245902	0.0163934	0.0163934	0.0163934	0.0163934	0.0122951	0.00409836	0.00409836	0.00409836	0.00409836	0.00409836	0.00409836	0.00409836	0.00409836	0.00409836	0.00409836	0.00409836	0.00409836	0	0.0122951	0.0163934	0.0163934	0.0163934	0.0163934	0.0163934	0.0163934
ENSMUSG00000037339	0	0	0	0	0	0	0	0	0	0	0	0	0	0	0	0	0	0	0	0	0	0	0	0	0	0	0	0.0625	0.0625	0.0625	0.0625	0.0625	0.0625	0.0625	0.0625	0.0625	0.0625	0	0	0	0	0	0	0	0	0	0	0	0
ENSMUSG00000034024	0	0	0	0	0	0	0	0	0	0.0246305	0.0246305	0.0246305	0.0246305	0.0492611	0.0541872	0.0591133	0.0591133	0.0640394	0.0394089	0.0394089	0.044335	0.044335	0.0492611	0.0246305	0.0197044	0.0246305	0.0246305	0.0246305	0.0246305	0.0394089	0.0492611	0.0492611	0.044335	0.044335	0.044335	0.0492611	0.0541872	0.0492611	0.0492611	0.0344828	0.0197044	0.0197044	0.0246305	0.0246305	0.0246305	0.0197044	0.0147783	0.0147783	0.0147783
ENSMUSG00000006715	0	0	0	0	0	0	0	0	0	0.0169492	0.0169492	0.0169492	0.0169492	0.0338983	0.0338983	0.0169492	0.0338983	0.0338983	0.0338983	0.0338983	0.0338983	0.0338983	0.0338983	0.0169492	0.0169492	0.0169492	0	0	0	0	0	0	0	0	0	0	0	0	0	0	0	0	0	0	0	0	0	0.0169492	0.0169492
ENSMUSG00000025232	0	0	0	0	0	0	0	0	0	0.2	0.2	0.2	0.15	0.15	0.15	0.15	0.1	0.1	0.1	0.1	0.1	0.05	0.05	0.05	0	0	0.05	0.2	0.25	0.3	0.3	0.3	0.3	0.3	0.3	0.3	0.25	0.1	0.05	0	0	0	0	0	0	0	0	0.05	0.05
ENSMUSG00000022947	0	0	0	0	0	0	0	0	0	0	0	1	1	1	1	1	1	1	1	1	1	0	0	0	0	0	0	0	0	0	0	0	0	0	0	0	0	0	0	0	0	0	0	0	0	0	0	0	0
ENSMUSG00000046402	0	0	0	0	0	0	0	0	0	0	0	0	0	0	0	0	0	0	0	0	0	0	0	0	0	0	0	0	0	0	0	0	0	0	0	0	0	0	0	0	0	0	0	0	0	0	0	0	0
ENSMUSG00000075229	0	0	0	0	0	0	0	0	0	0.25	0.333333	0.25	0.25	0.333333	0.333333	0.333333	0.166667	0.166667	0.166667	0.166667	0.0833333	0.0833333	0.0833333	0	0	0	0	0	0	0	0	0	0	0	0	0	0	0	0	0	0	0	0	0	0	0	0	0	0.0833333
ENSMUSG00000032218	0	0	0	0	0	0	0	0	0	0.125	0.125	0.125	0.0625	0.0625	0.0625	0.125	0.0625	0.0625	0.0625	0.0625	0.0625	0.0625	0.0625	0.0625	0.125	0.0625	0.0625	0.125	0.125	0.25	0.25	0.25	0.25	0.25	0.25	0.25	0.25	0.1875	0.1875	0.0625	0.0625	0.0625	0.0625	0.0625	0	0.125	0.125	0.1875	0.5
ENSMUSG00000035351	0	0	0	0	0	0	0	0	0	0.0454545	0	0	0	0	0	0	0	0	0	0	0	0.0454545	0.0454545	0.0454545	0.0454545	0.0454545	0.0454545	0.0454545	0.0454545	0.0454545	0.0454545	0	0	0	0	0	0	0	0	0.0454545	0.0454545	0.0454545	0.0454545	0.0454545	0.0454545	0.0454545	0.0454545	0.0454545	0.0454545
ENSMUSG00000026187	0	0	0	0	0	0	0	0	0	0.0526316	0.0526316	0.0526316	0.0526316	0.105263	0.105263	0.105263	0.105263	0.105263	0.105263	0.0526316	0.105263	0.105263	0.105263	0.0526316	0.0526316	0.0526316	0.0526316	0.0526316	0.0526316	0.0526316	0	0	0	0	0	0	0	0	0	0	0	0	0	0	0	0	0	0	0.0526316
ENSMUSG00000045996	0	0	0	0	0	0	0	0	0	0	0	0	0	0	0	0	0	0	0	0	0	0	0	0	0	0	0	0	0	0	0	0	0	0	0	0	0	0	0	0	0	0	0	0	0	0	0	0	0
ENSMUSG00000007036	0	0	0	0	0	0	0	0	0	0.0833333	0.0833333	0.0833333	0.0833333	0.0833333	0.0833333	0	0	0	0	0	0	0	0	0	0	0	0	0	0	0	0	0	0	0	0	0	0	0	0	0	0	0	0	0	0	0	0	0	0
ENSMUSG00000032806	0	0	0	0	0	0	0	0	0	0.0833333	0.0833333	0.0833333	0.0833333	0.0833333	0.0833333	0.0833333	0.0833333	0	0	0.166667	0.166667	0.166667	0.25	0.25	0.25	0.25	0.25	0.333333	0.333333	0.166667	0.166667	0.166667	0.0833333	0.0833333	0.0833333	0.0833333	0.0833333	0.0833333	0.166667	0.166667	0.166667	0.166667	0.25	0.416667	0.5	0.5	0.5	0.416667	0.333333
ENSMUSG00000021548	0	0	0	0	0	0	0	0	0	0	0	0	0	0	0	0	0	0	0	0	0	0	0	0	0	0	0	0	0	0	0	0	0	0	0	0	0	0	0	0	0	0	0	0	0	0	0	0	0
ENSMUSG00000038005	0	0	0	0	0	0	0	0	0	0.05	0.05	0.05	0.05	0.05	0	0	0	0	0	0	0	0	0	0	0	0	0.05	0.05	0.05	0.05	0.05	0.05	0.05	0.05	0.05	0.05	0	0	0	0	0	0	0	0	0	0	0	0	0
ENSMUSG00000032782	0	0	0	0	0	0	0	0	0	0	0	0	0	0	0	0	0	0	0	0	0	0	0	0	0	0	0	0	0	0	0	0	0	0	0	0	0	0	0	0	0	0	0	0	0	0	0	0	0
ENSMUSG00000041147	0	0	0	0	0	0	0	0	0	0	0	0.0833333	0.0833333	0.0833333	0.0833333	0.0833333	0.0833333	0.0833333	0.0833333	0.0833333	0.0833333	0	0.0833333	0.0833333	0.0833333	0.0833333	0.0833333	0.0833333	0.0833333	0.0833333	0.0833333	0.0833333	0	0	0	0	0	0	0	0	0	0	0	0	0	0	0	0	0
ENSMUSG00000037544	0	0	0	0	0	0	0	0	0	0.285714	0.285714	0.285714	0.142857	0.285714	0.142857	0.142857	0.285714	0.285714	0.285714	0.285714	0.285714	0.285714	0.285714	0.142857	0.142857	0.142857	0	0	0	0.571429	0.571429	0.571429	0.857143	0.857143	0.857143	0.857143	1	1	1	0.428571	0.428571	0.428571	0.142857	0.142857	0.142857	0.142857	0	0	0
ENSMUSG00000031458	0	0	0	0	0	0	0	0	0	0.0194805	0.0194805	0.025974	0.0194805	0.0194805	0.0194805	0.0194805	0.025974	0.012987	0.0194805	0.038961	0.0454545	0.038961	0.038961	0.0584416	0.0779221	0.0779221	0.0714286	0.0714286	0.0649351	0.0454545	0.038961	0.038961	0.0454545	0.0324675	0.0324675	0.0714286	0.0909091	0.0974026	0.0974026	0.116883	0.123377	0.123377	0.116883	0.116883	0.0974026	0.0649351	0.0454545	0.038961	0.038961
ENSMUSG00000027447	0	0	0	0	0	0	0	0	0	0.0485437	0.038835	0.0485437	0.0679612	0.0582524	0.0679612	0.0679612	0.0679612	0.0679612	0.0679612	0.0582524	0.0485437	0.0485437	0.106796	0.15534	0.15534	0.165049	0.174757	0.174757	0.184466	0.213592	0.213592	0.223301	0.145631	0.0970874	0.0873786	0.0776699	0.0776699	0.0776699	0.0679612	0.0776699	0.0776699	0.0873786	0.0970874	0.106796	0.116505	0.116505	0.106796	0.106796	0.116505
ENSMUSG00000003955	0	0	0	0	0	0	0	0	0	0.375	0.25	0.25	0.25	0.25	0.25	0.25	0.125	0.25	0.125	0.125	0.125	0.125	0.125	0.125	0.125	0.25	0.25	0.125	0.125	0.125	0.125	0.125	0.125	0.125	0.125	0	0.125	0.125	0.125	0.125	0.125	0.375	0.375	0.5	0.5	0.5	0.375	0.5	0.75
ENSMUSG00000041959	0	0	0	0	0	0	0	0	0	0	0	0	0	0	0	0	0	0	0	0	0	0	0	0	0	0	0	0	0	0	0	0	0	0	0	0	0	0	0	0	0	0	0	0	0	0	0	0	0
ENSMUSG00000002297	0	0	0	0	0	0	0	0	0	0	0	0	0	0	0	0	0	0	0	0	0	0	0	0	0	0	0	0	0	0	0	0	0	0	0	0	0	0	0	0	0	0	0	0	0	0	0	0	0
ENSMUSG00000021018	0	0	0	0	0	0	0	0	0	0	0	0	0	0	0	0	0	0	0	0.1	0.1	0.1	0.1	0.1	0.1	0.2	0.2	0.2	0.2	0.1	0.1	0.2	0.3	0.3	0.4	0.3	0.3	0.4	0.4	0.4	0.4	0.4	0.3	0.3	0.2	0.2	0.2	0.1	0.1
ENSMUSG00000031297	0	0	0	0	0	0	0	0	0	0.00943396	0.00943396	0.0125786	0.0125786	0.0125786	0.0157233	0.0157233	0.0188679	0.0188679	0.0188679	0.0188679	0.0251572	0.0314465	0.0345912	0.0345912	0.0314465	0.0345912	0.0283019	0.0345912	0.0314465	0.0377358	0.0345912	0.0251572	0.0220126	0.0188679	0.0188679	0.0157233	0.0157233	0.00943396	0.00943396	0.00314465	0.00314465	0.00628931	0.00628931	0.0157233	0.0157233	0.0157233	0.0157233	0.0157233	0.0157233
ENSMUSG00000030188	0	0	0	0	0	0	0	0	0	0.130435	0.217391	0.130435	0.173913	0.26087	0.304348	0.304348	0.347826	0.304348	0.347826	0.434783	0.391304	0.434783	0.478261	0.434783	0.434783	0.478261	0.434783	0.434783	0.434783	0.391304	0.521739	0.608696	0.608696	0.608696	0.782609	0.826087	0.956522	1	1	0.956522	0.782609	0.695652	0.652174	0.608696	0.391304	0.304348	0.173913	0.130435	0.173913
ENSMUSG00000025436	0	0	0	0	0	0	0	0	0	0	0	0	0	0	0	0	0	0	0	0	0	0	0	0	0	0	0	0	0	0	0	0	0	0	0	0.5	0.5	0.5	0.5	0.5	0.5	0.5	0.5	0.5	0.5	0	0	0	0
ENSMUSG00000043155	0	0	0	0	0	0	0	0	0	0	0	0	0	0	0	0	0	0	0	0	0	0	0	0	0	0	0	0	0	0	0	0	0	0	0	0	0	0	0	0	0	0	0	0	0	0	0	0	0
ENSMUSG00000028702	0	0	0	0	0	0	0	0	0	0.0769231	0.0769231	0.0769231	0.0769231	0.0769231	0.0769231	0.153846	0.0769231	0.0769231	0.0769231	0.0769231	0.0769231	0.0769231	0.0769231	0.0769231	0.0769231	0	0	0.0769231	0.153846	0.153846	0.153846	0.153846	0.153846	0.153846	0.230769	0.230769	0.230769	0.153846	0.0769231	0.0769231	0.0769231	0.0769231	0.0769231	0.0769231	0	0	0	0	0
ENSMUSG00000022019	0	0	0	0	0	0	0	0	0	0	0	0	0	0	0	0	0	0	0	0	0	0	0	0	0	0	0	0	0	0	0	0	0	0	0	0	0	0	0	0	0	0	0	0	0	0	0	0	0
ENSMUSG00000026831	0	0	0	0	0	0	0	0	0	0	0	0	0	0	0	0	0	0	0	0	0	0	0	0	0	0	0	0	0	0	0	0	0	0	0	0	0	0.25	0.25	0.25	0.25	0.25	0.25	0.25	0.25	0.25	0.25	0	0
ENSMUSG00000028487	0	0	0	0	0	0	0	0	0	0	0	0	0	0	0	0	0	0	0	0	0	0	0	0	0	0	0	0	0	0	0	0	0	0	0	0	0	0	0	0	0	0	0	0	0	0	0	0	0
ENSMUSG00000034349	0	0	0	0	0	0	0	0	0	0.0232558	0.0232558	0.0465116	0.0465116	0.0465116	0.0465116	0.0465116	0.0465116	0.0465116	0.0465116	0.0465116	0.0465116	0.0232558	0	0.0465116	0.0465116	0.0465116	0.0465116	0.0465116	0.0465116	0.0930233	0.0930233	0.0930233	0.0930233	0.0465116	0.0465116	0.0465116	0.0465116	0.0465116	0.0465116	0.0232558	0.0232558	0.0232558	0.0232558	0.0232558	0.0232558	0.0232558	0.0232558	0.0465116	0.0465116
ENSMUSG00000053453	0	0	0	0	0	0	0	0	0	0	0	0	0	0	0	0	0	0	0	0	0	0	0.05	0.05	0.05	0.05	0.05	0.05	0.05	0.05	0.05	0.05	0	0	0	0	0	0.1	0.1	0.1	0.2	0.2	0.2	0.2	0.2	0.2	0.2	0.1	0.1
ENSMUSG00000061104	0	0	0	0	0	0	0	0	0	0	0	0	0	0	0	0	0	0	0	0	0	0	0	0	0	0	0	0	0	0.666667	0.666667	0.666667	0.666667	0.666667	1	1	1	1	1	0.333333	0.333333	0.333333	0.333333	0.333333	0	0	0	0	0
ENSMUSG00000026575	0	0	0	0	0	0	0	0	0	0.166667	0	0	0	0	0	0	0	0	0	0	0	0	0	0	0	0	0	0	0	0	0	0	0	0	0	0	0	0	0	0	0	0	0	0	0	0	0	0	0
ENSMUSG00000025395	0	0	0	0	0	0	0	0	0	0.25	0.25	0.25	0.25	0.25	0	0	0	0	0	0	0	0	0	0	0	0	0	0	0	0	0	0.25	0.25	0.25	0.25	0.25	0.5	0.5	0.5	0.75	0.75	0.5	0.5	0.5	0.5	0.75	0.5	0.5	0.5
ENSMUSG00000033991	0	0	0	0	0	0	0	0	0	0	0	0	0	0	0	0	0	0	0	0	0	0	0	0	0	0	0	0	0	0	0	0	0	0	0	0	0	0	0	0	0	0	0	0	0	0	0	0	0
ENSMUSG00000021714	0	0	0	0	0	0	0	0	0	0.5	0.5	0.5	0.5	0.5	0.5	0.5	0.5	0	0	0	0	0	0	0	0	0	0	0	0	0	0	0	0	0	0	0	0	0	0	0	0	0	0	0	0	0	0	0	0
ENSMUSG00000031533	0	0	0	0	0	0	0	0	0	0.230769	0.153846	0.153846	0.230769	0.153846	0.153846	0.153846	0.153846	0.153846	0.230769	0.230769	0.538462	0.615385	0.615385	0.615385	0.692308	0.846154	1	0.923077	0.846154	0.846154	0.538462	0.461538	0.384615	0.384615	0.307692	0.153846	0.0769231	0.0769231	0.0769231	0.0769231	0.0769231	0.0769231	0.0769231	0.0769231	0.153846	0.153846	0.0769231	0.0769231	0.0769231
ENSMUSG00000027166	0	0	0	0	0	0	0	0	0	0	0	0	0.0714286	0.0714286	0.0714286	0.0714286	0.0714286	0.0714286	0.0714286	0.0714286	0.0714286	0.0714286	0	0	0	0	0	0.0714286	0.0714286	0.0714286	0.0714286	0.0714286	0.0714286	0.0714286	0.0714286	0.0714286	0.0714286	0	0	0	0	0	0	0	0	0	0	0	0
ENSMUSG00000026281	0	0	0	0	0	0	0	0	0	0.157895	0.157895	0.157895	0.157895	0.105263	0.105263	0.105263	0.105263	0.105263	0.105263	0.105263	0.105263	0.0526316	0.0526316	0.0526316	0.0526316	0.0526316	0.157895	0.210526	0.263158	0.210526	0.210526	0.210526	0.210526	0.210526	0.210526	0.210526	0.105263	0.0526316	0	0	0.0526316	0.0526316	0.105263	0.105263	0.105263	0.105263	0.105263	0.105263	0.105263
ENSMUSG00000001082	0	0	0	0	0	0	0	0	0	0.125	0.15625	0.1875	0.09375	0.09375	0.09375	0.09375	0.0625	0.09375	0.09375	0.125	0.09375	0.0625	0.15625	0.15625	0.1875	0.1875	0.1875	0.15625	0.15625	0.125	0.15625	0.21875	0.125	0.125	0.09375	0.09375	0.125	0.125	0.15625	0.15625	0.125	0.09375	0.09375	0.09375	0.09375	0.15625	0.125	0.1875	0.15625
ENSMUSG00000025995	0	0	0	0	0	0	0	0	0	0.0769231	0.0769231	0	0	0	0	0	0	0	0	0	0	0	0	0.0769231	0.0769231	0.0769231	0.0769231	0.0769231	0.0769231	0.0769231	0.0769231	0.0769231	0.0769231	0	0	0	0	0	0	0	0	0	0	0	0	0	0	0	0
ENSMUSG00000018446	0	0	0	0	0	0	0	0	0	0.0666667	0.0666667	0.0666667	0.0933333	0.12	0.106667	0.106667	0.106667	0.106667	0.0933333	0.08	0.08	0.08	0.0666667	0.0666667	0.12	0.226667	0.266667	0.36	0.373333	0.453333	0.506667	0.533333	0.52	0.48	0.426667	0.32	0.28	0.213333	0.2	0.12	0.0666667	0.0533333	0.04	0.04	0.04	0.04	0.0533333	0.04	0.0533333
ENSMUSG00000021660	0	0	0	0	0	0	0	0	0	0	0	0	0	0	0	0	0	0	0	0	0	0	0	0	0	0	0	0	0	0	0	0	0	0	0	0.2	0.2	0.2	0.2	0.2	0.2	0.2	0.2	0.6	0.6	0.4	0.4	0.4	0.4
ENSMUSG00000040488	0	0	0	0	0	0	0	0	0	0.0769231	0.0769231	0	0	0	0.0769231	0.0769231	0.230769	0.230769	0.307692	0.307692	0.384615	0.384615	0.461538	0.461538	0.384615	0.384615	0.230769	0.538462	0.538462	0.615385	0.615385	0.692308	0.615385	0.615385	0.615385	0.615385	0.769231	0.461538	0.384615	0.307692	0.230769	0.230769	0.230769	0.230769	0.384615	0.461538	0.384615	0.461538	0.692308
ENSMUSG00000019373	0	0	0	0	0	0	0	0	0	0.333333	0.166667	0.166667	0.166667	0.166667	0.166667	0	0	0	0	0	0	0	0	0	0	0	0	0	0	0	0	0.166667	0.166667	0.166667	0.166667	0.166667	0.166667	0.166667	0.166667	0.166667	0.333333	0.166667	0.166667	0.166667	0.166667	0.166667	0.166667	0.166667	0.166667
ENSMUSG00000007777	0	0	0	0	0	0	0	0	0	0	0	0	0	0	0	0	0	0	0	0	0	0.0555556	0.0555556	0.0555556	0.0555556	0.0555556	0.0555556	0.0555556	0.0555556	0.0555556	0.0555556	0	0	0	0	0	0	0	0	0	0	0	0	0	0	0	0	0	0
ENSMUSG00000016319	0	0	0	0	0	0	0	0	0	0.255319	0.212766	0.191489	0.106383	0.106383	0.0638298	0.0851064	0.106383	0.106383	0.106383	0.106383	0.106383	0.106383	0.12766	0.106383	0.106383	0.0851064	0.0638298	0.0638298	0.106383	0.106383	0.0851064	0.0851064	0.0638298	0.0638298	0.0638298	0.0638298	0.0638298	0.0638298	0.0212766	0.0212766	0.0212766	0.0212766	0.0212766	0	0	0	0	0	0
ENSMUSG00000019761	0	0	0	0	0	0	0	0	0	0	0	0	0	0	0	0	0	0	0	0	0	0	0	0	0	0	0	0	0	0	0	0	0	0	0	0	0	0	0	0	0	0	0	0	0	0	0	0	0
ENSMUSG00000036992	0	0	0	0	0	0	0	0	0	0	0	0	0	0	0	0	0	0	0	0	0	0	0	0	0	0	0	0	0.142857	0.142857	0.142857	0.142857	0.142857	0.142857	0.142857	0.285714	0.285714	0.285714	0.142857	0.142857	0.142857	0.285714	0.285714	0.285714	0.285714	0.142857	0.142857	0.142857	0.142857
ENSMUSG00000029310	0	0	0	0	0	0	0	0	0	0	0	0	0	0.0588235	0.0588235	0.0588235	0.0588235	0.0588235	0.0588235	0.0588235	0.0588235	0.0588235	0.0588235	0	0	0	0	0	0	0	0	0	0	0	0	0	0	0	0	0	0	0	0.0588235	0.0588235	0.117647	0.117647	0.117647	0.117647	0.117647
ENSMUSG00000066878	0	0	0	0	0	0	0	0	0	0.111111	0.222222	0.222222	0.111111	0.111111	0.111111	0.111111	0.111111	0.111111	0.111111	0.111111	0	0	0	0	0	0	0	0	0	0	0	0	0	0	0	0	0	0	0	0	0	0	0	0	0	0	0	0	0
ENSMUSG00000030037	0	0	0	0	0	0	0	0	0	0.125	0.125	0.125	0.0625	0	0	0.0625	0.0625	0.0625	0.0625	0.0625	0.0625	0.0625	0.125	0.125	0.25	0.1875	0.1875	0.1875	0.1875	0.1875	0.1875	0.1875	0.125	0.125	0	0	0	0	0	0	0	0.0625	0.125	0.125	0.125	0.1875	0.1875	0.1875	0.1875
ENSMUSG00000046323	0	0	0	0	0	0	0	0	0	0.030303	0.030303	0.0606061	0.0606061	0.0606061	0.0606061	0.0606061	0.0606061	0.030303	0.030303	0.030303	0.030303	0	0	0.030303	0.030303	0.030303	0.030303	0.030303	0.030303	0.030303	0.030303	0.030303	0.030303	0	0.030303	0.030303	0.121212	0.151515	0.151515	0.151515	0.151515	0.151515	0.151515	0.151515	0.121212	0.121212	0.030303	0	0
ENSMUSG00000049517	0	0	0	0	0	0	0	0	0	0.0357143	0.0357143	0.0357143	0.0714286	0.0714286	0.0714286	0.0714286	0.0714286	0.107143	0.107143	0.0714286	0.0714286	0.0714286	0.0357143	0.0357143	0.0714286	0.0714286	0.0714286	0.0357143	0.0357143	0.0357143	0.0357143	0.0357143	0.0357143	0.0357143	0	0	0	0	0	0	0.0357143	0.0357143	0.0357143	0.0357143	0.0357143	0.0357143	0.0357143	0.0357143	0.0357143
ENSMUSG00000030983	0	0	0	0	0	0	0	0	0	0.097561	0.121951	0.121951	0.121951	0.121951	0.146341	0.121951	0.146341	0.121951	0.121951	0.121951	0.097561	0.121951	0.195122	0.195122	0.170732	0.170732	0.121951	0.097561	0.121951	0.121951	0.121951	0.097561	0.0731707	0.0731707	0.097561	0.097561	0.097561	0.121951	0.097561	0.170732	0.170732	0.219512	0.243902	0.243902	0.268293	0.317073	0.341463	0.317073	0.317073
ENSMUSG00000063320	0	0	0	0	0	0	0	0	0	0.166667	0.166667	0.166667	0.166667	0.416667	0.5	0.5	0.5	0.5	0.5	0.583333	0.583333	0.583333	0.666667	0.416667	0.333333	0.25	0.25	0.166667	0.166667	0.0833333	0.0833333	0.166667	0.166667	0.25	0.25	0.25	0.25	0.25	0.25	0.25	0.333333	0.333333	0.333333	0.25	0.25	0.333333	0.5	0.583333	0.75
ENSMUSG00000079523	0	0	0	0	0	0	0	0	0	0	0	0	0	0	0	0	0	0	0	0	0	0	0	0	0.015625	0.0625	0.078125	0.09375	0.09375	0.109375	0.15625	0.21875	0.3125	0.34375	0.375	0.453125	0.453125	0.4375	0.46875	0.46875	0.421875	0.359375	0.28125	0.390625	0.40625	0.421875	0.484375	0.546875	0.640625
ENSMUSG00000002985	0	0	0	0	0	0	0	0	0	0.259259	0.259259	0.240741	0.203704	0.185185	0.185185	0.166667	0.203704	0.166667	0.203704	0.148148	0.148148	0.222222	0.203704	0.203704	0.222222	0.277778	0.314815	0.314815	0.37037	0.481481	0.537037	0.518519	0.537037	0.62963	0.851852	0.888889	0.888889	0.925926	0.833333	0.722222	0.666667	0.611111	0.611111	0.574074	0.444444	0.351852	0.240741	0.203704	0.240741
ENSMUSG00000021917	0	0	0	0	0	0	0	0	0	0.0434783	0.0434783	0.0869565	0.0869565	0.130435	0.130435	0.130435	0.130435	0.130435	0.0869565	0.0869565	0.0869565	0.0434783	0.0434783	0	0	0	0	0	0	0	0	0	0	0	0.0434783	0.0434783	0.0434783	0.0434783	0.0434783	0.0434783	0.0434783	0.0434783	0.0434783	0.0434783	0	0	0	0	0
ENSMUSG00000062248	0	0	0	0	0	0	0	0	0	0	0	0	0	0	0	0	0	0	0	0	0	0	0	0	0	0	0	0	0	0	0	0	0	0	0	0	0.0555556	0.0555556	0.0555556	0.111111	0.111111	0.111111	0.111111	0.111111	0.111111	0.111111	0.0555556	0.0555556	0.0555556
ENSMUSG00000025393	0	0	0	0	0	0	0	0	0	0.121951	0.121951	0.121951	0.170732	0.195122	0.243902	0.195122	0.219512	0.219512	0.219512	0.243902	0.268293	0.243902	0.219512	0.219512	0.170732	0.170732	0.170732	0.292683	0.268293	0.390244	0.365854	0.365854	0.341463	0.317073	0.317073	0.317073	0.268293	0.146341	0.146341	0	0	0	0.0243902	0.219512	0.268293	0.463415	0.634146	0.658537	0.926829
ENSMUSG00000040084	0	0	0	0	0	0	0	0	0	0.0333333	0.0333333	0.0333333	0.0333333	0.0333333	0.0333333	0.0333333	0.0333333	0.0333333	0.0333333	0	0	0.0333333	0.0333333	0.0333333	0.0333333	0.0333333	0.0333333	0.0333333	0.0333333	0.0333333	0.0333333	0	0	0	0	0	0	0	0	0	0	0	0.0333333	0.0666667	0.0666667	0.0666667	0.0666667	0.1	0.1
ENSMUSG00000002679	0	0	0	0	0	0	0	0	0	0	0	0	0	0	0	0	0	0	0	0	0	0	0	0	0	0	0	0	0	0	0	0	0	0	0	0	0	0	0	0	0	0	0	0	0	0	0	0	0
ENSMUSG00000024414	0	0	0	0	0	0	0	0	0	0	0	0	0	0	0	0	0	0	0	0	0	0	0	0	0	0	0	0	0	0	0	0	0	0	0	0	0	0	0	0	0	0	0	0	0	0	0	0	0
ENSMUSG00000018293	0	0	0	0	0	0	0	0	0	0.555008	0.566502	0.543514	0.533662	0.53202	0.545156	0.536946	0.500821	0.433498	0.315271	0.183908	0.165846	0.175698	0.188834	0.188834	0.164204	0.119869	0.100164	0.119869	0.154351	0.164204	0.162562	0.142857	0.178982	0.218391	0.243021	0.246305	0.264368	0.287356	0.328407	0.602627	0.753695	0.860427	0.860427	0.847291	0.850575	0.852217	0.842365	0.801314	0.729064
ENSMUSG00000056612	0	0	0	0	0	0	0	0	0	0.5	0.5	0.666667	0.833333	0.833333	0.833333	0.5	0.833333	1	0.833333	0.833333	0.833333	0.666667	0.5	0.5	0.5	0.5	0.166667	0	0	0	0	0	0	0	0	0	0	0	0.166667	0.333333	0.5	0.666667	0.666667	0.833333	0.833333	0.833333	0.833333	0.833333	0.666667
ENSMUSG00000037070	0	0	0	0	0	0	0	0	0	0	0.0192308	0.0192308	0.0192308	0.0192308	0.0192308	0.0192308	0.0192308	0.0192308	0.0192308	0.0192308	0	0.0192308	0.0192308	0.0192308	0.0192308	0.0192308	0.0192308	0.0192308	0.0192308	0.0192308	0.0192308	0	0	0	0.0192308	0.0384615	0.0576923	0.0576923	0.0576923	0.0576923	0.0769231	0.0769231	0.0769231	0.0961538	0.0769231	0.0769231	0.0576923	0.0576923	0.0576923
ENSMUSG00000028271	0	0	0	0	0	0	0	0	0	0	0	0.0833333	0.0833333	0.0833333	0.0833333	0.0833333	0.0833333	0.0833333	0.0833333	0.0833333	0.0833333	0	0	0	0	0	0	0	0	0	0	0	0	0	0	0	0	0	0	0	0	0	0	0.0833333	0.0833333	0.166667	0.166667	0.166667	0.25
ENSMUSG00000026049	0	0	0	0	0	0	0	0	0	0.111111	0.138889	0.138889	0.111111	0.111111	0.111111	0.111111	0.111111	0.111111	0.0277778	0.0555556	0.0277778	0.0555556	0.0555556	0.0555556	0.0555556	0.0555556	0.0555556	0.0555556	0.0555556	0.0277778	0.0277778	0	0	0	0	0	0	0	0	0	0	0	0	0.0277778	0.0555556	0.0555556	0.0555556	0.0833333	0.0833333
ENSMUSG00000024067	0	0	0	0	0	0	0	0	0	0.04	0.05	0.05	0.05	0.05	0.04	0.02	0.01	0.01	0.01	0.01	0	0	0	0.01	0.04	0.04	0.04	0.04	0.04	0.05	0.05	0.05	0.07	0.06	0.03	0.03	0.04	0.04	0.04	0.03	0.03	0.03	0.01	0.01	0.03	0.05	0.04	0.05	0.08
ENSMUSG00000027905	0	0	0	0	0	0	0	0	0	0.125	0.125	0.125	0.125	0.125	0.125	0.1875	0.3125	0.3125	0.25	0.1875	0.1875	0.1875	0.25	0.25	0.25	0.1875	0.0625	0.0625	0.0625	0.0625	0.0625	0.125	0.0625	0.0625	0.3125	0.4375	0.4375	0.4375	0.4375	0.4375	0.4375	0.4375	0.5	0.5	0.25	0.125	0.125	0.125	0.125
ENSMUSG00000064308	0	0	0	0	0	0	0	0	0	0.5	0.5	0.5	0.5	0.5	0.75	1	0.75	0.5	0.75	0.75	1	1	1	1	0.75	0.5	0.5	0.5	0.25	0.25	0	0	0	0	0.25	0.25	0.25	0.25	0.25	0.5	0.5	0.5	0.5	0.5	0.25	0.5	0.5	0.5	0.5
ENSMUSG00000027751	0	0	0	0	0	0	0	0	0	0.0625	0.0625	0.3125	0.375	0.5	0.625	0.6875	0.75	0.8125	1	0.9375	1	0.875	0.875	0.875	0.8125	0.75	0.6875	0.6875	0.5	0.5625	0.5	0.4375	0.375	0.25	0.25	0.25	0.375	0.375	0.375	0.375	0.4375	0.4375	0.4375	0.4375	0.375	0.375	0.25	0.1875	0.1875
ENSMUSG00000055629	0	0	0	0	0	0	0	0	0	0	0	0	0.047619	0.047619	0.047619	0.047619	0.047619	0.047619	0.047619	0.047619	0.047619	0.047619	0	0	0	0	0	0	0	0	0	0	0	0	0	0	0	0	0	0	0	0	0	0	0	0	0	0	0
ENSMUSG00000030867	0	0	0	0	0	0	0	0	0	0	0	0	0	0	0	0	0	0	0	0	0	0	0	0	0	0	0	0	0	0	0	0	0	0	0	0	0	0	0	0	0	0	0	0	0	0	0	0	0
ENSMUSG00000034880	0	0	0	0	0	0	0	0	0	0	0	0	0	0	0.2	0.2	0.2	0.2	0.2	0.2	0.2	0.2	0.2	0.2	0	0	0	0	0	0	0	0	0	0	0	0	0	0	0	0	0	0	0	0	0	0	0	0	0
ENSMUSG00000028010	0	0	0	0	0	0	0	0	0	0	0	0	0	0	0	0	0	0	0	0	0	0	0.0232558	0.0232558	0.0232558	0.0232558	0.0232558	0.0232558	0.0232558	0.0232558	0.0232558	0.0232558	0.0232558	0.0232558	0.0232558	0.0232558	0.0232558	0.0232558	0.0232558	0.0232558	0.0232558	0.0232558	0	0	0	0	0	0	0
ENSMUSG00000037742	0	0	0	0	0	0	0	0	0	0.0046729	0.0046729	0.0046729	0	0	0	0	0	0	0	0	0	0	0	0	0	0	0	0	0	0	0	0	0	0	0	0	0	0	0	0	0	0	0	0	0	0	0	0	0
ENSMUSG00000027018	0	0	0	0	0	0	0	0	0	0.0731707	0.097561	0.0731707	0.0731707	0.0731707	0.0487805	0.0487805	0.0487805	0.0487805	0.0487805	0.0487805	0	0.0243902	0.0243902	0.0243902	0.0731707	0.0731707	0.0731707	0.0731707	0.0731707	0.0731707	0.0731707	0.0731707	0.097561	0.097561	0.0487805	0.0487805	0.0731707	0.146341	0.146341	0.195122	0.219512	0.195122	0.170732	0.170732	0.170732	0.195122	0.195122	0.121951	0.146341
ENSMUSG00000030298	0	0	0	0	0	0	0	0	0	0.0588235	0.0588235	0.0588235	0.0588235	0.0588235	0.0588235	0.0588235	0.0588235	0.117647	0.117647	0.0588235	0.0588235	0.0588235	0.0588235	0.0588235	0.0588235	0.0588235	0.0588235	0	0	0	0	0	0	0	0	0	0	0	0	0	0	0	0	0	0	0	0	0	0
ENSMUSG00000000563	0	0	0	0	0	0	0	0	0	0.123077	0.123077	0.138462	0.138462	0.138462	0.123077	0.123077	0.138462	0.138462	0.123077	0.107692	0.138462	0.153846	0.153846	0.138462	0.107692	0.138462	0.138462	0.138462	0.138462	0.138462	0.107692	0.0769231	0.0769231	0.0769231	0.0615385	0.0307692	0.0153846	0.0153846	0.0615385	0.0769231	0.107692	0.107692	0.138462	0.138462	0.153846	0.169231	0.184615	0.169231	0.138462
ENSMUSG00000034748	0	0	0	0	0	0	0	0	0	0	0	0	0	0	0	0	0	0	0	0	0	0	0	0	0	0	0	0	0	0.333333	0.333333	0.333333	0.333333	0.333333	0.333333	0.333333	0.333333	0.333333	0.333333	0.166667	0.166667	0.166667	0.166667	0.166667	0.166667	0.166667	0.166667	0.166667	0.166667
ENSMUSG00000051557	0	0	0	0	0	0	0	0	0	0	0	0	0	0	0	0	0	0	0	0	0	0	0	0	0	0	0	0	0	0	0	0	0	0	0	0	0	0	0	0	0	0	0	0	0	0	0	0	0
ENSMUSG00000021222	0	0	0	0	0	0	0	0	0	0.0909091	0	0	0	0	0	0	0	0.0909091	0.0909091	0.0909091	0.0909091	0.0909091	0.0909091	0.0909091	0.0909091	0.0909091	0.0909091	0	0	0	0	0	0	0	0	0	0	0	0	0	0	0	0	0	0	0	0	0	0
ENSMUSG00000030751	0	0	0	0	0	0	0	0	0	0.0363636	0.0363636	0.0545455	0.0545455	0.0727273	0.0909091	0.109091	0.109091	0.0727273	0.0727273	0.0727273	0.0727273	0.0545455	0.0545455	0.0363636	0.0363636	0.0181818	0.0363636	0.0545455	0.0909091	0.0909091	0.0909091	0.109091	0.109091	0.109091	0.0909091	0.109091	0.109091	0.127273	0.0909091	0.0909091	0.0909091	0.0727273	0.0727273	0.0727273	0.0727273	0.0545455	0.0363636	0	0
ENSMUSG00000014075	0	0	0	0	0	0	0	0	0	0.1	0.1	0.1	0.1	0.1	0	0	0	0	0	0	0	0	0	0.1	0.1	0.1	0.1	0.1	0.1	0.1	0.1	0.1	0.1	0	0	0	0	0	0	0	0	0	0	0	0	0	0	0	0
ENSMUSG00000026914	0	0	0	0	0	0	0	0	0	0.05	0.05	0	0	0	0	0	0	0	0	0	0	0	0	0	0	0	0	0	0	0	0	0	0	0	0	0	0	0	0	0	0	0	0	0	0	0	0	0	0
ENSMUSG00000044250	0	0	0	0	0	0	0	0	0	0	0	0.0204082	0.0204082	0.0204082	0.0204082	0.0204082	0.0204082	0.0204082	0.0204082	0.0408163	0.0408163	0.0204082	0.0204082	0.0612245	0.0612245	0.0612245	0.0612245	0.0816327	0.0816327	0.0612245	0.0612245	0.0612245	0.0612245	0.0204082	0.0204082	0.0204082	0.0204082	0	0	0	0	0	0	0	0	0	0	0	0
ENSMUSG00000027404	0	0	0	0	0	0	0	0	0	0.142857	0.142857	0.142857	0.107143	0.0714286	0.107143	0.107143	0.178571	0.178571	0.178571	0.178571	0.178571	0.214286	0.285714	0.321429	0.285714	0.285714	0.214286	0.178571	0.178571	0.285714	0.285714	0.285714	0.214286	0.178571	0.214286	0.178571	0.178571	0.178571	0.178571	0.0714286	0.0714286	0.0357143	0.0357143	0.0357143	0	0	0	0	0
ENSMUSG00000027551	0	0	0	0	0	0	0	0	0	0	0	0	0	0	0	0	0	0	0	0	0	0	0	0	0	0	0	0	0	0	0	0	0	0.05	0.05	0.05	0.05	0.05	0.05	0.05	0.05	0.05	0.05	0	0	0	0.05	0.05	0.05
ENSMUSG00000078348	0	0	0	0	0	0	0	0	0	0.0107527	0.0107527	0.0107527	0.0107527	0.0107527	0.0107527	0.0107527	0.0107527	0.0107527	0.0107527	0	0.0107527	0.0215054	0.0215054	0.0215054	0.0215054	0.0215054	0.0215054	0.0215054	0.0322581	0.0322581	0.0215054	0.0107527	0.0107527	0.0107527	0.0107527	0.0107527	0.0107527	0.0107527	0	0	0	0.0107527	0.0107527	0.0107527	0.0107527	0.0107527	0.0107527	0.0107527	0.0215054
ENSMUSG00000063787	0	0	0	0	0	0	0	0	0	0.181818	0	0	0	0	0	0	0	0.0909091	0.0909091	0.0909091	0.0909091	0.0909091	0.0909091	0.0909091	0.0909091	0.0909091	0.0909091	0	0	0	0	0	0	0	0	0	0	0	0	0	0	0	0	0	0	0	0	0	0
ENSMUSG00000026784	0	0	0	0	0	0	0	0	0	0.166667	0.166667	0.166667	0.166667	0.166667	0.166667	0	0	0	0	0	0	0	0	0	0	0	0	0	0	0	0	0	0	0	0	0	0	0	0	0	0	0	0	0	0	0	0	0	0
ENSMUSG00000009555	0	0	0	0	0	0	0	0	0	0	0	0	0	0	0	0	0	0	0	0	0	0	0	0	0	0	0	0	0	0	0	0	0	0	0	0	0	0	0	0	0	0	0	0	0	0	0	0	0
ENSMUSG00000030060	0	0	0	0	0	0	0	0	0	0	0	0	0	0	0	0	0.1	0.1	0.1	0.1	0.1	0.1	0.1	0.1	0.1	0.1	0	0	0	0	0	0	0.1	0.2	0.2	0.2	0.2	0.3	0.3	0.3	0.3	0.3	0.2	0.4	0.4	0.4	0.4	0.3	0.3
ENSMUSG00000045751	0	0	0	0	0	0	0	0	0	0	0	0	0	0	0	0	0	0	0	0	0	0	0	0	0	0	0	0	0	0	0	0	0	0	0	0	0	0	0	0	0	0	0	0	0	0	0	0	0
ENSMUSG00000034192	0	0	0	0	0	0	0	0	0	0.0322581	0.0322581	0.0322581	0.0322581	0.0322581	0.0322581	0.0645161	0.0645161	0.0645161	0.0645161	0.0322581	0.0967742	0.0967742	0.129032	0.129032	0.129032	0.0967742	0.0967742	0.0967742	0.0967742	0.0967742	0.0322581	0.0322581	0	0	0	0	0	0	0	0	0	0.0322581	0.0322581	0.0322581	0.0322581	0.0645161	0.0967742	0.0967742	0.129032
ENSMUSG00000001034	0	0	0	0	0	0	0	0	0	0	0	0	0	0	0	0	0	0	0	0	0	0	0	0	0	0	0	0	0	0	0	0	0	0	0	0	0	0	0	0	0	0	0	0	0	0	0	0	0
ENSMUSG00000038416	0	0	0	0	0	0	0	0	0	0.285714	0.285714	0.285714	0.142857	0.142857	0.142857	0.142857	0	0	0	0	0.142857	0.142857	0.142857	0.142857	0.142857	0.142857	0.142857	0.142857	0.142857	0.142857	0	0	0	0	0	0	0	0	0	0	0	0	0	0	0	0	0	0	0
ENSMUSG00000026248	0	0	0	0	0	0	0	0	0	0	0	0	0	0	0	0	0	0	0	0	0	0	0	0	0	0	0	0	0	0	0	0	0	0	0	0	0	0	0	0	0	0	0	0	0.047619	0.0952381	0.0952381	0.0952381	0.0952381
ENSMUSG00000027131	0	0	0	0	0	0	0	0	0	0	1	1	1	1	1	1	1	1	1	1	0	0	0	0	0	0	0	0	0	0	0	0	0	0	0	0	0	0	0	0	0	0	0	0	0	0	0	0	0
ENSMUSG00000044224	0	0	0	0	0	0	0	0	0	0.275862	0.275862	0.448276	0.517241	0.517241	0.517241	0.413793	0.275862	0.310345	0.310345	0.344828	0.310345	0.172414	0.137931	0.310345	0.37931	0.517241	0.586207	0.655172	0.689655	0.689655	0.724138	0.724138	0.689655	0.517241	0.482759	0.344828	0.275862	0.172414	0.137931	0.103448	0.0689655	0.0344828	0.0344828	0.0344828	0	0	0	0	0
ENSMUSG00000029446	0	0	0	0	0	0	0	0	0	0	0	0	0	0	0	0	0	0	0	0	0	0	0	0	0	0	0	0	0	0	0	0	0	0	0	0	0	0	0	0	0	0	0	0	0	0	0	0	0
ENSMUSG00000010047	0	0	0	0	0	0	0	0	0	0.0344828	0	0	0	0	0	0	0	0	0	0	0	0	0	0	0	0	0	0	0	0	0	0	0	0	0	0	0	0	0	0	0	0	0	0	0	0	0	0	0
ENSMUSG00000026728	0	0	0	0	0	0	0	0	0	0	0	0	0.0769231	0.0769231	0.0769231	0.0769231	0.0769231	0.0769231	0.0769231	0.0769231	0.0769231	0.0769231	0	0.153846	0.153846	0.153846	0.153846	0.153846	0.153846	0.153846	0.153846	0.153846	0.153846	0	0.0769231	0.0769231	0.230769	0.230769	0.307692	0.384615	0.384615	0.692308	1	1	0.923077	0.923077	0.769231	0.769231	0.692308
ENSMUSG00000039323	0	0	0	0	0	0	0	0	0	0.0964467	0.0659898	0.0558376	0.00507614	0.0203046	0.0203046	0.0203046	0.035533	0.0609137	0.0659898	0.0659898	0.0812183	0.0913706	0.0913706	0.0862944	0.106599	0.106599	0.0964467	0.0761421	0.071066	0.071066	0.0558376	0.0456853	0.0456853	0.035533	0.0152284	0.0203046	0.0152284	0.0152284	0.0456853	0.0456853	0.0456853	0.0507614	0.0609137	0.0609137	0.0609137	0.0609137	0.071066	0.071066	0.0761421
ENSMUSG00000042808	0	0	0	0	0	0	0	0	0	0	0	0	0	0	0	0	0	0	0	0	0	0	0	0	0	0	0	0	0	0	0	0	0	0	0	0	0	0	0	0	0	0	0	0	0	0	0	0	0
ENSMUSG00000002227	0	0	0	0	0	0	0	0	0	0.0909091	0.113636	0.0909091	0.0909091	0.0681818	0.0681818	0.0681818	0.0454545	0.0454545	0.0227273	0.0227273	0	0	0	0	0	0	0	0	0	0.0227273	0.0227273	0.0227273	0.0227273	0.0227273	0.0454545	0.0454545	0.0454545	0.0454545	0.0909091	0.0909091	0.136364	0.204545	0.25	0.25	0.227273	0.227273	0.25	0.25	0.25
ENSMUSG00000038510	0	0	0	0	0	0	0	0	0	0.2	0.2	0.2	0.2	0.2	0.2	0.2	0.1	0.1	0	0	0	0	0	0	0	0	0	0	0	0	0	0	0	0.1	0.1	0.1	0.1	0.1	0.1	0.1	0.1	0.1	0.1	0	0	0	0.1	0.1	0.1
ENSMUSG00000027810	0	0	0	0	0	0	0	0	0	0	0	0	0.0384615	0.0384615	0.0384615	0.0384615	0.0384615	0.0384615	0.0384615	0.0384615	0.0384615	0.0769231	0.0384615	0.0384615	0.0384615	0.0384615	0.0384615	0.0384615	0.0384615	0.0384615	0.0384615	0	0	0	0	0	0.0384615	0.0384615	0.0384615	0.0384615	0.0384615	0.0384615	0.0384615	0.0384615	0.0384615	0.0384615	0	0	0
ENSMUSG00000023932	0	0	0	0	0	0	0	0	0	0	0	0	0.0526316	0.0526316	0.0526316	0.0526316	0.0526316	0.0526316	0.0526316	0.0526316	0.0526316	0.105263	0.0526316	0.0526316	0.0526316	0.0526316	0.0526316	0.0526316	0.0526316	0.0526316	0.0526316	0	0	0	0	0	0	0	0	0	0	0	0	0	0	0	0	0	0
ENSMUSG00000004264	0	0	0	0	0	0	0	0	0	0	0	0.03125	0.03125	0.0625	0.0625	0.0625	0.0625	0.0625	0.0625	0.0625	0.0625	0.03125	0.03125	0	0	0	0	0	0	0	0	0	0	0	0	0.09375	0.09375	0.09375	0.09375	0.09375	0.09375	0.125	0.125	0.125	0.15625	0.09375	0.125	0.125	0.125
ENSMUSG00000036672	0	0	0	0	0	0	0	0	0	0.1	0.1	0.1	0.1	0.1	0.1	0.1	0.1	0	0	0	0	0	0	0	0	0	0	0	0	0	0	0	0	0	0	0	0	0	0	0	0	0	0	0	0	0	0	0	0
ENSMUSG00000026849	0	0	0	0	0	0	0	0	0	0	0	0	0	0	0	0	0	0	0	0	0	0	0.0172414	0.0172414	0.0172414	0.0172414	0.0172414	0.0172414	0.0172414	0.0172414	0.0172414	0.0172414	0	0	0	0.0172414	0.0172414	0.0172414	0.0172414	0.0172414	0.0172414	0.0344828	0.0344828	0.0344828	0.0344828	0.0172414	0.0172414	0.0344828	0.0344828
ENSMUSG00000024833	0	0	0	0	0	0	0	0	0	0	0	0	0	0	0	0	0	0	0	0	0	0	0	0	0	0	0	0	0	0	0	0	0	0	0	0	0	0	0	0	0	0	0	0	0	0	0	0	0
ENSMUSG00000047446	0	0	0	0	0	0	0	0	0	0	0	0	0	0	0	0	0	0	0	0	0	0	0	0	0	0	0	0	0	0	0	0	0	0	0	0	0	0.5	0.5	0.5	0.5	0.5	0.5	0.5	0.5	0.5	0.5	0	0
ENSMUSG00000021639	0	0	0	0	0	0	0	0	0	0.2	0.2	0.2	0.2	0.2	0.2	0.2	0.2	0.2	0.2	0	0	0	0	0	0	0.4	0.4	0.4	0.4	0.4	0.4	0.4	0.4	0.4	0.4	0	0.2	0.2	0.2	0.4	0.6	0.6	0.8	0.8	1	1	1	1	1
ENSMUSG00000062691	0	0	0	0	0	0	0	0	0	0	0	0	0	0	0	0	0	0	0	0	0	0	0	0	0	0	0	0	0	0	0	0	0	0	0	0	0	0	0	0	0	0	0.025974	0.025974	0.025974	0.025974	0.025974	0.025974	0.025974
ENSMUSG00000029551	0	0	0	0	0	0	0	0	0	0	0	0	0	0	0	0	0	0	0	0	0	0	0	0	0	0	0	0	0.25	0.25	0.25	0.5	0.5	0.75	0.75	0.75	0.75	0.75	0.5	0.5	0.75	0.5	0.5	0.25	0.25	0.25	0.25	0.25	0.25
ENSMUSG00000057388	0	0	0	0	0	0	0	0	0	0.0909091	0	0	0.0909091	0.181818	0.181818	0.272727	0.272727	0.272727	0.272727	0.272727	0.272727	0.272727	0.181818	0.0909091	0.0909091	0	0	0	0	0	0	0.0909091	0.0909091	0.0909091	0.0909091	0.0909091	0.0909091	0.0909091	0.0909091	0.0909091	0.0909091	0	0	0	0	0	0	0	0
ENSMUSG00000025374	0	0	0	0	0	0	0	0	0	0	0	0	0	0	0	0	0	0	0	0	0	0	0	0	0	0	0.166667	0.166667	0.166667	0.166667	0.166667	0.166667	0.166667	0.166667	0.166667	0.166667	0	0	0	0	0	0	0	0	0	0	0	0	0
ENSMUSG00000024800	0	0	0	0	0	0	0	0	0	0	0	0	0	0.0833333	0.0833333	0.0833333	0.166667	0.166667	0.166667	0.166667	0.166667	0.166667	0.166667	0.166667	0.166667	0.166667	0.0833333	0.0833333	0.0833333	0.0833333	0.0833333	0.0833333	0.0833333	0	0	0	0	0	0	0.0833333	0.0833333	0.0833333	0.0833333	0.166667	0.166667	0.166667	0.166667	0.166667	0.166667
ENSMUSG00000062380	0	0	0	0	0	0	0	0	0	0	0	0	0	0	0	0	0	0	0	0	0	0	0	0	0	0	0	0	0	0	0	0	0	0	0	0	0	0	0	0	0	0	0	0	0	0	0	0	0
ENSMUSG00000047613	0	0	0	0	0	0	0	0	0	0	0	0	0	0	0	0	0	0	0	0	0	0	0	0	0	0	0	0	0	0	0	0	0	0	0	0	0	0	0	0	0	0	0	0	0	0	0	0	0
ENSMUSG00000059355	0	0	0	0	0	0	0	0	0	0	0	0	0	0	0	0	0.0666667	0.0666667	0.133333	0.133333	0.133333	0.133333	0.133333	0.133333	0.133333	0.133333	0.0666667	0.0666667	0	0	0	0	0	0	0	0	0	0	0	0	0	0	0	0.0666667	0.0666667	0.0666667	0.0666667	0.0666667	0.0666667
ENSMUSG00000027203	0	0	0	0	0	0	0	0	0	0.0318182	0.0227273	0.0227273	0.0227273	0.0204545	0.0204545	0.0181818	0.025	0.0181818	0.0159091	0.0159091	0.0204545	0.0227273	0.0227273	0.0227273	0.0227273	0.0227273	0.0136364	0.0136364	0.0136364	0.00909091	0.00454545	0.00227273	0.00454545	0.0113636	0.00909091	0.00909091	0.00909091	0.00909091	0.0136364	0.0159091	0.0159091	0.0159091	0.0136364	0.00681818	0.00681818	0.00681818	0.00681818	0.00681818	0.00227273
ENSMUSG00000020186	0	0	0	0	0	0	0	0	0	0	0	0	0	0	0	0	0	0	0	0	0	0	0	0	0	0	0	0	0	0	0	0	0	0	0	0	0	0	0.2	0.2	0.2	0.2	0.2	0.2	0.2	0.2	0.2	0.2	0
ENSMUSG00000051671	0	0	0	0	0	0	0	0	0	0	0	0	0	0	0	0	0	0	0	0	0	0	0	0	0.0434783	0.0434783	0.0434783	0.0434783	0.0434783	0.0434783	0.0434783	0.0434783	0.0434783	0.0434783	0	0	0	0	0	0	0	0	0	0	0	0	0	0	0.0434783
ENSMUSG00000029920	0	0	0	0	0	0	0	0	0	1	1	1	1	1	1	1	0	0	0	0	0	0	0	0	0	0	0	0	0	0	0	0	0	0	0	0	0	0	0	0	0	0	0	0	0	0	0	0	0
ENSMUSG00000028848	0	0	0	0	0	0	0	0	0	0.1	0.1	0.1	0.1	0.1	0.1	0.1	0.1	0.1	0	0	0	0	0	0	0	0	0	0	0	0	0	0	0	0	0	0	0	0	0	0	0	0	0	0	0	0	0	0	0
ENSMUSG00000052566	0	0	0	0	0	0	0	0	0	0.166667	0.166667	0.166667	0.166667	0.166667	0.166667	0.166667	0.166667	0.166667	0	0	0	0	0	0	0	0	0	0	0	0	0	0	0	0	0	0	0	0.166667	0.166667	0.166667	0.166667	0.166667	0.166667	0.166667	0.166667	0.166667	0.166667	0	0
ENSMUSG00000020307	0	0	0	0	0	0	0	0	0	0.0265487	0.0265487	0.0265487	0.0176991	0	0	0	0	0	0	0	0	0	0	0	0	0	0.00884956	0.00884956	0.00884956	0.00884956	0.00884956	0.0176991	0.0176991	0.0442478	0.0442478	0.0442478	0.0442478	0.0442478	0.0442478	0.0442478	0.0442478	0.0353982	0.0353982	0.00884956	0.0176991	0.0176991	0.00884956	0.00884956	0.0176991
ENSMUSG00000021748	0	0	0	0	0	0	0	0	0	0.0185185	0.0185185	0.0185185	0.0185185	0.0185185	0.0185185	0.0185185	0.037037	0.0555556	0.037037	0.037037	0.037037	0.037037	0.037037	0.037037	0.037037	0.037037	0.0185185	0	0	0.037037	0.0555556	0.0925926	0.0925926	0.111111	0.111111	0.111111	0.203704	0.240741	0.296296	0.259259	0.240741	0.203704	0.222222	0.222222	0.240741	0.240741	0.148148	0.111111	0.0555556
ENSMUSG00000022385	0	0	0	0	0	0	0	0	0	0.00990099	0.019802	0.019802	0.019802	0.00990099	0.00990099	0.00990099	0.00990099	0.00990099	0.00990099	0.00990099	0	0	0	0	0	0	0	0.00990099	0.00990099	0.00990099	0.00990099	0.00990099	0.00990099	0.00990099	0.00990099	0.00990099	0.00990099	0	0	0	0	0	0	0.00990099	0.00990099	0.00990099	0.00990099	0.00990099	0.00990099
ENSMUSG00000052798	0	0	0	0	0	0	0	0	0	0	0	0	0	0	0	0	0	0	0	0	0	0	0	0	0	0	0	0	0	0	0	0	0	0	0	0	0	0	0.0188679	0.0188679	0.0188679	0.0188679	0.0188679	0.0188679	0.0188679	0.0188679	0.0188679	0.0188679	0
ENSMUSG00000001403	0	0	0	0	0	0	0	0	0	0.101911	0.10828	0.0955414	0.10828	0.10828	0.0955414	0.0828025	0.0700637	0.089172	0.0828025	0.0573248	0.0509554	0.0509554	0.0318471	0.0318471	0.0254777	0.0318471	0.0509554	0.0700637	0.0828025	0.089172	0.089172	0.101911	0.101911	0.121019	0.159236	0.191083	0.171975	0.133758	0.127389	0.127389	0.159236	0.165605	0.254777	0.33121	0.324841	0.350318	0.394904	0.407643	0.414013
ENSMUSG00000026355	0	0	0	0	0	0	0	0	0	0	0	0	0	0	0	0	0.05	0.05	0.05	0.05	0.05	0.05	0.05	0.05	0.05	0.05	0	0	0	0	0	0	0	0	0	0	0	0	0	0	0	0	0	0	0	0	0	0	0
ENSMUSG00000027455	0	0	0	0	0	0	0	0	0	0.0362694	0.0362694	0.0310881	0.0207254	0.015544	0.0103627	0.015544	0.015544	0.015544	0.015544	0.0103627	0.0103627	0.00518135	0.00518135	0.00518135	0.00518135	0	0	0.00518135	0.00518135	0.00518135	0.00518135	0.00518135	0.00518135	0.0103627	0.0103627	0.0103627	0.0103627	0.00518135	0.00518135	0.00518135	0.0103627	0.0103627	0.0103627	0.00518135	0.0103627	0.0103627	0.0103627	0.0103627	0.0103627
ENSMUSG00000030611	0	0	0	0	0	0	0	0	0	0	0	0	0	0	0	0	0	0	0	0	0	0	0	0	0	0	0	0	0	0	0	0	0	0	0	0	0	0	0	0	0	0	0	0	0	0	0	0	0
ENSMUSG00000020495	0	0	0	0	0	0	0	0	0	0.0277778	0	0	0	0	0	0	0	0	0	0	0	0	0	0	0	0	0	0	0	0	0	0	0	0	0	0	0	0	0	0	0	0	0	0	0	0	0	0	0
ENSMUSG00000018362	0	0	0	0	0	0	0	0	0	0	0	0	0	0	0	0	0	0	0	0	0	0	0	0	0	0	0	0	0	0	0	0	0	0	0	0	0	0	0	0	0	0	0	0	0	0	0	0	0
ENSMUSG00000034391	0	0	0	0	0	0	0	0	0	0.00892857	0.00892857	0.00595238	0.00595238	0.00595238	0.00595238	0.00595238	0.00297619	0	0	0	0	0	0	0	0	0	0	0	0	0	0.00297619	0.00297619	0.00297619	0.00297619	0.00297619	0.00297619	0.00297619	0.00297619	0.00595238	0.00595238	0.00297619	0.00297619	0.00297619	0.00297619	0.00297619	0.00595238	0.00595238	0.00892857	0.00892857
ENSMUSG00000072980	0	0	0	0	0	0	0	0	0	0	0	0	0.25	0.5	0.5	0.5	0.5	0.5	0.5	1	1	1	0.75	0.5	0.5	1	1	1	1	0.5	0.75	0.75	0.75	0.75	0.75	0.25	0.25	0.25	0.25	0.25	0	0	0	0	0	0.25	0.25	0.25	0.25
ENSMUSG00000028398	0	0	0	0	0	0	0	0	0	0.166667	0.166667	0.166667	0.166667	0.166667	0.333333	0.166667	0.166667	0.166667	0.166667	0.166667	0.166667	0.166667	0.166667	0.166667	0	0	0	0	0	0.166667	0.166667	0.166667	0.166667	0.166667	0.166667	0.166667	0.166667	0.166667	0.166667	0	0	0	0	0	0	0	0	0	0
ENSMUSG00000059040	0	0	0	0	0	0	0	0	0	0	0	0	0	0	0	0	0	0	0	0	0	0	0	0	0	0	0	0	0	0	0	0	0	0	0	0	0	0	0	0	0	0	0	0	0	0	0	0	0
ENSMUSG00000025056	0	0	0	0	0	0	0	0	0	0	0	0	0.0263158	0.0263158	0.0263158	0.0263158	0.0263158	0.0263158	0.0263158	0.0263158	0.0263158	0.0263158	0	0	0	0	0	0	0	0	0	0.0263158	0.0263158	0.0263158	0.0263158	0.0263158	0.0263158	0.0263158	0.0263158	0.0263158	0.0526316	0.0263158	0.0263158	0.0526316	0.0526316	0.0526316	0.0526316	0.0526316	0.0526316
ENSMUSG00000025428	0	0	0	0	0	0	0	0	0	0	0	0	0	0	0	0.0188679	0.0188679	0.0188679	0.0188679	0.0377358	0.0566038	0.0754717	0.0754717	0.0754717	0.0754717	0.0754717	0.0754717	0.0754717	0.0754717	0.0566038	0.0377358	0.0188679	0.0188679	0.0566038	0.0754717	0.0566038	0.0566038	0.0754717	0.0754717	0.0754717	0.0754717	0.0943396	0.0943396	0.0566038	0.0377358	0.0566038	0.0566038	0.0566038	0.0566038
ENSMUSG00000051695	0	0	0	0	0	0	0	0	0	0.0089955	0.011994	0.011994	0.011994	0.011994	0.0149925	0.017991	0.0194903	0.0224888	0.0254873	0.0224888	0.0254873	0.0389805	0.0554723	0.0704648	0.0674663	0.0629685	0.0614693	0.0584708	0.0584708	0.0554723	0.0524738	0.0404798	0.0284858	0.0164918	0.017991	0.0194903	0.0209895	0.023988	0.0374813	0.047976	0.0494753	0.0554723	0.0554723	0.0524738	0.0554723	0.0569715	0.0554723	0.0569715	0.0404798
ENSMUSG00000063800	0	0	0	0	0	0	0	0	0	0.0263158	0.0263158	0	0	0	0	0.0263158	0.0263158	0.0263158	0.0526316	0.0526316	0.0526316	0.0789474	0.0789474	0.0789474	0.105263	0.105263	0.105263	0.184211	0.184211	0.184211	0.184211	0.157895	0.157895	0.157895	0.157895	0.131579	0.131579	0.0526316	0.0263158	0.0263158	0.0263158	0.0263158	0.0263158	0.0263158	0	0	0	0	0
ENSMUSG00000028587	0	0	0	0	0	0	0	0	0	0	0	0	0	0	0	0	0	0	0.0740741	0.0740741	0.0740741	0.0740741	0.0740741	0.0740741	0.0740741	0.0740741	0.0740741	0.0740741	0	0	0	0	0	0	0	0	0	0	0	0	0.037037	0.037037	0.037037	0.111111	0.111111	0.111111	0.111111	0.111111	0.111111
ENSMUSG00000022248	0	0	0	0	0	0	0	0	0	0.0227273	0.0227273	0.0227273	0.0227273	0.0227273	0.0227273	0.0227273	0.0227273	0.0227273	0	0	0	0	0	0	0	0	0	0	0	0.0227273	0.0227273	0.0909091	0.181818	0.181818	0.181818	0.25	0.295455	0.318182	0.363636	0.340909	0.340909	0.272727	0.181818	0.181818	0.181818	0.113636	0.0681818	0.0454545	0
ENSMUSG00000002064	0	0	0	0	0	0	0	0	0	0	0	0	0	0	0	0	0	0	0	0	0	0	0	0	0	0	0	0	0	0	0	0	0	0	0	0	0	0	0	0	0	0	0	0	0	0	0	0.0263158	0.0263158
ENSMUSG00000021953	0	0	0	0	0	0	0	0	0	0.0930233	0.0465116	0.0465116	0.0465116	0.0465116	0.0232558	0.0232558	0	0.0232558	0.0232558	0.0232558	0.0232558	0.0232558	0.0232558	0.0232558	0.0232558	0.0232558	0.0232558	0	0	0	0	0	0.0232558	0.0232558	0.0232558	0.0465116	0.0465116	0.0465116	0.0697674	0.0697674	0.0697674	0.0697674	0.0465116	0.0465116	0.0465116	0.0232558	0.0232558	0.0232558	0
ENSMUSG00000002477	0	0	0	0	0	0	0	0	0	0.135135	0.162162	0.135135	0.135135	0.162162	0.27027	0.297297	0.351351	0.324324	0.324324	0.324324	0.324324	0.486486	0.594595	0.594595	0.594595	0.567568	0.567568	0.594595	0.594595	0.594595	0.567568	0.405405	0.27027	0.216216	0.108108	0.0810811	0.027027	0	0.027027	0.135135	0.135135	0.135135	0.135135	0.135135	0.135135	0.135135	0.135135	0.135135	0.108108
ENSMUSG00000071653	0	0	0	0	0	0	0	0	0	0.5	0.5	0.5	0.5	0.333333	0.333333	0.166667	0.166667	0	0	0.166667	0.166667	0.166667	0.166667	0.166667	0.333333	0.333333	0.333333	0.333333	0.333333	0.166667	0.166667	0.333333	0.333333	0.5	0.333333	0.333333	0.5	0.5	0.5	0.5	0.5	0.333333	0.333333	0.166667	0.166667	0.166667	0	0	0.333333
ENSMUSG00000044155	0	0	0	0	0	0	0	0	0	0	0	0	0	0	0	0	0	0	0	0	0	0.0555556	0.0555556	0.0555556	0.0555556	0.0555556	0.0555556	0.0555556	0.111111	0.111111	0.111111	0.111111	0.111111	0.111111	0.111111	0.166667	0.166667	0.166667	0.166667	0.166667	0.166667	0.111111	0.111111	0.111111	0.111111	0.0555556	0.0555556	0.111111	0.0555556
ENSMUSG00000001642	0	0	0	0	0	0	0	0	0	0	0	0	0	0	0	0	0	0	0	0	0	0	0	0	0	0	0	0	0	0	0	0	0	0	0	0	0	0	0	0	0	0	0	0	0	0	0	0	0
ENSMUSG00000032423	0	0	0	0	0	0	0	0	0	0	0	0	0.111111	0.111111	0.222222	0.222222	0.333333	0.333333	0.333333	0.333333	0.444444	0.444444	0.333333	0.333333	0.222222	0.222222	0.111111	0.111111	0.111111	0.111111	0	0	0	0.111111	0.111111	0.111111	0.111111	0.111111	0.111111	0.222222	0.222222	0.222222	0.222222	0.111111	0.111111	0.111111	0.222222	0.222222	0.222222
ENSMUSG00000087166	0	0	0	0	0	0	0	0	0	0.25	0.25	0.0833333	0.0833333	0.0833333	0.0833333	0.0833333	0.0833333	0.0833333	0.0833333	0.0833333	0.0833333	0.0833333	0.0833333	0.0833333	0.0833333	0.166667	0.25	0.166667	0.166667	0.166667	0.166667	0.166667	0.25	0.25	0.25	0.166667	0.0833333	0.0833333	0.0833333	0.0833333	0.0833333	0.0833333	0	0	0	0	0	0	0
ENSMUSG00000025283	0	0	0	0	0	0	0	0	0	0	0	0	0	0	0	0	0	0	0	0	0	0	0	0	0	0	0.0555556	0.0555556	0.0555556	0.111111	0.111111	0.111111	0.111111	0.111111	0.111111	0.111111	0.0555556	0.0555556	0.111111	0.0555556	0.0555556	0.0555556	0.0555556	0.0555556	0.0555556	0.0555556	0.0555556	0.0555556	0
ENSMUSG00000075023	0	0	0	0	0	0	0	0	0	0	0	0	0	0	0	0	0	0	0	0	0	0	0	0	0	0	0	0	0	0	0	0	0	0	0	0	0	0	0	0	0	0	0	0	0	0	0	0	0
ENSMUSG00000022528	0	0	0	0	0	0	0	0	0	0.025	0.025	0.025	0.025	0.025	0.025	0.025	0	0	0	0	0	0	0	0	0	0	0	0	0	0	0	0	0	0	0	0	0	0	0	0	0	0	0	0	0	0	0	0	0
ENSMUSG00000013155	0	0	0	0	0	0	0	0	0	0	0	0	0	0	0	0	0	0	0	0	0	0	0	0	0	0	0	0	0	0	0	0	0	0	0	0	0	0	0	0	0	0	0	0	0	0	0	0	0
ENSMUSG00000060601	0	0	0	0	0	0	0	0	0	0	0	0	0	0	0	0	0	0	0	0	0	0	0	0	0	0.1	0.1	0.1	0.1	0.1	0.1	0.1	0.1	0.1	0.1	0	0	0	0	0	0	0	0	0.1	0.1	0.1	0.1	0.1	0.1
ENSMUSG00000043687	0	0	0	0	0	0	0	0	0	0	0	0	0	0	0	0	0	0	0	0	0	0	0	0	0	0	0	0	0	0	0	0	0	0	0	0	0	0	0	0	0	0	0	0	0	0	0	0	0
ENSMUSG00000025825	0	0	0	0	0	0	0	0	0	0.125	0.125	0.125	0.125	0.25	0.125	0.125	0.125	0.125	0.125	0.125	0.125	0.125	0.125	0	0.0625	0.0625	0.0625	0.1875	0.1875	0.1875	0.1875	0.1875	0.25	0.25	0.1875	0.1875	0.1875	0.0625	0.0625	0.0625	0.0625	0.0625	0	0	0	0.0625	0.0625	0.0625	0.0625
ENSMUSG00000014873	0	0	0	0	0	0	0	0	0	0	0	0	0	0	0	0	0	0	0	0	0	0	0	0	0	0	0	0	0	0	0	0	0	0	0	0	0	0	0	0	0	0	0	0	0	0	0	0	0
ENSMUSG00000022477	0	0	0	0	0	0	0	0	0	0.0609756	0.0487805	0.0609756	0.0609756	0.0731707	0.0731707	0.0609756	0.0365854	0.0365854	0.0609756	0.0609756	0.0731707	0.0609756	0.0609756	0.0487805	0.0487805	0.0365854	0.0365854	0.0487805	0.0243902	0.0487805	0.0609756	0.0731707	0.0731707	0.0853659	0.0853659	0.0853659	0.0853659	0.0731707	0.0731707	0.0609756	0.0365854	0.0243902	0.0243902	0.0121951	0.0121951	0.0121951	0.0121951	0.0243902	0.0243902
ENSMUSG00000032939	0	0	0	0	0	0	0	0	0	0.00877193	0.0175439	0.0263158	0.0263158	0.0350877	0.0526316	0.0526316	0.0526316	0.0526316	0.0526316	0.0526316	0.0526316	0.0526316	0.0526316	0.0438596	0.0263158	0.0263158	0.0350877	0.0350877	0.0438596	0.0438596	0.0350877	0.0175439	0.0175439	0.0263158	0.0263158	0.0350877	0.0350877	0.0438596	0.0350877	0.0350877	0.0350877	0.0350877	0.0350877	0.0350877	0.0526316	0.0701754	0.0789474	0.0789474	0.0789474
ENSMUSG00000027454	0	0	0	0	0	0	0	0	0	0	0	0	0	0	0	0	0	0	0	0	0	0	0	0	0	0	0	0	0	0	0	0	0	0	0	0	0	0	0	0	0	0	0	0	0	0	0	0.0769231	0.0769231
ENSMUSG00000022962	0	0	0	0	0	0	0	0	0	0.0416667	0.0416667	0.0208333	0	0	0	0	0	0	0	0	0	0	0	0	0	0	0	0	0	0	0	0	0	0	0	0	0	0.0208333	0.0208333	0.0208333	0.0208333	0.0208333	0.0208333	0.0208333	0.0208333	0.0208333	0.0208333	0	0
ENSMUSG00000061518	0	0	0	0	0	0	0	0	0	0	0	0	0	0.0344828	0.0689655	0.103448	0.137931	0.172414	0.206897	0.206897	0.241379	0.275862	0.310345	0.275862	0.310345	0.344828	0.413793	0.482759	0.586207	0.586207	0.586207	0.62069	0.655172	0.724138	0.724138	0.758621	0.931034	0.965517	0.965517	1	0.965517	0.896552	0.862069	0.793103	0.758621	0.655172	0.413793	0.413793	0.310345
ENSMUSG00000036639	0	0	0	0	0	0	0	0	0	0	0	0	0	0	0	0	0	0	0	0	0	0	0	0	0	0	0	0	0	0	0	0	0	0	0	0	0	0	0	0	0	0	0	0	0	0	0	0	0
ENSMUSG00000032571	0	0	0	0	0	0	0	0	0	0.5	0.375	0.375	0.125	0.375	0.5	0.5	0.5	0.5	0.75	0.875	1	1	1	0.75	0.625	0.75	0.875	0.75	0.5	0.375	0.25	0.5	0.625	0.625	0.875	0.75	0.75	0.75	0.75	0.875	0.875	0.625	0.5	0.5	0.375	0.5	0.375	0.5	0.5
ENSMUSG00000024844	0	0	0	0	0	0	0	0	0	0.139706	0.132353	0.125	0.117647	0.0955882	0.0735294	0.0514706	0.0588235	0.0514706	0.0367647	0.0367647	0.0514706	0.0735294	0.0882353	0.117647	0.125	0.110294	0.0955882	0.0955882	0.0955882	0.102941	0.0882353	0.0661765	0.0661765	0.0367647	0.0367647	0.0367647	0.0367647	0.0441176	0.0514706	0.0441176	0.0588235	0.0955882	0.132353	0.169118	0.169118	0.169118	0.169118	0.154412	0.147059
ENSMUSG00000009079	0	0	0	0	0	0	0	0	0	0.00588235	0.00588235	0.00588235	0.00784314	0.00784314	0.00980392	0.00980392	0.00980392	0.00980392	0.00980392	0.0137255	0.0156863	0.0176471	0.0196078	0.0215686	0.0176471	0.0196078	0.0196078	0.0196078	0.0176471	0.0117647	0.00980392	0.00784314	0.00980392	0.0156863	0.0254902	0.0333333	0.0431373	0.0647059	0.0862745	0.107843	0.123529	0.133333	0.127451	0.123529	0.113725	0.103922	0.0941176	0.072549	0.0509804
ENSMUSG00000021079	0	0	0	0	0	0	0	0	0	0	0	0	0	0	0	0	0	0	0	0	0	0	0	0	0	0	0	0	0	0	0	0	0	0	0	0	0	0	0	0	0	0	0	0	0	0	0	0	0
ENSMUSG00000006676	0	0	0	0	0	0	0	0	0	0	0	0	0	0	0.0555556	0.0555556	0.0555556	0.0555556	0.111111	0.111111	0.111111	0.111111	0.111111	0.111111	0.0555556	0.0555556	0.0555556	0.0555556	0	0	0.0555556	0.0555556	0.0555556	0.0555556	0.0555556	0.0555556	0.0555556	0.0555556	0.0555556	0.0555556	0	0	0	0	0	0.0555556	0.0555556	0.0555556	0.111111
ENSMUSG00000006276	0	0	0	0	0	0	0	0	0	0	0	0	0	0	0	0	0	0	0	0	0	0	0	0	0	0	0	0	0	0	0	0	0	0	0	0	0	0	0	0	0	0	0	0	0	0	0	0	0
ENSMUSG00000035186	0	0	0	0	0	0	0	0	0	0.5	0.5	0.5	0	0	0	0	0	0	0	0	0	0	0	0	0	0	0	0	0	0	0	0	0	0	0	0	0	0	0	0	0	0	0	0	0	0	0	0	0
ENSMUSG00000014550	0	0	0	0	0	0	0	0	0	0	0	0	0	0	0	0	0	0	0	0	0	0	0	0	0	0	0	0	0	0	0	0	0	0	0	0	0	0	0	0	0	0	0	0	0	0	0	0	0
ENSMUSG00000032254	0	0	0	0	0	0	0	0	0	0	0	0	0	0	0	0	0	0	0	0	0	0	0	0	0	0	0	0	0	0	0	0	0	0	0	0	0	0	0	0	0	0	0	0	0	0	0	0	0
ENSMUSG00000055760	0	0	0	0	0	0	0	0	0	0.2	0.2	0	0	0	0	0	0	0	0	0	0	0	0	0	0	0	0	0	0	0	0	0	0	0	0	0	0	0	0	0	0	0	0	0	0	0	0	0	0
ENSMUSG00000042660	0	0	0	0	0	0	0	0	0	0	0	0	0	0	0	0	0	0	0	0	0	0	0	0	0	0	0	0	0	0	0	0	0	0	0	0	0	0	0	0	0	0	0	0	0	0	0	0	0
ENSMUSG00000032382	0	0	0	0	0	0	0	0	0	0	0	0	0	0	0	0	0	0	0	0	0	0	0	0	0	0	0	0	0	0	0	0	0	0.142857	0.142857	0.142857	0.142857	0.142857	0.142857	0.142857	0.142857	0.142857	0.142857	0	0	0	0	0	0.142857
ENSMUSG00000047084	0	0	0	0	0	0	0	0	0	0.0625	0.0625	0.0625	0.0625	0.0625	0.0625	0.0625	0.0625	0.0625	0.0625	0	0	0	0	0	0	0	0	0	0.0625	0.0625	0.0625	0.0625	0.0625	0.0625	0.0625	0.0625	0.0625	0.0625	0	0	0	0	0	0	0	0	0	0	0
ENSMUSG00000028138	0	0	0	0	0	0	0	0	0	0.172414	0.172414	0.172414	0.206897	0.206897	0.137931	0.103448	0.103448	0.103448	0.103448	0.0344828	0.0689655	0.172414	0.137931	0.206897	0.206897	0.241379	0.241379	0.241379	0.241379	0.241379	0.206897	0.103448	0.103448	0.0344828	0.0689655	0.0689655	0.0689655	0.0689655	0.0689655	0.0689655	0.0689655	0.0689655	0.0689655	0.172414	0.172414	0.137931	0.137931	0.137931	0.137931
ENSMUSG00000061904	0	0	0	0	0	0	0	0	0	0.0254237	0.0338983	0.0338983	0.0423729	0.0423729	0.0423729	0.059322	0.0677966	0.0677966	0.0762712	0.0762712	0.0677966	0.0762712	0.0762712	0.0762712	0.0762712	0.059322	0.0423729	0.0254237	0.0169492	0.0254237	0.0254237	0.0254237	0.0169492	0.0338983	0.0338983	0.0423729	0.0423729	0.0423729	0.0762712	0.0762712	0.0762712	0.0677966	0.0932203	0.0847458	0.0847458	0.0847458	0.110169	0.118644	0.144068
ENSMUSG00000063904	0	0	0	0	0	0	0	0	0	0.111111	0.111111	0.111111	0.111111	0.111111	0.111111	0.111111	0.111111	0.111111	0	0	0	0	0	0	0	0	0	0	0	0	0	0	0	0	0	0	0	0	0	0	0	0	0	0	0	0.111111	0.111111	0.111111	0.222222
ENSMUSG00000013701	0	0	0	0	0	0	0	0	0	0	0	0	0	0	0	0	0	0	0	0	0	0	0	0	0	0	0	0	0	0	0	0	0	0	0	0	0	0	0	0	0	0	0	0	0	0	0	0	0
ENSMUSG00000006299	0	0	0	0	0	0	0	0	0	0	0	0	0	0.0416667	0.0833333	0.0833333	0.0833333	0.0833333	0.0833333	0.125	0.125	0.125	0.125	0.0833333	0.0416667	0.0416667	0.0416667	0.0833333	0.0833333	0.0416667	0.0416667	0.0833333	0.0833333	0.208333	0.291667	0.291667	0.291667	0.25	0.25	0.25	0.25	0.208333	0.208333	0.125	0.0416667	0.0416667	0.0416667	0.0416667	0.0416667
ENSMUSG00000032431	0	0	0	0	0	0	0	0	0	0.031746	0.031746	0.015873	0.015873	0.015873	0.015873	0	0	0	0	0	0	0	0	0	0	0	0	0	0	0	0	0	0	0	0.031746	0.031746	0.031746	0.031746	0.031746	0.031746	0.031746	0.047619	0.047619	0.047619	0.031746	0.031746	0.031746	0.031746	0.047619
ENSMUSG00000030342	0	0	0	0	0	0	0	0	0	0.010989	0.0208567	0.0235479	0.0298273	0.03207	0.0331913	0.0410406	0.0428347	0.043956	0.0450774	0.0412649	0.03207	0.0291545	0.0230993	0.0213052	0.0199596	0.0134559	0.0183898	0.0195111	0.0230993	0.0208567	0.0197354	0.0201839	0.0201839	0.0197354	0.0206324	0.0190626	0.0134559	0.0172684	0.0181655	0.0201839	0.03207	0.0466472	0.0699708	0.0901547	0.162368	0.308814	0.31599	0.312402	0.306347
ENSMUSG00000042745	0	0	0	0	0	0	0	0	0	0	0	0	0	0	0	0	0	0	0	0	0	0	0	0	0	0	0	0	0	0	0	0	0	0	0	0	0	0	0	0	0	0	0	0	0	0	0	0	0
ENSMUSG00000068856	0	0	0	0	0	0	0	0	0	0.0289855	0.0289855	0.0289855	0.0289855	0.0289855	0.0289855	0.0289855	0.0144928	0.0144928	0.0144928	0.0144928	0.0144928	0	0	0	0	0	0	0	0	0	0	0	0	0	0	0	0	0	0	0	0	0	0	0	0	0	0	0	0
ENSMUSG00000040428	0	0	0	0	0	0	0	0	0	0	0	0	0	0	0	0	0	0	0	0	0	0	0	0	0	0	0	0	0	0	0	0	0	0	0	0	0	0	0	0	0	0	0	0	0	0	0	0	0
ENSMUSG00000023764	0	0	0	0	0	0	0	0	0	0	0	0	0	0	0	0	0	0	0	0	0	0	0	0	0	0	0	0	0	0	0	0	0	0	0	0	0	0	0	0	0	0	0	0	0	0	0	0	0
ENSMUSG00000044991	0	0	0	0	0	0	0	0	0	0	0	0	0	0	0	0	0	0	0	0	0	0	0	0	0	0	0	0	0	0	0	0	0	0	0	0	0	0	0	0	0	0	0	0	0	0	0	0	0
ENSMUSG00000030619	0	0	0	0	0	0	0	0	0	0.0294118	0.0294118	0.0294118	0.0294118	0.0294118	0.0294118	0.0294118	0	0.0294118	0.0294118	0.0294118	0.0294118	0.0294118	0.0294118	0.0294118	0.0294118	0.0294118	0.0294118	0	0	0	0	0	0	0	0	0	0	0	0	0	0.0294118	0.0294118	0.0294118	0.0294118	0.0294118	0.0294118	0.0294118	0.0294118	0.0294118
ENSMUSG00000078713	0	0	0	0	0	0	0	0	0	0.666667	0.333333	0	0	0	0	0	0	0	0	0	0	0	0	0	0	0.333333	0.333333	0.333333	0.333333	0.333333	0.333333	0.333333	0.333333	0.333333	0.333333	0	0	0	0	0	0	0	0	0	0	0	0	0	0
ENSMUSG00000026270	0	0	0	0	0	0	0	0	0	0	0	0	0	0	0	0	0	0	0	0	0	0	0	0	0	0	0	0	0	0	0	0	0	0	0	0	0	0	0	0	0	0	0	0	0	0	0	0	0
ENSMUSG00000031586	0	0	0	0	0	0	0	0	0	0.566667	0.566667	0.533333	0.533333	0.466667	0.366667	0.4	0.333333	0.233333	0.2	0.1	0.333333	0.766667	0.966667	1	1	0.966667	0.966667	0.933333	0.9	0.933333	0.7	0.366667	0.2	0.233333	0.233333	0.233333	0.266667	0.333333	0.333333	0.333333	0.366667	0.333333	0.5	0.5	0.866667	0.9	0.9	0.866667	0.866667
ENSMUSG00000047721	0	0	0	0	0	0	0	0	0	0.6	0.6	0.6	0.6	0.6	0.6	0.8	0.8	1	1	0.8	0.8	0.6	0.6	0.6	0.6	0.4	0.4	0.2	0	0	0	0	0	0	0	0	0	0	0	0	0	0	0	0	0	0	0	0	0
ENSMUSG00000002984	0	0	0	0	0	0	0	0	0	0.00847458	0.0112994	0.0141243	0.0141243	0.019774	0.019774	0.019774	0.019774	0.019774	0.0169492	0.0169492	0.0112994	0.00564972	0.00564972	0	0	0	0	0	0.00564972	0.00564972	0.00847458	0.0112994	0.0141243	0.0141243	0.0141243	0.0141243	0.0141243	0.0169492	0.0112994	0.0112994	0.00847458	0.00564972	0.00564972	0.00564972	0.00564972	0.0141243	0.0141243	0.0112994	0.0112994
ENSMUSG00000049775	0	0	0	0	0	0	0	0	0	0.0574713	0.0574713	0.045977	0.0344828	0.0344828	0.0344828	0.0344828	0.0344828	0.0689655	0.0804598	0.091954	0.103448	0.149425	0.195402	0.195402	0.206897	0.206897	0.229885	0.206897	0.183908	0.172414	0.172414	0.126437	0.103448	0.103448	0.091954	0.103448	0.0804598	0.091954	0.091954	0.091954	0.0804598	0.0804598	0.0689655	0.091954	0.114943	0.114943	0.114943	0.091954	0.091954
ENSMUSG00000036352	0	0	0	0	0	0	0	0	0	0	0.333333	0.333333	0.333333	0.333333	0.333333	0.333333	0.333333	0.333333	0.333333	0.5	0.166667	0.166667	0.166667	0.166667	0.166667	0.166667	0.166667	0.166667	0.166667	0	0	0	0	0	0	0	0	0	0	0	0	0	0	0	0	0	0	0	0
ENSMUSG00000022751	0	0	0	0	0	0	0	0	0	0	0	0	0	0	0	0	0	0	0	0	0	0	0	0	0	0	0	0	0	0	0	0	0	0.142857	0.142857	0.142857	0.142857	0.142857	0.142857	0.142857	0.142857	0.142857	0.142857	0	0	0	0	0.142857	0.142857
ENSMUSG00000011257	0	0	0	0	0	0	0	0	0	0.0128205	0.0128205	0.0128205	0	0	0	0	0	0	0	0	0	0	0	0	0	0	0	0	0	0	0	0	0	0	0	0	0	0	0	0	0	0	0	0	0	0	0	0	0
ENSMUSG00000019773	0	0	0	0	0	0	0	0	0	0.05	0.05	0.1	0.2	0.25	0.4	0.4	0.7	0.85	0.9	0.95	0.95	0.9	0.8	0.75	0.7	0.75	0.45	0.35	0.35	0.75	0.95	0.95	0.95	0.95	0.85	0.8	0.8	0.75	0.75	0.25	0.05	0.05	0.05	0.05	0.05	0.1	0.1	0.2	0.2
ENSMUSG00000034906	0	0	0	0	0	0	0	0	0	0.0555556	0.0555556	0.111111	0.111111	0.111111	0.111111	0.166667	0.166667	0.166667	0.166667	0.111111	0.111111	0.0555556	0.0555556	0.0555556	0.0555556	0	0	0	0	0	0	0	0	0	0	0	0	0	0	0	0	0	0	0	0	0	0	0	0
ENSMUSG00000005378	0	0	0	0	0	0	0	0	0	0	0	0	0	0	0	0	0	0	0	0	0	0	0	0	0	0	0	0	0	0	0	0	0	0	0	0	0	0	0	0	0	0	0	0	0	0	0.142857	0.142857	0.285714
ENSMUSG00000020182	0	0	0	0	0	0	0	0	0	0.2	0.2	0.2	0	0	0	0	0	0	0	0	0	0	0	0	0	0	0	0	0	0.2	0.2	0.2	0.2	0.2	0.2	0.2	0.2	0.2	0.2	0	0	0	0	0	0	0	0	0	0
ENSMUSG00000031796	0	0	0	0	0	0	0	0	0	0	0	0	0	0	0	0	0	0	0	0	0	0	0	0	0	0	0	0	0	0	0	0	0	0	0	0.0833333	0.0833333	0.0833333	0.0833333	0.0833333	0.0833333	0.0833333	0.166667	0.166667	0.166667	0.0833333	0.0833333	0.0833333	0.0833333
ENSMUSG00000021598	0	0	0	0	0	0	0	0	0	0.0434783	0.0434783	0.0434783	0.0434783	0.0869565	0.0869565	0.0869565	0.0434783	0.0434783	0.0434783	0.0434783	0.0434783	0.0434783	0.0434783	0.0434783	0.0434783	0.0434783	0.0434783	0.0434783	0.0434783	0.0434783	0.0434783	0.0434783	0.0434783	0	0	0	0	0	0	0	0	0	0	0.0434783	0.0434783	0.0434783	0.0434783	0.0434783	0.0869565
ENSMUSG00000031221	0	0	0	0	0	0	0	0	0	0.047619	0.047619	0.047619	0.047619	0.047619	0	0	0	0	0	0	0	0	0	0	0	0	0	0	0	0	0	0	0	0	0	0	0	0.047619	0.047619	0.047619	0.047619	0.047619	0.047619	0.047619	0.047619	0.047619	0.047619	0	0
ENSMUSG00000035337	0	0	0	0	0	0	0	0	0	0	0	0	0	0	0	0	0	0	0	0	0	0	0	0	0	0	0	0	0	0	0	0	0	0	0	0	0	0	0	0	0	0	0	0	0	0	0	0	0
ENSMUSG00000021905	0	0	0	0	0	0	0	0	0	0.333333	0.333333	0.333333	0.333333	0.333333	0.333333	0	0	0	0	0	0	0	0	0	0	0	0	0	0	0	0	0	0	0	0	0	0	0	0	0	0	0	0	0	0	0	0	0	0
ENSMUSG00000038462	0	0	0	0	0	0	0	0	0	0.0952381	0.047619	0.047619	0.0952381	0.0952381	0.0952381	0.0952381	0.0952381	0.047619	0.047619	0.047619	0.047619	0.047619	0	0	0	0.047619	0.047619	0.047619	0.0952381	0.0952381	0.0952381	0.0952381	0.0952381	0.0952381	0.0952381	0.047619	0.047619	0.047619	0	0	0	0	0	0	0	0	0	0	0
ENSMUSG00000032470	0	0	0	0	0	0	0	0	0	0	0	0	0	0	0	0	0	0	0	0	0	0	0	0	0	0.0769231	0.0769231	0.0769231	0.0769231	0.0769231	0.0769231	0.0769231	0.0769231	0.0769231	0.0769231	0	0	0	0	0	0	0	0	0	0	0	0	0	0
ENSMUSG00000023755	0	0	0	0	0	0	0	0	0	0.0909091	0.0909091	0.0909091	0.0909091	0.0909091	0	0	0	0	0	0	0	0	0	0	0	0	0	0	0	0	0	0	0	0	0	0	0	0	0	0	0	0	0	0	0	0	0	0	0
ENSMUSG00000045273	0	0	0	0	0	0	0	0	0	0	0	0	0	0	0	0	0.0588235	0.0588235	0.0588235	0.0588235	0.0588235	0.0588235	0.0588235	0.0588235	0.117647	0.117647	0.0588235	0.0588235	0.0588235	0.0588235	0.0588235	0.0588235	0.0588235	0.0588235	0	0	0	0.0588235	0.0588235	0.0588235	0.0588235	0.117647	0.117647	0.117647	0.117647	0.117647	0.117647	0.0588235	0.0588235
ENSMUSG00000028885	0	0	0	0	0	0	0	0	0	0	0	0	0	0	0	0	0	0	0	0	0	0	0	0	0	0	0	0	0	0	0	0	0	0	0	0	0	0	0	0	0	0	0	0	0	0	0	0	0
ENSMUSG00000022420	0	0	0	0	0	0	0	0	0	0	0	0	0	0	0.142857	0.142857	0.142857	0.142857	0.142857	0.285714	0.428571	0.428571	0.428571	0.428571	0.285714	0.285714	0.285714	0.285714	0.285714	0.142857	0	0	0	0	0	0.142857	0.142857	0.285714	0.285714	0.285714	0.285714	0.285714	0.285714	0.285714	0.285714	0.142857	0.142857	0.142857	0.142857
ENSMUSG00000024613	0	0	0	0	0	0	0	0	0	0.0444444	0.0444444	0.0222222	0.0222222	0.0222222	0.0444444	0.0444444	0.0444444	0.0666667	0.0666667	0.0888889	0.0888889	0.0888889	0.0888889	0.0666667	0.0444444	0.0444444	0.0444444	0.0222222	0.0222222	0	0	0	0	0	0	0	0	0	0	0	0	0.0222222	0.0222222	0.0222222	0.0222222	0.0222222	0.0222222	0.0222222	0.0222222
ENSMUSG00000042988	0	0	0	0	0	0	0	0	0	0	0	0	0	0	0	0	0	0	0	0	0	0	0	0	0	0	0	0	0	0	0	0	0	0	0	0.0454545	0.0454545	0.0454545	0.0454545	0.0454545	0.0454545	0.0454545	0.0454545	0.0454545	0.0454545	0	0	0	0
ENSMUSG00000027702	0	0	0	0	0	0	0	0	0	0.0909091	0.0909091	0.0909091	0.0909091	0.0909091	0.0909091	0.0909091	0.181818	0.181818	0.272727	0.181818	0.454545	0.454545	0.454545	0.454545	0.454545	0.454545	0.363636	0.363636	0.272727	0.363636	0.0909091	0.0909091	0.0909091	0.181818	0.181818	0.181818	0.181818	0.181818	0.181818	0.0909091	0.181818	0.181818	0.181818	0.0909091	0.0909091	0.0909091	0.0909091	0.0909091	0.0909091
ENSMUSG00000029304	0	0	0	0	0	0	0	0	0	0.0636109	0.0583723	0.0527596	0.0593078	0.0621141	0.0521983	0.0714687	0.0767072	0.0838167	0.0890552	0.0926099	0.0954163	0.118241	0.202432	0.208232	0.214032	0.200187	0.216838	0.236296	0.238728	0.249018	0.303274	0.304397	0.220206	0.215154	0.242657	0.273714	0.340692	0.394013	0.418709	0.424696	0.396819	0.374556	0.371188	0.364453	0.334144	0.299158	0.211974	0.134892	0.105519
ENSMUSG00000028688	0	0	0	0	0	0	0	0	0	0.1	0.1	0.1	0.1	0	0	0	0	0	0	0	0	0	0	0	0	0	0	0	0	0	0	0	0	0	0	0	0	0	0	0	0	0	0	0	0	0	0	0	0
ENSMUSG00000074088	0	0	0	0	0	0	0	0	0	0.0232558	0.0232558	0.0232558	0.0232558	0.0232558	0.0232558	0	0	0	0	0	0	0	0.0232558	0.0232558	0.0232558	0.0232558	0.0232558	0.0232558	0.0232558	0.0232558	0.0232558	0.0232558	0	0	0	0	0	0	0	0	0	0	0	0	0	0	0	0	0
ENSMUSG00000020018	0	0	0	0	0	0	0	0	0	0.472973	0.337838	0.324324	0.391892	0.351351	0.378378	0.472973	0.486486	0.486486	0.675676	0.756757	0.783784	0.824324	0.797297	0.756757	0.743243	0.635135	0.527027	0.527027	0.337838	0.256757	0.256757	0.202703	0.189189	0.189189	0.162162	0.162162	0.22973	0.459459	0.554054	0.702703	0.810811	0.864865	0.905405	0.918919	0.932432	1	0.959459	0.743243	0.662162
ENSMUSG00000038712	0	0	0	0	0	0	0	0	0	0	0	0	0	0	0	0.0294118	0.0294118	0.0294118	0.0294118	0.0294118	0.0294118	0.0294118	0.0294118	0.0294118	0.0294118	0	0	0	0	0	0	0	0	0	0	0	0	0	0	0.0294118	0.0294118	0.0294118	0.0294118	0.0294118	0.0294118	0.0294118	0.0294118	0.0294118	0.0294118
ENSMUSG00000057506	0	0	0	0	0	0	0	0	0	0	0	0	0	0	0	0	0	0	0	0	0.0294118	0.0294118	0.0294118	0.0294118	0.0294118	0.0294118	0.0294118	0.0294118	0.0882353	0.0882353	0.0588235	0.0588235	0.0588235	0.0588235	0.0588235	0.0588235	0.0588235	0.0588235	0	0	0	0	0	0.0294118	0.0294118	0.0294118	0.0588235	0.117647	0.176471
ENSMUSG00000021715	0	0	0	0	0	0	0	0	0	0	0	0	0	0	0	0.142857	0.142857	0.142857	0.142857	0.142857	0.142857	0.142857	0.142857	0.142857	0.142857	0	0	0	0	0	0	0	0	0	0	0	0	0	0	0	0	0	0	0	0	0	0	0	0
ENSMUSG00000023919	0	0	0	0	0	0	0	0	0	0.0714286	0.0714286	0.0357143	0.0357143	0.0714286	0.0357143	0.107143	0.107143	0.107143	0.142857	0.142857	0.142857	0.142857	0.142857	0.107143	0.178571	0.178571	0.25	0.285714	0.25	0.25	0.25	0.25	0.25	0.25	0.178571	0.142857	0.178571	0.142857	0.142857	0.178571	0.214286	0.285714	0.285714	0.321429	0.321429	0.285714	0.178571	0.214286	0.25
ENSMUSG00000071497	0	0	0	0	0	0	0	0	0	0	0	0	0	0	0	0	0	0	0	0	0	0	0	0	0	0	0	0	0	0	0	0	0	0	0	0	0	0	0	0	0	0	0	0	0	0	0	0	0
ENSMUSG00000033589	0	0	0	0	0	0	0	0	0	0.030303	0.030303	0.030303	0.030303	0.030303	0.030303	0.030303	0.030303	0	0	0	0	0	0.030303	0.0606061	0.0606061	0.0606061	0.0606061	0.0606061	0.0606061	0.0606061	0.0606061	0.0606061	0.030303	0.030303	0.030303	0.030303	0.030303	0.030303	0.030303	0.030303	0.030303	0.030303	0.030303	0	0	0	0	0	0
ENSMUSG00000028044	0	0	0	0	0	0	0	0	0	0	0	0	0	0	0	0	0.0277778	0.0555556	0.0555556	0.111111	0.138889	0.138889	0.138889	0.138889	0.166667	0.166667	0.138889	0.111111	0.138889	0.0833333	0.0555556	0.0555556	0.0555556	0.0555556	0.0555556	0.0833333	0.111111	0.138889	0.166667	0.166667	0.25	0.25	0.25	0.25	0.222222	0.194444	0.166667	0.166667	0.138889
ENSMUSG00000028832	0	0	0	0	0	0	0	0	0	0	0	0	0	0	0	0	0	0	0	0	0	0	0	0	0	0	0	0	0	0	0	0	0	0	0	0	0	0	0	0	0	0	0	0	0	0	0	0	0
ENSMUSG00000021576	0	0	0	0	0	0	0	0	0	0	0	0	0	0	0	0	0	0	0	0	0	0	0	0	0	0	0	0	0	0	0	0	0	0	0	0	0	0	0	0	0	0	0	0	0	0	0	0	0
ENSMUSG00000051319	0	0	0	0	0	0	0	0	0	0.3	0.4	0.4	0.4	0.3	0.4	0.4	0.4	0.4	0.4	0.4	0.3	0.3	0.3	0.2	0.3	0.3	0.3	0.2	0.2	0.2	0.2	0.2	0.2	0.2	0	0	0.3	0.5	0.6	0.7	0.7	0.8	0.8	0.9	1	1	0.8	0.6	0.5
ENSMUSG00000059552	0	0	0	0	0	0	0	0	0	0.0792079	0.0891089	0.0858086	0.105611	0.0957096	0.10231	0.115512	0.112211	0.115512	0.10231	0.0891089	0.0825083	0.0825083	0.0462046	0.049505	0.0528053	0.0627063	0.0726073	0.0759076	0.0825083	0.0792079	0.0825083	0.0825083	0.0825083	0.0759076	0.0660066	0.049505	0.0429043	0.0363036	0.0264026	0.0264026	0.019802	0.0165017	0.019802	0.0165017	0.0165017	0.00990099	0.00660066	0.00330033	0.00330033
ENSMUSG00000028597	0	0	0	0	0	0	0	0	0	0.25	0	0	0	0	0	0	0	0	0	0	0	0	0	0	0	0	0	0	0	0	0	0	0	0	0	0	0.5	0.5	0.5	0.5	0.5	0.5	0.5	0.5	0.5	0.5	0	0	0
ENSMUSG00000034120	0	0	0	0	0	0	0	0	0	0.0841121	0.0934579	0.0934579	0.0934579	0.0934579	0.0747664	0.0747664	0.0373832	0.0280374	0.0186916	0.0186916	0.0186916	0.0280374	0.0280374	0.0280374	0.0280374	0.0186916	0.0186916	0.0186916	0.0186916	0.0186916	0.0186916	0.0654206	0.0747664	0.0747664	0.0747664	0.0747664	0.0747664	0.0841121	0.0934579	0.0934579	0.11215	0.0654206	0.0560748	0.0560748	0.0560748	0.0560748	0.0560748	0.046729	0.0560748
ENSMUSG00000031379	0	0	0	0	0	0	0	0	0	0	0	0	0	0	0	0	0	0	0	0	0	0	0	0	0	0	0	0	0	0	0	0	0	0	0	0	0	0	0	0	0	0	0	0	0	0	0	0	0
ENSMUSG00000079471	0	0	0	0	0	0	0	0	0	0	0	0	0	0	0	0	0	0	0	0	0	0	0	0	0	0	0	0	0	0	0	0	0	0	0	0	0	0	0	0	0	0	0	0	0	0	0	0	0
ENSMUSG00000000127	0	0	0	0	0	0	0	0	0	0	0	0	0	0	0	0	0	0	0	0	0	0	0	0	0	0	0	0	0	0	0	0	0	0.0769231	0.0769231	0.0769231	0.0769231	0.0769231	0.0769231	0.0769231	0.0769231	0.0769231	0.0769231	0	0	0	0	0	0
ENSMUSG00000030264	0	0	0	0	0	0	0	0	0	0	0.0769231	0.153846	0.153846	0.153846	0.153846	0.153846	0.153846	0.153846	0.153846	0.153846	0.0769231	0	0.0769231	0.153846	0.230769	0.230769	0.230769	0.230769	0.230769	0.230769	0.307692	0.384615	0.307692	0.230769	0.153846	0.153846	0.153846	0.230769	0.230769	0.230769	0.153846	0.0769231	0.0769231	0.0769231	0.0769231	0.0769231	0.0769231	0	0
ENSMUSG00000009566	0	0	0	0	0	0	0	0	0	0.0185185	0.0185185	0.0185185	0.0185185	0	0	0	0	0	0.0185185	0.0185185	0.0185185	0.0185185	0.0185185	0.0185185	0.0185185	0.0185185	0.0185185	0.0185185	0	0	0	0	0	0	0	0	0	0	0	0	0	0	0.0185185	0.0185185	0.0185185	0.0185185	0.0185185	0.0185185	0.0185185
ENSMUSG00000021400	0	0	0	0	0	0	0	0	0	0	0	0	0	0	0	0	0	0	0	0	0	0	0	0	0	0	0	0	0	0	0	0	0.0555556	0.0555556	0.0555556	0.0555556	0.0555556	0.0555556	0.0555556	0.0555556	0.0555556	0.0555556	0	0	0	0	0	0	0
ENSMUSG00000055835	0	0	0	0	0	0	0	0	0	0	0	0	0	0	0	0	0	0	0	0	0	0	0	0	0	0	0	0	0	0	0	0	0	0	0	0	0	0	0	0	0	0	0	0	0	0	0	0	0
ENSMUSG00000025980	0	0	0	0	0	0	0	0	0	0	0	0	0	0	0	0	0	0	0	0	0	0	0	0	0	0	0	0	0	0	0	0	0	0	0	0	0	0	0	0	0	0	0	0	0	0	0	0	0
ENSMUSG00000027342	0	0	0	0	0	0	0	0	0	0.0416667	0.0416667	0.0416667	0.0416667	0	0	0	0	0	0	0	0	0	0	0	0	0	0	0	0	0	0	0	0	0	0	0	0	0	0	0	0	0	0	0	0	0	0	0	0
ENSMUSG00000021139	0	0	0	0	0	0	0	0	0	0	0	0	0	0	0	0	0	0	0	0	0	0	0	0	0	0	0	0	0	0	0	0	0	0	0	0	0	0	0	0	0	0	0	0	0	0	0	0	0
ENSMUSG00000079316	0	0	0	0	0	0	0	0	0	0.0526316	0.105263	0.105263	0.157895	0.157895	0.157895	0.157895	0.157895	0.105263	0.105263	0.105263	0.0526316	0.0526316	0	0	0	0	0.105263	0.157895	0.368421	0.473684	0.789474	0.842105	0.894737	0.947368	1	1	0.894737	0.842105	0.631579	0.526316	0.210526	0.157895	0.105263	0.0526316	0.0526316	0.0526316	0.0526316	0.0526316	0.0526316
ENSMUSG00000017286	0	0	0	0	0	0	0	0	0	0.2	0	0	0	0	0	0	0	0	0	0	0	0.2	0.2	0.4	0.4	0.6	0.6	0.6	0.6	0.6	0.6	0.4	0.6	0.6	0.6	0.4	0.4	0.4	0.4	0.4	0.6	0.6	0.4	0.2	0.2	0.2	0.6	0.6	0.6
ENSMUSG00000022323	0	0	0	0	0	0	0	0	0	0	0	0	0	0	0	0	0	0	0	0	0	0	0	0	0	0	0	0	0	0	0	0	0	0	0	0	0	0	0	0	0	0	0	0	0	0	0	0	0
ENSMUSG00000044147	0	0	0	0	0	0	0	0	0	0.0662651	0.0542169	0.0301205	0.0301205	0.0301205	0.0060241	0.0060241	0	0.0060241	0.0060241	0.0060241	0.0060241	0.0060241	0.0120482	0.0120482	0.0120482	0.0120482	0.0120482	0.0060241	0.0060241	0.0060241	0.0060241	0.0060241	0	0	0.0060241	0.0120482	0.0120482	0.0180723	0.0240964	0.0240964	0.0361446	0.0361446	0.0361446	0.0361446	0.0301205	0.0301205	0.0361446	0.0301205	0.0240964
ENSMUSG00000029326	0	0	0	0	0	0	0	0	0	0.181818	0.181818	0.0909091	0.0909091	0.0909091	0.0909091	0.0909091	0.0909091	0	0	0	0	0	0	0	0	0	0	0	0	0	0	0	0	0	0	0	0	0	0	0	0	0	0	0	0	0	0	0	0
ENSMUSG00000031546	0	0	0	0	0	0	0	0	0	0.2	0.2	0.2	0.2	0.2	0.2	0	0	0	0	0	0	0	0	0	0	0	0	0	0	0	0	0	0	0	0	0	0	0	0	0	0	0	0	0	0	0	0	0	0
ENSMUSG00000030852	0	0	0	0	0	0	0	0	0	0.012987	0.012987	0.012987	0.012987	0.012987	0	0	0	0	0	0	0	0.012987	0.012987	0.012987	0.012987	0.012987	0.012987	0.012987	0.012987	0.012987	0.012987	0	0	0	0	0	0	0	0	0	0	0.025974	0.025974	0.025974	0.025974	0.025974	0.025974	0.025974	0.038961
ENSMUSG00000073775	0	0	0	0	0	0	0	0	0	0	0	0	0	0	0	0	0	0	0	0	0	0	0	0	0	0	0	0	0	0	0	0	0	0	0.25	0.25	0.25	0.25	0.25	0.25	0.25	0.25	0.25	0.25	0	0	0	0	0
ENSMUSG00000020743	0	0	0	0	0	0	0	0	0	0.1	0.1	0.1	0.1	0	0	0	0	0	0	0	0	0	0.1	0.1	0.1	0.1	0.1	0.1	0.1	0.1	0.1	0.1	0	0	0	0	0	0	0.1	0.1	0.1	0.1	0.1	0.1	0.1	0.1	0.1	0.1	0
ENSMUSG00000023942	0	0	0	0	0	0	0	0	0	0.0357143	0.0357143	0	0	0	0	0	0	0	0	0	0.0357143	0.0357143	0.0357143	0.0357143	0.0357143	0.0357143	0.0357143	0.0714286	0.0714286	0.0714286	0.0357143	0.0357143	0.0357143	0.0357143	0.0357143	0.0357143	0.0357143	0	0	0	0	0	0	0	0	0	0.0357143	0.0357143	0.0357143
ENSMUSG00000016344	0	0	0	0	0	0	0	0	0	0.5	0.5	1	1	0.5	0.5	0.5	0.5	0.5	0.5	0.5	0.5	0	0	0	0	0	0	0	0	0	0	0	0.5	0.5	0.5	0.5	0.5	0.5	0.5	0.5	0.5	0.5	0	0	0	0	0	0	0
ENSMUSG00000109941	0	0	0	0	0	0	0	0	0	0.125	0.125	0.125	0	0	0	0	0	0	0	0	0	0	0	0	0	0	0	0	0	0	0	0	0	0	0	0	0	0	0	0	0	0	0	0	0	0	0	0	0
ENSMUSG00000006585	0	0	0	0	0	0	0	0	0	0.307692	0.307692	0.307692	0.230769	0.230769	0.153846	0.0769231	0	0	0	0	0	0	0	0	0	0	0.0769231	0.0769231	0.0769231	0.0769231	0.0769231	0.0769231	0.0769231	0.0769231	0.0769231	0.0769231	0	0	0	0	0	0	0	0	0	0.0769231	0.0769231	0.0769231	0.0769231
ENSMUSG00000037894	0	0	0	0	0	0	0	0	0	0	0	0	0	0	0	0	0	0	0	0.0588235	0.117647	0.117647	0.117647	0.117647	0.176471	0.176471	0.176471	0.176471	0.176471	0.117647	0.0588235	0.0588235	0.0588235	0.0588235	0	0	0	0	0	0	0	0.0588235	0.0588235	0.0588235	0.0588235	0.0588235	0.0588235	0.0588235	0.117647
ENSMUSG00000025724	0	0	0	0	0	0	0	0	0	0.102041	0.122449	0.112245	0.112245	0.0918367	0.102041	0.0918367	0.0408163	0.0510204	0.0816327	0.244898	0.22449	0.22449	0.255102	0.265306	0.255102	0.255102	0.285714	0.27551	0.255102	0.0918367	0.102041	0.102041	0.0714286	0.0714286	0.0714286	0.0816327	0.0714286	0.0816327	0.0816327	0.102041	0.112245	0.132653	0.153061	0.183673	0.244898	0.295918	0.295918	0.295918	0.285714
ENSMUSG00000021040	0	0	0	0	0	0	0	0	0	0	0	0	0	0	0	0	0	0	0	0	0	0	0	0	0	0	0	0	0	0	0	0	0	0	0	0	0	0	0	0	0	0	0	0	0	0	0	0	0
ENSMUSG00000027654	0	0	0	0	0	0	0	0	0	0.0333333	0.0333333	0.0333333	0.0333333	0	0	0	0	0	0	0	0	0	0	0	0	0	0	0	0	0	0	0	0	0	0	0	0	0.0333333	0.0333333	0.0666667	0.1	0.1	0.1	0.1	0.1	0.1	0.1	0.0666667	0.0666667
ENSMUSG00000022820	0	0	0	0	0	0	0	0	0	1	0.8125	0.6875	0.5625	0.4375	0.0625	0	0	0.0625	0.3125	0.3125	0.3125	0.5	0.5	0.5	0.5	0.5	0.5	0.4375	0.25	0.25	0.25	0.1875	0.3125	0.5625	0.5625	0.5625	0.5625	0.5625	0.5	0.5	0.5	0.375	0.25	0	0	0	0	0	0
ENSMUSG00000027533	0	0	0	0	0	0	0	0	0	0	0	0	0	0	0	0	0	0	0	0	0	0	0	0	0	0	0	0	0	0	0	0	0	0	0	0	0	0	0	0	0	0	0	0	0	0	0	0	0
ENSMUSG00000018923	0	0	0	0	0	0	0	0	0	0.125	0	0	0	0	0	0	0	0	0	0	0	0	0	0	0	0	0	0	0	0	0	0	0	0	0	0	0	0	0	0	0	0	0	0	0	0	0	0	0
ENSMUSG00000020424	0	0	0	0	0	0	0	0	0	0	0	0	0	0	0	0	0	0	0	0	0	0	0	0	0	0	0	0	0	0.142857	0.142857	0.142857	0.142857	0.142857	0.142857	0.142857	0.142857	0.142857	0.142857	0	0	0	0	0	0	0	0	0	0
ENSMUSG00000025068	0	0	0	0	0	0	0	0	0	0.0172414	0.0172414	0.0172414	0.0172414	0.0172414	0.0172414	0.0172414	0.0172414	0.0344828	0.0172414	0.0172414	0.0172414	0.0172414	0.0172414	0.0344828	0.0344828	0.0344828	0.0344828	0.0172414	0.0172414	0.0172414	0.0172414	0.0172414	0.0172414	0	0	0	0.0172414	0.0172414	0.0172414	0.0172414	0.0344828	0.0344828	0.0517241	0.0517241	0.0517241	0.0517241	0.0344828	0.0344828	0.0344828
ENSMUSG00000030825	0	0	0	0	0	0	0	0	0	0	0.142857	0.285714	0.285714	0.285714	0.285714	0.285714	0.285714	0.285714	0.285714	0.285714	0.142857	0	0	0	0	0	0	0	0	0	0	0	0	0	0	0	0	0	0	0	0	0	0	0	0	0	0	0	0
ENSMUSG00000047407	0	0	0	0	0	0	0	0	0	0.0119048	0.0119048	0.0119048	0.0119048	0.0119048	0.0119048	0.0119048	0.0119048	0.0119048	0.0119048	0	0	0	0	0	0.0119048	0.0119048	0.0238095	0.0238095	0.0238095	0.0238095	0.0238095	0.0238095	0.0238095	0.0238095	0.0119048	0.0119048	0	0	0.0238095	0.0238095	0.0238095	0.0238095	0.0238095	0.0238095	0.0357143	0.0357143	0.0357143	0.0357143	0.0119048
ENSMUSG00000002343	0	0	0	0	0	0	0	0	0	0.142857	0.142857	0.142857	0	0	0	0	0	0	0	0	0	0	0	0	0	0	0	0	0	0	0	0	0	0	0	0	0	0	0	0	0	0	0	0	0	0	0	0	0
ENSMUSG00000020528	0	0	0	0	0	0	0	0	0	0.111111	0.111111	0.111111	0	0	0	0	0	0	0	0	0	0	0	0	0	0	0	0	0	0	0	0	0	0	0	0	0	0	0	0	0	0	0	0	0	0	0	0	0
ENSMUSG00000005892	0	0	0	0	0	0	0	0	0	0	0	0	0	0	0	0	0	0	0	0	0	0	0	0	0	0	0	0	0	0	0	0	0	0	0	0	0	0	0	0	0	0	0	0.142857	0.142857	0.142857	0.142857	0.142857	0.142857
ENSMUSG00000080268	0	0	0	0	0	0	0	0	0	0.333333	0.333333	0	0	0	0.333333	0.333333	0.333333	0.333333	0.333333	0.333333	0.333333	0.333333	0.333333	0.333333	0	0	0	0	0	0.333333	0.333333	0.333333	0.333333	0.333333	0.333333	0.333333	0.333333	0.333333	0.333333	0	0.333333	0.666667	0.666667	0.666667	0.666667	0.666667	0.666667	0.666667	0.666667
ENSMUSG00000026999	0	0	0	0	0	0	0	0	0	0	0	0	0	0	0	0	0	0	0	0	0	0	0	0	0	0	0	0	0	0	0	0	0	0	0	0	0	0	0	0	0	0	0	0	0	0	0	0	0
ENSMUSG00000059447	0	0	0	0	0	0	0	0	0	0	0	0	0	0	0	0	0	0	0	0	0	0	0	0	0	0	0	0	0	0	0	0	0	0	0	0	0	0	0	0	0	0	0	0	0	0	0	0	0
ENSMUSG00000026239	0	0	0	0	0	0	0	0	0	0.166667	0.166667	0.166667	0.166667	0.166667	0.166667	0.166667	0.166667	0.0833333	0.0833333	0	0	0	0	0	0	0	0	0	0	0	0	0	0	0	0	0	0	0	0	0	0	0	0	0	0	0	0	0	0
ENSMUSG00000051256	0	0	0	0	0	0	0	0	0	0.0322581	0.0322581	0.0322581	0.0322581	0.0322581	0.0322581	0.0322581	0.0322581	0.0322581	0.0322581	0	0	0	0	0	0	0	0	0	0	0	0	0	0.0322581	0.0322581	0.0322581	0.0322581	0.0322581	0.0322581	0.0322581	0.0322581	0.0322581	0.0322581	0	0	0	0	0	0	0
ENSMUSG00000017453	0	0	0	0	0	0	0	0	0	0	0	0	0	0	0	0	0	0	0	0	0	0	0	0	0	0	0	0	0	0	0	0.0454545	0.0454545	0.0454545	0.0454545	0.0454545	0.0454545	0.0454545	0.0454545	0.0454545	0.0454545	0	0	0	0	0	0	0	0
ENSMUSG00000005846	0	0	0	0	0	0	0	0	0	0	0	0	0.0333333	0.0333333	0.0333333	0.0333333	0.0333333	0.0666667	0.0666667	0.0666667	0.0666667	0.0666667	0.0333333	0.0333333	0.0333333	0.0333333	0.1	0.166667	0.166667	0.2	0.2	0.2	0.2	0.233333	0.266667	0.3	0.233333	0.133333	0.133333	0.1	0.1	0.1	0.1	0.0666667	0.0666667	0.0666667	0.0666667	0.0666667	0.133333
ENSMUSG00000020630	0	0	0	0	0	0	0	0	0	0	0	0	0	0	0	0	0	0	0	0	0	0	0	0	0	0	0	0	0	0	0	0	0	0	0	0	0	0	0	0	0	0	0	0	0	0.0322581	0.0645161	0.0645161	0.0645161
ENSMUSG00000007872	0	0	0	0	0	0	0	0	0	0	0	0	0	0	0	0	0	0	0	0.111111	0.111111	0.111111	0.111111	0.111111	0.111111	0.111111	0.111111	0.111111	0.111111	0	0	0	0	0	0	0	0	0	0	0	0	0	0	0	0	0	0	0	0
ENSMUSG00000021025	0	0	0	0	0	0	0	0	0	0.0526316	0.0526316	0.0526316	0.0877193	0.105263	0.157895	0.175439	0.157895	0.192982	0.210526	0.210526	0.263158	0.298246	0.315789	0.385965	0.350877	0.315789	0.315789	0.298246	0.298246	0.333333	0.315789	0.280702	0.263158	0.210526	0.22807	0.368421	0.54386	0.789474	0.824561	0.807018	0.859649	0.912281	0.894737	0.982456	1	0.877193	0.719298	0.473684	0.421053
ENSMUSG00000032555	0	0	0	0	0	0	0	0	0	0	0	0	0	0	0	0	0	0	0	0	0	0	0	0	0	0	0	0	0	0	0	0	0	0	0	0	0.037037	0.0555556	0.0555556	0.0555556	0.0555556	0.0740741	0.0740741	0.0740741	0.0740741	0.0740741	0.037037	0.0185185	0.0185185
ENSMUSG00000050107	0	0	0	0	0	0	0	0	0	0	0	0	0	0	0	0	0	0.2	0.2	0.2	0.2	0.2	0.2	0.2	0.2	0.2	0.2	0	0	0	0	0	0	0	0	0	0	0	0	0	0	0	0.2	0.2	0.2	0.2	0.2	0.2	0.2
ENSMUSG00000022553	0	0	0	0	0	0	0	0	0	0	0	0	0	0	0	0	0	0	0	0	0	0	0	0	0	0	0	0	0	0	0	0	0	0	0	0	0	0	0	0	0	0	0	0	0	0	0.0769231	0.0769231	0.0769231
ENSMUSG00000063884	0	0	0	0	0	0	0	0	0	0	0	0	0	0	0	0	0	0	0	0	0	0	0	0	0	0	0	0	0	0	0	0	0	0	0	0	0	0	0	0	0	0	0	0	0	0	0	0	0
ENSMUSG00000024527	0	0	0	0	0	0	0	0	0	0.0588235	0.0588235	0.0588235	0.0588235	0.0588235	0.0588235	0	0	0	0	0	0	0	0	0.0588235	0.0588235	0.117647	0.176471	0.176471	0.235294	0.235294	0.235294	0.235294	0.235294	0.176471	0.176471	0.117647	0.0588235	0.0588235	0	0	0	0	0	0	0	0	0	0	0
ENSMUSG00000019487	0	0	0	0	0	0	0	0	0	0.2	0.2	0.2	0.2	0.2	0.2	0.2	0.2	0.2	0.2	0	0	0	0	0	0	0	0	0	0	0	0	0	0	0	0	0	0.4	0.4	0.4	0.4	0.4	0.4	0.4	0.4	0.6	0.6	0.4	0.4	0.4
ENSMUSG00000020526	0	0	0	0	0	0	0	0	0	0	0	0	0	0	0	0	0	0	0	0	0	0	0	0	0	0	0	0	0	0	0	0	0	0	0	0	0	0	0	0	0	0	0	0	0	0	0	0	0
ENSMUSG00000021932	0	0	0	0	0	0	0	0	0	0	0	0	0.2	0.4	0.4	0.4	0.4	0.4	0.4	0.6	0.6	0.6	0.4	0.2	0.2	0.2	0.2	0.2	0.2	0	0	0	0	0	0	0	0	0	0	0	0	0	0	0	0	0	0	0	0
ENSMUSG00000034118	0	0	0	0	0	0	0	0	0	0	0	0	0	0	0	0	0	0	0.015873	0.015873	0.015873	0.015873	0.015873	0.015873	0.015873	0.015873	0.015873	0.015873	0	0	0	0	0	0	0	0	0	0	0	0	0	0	0	0	0	0	0	0	0
ENSMUSG00000079658	0	0	0	0	0	0	0	0	0	0.214286	0.142857	0.132653	0.122449	0.102041	0.142857	0.142857	0.183673	0.22449	0.244898	0.265306	0.265306	0.265306	0.244898	0.22449	0.183673	0.214286	0.214286	0.183673	0.163265	0.173469	0.22449	0.244898	0.357143	0.540816	0.673469	0.877551	0.887755	0.877551	0.857143	0.846939	0.857143	1	1	0.979592	0.857143	0.622449	0.591837	0.612245	0.612245
ENSMUSG00000028873	0	0	0	0	0	0	0	0	0	0	0	0	0	0	0	0	0	0	0	0	0	0	0	0	0	0	0	0.0196078	0.0196078	0.0196078	0.0196078	0.0196078	0.0196078	0.0196078	0.0196078	0.0196078	0.0196078	0	0	0	0	0	0	0	0	0	0	0	0
ENSMUSG00000032381	0	0	0	0	0	0	0	0	0	0	0.111111	0.111111	0.111111	0.111111	0.111111	0.111111	0.111111	0.111111	0.111111	0.111111	0	0	0	0	0	0	0	0	0	0	0	0	0	0	0	0	0	0	0.111111	0.111111	0.111111	0.111111	0.111111	0.111111	0.111111	0.111111	0.111111	0.111111	0
ENSMUSG00000053329	0	0	0	0	0	0	0	0	0	0.125	0.125	0.125	0.125	0	0	0	0	0	0	0	0	0	0	0	0	0	0	0	0	0	0	0	0	0	0	0	0	0	0	0	0	0	0	0	0	0	0	0	0
ENSMUSG00000002870	0	0	0	0	0	0	0	0	0	0.0104167	0	0	0	0	0	0	0	0	0	0	0	0	0	0	0	0	0	0	0	0	0	0	0	0	0	0	0	0	0	0	0	0	0	0	0	0	0	0.0104167	0.0104167
ENSMUSG00000042558	0	0	0	0	0	0	0	0	0	0	0	0	0	0	0	0	0	0	0	0	0	0	0	0	0	0	0	0	0	0	0	0	0	0	0	0.25	0.25	0.25	0.25	0.25	0.25	0.25	0.25	0.25	0.25	0	0	0	0
ENSMUSG00000037851	0	0	0	0	0	0	0	0	0	0.060241	0.0722892	0.0481928	0.0722892	0.0963855	0.108434	0.120482	0.13253	0.144578	0.13253	0.120482	0.108434	0.108434	0.0843373	0.060241	0.0481928	0.0361446	0.0120482	0.0120482	0.0120482	0.0120482	0.0120482	0.0120482	0.0120482	0.0240964	0.0240964	0.0240964	0.0240964	0.0481928	0.0963855	0.240964	0.301205	0.433735	0.46988	0.53012	0.578313	0.638554	0.650602	0.626506	0.650602
ENSMUSG00000022101	0	0	0	0	0	0	0	0	0	0	0	0	0	0	0	0	1	1	1	1	1	1	1	1	1	1	0	0	0	0	0	0	0	0	0	0	0	0	0	0	0	0	0	0	0	0	0	0	0
ENSMUSG00000014980	0	0	0	0	0	0	0	0	0	0	0	0	0	0	0	0	0	0	0	0	0	0	0	0	0	0	0	0	0	0	0	0	0	0	0	0	0	0	0	0	0	0	0	0	0	0	0	0	0
ENSMUSG00000028678	0	0	0	0	0	0	0	0	0	0.025	0.025	0.025	0.025	0.025	0	0	0	0	0	0	0	0	0	0.025	0.025	0.025	0.025	0.025	0.025	0.025	0.025	0.025	0.025	0	0	0	0	0	0	0	0	0	0	0	0	0	0	0	0
ENSMUSG00000040749	0	0	0	0	0	0	0	0	0	0	0	0	0	0	0	0	0	0	0	0	0	0	0	0	0	0	0	0	0	0	0	0	0	0	0	0	0	0	0.0188679	0.0188679	0.0188679	0.0188679	0.0377358	0.0377358	0.0377358	0.0377358	0.0377358	0.0566038	0.0377358
ENSMUSG00000028990	0	0	0	0	0	0	0	0	0	0.0666667	0.0666667	0	0	0	0	0	0	0	0	0	0	0	0	0	0	0	0	0	0	0	0	0	0	0	0	0	0	0	0	0	0	0	0	0	0	0	0	0	0
ENSMUSG00000024218	0	0	0	0	0	0	0	0	0	0	0	0	0	0	0	0	0	0	0	0	0	0	0	0	0	0	0	0	0	0	0	0	0	0	0	0	0	0	0	0	0	0.25	0.25	0.25	0.25	0.25	0.25	0.25	0.25
ENSMUSG00000002068	0	0	0	0	0	0	0	0	0	0	0	0	0	0	0	0	0	0	0	0	0	0	0	0	0	0	0	0	0	0	0	0	0	0	0	0	0	0	0	0	0	0	0	0	0	0	0	0	0
ENSMUSG00000035158	0	0	0	0	0	0	0	0	0	0	0	0	0	0	0	0	0	0	0	0	0	0	0	0	0	0	0	0	0	0	0	0	0	0	0	0	0	0	0	0	0	0	0	0	0	0	0	0	0
ENSMUSG00000028367	0	0	0	0	0	0	0	0	0	0.0147059	0.0147059	0.0147059	0	0	0	0	0	0	0.0147059	0.0147059	0.0294118	0.0294118	0.0441176	0.0441176	0.0588235	0.0588235	0.0588235	0.0735294	0.102941	0.161765	0.205882	0.205882	0.191176	0.191176	0.235294	0.235294	0.279412	0.308824	0.352941	0.367647	0.470588	0.602941	0.676471	0.735294	0.720588	0.735294	0.720588	0.705882	0.691176
ENSMUSG00000020803	0	0	0	0	0	0	0	0	0	0.333333	0.333333	0.333333	0.25	0.166667	0.0833333	0.0833333	0.0833333	0.0833333	0.0833333	0.0833333	0.0833333	0.0833333	0.0833333	0.0833333	0	0	0	0	0	0	0	0	0	0	0	0	0	0	0	0	0	0	0	0	0	0	0	0	0
ENSMUSG00000074797	0	0	0	0	0	0	0	0	0	0	0	0	0	0	0	0	0	0	0	0	0	0	0	0	0	0.0625	0.0625	0.0625	0.09375	0.09375	0.09375	0.09375	0.09375	0.09375	0.09375	0.03125	0.03125	0.03125	0	0	0	0	0	0	0	0	0	0	0
ENSMUSG00000079003	0	0	0	0	0	0	0	0	0	0	0	0	0	0	0	0	0.0227273	0.0227273	0.0227273	0.0227273	0.0227273	0.0227273	0.0227273	0.0227273	0.0227273	0.0227273	0	0	0	0	0	0	0	0	0	0	0	0	0.0227273	0.0227273	0.0227273	0.0227273	0.0227273	0.0227273	0.0227273	0.0227273	0.0227273	0.0227273	0
ENSMUSG00000059796	0	0	0	0	0	0	0	0	0	0	0	0	0	0	0	0	0	0	0	0	0	0	0	0	0	0	0	0	0	0	0	0.000481	0.000481	0.000481	0.000481	0.000962001	0.003848	0.00481	0.00721501	0.00865801	0.013468	0.012987	0.013949	0.013949	0.013949	0.013468	0.011063	0.010101	0.00769601
ENSMUSG00000001946	0	0	0	0	0	0	0	0	0	0	0	0	0	0	0	0	0	0	0	0	0	0	0	0	0	0	0	0	0	0	0	0	0	0	0	0	0	0	0	0	0	0	0	0	0	0	0	0	0
ENSMUSG00000034656	0	0	0	0	0	0	0	0	0	0	0	0	0	0	0	0	0	0	0	0	0	0	0	0	0	0	0	0	0	0	0	0	0	0	0	0	0.00813008	0.00813008	0.00813008	0.00813008	0.00813008	0.00813008	0.00813008	0.00813008	0.00813008	0.00813008	0	0	0.00813008
ENSMUSG00000021144	0	0	0	0	0	0	0	0	0	0	0	0	0	0	0	0	0	0	0	0	0	0	0	0	0	0	0	0	0	0	0	0.00617284	0.00617284	0.00617284	0.00617284	0.00617284	0.00617284	0.00617284	0.00617284	0.00823045	0.00823045	0.00411523	0.00411523	0.00411523	0.00411523	0.00411523	0.00411523	0.00411523	0.00411523
ENSMUSG00000055553	0	0	0	0	0	0	0	0	0	0	0	0	0.333333	0.333333	0.333333	0.333333	0.333333	0.333333	0.333333	0.333333	0.333333	0.333333	0	0.333333	0.333333	0.333333	0.333333	0.333333	0.666667	0.666667	0.666667	0.666667	0.666667	0.333333	0.333333	0.333333	0.333333	0.333333	0	0	0	0	0	0	0	0	0	0	0
ENSMUSG00000027387	0	0	0	0	0	0	0	0	0	0	0	0	0	0	0	0	0	0	0	0	0	0	0	0	0	0	0	0	0	0	0	0	0	0	0.0416667	0.0416667	0.0416667	0.0416667	0.0416667	0.0416667	0.0416667	0.0416667	0.0416667	0.0416667	0	0	0	0	0
ENSMUSG00000027349	0	0	0	0	0	0	0	0	0	0	0	0	0	0	0.0588235	0.0588235	0.0588235	0.0588235	0.0588235	0.0588235	0.0588235	0.0588235	0.0588235	0.0588235	0	0	0	0	0	0	0	0	0	0	0	0	0	0	0	0	0	0	0	0	0	0	0	0	0
ENSMUSG00000025630	0	0	0	0	0	0	0	0	0	0.177778	0.155556	0.155556	0.133333	0.0666667	0.133333	0.2	0.222222	0.2	0.2	0.244444	0.288889	0.355556	0.355556	0.355556	0.288889	0.244444	0.244444	0.333333	0.333333	0.288889	0.222222	0.155556	0.155556	0.155556	0.155556	0.133333	0.111111	0.0222222	0	0	0	0.0444444	0.0666667	0.0666667	0.0666667	0.0666667	0.0666667	0.0888889	0.0888889
ENSMUSG00000043421	0	0	0	0	0	0	0	0	0	0	0	0	0	0	0	0	0	0	0	0	0	0	0	0	0	0	0	0	0	0	0	0	0	0	0	0	0	0	0	0	0	0	0	0	0	0	0	0	0
ENSMUSG00000003657	0	0	0	0	0	0	0	0	0	0	0	0	0	0	0	0	0	0	0	0	0	0	0	0	0	0	0	0	0	0	0	0	0	0	0	0	0	0	0	0	0	0	0	0	0	0	0	0	0
ENSMUSG00000031146	0	0	0	0	0	0	0	0	0	0	0	0	0	0	0	0	0	0	0	0	0	0	0	0	0	0	0	0	0	0	0	0	0	0	0	0	0	0	0	0	0	0	0	0	0	0	0	0	0
ENSMUSG00000015134	0	0	0	0	0	0	0	0	0	0.142857	0.142857	0.142857	0.142857	0.142857	0.142857	0.0714286	0.142857	0.0714286	0.0714286	0.0714286	0.0714286	0.0714286	0.0714286	0.0714286	0.0714286	0.142857	0.0714286	0.0714286	0.0714286	0.0714286	0.142857	0.214286	0.214286	0.214286	0.214286	0.142857	0.142857	0.214286	0.214286	0.214286	0.142857	0.0714286	0.0714286	0.0714286	0.0714286	0.0714286	0.0714286	0	0
ENSMUSG00000043872	0	0	0	0	0	0	0	0	0	0	0	0	0	0	0	0	0	0	1	1	1	1	1	1	1	1	1	1	0	0	0	0	0	0	0	0	1	1	1	1	1	1	1	1	1	1	0	0	0
ENSMUSG00000001964	0	0	0	0	0	0	0	0	0	0.021978	0.021978	0.021978	0.032967	0.0549451	0.0659341	0.0659341	0.0659341	0.043956	0.043956	0.043956	0.043956	0.043956	0.032967	0.010989	0	0	0	0	0	0	0	0	0	0	0	0	0.010989	0.010989	0.010989	0.010989	0.010989	0.010989	0.010989	0.010989	0.021978	0.043956	0.032967	0.032967	0.032967
ENSMUSG00000032999	0	0	0	0	0	0	0	0	0	0	0	0	0	0	0	0	0	0	0	0	0	0	0	0	0	0	0	0	0	0	0	0	0	0	0	0	0	0	0	0	0	0	0	0	0	0	0	0	0
ENSMUSG00000029447	0	0	0	0	0	0	0	0	0	0.0111111	0.0111111	0.0111111	0.0111111	0.0111111	0.0111111	0.0333333	0.144444	0.211111	0.277778	0.3	0.344444	0.366667	0.366667	0.366667	0.411111	0.4	0.4	0.488889	0.444444	0.433333	0.388889	0.366667	0.366667	0.377778	0.333333	0.311111	0.211111	0.0555556	0.0333333	0.0222222	0.0333333	0.0888889	0.166667	0.2	0.222222	0.288889	0.388889	0.411111	0.433333
ENSMUSG00000055900	0	0	0	0	0	0	0	0	0	0	0	0	0.0322581	0.0322581	0.0322581	0.0322581	0.0322581	0.0322581	0.0322581	0.0322581	0.0322581	0.0322581	0	0	0	0	0	0	0	0	0	0.0322581	0.0645161	0.0967742	0.0967742	0.129032	0.16129	0.16129	0.16129	0.16129	0.16129	0.129032	0.0967742	0.0645161	0.0645161	0.0322581	0	0	0
ENSMUSG00000024335	0	0	0	0	0	0	0	0	0	0	0	0	0	0	0	0.00735294	0.00735294	0.00735294	0.00735294	0.00735294	0.00735294	0.00735294	0.00735294	0.00735294	0.00735294	0	0	0	0	0	0	0	0	0	0.00735294	0.00735294	0.00735294	0.00735294	0.00735294	0.0367647	0.0367647	0.0367647	0.0367647	0.0367647	0.0294118	0.0294118	0.0294118	0.0294118	0.0294118
ENSMUSG00000041130	0	0	0	0	0	0	0	0	0	0.0285714	0.0285714	0.0285714	0	0	0	0	0.0285714	0.0285714	0.0285714	0.0285714	0.0285714	0.0285714	0.0285714	0.0285714	0.0285714	0.0285714	0	0	0.0285714	0.0285714	0.0285714	0.0285714	0.0285714	0.0285714	0.0285714	0.0285714	0.0285714	0.0285714	0	0	0	0	0	0	0	0	0	0	0
ENSMUSG00000037361	0	0	0	0	0	0	0	0	0	0.206897	0.206897	0.172414	0.172414	0.241379	0.241379	0.172414	0.137931	0.103448	0.103448	0.103448	0.206897	0.275862	0.275862	0.206897	0.206897	0.206897	0.448276	0.551724	0.586207	0.586207	0.482759	0.413793	0.413793	0.448276	0.448276	0.413793	0.241379	0.172414	0.206897	0.241379	0.310345	0.344828	0.413793	0.517241	0.517241	0.517241	0.517241	0.689655	0.793103
ENSMUSG00000037710	0	0	0	0	0	0	0	0	0	0.0434783	0.0434783	0.0434783	0.0434783	0.0434783	0.0434783	0.0434783	0.0434783	0.0869565	0.0869565	0.0869565	0.0869565	0.130435	0.130435	0.130435	0.173913	0.173913	0.173913	0.173913	0.173913	0.173913	0.173913	0.130435	0.130435	0.217391	0.217391	0.217391	0.217391	0.173913	0.130435	0.130435	0.130435	0.130435	0.130435	0.0434783	0.0434783	0.0434783	0.0434783	0.0434783	0.0434783
ENSMUSG00000001053	0	0	0	0	0	0	0	0	0	0	0	0	0	0	0	0	0	0	0	0	0	0	0	0	0	0	0	0	0	0	0	0	0	0	0	0	0	0	0	0	0	0	0	0	0	0	0	0	0
ENSMUSG00000023143	0	0	0	0	0	0	0	0	0	0	0	0	0	0	0.04	0.04	0.04	0.04	0.04	0.04	0.04	0.04	0.04	0.04	0	0.08	0.08	0.08	0.08	0.12	0.12	0.12	0.12	0.12	0.12	0.04	0.04	0.04	0.04	0	0.04	0.04	0.04	0.04	0.04	0.04	0.04	0.04	0.04
ENSMUSG00000037706	0	0	0	0	0	0	0	0	0	0.0209644	0.0209644	0.0216632	0.025856	0.0356394	0.0384347	0.0398323	0.0433263	0.0419287	0.0356394	0.0419287	0.0426275	0.0440252	0.0405311	0.0300489	0.0279525	0.0279525	0.0286513	0.025856	0.0314465	0.037037	0.0363382	0.0342418	0.0342418	0.0342418	0.033543	0.0314465	0.0272537	0.0314465	0.0265549	0.0216632	0.0216632	0.0230608	0.0244584	0.0244584	0.025856	0.0251572	0.025856	0.0230608	0.0216632
ENSMUSG00000023505	0	0	0	0	0	0	0	0	0	0	0	0	0	0	0	0	0	0	0	0	0	0.0136986	0.0136986	0.0136986	0.0136986	0.0136986	0.0136986	0.0136986	0.0136986	0.0136986	0.0136986	0	0	0	0.0136986	0.0136986	0.0410959	0.0684932	0.0684932	0.0821918	0.0821918	0.0821918	0.0821918	0.0821918	0.0684932	0.0684932	0.0410959	0.0136986	0.0136986
ENSMUSG00000037720	0	0	0	0	0	0	0	0	0	0.0769231	0.0769231	0.0769231	0.0769231	0.0769231	0.0769231	0.0769231	0.0512821	0	0	0	0	0.025641	0.025641	0.025641	0.025641	0.025641	0.025641	0.025641	0.025641	0.025641	0.025641	0	0	0	0	0.025641	0.025641	0.025641	0.025641	0.025641	0.025641	0.025641	0.025641	0.025641	0.025641	0.025641	0.025641	0.0512821	0.0512821
ENSMUSG00000022724	0	0	0	0	0	0	0	0	0	0	0	0	0	0	0	0	0	0	0	0	0	0	0	0	0	0	0	0	0.333333	0.333333	0.333333	0.333333	0.333333	0.333333	0.333333	0.333333	0.333333	0.333333	0	0	0.333333	0.333333	0.333333	0.333333	0.333333	0.333333	0.333333	0.333333	0.333333
ENSMUSG00000036390	0	0	0	0	0	0	0	0	0	0	0	0.00423729	0.00423729	0.00423729	0.00423729	0.00423729	0.00423729	0.00423729	0.00423729	0.0127119	0.0127119	0.00847458	0.00847458	0.00847458	0.00847458	0.0169492	0.0169492	0.0211864	0.0211864	0.0127119	0.0127119	0.0169492	0.0169492	0.0169492	0.0169492	0.00847458	0.00847458	0.00423729	0.00423729	0.00423729	0.00423729	0	0.00423729	0.00423729	0.00423729	0.00423729	0.00423729	0.00847458	0.00847458
ENSMUSG00000024667	0	0	0	0	0	0	0	0	0	0	0	0	0	0	0	0	0	0	0	0	0	0	0	0	0	0	0	0	0	0	0	0	0	0	0	0	0	0	0	0	0	0	0	0	0	0	0	0	0
ENSMUSG00000071470	0	0	0	0	0	0	0	0	0	0	0	0	0	0	0	0	0	0	0	0	0.0909091	0.181818	0.181818	0.181818	0.181818	0.181818	0.181818	0.181818	0.181818	0.181818	0.0909091	0	0	0	0	0	0	0	0	0	0	0	0	0	0	0	0	0	0
ENSMUSG00000031697	0	0	0	0	0	0	0	0	0	0.00571429	0.00571429	0.00571429	0.00571429	0.00571429	0	0	0.00571429	0.00571429	0.00571429	0.00571429	0.00571429	0.00571429	0.00571429	0.00571429	0.00571429	0.00571429	0	0	0	0	0	0	0	0	0	0	0	0	0	0	0	0	0	0	0.00571429	0.00571429	0.00571429	0.00571429	0.00571429
ENSMUSG00000037725	0	0	0	0	0	0	0	0	0	0.030303	0.0227273	0.0227273	0.0454545	0.0606061	0.0606061	0.0606061	0.0530303	0.0530303	0.0454545	0.0530303	0.0530303	0.0454545	0.030303	0.0378788	0.0378788	0.0454545	0.0454545	0.0454545	0.0454545	0.0454545	0.0530303	0.0530303	0.0530303	0.0454545	0.0833333	0.0909091	0.0984848	0.0984848	0.0984848	0.0909091	0.0833333	0.0833333	0.0757576	0.0606061	0.0227273	0.00757576	0	0	0
ENSMUSG00000057762	0	0	0	0	0	0	0	0	0	0	0	0	0	0	0	0	0	0	0	0	0	0	0	0	0	0	0	0	0	0	0	0	0	0	0	0	0	0	0	0	0	0	0	0	0	0	0	0	0
ENSMUSG00000079042	0	0	0	0	0	0	0	0	0	0	0	0	0.015625	0.015625	0.015625	0.015625	0.015625	0.015625	0.015625	0.015625	0.015625	0.015625	0	0	0	0	0	0	0	0	0	0	0	0	0	0	0	0	0	0	0.015625	0.015625	0.015625	0.015625	0.015625	0.015625	0.015625	0.015625	0.03125
ENSMUSG00000024258	0	0	0	0	0	0	0	0	0	0.0217391	0.0217391	0.0434783	0.0652174	0.0652174	0.0652174	0.0652174	0.0869565	0.108696	0.152174	0.130435	0.130435	0.108696	0.0869565	0.0869565	0.0869565	0.0869565	0.108696	0.0869565	0.0652174	0.0652174	0.0869565	0.0869565	0.0869565	0.108696	0.108696	0.108696	0.0652174	0.0652174	0.0434783	0.0434783	0.0217391	0.0217391	0.0217391	0	0	0	0.0217391	0.0217391	0.0217391
ENSMUSG00000005161	0	0	0	0	0	0	0	0	0	0	0	0	0	0	0	0	0	0	0	0	0	0	0	0	0	0	0.125	0.125	0.125	0.125	0.25	0.25	0.25	0.375	0.375	0.5	0.375	0.375	0.375	0.375	0.375	0.375	0.375	0.25	0.25	0.125	0.125	0.125	0.25
ENSMUSG00000019303	0	0	0	0	0	0	0	0	0	0	0	0	0	0	0	0	0	0	0	0	0	0	0	0	0	0	0	0	0	0	0	0	0	0	0.333333	0.333333	0.333333	0.333333	0.333333	0.333333	0.333333	0.333333	0.333333	0.333333	0	0	0	0	0
ENSMUSG00000028187	0	0	0	0	0	0	0	0	0	0	0	0	0	0	0	0	0	0	0	0	0	0	0	0	0	0	0.0714286	0.0714286	0.0714286	0.0714286	0.0714286	0.0714286	0.0714286	0.0714286	0.0714286	0.0714286	0	0	0	0	0	0	0	0	0	0	0	0	0
ENSMUSG00000033669	0	0	0	0	0	0	0	0	0	0	0	0	0	0	0	0	0	0	0	0	0	0	0	0	0	0	0	0	0	0	0	0	0	0	0	0	0	0	0	0	0	0	0	0	0	0	0	0	0
ENSMUSG00000049600	0	0	0	0	0	0	0	0	0	0	0	0	0	0	0	0	0	0	0	0	0	0	0	0	0	0	0	0	0	0	0	0	0	0	0	0	0	0	0	0	0	0	0	0	0	0	0	0	0
ENSMUSG00000029521	0	0	0	0	0	0	0	0	0	0	0	0	0	0	0	0	0	0	0	0	0	0	0	0	0	0	0	0.0588235	0.0588235	0.0588235	0.0588235	0.0588235	0.0588235	0.0588235	0.0588235	0.117647	0.117647	0.0588235	0.0588235	0.0588235	0.0588235	0.0588235	0.117647	0.117647	0.117647	0.0588235	0.0588235	0.0588235	0.0588235
ENSMUSG00000015880	0	0	0	0	0	0	0	0	0	0	0	0	0	0	0	0	0	0	0	0	0.142857	0.142857	0.142857	0.142857	0.142857	0.142857	0.285714	0.285714	0.285714	0.285714	0.142857	0.142857	0.142857	0.142857	0.142857	0.142857	0	0	0.142857	0.142857	0.142857	0.142857	0.142857	0.571429	0.571429	0.571429	0.571429	0.571429	0.428571
ENSMUSG00000031756	0	0	0	0	0	0	0	0	0	0	0	0	0	0	0	0	0	0	0	0	0	0	0	0	0	0	0	0	0	0	0	0	0	0	0	0	0	0	0	0	0	0	0	0	0	0	0	0	0
ENSMUSG00000029833	0	0	0	0	0	0	0	0	0	0	0	0	0	0	0	0	0	0	0	0	0	0	0	0	0	0	0	0	0	0	0	0	0	0	0	0	0	0	0	0	0	0	0	0	0	0	0	0	0
ENSMUSG00000022978	0	0	0	0	0	0	0	0	0	0	0	0	0	0	0	0	0	0	0	0	0	0	0	0	0	0	0	0	0	0	0	0	0	0	0	0	0	0	0	0	0	0	0	0	0	0	0	0	0
ENSMUSG00000024571	0	0	0	0	0	0	0	0	0	0	0	0	0	0.0454545	0.0454545	0.0454545	0.0454545	0.0454545	0.0454545	0.0454545	0.0454545	0.0454545	0.0454545	0	0	0	0	0	0	0.0454545	0.0454545	0.0454545	0.0454545	0.0454545	0.0454545	0.0454545	0.0454545	0.0454545	0.0454545	0	0	0	0	0	0	0	0	0	0
ENSMUSG00000051579	0	0	0	0	0	0	0	0	0	0.117647	0.176471	0.235294	0.352941	0.411765	0.411765	0.411765	0.470588	0.470588	0.411765	0.352941	0.294118	0.294118	0.235294	0.176471	0.176471	0.176471	0.117647	0.117647	0.117647	0.176471	0.176471	0.117647	0.0588235	0.0588235	0.0588235	0.0588235	0.0588235	0.0588235	0.0588235	0	0	0	0	0	0	0	0.0588235	0.0588235	0.0588235
ENSMUSG00000067261	0	0	0	0	0	0	0	0	0	0	0	0	0	0.0416667	0.0416667	0.0416667	0.0416667	0.0416667	0.0416667	0.0416667	0.0416667	0.0416667	0.0416667	0	0	0	0	0	0	0	0	0	0	0	0	0	0	0	0	0	0	0	0	0	0	0	0	0	0
ENSMUSG00000003849	0	0	0	0	0	0	0	0	0	0.0645161	0.0967742	0.129032	0.129032	0.129032	0.129032	0.129032	0.129032	0.129032	0.16129	0.193548	0.258065	0.290323	0.290323	0.290323	0.354839	0.483871	0.516129	0.483871	0.419355	0.387097	0.290323	0.225806	0.225806	0.225806	0.16129	0.0645161	0.0322581	0.0645161	0.16129	0.193548	0.225806	0.322581	0.354839	0.354839	0.387097	0.354839	0.354839	0.322581	0.225806
ENSMUSG00000002718	0	0	0	0	0	0	0	0	0	0	0	0	0	0	0	0	0	0	0	0	0	0	0	0	0	0	0	0	0	0	0	0	0	0	0	0	0	0	0	0	0	0	0.0454545	0.0909091	0.0909091	0.0909091	0.0909091	0.0909091	0.0909091
ENSMUSG00000058440	0	0	0	0	0	0	0	0	0	0	0	0	0	0	0.166667	0.166667	0.166667	0.166667	0.166667	0.166667	0.166667	0.166667	0.166667	0.166667	0	0	0	0	0	0	0	0	0	0	0	0	0	0	0	0	0	0	0.166667	0.166667	0.166667	0.166667	0.166667	0.166667	0.166667
ENSMUSG00000052997	0	0	0	0	0	0	0	0	0	0	0	0	0	0	0.0217391	0.0217391	0.0217391	0.0217391	0.0217391	0.0217391	0.0217391	0.0217391	0.0217391	0.0217391	0	0	0	0	0	0	0	0	0	0	0	0	0	0	0.0217391	0.0217391	0.0217391	0.0217391	0.0217391	0.0217391	0.0217391	0.0326087	0.0326087	0.0326087	0.0434783
ENSMUSG00000046909	0	0	0	0	0	0	0	0	0	0	0	0	0	0	0	0	0	0	0	0	0	0	0	0	0	0	0	0	0	0	0	0	0	0	0	0	0	0	0	0	0	0	0	0	0	0	0	0	0
ENSMUSG00000057948	0	0	0	0	0	0	0	0	0	0	0	0	0	0	0	0	0	0	0	0	0	0	0	0	0	0	0	0	0	0	0	0	0	0	0	0	0	0	0	0	0	0	0	0	0	0	0	0	0
ENSMUSG00000025337	0	0	0	0	0	0	0	0	0	0	0	0	0	0	0	0	0	0	0	0	0	0	0	0	0.0294118	0.0294118	0.0294118	0.0294118	0.0294118	0.0294118	0.0294118	0.0294118	0.0294118	0.0294118	0	0	0	0	0	0	0.0294118	0.0294118	0.0294118	0.0294118	0.0294118	0.0588235	0.0588235	0.0588235	0.0588235
ENSMUSG00000020897	0	0	0	0	0	0	0	0	0	0	0	0	0	0	0	0	0.0285714	0.0285714	0.0285714	0.0285714	0.0285714	0.0571429	0.0571429	0.0571429	0.0571429	0.0571429	0.0285714	0.0285714	0.0285714	0.0285714	0.0285714	0	0	0	0.114286	0.114286	0.114286	0.114286	0.114286	0.114286	0.114286	0.114286	0.142857	0.142857	0.0285714	0.0285714	0.0285714	0.0285714	0.0285714
ENSMUSG00000031585	0	0	0	0	0	0	0	0	0	0.021978	0.021978	0.0549451	0.0659341	0.0879121	0.10989	0.142857	0.131868	0.131868	0.131868	0.120879	0.120879	0.0879121	0.0769231	0.0549451	0.032967	0	0	0.021978	0.021978	0.032967	0.032967	0.032967	0.032967	0.043956	0.043956	0.043956	0.043956	0.021978	0.021978	0.010989	0.010989	0.010989	0.010989	0	0	0	0	0	0
ENSMUSG00000020738	0	0	0	0	0	0	0	0	0	0	0	0	0	0	0	0	0	0	0	0	0	0	0	0	0	0	0	0	0	0	0	0	0	0	0	0	0	0	0	0	0	0	0	0	0	0	0	0	0
ENSMUSG00000030269	0	0	0	0	0	0	0	0	0	0.0666667	0.0666667	0.0666667	0.0666667	0.0666667	0	0	0	0	0	0	0	0	0	0	0	0	0	0	0	0	0	0	0	0	0	0	0.0666667	0.0666667	0.0666667	0.0666667	0.0666667	0.0666667	0.0666667	0.0666667	0.0666667	0.0666667	0	0	0
ENSMUSG00000027496	0	0	0	0	0	0	0	0	0	0	0	0	0	0	0	0	0	0	0	0	0	0	0	0	0	0	0	0	0	0	0	0	0	0	0	0	0	0	0	0	0	0	0	0	0	0	0	0	0
ENSMUSG00000008305	0	0	0	0	0	0	0	0	0	0	0	0	0	0	0	0	0	0	0	0	0	0	0	0	0	0	0	0	0	0	0	0	0	0	0	0	0	0	0	0	0	0	0	0	0	0	0	0	0
ENSMUSG00000061524	0	0	0	0	0	0	0	0	0	0	0	0	0.027027	0.027027	0.0810811	0.0810811	0.108108	0.108108	0.108108	0.108108	0.108108	0.108108	0.0810811	0.0810811	0.027027	0.027027	0	0	0	0	0.027027	0.027027	0.027027	0.027027	0.027027	0.027027	0.0540541	0.0540541	0.0810811	0.0810811	0.0540541	0.0540541	0.0540541	0.0810811	0.0810811	0.0810811	0.0540541	0.0540541	0.027027
ENSMUSG00000059791	0	0	0	0	0	0	0	0	0	0	0	0.0588235	0.0588235	0.0588235	0.0588235	0.0588235	0.0588235	0.0588235	0.0588235	0.0588235	0.0588235	0	0	0	0.0588235	0.235294	0.235294	0.294118	0.294118	0.294118	0.352941	0.352941	0.352941	0.352941	0.294118	0.117647	0.117647	0.0588235	0.176471	0.176471	0.117647	0.117647	0.117647	0.117647	0.235294	0.235294	0.235294	0.235294	0.117647
ENSMUSG00000062309	0	0	0	0	0	0	0	0	0	0.153846	0.153846	0.153846	0.153846	0.153846	0.0384615	0.0384615	0	0	0	0	0	0	0.0769231	0.115385	0.153846	0.153846	0.153846	0.153846	0.192308	0.192308	0.230769	0.230769	0.153846	0.153846	0.115385	0.115385	0.153846	0.153846	0.192308	0.192308	0.192308	0.269231	0.269231	0.230769	0.384615	0.538462	0.538462	0.730769	0.730769
ENSMUSG00000042079	0	0	0	0	0	0	0	0	0	0	0	0	0	0	0	0	0	0	0	0	0	0	0	0	0	0	0	0	0	0	0	0	0	0	0	0	0	0	0	0	0	0	0	0	0	0	0	0	0
ENSMUSG00000039682	0	0	0	0	0	0	0	0	0	0.221311	0.213115	0.204918	0.163934	0.114754	0.139344	0.147541	0.155738	0.155738	0.155738	0.163934	0.196721	0.237705	0.245902	0.221311	0.188525	0.172131	0.147541	0.147541	0.139344	0.106557	0.0737705	0.0327869	0.0245902	0.0245902	0.0327869	0.0327869	0.0245902	0.0327869	0.0491803	0.0819672	0.131148	0.188525	0.204918	0.204918	0.213115	0.221311	0.229508	0.213115	0.204918
ENSMUSG00000023094	0	0	0	0	0	0	0	0	0	0.0909091	0.0909091	0.0909091	0.0909091	0.181818	0.181818	0.181818	0.0909091	0.0909091	0.0909091	0.0909091	0.0909091	0.0909091	0.0909091	0	0	0	0	0	0	0	0	0	0	0	0	0	0	0	0	0	0	0	0	0	0	0	0	0	0
ENSMUSG00000019804	0	0	0	0	0	0	0	0	0	0	0	0	0.0163934	0.0163934	0.0163934	0.0163934	0.0327869	0.0327869	0.0327869	0.0327869	0.0327869	0.0327869	0.0327869	0.0327869	0.0491803	0.0491803	0.0491803	0.0491803	0.0491803	0.0491803	0.0491803	0.0491803	0.0327869	0.0491803	0.0491803	0.0491803	0.0491803	0.0491803	0.0819672	0.0983607	0.114754	0.131148	0.131148	0.114754	0.114754	0.131148	0.114754	0.114754	0.0819672
ENSMUSG00000037266	0	0	0	0	0	0	0	0	0	0.125	0.125	0.25	0.25	0.25	0.25	0.125	0.125	0.125	0.125	0.125	0.125	0	0	0	0	0	0	0	0	0	0	0	0	0	0	0	0	0	0	0	0	0.125	0.125	0.125	0.25	0.25	0.25	0.375	0.375
ENSMUSG00000078812	0	0	0	0	0	0	0	0	0	0.0249042	0.0210728	0.0210728	0.0229885	0.0172414	0.0191571	0.0191571	0.0229885	0.0210728	0.032567	0.0440613	0.045977	0.0689655	0.109195	0.116858	0.124521	0.159004	0.162835	0.164751	0.157088	0.145594	0.143678	0.126437	0.0881226	0.0996169	0.103448	0.0785441	0.0727969	0.0881226	0.0823755	0.0823755	0.0804598	0.0766284	0.0747126	0.0555556	0.0440613	0.0363985	0.032567	0.00957854	0.00957854
ENSMUSG00000001436	0	0	0	0	0	0	0	0	0	0.3	0.3	0.3	0.2	0.1	0	0	0	0	0	0	0	0	0	0	0	0	0	0	0	0	0	0	0	0	0	0	0	0	0	0	0	0.1	0.1	0.1	0.2	0.2	0.2	0.2	0.2
ENSMUSG00000031231	0	0	0	0	0	0	0	0	0	0.178571	0.357143	0.535714	0.464286	0.428571	0.392857	0.392857	0.392857	0.357143	0.392857	0.428571	0.285714	0.107143	0.107143	0.142857	0.214286	0.285714	0.285714	0.285714	0.285714	0.285714	0.321429	0.392857	0.464286	0.5	0.607143	0.714286	0.821429	0.821429	0.821429	0.964286	1	0.928571	0.857143	0.821429	0.678571	0.535714	0.428571	0.5	0.464286
ENSMUSG00000060373	0	0	0	0	0	0	0	0	0	0.0166667	0.0166667	0.0166667	0.0166667	0.00833333	0.00833333	0.00833333	0.00833333	0	0	0	0	0	0	0	0	0	0	0	0	0	0	0	0	0	0	0	0	0	0	0	0	0	0	0	0	0	0	0	0
ENSMUSG00000068744	0	0	0	0	0	0	0	0	0	0	0	0	0	0	0	0.0138889	0.0138889	0.0138889	0.0138889	0.0416667	0.0555556	0.0555556	0.0555556	0.0555556	0.0555556	0.0416667	0.0416667	0.0416667	0.0416667	0.0138889	0	0	0.0138889	0.0138889	0.0138889	0.0138889	0.0138889	0.0138889	0.0138889	0.0138889	0.0277778	0.0416667	0.0277778	0.0416667	0.0416667	0.0416667	0.0416667	0.0416667	0.0555556
ENSMUSG00000007739	0	0	0	0	0	0	0	0	0	0.0869565	0.0869565	0.0869565	0.0652174	0.0434783	0.0217391	0.0217391	0.0217391	0.0217391	0.0434783	0.0434783	0.0217391	0.0217391	0.0217391	0.0217391	0.0217391	0.0217391	0.0217391	0.0217391	0.0217391	0.0217391	0.0217391	0.0217391	0.0217391	0.0434783	0.0434783	0.0434783	0.0434783	0.0434783	0.0217391	0.0217391	0.0217391	0.0434783	0.0434783	0.0217391	0.0217391	0.0217391	0.0217391	0.0217391	0.0434783
ENSMUSG00000040025	0	0	0	0	0	0	0	0	0	0	0	0	0	0	0	0	0	0	0	0	0.004329	0.004329	0.004329	0.004329	0.004329	0.004329	0.004329	0.004329	0.004329	0.004329	0	0	0	0	0	0.0021645	0.0021645	0.0021645	0.0021645	0.0021645	0.0021645	0.0021645	0.0021645	0.0021645	0.0021645	0	0	0	0
ENSMUSG00000028911	0	0	0	0	0	0	0	0	0	0.0220588	0.0220588	0.0220588	0.00735294	0.0147059	0.0147059	0.0220588	0.0220588	0.0147059	0.0147059	0.0147059	0.0147059	0.0147059	0.0220588	0.0147059	0.0147059	0.0147059	0.0147059	0.0147059	0.0147059	0.0147059	0.0147059	0.0147059	0.00735294	0.00735294	0.00735294	0	0	0.0147059	0.0147059	0.0147059	0.0147059	0.0147059	0.0147059	0.0147059	0.0147059	0.0147059	0.0147059	0.00735294	0.00735294
ENSMUSG00000029464	0	0	0	0	0	0	0	0	0	0	0	0	0	0	0	0	0	0	0	0	0.025	0.025	0.025	0.025	0.025	0.025	0.025	0.025	0.025	0.025	0	0	0	0	0	0	0	0	0	0	0	0	0	0	0	0	0	0	0
ENSMUSG00000010277	0	0	0	0	0	0	0	0	0	0	0	0	0	0	0	0	0	0	0	0	0	0	0	0	0	0	0	0	0	0	0	0	0	0	0	0	0	0	0	0	0	0	0	0	0	0	0	0	0
ENSMUSG00000023307	0	0	0	0	0	0	0	0	0	0	0	0	0	0	0	0	0	0	0	0	0	0	0	0	0	0	0	0	0	0	0	0	0	0	0	0	0	0	0	0	0	0	0	0	0	0	0	0	0
ENSMUSG00000031783	0	0	0	0	0	0	0	0	0	0.1	0.1	0.1	0.05	0.05	0.025	0.025	0.025	0	0	0	0	0	0	0	0	0	0	0	0	0	0	0	0	0	0	0	0	0	0	0	0	0	0	0	0	0	0	0	0.025
ENSMUSG00000071646	0	0	0	0	0	0	0	0	0	0.30303	0.30303	0.30303	0.272727	0.242424	0.242424	0.242424	0.121212	0.0606061	0.030303	0.030303	0.030303	0.030303	0.030303	0.030303	0.030303	0.030303	0.030303	0.030303	0.0606061	0.0909091	0.0909091	0.0909091	0.0909091	0.121212	0.121212	0.0909091	0.0909091	0.0909091	0.0606061	0.030303	0.030303	0.030303	0.0606061	0.030303	0.030303	0.030303	0.030303	0.0606061	0.0606061
ENSMUSG00000027327	0	0	0	0	0	0	0	0	0	0	0	0	0	0	0	0	0	0	0	0	0	0	0	0	0.047619	0.047619	0.047619	0.047619	0.047619	0.047619	0.047619	0.047619	0.047619	0.047619	0	0.047619	0.047619	0.047619	0.047619	0.047619	0.047619	0.047619	0.047619	0.047619	0.047619	0	0	0	0
ENSMUSG00000071078	0	0	0	0	0	0	0	0	0	0	0	0	0	0	0	0	0	0	0	0	0	0	0	0	0	0	0	0	0	0	0	0	0	0	0	0	0.0909091	0.0909091	0.0909091	0.0909091	0.0909091	0.0909091	0.181818	0.272727	0.272727	0.545455	0.454545	0.545455	0.636364
ENSMUSG00000062270	0	0	0	0	0	0	0	0	0	0	0	0	0	0	0	0	0	0	0	0	0	0	0	0	0	0	0	0	0	0	0	0	0	0	0	0	0	0	0	0	0	0	0	0	0	0	0	0	0
ENSMUSG00000031107	0	0	0	0	0	0	0	0	0	0.0384615	0.0384615	0.115385	0.115385	0.115385	0.115385	0.115385	0.115385	0.115385	0.115385	0.115385	0.115385	0.0384615	0.0384615	0.0384615	0.0384615	0.0384615	0.0384615	0.0384615	0.0769231	0.0769231	0.0769231	0.0769231	0.0769231	0.0769231	0.0769231	0.0769231	0.0769231	0.0769231	0.0769231	0.0769231	0.0384615	0.0769231	0.115385	0.115385	0.153846	0.192308	0.192308	0.192308	0.153846
ENSMUSG00000042388	0	0	0	0	0	0	0	0	0	0	0	0	0	0	0	0	0	0	0	0	0.0833333	0.0833333	0.0833333	0.0833333	0.0833333	0.0833333	0.0833333	0.0833333	0.0833333	0.0833333	0	0	0	0	0	0	0	0	0	0	0	0.0833333	0.0833333	0.0833333	0.0833333	0.0833333	0.0833333	0.0833333	0.0833333
ENSMUSG00000025439	0	0	0	0	0	0	0	0	0	0	0	0	0	0	0	0	0	0	0	0	0	0	0.0714286	0.0714286	0.0714286	0.0714286	0.0714286	0.0714286	0.0714286	0.0714286	0.0714286	0.0714286	0	0	0	0	0	0	0	0	0	0	0	0	0	0	0	0	0
ENSMUSG00000003779	0	0	0	0	0	0	0	0	0	0.00961538	0.00961538	0	0	0	0	0	0	0	0	0	0	0	0	0	0	0.00961538	0.00961538	0.00961538	0.0192308	0.0192308	0.0192308	0.0288462	0.0288462	0.0288462	0.0769231	0.0673077	0.0673077	0.0673077	0.0576923	0.0576923	0.0576923	0.0480769	0.0480769	0.0480769	0	0	0	0	0
ENSMUSG00000053470	0	0	0	0	0	0	0	0	0	0	0	0	0	0	0	0	0.0294118	0.0294118	0.0294118	0.0294118	0.0294118	0.0294118	0.0294118	0.0294118	0.0294118	0.0294118	0	0	0	0	0	0	0	0	0	0	0	0	0	0	0	0	0	0	0	0	0	0.0294118	0.0294118
ENSMUSG00000034486	0	0	0	0	0	0	0	0	0	0	0	0	0	0	0	0	0	0	0	0	0	0	0	0	0	0	0	0	0	0	0	0	0	0	0	0	0	0	0	0	0	0	0	0	0	0	0	0	0
ENSMUSG00000003345	0	0	0	0	0	0	0	0	0	0.030303	0.030303	0.030303	0.030303	0.030303	0	0	0	0	0	0	0	0	0	0	0	0	0	0	0	0	0	0	0	0	0	0	0	0	0	0	0	0	0	0	0	0	0	0	0
ENSMUSG00000031633	0	0	0	0	0	0	0	0	0	0.193548	0.16129	0.129032	0.129032	0.0806452	0.0645161	0.0483871	0.0483871	0.0483871	0.0645161	0.0806452	0.0806452	0.129032	0.112903	0.0967742	0.0967742	0.0967742	0.16129	0.177419	0.193548	0.209677	0.241935	0.322581	0.564516	0.596774	0.612903	0.645161	0.580645	0.580645	0.596774	0.612903	0.645161	0.548387	0.354839	0.419355	0.435484	0.403226	0.419355	0.516129	0.564516
ENSMUSG00000031422	0	0	0	0	0	0	0	0	0	0.0178571	0.0178571	0	0	0	0	0	0	0	0	0	0	0	0	0	0	0	0	0	0	0	0	0	0	0	0	0	0	0	0	0	0	0	0	0	0	0	0	0	0
ENSMUSG00000055917	0	0	0	0	0	0	0	0	0	0	0	0	0	0	0	0	0	0	0	0.0769231	0.0769231	0.0769231	0.0769231	0.0769231	0.0769231	0.0769231	0.0769231	0.0769231	0.0769231	0	0	0	0	0	0	0.0769231	0.0769231	0.0769231	0.0769231	0.0769231	0.0769231	0.0769231	0.153846	0.153846	0.153846	0.0769231	0.0769231	0.115385	0.115385
ENSMUSG00000036442	0	0	0	0	0	0	0	0	0	0.0434783	0.0434783	0.0434783	0.0434783	0.0434783	0.0434783	0.0434783	0	0	0	0	0	0	0	0	0	0	0	0	0	0	0	0	0	0	0	0	0	0	0	0	0	0	0	0	0	0	0	0	0
ENSMUSG00000029776	0	0	0	0	0	0	0	0	0	0	0	0	0	0	0	0	0	0	0	0	0	0	0	0	0	0	0	0	0	0	0	0	0	0	0	0	0	0	0	0	0	0	0	0	0	0	0	0	0
ENSMUSG00000031353	0	0	0	0	0	0	0	0	0	0	0.0238095	0.0238095	0.0238095	0.0238095	0.0238095	0.0238095	0.0238095	0.0238095	0.047619	0.047619	0.0238095	0.0238095	0.0238095	0.0238095	0.0238095	0.0238095	0.0238095	0.0238095	0	0	0	0	0	0.0238095	0.0238095	0.0238095	0.0238095	0.0238095	0.0238095	0.0238095	0.0238095	0.0238095	0.0238095	0	0	0	0	0	0
ENSMUSG00000024666	0	0	0	0	0	0	0	0	0	0	0	0	0	0	0	0	0	0	0	0	0	0	0	0.0909091	0.0909091	0.0909091	0.0909091	0.0909091	0.0909091	0.0909091	0.0909091	0.0909091	0.0909091	0	0	0	0	0	0	0	0	0	0.0909091	0.0909091	0.0909091	0.181818	0.181818	0.181818	0.181818
ENSMUSG00000014859	0	0	0	0	0	0	0	0	0	0.0285714	0.0285714	0.0285714	0	0	0	0	0	0	0	0	0	0	0	0	0	0	0	0	0	0	0	0	0	0	0	0	0	0	0	0	0	0	0	0	0	0	0	0	0
ENSMUSG00000049091	0	0	0	0	0	0	0	0	0	0.00625	0.00625	0.00625	0.00625	0	0	0	0	0	0	0	0	0	0	0	0	0	0	0	0	0	0	0	0	0	0	0	0	0	0	0	0	0	0	0	0	0	0	0	0
ENSMUSG00000028291	0	0	0	0	0	0	0	0	0	0.0178571	0.0178571	0.0535714	0.0803571	0.0892857	0.0892857	0.0892857	0.0982143	0.0982143	0.0982143	0.107143	0.107143	0.0714286	0.0446429	0.0267857	0.0267857	0.0267857	0.0178571	0.0178571	0.00892857	0	0.00892857	0.0267857	0.0267857	0.0267857	0.0535714	0.0982143	0.0982143	0.0982143	0.0982143	0.107143	0.125	0.125	0.125	0.125	0.0982143	0.0535714	0.0535714	0.0535714	0.0714286
ENSMUSG00000029012	0	0	0	0	0	0	0	0	0	0.0116279	0.0116279	0.0116279	0.0116279	0.0116279	0	0	0	0	0	0	0	0	0	0	0	0	0	0	0	0	0	0	0	0	0.0116279	0.0116279	0.0116279	0.0116279	0.0116279	0.0116279	0.0116279	0.0232558	0.0232558	0.0232558	0.0232558	0.0232558	0.0232558	0.0232558	0.0232558
ENSMUSG00000044502	0	0	0	0	0	0	0	0	0	0	0	0	0	0	0	0	0	0	0	0	0	0	0	0	0	0	0	0	0	0.0243902	0.0243902	0.0243902	0.0243902	0.0243902	0.0487805	0.0487805	0.0487805	0.0487805	0.0487805	0.0243902	0.0243902	0.0243902	0.0243902	0.0243902	0	0	0	0	0
ENSMUSG00000055240	0	0	0	0	0	0	0	0	0	0	0	0	0	0	0	0	0	0	0	0	0	0	0	0	0	0	0	0	0	0	0	0	0	0	0	0	0	0	0	0	0	0	0	0	0.166667	0.166667	0.166667	0.166667	0.166667
ENSMUSG00000021752	0	0	0	0	0	0	0	0	0	0	0	0	0	0	0	0	0	0	0	0	0	0	0	0	0	0	0	0	0	0	0	0	0	0	0	0	0	0	0	0	0	0	0	0	0	0	0	0	0
ENSMUSG00000074884	0	0	0	0	0	0	0	0	0	0.166667	0.166667	0.166667	0.166667	0.166667	0.166667	0.166667	0.166667	0.166667	0.166667	0	0	0	0	0	0	0	0	0	0	0	0	0	0	0	0	0	0	0	0	0.166667	0.333333	0.333333	0.333333	0.333333	0.333333	0.333333	0.333333	0.333333	0.333333
ENSMUSG00000026193	0	0	0	0	0	0	0	0	0	0.232558	0.229236	0.215947	0.189369	0.169435	0.116279	0.0830565	0.0598007	0.0431894	0.0465116	0.0332226	0.0465116	0.0531561	0.0564784	0.0598007	0.0631229	0.0697674	0.0664452	0.0730897	0.0564784	0.0598007	0.0431894	0.0564784	0.0631229	0.0730897	0.076412	0.089701	0.122924	0.136213	0.149502	0.146179	0.152824	0.139535	0.156146	0.152824	0.152824	0.149502	0.122924	0.116279	0.116279
ENSMUSG00000030934	0	0	0	0	0	0	0	0	0	0	0	0	0	0	0	0	0	0	0	0	0	0	0	0	0	0	0	0	0	0	0	0	0	0	0	0	0	0	0	0	0	0	0	0	0	0	0	0.0217391	0.0217391
ENSMUSG00000060121	0	0	0	0	0	0	0	0	0	0.0357143	0.0357143	0.0357143	0.0357143	0.0357143	0.0357143	0.0357143	0.0357143	0	0	0	0	0	0	0	0	0	0	0	0.0357143	0.0357143	0.0357143	0.0357143	0.0357143	0.0357143	0.0357143	0.0357143	0.0357143	0.0357143	0	0	0	0	0	0	0	0	0	0	0
ENSMUSG00000003848	0	0	0	0	0	0	0	0	0	0	0	0	0	0	0	0	0	0	0	0	0	0	0	0	0	0	0	0	0	0.166667	0.166667	0.166667	0.166667	0.166667	0.166667	0.166667	0.166667	0.166667	0.166667	0	0	0	0	0	0	0	0	0	0
ENSMUSG00000040850	0	0	0	0	0	0	0	0	0	0	0	0	0	0	0	0	0	0	0	0	0	0	0	0	0.05	0.05	0.1	0.1	0.1	0.1	0.1	0.1	0.1	0.1	0.05	0.05	0	0	0	0	0	0	0	0	0	0	0	0	0
ENSMUSG00000020895	0	0	0	0	0	0	0	0	0	0	0	0	0	0	0	0.0714286	0.0714286	0.0714286	0.0714286	0.0714286	0.0714286	0.0714286	0.0714286	0.0714286	0.0714286	0	0	0	0	0	0	0	0	0	0	0	0	0	0	0	0	0	0	0	0	0	0	0	0
ENSMUSG00000029247	0	0	0	0	0	0	0	0	0	0.0869565	0.0702341	0.0702341	0.09699	0.113712	0.133779	0.204013	0.257525	0.294314	0.32107	0.35786	0.361204	0.331104	0.307692	0.287625	0.270903	0.204013	0.160535	0.123746	0.0869565	0.0501672	0.100334	0.237458	0.331104	0.334448	0.341137	0.361204	0.35786	0.361204	0.35786	0.35786	0.307692	0.173913	0.083612	0.0869565	0.167224	0.250836	0.277592	0.274247	0.277592
ENSMUSG00000044496	0	0	0	0	0	0	0	0	0	0.0145985	0.0145985	0.0145985	0.0145985	0.0145985	0.00729927	0.00729927	0.0145985	0.0145985	0.0145985	0.00729927	0.00729927	0.00729927	0.00729927	0.00729927	0.00729927	0.00729927	0	0	0	0.00729927	0.00729927	0.00729927	0.0145985	0.0145985	0.0145985	0.0145985	0.0218978	0.0218978	0.0218978	0.0145985	0.0145985	0.0145985	0.00729927	0.00729927	0.00729927	0.00729927	0.00729927	0.00729927	0.00729927
ENSMUSG00000000441	0	0	0	0	0	0	0	0	0	0	0	0	0.0105263	0.0105263	0.0105263	0.0105263	0.0105263	0.0210526	0.0210526	0.0210526	0.0210526	0.0210526	0.0105263	0.0105263	0.0105263	0.0105263	0.0105263	0	0	0	0	0	0	0	0	0.0210526	0.0210526	0.0210526	0.0210526	0.0210526	0.0210526	0.0315789	0.0315789	0.0315789	0.0315789	0.0105263	0.0105263	0.0210526	0.0210526
ENSMUSG00000062825	0	0	0	0	0	0	0	0	0	0	0	0	0	0	0	0	0	0	0	0	0	0	0	0	0	0	0	0	0	0	0	0	0	0	0	0	0	0	0	0	0	0	0	0	0	0	0	0	0
ENSMUSG00000039183	0	0	0	0	0	0	0	0	0	0.125	0.125	0.125	0.125	0.125	0	0	0	0	0	0	0	0	0.125	0.125	0.125	0.125	0.125	0.125	0.125	0.125	0.125	0.125	0	0	0	0	0	0	0	0	0	0	0.125	0.125	0.125	0.125	0.125	0.125	0.125
ENSMUSG00000042032	0	0	0	0	0	0	0	0	0	0.0681818	0.0681818	0.0681818	0.0681818	0.0681818	0.0681818	0.0454545	0.0454545	0.0454545	0.0454545	0.0681818	0.0681818	0.113636	0.136364	0.181818	0.181818	0.181818	0.181818	0.181818	0.204545	0.181818	0.181818	0.136364	0.113636	0.0681818	0.0681818	0.0681818	0.0909091	0.0909091	0.0681818	0.0909091	0.0909091	0.0681818	0.0681818	0.0909091	0.0909091	0.0909091	0.0681818	0.0454545	0.0454545
ENSMUSG00000035455	0	0	0	0	0	0	0	0	0	0	0	0	0	0	0	0	0	0	0	0	0.0217391	0.0434783	0.0434783	0.0434783	0.0434783	0.0434783	0.0434783	0.0434783	0.0434783	0.0434783	0.0217391	0	0	0	0	0	0	0	0	0	0	0	0.0217391	0.0217391	0.0217391	0.0217391	0.0217391	0.0217391	0.0217391
ENSMUSG00000059005	0	0	0	0	0	0	0	0	0	0	0	0	0	0	0	0	0	0	0	0	0	0	0	0	0	0	0	0	0	0	0	0	0	0	0	0	0	0	0	0	0	0	0	0	0	0	0	0	0
ENSMUSG00000027573	0	0	0	0	0	0	0	0	0	0	0	0	0	0	0	0	0	0.0277778	0.0277778	0.0277778	0.0277778	0.0277778	0.0277778	0.0277778	0.0277778	0.0277778	0.0277778	0	0	0	0	0	0	0	0	0	0	0	0	0	0	0	0	0.0277778	0.0277778	0.0277778	0.0277778	0.0277778	0.0277778
ENSMUSG00000026496	0	0	0	0	0	0	0	0	0	0.0465116	0.0232558	0	0	0	0	0	0	0	0	0	0	0	0	0	0	0	0	0.0232558	0.0465116	0.0465116	0.0465116	0.0465116	0.0465116	0.0465116	0.0465116	0.0465116	0.0465116	0.0232558	0	0	0	0	0	0	0	0	0	0.0232558	0.0465116
ENSMUSG00000024556	0	0	0	0	0	0	0	0	0	0.8	0.8	0.8	0.8	0.6	0.4	0.4	0.2	0.2	0	0	0	0	0	0	0	0	0.2	0.2	0.6	0.6	0.8	0.8	0.8	0.8	0.8	0.8	0.6	0.6	0.2	0.2	0	0	0	0	0	0	0	0	0
ENSMUSG00000021811	0	0	0	0	0	0	0	0	0	0.181818	0.181818	0.181818	0.181818	0.181818	0.136364	0.136364	0.136364	0.0909091	0.0454545	0	0	0	0	0	0	0	0	0	0.0454545	0.0454545	0.0454545	0.0454545	0.0454545	0.0454545	0.0454545	0.0454545	0.0454545	0.0454545	0	0	0	0	0	0	0	0	0	0	0
ENSMUSG00000042357	0	0	0	0	0	0	0	0	0	0	0	0	0	0	0	0	0	0	0	0	0	0	0	0.0416667	0.0416667	0.0416667	0.0416667	0.0416667	0.0416667	0.0416667	0.0416667	0.0416667	0.0416667	0.0416667	0.0416667	0.0416667	0.125	0.125	0.125	0.125	0.125	0.125	0.125	0.0833333	0.0833333	0.0833333	0	0	0
ENSMUSG00000037072	0	0	0	0	0	0	0	0	0	0.0623306	0.0596206	0.0496838	0.0433604	0.037037	0.028907	0.0388437	0.0858175	0.158988	0.216802	0.248419	0.304426	0.327913	0.345077	0.35682	0.37579	0.372177	0.32972	0.272809	0.233062	0.223126	0.178862	0.204155	0.201445	0.209575	0.211382	0.293586	0.460705	0.561879	0.630533	0.67299	0.693767	0.677507	0.66486	0.65673	0.641373	0.560976	0.396567	0.28365	0.198735
ENSMUSG00000000171	0	0	0	0	0	0	0	0	0	0.105263	0.105263	0.157895	0.105263	0.105263	0.105263	0.105263	0.105263	0.105263	0.105263	0.105263	0.210526	0.105263	0.210526	0.210526	0.210526	0.263158	0.263158	0.263158	0.263158	0.263158	0.210526	0.210526	0.105263	0.105263	0.157895	0.105263	0.157895	0.157895	0.157895	0.157895	0.105263	0.105263	0.105263	0.105263	0.0526316	0.0526316	0	0	0
ENSMUSG00000052419	0	0	0	0	0	0	0	0	0	0	0	0	0	0	0	0	0	0	0	0	0.0151515	0.0151515	0.0151515	0.030303	0.030303	0.030303	0.030303	0.030303	0.030303	0.030303	0.0151515	0.0151515	0.0151515	0	0	0	0	0	0.0151515	0.0151515	0.0151515	0.0151515	0.0151515	0.0151515	0.0151515	0.0151515	0.0151515	0.0151515	0
ENSMUSG00000030946	0	0	0	0	0	0	0	0	0	0	0	0	0	0	0	0	0	0	0	0	0	0	0	0	0	0	0	0	0	0	0	0	0	0	0	0	0	0	0	0	0	0	0	0	0	0	0	0	0
ENSMUSG00000021807	0	0	0	0	0	0	0	0	0	0	0	0	0	0	0	0	0	0	0	0	0	0	0	0	0	0	0	0	0	0	0	0	0	0	0	0	0	0.111111	0.111111	0.111111	0.111111	0.111111	0.111111	0.111111	0.111111	0.222222	0.333333	0.222222	0.333333
ENSMUSG00000026708	0	0	0	0	0	0	0	0	0	0	0	0	0	0	0	0	0	0	0	0	0	0	0	0	0	0	0	0	0	0	0	0	0	0	0	0	0	0	0	0	0	0	0	0	0	0	0	0	0
ENSMUSG00000029201	0	0	0	0	0	0	0	0	0	0	0	0	0	0	0	0	0	0	0	0	0	0	0	0	0	0	0	0	0	0	0	0	0	0	0	0	0	0	0	0	0	0	0	0	0	0	0	0	0
ENSMUSG00000074476	0	0	0	0	0	0	0	0	0	0.0625	0.0625	0.0625	0.0625	0.09375	0.09375	0.125	0.1875	0.1875	0.1875	0.1875	0.25	0.40625	0.4375	0.40625	0.40625	0.375	0.34375	0.375	0.375	0.34375	0.3125	0.15625	0.125	0.15625	0.1875	0.28125	0.28125	0.3125	0.40625	0.375	0.34375	0.34375	0.34375	0.3125	0.3125	0.21875	0.1875	0.1875	0.125
ENSMUSG00000022556	0	0	0	0	0	0	0	0	0	0.047619	0.047619	0	0	0	0	0	0	0	0	0	0	0	0	0	0	0	0	0	0	0	0	0	0	0	0	0.047619	0.047619	0.047619	0.047619	0.047619	0.047619	0.047619	0.047619	0.047619	0.047619	0	0	0	0
ENSMUSG00000020116	0	0	0	0	0	0	0	0	0	0	0	0	0	0	0	0	0	0	0	0	0	0.0555556	0.0555556	0.0555556	0.0555556	0.111111	0.111111	0.166667	0.166667	0.166667	0.166667	0.111111	0.111111	0.111111	0.111111	0.0555556	0.0555556	0	0	0	0	0	0	0	0.0555556	0.0555556	0.0555556	0.0555556	0.0555556
ENSMUSG00000055148	0	0	0	0	0	0	0	0	0	0.00769231	0.00769231	0.0153846	0.0230769	0.0230769	0.0384615	0.0461538	0.0461538	0.0461538	0.0538462	0.0538462	0.0538462	0.0461538	0.0384615	0.0384615	0.0230769	0.0153846	0.0153846	0.0153846	0	0	0	0	0.00769231	0.00769231	0.00769231	0.00769231	0.00769231	0.0153846	0.0153846	0.0153846	0.0153846	0.0153846	0.00769231	0.0153846	0.0153846	0.0230769	0.0230769	0.0153846	0.0153846
ENSMUSG00000032519	0	0	0	0	0	0	0	0	0	0	0	0	0	0	0	0	0	0	0	0	0	0	0	0	0	0	0	0	0	0	0	0	0	0	0	0	0	0	0	0	0	0	0	0	0	0	0	0	0
ENSMUSG00000039568	0	0	0	0	0	0	0	0	0	0	0	0	0	0	0	0	0	0	0	0	0	0	0	0	0	0	0	0	0	0	0	0.333333	0.333333	0.666667	0.666667	0.666667	0.666667	1	1	1	1	0.666667	0.666667	0.333333	0.333333	0.333333	0.333333	0	0
ENSMUSG00000039483	0	0	0	0	0	0	0	0	0	0	0	0	0	0	0	0	0	0	0	0	0	0	0	0	0	0	0	0	0	0	0	0	0	0	0	0	0	0	0	0	0	0	0	0	0	0	0	0	0
ENSMUSG00000040302	0	0	0	0	0	0	0	0	0	0	0	0	0	0	0	0	0	0.111111	0.111111	0.111111	0.111111	0.111111	0.111111	0.111111	0.111111	0.222222	0.222222	0.111111	0.111111	0.111111	0.111111	0.111111	0.111111	0.111111	0.111111	0	0	0	0	0	0	0	0.111111	0.111111	0.111111	0.111111	0.111111	0.222222	0.222222
ENSMUSG00000102252	0	0	0	0	0	0	0	0	0	0	0	0	0	0	0	0	0	0	0	0	0	0	0	0	0	0	0	0	0.0434783	0.0434783	0.0434783	0.0869565	0.0869565	0.0869565	0.0869565	0.0869565	0.0869565	0.130435	0.0869565	0.0869565	0.0869565	0.130435	0.130435	0.130435	0.130435	0.130435	0.130435	0.130435	0.130435
ENSMUSG00000019814	0	0	0	0	0	0	0	0	0	0	0	0	0	0	0	0	0	0	0	0	0	0	0.105263	0.105263	0.210526	0.210526	0.315789	0.368421	0.368421	0.368421	0.368421	0.368421	0.315789	0.315789	0.210526	0.210526	0.105263	0.0526316	0.0526316	0.0526316	0.0526316	0.0526316	0	0	0	0.0526316	0.0526316	0.0526316	0.0526316
ENSMUSG00000028901	0	0	0	0	0	0	0	0	0	0	0	0	0	0	0	0	0	0	0	0	0	0	0	0	0	0	0	0	0	0	0	0	0	0	0	0	0	0	0	0	0.0526316	0.0526316	0.0526316	0.0526316	0.0526316	0.0526316	0.0526316	0.0526316	0.0526316
ENSMUSG00000040139	0	0	0	0	0	0	0	0	0	0	0	0	0.0625	0.0625	0.0625	0.0625	0.0625	0.0625	0.0625	0.0625	0.0625	0.0625	0	0	0	0	0	0	0	0	0	0	0	0	0	0	0	0	0	0	0	0	0	0	0	0	0	0	0
ENSMUSG00000024182	0	0	0	0	0	0	0	0	0	0	0	0	0	0	0	0	0	0	0	0	0	0	0	0	0	0	0	0	0	0	0	0	0	0	0	0	0	0	0	0	0	0	0	0	0	0	0	0	0
ENSMUSG00000027984	0	0	0	0	0	0	0	0	0	0.0147059	0.0147059	0.0147059	0.0147059	0.0147059	0.0147059	0	0	0	0	0	0	0.0294118	0.0294118	0.0294118	0.0294118	0.0294118	0.0441176	0.0441176	0.0441176	0.0441176	0.0441176	0.0147059	0.0147059	0.0147059	0.0147059	0.0147059	0	0.0147059	0.0147059	0.0294118	0.0294118	0.0294118	0.0441176	0.0441176	0.0441176	0.0441176	0.0588235	0.0441176	0.0588235
ENSMUSG00000001376	0	0	0	0	0	0	0	0	0	0.0555556	0.0555556	0.0555556	0	0	0	0	0	0	0	0	0	0	0	0	0	0	0	0	0	0	0	0	0	0	0	0	0	0	0	0	0	0	0	0	0	0	0	0	0
ENSMUSG00000015605	0	0	0	0	0	0	0	0	0	0	0	0	0	0	0	0	0	0	0	0	0.166667	0.166667	0.166667	0.5	0.5	0.5	0.5	0.5	0.5	0.666667	0.5	0.5	0.5	0.166667	0.166667	0.166667	0.166667	0.166667	0.166667	0	0	0	0	0	0	0	0	0	0.166667
ENSMUSG00000028409	0	0	0	0	0	0	0	0	0	0.142857	0.142857	0.214286	0.357143	0.357143	0.357143	0.357143	0.285714	0.285714	0.285714	0.285714	0.214286	0.142857	0	0	0	0	0	0	0	0	0	0	0	0	0	0	0	0.0714286	0.142857	0.214286	0.214286	0.214286	0.285714	0.285714	0.285714	0.285714	0.285714	0.214286	0.214286
ENSMUSG00000053560	0	0	0	0	0	0	0	0	0	0	0	0	0	0	0	0	0	0	0	0	0.0384615	0.0384615	0.0384615	0.0384615	0.0384615	0.0384615	0.0384615	0.0384615	0.0384615	0.0384615	0	0	0	0	0	0	0	0	0	0	0	0	0	0	0	0	0	0	0.0384615
ENSMUSG00000004642	0	0	0	0	0	0	0	0	0	0	0	0	0	0	0	0	0	0	0	0	0	0	0	0	0	0.015873	0.015873	0.015873	0.015873	0.015873	0.015873	0.015873	0.015873	0.015873	0.015873	0	0	0	0.015873	0.015873	0.015873	0.015873	0.015873	0.015873	0.015873	0.015873	0.015873	0.015873	0
ENSMUSG00000022889	0	0	0	0	0	0	0	0	0	0.421053	0.315789	0.421053	0.473684	0.631579	0.789474	0.736842	0.736842	0.736842	0.947368	0.947368	1	1	1	0.842105	0.578947	0.631579	0.631579	0.631579	0.421053	0.263158	0.210526	0.105263	0.0526316	0.0526316	0.0526316	0	0	0	0	0	0	0	0	0	0	0	0	0	0
ENSMUSG00000022359	0	0	0	0	0	0	0	0	0	0	0	0	0	0	0	0	0	0	0	0	0	0	0	0	0	0	0	0	0	0	0	0	0	0	0	0	0	0	0	0	0	0	0	0	0	0	0	0	0
ENSMUSG00000040669	0	0	0	0	0	0	0	0	0	0	0	0	0	0	0	0	0.0204082	0.0204082	0.0204082	0.0204082	0.0204082	0.0204082	0.0204082	0.0204082	0.0204082	0.0204082	0	0	0	0	0	0	0	0	0	0	0	0	0	0	0	0	0	0	0	0	0	0	0
ENSMUSG00000039814	0	0	0	0	0	0	0	0	0	0	0	0	0	0	0	0	0	0	0	0	0	0	0	0	0	0	0	0	0	0	0	0	0	0	0	0	0	0	0	0	0	0	0	0	0	0	0	0	0
ENSMUSG00000050628	0	0	0	0	0	0	0	0	0	0.0168539	0.011236	0.011236	0.011236	0.011236	0.011236	0.011236	0.011236	0.00561798	0.00561798	0.00561798	0.00561798	0.00561798	0.00561798	0.00561798	0.00561798	0.00561798	0.00561798	0.00561798	0	0	0	0	0.00561798	0.0168539	0.0168539	0.0168539	0.0168539	0.0224719	0.0224719	0.0224719	0.0224719	0.0224719	0.0280899	0.0168539	0.0280899	0.0337079	0.0337079	0.0280899	0.0280899
ENSMUSG00000032309	0	0	0	0	0	0	0	0	0	0.0238095	0.0238095	0.0238095	0.0238095	0.0238095	0	0	0	0	0	0	0.0238095	0.0238095	0.0238095	0.0238095	0.047619	0.0714286	0.0714286	0.0714286	0.0714286	0.0714286	0.047619	0.047619	0.047619	0.047619	0.0238095	0	0	0	0	0.0238095	0.0238095	0.0238095	0.0238095	0.0238095	0.0238095	0.0238095	0.0238095	0.0238095	0.0238095
ENSMUSG00000037373	0	0	0	0	0	0	0	0	0	0.0357143	0.0357143	0.0357143	0.0357143	0.0357143	0	0	0	0	0	0	0	0	0	0	0.0357143	0.0357143	0.0357143	0.0357143	0.0357143	0.0357143	0.107143	0.107143	0.107143	0.107143	0.0714286	0.0714286	0.0714286	0.0714286	0.0714286	0.0714286	0	0	0	0	0	0	0	0	0
ENSMUSG00000039356	0	0	0	0	0	0	0	0	0	0	0	0	0	0	0	0	0	0	0.00689655	0.00689655	0.00689655	0.00689655	0.00689655	0.00689655	0.00689655	0.00689655	0.00689655	0.00689655	0	0	0	0	0	0	0	0	0	0	0	0	0	0	0	0	0	0.00689655	0.0137931	0.0137931	0.0137931
ENSMUSG00000022673	0	0	0	0	0	0	0	0	0	0	0	0	0.0142857	0.0142857	0.0285714	0.0285714	0.0285714	0.0285714	0.0285714	0.0428571	0.0428571	0.0428571	0.0285714	0.0285714	0.0142857	0.0142857	0.0142857	0.0142857	0.0142857	0	0	0	0	0	0	0	0	0	0	0.0142857	0.0285714	0.0285714	0.0285714	0.0285714	0.0285714	0.0428571	0.0428571	0.0428571	0.0428571
ENSMUSG00000030127	0	0	0	0	0	0	0	0	0	0.0227273	0.0227273	0.0454545	0.0454545	0.0681818	0.113636	0.136364	0.159091	0.159091	0.181818	0.181818	0.204545	0.159091	0.159091	0.136364	0.0909091	0.0681818	0.0909091	0.136364	0.113636	0.113636	0.0909091	0.0909091	0.0909091	0.0909091	0.0909091	0.113636	0.113636	0.0681818	0.0681818	0.0681818	0.0681818	0.0909091	0.0909091	0.0909091	0.113636	0.0909091	0.0454545	0.0681818	0.0681818
ENSMUSG00000043439	0	0	0	0	0	0	0	0	0	0.0769231	0.102564	0.102564	0.102564	0.102564	0.102564	0.0769231	0.0769231	0.0769231	0.102564	0.0769231	0.0512821	0.0512821	0.0512821	0.0512821	0.0512821	0.0512821	0.0512821	0.025641	0	0	0.0512821	0.128205	0.128205	0.128205	0.128205	0.153846	0.179487	0.230769	0.230769	0.230769	0.179487	0.102564	0.102564	0.102564	0.102564	0.0769231	0.0769231	0.025641	0.025641
ENSMUSG00000030970	0	0	0	0	0	0	0	0	0	0	0	0	0	0	0.0204082	0.0204082	0.0204082	0.0204082	0.0204082	0.0204082	0.0204082	0.0204082	0.0204082	0.0204082	0	0	0	0	0	0	0	0.0204082	0.0204082	0.0204082	0.0204082	0.0408163	0.0408163	0.0408163	0.0408163	0.0408163	0.0408163	0.0204082	0.0204082	0.0204082	0.0204082	0	0	0	0
ENSMUSG00000028140	0	0	0	0	0	0	0	0	0	0	0	0	0	0	0	0	0	0	0	0	0	0	0	0	0	0	0	0	0	0	0	0	0	0	0	0	0	0	0	0	0	0	0	0	0	0	0	0	0
ENSMUSG00000035683	0	0	0	0	0	0	0	0	0	0.111111	0.111111	0.111111	0.111111	0.111111	0.222222	0.222222	0.222222	0.222222	0.111111	0.111111	0.111111	0.111111	0.111111	0.111111	0	0	0	0	0	0	0	0	0	0.111111	0.111111	0.111111	0.111111	0.111111	0.111111	0.222222	0.222222	0.222222	0.222222	0.111111	0.111111	0.111111	0.111111	0.111111	0.111111
ENSMUSG00000030505	0	0	0	0	0	0	0	0	0	0.0243902	0.0243902	0.0243902	0.0243902	0.0243902	0.0243902	0.0243902	0.0243902	0	0	0	0	0	0	0	0	0	0	0	0	0	0	0	0	0	0	0	0	0	0	0	0.0487805	0.0487805	0.0487805	0.0487805	0.0487805	0.0487805	0.0487805	0.0487805	0.0487805
ENSMUSG00000003200	0	0	0	0	0	0	0	0	0	0	0.0555556	0.0555556	0.0555556	0.0555556	0.0555556	0.0555556	0.0555556	0.0555556	0.0555556	0.111111	0.0555556	0.0555556	0.0555556	0.0555556	0.0555556	0.0555556	0.0555556	0.0555556	0.0555556	0	0	0	0	0	0	0	0	0	0	0	0	0	0	0	0.0555556	0.0555556	0.0555556	0.0555556	0.0555556
ENSMUSG00000029177	0	0	0	0	0	0	0	0	0	0.0119048	0.0119048	0.0119048	0.0119048	0.0119048	0	0	0	0	0	0	0	0	0	0.0119048	0.0119048	0.0119048	0.0119048	0.0119048	0.0119048	0.0119048	0.0119048	0.0119048	0.0119048	0	0	0	0	0	0	0.0119048	0.0119048	0.0238095	0.0238095	0.0238095	0.0238095	0.0238095	0.0238095	0.0238095	0.0238095
ENSMUSG00000031826	0	0	0	0	0	0	0	0	0	0.0444444	0.0444444	0.0222222	0.0222222	0.0444444	0.0444444	0.0444444	0.0444444	0.0444444	0.0444444	0.0444444	0.0444444	0.0444444	0.0444444	0.0222222	0.0222222	0.0222222	0.0222222	0.0222222	0.0444444	0.0444444	0.0444444	0.0666667	0.0666667	0.0666667	0.0666667	0.0666667	0.0666667	0.0666667	0.0444444	0.0222222	0.0444444	0.0444444	0.0444444	0.0444444	0.0444444	0.0444444	0.133333	0.133333	0.133333
ENSMUSG00000035958	0	0	0	0	0	0	0	0	0	0.0606061	0.0606061	0.0606061	0.0606061	0.0909091	0.121212	0.121212	0.121212	0.121212	0.0606061	0.0606061	0.0606061	0.0606061	0.0606061	0.030303	0	0	0	0	0	0.030303	0.030303	0.0606061	0.0606061	0.0606061	0.0606061	0.0606061	0.0606061	0.0606061	0.0606061	0.030303	0.030303	0	0	0	0	0	0	0	0
ENSMUSG00000051234	0	0	0	0	0	0	0	0	0	0.0125	0	0	0	0	0	0	0	0	0	0	0	0	0	0	0	0	0	0	0	0	0	0	0	0	0	0	0	0	0	0	0	0	0	0	0	0	0	0	0
ENSMUSG00000047534	0	0	0	0	0	0	0	0	0	0	0	0	0	0	0	0	0	0	0	0	0	0	0	0	0.0769231	0.0769231	0.0769231	0.0769231	0.0769231	0.0769231	0.0769231	0.0769231	0.0769231	0.0769231	0	0	0	0	0	0	0	0	0.0769231	0.0769231	0.0769231	0.0769231	0.0769231	0.0769231	0.0769231
ENSMUSG00000091931	0	0	0	0	0	0	0	0	0	0	0	0	0	0	0	0	0	0	0	0	0	0	0	0	0	0	0	0	0	0	0	0	0	0	0	0	0	0	0	0	0	0	0	0	0	0	0	0	0
ENSMUSG00000045427	0	0	0	0	0	0	0	0	0	0.0151515	0	0	0	0.0151515	0.0151515	0.0151515	0.0151515	0.0151515	0.0151515	0.0151515	0.030303	0.030303	0.030303	0.0151515	0.0151515	0.0151515	0.0151515	0.0151515	0.0151515	0.0151515	0	0	0	0	0	0	0	0	0	0	0	0	0	0	0	0.0151515	0.0151515	0.030303	0.0454545
ENSMUSG00000028164	0	0	0	0	0	0	0	0	0	0	0	0	0	0	0	0	0	0	0	0	0	0	0	0	0	0	0	0	0	0	0	0	0	0	0	0	0	0	0	0	0	0	0	0	0	0	0	0	0
ENSMUSG00000024742	0	0	0	0	0	0	0	0	0	0.0135135	0.0135135	0	0	0	0	0	0	0	0	0	0	0	0	0	0	0	0	0	0	0	0	0	0	0	0	0	0	0	0	0	0	0	0	0	0	0	0	0	0.0135135
ENSMUSG00000020328	0	0	0	0	0	0	0	0	0	0.0384615	0.0384615	0.0384615	0.0384615	0.0384615	0.0384615	0.0384615	0.0641026	0.0512821	0.0384615	0.0512821	0.0512821	0.0512821	0.0384615	0.0384615	0.0384615	0.0512821	0.025641	0.025641	0.025641	0.0128205	0.0128205	0.025641	0.025641	0.025641	0.025641	0.0128205	0.0128205	0.0128205	0.0128205	0.0128205	0.0128205	0	0	0	0.0128205	0.025641	0.025641	0.025641	0.025641
ENSMUSG00000025726	0	0	0	0	0	0	0	0	0	0	0	0	0	0	0	0	0	0	0	0	0.0208333	0.0208333	0.0208333	0.0416667	0.0416667	0.0416667	0.0416667	0.0416667	0.0416667	0.0416667	0.0208333	0.0208333	0.0208333	0	0	0	0.0208333	0.0208333	0.0208333	0.0208333	0.0416667	0.0416667	0.0416667	0.0416667	0.0416667	0.0416667	0.0416667	0.0416667	0.0416667
ENSMUSG00000032607	0	0	0	0	0	0	0	0	0	0.0793651	0.0634921	0.0793651	0.0793651	0.0634921	0.0634921	0.0634921	0.031746	0.047619	0.047619	0.0634921	0.0634921	0.031746	0.031746	0.031746	0.031746	0.031746	0.031746	0.015873	0.015873	0	0.015873	0.015873	0.015873	0.015873	0.015873	0.015873	0.015873	0.015873	0.031746	0.047619	0.031746	0.031746	0.031746	0.031746	0.031746	0.031746	0.047619	0.047619	0.031746
ENSMUSG00000053553	0	0	0	0	0	0	0	0	0	0	0	0	0	0	0	0	0	0	0.142857	0.142857	0.142857	0.142857	0.142857	0.142857	0.142857	0.142857	0.142857	0.285714	0.142857	0.142857	0.142857	0.142857	0.142857	0.142857	0.142857	0.142857	0.142857	0	0	0	0	0	0	0	0	0	0	0	0
ENSMUSG00000005687	0	0	0	0	0	0	0	0	0	0.00412371	0.00412371	0.00412371	0.00412371	0.00412371	0.00412371	0.00412371	0.00206186	0.00412371	0.00618557	0.00618557	0.00618557	0.00824742	0.00824742	0.00824742	0.00824742	0.00824742	0.014433	0.0123711	0.0103093	0.0103093	0.0103093	0.00824742	0.00618557	0.00618557	0.00618557	0.00618557	0	0	0	0	0	0	0	0	0.00206186	0.00206186	0.00206186	0.00206186	0.00206186
ENSMUSG00000029111	0	0	0	0	0	0	0	0	0	0	0.0117647	0.0117647	0.0117647	0.0117647	0.0117647	0.0117647	0.0117647	0.0117647	0.0117647	0.0117647	0	0	0	0	0	0	0	0	0	0.0117647	0.0117647	0.0117647	0.0117647	0.0117647	0.0117647	0.0117647	0.0117647	0.0117647	0.0117647	0	0	0	0	0	0	0	0	0	0
ENSMUSG00000027133	0	0	0	0	0	0	0	0	0	0	0	0.00714286	0.0142857	0.0214286	0.0214286	0.0214286	0.0285714	0.0357143	0.0357143	0.0428571	0.0428571	0.0428571	0.0357143	0.0285714	0.0285714	0.0285714	0.0214286	0.0142857	0.0142857	0.00714286	0.00714286	0	0	0	0	0	0	0	0	0	0	0.00714286	0.00714286	0.00714286	0.00714286	0.00714286	0.00714286	0.00714286	0.00714286
ENSMUSG00000054079	0	0	0	0	0	0	0	0	0	0.8125	0.8125	0.75	0.75	0.8125	0.75	0.375	0.375	0.25	0.1875	0.1875	0.1875	0.25	0.3125	0.25	0.5625	0.75	0.625	0.6875	0.75	0.75	0.8125	0.9375	0.875	0.9375	0.6875	0.5	0.5	0.4375	0.375	0.375	0.4375	0.25	0.375	0.5	0.5625	0.5625	0.8125	0.875	0.875
ENSMUSG00000013736	0	0	0	0	0	0	0	0	0	0	0	0	0	0	0	0	0	0	0	0	0	0	0	0	0	0	0.1	0.1	0.1	0.1	0.1	0.1	0.1	0.1	0.1	0.1	0	0	0	0	0	0	0	0	0	0	0	0	0
ENSMUSG00000048327	0	0	0	0	0	0	0	0	0	0.4	0.4	0.4	0.4	0.4	0.5	0.5	0.2	0.2	0.2	0.2	0.3	0.4	0.5	0.4	0.3	0.3	0.3	0.4	0.7	0.7	0.6	0.6	0.5	0.5	0.6	0.6	0.8	0.8	0.5	0.5	0.6	0.7	1	1	0.9	0.9	0.7	0.6	0.6
ENSMUSG00000042111	0	0	0	0	0	0	0	0	0	0	0	0	0	0.0243902	0.0243902	0.0243902	0.0487805	0.0487805	0.0487805	0.0487805	0.0487805	0.0487805	0.0487805	0.0243902	0.0243902	0.0243902	0	0	0	0	0.0243902	0.0243902	0.0243902	0.0243902	0.0243902	0.0243902	0.0243902	0.0243902	0.0243902	0.0243902	0	0	0	0	0	0	0	0	0
ENSMUSG00000022070	0	0	0	0	0	0	0	0	0	0	0	0	0	0	0	0	0.125	0.125	0.125	0.125	0.125	0.125	0.125	0.125	0.125	0.125	0	0	0	0	0	0	0	0.125	0.125	0.125	0.125	0.125	0.125	0.125	0.125	0.125	0.125	0	0	0	0.125	0.125	0.125
ENSMUSG00000058147	0	0	0	0	0	0	0	0	0	0	0	0	0	0	0	0	0	0	0	0	0	0	0	0	0	0	0	0	0	0	0	0	0	0	0	0	0	0	0	0	0	0	0	0	0	0	0	0	0
ENSMUSG00000061024	0	0	0	0	0	0	0	0	0	0.03125	0.03125	0.03125	0.03125	0.03125	0.03125	0.03125	0.03125	0.03125	0	0	0	0	0	0	0	0	0	0	0.03125	0.03125	0.03125	0.03125	0.0625	0.0625	0.0625	0.0625	0.0625	0.0625	0.03125	0.03125	0.03125	0.03125	0	0.03125	0.03125	0.03125	0.03125	0.03125	0.03125
ENSMUSG00000029625	0	0	0	0	0	0	0	0	0	0	0	0	0	0	0	0	0	0	0	0	0	0	0	0	0	0	0	0	0.015625	0.015625	0.015625	0.015625	0.015625	0.015625	0.015625	0.015625	0.015625	0.015625	0	0	0	0	0	0	0	0	0	0	0
ENSMUSG00000053310	0	0	0	0	0	0	0	0	0	0	0	0	0	0	0	0	0	0	0	0	0	0	0	0	0	0	0	0	0	0	0	0	0	0	0	0	0	0	0	0	0	0	0	0	0	0	0	0	0
ENSMUSG00000028945	0	0	0	0	0	0	0	0	0	0.010989	0.010989	0.010989	0.010989	0.010989	0.010989	0.010989	0	0	0	0	0	0	0	0	0	0	0	0	0	0	0	0	0	0	0	0	0	0	0	0	0	0	0	0	0	0	0	0	0.010989
ENSMUSG00000010095	0	0	0	0	0	0	0	0	0	0.134752	0.202128	0.22695	0.241135	0.265957	0.287234	0.283688	0.283688	0.287234	0.315603	0.333333	0.29078	0.301418	0.297872	0.27305	0.265957	0.262411	0.237589	0.223404	0.205674	0.170213	0.163121	0.195035	0.244681	0.287234	0.333333	0.457447	0.578014	0.599291	0.595745	0.599291	0.592199	0.51773	0.446809	0.414894	0.347518	0.20922	0.0886525	0.0780142	0.102837
ENSMUSG00000069089	0	0	0	0	0	0	0	0	0	0	0	0	0	0	0	0	0	0	0	0	0	0.0625	0.0625	0.0625	0.0625	0.0625	0.0625	0.0625	0.0625	0.0625	0.0625	0	0	0	0	0.0625	0.0625	0.0625	0.0625	0.0625	0.0625	0.0625	0.0625	0.0625	0.0625	0.0625	0.125	0.125	0.125
ENSMUSG00000019979	0	0	0	0	0	0	0	0	0	0.166667	0.166667	0.166667	0.0833333	0.0833333	0.25	0.25	0.166667	0.166667	0.166667	0.166667	0.166667	0.166667	0.25	0.25	0.25	0.25	0.25	0.25	0.25	0.25	0.25	0.25	0.166667	0.166667	0	0	0	0	0	0	0	0	0	0	0	0	0	0	0
ENSMUSG00000025950	0	0	0	0	0	0	0	0	0	0.00826446	0.00826446	0.00826446	0.00826446	0.00826446	0.00413223	0.00413223	0.00413223	0.00413223	0	0	0	0.0123967	0.0206612	0.0206612	0.0206612	0.0206612	0.0247934	0.0247934	0.0371901	0.0495868	0.053719	0.0495868	0.0454545	0.0495868	0.0495868	0.0578512	0.0619835	0.0909091	0.0950413	0.0826446	0.0867769	0.0785124	0.0785124	0.0950413	0.0950413	0.0909091	0.103306	0.0785124	0.0661157
ENSMUSG00000025940	0	0	0	0	0	0	0	0	0	0.0731707	0.121951	0.146341	0.170732	0.170732	0.195122	0.219512	0.219512	0.195122	0.170732	0.170732	0.121951	0.170732	0.146341	0.195122	0.170732	0.146341	0.146341	0.146341	0.146341	0.146341	0.170732	0.121951	0.121951	0.0731707	0.170732	0.292683	0.414634	0.463415	0.536585	0.585366	0.560976	0.536585	0.536585	0.536585	0.414634	0.317073	0.219512	0.170732	0.097561
ENSMUSG00000026683	0	0	0	0	0	0	0	0	0	0	0	0	0	0	0	0	0	0	0	0	0	0	0.166667	0.166667	0.166667	0.166667	0.166667	0.166667	0.166667	0.166667	0.166667	0.166667	0	0	0	0	0	0	0	0	0	0	0.166667	0.166667	0.166667	0.166667	0.166667	0.166667	0.166667
ENSMUSG00000022114	0	0	0	0	0	0	0	0	0	0.0641026	0.0897436	0.0897436	0.102564	0.102564	0.102564	0.102564	0.0641026	0.0512821	0.0512821	0.0641026	0.0384615	0.0512821	0.0384615	0.0384615	0.0384615	0.025641	0.025641	0.025641	0.0384615	0.025641	0.025641	0.0128205	0.0128205	0.0128205	0.0128205	0.025641	0.0384615	0.0384615	0.025641	0.025641	0.025641	0.025641	0.025641	0.025641	0.025641	0.0128205	0	0	0
ENSMUSG00000005470	0	0	0	0	0	0	0	0	0	0.125	0.125	0.125	0	0	0	0	0	0	0	0	0	0	0	0	0	0	0	0	0	0	0	0	0	0	0	0	0	0	0	0	0	0	0	0	0	0	0	0	0
ENSMUSG00000024817	0	0	0	0	0	0	0	0	0	0	0	0	0	0	0	0	0	0	0	0	0	0	0	0	0	0	0	0	0	0	0	0	0	0	0	0	0	0	0	0	0	0	0	0	0	0	0	0	0
ENSMUSG00000007610	0	0	0	0	0	0	0	0	0	0	0	0	0	0	0	0	0	0	0	0	0	0	0	0	0	0	0	0	0	0	0	0	0	0	0	0	0	0	0	0	0	0	0	0	0	0	0	0	0
ENSMUSG00000061458	0	0	0	0	0	0	0	0	0	0	0	0	0	0	0	0	0	0	0	0	0	0	0	0	0	0	0	0	0	0	0	0	0	0	0	0	0	0	0	0	0	0	0	0	0	0	0	0	0
ENSMUSG00000025857	0	0	0	0	0	0	0	0	0	0	0	0	0	0	0	0	0	0	0	0	0	0	0	0	0	0	0	0	0	0	0	0	0	0	0	0	0	0	0	0	0	0	0	0	0	0	0	0	0.0357143
ENSMUSG00000021868	0	0	0	0	0	0	0	0	0	0	0	0	0	0	0	0	0	0	0	0	0	0	0	0	0	0	0	0	0	0	0	0	0	0	0	0	0	0	0	0	0	0	0	0	0	0	0	0	0
ENSMUSG00000031584	0	0	0	0	0	0	0	0	0	0	0	0	0	0	0	0	0	0	0	0	0	0	0	0.00464037	0.00464037	0.00464037	0.00464037	0.00464037	0.00464037	0.00464037	0.00928074	0.0116009	0.0116009	0.00696056	0.00696056	0.00696056	0.00696056	0.00696056	0.00696056	0.00696056	0.00232019	0	0	0	0	0.00232019	0.00232019	0.00232019	0.00232019
ENSMUSG00000034168	0	0	0	0	0	0	0	0	0	0	0	0	0	0	0	0	0	0	0	0	0	0	0	0	0	0	0	0	0	0	0	0	0	0	0	0	0	0	0	0	0	0	0	0	0	0.0025974	0.0025974	0.00779221	0.00779221
ENSMUSG00000055850	0	0	0	0	0	0	0	0	0	0.0666667	0.0666667	0.0666667	0.0666667	0.0666667	0.0666667	0.0666667	0.0666667	0	0.0666667	0.0666667	0.0666667	0.133333	0.2	0.266667	0.4	0.466667	0.466667	0.466667	0.4	0.466667	0.466667	0.4	0.4	0.333333	0.2	0.133333	0.133333	0.2	0.333333	0.466667	0.466667	0.466667	0.4	0.4	0.4	0.4	0.4	0.333333	0.2
ENSMUSG00000015217	0	0	0	0	0	0	0	0	0	0	0	0	0	0	0	0	0	0	0	0	0	0	0	0	0	0	0	0	0	0	0	0	0	0	0	0	0	0	0	0	0	0	0	0	0	0	0	0	0
ENSMUSG00000025967	0	0	0	0	0	0	0	0	0	1	0.965517	0.939655	0.905172	0.836207	0.767241	0.637931	0.551724	0.327586	0.0689655	0.0344828	0.0172414	0.0172414	0.0172414	0.0172414	0.0172414	0.0344828	0.0258621	0.0258621	0.0172414	0.0172414	0.0172414	0.0172414	0.0172414	0.0172414	0.0172414	0	0	0	0	0	0	0	0	0	0	0	0	0	0
ENSMUSG00000020402	0	0	0	0	0	0	0	0	0	0.474747	0.494949	0.484848	0.484848	0.525253	0.535354	0.494949	0.414141	0.353535	0.262626	0.191919	0.212121	0.242424	0.353535	0.414141	0.393939	0.454545	0.585859	0.757576	0.939394	1	0.969697	0.959596	0.838384	0.777778	0.919192	0.949495	0.919192	0.909091	0.787879	0.737374	0.717172	0.707071	0.707071	0.656566	0.555556	0.474747	0.383838	0.212121	0.151515
ENSMUSG00000031792	0	0	0	0	0	0	0	0	0	0	0	0	0	0	0	0	0	0	0	0	0	0	0	0	0	0.0909091	0.0909091	0.0909091	0.0909091	0.0909091	0.0909091	0.0909091	0.0909091	0.0909091	0.0909091	0	0	0	0	0	0	0	0	0	0	0	0	0	0
ENSMUSG00000001445	0	0	0	0	0	0	0	0	0	0.0645161	0.0967742	0.0967742	0.129032	0.129032	0.193548	0.193548	0.193548	0.193548	0.193548	0.16129	0.129032	0.16129	0.129032	0.0967742	0.0322581	0.0322581	0.0322581	0.0322581	0.0322581	0.0322581	0.0322581	0	0	0	0	0	0	0	0	0	0	0	0	0	0	0	0	0	0
ENSMUSG00000038803	0	0	0	0	0	0	0	0	0	0	0	0	0	0	0	0	0	0	0	0	0	0	0	0	0	0	0	0	0	0	0	0	0	0	0	0	0	0	0	0	0	0	0	0	0	0	0	0	0
ENSMUSG00000078970	0	0	0	0	0	0	0	0	0	0	0	0	0	0	0	0	0	0	0	0	0	0	0	0	0	0	0	0	0	0	0	0	0	0	0	0	0	0	0	0	0	0	0	0	0	0	0	0	0
ENSMUSG00000049932	0	0	0	0	0	0	0	0	0	0.0434783	0.0724638	0.130435	0.217391	0.376812	0.405797	0.42029	0.492754	0.521739	0.492754	0.478261	0.449275	0.391304	0.304348	0.144928	0.173913	0.173913	0.130435	0.144928	0.15942	0.15942	0.15942	0.15942	0.15942	0.15942	0.115942	0.130435	0.101449	0.101449	0.0869565	0.101449	0.101449	0.115942	0.115942	0.130435	0.144928	0.130435	0.144928	0.101449	0.101449
ENSMUSG00000021477	0	0	0	0	0	0	0	0	0	0.0226415	0.0226415	0.0113208	0.00754717	0.0150943	0.0301887	0.0301887	0.0264151	0.0264151	0.0264151	0.0264151	0.0264151	0.0301887	0.0301887	0.0264151	0.0113208	0.0113208	0.0113208	0.0113208	0.0113208	0.0113208	0.0113208	0.0113208	0.0150943	0.0113208	0.0188679	0.0188679	0.0188679	0.0188679	0.0188679	0.0188679	0.0188679	0.0150943	0.0113208	0.00754717	0	0.00754717	0.0150943	0.0226415	0.0226415
ENSMUSG00000025544	0	0	0	0	0	0	0	0	0	0.0540541	0.0675676	0.0810811	0.108108	0.0945946	0.0945946	0.0945946	0.108108	0.108108	0.108108	0.0945946	0.0810811	0.0945946	0.0945946	0.0945946	0.0945946	0.121622	0.108108	0.0945946	0.0945946	0.108108	0.108108	0.0945946	0.108108	0.135135	0.148649	0.121622	0.121622	0.135135	0.135135	0.121622	0.148649	0.135135	0.108108	0.108108	0.108108	0.108108	0.108108	0.108108	0.108108
ENSMUSG00000022685	0	0	0	0	0	0	0	0	0	0	0	0	0	0	0	0	0	0	0	0	0	0	0	0	0	0	0	0	0	0	0	0	0	0	0	0	0	0	0	0	0	0	0	0	0	0	0.166667	0.166667	0.166667
ENSMUSG00000030868	0	0	0	0	0	0	0	0	0	0	0	0	0	0	0	0	0	0	0	0	0	0	0	0	0	0	0	0	0	0	0	0	0	0	0	0	0	0	0	0	0	0	0.166667	0.166667	0.166667	0.166667	0.166667	0.166667	0.166667
ENSMUSG00000006599	0	0	0	0	0	0	0	0	0	0	0	0	0.0144928	0.0144928	0.0144928	0.0144928	0.0144928	0.0144928	0.0144928	0.0144928	0.0144928	0.0144928	0	0	0	0	0	0	0	0	0	0	0	0	0	0	0	0	0	0	0	0.0144928	0.0144928	0.0144928	0.0144928	0.0144928	0.0144928	0.0289855	0.0289855
ENSMUSG00000005718	0	0	0	0	0	0	0	0	0	0	0	0	0	0	0	0	0	0	0	0	0	0	0	0	0	0	0	0	0	0	0	0	0	0	0	0	0	0	0	0	0	0	0	0	0	0	0	0	0
ENSMUSG00000025930	0	0	0	0	0	0	0	0	0	0.142857	0	0	0	0	0	0	0	0	0	0	0	0	0	0	0	0	0	0	0	0	0	0	0	0	0	0	0	0	0	0	0	0	0	0	0	0	0	0	0
ENSMUSG00000011179	0	0	0	0	0	0	0	0	0	0	0	0	0	0	0	0	0	0	0	0	0	0	0	0	0	0	0	0	0	0	0	0	0	0	0	0	0	0	0	0	0	0	0	0	0	0	0	0	0
ENSMUSG00000024359	0	0	0	0	0	0	0	0	0	0.0811966	0.0811966	0.0769231	0.0384615	0.034188	0.0470085	0.0512821	0.0555556	0.0726496	0.0769231	0.0726496	0.0769231	0.0726496	0.0769231	0.0854701	0.0726496	0.0598291	0.0512821	0.034188	0.0299145	0.025641	0.0213675	0.034188	0.034188	0.0299145	0.034188	0.0470085	0.0512821	0.0512821	0.0726496	0.0769231	0.0769231	0.0641026	0.0683761	0.0641026	0.0598291	0.0470085	0.042735	0.0384615	0.017094
ENSMUSG00000030117	0	0	0	0	0	0	0	0	0	0.294118	0.313725	0.313725	0.27451	0.176471	0.0784314	0.117647	0.215686	0.215686	0.156863	0.176471	0.176471	0.176471	0.215686	0.215686	0.235294	0.215686	0.215686	0.254902	0.294118	0.294118	0.27451	0.27451	0.254902	0.254902	0.235294	0.215686	0.137255	0.137255	0.0980392	0.0980392	0.0980392	0.117647	0.117647	0.156863	0.156863	0.176471	0.156863	0.137255	0.137255
ENSMUSG00000034525	0	0	0	0	0	0	0	0	0	0	0	0	0	0.0526316	0.0526316	0.0526316	0.0526316	0.0526316	0.0526316	0.0526316	0.0526316	0.0526316	0.0526316	0	0	0	0	0	0	0	0	0	0	0	0	0	0	0	0	0	0	0	0	0	0	0	0	0	0
ENSMUSG00000030869	0	0	0	0	0	0	0	0	0	0.142857	0.142857	0.142857	0.142857	0.142857	0	0	0	0	0	0	0	0	0	0	0	0	0	0	0	0	0	0	0	0	0	0.142857	0.142857	0.142857	0.142857	0.142857	0.142857	0.142857	0.142857	0.142857	0.142857	0	0	0	0
ENSMUSG00000028896	0	0	0	0	0	0	0	0	0	0	0	0	0	0	0	0	0	0	0	0	0	0	0	0	0	0	0	0	0	0	0	0	0	0	0	0	0	0	0	0	0	0	0	0	0	0	0	0	0
ENSMUSG00000004562	0	0	0	0	0	0	0	0	0	0	0	0	0	0	0	0	0	0	0	0	0	0	0	0	0	0	0	0	0	0	0	0	0	0	0	0	0	0	0	0	0	0	0	0	0	0	0	0	0
ENSMUSG00000032712	0	0	0	0	0	0	0	0	0	0.0625	0.0416667	0.0416667	0.0208333	0.0208333	0.0208333	0.0208333	0	0	0	0.0208333	0.0416667	0.0416667	0.0416667	0.0416667	0.0416667	0.104167	0.125	0.125	0.166667	0.145833	0.125	0.145833	0.145833	0.145833	0.145833	0.0833333	0.0625	0.0833333	0.0416667	0.0416667	0.0416667	0.0208333	0.0208333	0.0208333	0.0208333	0.0208333	0.0208333	0	0
ENSMUSG00000008035	0	0	0	0	0	0	0	0	0	0	0	0	0	0	0	0	0	0	0	0	0	0	0	0.0322581	0.0322581	0.0322581	0.0322581	0.0322581	0.0322581	0.0322581	0.0322581	0.0322581	0.0322581	0	0	0	0	0	0	0	0	0	0	0	0	0	0	0	0
ENSMUSG00000037169	0	0	0	0	0	0	0	0	0	0.101449	0.0869565	0.0869565	0.101449	0.115942	0.101449	0.0724638	0.057971	0.057971	0.057971	0.0434783	0.0434783	0.0724638	0.0724638	0.057971	0.101449	0.101449	0.101449	0.101449	0.101449	0.0869565	0.0869565	0.057971	0.0434783	0.0434783	0	0.0144928	0.0144928	0.0144928	0.0144928	0.0144928	0.0144928	0.0144928	0.0144928	0.0144928	0.0144928	0	0	0	0
ENSMUSG00000032400	0	0	0	0	0	0	0	0	0	0.115385	0.115385	0.0769231	0.0769231	0.0769231	0.0769231	0.0769231	0.0384615	0.0384615	0.0384615	0	0	0	0	0	0	0	0	0	0	0	0	0	0	0	0	0	0	0	0	0	0	0	0	0	0	0	0	0	0
ENSMUSG00000020649	0	0	0	0	0	0	0	0	0	0.031746	0.031746	0.031746	0.031746	0.031746	0.031746	0.047619	0.031746	0.047619	0.047619	0.047619	0.047619	0.0634921	0.0634921	0.0634921	0.0634921	0.0793651	0.0952381	0.111111	0.142857	0.206349	0.206349	0.222222	0.253968	0.253968	0.253968	0.222222	0.206349	0.190476	0.15873	0.0952381	0.111111	0.0793651	0.047619	0.047619	0.047619	0.111111	0.126984	0.111111	0.111111
ENSMUSG00000032135	0	0	0	0	0	0	0	0	0	0	0	0	0	0	0	0	0	0	0	0	0	0	0	0	0	0	0	0	0	0	0	0	0	0	0	0	0	0	0	0	0	0	0	0	0	0	0	0	0
ENSMUSG00000039048	0	0	0	0	0	0	0	0	0	0	0	0	0	0	0	0	0	0	0	0	0	0	0	0	0	0	0	0	0	0	0	0	0	0	0	0	0	0	0.333333	0.333333	0.333333	0.333333	0.333333	0.333333	0.333333	0.333333	0.333333	0.333333	0
ENSMUSG00000031155	0	0	0	0	0	0	0	0	0	0	0	0	0	0	0	0	0.333333	0.333333	0.333333	0.333333	0.333333	0.333333	0.333333	0.333333	0.333333	0.333333	0	0	0	0	0	0	0	0	0	0	0	0	0	0	0	0	0	0	0	0	0	0	0
ENSMUSG00000027160	0	0	0	0	0	0	0	0	0	0.0384615	0.0384615	0.0384615	0.0384615	0.0384615	0.0384615	0	0	0	0.0384615	0.0384615	0.0384615	0.0384615	0.0769231	0.0769231	0.0769231	0.0769231	0.0769231	0.0769231	0.0384615	0.0384615	0.0769231	0.0769231	0.0384615	0.0769231	0.0769231	0.0769231	0.0769231	0.0769231	0.0769231	0.153846	0.115385	0.115385	0.192308	0.269231	0.307692	0.307692	0.346154	0.346154	0.346154
ENSMUSG00000039910	0	0	0	0	0	0	0	0	0	0	0.0192308	0.0192308	0.0192308	0.0192308	0.0192308	0.0192308	0.0192308	0.0192308	0.0192308	0.0192308	0	0	0	0	0	0	0	0	0	0	0	0	0	0	0	0	0	0	0	0	0	0	0	0	0	0	0.0192308	0.0192308	0.0192308
ENSMUSG00000024989	0	0	0	0	0	0	0	0	0	0.0123457	0.0123457	0.0123457	0.0123457	0.0123457	0.0123457	0.0123457	0.0123457	0	0	0	0	0	0	0	0	0	0	0	0.0123457	0.0123457	0.0123457	0.0246914	0.0493827	0.0493827	0.0493827	0.0493827	0.0493827	0.0617284	0.0493827	0.0493827	0.0617284	0.0493827	0.0246914	0.0246914	0.0246914	0.0246914	0.0246914	0.0246914	0.0246914
ENSMUSG00000041837	0	0	0	0	0	0	0	0	0	0	0	0	0	0	0	0	0	0	0	0	0	0	0	0	0	0	0	0	0	0	0	0	0	0	0	0	0	0	0	0	0	0	0	0	0	0	0	0	0
ENSMUSG00000045248	0	0	0	0	0	0	0	0	0	0	0	0	0	0	0	0	0	0	0	0	0	0	0	0	0	0	0	0	0	0	0	0	0	0	0	0	0	0	0	0	0	0	0	0	0	0	0	0	0
ENSMUSG00000042396	0	0	0	0	0	0	0	0	0	0.137931	0.137931	0.137931	0.0689655	0.0689655	0.0689655	0.0689655	0.103448	0.103448	0.0344828	0.0689655	0.0689655	0.0689655	0.137931	0.206897	0.275862	0.344828	0.310345	0.310345	0.310345	0.275862	0.275862	0.275862	0.206897	0.137931	0.103448	0.0344828	0.206897	0.206897	0.241379	0.275862	0.275862	0.275862	0.275862	0.275862	0.241379	0.275862	0.137931	0.206897	0.172414
ENSMUSG00000022034	0	0	0	0	0	0	0	0	0	0.0227273	0.0227273	0.0227273	0.0227273	0.0340909	0.0340909	0.0340909	0.0227273	0.0227273	0.0227273	0.0113636	0.0113636	0.0227273	0.0227273	0.0113636	0.0227273	0.0227273	0.0227273	0.0227273	0.0340909	0.0340909	0.0454545	0.0340909	0.0340909	0.0340909	0.0227273	0.0227273	0.0227273	0.0340909	0.0227273	0.0227273	0.0113636	0.0113636	0.0681818	0.0795455	0.0795455	0.0795455	0.0795455	0.0681818	0.0681818
ENSMUSG00000042705	0	0	0	0	0	0	0	0	0	0.166667	0.166667	0.166667	0.166667	0.166667	0.166667	0.0833333	0.0833333	0.0833333	0.0833333	0.0833333	0.0833333	0.0833333	0.166667	0.166667	0.0833333	0.0833333	0.0833333	0.0833333	0.0833333	0.0833333	0.0833333	0.0833333	0	0	0.25	0.416667	0.416667	0.416667	0.416667	0.416667	0.416667	0.416667	0.416667	0.416667	0.166667	0	0	0	0
ENSMUSG00000023452	0	0	0	0	0	0	0	0	0	0	0	0	0	0	0	0	0	0	0	0	0	0	0	0	0	0	0	0	0	0	0	0	0.2	0.2	0.2	0.2	0.2	0.2	0.2	0.2	0.2	0.2	0	0	0	0	0	0	0
ENSMUSG00000037058	0	0	0	0	0	0	0	0	0	0.00952381	0.0047619	0.0047619	0.0047619	0.0047619	0	0	0	0	0	0	0	0	0	0	0.0047619	0.0047619	0.0047619	0.0047619	0.0047619	0.0047619	0.0047619	0.0047619	0.00952381	0.00952381	0.0047619	0.0047619	0.0047619	0.0047619	0.0047619	0.0047619	0.0047619	0.0047619	0	0	0	0	0	0.0047619	0.0047619
ENSMUSG00000045867	0	0	0	0	0	0	0	0	0	0	0	0	0	0	0	0	0	0	0	0	0	0	0	0	0	0	0	0	0	0	0	0	0	0	0	0	0	0	0	0	0	0	0	0	0	0	0	0	0
ENSMUSG00000022012	0	0	0	0	0	0	0	0	0	0	0	0	0	0	0	0	0	0	0	0	0	0	0	0	0	0	0	0	0	0	0	0	0	0	0	0	0	0	0	0	0	0	0	0	0	0	0	0	0
ENSMUSG00000027357	0	0	0	0	0	0	0	0	0	0	0	0	0	0	0	0	0	0	0	0	0	0	0	0	0	0	0	0	0	0	0	0	0	0	0	0	0	0	0	0.02	0.02	0.02	0.02	0.02	0.04	0.04	0.04	0.04	0.04
ENSMUSG00000029591	0	0	0	0	0	0	0	0	0	0.0181818	0.0181818	0.0181818	0.0181818	0	0	0	0	0	0	0	0	0	0	0	0	0	0	0	0.0181818	0.0181818	0.0181818	0.0181818	0.0363636	0.0363636	0.0363636	0.0545455	0.0545455	0.0545455	0.0363636	0.0363636	0.0363636	0.0363636	0.0181818	0.0181818	0.0181818	0.0363636	0.0545455	0.0545455	0.0545455
ENSMUSG00000041359	0	0	0	0	0	0	0	0	0	0	0	0	0	0	0	0	0	0	0	0	0	0	0.1	0.1	0.1	0.1	0.1	0.1	0.1	0.1	0.1	0.1	0	0	0	0	0	0	0	0	0	0	0	0	0	0	0	0	0
ENSMUSG00000026511	0	0	0	0	0	0	0	0	0	0.0769231	0.153846	0.153846	0.153846	0.153846	0.153846	0.153846	0.153846	0.0769231	0.0769231	0.0769231	0	0	0	0	0	0	0	0	0	0	0	0	0	0	0.0769231	0.0769231	0.0769231	0.0769231	0.0769231	0.0769231	0.0769231	0.0769231	0.0769231	0.0769231	0	0	0	0	0
ENSMUSG00000032397	0	0	0	0	0	0	0	0	0	0.0833333	0.0833333	0.0833333	0.0625	0.0416667	0.0416667	0.0416667	0.0416667	0.0416667	0.0416667	0.0208333	0.0208333	0.0208333	0	0	0	0	0	0	0	0	0	0	0.0208333	0.0208333	0.0416667	0.0416667	0.0416667	0.0416667	0.0625	0.104167	0.125	0.125	0.104167	0.125	0.104167	0.104167	0.104167	0.104167	0.0833333
ENSMUSG00000030254	0	0	0	0	0	0	0	0	0	0	0	0	0	0	0	0	0	0	0	0	0	0	0	0	0	0	0	0.0769231	0.0769231	0.0769231	0.0769231	0.0769231	0.0769231	0.0769231	0.0769231	0.0769231	0.0769231	0	0	0	0	0	0	0	0	0	0	0	0
ENSMUSG00000024048	0	0	0	0	0	0	0	0	0	0.0594059	0.029703	0.029703	0.019802	0.019802	0.019802	0.019802	0.019802	0.00990099	0.019802	0.019802	0.019802	0.019802	0.019802	0.019802	0.019802	0.019802	0.019802	0.019802	0.019802	0.019802	0.029703	0.029703	0.029703	0.029703	0.029703	0.029703	0.039604	0.039604	0.029703	0.019802	0.00990099	0.00990099	0.00990099	0.00990099	0.00990099	0.00990099	0	0	0
ENSMUSG00000061374	0	0	0	0	0	0	0	0	0	0.5	0.5	0.5	0.5	0.333333	0.333333	0.166667	0	0	0	0	0	0	0	0	0	0	0	0	0	0	0	0	0	0	0	0	0	0	0	0	0	0	0	0	0	0	0	0	0
ENSMUSG00000032199	0	0	0	0	0	0	0	0	0	0.0571429	0.0571429	0.0571429	0.0571429	0.0571429	0	0	0	0	0	0	0	0	0	0	0	0	0	0	0	0	0	0	0	0	0	0	0	0	0	0	0	0	0	0	0	0	0	0	0
ENSMUSG00000026192	0	0	0	0	0	0	0	0	0	0.0888889	0.0888889	0.0888889	0.0888889	0.0888889	0.111111	0.0888889	0.0666667	0.0444444	0.0666667	0.0666667	0.0666667	0.0666667	0.0666667	0.0666667	0.0666667	0.0444444	0.0444444	0.0444444	0.0222222	0.0222222	0.0222222	0.0222222	0.0222222	0.0222222	0	0	0.0222222	0.0444444	0.0444444	0.0444444	0.0444444	0.0444444	0.0444444	0.0444444	0.0444444	0.0444444	0.0222222	0	0
ENSMUSG00000040296	0	0	0	0	0	0	0	0	0	0	0	0	0	0	0	0	0	0	0	0	0	0	0	0	0	0	0	0	0	0	0	0	0	0	0	0	0	0	0	0	0	0	0	0	0	0	0	0	0
ENSMUSG00000079036	0	0	0	0	0	0	0	0	0	0	0	0	0	0	0	0	0	0	0	0	0	0	0	0	0	0	0	0	0	0	0	0	0	0	0	0	0	0	0	0	0	0	0	0	0	0	0	0	0
ENSMUSG00000096696	0	0	0	0	0	0	0	0	0	0	0	0	0	0	0	0	0	0	0	0	0	0	0	0	0	0	0	0	0	0	0	0	0	0	0	0	0	0	0	0	0	0	0	0	0	0	0	0	0
ENSMUSG00000021965	0	0	0	0	0	0	0	0	0	0.125	0.125	0.125	0.125	0.125	0.125	0.125	0	0	0	0	0	0	0	0	0	0	0	0	0	0	0	0	0	0	0	0	0	0	0	0	0	0	0	0	0	0	0	0	0
ENSMUSG00000032267	0	0	0	0	0	0	0	0	0	0	0	0	0	0	0	0	0	0	0	0	0	0	0	0	0	0	0	0	0.1	0.1	0.1	0.1	0.1	0.1	0.1	0.1	0.1	0.1	0	0	0	0	0	0	0	0	0	0	0
ENSMUSG00000025925	0	0	0	0	0	0	0	0	0	0.0201342	0.0201342	0.0201342	0.0134228	0.0134228	0.0134228	0.0134228	0.0201342	0.0134228	0.0134228	0.00671141	0.00671141	0.00671141	0.0201342	0.0201342	0.0201342	0.0201342	0.0134228	0.0134228	0.0201342	0.0268456	0.0268456	0.0268456	0.0134228	0.0134228	0.0134228	0.0134228	0.0268456	0.0268456	0.0201342	0.0201342	0.033557	0.033557	0.033557	0.033557	0.0402685	0.0604027	0.0469799	0.0469799	0.0469799
ENSMUSG00000002083	0	0	0	0	0	0	0	0	0	0	0	0	0	0	0	0	0	0	0	0	0	0	0	0	0	0	0	0	0	0	0	0	0	0	0	0	0	0	0	0	0	0	0	0	0	0	0	0	0
ENSMUSG00000020536	0	0	0	0	0	0	0	0	0	0	0	0	0	0	0	0	0	0	0	0	0	0	0	0	0	0	0	0	0.0769231	0.0769231	0.0769231	0.0769231	0.0769231	0.0769231	0.0769231	0.0769231	0.0769231	0.0769231	0	0	0	0	0	0	0	0	0	0	0
ENSMUSG00000029388	0	0	0	0	0	0	0	0	0	0.1	0.1	0.1	0.1	0.1	0.1	0.1	0.1	0.1	0	0	0	0	0	0	0	0	0	0	0	0	0	0	0	0	0	0	0	0	0	0	0	0	0	0	0	0	0	0	0
ENSMUSG00000031575	0	0	0	0	0	0	0	0	0	0.0296296	0.0296296	0.0296296	0.0222222	0.0296296	0.0296296	0.0296296	0.0296296	0.0148148	0.00740741	0.00740741	0.00740741	0.00740741	0.00740741	0.00740741	0.00740741	0.00740741	0.0148148	0.0148148	0.0148148	0.0148148	0.0148148	0.0148148	0.0148148	0.00740741	0.0148148	0.0148148	0.00740741	0.00740741	0.00740741	0.0148148	0.0148148	0.0148148	0.0148148	0.0148148	0.00740741	0.0148148	0.0148148	0.0148148	0.0222222
ENSMUSG00000003032	0	0	0	0	0	0	0	0	0	0.047619	0.031746	0.031746	0.015873	0.015873	0.015873	0.015873	0.015873	0.047619	0.047619	0.031746	0.031746	0.031746	0.031746	0.031746	0.031746	0.031746	0.031746	0	0.015873	0.015873	0.015873	0.015873	0.015873	0.015873	0.015873	0.015873	0.031746	0.031746	0.015873	0.015873	0.015873	0.015873	0.015873	0.015873	0.031746	0.031746	0.031746	0.031746	0.031746
ENSMUSG00000001228	0	0	0	0	0	0	0	0	0	0.0673077	0.0673077	0.0288462	0.0288462	0.0288462	0.0192308	0.0288462	0.0384615	0.0384615	0.0384615	0.0384615	0.0384615	0.0384615	0.0384615	0.0288462	0.0288462	0.0288462	0.0480769	0.0384615	0.0384615	0.0384615	0.0576923	0.134615	0.153846	0.163462	0.163462	0.153846	0.144231	0.153846	0.163462	0.173077	0.153846	0.0865385	0.0673077	0.0673077	0.0673077	0.0673077	0.0576923	0.0769231	0.115385
ENSMUSG00000038697	0	0	0	0	0	0	0	0	0	0.025	0.025	0.025	0.025	0.025	0	0	0	0	0	0	0	0	0	0	0	0	0	0	0	0	0	0	0	0	0	0	0	0	0	0	0	0	0	0	0	0	0	0	0
ENSMUSG00000032215	0	0	0	0	0	0	0	0	0	0.00904977	0.00904977	0.00452489	0.00452489	0.00452489	0	0	0	0	0	0	0	0	0	0	0	0	0	0	0	0	0	0	0	0	0	0	0	0	0	0	0	0	0	0	0	0	0	0	0
ENSMUSG00000040325	0	0	0	0	0	0	0	0	0	0	0	0	0	0	0	0	0	0	0	0	0	0	0	0	0	0	0	0	0	0	0	0	0	0	0	0	0	0	0	0	0	0	0	0	0	0.0133333	0.0133333	0.0133333	0.0133333
ENSMUSG00000045100	0	0	0	0	0	0	0	0	0	0	0	0	0	0	0	0	0	0	0	0	0	0	0	0	0	0	0	0	0	0	0	0	0	0	0	0	0	0.111111	0.111111	0.111111	0.111111	0.111111	0.111111	0.111111	0.111111	0.111111	0.111111	0	0
ENSMUSG00000020515	0	0	0	0	0	0	0	0	0	0	0	0	0	0	0	0	0	0	0	0	0	0	0	0	0	0	0	0	0	0	0	0	0	0	0	0	0	0	0	0	0	0	0	0	0	0	0	0	0
ENSMUSG00000011884	0	0	0	0	0	0	0	0	0	0	0	0	0	0	0	0.0588235	0.0588235	0.0588235	0.0588235	0.0588235	0.0588235	0.0588235	0.0588235	0.0588235	0.0588235	0	0	0	0	0	0	0	0	0	0	0	0	0	0	0	0	0	0.0588235	0.0588235	0.0588235	0.0588235	0.0588235	0.0588235	0.0588235
ENSMUSG00000044221	0	0	0	0	0	0	0	0	0	0	0	0	0.04	0.04	0.04	0.04	0.04	0.08	0.08	0.08	0.12	0.12	0.08	0.08	0.08	0.08	0.08	0.04	0.04	0.04	0	0	0	0	0	0	0	0	0	0	0	0	0	0	0	0	0	0	0
ENSMUSG00000038542	0	0	0	0	0	0	0	0	0	0	0	0	0	0	0	0	0	0.030303	0.030303	0.030303	0.030303	0.030303	0.030303	0.030303	0.030303	0.030303	0.030303	0	0	0	0	0	0	0	0	0	0	0	0	0	0	0	0	0	0	0	0	0	0
ENSMUSG00000025050	0	0	0	0	0	0	0	0	0	0	0	0	0	0	0	0	0	0	0	0	0	0	0	0	0	0	0	0	0	0	0	0	0	0	0	0	0	0	0	0	0	0	0	0	0	0	0	0	0
ENSMUSG00000066979	0	0	0	0	0	0	0	0	0	0.0666667	0.0666667	0.0666667	0.0666667	0.0666667	0.0666667	0.0666667	0.0444444	0.0222222	0.0222222	0.0222222	0.0222222	0.0222222	0.0222222	0.0222222	0.0222222	0.0222222	0.0222222	0	0	0	0	0	0	0	0	0	0	0	0	0	0	0	0	0	0	0.0222222	0.0444444	0.0444444	0.0888889
ENSMUSG00000024376	0	0	0	0	0	0	0	0	0	0.333333	0.333333	0	0	0	0	0	0	0	0	0	0	0	0	0	0	0	0	0	0	0	0	0	0	0	0	0	0	0	0	0	0	0	0	0	0	0	0	0	0
ENSMUSG00000034285	0	0	0	0	0	0	0	0	0	0.0769231	0.0769231	0.0769231	0.0769231	0	0	0	0	0	0	0	0.0769231	0.0769231	0.0769231	0.0769231	0.0769231	0.0769231	0.0769231	0.0769231	0.0769231	0.0769231	0	0.0769231	0.0769231	0.0769231	0.0769231	0.0769231	0.0769231	0.0769231	0.0769231	0.0769231	0.0769231	0	0	0	0	0	0	0	0
ENSMUSG00000000759	0	0	0	0	0	0	0	0	0	0	0	0	0	0	0	0	0	0	0	0	0	0	0	0	0	0	0	0	0	0	0	0	0	0	0	0	0	0	0	0	0	0	0	0	0	0	0	0	0
ENSMUSG00000041231	0	0	0	0	0	0	0	0	0	0	0	0	0	0	0	0	0	0	0	0	0	0.333333	0.333333	0.333333	0.333333	0.333333	0.333333	0.333333	0.333333	0.333333	0.333333	0	0	0	0	0	0	0	0	0	0	0	0	0	0	0	0	0	0
ENSMUSG00000022974	0	0	0	0	0	0	0	0	0	0	0	0	0	0	0	0.166667	0.166667	0.166667	0.166667	0.166667	0.166667	0.166667	0.166667	0.333333	0.333333	0.166667	0.333333	0.5	0.5	0.666667	0.666667	0.666667	0.666667	0.5	0.5	0.5	0.666667	0.666667	0.666667	0.5	0.5	0.5	0.5	0.5	0.666667	0.666667	0.333333	0.166667	0.166667
ENSMUSG00000041431	0	0	0	0	0	0	0	0	0	0.166667	0.166667	0.166667	0.166667	0.166667	0.166667	0.166667	0.1	0.0666667	0	0	0	0	0	0	0	0	0	0	0	0	0	0	0	0	0	0	0	0	0	0	0	0	0	0	0	0	0	0	0
ENSMUSG00000026851	0	0	0	0	0	0	0	0	0	0	0	0	0	0	0	0	0	0	0	0	0	0	0	0	0	0	0	0	0	0	0	0	0	0	0	0	0	0	0	0	0	0	0	0	0	0	0	0	0
ENSMUSG00000026687	0	0	0	0	0	0	0	0	0	0	0	0	0	0	0	0	0	0	0	0	0	0	0	0	0	0	0	0	0	0	0	0	0	0	0	0	0	0	0	0	0	0	0	0	0	0	0	0	0
ENSMUSG00000012535	0	0	0	0	0	0	0	0	0	0	0	0	0	0	0	0	0	0	0	0	0	0	0	0	0	0	0	0	0	0	0	0	0	0	0	0	0	0	0	0	0	0	0	0	0	0	0	0	0
ENSMUSG00000036777	0	0	0	0	0	0	0	0	0	0	0	0	0	0	0	0	0	0.0120482	0.0120482	0.0120482	0.0120482	0.0120482	0.0120482	0.0120482	0.0120482	0.0120482	0.0120482	0	0.0120482	0.0120482	0.0120482	0.0120482	0.0120482	0.0120482	0.0120482	0.0120482	0.0120482	0.0120482	0.0120482	0.0120482	0.0120482	0.0120482	0.0120482	0.0120482	0.0120482	0.0120482	0.0120482	0.0120482	0.0120482
ENSMUSG00000020534	0	0	0	0	0	0	0	0	0	0.0625	0	0	0	0	0	0	0.0625	0.0625	0.0625	0.0625	0.0625	0.0625	0.0625	0.0625	0.0625	0.0625	0	0	0	0	0	0	0	0	0	0	0	0	0	0	0	0	0	0	0	0	0	0	0
ENSMUSG00000003824	0	0	0	0	0	0	0	0	0	0	0	0	0	0	0	0	0	0	0	0.142857	0.142857	0.142857	0.142857	0.142857	0.142857	0.142857	0.142857	0.285714	0.285714	0.142857	0.142857	0.142857	0.142857	0.142857	0.142857	0.142857	0.142857	0	0	0	0	0	0	0	0	0	0	0	0
ENSMUSG00000031657	0	0	0	0	0	0	0	0	0	0	0	0	0	0	0	0	0	0	0	0	0	0	0	0	0	0	0	0	0	0	0	0	0	0	0	0	0	0	0	0	0	0	0	0	0	0	0	0	0
ENSMUSG00000026526	0	0	0	0	0	0	0	0	0	0.75	0.75	0.75	0.75	1	0.75	0.5	0.25	0.5	0.5	0.75	0.75	0.75	0.75	0.5	0.75	0.75	0.75	0.5	0.5	0.25	0.25	0.25	0.25	0.25	0	0	0	0	0	0	0	0	0	0	0	0	0	0	0
ENSMUSG00000047044	0	0	0	0	0	0	0	0	0	0.021978	0.021978	0.021978	0.021978	0.021978	0.021978	0.010989	0.010989	0.010989	0	0	0	0	0	0	0	0	0	0	0	0	0	0	0	0	0.010989	0.043956	0.043956	0.043956	0.043956	0.043956	0.043956	0.043956	0.043956	0.043956	0.032967	0	0	0	0
ENSMUSG00000033751	0	0	0	0	0	0	0	0	0	0.25	0.25	0.166667	0.166667	0.166667	0.0833333	0.0833333	0	0	0	0	0	0.0833333	0.0833333	0.0833333	0.0833333	0.0833333	0.0833333	0.0833333	0.0833333	0.0833333	0.0833333	0	0	0	0	0	0	0	0	0	0	0	0	0	0	0	0	0	0
ENSMUSG00000029405	0	0	0	0	0	0	0	0	0	0.0307692	0.0307692	0.0153846	0.0153846	0.0153846	0	0	0	0	0	0.0153846	0.0307692	0.0307692	0.0307692	0.0307692	0.0307692	0.0307692	0.0307692	0.0307692	0.0307692	0.0153846	0	0	0	0	0	0	0	0	0	0	0.0153846	0.0307692	0.107692	0.123077	0.123077	0.138462	0.138462	0.153846	0.153846
ENSMUSG00000041718	0	0	0	0	0	0	0	0	0	0	0	0	0	0	0	0	0	0	0	0	0	0	0	0	0	0	0	0	0	0	0	0	0	0	0	0	0	0	0	0	0	0	0	0	0	0	0	0	0
ENSMUSG00000027298	0	0	0	0	0	0	0	0	0	0.0571429	0.0571429	0.0571429	0.0571429	0.0285714	0	0	0.0285714	0.0285714	0.0285714	0.0285714	0.0285714	0.0285714	0.0285714	0.0285714	0.0285714	0.0285714	0	0	0	0	0	0	0	0	0	0	0	0	0	0	0	0	0	0	0	0	0	0	0
ENSMUSG00000026659	0	0	0	0	0	0	0	0	0	0	0	0	0	0	0	0	0	0	0	0	0	0	0	0	0	0	0	0	0	0	0	0	0	0	0	0	0	0	0	0	0	0	0	0	0	0.125	0.125	0.125	0.125
ENSMUSG00000022031	0	0	0	0	0	0	0	0	0	0.0833333	0.0833333	0.0833333	0.0833333	0.0833333	0	0	0	0	0	0	0.0833333	0.0833333	0.0833333	0.0833333	0.0833333	0.0833333	0.0833333	0.0833333	0.0833333	0.0833333	0	0	0	0	0	0	0	0	0	0	0	0	0	0	0	0	0	0.166667	0.25
ENSMUSG00000038525	0	0	0	0	0	0	0	0	0	0	0	0	0	0	0	0	0	0	0	0	0	0	0	0	0	0	0	0	0	0	0	0	0	0	0	0	0	0	0	0	0	0	0	0	0	0	0	0	0
ENSMUSG00000019970	0	0	0	0	0	0	0	0	0	0.0134529	0.0134529	0.00896861	0.0044843	0.0044843	0.0044843	0.0044843	0.0044843	0.0044843	0	0.0044843	0.0044843	0.0044843	0.0044843	0.0044843	0.0044843	0.0044843	0.00896861	0.00896861	0.00896861	0.0134529	0.0134529	0.0134529	0.0134529	0.0134529	0.0179372	0.0179372	0.0134529	0.0134529	0.0134529	0.00896861	0.0134529	0.0224215	0.0358744	0.044843	0.0403587	0.0403587	0.044843	0.0493274	0.0493274
ENSMUSG00000012396	0	0	0	0	0	0	0	0	0	0.0390335	0.0446097	0.0446097	0.0483271	0.0464684	0.0576208	0.0557621	0.0594796	0.0446097	0.0427509	0.0371747	0.0297398	0.0334572	0.0408922	0.0501859	0.0557621	0.0613383	0.0669145	0.0687732	0.0947955	0.115242	0.1171	0.113383	0.104089	0.10223	0.0947955	0.111524	0.122677	0.130112	0.107807	0.098513	0.10223	0.10223	0.10223	0.0966543	0.0873606	0.0780669	0.0780669	0.0780669	0.0855019
ENSMUSG00000042138	0	0	0	0	0	0	0	0	0	0	0	0	0	0.111111	0.111111	0.111111	0.111111	0.111111	0.111111	0.111111	0.111111	0.111111	0.111111	0	0	0	0	0	0	0	0	0	0	0.111111	0.111111	0.111111	0.111111	0.222222	0.222222	0.222222	0.222222	0.222222	0.222222	0.111111	0.111111	0.111111	0.111111	0	0.111111
ENSMUSG00000001288	0	0	0	0	0	0	0	0	0	0	0	0	0	0	0	0	0	0	0	0	0	0	0	0	0	0	0	0	0	0	0	0	0	0	0	0	0	0	0	0	0	0	0	0	0	0	0	0	0
ENSMUSG00000029581	0	0	0	0	0	0	0	0	0	0.0333333	0.0333333	0.0166667	0.0166667	0.0166667	0.0333333	0.05	0.05	0.05	0.05	0.0333333	0.0333333	0.0333333	0.0333333	0.0333333	0.0166667	0	0	0	0	0.0166667	0.0166667	0.0166667	0.0333333	0.0666667	0.0666667	0.1	0.1	0.1	0.1	0.0833333	0.133333	0.133333	0.116667	0.0833333	0.1	0.0833333	0.1	0.116667	0.116667
ENSMUSG00000034432	0	0	0	0	0	0	0	0	0	0	0	0	0	0	0	0	0	0.0454545	0.0454545	0.0909091	0.0909091	0.0909091	0.0909091	0.0909091	0.0909091	0.0909091	0.0909091	0.0454545	0.0454545	0	0	0	0	0	0	0	0	0	0	0	0	0	0	0	0	0	0	0.0454545	0.0454545
ENSMUSG00000028114	0	0	0	0	0	0	0	0	0	0	0	0	0	0	0	0	0	0	0	0	0	0.105263	0.105263	0.105263	0.105263	0.105263	0.105263	0.105263	0.105263	0.105263	0.105263	0	0	0	0	0	0	0	0	0	0.0526316	0.0526316	0.0526316	0.0526316	0.0526316	0.0526316	0.0526316	0.0526316	0.0526316
ENSMUSG00000066000	0	0	0	0	0	0	0	0	0	0.0555556	0.0555556	0	0	0	0	0	0	0	0	0	0	0	0	0	0	0	0	0	0	0.0277778	0.0277778	0.0277778	0.0277778	0.0555556	0.111111	0.111111	0.111111	0.111111	0.111111	0.0833333	0.111111	0.111111	0.111111	0.0833333	0.0277778	0.0277778	0.0277778	0.0277778	0.0277778
ENSMUSG00000028060	0	0	0	0	0	0	0	0	0	0	0	0	0	0	0	0	0	0	0.0526316	0.0526316	0.0526316	0.105263	0.105263	0.105263	0.105263	0.105263	0.105263	0.105263	0.0526316	0.0526316	0.0526316	0	0	0	0	0	0	0	0	0	0	0	0	0	0	0	0	0	0
ENSMUSG00000028675	0	0	0	0	0	0	0	0	0	0	0	0	0	0	0	0	0	0	0	0	0	0	0	0	0	0	0	0	0	0	0	0	0	0.04	0.04	0.04	0.04	0.04	0.04	0.04	0.04	0.04	0.04	0	0	0	0	0	0
ENSMUSG00000029836	0	0	0	0	0	0	0	0	0	0.00282486	0.00282486	0.00282486	0.00282486	0	0	0	0	0	0	0	0	0	0	0	0	0	0	0	0	0	0	0	0	0	0	0	0	0	0	0	0	0	0	0	0	0	0	0	0
ENSMUSG00000026039	0	0	0	0	0	0	0	0	0	0.0857143	0.0857143	0.0857143	0.0857143	0.0857143	0.0571429	0.0571429	0.0571429	0.0571429	0.0857143	0.0857143	0.0857143	0.0857143	0.0857143	0.0857143	0.0571429	0.0857143	0.0857143	0.0857143	0.0571429	0.0571429	0.0571429	0.0571429	0.0857143	0.0857143	0.0857143	0.0571429	0.0571429	0.0571429	0.0571429	0.0571429	0.0285714	0.0285714	0	0	0	0	0	0	0
ENSMUSG00000032494	0	0	0	0	0	0	0	0	0	0.0363636	0.0363636	0.0363636	0.0454545	0.0545455	0.0636364	0.0818182	0.1	0.1	0.109091	0.145455	0.145455	0.154545	0.145455	0.145455	0.136364	0.109091	0.0909091	0.0909091	0.0727273	0.0363636	0.0363636	0.0454545	0.0545455	0.0454545	0.0636364	0.0636364	0.0636364	0.0454545	0.0454545	0.0454545	0.0454545	0.0272727	0.0181818	0.0272727	0.0545455	0.0909091	0.0909091	0.1	0.109091
ENSMUSG00000021901	0	0	0	0	0	0	0	0	0	0	0	0	0	0	0	0	0	0	0	0	0	0	0	0	0	0	0	0	0	0	0	0	0	0	0	0	0	0	0	0	0	0	0	0	0	0	0	0	0
ENSMUSG00000004069	0	0	0	0	0	0	0	0	0	0.00943396	0.00943396	0.00943396	0	0	0	0	0	0	0	0	0	0	0	0	0.00943396	0.00943396	0.00943396	0.00943396	0.00943396	0.00943396	0.00943396	0.00943396	0.00943396	0.00943396	0	0.00943396	0.00943396	0.00943396	0.00943396	0.00943396	0.00943396	0.00943396	0.00943396	0.00943396	0.00943396	0	0	0	0
ENSMUSG00000043323	0	0	0	0	0	0	0	0	0	0.133333	0.133333	0.133333	0.133333	0.0666667	0.0666667	0.0666667	0.0666667	0.0666667	0.133333	0.0666667	0.0666667	0.0666667	0.0666667	0.0666667	0.0666667	0.0666667	0.0666667	0.0666667	0	0.0666667	0.0666667	0.0666667	0.0666667	0.0666667	0.0666667	0.0666667	0.0666667	0.133333	0.133333	0.0666667	0.0666667	0.0666667	0.0666667	0.0666667	0.0666667	0.0666667	0.0666667	0	0
ENSMUSG00000022427	0	0	0	0	0	0	0	0	0	0	0	0	0	0	0	0	0	0	0.05	0.05	0.05	0.05	0.05	0.05	0.05	0.05	0.05	0.05	0	0	0	0	0	0	0	0	0.05	0.05	0.05	0.05	0.05	0.05	0.05	0.1	0.2	0.2	0.2	0.25	0.3
ENSMUSG00000036208	0	0	0	0	0	0	0	0	0	0	0	0	0	0	0	0	0	0	0	0	0	0	0.333333	0.333333	0.333333	0.333333	0.333333	0.333333	0.333333	0.333333	0.333333	0.333333	0	0	0	0	0	0	0	0	0	0	0	0	0	0	0	0	0
ENSMUSG00000051735	0	0	0	0	0	0	0	0	0	0	0	0	0	0	0	0	0	0	0	0	0	0	0	0	0	0	0	0	0	0	0	0	0	0	0	0	0	0	0	0	0	0	0	0	0	0	0	0	0
ENSMUSG00000030061	0	0	0	0	0	0	0	0	0	0.25	0.25	0.321429	0.607143	0.714286	0.821429	0.857143	0.892857	0.821429	0.821429	0.821429	1	0.928571	0.642857	0.535714	0.428571	0.392857	0.392857	0.357143	0.357143	0.357143	0.142857	0.178571	0.142857	0.142857	0.142857	0.142857	0.107143	0.107143	0.107143	0.0714286	0.0714286	0	0	0	0	0	0.0714286	0.0714286	0.107143
ENSMUSG00000050213	0	0	0	0	0	0	0	0	0	0	0	0	0	0	0	0	0	0	0	0	0	0	0	0	0	0	0	0	0	0	0	0	0	0	0	0	0	0	0	0	0	0	0	0	0	0	0	0	0
ENSMUSG00000052926	0	0	0	0	0	0	0	0	0	0	0	0	0	0	0	0	0	0	0	0	0	0	0.5	1	1	1	1	1	1	1	1	1	0.5	0	0	0	0	0	0	0	0	0	0	0	0	0	0	0	0
ENSMUSG00000026709	0	0	0	0	0	0	0	0	0	0.5	0.5	0.5	0.5	0	0	0	0	0	0	0	0	0	0	0	0	0	0	0	0	0	0	0	0	0	0	0	0	0	0	0	0	0	0	0	0	0	0	0	0
ENSMUSG00000022678	0	0	0	0	0	0	0	0	0	0	0	0	0	0	0	0	0.0238095	0.0238095	0.0238095	0.0238095	0.0238095	0.0238095	0.0238095	0.0238095	0.0238095	0.0238095	0	0	0	0	0	0	0	0	0	0	0	0	0	0	0	0.0238095	0.0238095	0.0238095	0.0238095	0.0238095	0.0238095	0.0238095	0.0238095
ENSMUSG00000038888	0	0	0	0	0	0	0	0	0	0.333333	0.333333	0.333333	0	0	0	0	0	0	0	0	0	0	0	0	0	0	0	0	0	0	0	0	0	0	0	0	0	0	0	0	0	0	0	0	0	0	0	0	0
ENSMUSG00000018678	0	0	0	0	0	0	0	0	0	0.0133333	0.0133333	0.0133333	0	0	0	0	0	0.0133333	0.0133333	0.0133333	0.0133333	0.0133333	0.0133333	0.0133333	0.0133333	0.0133333	0.0133333	0	0	0	0	0	0	0	0	0	0	0	0	0	0	0	0	0	0	0	0	0	0
ENSMUSG00000045598	0	0	0	0	0	0	0	0	0	0.176471	0.235294	0.235294	0.235294	0.235294	0.352941	0.411765	0.411765	0.411765	0.411765	0.352941	0.411765	0.352941	0.294118	0.294118	0.176471	0.117647	0.117647	0.117647	0.117647	0.117647	0	0	0	0	0.0588235	0.117647	0.117647	0.117647	0.117647	0.117647	0.117647	0.117647	0.117647	0.117647	0.0588235	0	0	0	0
ENSMUSG00000118125	0	0	0	0	0	0	0	0	0	0.25	0.25	0.5	0.5	0.75	0.75	0.75	1	1	1	1	1	0.75	0.75	0.5	0.5	0.5	0	0	0	0	0	0	0	0	0	0	0	0	0	0	0	0	0	0	0	0	0	0	0
ENSMUSG00000063672	0	0	0	0	0	0	0	0	0	0	0	0	0	0	0	0	0	0	0	0	0	0	0	0	0	0	0	0	0	0	0	0	0	0	0	0	0	0	0	0	0	0	0	0	0	0	0	0	0
ENSMUSG00000057497	0	0	0	0	0	0	0	0	0	0.0869565	0.0869565	0.0434783	0.0434783	0.0434783	0.0869565	0.0869565	0.130435	0.0869565	0.130435	0.173913	0.217391	0.26087	0.26087	0.26087	0.217391	0.217391	0.217391	0.304348	0.304348	0.304348	0.26087	0.217391	0.217391	0.217391	0.217391	0.217391	0.173913	0.0869565	0.0434783	0.0434783	0.0869565	0.173913	0.217391	0.391304	0.434783	0.434783	0.478261	0.478261	0.478261
ENSMUSG00000027597	0	0	0	0	0	0	0	0	0	0	0	0	0	0	0	0	0	0	0	0	0.2	0.2	0.2	0.2	0.2	0.2	0.2	0.2	0.2	0.2	0	0	0	0	0.2	0.2	0.2	0.2	0.2	0.2	0.2	0.2	0.2	0.2	0	0	0	0	0
ENSMUSG00000006273	0	0	0	0	0	0	0	0	0	0.0769231	0.0769231	0.0769231	0.0641026	0.0641026	0.0641026	0.0641026	0.0641026	0.0384615	0	0	0	0	0	0	0	0	0.0128205	0.0128205	0.0128205	0.0128205	0.0128205	0.0128205	0.0128205	0.0128205	0.0128205	0.0128205	0	0	0.0128205	0.0128205	0.0128205	0.0641026	0.0769231	0.0897436	0.0897436	0.102564	0.102564	0.102564	0.128205
ENSMUSG00000041126	0	0	0	0	0	0	0	0	0	0.00704225	0.0140845	0.0140845	0.0211268	0.0211268	0.0140845	0.0140845	0.0140845	0.0140845	0.0140845	0.0140845	0.00704225	0.00704225	0	0	0	0	0	0.00704225	0.00704225	0.00704225	0.00704225	0.00704225	0.00704225	0.00704225	0.00704225	0.00704225	0.00704225	0	0	0	0	0	0.0140845	0.0140845	0.028169	0.0352113	0.0352113	0.0352113	0.0352113
ENSMUSG00000055612	0	0	0	0	0	0	0	0	0	0	0	0	0	0	0	0.0909091	0.0909091	0.0909091	0.0909091	0.0909091	0.0909091	0.0909091	0.0909091	0.0909091	0.0909091	0	0	0.0909091	0.0909091	0.0909091	0.0909091	0.0909091	0.0909091	0.0909091	0.0909091	0.0909091	0.0909091	0	0	0	0	0	0	0	0	0.0909091	0.0909091	0.0909091	0.181818
ENSMUSG00000031665	0	0	0	0	0	0	0	0	0	0.0217391	0.0217391	0	0	0	0.0217391	0.0217391	0.0217391	0.0217391	0.0217391	0.0217391	0.0217391	0.0217391	0.0217391	0.0217391	0	0	0	0.0217391	0.0434783	0.0434783	0.0434783	0.0652174	0.0652174	0.0652174	0.0652174	0.0652174	0.0652174	0.0434783	0.0217391	0.0217391	0.0217391	0.0217391	0.0217391	0.0217391	0.0217391	0.0217391	0.0217391	0.0217391	0.0217391
ENSMUSG00000042541	0	0	0	0	0	0	0	0	0	0.0140845	0.0140845	0	0	0	0	0	0	0	0	0	0	0	0.0140845	0.0140845	0.0140845	0.0140845	0.0140845	0.0140845	0.0140845	0.0140845	0.028169	0.0422535	0.028169	0.028169	0.028169	0.028169	0.028169	0.028169	0.028169	0.028169	0.0140845	0.0140845	0.0140845	0.0140845	0.0140845	0.0140845	0.0140845	0.0140845	0.0140845
ENSMUSG00000001157	0	0	0	0	0	0	0	0	0	0	0	0	0	0	0	0	0	0	0	0	0	0	0	0	0	0	0	0	0.0135135	0.0135135	0.0135135	0.0135135	0.0135135	0.0135135	0.0135135	0.0135135	0.0135135	0.0135135	0	0	0	0	0	0	0	0	0	0	0
ENSMUSG00000038482	0	0	0	0	0	0	0	0	0	0.0540541	0.0540541	0.0378378	0.0324324	0.0162162	0	0.0108108	0.0108108	0.0216216	0.0216216	0.0216216	0.0216216	0.0216216	0.027027	0.027027	0.0324324	0.0216216	0.0216216	0.0108108	0.0108108	0.0108108	0.0108108	0.0108108	0.00540541	0.00540541	0	0	0	0	0	0	0	0	0	0	0	0	0	0	0
ENSMUSG00000033031	0	0	0	0	0	0	0	0	0	0.15	0.125	0.15	0.15	0.175	0.175	0.15	0.1	0.1	0.125	0.125	0.125	0.225	0.225	0.25	0.225	0.225	0.225	0.25	0.225	0.225	0.225	0.1	0.075	0.025	0.025	0.075	0.125	0.125	0.2	0.3	0.325	0.4	0.475	0.525	0.525	0.5	0.475	0.5	0.45
ENSMUSG00000020027	0	0	0	0	0	0	0	0	0	0	0	0	0	0.133333	0.133333	0.133333	0.133333	0.133333	0.133333	0.133333	0.133333	0.133333	0.133333	0.0666667	0.0666667	0.0666667	0.133333	0.133333	0.133333	0.133333	0.2	0.2	0.2	0.133333	0.133333	0.133333	0.0666667	0.0666667	0.0666667	0.0666667	0	0	0	0	0	0	0	0	0
ENSMUSG00000024691	0	0	0	0	0	0	0	0	0	0	0	0	0	0	0	0	0	0	0	0	0	0	0	0	0	0	0	0.333333	0.333333	0.333333	0.333333	0.666667	0.666667	0.666667	0.666667	0.666667	0.666667	0.333333	0.333333	0.333333	0.333333	0	0	0	0	0	0	0	0
ENSMUSG00000025358	0	0	0	0	0	0	0	0	0	0.00632911	0.00632911	0	0	0	0	0	0	0	0	0.00632911	0.00632911	0.00632911	0.00632911	0.00632911	0.00632911	0.00632911	0.00632911	0.00632911	0.00632911	0	0	0	0	0	0	0	0	0	0	0	0	0	0	0	0	0	0	0	0
ENSMUSG00000035772	0	0	0	0	0	0	0	0	0	0.636364	0.636364	0.727273	0.727273	0.727273	0.818182	0.818182	0.727273	0.454545	0.363636	0.363636	0.363636	0.272727	0.363636	0.545455	0.454545	0.363636	0.363636	0.363636	0.363636	0.272727	0.272727	0.272727	0.272727	0.0909091	0.0909091	0.0909091	0.0909091	0.0909091	0.0909091	0.0909091	0.0909091	0.0909091	0	0	0	0.0909091	0.0909091	0.0909091	0.0909091
ENSMUSG00000027306	0	0	0	0	0	0	0	0	0	0	0	0.0526316	0.157895	0.157895	0.157895	0.210526	0.210526	0.210526	0.263158	0.263158	0.263158	0.210526	0.157895	0.157895	0.157895	0.105263	0.105263	0.105263	0.0526316	0.0526316	0.105263	0.210526	0.263158	0.315789	0.421053	0.421053	0.526316	0.684211	0.947368	1	0.947368	0.842105	0.736842	0.736842	0.631579	0.684211	0.578947	0.473684	0.315789
ENSMUSG00000029635	0	0	0	0	0	0	0	0	0	0	0	0	0	0	0	0	0	0	0	0	0	0	0	0	0	0	0	0	0	0	0	0	0	0	0	0	0	0	0	0	0	0	0	0	0	0	0	0	0
ENSMUSG00000027699	0	0	0	0	0	0	0	0	0	0	0	0	0	0	0	0	0	0	0	0	0	0	0	0	0	0	0	0	0	0	0	0	0	0	0	0	0.0126582	0.0126582	0.0126582	0.0126582	0.0126582	0.0126582	0.0126582	0.0126582	0.0126582	0.0126582	0	0	0
ENSMUSG00000030423	0	0	0	0	0	0	0	0	0	0.166667	0.166667	0.166667	0.166667	0.166667	0	0	0	0	0.166667	0.166667	0.166667	0.166667	0.166667	0.166667	0.166667	0.166667	0.166667	0.166667	0	0	0	0	0	0	0.166667	0.166667	0.166667	0.166667	0.166667	0.166667	0.166667	0.166667	0.166667	0.166667	0	0	0	0	0
ENSMUSG00000025034	0	0	0	0	0	0	0	0	0	0.0154639	0.0206186	0.0154639	0.0154639	0.0154639	0.0154639	0.0154639	0.0154639	0.0103093	0.0103093	0.0103093	0.00515464	0.00515464	0.00515464	0.00515464	0.00515464	0	0	0	0	0.00515464	0.00515464	0.00515464	0.0103093	0.0103093	0.0154639	0.0154639	0.0154639	0.0154639	0.0154639	0.0103093	0.0103093	0.0103093	0.00515464	0.00515464	0.00515464	0.0103093	0.0103093	0.0103093	0.0103093
ENSMUSG00000046711	0	0	0	0	0	0	0	0	0	0	0	0	0	0	0	0	0	0	0	0	0	0	0	0	0	0	0	0	0	0	0	0	0	0	0	0	0	0	0	0	0	0	0	0	0	0	0	0	0
ENSMUSG00000022151	0	0	0	0	0	0	0	0	0	0	0	0	0	0	0	0	0	0	0	0	0	0	0	0	0	0	0	0	0	0	0	0	0	0	0	0	0	0	0	0	0	0	0	0	0	0	0	0	0
ENSMUSG00000006373	0	0	0	0	0	0	0	0	0	0.0288462	0.0576923	0.0576923	0.0576923	0.0576923	0.0673077	0.0673077	0.0673077	0.0480769	0.0384615	0.0480769	0.0192308	0.0192308	0.0192308	0.0384615	0.0384615	0.0673077	0.0673077	0.0865385	0.0961538	0.0865385	0.0865385	0.0865385	0.105769	0.0961538	0.105769	0.134615	0.134615	0.115385	0.105769	0.115385	0.125	0.125	0.105769	0.0961538	0.0865385	0.0384615	0.0384615	0.0480769	0.0480769
ENSMUSG00000031644	0	0	0	0	0	0	0	0	0	0	0	0	0	0	0	0	0	0	0	0	0	0	0	0	0.0666667	0.0666667	0.0666667	0.0666667	0.0666667	0.0666667	0.0666667	0.0666667	0.0666667	0.0666667	0	0	0	0	0	0	0	0	0	0	0	0	0	0	0
ENSMUSG00000019960	0	0	0	0	0	0	0	0	0	0	0	0	0	0	0	0	0	0	0	0	0	0	0	0	0	0	0	0	0	0	0	0	0	0	0	0	0	0	0	0	0	0	0	0	0	0	0	0	0
ENSMUSG00000075266	0	0	0	0	0	0	0	0	0	0.176471	0.235294	0.235294	0.235294	0.235294	0.235294	0.352941	0.588235	0.647059	0.647059	0.647059	0.588235	0.588235	0.588235	0.529412	0.588235	0.529412	0.294118	0.235294	0.235294	0.294118	0.352941	0.352941	0.352941	0.411765	0.352941	0.352941	0.470588	0.470588	0.470588	0.470588	0.470588	0.764706	0.823529	0.764706	0.941176	0.823529	0.705882	0.647059	0.764706
ENSMUSG00000037656	0	0	0	0	0	0	0	0	0	0.0933333	0.0933333	0.08	0	0	0	0	0.0266667	0.0266667	0.0533333	0.08	0.08	0.08	0.0933333	0.106667	0.106667	0.106667	0.08	0.08	0.0533333	0.0533333	0.0666667	0.0933333	0.106667	0.146667	0.173333	0.2	0.2	0.266667	0.266667	0.28	0.28	0.266667	0.24	0.186667	0.186667	0.173333	0.186667	0.12	0.133333
ENSMUSG00000030539	0	0	0	0	0	0	0	0	0	0	0	0	0	0	0	0	0	0	0	0	0	0.00111982	0.00111982	0.00111982	0.00111982	0.00111982	0.00111982	0.00111982	0.00111982	0.00111982	0.00111982	0	0	0.00111982	0.00111982	0.00111982	0.00111982	0.00111982	0.00111982	0.00223964	0.00223964	0.00223964	0.00223964	0.00111982	0.00111982	0.00111982	0.00111982	0.00111982	0.00111982
ENSMUSG00000042590	0	0	0	0	0	0	0	0	0	0.0666667	0.0666667	0.0666667	0.0666667	0.2	0.2	0.133333	0.133333	0.133333	0.133333	0.133333	0.133333	0.133333	0.133333	0	0	0	0	0	0.0666667	0.0666667	0.0666667	0.0666667	0.0666667	0.0666667	0.0666667	0.0666667	0.0666667	0.0666667	0	0	0	0	0	0	0	0	0	0	0
ENSMUSG00000025856	0	0	0	0	0	0	0	0	0	0.00444444	0.00444444	0.00444444	0.00444444	0	0	0	0	0	0	0	0	0	0	0	0	0	0	0	0	0	0	0	0	0	0	0	0	0	0	0	0	0	0	0	0	0	0	0	0
ENSMUSG00000021245	0	0	0	0	0	0	0	0	0	0	0	0	0	0	0	0	0	0	0	0	0	0	0	0	0	0	0	0	0	0	0	0	0	0	0	0	0	0	0	0	0	0	0	0	0	0	0	0	0
ENSMUSG00000078249	0	0	0	0	0	0	0	0	0	0	0	0	0	0	0	0	0	0	0	0	0	0	0	0	0	0	0	0	0	0	0	0	0	0	0	0	0	0	0	0	0	0	0	0	0	0	0	0	0
ENSMUSG00000037376	0	0	0	0	0	0	0	0	0	0	0	0	0	0	0	0	0	0	0	0.0769231	0.0769231	0.0769231	0.0769231	0.0769231	0.153846	0.153846	0.153846	0.153846	0.153846	0.0769231	0.0769231	0.0769231	0.0769231	0.0769231	0	0.0769231	0.0769231	0.0769231	0.0769231	0.0769231	0.0769231	0.0769231	0.0769231	0.0769231	0.0769231	0	0	0	0
ENSMUSG00000028378	0	0	0	0	0	0	0	0	0	0.25	0.5	0.5	0.75	0.75	0.75	0.75	0.75	0.75	0.5	0.5	0.25	0.25	0	0	0	0	0	0	0	0	0	0	0	0	0	0	0	0	0	0	0	0	0	0	0	0.25	0.5	0.5	0.5
ENSMUSG00000016526	0	0	0	0	0	0	0	0	0	0.0714286	0.0714286	0.0714286	0.0714286	0.0714286	0.0714286	0.0714286	0.142857	0.142857	0.142857	0.0714286	0.0714286	0.0714286	0.0714286	0.0714286	0.0714286	0.0714286	0	0	0	0.0714286	0.0714286	0.0714286	0.0714286	0.142857	0.142857	0.142857	0.142857	0.142857	0.142857	0.0714286	0.0714286	0.0714286	0.0714286	0	0	0	0	0	0
ENSMUSG00000019978	0	0	0	0	0	0	0	0	0	0	0	0	0	0	0	0	0	0	0	0	0	0.00490196	0.00490196	0.00490196	0.00490196	0.00490196	0.00980392	0.00980392	0.00980392	0.00980392	0.00980392	0.00490196	0.00490196	0.00490196	0.00490196	0.00490196	0	0	0	0	0	0	0	0	0.00490196	0.00490196	0.00490196	0.00490196	0.00490196
ENSMUSG00000000959	0	0	0	0	0	0	0	0	0	0	0.0833333	0.0833333	0.0833333	0.0833333	0.0833333	0.0833333	0.0833333	0.0833333	0.0833333	0.0833333	0	0	0	0	0	0	0	0.0833333	0.0833333	0.0833333	0.0833333	0.0833333	0.166667	0.166667	0.166667	0.166667	0.166667	0.0833333	0.0833333	0.0833333	0.0833333	0.0833333	0	0	0	0	0	0	0
ENSMUSG00000004897	0	0	0	0	0	0	0	0	0	0.00874126	0.00699301	0.013986	0.0227273	0.0227273	0.0262238	0.027972	0.027972	0.0332168	0.034965	0.034965	0.034965	0.0314685	0.0192308	0.0192308	0.0157343	0.0157343	0.0174825	0.013986	0.0122378	0.0104895	0.0104895	0.00874126	0.00874126	0.00874126	0.0122378	0.0122378	0.0104895	0.00874126	0.0104895	0.0104895	0.0104895	0.00874126	0.0104895	0.0104895	0.00699301	0.00699301	0.00524476	0.00874126	0.00699301
ENSMUSG00000039804	0	0	0	0	0	0	0	0	0	0	0	0	0	0	0	0	0	0	0	0	0	0	0	0	0	0	0	0	0	0	0	0	0	0	0	0	0	0	0	0	0	0	0	0	0	0	0	0	0
ENSMUSG00000007458	0	0	0	0	0	0	0	0	0	0.0187354	0.0257611	0.028103	0.0257611	0.0210773	0.0210773	0.030445	0.0421546	0.0444965	0.0444965	0.0398126	0.0374707	0.0327869	0.0327869	0.0351288	0.0351288	0.0257611	0.0187354	0.0163934	0.0163934	0.0210773	0.0163934	0.0187354	0.0187354	0.0163934	0.0163934	0.0163934	0.0117096	0.0140515	0.00936768	0.00468384	0.0117096	0.00936768	0.0140515	0.0140515	0.0140515	0.0187354	0.0210773	0.0257611	0.030445
ENSMUSG00000032350	0	0	0	0	0	0	0	0	0	0	0	0	0	0	0	0	0	0	0	0	0	0	0	0	0	0	0	0	0	0	0	0	0	0	0	0	0	0	0	0	0	0	0	0	0	0	0	0	0
ENSMUSG00000019189	0	0	0	0	0	0	0	0	0	0	0	0	0	0	0	0	0	0	0	0	0	0	0	0	0.0185185	0.0185185	0.0185185	0.0185185	0.0185185	0.0185185	0.0185185	0.0185185	0.0185185	0.0185185	0	0	0	0	0	0	0	0	0	0	0	0	0	0	0
ENSMUSG00000070002	0	0	0	0	0	0	0	0	0	0	0	0	0	0	0	0	0	0	0	0	0	0	0	0	0	0	0	0	0	0	0	0	0	0	0	0	0	0	0	0	0	0	0	0	0	0	0	0	0.333333
ENSMUSG00000031562	0	0	0	0	0	0	0	0	0	0.0238095	0.0238095	0.0238095	0.0238095	0.0238095	0.047619	0.0535714	0.0535714	0.0595238	0.0535714	0.0595238	0.0595238	0.0654762	0.0654762	0.0535714	0.0297619	0.0238095	0.0238095	0.0178571	0.0357143	0.0297619	0.0416667	0.0654762	0.0892857	0.0892857	0.130952	0.125	0.130952	0.136905	0.119048	0.130952	0.119048	0.130952	0.113095	0.113095	0.077381	0.077381	0.077381	0.0833333	0.0952381
ENSMUSG00000022900	0	0	0	0	0	0	0	0	0	0.00671141	0.00671141	0.00671141	0	0	0	0	0	0	0	0	0	0	0	0	0	0	0	0	0.00671141	0.0201342	0.0201342	0.0201342	0.0201342	0.0268456	0.0268456	0.0268456	0.0268456	0.0268456	0.0201342	0.00671141	0.00671141	0.0134228	0.0134228	0.00671141	0.00671141	0.00671141	0.00671141	0.00671141	0.0134228
ENSMUSG00000021374	0	0	0	0	0	0	0	0	0	0	0	0	0	0	0	0	0	0	0	0	0	0	0	0	0	0	0	0	0	0	0	0	0	0	0	0	0	0	0	0	0	0	0	0	0	0	0	0	0
ENSMUSG00000028820	0	0	0	0	0	0	0	0	0	0.30597	0.291045	0.276119	0.238806	0.276119	0.38806	0.373134	0.380597	0.343284	0.395522	0.410448	0.425373	0.440299	0.432836	0.440299	0.41791	0.402985	0.380597	0.328358	0.313433	0.462687	0.544776	0.574627	0.58209	0.589552	0.514925	0.529851	0.664179	0.761194	0.738806	0.634328	0.58209	0.58209	0.604478	0.649254	0.738806	0.761194	0.634328	0.529851	0.477612
ENSMUSG00000116564	0	0	0	0	0	0	0	0	0	0.333333	0.333333	0.333333	0.296296	0.37037	0.444444	0.444444	0.444444	0.407407	0.333333	0.333333	0.37037	0.333333	0.296296	0.222222	0.333333	0.592593	0.777778	0.777778	0.925926	1	0.925926	0.962963	0.962963	0.962963	0.777778	0.518519	0.481481	0.444444	0.259259	0.185185	0.185185	0.148148	0.259259	0.37037	0.444444	0.555556	0.481481	0.555556	0.62963
ENSMUSG00000027500	0	0	0	0	0	0	0	0	0	0.017094	0.0128205	0.0042735	0.0042735	0.0042735	0.0042735	0.0042735	0.0128205	0.0128205	0.0128205	0.017094	0.0213675	0.025641	0.025641	0.025641	0.0299145	0.0299145	0.017094	0.025641	0.025641	0.0213675	0.017094	0.0128205	0.017094	0.017094	0.0128205	0.017094	0.017094	0.00854701	0.017094	0.017094	0.017094	0.0213675	0.017094	0.017094	0.017094	0.0128205	0.0128205	0.0128205	0.0042735
ENSMUSG00000015341	0	0	0	0	0	0	0	0	0	0	0	0	0	0	0	0	0	0	0	0	0	0	0	0	0	0	0	0	0	0	0	0	0	0	0	0	0	0	0	0	0	0	0	0	0	0	0	0	0
ENSMUSG00000015961	0	0	0	0	0	0	0	0	0	0.047619	0	0	0	0	0	0	0	0	0	0	0	0.047619	0.047619	0.047619	0.047619	0.047619	0.047619	0.047619	0.047619	0.047619	0.047619	0	0.047619	0.047619	0.047619	0.047619	0.047619	0.047619	0.047619	0.047619	0.047619	0.047619	0	0	0	0	0	0	0
ENSMUSG00000076432	0	0	0	0	0	0	0	0	0	0	0	0	0	0	0	0	0	0	0	0	0	0	0	0	0	0	0	0	0	0	0	0	0	0	0	0	0	0	0	0	0	0	0	0	0	0	0	0	0
ENSMUSG00000022125	0	0	0	0	0	0	0	0	0	0.00442478	0.00442478	0.00884956	0.00884956	0.00884956	0.00884956	0.00884956	0.00442478	0.00442478	0.00442478	0.00442478	0.00442478	0	0	0	0	0	0	0	0	0	0	0	0	0	0	0	0	0.00442478	0.00442478	0.00442478	0.00442478	0.00442478	0.0132743	0.0132743	0.0176991	0.0176991	0.0176991	0.0132743	0.0132743
ENSMUSG00000005674	0	0	0	0	0	0	0	0	0	0	0	0	0	0	0	0	0	0	0	0	0	0	0	0	0.166667	0.166667	0.166667	0.166667	0.166667	0.166667	0.166667	0.166667	0.166667	0.166667	0	0	0	0	0	0	0	0	0	0	0	0	0	0	0
ENSMUSG00000051855	0	0	0	0	0	0	0	0	0	0.0444444	0.0444444	0.0444444	0.0888889	0.0888889	0.0888889	0.0888889	0.0888889	0.0666667	0.0666667	0.0666667	0.0666667	0.0666667	0	0	0.0222222	0.0222222	0.0444444	0.0888889	0.0888889	0.0888889	0.0888889	0.0888889	0.0888889	0.0888889	0.0666667	0.0666667	0.0444444	0	0.0222222	0.0444444	0.0666667	0.0666667	0.0666667	0.0666667	0.0666667	0.0666667	0.0888889	0.0888889	0.0666667
ENSMUSG00000022822	0	0	0	0	0	0	0	0	0	0.00829876	0.00829876	0.00829876	0.00829876	0.00414938	0.00829876	0.00829876	0.00414938	0.00414938	0.0124481	0.0124481	0.0124481	0.0124481	0.0165975	0.0165975	0.0165975	0.0207469	0.0248963	0.0248963	0.0290456	0.0290456	0.0290456	0.0290456	0.0248963	0.0248963	0.0207469	0.0290456	0.0414938	0.0456432	0.033195	0.0414938	0.0497925	0.0580913	0.0580913	0.0788382	0.0871369	0.0912863	0.0746888	0.0788382	0.0954357
ENSMUSG00000020358	0	0	0	0	0	0	0	0	0	0.0224215	0.0269058	0.0224215	0.0313901	0.0313901	0.0358744	0.0358744	0.0269058	0.0269058	0.0224215	0.0179372	0.0179372	0.0179372	0.0179372	0.0224215	0.0179372	0.0313901	0.0313901	0.0313901	0.0403587	0.044843	0.044843	0.044843	0.0358744	0.0313901	0.0313901	0.0179372	0.0224215	0.0224215	0.0134529	0.0134529	0.0134529	0.0224215	0.0313901	0.0672646	0.116592	0.125561	0.125561	0.125561	0.125561
ENSMUSG00000028646	0	0	0	0	0	0	0	0	0	0	0	0	0	0	0	0	0	0	0	0	0	0	0	0	0	0	0	0	0	0	0	0	0	0	0	0	0	0	0	0	0	0	0	0	0	0	0	0	0
ENSMUSG00000036817	0	0	0	0	0	0	0	0	0	0.0729167	0.046875	0.046875	0.046875	0.0416667	0.0520833	0.046875	0.0416667	0.0520833	0.0572917	0.0520833	0.0572917	0.0572917	0.0625	0.0677083	0.0625	0.0625	0.0677083	0.0572917	0.0572917	0.0572917	0.0520833	0.0520833	0.046875	0.0416667	0.03125	0.0208333	0.0208333	0.0208333	0.0208333	0.0208333	0.0208333	0.0208333	0.0208333	0.0208333	0.0208333	0.0208333	0.015625	0.015625	0.00520833
ENSMUSG00000066568	0	0	0	0	0	0	0	0	0	0	0	0	0	0	0	0	0	0	0	0	0	0	0.0363636	0.0363636	0.0363636	0.0363636	0.0363636	0.0363636	0.0363636	0.0363636	0.0363636	0.0363636	0	0	0	0	0	0.0181818	0.0181818	0.0181818	0.0181818	0.0363636	0.0363636	0.0363636	0.0363636	0.0363636	0.0363636	0.0181818	0.0181818
ENSMUSG00000030224	0	0	0	0	0	0	0	0	0	0.0909091	0.121212	0.121212	0.121212	0.181818	0.151515	0.151515	0.151515	0.0909091	0.0909091	0.0909091	0.0606061	0.0606061	0.0606061	0	0	0	0	0	0	0	0	0	0	0.0606061	0.0606061	0.0606061	0.0909091	0.0909091	0.0909091	0.0909091	0.0909091	0.0909091	0.0909091	0.0606061	0.0606061	0.0606061	0.030303	0.030303	0.030303
ENSMUSG00000036810	0	0	0	0	0	0	0	0	0	0	0	0	0	0	0	0	0	0	0	0	0	0	0	0	0	0	0	0	0	0	0	0	0	0	0	0	0	0	0	0	0	0	0	0	0	0	0	0	0
ENSMUSG00000067150	0	0	0	0	0	0	0	0	0	0.125	0.125	0.125	0.125	0.125	0.125	0.125	0.125	0.125	0.125	0	0	0	0	0	0	0	0	0	0	0	0	0	0	0	0	0	0	0	0	0	0	0	0	0	0	0	0	0	0
ENSMUSG00000027478	0	0	0	0	0	0	0	0	0	0.409091	0.409091	0.363636	0.272727	0	0	0	0	0	0	0	0	0	0	0	0	0	0	0	0	0	0	0	0	0	0	0.0454545	0.0454545	0.0909091	0.136364	0.181818	0.181818	0.181818	0.181818	0.181818	0.181818	0.136364	0.136364	0.0909091	0.0454545
ENSMUSG00000048039	0	0	0	0	0	0	0	0	0	0.0149254	0.0149254	0.0149254	0.00746269	0.00746269	0.00746269	0.0149254	0.0149254	0.0149254	0.0149254	0.0223881	0.0223881	0.0223881	0.0223881	0.0223881	0.0223881	0.0149254	0.0149254	0.0149254	0.0149254	0.00746269	0.00746269	0.00746269	0.00746269	0.00746269	0.00746269	0	0	0	0	0	0	0	0	0	0	0	0	0	0
ENSMUSG00000052102	0	0	0	0	0	0	0	0	0	0	0	0	0	0	0	0	0	0	0	0	0.0555556	0.0555556	0.0555556	0.111111	0.111111	0.111111	0.111111	0.111111	0.111111	0.111111	0.0555556	0.0555556	0.111111	0.0555556	0.0555556	0.0555556	0.0555556	0.0555556	0.0555556	0.0555556	0.0555556	0.0555556	0	0	0	0	0	0	0
ENSMUSG00000019857	0	0	0	0	0	0	0	0	0	0.190476	0.190476	0.190476	0.047619	0.047619	0	0	0.0952381	0.0952381	0.0952381	0.0952381	0.0952381	0.0952381	0.142857	0.142857	0.190476	0.190476	0.142857	0.190476	0.190476	0.190476	0.190476	0.190476	0.142857	0.142857	0.0952381	0.0952381	0.047619	0	0	0	0	0.047619	0.047619	0.047619	0.047619	0.047619	0.047619	0.0952381	0.142857
ENSMUSG00000038393	0	0	0	0	0	0	0	0	0	0	0	0	0	0	0	0	0	0	0	0	0	0	0.00735294	0.00735294	0.00735294	0.0147059	0.0147059	0.0147059	0.0147059	0.0147059	0.0147059	0.0147059	0.00735294	0.00735294	0.00735294	0	0	0	0	0	0	0	0	0	0	0	0	0	0
ENSMUSG00000052446	0	0	0	0	0	0	0	0	0	0.142857	0.166667	0.166667	0.0952381	0.0952381	0.0714286	0.047619	0.047619	0.0952381	0.0952381	0.142857	0.166667	0.166667	0.166667	0.166667	0.214286	0.238095	0.238095	0.214286	0.238095	0.214286	0.238095	0.285714	0.309524	0.309524	0.285714	0.285714	0.285714	0.285714	0.238095	0.214286	0.166667	0.142857	0.119048	0.119048	0.0952381	0.0714286	0.0714286	0.047619	0.047619
ENSMUSG00000031508	0	0	0	0	0	0	0	0	0	0.0434783	0.0434783	0	0	0	0	0	0	0	0	0	0	0	0	0	0	0	0	0	0	0	0	0	0	0	0	0	0	0	0	0	0	0	0	0	0	0	0	0	0
ENSMUSG00000063445	0	0	0	0	0	0	0	0	0	0.333333	0.333333	0.333333	0.333333	0.333333	0.333333	0.333333	0.333333	0	0	0	0	0	0	0	0	0	0	0	0	0	0	0.333333	0.333333	0.333333	0.333333	0.333333	0.333333	0.333333	0.333333	0.333333	0.333333	0	0	0	0	0	0	0	0
ENSMUSG00000027715	0	0	0	0	0	0	0	0	0	0	0	0	0	0	0	0	0	0	0	0	0	0	0	0	0	0.027027	0.027027	0.027027	0.108108	0.108108	0.108108	0.108108	0.135135	0.135135	0.135135	0.135135	0.135135	0.135135	0.108108	0.243243	0.243243	0.243243	0.216216	0.216216	0.216216	0.189189	0.216216	0.243243	0.243243
ENSMUSG00000071302	0	0	0	0	0	0	0	0	0	0	0	0	0	0	0	0	0	0	0	0	0	0	0	0	0	0	0	0	0	0	0	0	0	0	0	0	0	0	0	0	0	0	0	0	0	0	0	0	0
ENSMUSG00000018865	0	0	0	0	0	0	0	0	0	0.166667	0.166667	0.166667	0.166667	0	0.166667	0.166667	0.166667	0.333333	0.333333	0.333333	0.333333	0.333333	0.333333	0.333333	0.166667	0.166667	0.166667	0	0	0	0	0	0	0	0	0	0	0	0	0	0	0	0	0	0	0	0	0	0
ENSMUSG00000038914	0	0	0	0	0	0	0	0	0	0	0.00934579	0.00934579	0.0186916	0.0186916	0.0186916	0.0186916	0.0186916	0.0186916	0.0186916	0.0186916	0.0186916	0.0186916	0.00934579	0.00934579	0.00934579	0.00934579	0.00934579	0.00934579	0.0186916	0.0186916	0.00934579	0.00934579	0.00934579	0.0186916	0.0280374	0.0280374	0.046729	0.046729	0.0373832	0.0373832	0.046729	0.046729	0.046729	0.0373832	0.0280374	0.0280374	0.00934579	0.0186916	0.0186916
ENSMUSG00000032437	0	0	0	0	0	0	0	0	0	0.108696	0.108696	0.0869565	0.0869565	0.0869565	0.0652174	0.0434783	0.0434783	0.0434783	0.0434783	0.0217391	0.0434783	0.0434783	0.0217391	0.0217391	0.0217391	0.0217391	0.0217391	0.0217391	0.0217391	0.0217391	0	0	0	0	0.0434783	0.0434783	0.0434783	0.0434783	0.0434783	0.0434783	0.0434783	0.0434783	0.0434783	0.0869565	0.0434783	0.0434783	0.0434783	0.0652174	0.0869565
ENSMUSG00000046591	0	0	0	0	0	0	0	0	0	0.1875	0.1875	0.125	0.125	0.125	0.0625	0	0	0	0	0	0	0	0	0	0	0	0	0	0	0	0	0	0	0	0.0625	0.1875	0.1875	0.1875	0.1875	0.1875	0.1875	0.25	0.25	0.25	0.1875	0.0625	0.0625	0.0625	0.0625
ENSMUSG00000059288	0	0	0	0	0	0	0	0	0	0	0	0	0	0	0	0	0	0	0	0	0	0	0	0	0	0	0	0	0	0	0	0	0	0	0	0	0	0	0	0	0	0	0	0	0	0	0	0	0
ENSMUSG00000030654	0	0	0	0	0	0	0	0	0	0.0231144	0.0243309	0.0182482	0.0182482	0.0109489	0.0109489	0.0121655	0.0121655	0.0109489	0.0121655	0.0145985	0.013382	0.0109489	0.00729927	0.00729927	0.00851582	0.00851582	0.00851582	0.00973236	0.00851582	0.013382	0.0194647	0.0206813	0.0206813	0.0206813	0.0182482	0.0170316	0.0170316	0.0170316	0.0243309	0.0291971	0.0486618	0.0839416	0.103406	0.111922	0.124088	0.147202	0.158151	0.177616	0.175182
ENSMUSG00000020453	0	0	0	0	0	0	0	0	0	0	0	0	0	0	0	0	0	0	0	0.0103093	0.0103093	0.0103093	0.0103093	0.0103093	0.0103093	0.0103093	0.0103093	0.0103093	0.0103093	0	0	0	0	0	0	0	0	0	0	0	0	0	0	0	0	0	0	0	0
ENSMUSG00000029328	0	0	0	0	0	0	0	0	0	0	0	0	0	0	0	0	0	0	0	0.0333333	0.0333333	0.0666667	0.0666667	0.0666667	0.0666667	0.0666667	0.0666667	0.0666667	0.0666667	0.0333333	0.0666667	0.0333333	0.0333333	0.0333333	0.0333333	0.0333333	0.0333333	0.0333333	0.0333333	0.0333333	0	0	0	0.0333333	0.0333333	0.0666667	0.0666667	0.0666667	0.1
ENSMUSG00000040234	0	0	0	0	0	0	0	0	0	0.00925926	0.00925926	0.00462963	0.00462963	0.00462963	0.00462963	0.00925926	0.00462963	0.00925926	0.00925926	0.00925926	0.00925926	0.00925926	0.0138889	0.0138889	0.0185185	0.0138889	0.0138889	0.0185185	0.0185185	0.0185185	0.0185185	0.0185185	0.0138889	0.0138889	0.00925926	0.00925926	0.00925926	0	0	0.00462963	0.00462963	0.00925926	0.0185185	0.0185185	0.0231481	0.0324074	0.0324074	0.0324074	0.0324074
ENSMUSG00000037443	0	0	0	0	0	0	0	0	0	0	0	0	0	0	0	0	0	0	0	0	0	0	0	0	0	0	0	0	0	0	0	0	0	0	0	0	0	0	0	0	0	0	0	0	0	0	0	0	0
ENSMUSG00000062797	0	0	0	0	0	0	0	0	0	0	0	0	0	0	0	0	0	0	0	0	0	0	0	0	0	0	0	0	0	0	0	0	0	0	0	0	0	0	0	0	0	0	0	0	0	0	0	0	0
ENSMUSG00000030057	0	0	0	0	0	0	0	0	0	0.177871	0.183473	0.203081	0.229692	0.229692	0.218487	0.232493	0.196078	0.166667	0.137255	0.121849	0.114846	0.0938375	0.0588235	0.0462185	0.047619	0.0196078	0.022409	0.035014	0.0434174	0.047619	0.0532213	0.0644258	0.0644258	0.0686275	0.0770308	0.0826331	0.0812325	0.0798319	0.0742297	0.0686275	0.0644258	0.0728291	0.0826331	0.0952381	0.107843	0.113445	0.12465	0.145658	0.168067
ENSMUSG00000004446	0	0	0	0	0	0	0	0	0	0	0	0	0	0	0	0	0	0	0	0	0	0	0	0	0	0	0	0	0	0	0	0	0	0	0	0	0	0	0	0	0	0	0	0	0	0	0	0	0
ENSMUSG00000033610	0	0	0	0	0	0	0	0	0	0	0	0	0	0	0	0	0	0	0	0	0	0	0	0	0	0	0	0	0	0	0	0	0	0	0	0	0	0	0	0	0	0	0	0	0	0	0	0	0
ENSMUSG00000020173	0	0	0	0	0	0	0	0	0	0.00925926	0.00925926	0.0185185	0.00925926	0.00925926	0.00925926	0.00925926	0.00925926	0.00925926	0.00925926	0.00925926	0.00925926	0	0	0	0	0	0	0	0	0	0	0	0	0	0	0	0.00925926	0.00925926	0.00925926	0.00925926	0.0185185	0.0185185	0.0185185	0.0185185	0.0185185	0.0185185	0.00925926	0.00925926	0.00925926
ENSMUSG00000024841	0	0	0	0	0	0	0	0	0	0	0	0	0	0	0	0	0	0	0	0	0	0	0	0	0	0	0.0833333	0.0833333	0.0833333	0.0833333	0.0833333	0.0833333	0.0833333	0.0833333	0.0833333	0.0833333	0.166667	0.166667	0.166667	0.166667	0.166667	0.166667	0.166667	0.166667	0.166667	0.166667	0	0	0.0833333
ENSMUSG00000020330	0	0	0	0	0	0	0	0	0	0	0	0	0	0	0	0	0	0	0	0	0	0	0.030303	0.030303	0.030303	0.030303	0.030303	0.030303	0.030303	0.030303	0.030303	0.030303	0	0	0	0	0	0	0	0	0	0	0.030303	0.030303	0.030303	0.030303	0.030303	0.0606061	0.0606061
ENSMUSG00000031601	0	0	0	0	0	0	0	0	0	0.1	0.1	0.1	0.0875	0.0875	0.1	0.1	0.1125	0.125	0.1125	0.1	0.1	0.1375	0.2	0.2625	0.3	0.375	0.4625	0.55	0.6375	0.75	0.85	0.9375	1	0.9625	0.9125	0.875	0.825	0.8375	0.9	0.8125	0.7375	0.6625	0.55	0.5375	0.5375	0.575	0.525	0.4125	0.25
ENSMUSG00000030101	0	0	0	0	0	0	0	0	0	0.0227273	0.0227273	0.0227273	0.0227273	0.0227273	0.0227273	0.0227273	0	0	0	0	0	0	0	0	0.0227273	0.0227273	0.0227273	0.0227273	0.0227273	0.0227273	0.0227273	0.0227273	0.0227273	0.0227273	0	0	0	0	0	0.0227273	0.0454545	0.0454545	0.0454545	0.0454545	0.0454545	0.0454545	0.0454545	0.0454545	0.0454545
ENSMUSG00000050565	0	0	0	0	0	0	0	0	0	0.0526316	0.0526316	0.0526316	0.0526316	0.0526316	0.105263	0.105263	0.105263	0.105263	0.0526316	0.0526316	0.0526316	0.157895	0.157895	0.157895	0.157895	0.157895	0.157895	0.157895	0.157895	0.157895	0.210526	0.105263	0.157895	0.157895	0.105263	0.105263	0.105263	0.105263	0.105263	0.105263	0.105263	0.105263	0.105263	0.210526	0.210526	0.210526	0.210526	0.263158	0.263158
ENSMUSG00000024097	0	0	0	0	0	0	0	0	0	0.398577	0.391459	0.3879	0.505338	0.907473	0.950178	0.893238	0.83274	0.807829	0.761566	0.743772	0.83274	0.907473	0.80427	0.398577	0.330961	0.27758	0.27758	0.241993	0.24911	0.241993	0.153025	0.0854093	0.124555	0.259786	0.295374	0.338078	0.448399	0.476868	0.491103	0.548043	0.797153	0.989324	1	0.864769	0.854093	0.864769	0.797153	0.822064	0.818505
ENSMUSG00000012443	0	0	0	0	0	0	0	0	0	0	0	0	0	0	0.0454545	0.0454545	0.0454545	0.0454545	0.0454545	0.0454545	0.0454545	0.0454545	0.0454545	0.0454545	0	0	0.0454545	0.0454545	0.0454545	0.0454545	0.0454545	0.0454545	0.0454545	0.0454545	0.0454545	0.0454545	0	0	0	0	0.0454545	0.0454545	0.0454545	0.0454545	0.0909091	0.0909091	0.0909091	0.0909091	0.136364
ENSMUSG00000053113	0	0	0	0	0	0	0	0	0	0.08	0.08	0.08	0.08	0.08	0.08	0.08	0.08	0.08	0.04	0.04	0.04	0.04	0.04	0.04	0.04	0.04	0.04	0.04	0.04	0	0	0	0	0.04	0.04	0.04	0.04	0.04	0.04	0.04	0.04	0.04	0.04	0	0.04	0.04	0.04	0.04	0.04
ENSMUSG00000037465	0	0	0	0	0	0	0	0	0	0.0136986	0.00684932	0.00684932	0.00684932	0.00684932	0.00684932	0.00684932	0	0	0	0	0	0	0	0	0	0	0	0	0	0	0.00684932	0.00684932	0.0136986	0.0136986	0.0136986	0.0136986	0.0136986	0.0136986	0.0136986	0.0136986	0.00684932	0.00684932	0	0	0	0	0	0	0
ENSMUSG00000020719	0	0	0	0	0	0	0	0	0	0	0	0	0	0	0	0	0	0	0	0	0	0	0	0	0	0	0	0	0	0	0.00595238	0.00595238	0.00595238	0.00595238	0.00595238	0.0178571	0.0297619	0.0297619	0.0357143	0.0416667	0.0357143	0.0357143	0.0357143	0.0357143	0.0357143	0.0238095	0.0119048	0.0119048	0.0119048
ENSMUSG00000066232	0	0	0	0	0	0	0	0	0	0	0	0.00819672	0.00819672	0.00819672	0.00819672	0.00819672	0.00819672	0.00819672	0.00819672	0.00819672	0.00819672	0	0	0	0	0	0	0	0	0.00819672	0.00819672	0.00819672	0.00819672	0.00819672	0.00819672	0.00819672	0.00819672	0.00819672	0.00819672	0	0	0	0	0	0	0.00819672	0.00819672	0.00819672	0.0163934
ENSMUSG00000019989	0	0	0	0	0	0	0	0	0	0	0	0	0	0	0	0	0	0	0	0	0	0.2	0.2	0.2	0.2	0.2	0.2	0.2	0.2	0.2	0.2	0	0	0	0	0	0	0	0	0	0	0	0	0	0.6	0.6	0.6	0.6	0.6
ENSMUSG00000031774	0	0	0	0	0	0	0	0	0	0	0	0	0	0.0666667	0.0666667	0.0666667	0.0666667	0.0666667	0.0666667	0.0666667	0.0666667	0.0666667	0.0666667	0	0	0	0	0	0	0	0	0	0	0	0	0	0	0	0	0	0	0	0	0	0	0	0	0	0
ENSMUSG00000001687	0	0	0	0	0	0	0	0	0	0	0	0	0	0	0	0	0	0	0	0	0	0	0	0	0	0	0	0	0	0	0	0	0	0	0	0	0	0	0	0	0	0	0	0	0	0	0	0	0
ENSMUSG00000047139	0	0	0	0	0	0	0	0	0	0.0769231	0.0769231	0.0769231	0.0769231	0.0769231	0.0769231	0.0769231	0.0769231	0	0	0	0	0	0	0	0	0	0	0	0	0	0	0	0	0	0	0	0	0	0	0	0	0	0	0	0	0	0	0	0
ENSMUSG00000112129	0	0	0	0	0	0	0	0	0	0	0	0	0	0	0	0	0	0	0	0	0	0	0	0	0	0	0	0	0	0	0	0	0	0	0	0	0	0	0	0	0	0	0	0	0	0	0	0	0
ENSMUSG00000029430	0	0	0	0	0	0	0	0	0	0.016129	0.016129	0	0	0	0	0	0	0	0	0	0	0	0	0	0	0	0	0	0	0	0	0	0	0	0	0	0	0.016129	0.016129	0.016129	0.016129	0.016129	0.016129	0.016129	0.016129	0.016129	0.016129	0	0
ENSMUSG00000034317	0	0	0	0	0	0	0	0	0	0	0	0	0	0.0129032	0.0193548	0.0193548	0.0193548	0.0193548	0.0258065	0.0387097	0.0645161	0.083871	0.0903226	0.0774194	0.0774194	0.0774194	0.0774194	0.0774194	0.0709677	0.0580645	0.0322581	0.0129032	0.00645161	0.00645161	0	0	0	0	0	0	0	0	0	0	0	0	0	0	0
ENSMUSG00000021765	0	0	0	0	0	0	0	0	0	0	0	0	0	0	0	0	0	0	0	0	0	0	0	0	0	0	0	0	0	0	0	0	0	0	0	0	0	0	0	0	0	0	0	0	0	0	0	0	0
ENSMUSG00000030095	0	0	0	0	0	0	0	0	0	0	0	0	0	0	0	0	0	0.0454545	0.0454545	0.0454545	0.0454545	0.0454545	0.0454545	0.0454545	0.0454545	0.0454545	0.0454545	0	0	0	0	0	0	0	0	0	0	0	0	0	0	0	0	0	0	0	0	0	0
ENSMUSG00000004880	0	0	0	0	0	0	0	0	0	0.0126984	0.0126984	0.00952381	0.00952381	0.0031746	0.00634921	0.00634921	0.00952381	0.0126984	0.0126984	0.0126984	0.00952381	0.00952381	0.00952381	0.00952381	0.00634921	0.00634921	0.0031746	0	0	0	0	0.00952381	0.00952381	0.00952381	0.00952381	0.00952381	0.00952381	0.00952381	0.00952381	0.00952381	0.00952381	0.0031746	0.00952381	0.015873	0.015873	0.015873	0.0190476	0.0190476	0.0190476
ENSMUSG00000026803	0	0	0	0	0	0	0	0	0	0	0	0	0	0	0	0	0	0	0	0	0	0	0	0	0	0	0	0	0	0	0	0	0	0	0	0	0	0	0	0	0	0	0	0	0	0	0	0	0
ENSMUSG00000018666	0	0	0	0	0	0	0	0	0	0	0	0	0	0	0	0	0	0	0	0	0	0	0	0	0	0	0	0	0	0	0	0	0	0	0	0	0	0	0	0	0	0	0	0	0	0	0	0	0
ENSMUSG00000017428	0	0	0	0	0	0	0	0	0	0.00221729	0.00443459	0.00221729	0.00665188	0.00886918	0.00886918	0.00886918	0.00886918	0.00886918	0.00886918	0.00886918	0.00665188	0.00665188	0.00221729	0	0	0	0	0	0	0	0	0	0	0	0	0	0	0	0	0	0	0	0.00221729	0.00221729	0.00221729	0.00221729	0.00221729	0.00221729	0.00221729
ENSMUSG00000031628	0	0	0	0	0	0	0	0	0	0.6	0.857143	1	0.971429	0.914286	0.914286	0.885714	0.742857	0.628571	0.628571	0.428571	0.171429	0	0	0	0	0	0.0285714	0.0571429	0.0571429	0.0857143	0.142857	0.2	0.314286	0.371429	0.371429	0.4	0.457143	0.428571	0.457143	0.514286	0.571429	0.542857	0.485714	0.628571	0.685714	0.657143	0.571429	0.571429	0.542857
ENSMUSG00000025223	0	0	0	0	0	0	0	0	0	0.0166667	0.0333333	0.0166667	0.0333333	0.0333333	0.0333333	0.0333333	0.0333333	0.0333333	0.0333333	0.05	0.0333333	0.0333333	0.0166667	0.0166667	0.0166667	0.0333333	0.05	0.0833333	0.0833333	0.0666667	0.0666667	0.0833333	0.0833333	0.0833333	0.0833333	0.0666667	0.05	0.0166667	0.0166667	0.0166667	0.0166667	0	0	0	0	0	0	0	0
ENSMUSG00000026473	0	0	0	0	0	0	0	0	0	0	0	0	0.0208333	0.0208333	0.0625	0.0833333	0.0833333	0.125	0.125	0.125	0.125	0.166667	0.145833	0.145833	0.104167	0.104167	0.104167	0.0625	0.0625	0.0625	0.0625	0.0208333	0.0416667	0.0416667	0.0416667	0.0416667	0.0625	0.0625	0.0833333	0.0833333	0.104167	0.104167	0.0833333	0.104167	0.145833	0.125	0.104167	0.104167	0.0833333
ENSMUSG00000033813	0	0	0	0	0	0	0	0	0	0	0	0	0	0	0	0	0	0.0434783	0.0434783	0.0434783	0.0434783	0.0434783	0.0434783	0.0434783	0.0434783	0.0434783	0.0434783	0	0	0	0	0	0	0	0	0	0	0	0	0	0	0	0	0	0	0	0	0	0
ENSMUSG00000022247	0	0	0	0	0	0	0	0	0	0.0714286	0.142857	0.25	0.285714	0.464286	0.642857	0.714286	0.714286	0.785714	0.714286	0.714286	0.678571	0.642857	0.714286	0.535714	0.428571	0.464286	0.464286	0.392857	0.392857	0.392857	0.357143	0.321429	0.214286	0.285714	0.214286	0.142857	0.142857	0.142857	0.178571	0.178571	0.178571	0.178571	0.214286	0.142857	0.142857	0.107143	0.142857	0.285714	0.607143
ENSMUSG00000031490	0	0	0	0	0	0	0	0	0	0.05	0.05	0.06	0.07	0.08	0.08	0.08	0.08	0.07	0.05	0.04	0.03	0.02	0.03	0.04	0.05	0.06	0.07	0.07	0.07	0.09	0.11	0.14	0.14	0.15	0.15	0.14	0.13	0.13	0.14	0.12	0.11	0.08	0.07	0.08	0.07	0.07	0.08	0.08	0.08
ENSMUSG00000016918	0	0	0	0	0	0	0	0	0	0.272727	0.272727	0.272727	0.272727	0.272727	0.0909091	0.0909091	0.0909091	0	0	0	0	0	0	0	0.0909091	0.0909091	0.0909091	0.181818	0.272727	0.363636	0.545455	0.545455	0.636364	0.636364	0.545455	0.545455	0.545455	0.454545	0.454545	0.454545	0.272727	0.272727	0.181818	0.272727	0.272727	0.272727	0.272727	0.272727	0.181818
ENSMUSG00000030019	0	0	0	0	0	0	0	0	0	0	0	0.0102041	0.0102041	0.0102041	0.0102041	0.0102041	0.0102041	0.0102041	0.0204082	0.0204082	0.0204082	0.0102041	0.0102041	0.0102041	0.0102041	0.0102041	0.0102041	0.0102041	0	0	0	0	0.0102041	0.0102041	0.0102041	0.0102041	0.0408163	0.0408163	0.0408163	0.0408163	0.0408163	0.0408163	0.0306122	0.0306122	0.0306122	0.0306122	0	0	0
ENSMUSG00000030942	0	0	0	0	0	0	0	0	0	0.0181818	0.0363636	0.0363636	0.0363636	0.0363636	0.0363636	0.0181818	0.0181818	0.0181818	0.0181818	0.0181818	0	0	0	0	0	0	0	0	0	0	0	0	0	0	0	0.0181818	0.0181818	0.0181818	0.0363636	0.0363636	0.0363636	0.0363636	0.0363636	0.0363636	0.0363636	0.0181818	0.0181818	0.0181818	0
ENSMUSG00000031701	0	0	0	0	0	0	0	0	0	0.0392157	0.0196078	0.0196078	0.0196078	0.0196078	0	0	0	0	0	0	0.0196078	0.0196078	0.0196078	0.0196078	0.0196078	0.0196078	0.0196078	0.0196078	0.0196078	0.0392157	0.0196078	0.0392157	0.0392157	0.0588235	0.0588235	0.0588235	0.0588235	0.0980392	0.0980392	0.117647	0.137255	0.196078	0.196078	0.176471	0.176471	0.176471	0.176471	0.137255	0.137255
ENSMUSG00000024642	0	0	0	0	0	0	0	0	0	0	0	0	0	0	0	0	0	0	0	0	0	0	0	0	0	0	0	0	0	0	0	0	0.0263158	0.0263158	0.0263158	0.0526316	0.0526316	0.0526316	0.0526316	0.0526316	0.0526316	0.0526316	0.0526316	0.0789474	0.0789474	0.0526316	0.0526316	0.0526316	0.0789474
ENSMUSG00000027424	0	0	0	0	0	0	0	0	0	0	0	0	0	0	0	0	0	0	0	0	0	0	0	0	0	0	0	0	0	0	0	0	0	0	0	0	0	0	0	0	0	0	0	0	0	0	0	0	0
ENSMUSG00000009013	0	0	0	0	0	0	0	0	0	0	0	0	0	0	0	0	0	0	0	0	0	0	0	0	0	0	0	0	0	0	0	0	0	0	0	0	0	0	0	0	0	0	0	0	0	0	0	0	0
ENSMUSG00000038299	0	0	0	0	0	0	0	0	0	0	0	0	0	0.0666667	0.0666667	0.0666667	0.0666667	0.0666667	0.0666667	0.0666667	0.0666667	0.0666667	0.0666667	0	0	0	0	0	0	0	0	0	0	0	0	0	0	0	0	0	0	0	0	0	0	0	0	0	0
ENSMUSG00000044018	0	0	0	0	0	0	0	0	0	0.0666667	0.0666667	0.0666667	0.0666667	0.0666667	0.0666667	0.133333	0.133333	0.0666667	0.0666667	0.0666667	0.0666667	0.0666667	0.0666667	0.0666667	0.0666667	0	0	0	0	0	0	0	0	0	0	0	0	0	0.0666667	0.0666667	0.0666667	0.0666667	0.0666667	0.2	0.2	0.2	0.2	0.2	0.133333
ENSMUSG00000049327	0	0	0	0	0	0	0	0	0	0.00301205	0.00301205	0.00301205	0.00401606	0.00401606	0.00200803	0.00200803	0.00100402	0.00100402	0.00100402	0.00100402	0.00100402	0.00100402	0	0	0	0	0	0	0	0	0	0	0	0	0	0	0	0	0	0	0	0.00100402	0.00301205	0.00301205	0.00301205	0.00301205	0.00301205	0.00401606	0.00401606
ENSMUSG00000037824	0	0	0	0	0	0	0	0	0	0	0	0	0	0	0	0	0	0	0.0132159	0.0132159	0.0132159	0.0132159	0.0132159	0.0176211	0.030837	0.030837	0.030837	0.030837	0.0176211	0.0220264	0.0220264	0.0220264	0.0220264	0.0220264	0.0132159	0.0132159	0.0220264	0.0220264	0.0220264	0.0176211	0.0176211	0.0176211	0.0176211	0.0176211	0.0176211	0.0176211	0.00881057	0.00881057	0.00881057
ENSMUSG00000022536	0	0	0	0	0	0	0	0	0	0	0	0	0	0.0526316	0.0526316	0.105263	0.105263	0.105263	0.105263	0.105263	0.105263	0.105263	0.157895	0.210526	0.210526	0.157895	0.157895	0.157895	0.157895	0.210526	0.210526	0.210526	0.157895	0.105263	0.105263	0.157895	0.157895	0.157895	0.157895	0.105263	0.105263	0.105263	0.105263	0.0526316	0.0526316	0	0	0	0
ENSMUSG00000022742	0	0	0	0	0	0	0	0	0	0.0166667	0.0166667	0.0166667	0.0166667	0	0	0	0	0	0	0	0	0	0	0	0	0	0	0	0	0	0	0	0	0	0	0	0	0	0	0	0	0	0	0	0	0	0	0	0
ENSMUSG00000020063	0	0	0	0	0	0	0	0	0	0	0	0	0	0	0	0.047619	0.047619	0.047619	0.047619	0.047619	0.047619	0.047619	0.047619	0.047619	0.047619	0	0	0	0	0	0	0	0	0	0	0	0	0	0	0	0	0	0	0	0	0	0	0	0
ENSMUSG00000007670	0	0	0	0	0	0	0	0	0	0.011811	0.015748	0.011811	0.00393701	0.00393701	0.00393701	0.00393701	0.00393701	0.00393701	0.00393701	0.00393701	0	0	0	0	0	0	0	0	0	0	0	0.00393701	0.00393701	0.00393701	0.00393701	0.00393701	0.00393701	0.00393701	0.00393701	0.00393701	0.00393701	0	0	0	0	0	0	0	0
ENSMUSG00000068245	0	0	0	0	0	0	0	0	0	0	0	0	0	0	0	0	0	0	0	0	0	0	0	0	0	0	0	0	0	0	0	0	0	0	0	0	0	0	0	0	0	0	0	0	0	0	0	0	0
ENSMUSG00000004996	0	0	0	0	0	0	0	0	0	0.166667	0.166667	0	0.166667	0.166667	0.333333	0.333333	0.666667	0.833333	0.833333	0.833333	0.833333	1	0.833333	1	0.833333	0.833333	0.666667	0.5	0.5	0.5	0.666667	0.666667	0.833333	0.666667	0.666667	0.666667	0.5	0.5	0.5	0.5	0.333333	0.166667	0.166667	0.166667	0.333333	0.333333	0.333333	0.333333	0.333333
ENSMUSG00000062075	0	0	0	0	0	0	0	0	0	0.0588235	0.0588235	0.0588235	0	0	0	0	0	0	0	0	0	0	0	0	0	0	0	0	0	0	0	0	0	0	0	0	0	0	0	0	0	0	0	0	0	0	0	0	0
ENSMUSG00000041598	0	0	0	0	0	0	0	0	0	0	0	0	0	0	0	0	0.1	0.1	0.1	0.1	0.1	0.1	0.1	0.1	0.1	0.1	0	0	0	0	0	0	0	0	0	0	0	0	0	0	0	0	0	0	0	0	0	0	0
ENSMUSG00000054115	0	0	0	0	0	0	0	0	0	0	0	0	0	0	0	0	0	0	0	0	0	0	0	0	0	0	0	0	0	0	0	0	0	0	0	0	0	0	0	0	0	0	0	0	0	0	0	0	0
ENSMUSG00000026917	0	0	0	0	0	0	0	0	0	0.0148515	0.0148515	0.0049505	0.0049505	0.00990099	0.0049505	0.0049505	0.0049505	0.0049505	0.0049505	0.0049505	0.00990099	0.0148515	0.0148515	0.019802	0.029703	0.0346535	0.0346535	0.0346535	0.0346535	0.0346535	0.029703	0.0247525	0.0247525	0.0148515	0.00990099	0.0049505	0.0049505	0.0049505	0.0049505	0.00990099	0.00990099	0.00990099	0.00990099	0.00990099	0.0049505	0.0049505	0.0049505	0.0049505	0.0049505
ENSMUSG00000026669	0	0	0	0	0	0	0	0	0	0	0	0	0	0	0	0	0	0	0	0	0	0	0	0	0	0	0	0	0	0	0	0.0666667	0.0666667	0.0666667	0.0666667	0.0666667	0.0666667	0.0666667	0.0666667	0.0666667	0.0666667	0	0	0	0	0	0	0	0
ENSMUSG00000067919	0	0	0	0	0	0	0	0	0	0	0	0	0	0	0	0	0	0	0	0	0	0	0	0	0	0	0	0	0	0	0	0	0	0	0	0	0	0	0	0	0	0	0	0	0	0	0	0	0
ENSMUSG00000016946	0	0	0	0	0	0	0	0	0	0	0	0.00925926	0.00925926	0.00925926	0.00925926	0.00925926	0.00925926	0.00925926	0.00925926	0.00925926	0.00925926	0	0	0	0.00925926	0.00925926	0.00925926	0.0277778	0.0277778	0.0277778	0.0277778	0.037037	0.037037	0.037037	0.0277778	0.0277778	0.0277778	0.00925926	0.00925926	0.00925926	0.0185185	0.00925926	0.00925926	0.00925926	0.00925926	0.00925926	0.00925926	0.00925926	0.00925926
ENSMUSG00000029512	0	0	0	0	0	0	0	0	0	0	0	0	0	0	0	0	0	0	0	0	0	0	0	0	0	0	0	0	0	0	0	0	0	0	0	0	0	0	0	0	0	0	0	0	0	0	0	0	0
ENSMUSG00000020818	0	0	0	0	0	0	0	0	0	0	0	0	0	0	0	0	0	0	0	0	0	0	0	0	0	0	0	0	0	0	0	0	0	0	0	0	0	0	0	0	0	0	0	0	0	0	0	0	0
ENSMUSG00000029387	0	0	0	0	0	0	0	0	0	0	0	0	0	0	0	0	0	0	0	0	0	0	0	0	0	0	0	0	0	0	0	0	0	0	0	0	0	0	0	0	0	0	0	0	0	0	0	0	0
ENSMUSG00000026622	0	0	0	0	0	0	0	0	0	0	0	0	0	0	0	0	0	0	0	0	0	0	0	0	0	0	0	0	0	0	0	0	0	0	0	0	0	0	0	0	0	0	0	0	0	0	0	0	0
ENSMUSG00000027547	0	0	0	0	0	0	0	0	0	0.00996678	0.00664452	0.00664452	0.00664452	0	0	0	0	0.00332226	0.00332226	0.00332226	0.00664452	0.00664452	0.00664452	0.00664452	0.00996678	0.00996678	0.013289	0.00996678	0.00996678	0.00996678	0.00664452	0.00664452	0.00664452	0.00664452	0.00332226	0.00332226	0	0	0	0.00332226	0.00332226	0.00332226	0.00996678	0.013289	0.0166113	0.0166113	0.0166113	0.0166113	0.0166113
ENSMUSG00000006800	0	0	0	0	0	0	0	0	0	0.00806452	0	0	0	0	0	0	0	0	0	0	0	0	0	0	0	0	0	0	0	0	0	0	0	0	0	0	0	0	0	0	0	0	0	0.00806452	0.00806452	0.00806452	0.00806452	0.00806452	0.00806452
ENSMUSG00000072082	0	0	0	0	0	0	0	0	0	0.0322581	0.0322581	0.0322581	0.0322581	0.0322581	0.0322581	0.0322581	0.0322581	0.0322581	0.0322581	0.0322581	0.0322581	0.0322581	0.0322581	0.0322581	0.0322581	0	0.0322581	0.0322581	0.0322581	0.0322581	0.0322581	0.0322581	0.0322581	0.0322581	0.0322581	0.0322581	0	0.0322581	0.0645161	0.0967742	0.0967742	0.0967742	0.0967742	0.129032	0.16129	0.16129	0.16129	0.129032	0.0967742
ENSMUSG00000019297	0	0	0	0	0	0	0	0	0	0	0	0	0	0	0	0	0	0	0	0	0	0	0	0	0	0	0.333333	0.333333	0.333333	0.333333	0.333333	0.333333	0.333333	0.333333	0.333333	0.333333	0	0	0	0	0	0	0	0	0	0.333333	0.333333	0.333333	0.333333
ENSMUSG00000029782	0	0	0	0	0	0	0	0	0	0.0408163	0.0204082	0.0204082	0.0204082	0.0204082	0	0	0	0	0	0	0	0	0	0	0	0	0	0	0	0.0612245	0.0612245	0.0612245	0.0612245	0.0612245	0.0612245	0.0612245	0.0816327	0.0816327	0.102041	0.0408163	0.0408163	0.0408163	0.0408163	0.0408163	0.0408163	0.0408163	0.0204082	0.0204082	0
ENSMUSG00000056201	0	0	0	0	0	0	0	0	0	0.00260417	0.00260417	0.00260417	0.00260417	0.00260417	0.00260417	0	0	0.00260417	0.00260417	0.00260417	0.00260417	0.00260417	0.00260417	0.00260417	0.00260417	0.00520833	0.00520833	0.00260417	0.00260417	0.00260417	0.00260417	0.00260417	0.00520833	0.0078125	0.0208333	0.0208333	0.0286458	0.0286458	0.0338542	0.0338542	0.0390625	0.0390625	0.0364583	0.0338542	0.0208333	0.0182292	0.0130208	0.0130208	0.0130208
ENSMUSG00000023826	0	0	0	0	0	0	0	0	0	0	0	0	0	0	0	0	0	0	0	0	0	0	0	0	0	0	0	0	0	0	0	0	0	0	0	0	0	0	0	0	0	0	0	0	0	0	0	0	0
ENSMUSG00000022241	0	0	0	0	0	0	0	0	0	0	0	0	0	0	0	0.0128205	0.0128205	0.0128205	0.0128205	0.0384615	0.0384615	0.0384615	0.0384615	0.0384615	0.0384615	0.025641	0.025641	0.0384615	0.0384615	0.0128205	0.0128205	0.0128205	0.0128205	0.0128205	0.0128205	0.0128205	0.0128205	0	0	0	0	0	0	0	0.0128205	0.0128205	0.0384615	0.0384615	0.0384615
ENSMUSG00000027601	0	0	0	0	0	0	0	0	0	0.0136986	0.0273973	0.0273973	0.0273973	0.0410959	0.0410959	0.0410959	0.0410959	0.0410959	0.0410959	0.0273973	0.0136986	0.0136986	0.0136986	0	0	0	0	0	0	0	0	0.0136986	0.0410959	0.0410959	0.0410959	0.0410959	0.0547945	0.0547945	0.0547945	0.0547945	0.0547945	0.0410959	0.0136986	0.0136986	0.0136986	0.0136986	0.0136986	0.0136986	0.0273973
ENSMUSG00000116673	0	0	0	0	0	0	0	0	0	0	0	0	0	0	0	0	0	0	0	0	0	0	0	0	0	0	0	0	0	0	0	0	0	0	0	0	0	0	0	0	0	0	0	0	0	0	0	0	0
ENSMUSG00000050953	0	0	0	0	0	0	0	0	0	0	0	0	0	0	0	0	0	0	0	0	0	0	0	0	0	0	0	0	0	0	0	0	0	0	0	0	0	0	0	0	0	0	0	0	0	0	0	0	0
ENSMUSG00000040483	0	0	0	0	0	0	0	0	0	0	0	0	0	0	0	0	0	0	0	0	0	0	0	0	0	0	0	0	0	0	0	0	0	0	0	0	0	0	0	0	0	0	0	0	0	0	0	0	0
ENSMUSG00000039842	0	0	0	0	0	0	0	0	0	0	0	0	0	0	0	0	0	0	0	0	0	0	0	0	0	0	0	0	0	0	0	0	0	0	0	0	0	0	0	0	0.142857	0.142857	0.142857	0.142857	0.142857	0.142857	0.142857	0.142857	0.142857
ENSMUSG00000022992	0	0	0	0	0	0	0	0	0	0	0	0	0	0	0	0	0	0	0	0	0	0	0	0	0	0	0	0	0	0	0	0	0	0	0	0	0	0	0	0	0	0	0	0	0	0	0	0	0
ENSMUSG00000058355	0	0	0	0	0	0	0	0	0	0.016129	0	0	0	0	0	0	0	0.016129	0.016129	0.016129	0.016129	0.016129	0.016129	0.016129	0.016129	0.016129	0.016129	0	0	0	0.016129	0.016129	0.0322581	0.0322581	0.0322581	0.0322581	0.0322581	0.0322581	0.0322581	0.0322581	0.0483871	0.0806452	0.0645161	0.0967742	0.0967742	0.112903	0.112903	0.129032	0.193548
ENSMUSG00000053716	0	0	0	0	0	0	0	0	0	0	0	0	0	0.0909091	0.0909091	0.0909091	0.0909091	0.0909091	0.0909091	0.0909091	0.0909091	0.0909091	0.0909091	0	0	0	0.0909091	0.0909091	0.0909091	0.0909091	0.0909091	0.0909091	0.0909091	0.0909091	0.0909091	0.0909091	0	0	0	0	0	0	0	0	0	0	0	0	0
ENSMUSG00000040731	0	0	0	0	0	0	0	0	0	0.1	0.075	0.1	0.1	0.075	0.075	0.05	0.025	0.025	0.025	0.025	0.025	0	0	0	0	0	0	0	0	0	0	0	0	0	0	0	0	0	0	0	0	0	0	0	0	0	0	0	0
ENSMUSG00000028676	0	0	0	0	0	0	0	0	0	0	0	0	0.0144928	0.0144928	0.0144928	0.0144928	0.0144928	0.0144928	0.0144928	0.0144928	0.0144928	0.0144928	0	0	0	0	0	0	0.0144928	0.0289855	0.0289855	0.0289855	0.0289855	0.0289855	0.0289855	0.0289855	0.0289855	0.0289855	0.0144928	0	0	0	0	0	0.0144928	0.0289855	0.0289855	0.0434783	0.0434783
ENSMUSG00000115338	0	0	0	0	0	0	0	0	0	0	0.166667	0.166667	0.166667	0.166667	0.166667	0.166667	0.166667	0.166667	0.166667	0.166667	0	0	0	0	0	0	0	0	0	0	0	0	0	0	0	0	0	0	0	0	0	0	0	0	0	0	0	0	0
ENSMUSG00000000168	0	0	0	0	0	0	0	0	0	0.2	0.2	0.2	0.2	0.16	0.12	0	0.04	0.04	0.04	0.12	0.12	0.12	0.12	0.2	0.2	0.2	0.16	0.16	0.2	0.12	0.12	0.12	0.12	0.04	0.04	0.04	0.08	0.08	0.04	0.04	0.04	0.04	0.04	0.04	0.04	0.08	0.04	0.04	0.08
ENSMUSG00000035397	0	0	0	0	0	0	0	0	0	0	0	0	0	0	0	0	0	0	0	0	0	0	0	0	0	0	0	0	0	0	0	0	0	0	0	0	0	0	0	0	0	0	0	0	0	0	0	0	0
ENSMUSG00000050017	0	0	0	0	0	0	0	0	0	0.0588235	0.0588235	0	0	0	0	0	0	0	0	0	0	0	0	0	0	0	0	0	0	0	0	0	0	0	0	0	0	0	0	0	0	0	0	0	0	0	0	0	0
ENSMUSG00000023940	0	0	0	0	0	0	0	0	0	0	0	0	0.0769231	0.0769231	0.0769231	0.0769231	0.0769231	0.0769231	0.0769231	0.0769231	0.0769231	0.0769231	0	0	0	0	0	0	0	0	0	0	0.0769231	0.0769231	0.0769231	0.0769231	0.0769231	0.0769231	0.0769231	0.0769231	0.0769231	0.0769231	0	0	0	0	0	0	0
ENSMUSG00000030894	0	0	0	0	0	0	0	0	0	0.0129032	0.00645161	0.00645161	0.00645161	0.00645161	0.00645161	0.00645161	0	0	0	0	0	0	0	0	0.00645161	0.00645161	0.00645161	0.00645161	0.00645161	0.00645161	0.00645161	0.00645161	0.00645161	0.00645161	0	0	0	0	0	0	0	0.00645161	0.0129032	0.0129032	0.0129032	0.0129032	0.0258065	0.0322581	0.0322581
ENSMUSG00000045817	0	0	0	0	0	0	0	0	0	0	0	0	0	0	0	0	0	0	0	0	0	0	0	0	0	0	0	0	0	0	0	0.166667	0.166667	0.166667	0.166667	0.166667	0.166667	0.166667	0.166667	0.166667	0.166667	0	0	0	0	0	0	0	0
ENSMUSG00000027132	0	0	0	0	0	0	0	0	0	0	0	0	0	0	0	0	0	0	0	0	0	0	0	0	0	0	0	0	0	0	0	0	0	0	0	0	0	0	0	0	0	0	0	0	0	0	0	0	0
ENSMUSG00000023022	0	0	0	0	0	0	0	0	0	0.010101	0.010101	0.010101	0	0	0	0	0.010101	0.010101	0.010101	0.010101	0.010101	0.010101	0.010101	0.010101	0.010101	0.010101	0	0	0.020202	0.030303	0.030303	0.040404	0.040404	0.040404	0.040404	0.040404	0.040404	0.040404	0.030303	0.020202	0.030303	0.020202	0.020202	0.020202	0.020202	0.020202	0.020202	0.020202	0.010101
ENSMUSG00000063888	0	0	0	0	0	0	0	0	0	0.130435	0.130435	0.108696	0.0869565	0.0869565	0.0434783	0.0217391	0.0217391	0.0217391	0.0434783	0.0434783	0.0217391	0.0217391	0.0217391	0.0217391	0.0217391	0.0217391	0.0434783	0.0434783	0.0217391	0.0652174	0.0869565	0.108696	0.108696	0.108696	0.108696	0.108696	0.0869565	0.0869565	0.0869565	0.0434783	0.0217391	0	0.0217391	0.0217391	0.0434783	0.0652174	0.0652174	0.0652174	0.0652174
ENSMUSG00000021127	0	0	0	0	0	0	0	0	0	0.00632911	0.00632911	0	0	0	0	0	0	0	0.00632911	0.00632911	0.00632911	0.00632911	0.00632911	0.00632911	0.00632911	0.00632911	0.0126582	0.0189873	0.0189873	0.0253165	0.0253165	0.0253165	0.0253165	0.0253165	0.0253165	0.0253165	0.0253165	0.0253165	0.0253165	0.0253165	0.0253165	0.0253165	0.0316456	0.0316456	0.0316456	0.0316456	0.0253165	0.0316456	0.0253165
ENSMUSG00000039985	0	0	0	0	0	0	0	0	0	0	0	0	0	0	0	0	0	0	0	0	0	0	0	0	0	0	0	0	0	0	0	0	0	0	0	0	0	0	0	0	0	0	0	0	0	0	0	0	0
ENSMUSG00000059895	0	0	0	0	0	0	0	0	0	0	0	0	0	0	0	0	0	0	0	0	0	0	0	0	0	0	0	0	0	0	0	0	0	0	0	0	0.125	0.125	0.125	0.125	0.125	0.125	0.125	0.125	0.125	0.125	0	0	0.125
ENSMUSG00000032113	0	0	0	0	0	0	0	0	0	0	0	0	0	0	0	0	0	0	0	0	0	0	0	0	0	0	0	0	0	0	0	0	0	0	0	0	0	0	0	0	0	0	0	0	0	0	0	0	0
ENSMUSG00000019715	0	0	0	0	0	0	0	0	0	0.111111	0.111111	0	0	0	0	0	0	0	0	0	0	0	0	0.111111	0.111111	0.111111	0.111111	0.111111	0.111111	0.111111	0.111111	0.111111	0.111111	0.111111	0.111111	0.111111	0.111111	0.111111	0.111111	0.111111	0.111111	0.111111	0.111111	0	0	0	0.111111	0.111111	0.111111
ENSMUSG00000003662	0	0	0	0	0	0	0	0	0	0	0	0	0	0	0	0	0	0	0	0	0	0	0	0	0	0	0	0	0	0	0	0	0	0	0	0	0	0	0	0	0	0	0	0	0	0	0	0	0
ENSMUSG00000026439	0	0	0	0	0	0	0	0	0	0	0	0	0	0	0	0	0	0	0	0	0	0	0	0	0	0	0	0	0	0	0	0	0	0	0	0	0	0	0	0	0	0	0	0	0	0	0	0	0
ENSMUSG00000023156	0	0	0	0	0	0	0	0	0	0	0	0.2	0.2	0.2	0.2	0.2	0.2	0.2	0.2	0.2	0.2	0	0	0	0	0.2	0.2	0.4	0.4	0.4	0.4	0.4	0.4	0.4	0.4	0.2	0.2	0	0	0	0	0	0	0	0	0	0	0	0
ENSMUSG00000075232	0	0	0	0	0	0	0	0	0	0	0	0	0	0	0	0	0	0	0	0	0	0	0	0	0	0	0	0	0	0	0	0	0	0	0	0	0	0	0	0	0	0	0	0	0	0	0	0	0
ENSMUSG00000025894	0	0	0	0	0	0	0	0	0	0	0	0	0	0	0	0	0	0	0	0	0	0	0	0	0	0	0	0	0	0	0	0	0	0	0	0	0	0	0	0	0	0	0	0	0	0	0	0	0
ENSMUSG00000054717	0	0	0	0	0	0	0	0	0	0	0	0	0	0	0	0	0	0	0	0	0	0	0	0	0	0	0	0	0	0	0	0	0	0	0	0	0	0	0	0	0	0	0	0	0	0	0	0	0
ENSMUSG00000031935	0	0	0	0	0	0	0	0	0	0	0	0	0	0.0625	0.0625	0.0625	0.0625	0.0625	0.0625	0.0625	0.0625	0.0625	0.0625	0	0	0	0	0	0	0	0	0	0	0	0	0	0	0	0.0625	0.0625	0.0625	0.0625	0.0625	0.0625	0.0625	0.0625	0.0625	0.0625	0
ENSMUSG00000037296	0	0	0	0	0	0	0	0	0	0	0	0	0	0	0	0	0	0	0	0	0	0	0	0	0	0	0	0	0	0	0	0	0	0	0	0	0	0	0	0	0	0	0	0	0	0	0	0	0
ENSMUSG00000046818	0	0	0	0	0	0	0	0	0	0	0	0	0	0	0	0.25	0.25	0.25	0.25	0.25	0.25	0.25	0.25	0.25	0.25	0	0	0	0	0	0	0	0	0	0	0	0	0	0	0	0	0	0	0	0	0	0	0	0
ENSMUSG00000021710	0	0	0	0	0	0	0	0	0	0.1	0.1	0.1	0.1	0.1	0.1	0.1	0.1	0.1	0	0	0	0	0	0	0	0	0	0	0	0	0	0	0	0	0	0	0	0	0	0	0	0	0	0	0.1	0.1	0.1	0.1	0.1
ENSMUSG00000040010	0	0	0	0	0	0	0	0	0	0.0131789	0.0115815	0.0131789	0.0111821	0.0091853	0.00838658	0.00599042	0.00559105	0.00479233	0.00439297	0.00239617	0.00159744	0	0	0.000399361	0.000798722	0.000798722	0.000798722	0.000798722	0.00119808	0.00199681	0.00199681	0.00199681	0.00239617	0.00199681	0.00159744	0.00159744	0.00159744	0.00159744	0.00119808	0.000399361	0.000399361	0.00119808	0.000798722	0.00119808	0.00159744	0.00159744	0.00199681	0.00199681	0.00359425
ENSMUSG00000031714	0	0	0	0	0	0	0	0	0	0.0165289	0.0165289	0.0165289	0.0165289	0.0165289	0.0165289	0.0165289	0.00826446	0	0	0	0	0.00826446	0.0165289	0.0165289	0.0165289	0.0165289	0.0165289	0.0165289	0.0165289	0.0165289	0.0165289	0.00826446	0	0	0	0	0	0	0	0	0	0	0	0	0	0	0	0	0
ENSMUSG00000023147	0	0	0	0	0	0	0	0	0	0.0102041	0.0102041	0	0	0	0	0	0	0	0	0	0	0	0	0.0102041	0.0204082	0.0204082	0.0204082	0.0204082	0.0306122	0.0306122	0.0306122	0.0306122	0.0306122	0.0204082	0.0102041	0.0102041	0.0102041	0.0204082	0.0102041	0.0204082	0.0204082	0.0204082	0.0204082	0.0204082	0.0204082	0.0204082	0.0204082	0.0102041	0.0102041
ENSMUSG00000019961	0	0	0	0	0	0	0	0	0	0	0	0	0	0.0128205	0.0128205	0.0128205	0.0128205	0.0128205	0.0128205	0.0128205	0.0128205	0.0128205	0.0128205	0	0	0.0128205	0.0128205	0.0128205	0.0128205	0.0128205	0.0128205	0.0128205	0.0128205	0.0128205	0.0128205	0	0	0	0	0.0128205	0.0384615	0.0512821	0.0641026	0.0641026	0.0897436	0.0897436	0.0897436	0.0897436	0.0897436
ENSMUSG00000028729	0	0	0	0	0	0	0	0	0	0.0666667	0.0666667	0.0666667	0.0666667	0.0666667	0.0666667	0.133333	0.133333	0.133333	0.133333	0.0666667	0.0666667	0.0666667	0.0666667	0.0666667	0.0666667	0	0	0	0	0	0	0	0.0666667	0.0666667	0.0666667	0.0666667	0.0666667	0.0666667	0.0666667	0.0666667	0.0666667	0.0666667	0	0	0	0	0	0	0.0666667
ENSMUSG00000041712	0	0	0	0	0	0	0	0	0	0.117647	0.117647	0.117647	0.0588235	0.0588235	0.0588235	0.0588235	0.0588235	0.0588235	0	0	0	0	0	0	0	0	0	0	0	0	0	0	0	0	0.0588235	0.0588235	0.0588235	0.0588235	0.0588235	0.117647	0.117647	0.117647	0.117647	0.117647	0.0588235	0.0588235	0.0588235	0.0588235	0.0588235
ENSMUSG00000071359	0	0	0	0	0	0	0	0	0	0.0555556	0.0555556	0.0555556	0.0555556	0	0	0	0	0.0555556	0.0555556	0.0555556	0.0555556	0.0555556	0.166667	0.166667	0.166667	0.166667	0.166667	0.111111	0.111111	0.111111	0.111111	0.111111	0	0	0	0	0	0	0	0	0	0	0	0	0	0	0	0	0
ENSMUSG00000024222	0	0	0	0	0	0	0	0	0	0.0625	0.0625	0.0625	0.0625	0.0625	0	0	0	0	0	0	0	0	0	0	0	0	0	0	0	0	0.0625	0.0625	0.0625	0.125	0.1875	0.1875	0.1875	0.1875	0.1875	0.1875	0.125	0.125	0.125	0.0625	0	0	0	0	0
ENSMUSG00000034640	0	0	0	0	0	0	0	0	0	0	0	0	0	0	0	0	0	0	0.0108696	0.0108696	0.0108696	0.0108696	0.0108696	0.0108696	0.0108696	0.0108696	0.0108696	0.0108696	0	0	0.0108696	0.0108696	0.0108696	0.0217391	0.0217391	0.0217391	0.0217391	0.0217391	0.0217391	0.0217391	0.0108696	0.0108696	0.0108696	0	0	0	0	0	0
ENSMUSG00000001707	0	0	0	0	0	0	0	0	0	0.015	0.01	0.015	0.015	0.02	0.02	0.025	0.025	0.03	0.025	0.025	0.025	0.02	0.015	0.01	0.01	0.005	0.005	0	0.005	0.005	0.005	0.01	0.01	0.01	0.01	0.015	0.015	0.02	0.02	0.02	0.03	0.025	0.025	0.03	0.03	0.03	0.04	0.04	0.04
ENSMUSG00000031226	0	0	0	0	0	0	0	0	0	0.555556	0.555556	0.555556	0.666667	0.555556	0.444444	0.444444	0.444444	0.444444	0.222222	0.111111	0.111111	0.111111	0	0	0	0.111111	0.111111	0.111111	0.111111	0.111111	0.111111	0.111111	0.111111	0.111111	0.111111	0	0	0	0	0	0	0	0	0	0	0	0	0	0
ENSMUSG00000037474	0	0	0	0	0	0	0	0	0	0.166667	0.166667	0.166667	0.166667	0.166667	0.166667	0.166667	0	0	0	0	0	0	0	0	0	0	0	0	0	0	0	0	0	0	0	0	0	0	0	0	0	0	0	0	0	0	0	0	0
ENSMUSG00000027323	0	0	0	0	0	0	0	0	0	0	0	0	0	0	0	0	0	0	0	0	0	0	0	0	0	0	0	0	0	0	0	0	0	0	0	0	0.111111	0.111111	0.111111	0.111111	0.111111	0.111111	0.111111	0.111111	0.111111	0.111111	0	0	0
ENSMUSG00000034518	0	0	0	0	0	0	0	0	0	0	0	0	0	0	0	0	0	0	0	0	0	0	0	0	0	0	0	0	0	0	0	0	0	0	0	0	0	0	0	0	0	0	0	0	0	0.047619	0.047619	0.047619	0.047619
ENSMUSG00000026174	0	0	0	0	0	0	0	0	0	0.03125	0.03125	0.03125	0	0	0	0	0	0	0	0	0	0.03125	0.03125	0.03125	0.03125	0.03125	0.03125	0.03125	0.03125	0.03125	0.03125	0	0	0	0	0	0	0	0	0	0	0	0	0	0	0	0	0	0
ENSMUSG00000031812	0	0	0	0	0	0	0	0	0	0.09375	0.09375	0.09375	0.09375	0.09375	0.09375	0.09375	0.09375	0.03125	0.03125	0.03125	0.03125	0.03125	0.03125	0	0	0	0	0	0	0	0	0	0	0	0	0	0	0	0	0	0	0	0	0	0	0	0	0	0
ENSMUSG00000026605	0	0	0	0	0	0	0	0	0	0	0	0	0	0	0	0	0	0	0	0	0	0	0	0	0	0	0	0	0	0	0	0	0	0	0	0	0.027027	0.027027	0.027027	0.027027	0.027027	0.027027	0.027027	0.027027	0.027027	0.027027	0	0	0
ENSMUSG00000037722	0	0	0	0	0	0	0	0	0	0.0232558	0.0232558	0.0232558	0.0465116	0.0465116	0.0465116	0.0465116	0.0465116	0.0232558	0.0232558	0.0232558	0.0232558	0.0232558	0.0232558	0.0232558	0.0232558	0.0232558	0.0697674	0.0697674	0.0930233	0.0930233	0.0930233	0.0930233	0.0697674	0.0697674	0.0697674	0.0930233	0.0697674	0.0697674	0.0465116	0.0697674	0.0697674	0.0697674	0.0697674	0.0697674	0.0697674	0.0697674	0.0465116	0.139535	0.162791
ENSMUSG00000067860	0	0	0	0	0	0	0	0	0	0	0	0.0138889	0.0138889	0.0138889	0.0138889	0.0138889	0.0138889	0.0138889	0.0138889	0.0138889	0.0138889	0	0	0	0	0	0	0	0	0	0	0	0	0	0	0	0	0	0	0	0	0	0	0	0	0	0	0	0
ENSMUSG00000020149	0	0	0	0	0	0	0	0	0	0.0289256	0.0289256	0.0206612	0.0206612	0.0123967	0.0123967	0.00826446	0.00826446	0.00826446	0.0123967	0.0165289	0.0165289	0.0206612	0.0289256	0.0289256	0.0371901	0.0371901	0.0371901	0.0330579	0.0289256	0.0247934	0.0247934	0.0247934	0.0206612	0.0206612	0.00826446	0.00826446	0.00826446	0.0123967	0.0123967	0.0123967	0.0123967	0.00826446	0.00826446	0.0123967	0.0123967	0.0123967	0.0123967	0.00826446	0.00826446
ENSMUSG00000051721	0	0	0	0	0	0	0	0	0	0	0	0	0	0	0	0	0	0	0	0	0	0	0	0	0	0	0	0	0	0	0.5	0.5	0.5	0.5	0.5	0.5	0.5	0.5	0.5	0.5	0	0	0	0	0	0	0	0	0
ENSMUSG00000040945	0	0	0	0	0	0	0	0	0	0.0392157	0.0352941	0.0313725	0.027451	0.0313725	0.0117647	0.0117647	0.0117647	0.0117647	0.00784314	0.0156863	0.0235294	0.027451	0.0313725	0.027451	0.0313725	0.0392157	0.0392157	0.0431373	0.0470588	0.0392157	0.0352941	0.0392157	0.0352941	0.0352941	0.0352941	0.027451	0.0431373	0.0431373	0.0352941	0.0352941	0.0352941	0.027451	0.027451	0.027451	0.0235294	0.027451	0.0196078	0.0156863	0.0156863
ENSMUSG00000031885	0	0	0	0	0	0	0	0	0	0	0	0	0	0	0	0	0.0212766	0.0212766	0.0212766	0.0212766	0.0212766	0.0212766	0.0212766	0.0212766	0.0212766	0.0212766	0.0212766	0.0212766	0.0212766	0.0638298	0.0638298	0.0638298	0.0638298	0.0638298	0.0638298	0.0638298	0.0425532	0.0638298	0.0638298	0.0212766	0.0212766	0.0212766	0.0212766	0.0212766	0.0212766	0.0212766	0.0212766	0	0
ENSMUSG00000028410	0	0	0	0	0	0	0	0	0	0	0	0	0	0	0	0	0	0	0	0	0	0	0	0	0	0	0	0	0	0	0	0	0	0	0	0	0	0	0	0	0	0	0	0	0	0	0	0	0
ENSMUSG00000036893	0	0	0	0	0	0	0	0	0	0	0	0	0	0	0	0	0	0	0	0	0	0	0	0	0	0	0	0	0	0	0	0	0	0	0.0243902	0.0243902	0.0243902	0.0243902	0.0243902	0.0243902	0.0243902	0.0243902	0.0243902	0.0243902	0	0	0	0	0
ENSMUSG00000005899	0	0	0	0	0	0	0	0	0	0	0	0	0	0	0	0	0	0	0	0	0	0	0	0	0	0	0	0	0	0	0	0	0	0	0	0	0	0	0	0	0	0	0	0	0	0	0	0	0
ENSMUSG00000000001	0	0	0	0	0	0	0	0	0	0	0	0	0	0	0	0	0	0	0	0	0	0	0	0	0	0	0	0	0	0	0	0	0	0	0	0	0	0	0	0	0	0	0	0	0	0	0	0	0
ENSMUSG00000024949	0	0	0	0	0	0	0	0	0	0.0603448	0.0517241	0.0689655	0.112069	0.137931	0.137931	0.155172	0.172414	0.232759	0.258621	0.267241	0.284483	0.258621	0.224138	0.198276	0.189655	0.172414	0.146552	0.0775862	0.0603448	0.0517241	0.0344828	0.0603448	0.0862069	0.0948276	0.0948276	0.103448	0.12069	0.12069	0.112069	0.112069	0.112069	0.12931	0.0948276	0.0862069	0.0862069	0.0775862	0.0603448	0.0603448	0.0603448
ENSMUSG00000066551	0	0	0	0	0	0	0	0	0	0	0	0	0	0	0	0	0	0	0	0	0	0	0	0	0	0	0	0	0	0	0	0	0	0	0	0	0	0	0	0	0	0	0	0	0	0	0	0	0
ENSMUSG00000061838	0	0	0	0	0	0	0	0	0	0.0416667	0.0416667	0.0416667	0	0	0	0	0.0416667	0.0416667	0.0416667	0.0416667	0.0416667	0.0416667	0.0416667	0.0416667	0.0416667	0.0416667	0	0	0	0	0	0	0	0	0	0	0	0	0	0	0	0	0	0	0	0	0	0	0
ENSMUSG00000029427	0	0	0	0	0	0	0	0	0	0	0	0	0	0	0	0	0	0	0	0	0	0	0	0	0	0	0	0	0	0	0	0	0	0	0	0	0	0	0	0	0	0	0	0	0	0	0	0	0
ENSMUSG00000041028	0	0	0	0	0	0	0	0	0	0.0229008	0.0229008	0.0229008	0.0229008	0.0305344	0.0229008	0.0229008	0.0229008	0.00763359	0.00763359	0.00763359	0.0152672	0.0229008	0.0305344	0.0305344	0.0305344	0.0305344	0.0381679	0.0381679	0.0687023	0.0687023	0.0610687	0.0534351	0.0458015	0.0381679	0.0381679	0.0458015	0.0381679	0.0381679	0.00763359	0.00763359	0.0229008	0.0229008	0.0305344	0.0305344	0.0381679	0.0534351	0.0916031	0.10687	0.122137
ENSMUSG00000021215	0	0	0	0	0	0	0	0	0	0.0104167	0.0208333	0.0208333	0.0208333	0.0104167	0.0104167	0.0104167	0.0104167	0.0208333	0.0208333	0.0208333	0.0104167	0.0104167	0.0104167	0.0104167	0.0104167	0.0104167	0.0104167	0.0104167	0.0104167	0.0208333	0.0208333	0.0520833	0.0520833	0.09375	0.135417	0.135417	0.135417	0.135417	0.145833	0.145833	0.15625	0.125	0.125	0.0833333	0.0416667	0.0416667	0.0416667	0.03125	0.0208333
ENSMUSG00000029110	0	0	0	0	0	0	0	0	0	0.00458716	0.00458716	0.00458716	0.00458716	0.00458716	0.00458716	0.00458716	0.00458716	0.00458716	0.00458716	0	0	0	0	0	0	0	0	0	0	0	0	0	0	0	0	0	0	0	0	0	0	0	0	0	0	0	0	0	0
ENSMUSG00000033931	0	0	0	0	0	0	0	0	0	0	0	0	0	0	0	0	0	0	0	0	0	0	0	0.0833333	0.0833333	0.0833333	0.0833333	0.0833333	0.0833333	0.0833333	0.0833333	0.0833333	0.0833333	0	0	0	0	0.0833333	0.166667	0.166667	0.166667	0.166667	0.166667	0.166667	0.166667	0.166667	0.166667	0.166667	0.0833333
ENSMUSG00000109336	0	0	0	0	0	0	0	0	0	0	0	0	0	0	0	0	0	0	0	0	0	0	0	0	0	0	0.025641	0.025641	0.025641	0.025641	0.025641	0.025641	0.0512821	0.0512821	0.0512821	0.0512821	0.025641	0.025641	0.025641	0.025641	0.025641	0.025641	0	0	0	0	0	0	0
ENSMUSG00000002948	0	0	0	0	0	0	0	0	0	0.0625	0.0625	0.0625	0.0625	0.0625	0.0625	0.0625	0.03125	0	0	0	0	0	0	0	0	0	0	0	0	0	0	0	0	0	0.03125	0.03125	0.03125	0.03125	0.03125	0.03125	0.03125	0.03125	0.03125	0.03125	0.03125	0.03125	0.03125	0.03125	0.03125
ENSMUSG00000024317	0	0	0	0	0	0	0	0	0	0.0246914	0.0246914	0.0246914	0.0246914	0.0246914	0.0246914	0.0246914	0.0246914	0.0246914	0.0246914	0.0246914	0.0246914	0.0246914	0.0246914	0.0246914	0.0246914	0.0123457	0	0	0	0	0	0	0	0	0.0123457	0.0123457	0.0123457	0.0123457	0.0123457	0.0123457	0.0123457	0.0123457	0.0123457	0.0123457	0	0	0	0	0
ENSMUSG00000027193	0	0	0	0	0	0	0	0	0	0.00357143	0.00357143	0	0	0	0	0.00357143	0.00357143	0.00357143	0.00357143	0.00357143	0.00357143	0.00357143	0.00357143	0.00357143	0.00357143	0	0	0	0	0	0	0	0.00357143	0.00357143	0.00357143	0.00357143	0.00357143	0.00357143	0.00357143	0.00357143	0.00357143	0.00714286	0.00357143	0.00357143	0.00714286	0.00714286	0.00714286	0.00714286	0.00714286
ENSMUSG00000041483	0	0	0	0	0	0	0	0	0	0	0	0	0.00333333	0.00333333	0.00333333	0.00333333	0.00333333	0.01	0.01	0.01	0.01	0.0133333	0.01	0.01	0.01	0.01	0.01	0.00333333	0.00333333	0.00333333	0.00333333	0	0	0	0	0	0	0	0	0.00333333	0.00666667	0.01	0.01	0.01	0.0133333	0.0266667	0.0366667	0.0433333	0.0433333
ENSMUSG00000021116	0	0	0	0	0	0	0	0	0	0.3	0.2	0.2	0.2	0.1	0	0	0	0	0	0	0	0	0	0	0.1	0.1	0.1	0.1	0.1	0.1	0.1	0.1	0.1	0.1	0	0	0	0	0	0	0	0	0	0	0	0	0	0	0
ENSMUSG00000021326	0	0	0	0	0	0	0	0	0	0	0	0	0	0	0	0	0	0	0	0	0	0	0	0	0	0	0	0	0	0	0	0	0	0	0	0	0	0.2	0.2	0.4	0.4	0.6	0.6	0.6	0.6	0.6	0.6	0.4	0.4
ENSMUSG00000028159	0	0	0	0	0	0	0	0	0	0	0	0	0	0	0	0	0	0	0	0	0	0	0	0	0	0	0	0	0	0	0	0	0	0	0	0.25	0.25	0.25	0.25	0.25	0.25	0.25	0.25	0.25	0.25	0	0	0	0
ENSMUSG00000029814	0	0	0	0	0	0	0	0	0	0	0	0	0	0	0	0	0	0	0	0	0	0	0	0	0	0	0	0	0	0	0	0	0	0	0	0	0	0	0	0	0	0	0	0	0	0	0	0	0
ENSMUSG00000064145	0	0	0	0	0	0	0	0	0	0.0483871	0.0483871	0.0483871	0.0483871	0	0	0	0	0	0	0	0	0	0	0	0	0	0	0	0	0	0	0	0	0.016129	0.0322581	0.0322581	0.0322581	0.0322581	0.0322581	0.0322581	0.0322581	0.0322581	0.0322581	0.0322581	0.016129	0.016129	0.016129	0.016129	0.016129
ENSMUSG00000015749	0	0	0	0	0	0	0	0	0	0.0560748	0.046729	0.046729	0.0373832	0.0280374	0.0373832	0.0186916	0.00934579	0.00934579	0.0186916	0.0280374	0.0280374	0.0280374	0.0280374	0.0280374	0.0186916	0.0186916	0.0186916	0.0186916	0.00934579	0	0	0	0	0	0.0186916	0.0186916	0.0186916	0.0186916	0.0186916	0.0186916	0.0186916	0.0186916	0.0186916	0.0186916	0.00934579	0.0186916	0.0186916	0.0186916	0.0373832
ENSMUSG00000035150	0	0	0	0	0	0	0	0	0	0	0	0	0	0	0	0	0	0.0135135	0.0135135	0.0135135	0.0135135	0.0135135	0.0135135	0.0135135	0.0135135	0.0135135	0.0135135	0	0	0	0	0	0	0	0	0	0	0	0	0	0	0	0	0	0	0	0	0	0
ENSMUSG00000029246	0	0	0	0	0	0	0	0	0	0.0153846	0.0153846	0.0153846	0.0153846	0	0	0	0	0	0	0	0	0	0	0	0	0	0	0	0	0	0	0	0	0	0	0	0	0	0	0	0	0	0	0	0	0	0	0	0
ENSMUSG00000046722	0	0	0	0	0	0	0	0	0	0	0	0	0	0	0	0	0	0	0	0	0	0	0	0	0	0	0	0	0	0	0	0	0	0	0	0	0	0	0	0	0	0	0	0	0	0	0	0	0
ENSMUSG00000022353	0	0	0	0	0	0	0	0	0	0.0135135	0.0135135	0.0135135	0.0135135	0.027027	0.027027	0.027027	0.027027	0.027027	0.027027	0.027027	0.027027	0.027027	0.027027	0	0	0	0	0	0	0.0135135	0.0135135	0.0135135	0.0135135	0.0135135	0.0135135	0.0135135	0.0135135	0.0135135	0.0135135	0	0	0	0	0	0	0	0.0135135	0.0135135	0.0135135
ENSMUSG00000069135	0	0	0	0	0	0	0	0	0	0	0	0	0	0	0	0	0	0	0	0	0	0	0	0	0	0	0	0	0	0	0	0	0	0	0	0	0	0	0	0	0	0	0	0	0	0	0	0	0
ENSMUSG00000047030	0	0	0	0	0	0	0	0	0	0	0	0	0	0	0	0	0	0	0	0.125	0.125	0.125	0.125	0.125	0.125	0.125	0.125	0.125	0.125	0	0	0	0	0	0	0	0	0	0	0	0	0	0	0	0	0	0	0	0
ENSMUSG00000029714	0	0	0	0	0	0	0	0	0	0.0245902	0.0245902	0.0163934	0.0163934	0.0163934	0	0	0	0	0	0	0	0	0	0	0	0	0	0	0	0	0	0	0	0	0	0	0	0	0	0	0	0	0	0	0	0	0	0	0
ENSMUSG00000004364	0	0	0	0	0	0	0	0	0	0.0227273	0.0227273	0	0	0	0	0	0	0	0	0	0	0.0227273	0.0227273	0.0454545	0.0681818	0.0681818	0.136364	0.159091	0.181818	0.181818	0.181818	0.159091	0.159091	0.136364	0.113636	0.113636	0.0454545	0.0227273	0	0	0	0.0227273	0.0227273	0.0227273	0.0227273	0.0227273	0.0681818	0.0681818	0.0681818
ENSMUSG00000034560	0	0	0	0	0	0	0	0	0	0	0	0	0	0	0	0	0	0	0	0	0	0	0	0	0	0	0	0	0	0	0	0	0	0	0	0	0	0	0	0	0	0	0	0	0	0	0	0	0
ENSMUSG00000053411	0	0	0	0	0	0	0	0	0	0	0	0	0	0	0	0	0	0	0	0	0	0	0	0	0	0	0	0	0	0	0	0	0	0.047619	0.0952381	0.0952381	0.0952381	0.0952381	0.142857	0.142857	0.190476	0.190476	0.238095	0.190476	0.142857	0.142857	0.142857	0.142857	0.0952381
ENSMUSG00000060743	0	0	0	0	0	0	0	0	0	0	0	0	0	0	0	0	0	0	0	0	0	0	0	0	0	0	0	0	0	0	0	0	0	0	0	0	0	0	0	0	0	0	0	0	0	0	0	0	0
ENSMUSG00000039509	0	0	0	0	0	0	0	0	0	0.266667	0.266667	0.333333	0.333333	0.2	0.2	0.2	0.133333	0.2	0.133333	0.266667	0.333333	0.266667	0.266667	0.333333	0.466667	0.533333	0.666667	0.733333	0.8	0.866667	0.866667	0.933333	1	1	0.866667	0.866667	0.733333	0.6	0.533333	0.4	0.4	0.333333	0.4	0.4	0.466667	0.4	0.4	0.4	0.4
ENSMUSG00000071708	0	0	0	0	0	0	0	0	0	0.047619	0.047619	0.047619	0.047619	0.047619	0	0	0	0	0	0	0	0	0	0	0	0	0	0	0	0	0	0	0	0	0	0	0	0	0	0	0	0	0	0	0	0	0	0	0
ENSMUSG00000051223	0	0	0	0	0	0	0	0	0	0	0	0	0	0	0	0.00588235	0.00588235	0.00588235	0.00588235	0.00588235	0.00588235	0.00588235	0.00588235	0.00588235	0.00588235	0	0	0	0	0	0	0.00588235	0.00588235	0.00588235	0.00588235	0.00588235	0.00588235	0.0176471	0.0235294	0.0235294	0.0235294	0.0176471	0.0176471	0.0176471	0.0176471	0.0176471	0.0176471	0.00588235	0
ENSMUSG00000027706	0	0	0	0	0	0	0	0	0	0.0185185	0.0185185	0.037037	0.0277778	0.0277778	0.0277778	0.0277778	0.0185185	0.0185185	0.0185185	0.0185185	0.0277778	0.00925926	0.00925926	0.0185185	0.0277778	0.0277778	0.0277778	0.037037	0.037037	0.037037	0.037037	0.0462963	0.0555556	0.0462963	0.037037	0.037037	0.037037	0.0277778	0.0277778	0.0277778	0.0185185	0.00925926	0	0	0	0	0	0	0
ENSMUSG00000050917	0	0	0	0	0	0	0	0	0	0.00887574	0.0118343	0.0118343	0.00887574	0.00887574	0.0147929	0.0147929	0.0118343	0.0118343	0.0118343	0.0147929	0.0147929	0.0147929	0.0147929	0.0147929	0.00887574	0.00887574	0.0147929	0.0147929	0.0177515	0.0147929	0.0147929	0.0147929	0.0147929	0.0147929	0.0147929	0.0147929	0.0118343	0.0147929	0.0118343	0.0147929	0.0147929	0.0147929	0.0177515	0.0207101	0.0236686	0.0295858	0.0266272	0.0266272	0.0266272
ENSMUSG00000031482	0	0	0	0	0	0	0	0	0	0	0	0	0	0	0	0	0	0	0	0	0	0	0	0	0	0	0	0	0	0	0	0	0	0	0	0	0	0.142857	0.142857	0.142857	0.142857	0.142857	0.142857	0.142857	0.142857	0.142857	0.142857	0	0
ENSMUSG00000024370	0	0	0	0	0	0	0	0	0	0	0	0	0	0	0	0.0294118	0.0294118	0.0588235	0.0588235	0.0588235	0.0588235	0.0588235	0.0588235	0.0588235	0.0588235	0.0294118	0.0294118	0	0.0294118	0.0294118	0.0294118	0.0294118	0.0294118	0.0294118	0.0294118	0.0294118	0.0294118	0.0294118	0.0294118	0.0294118	0.0294118	0.0294118	0.0294118	0.0294118	0.0294118	0.0294118	0.0882353	0.117647	0.147059
ENSMUSG00000060519	0	0	0	0	0	0	0	0	0	0	0	0	0	0	0	0	0	0	0	0	0	0	0	0	0	0	0	0	0	0	0	0	0	0	0	0	0	0	0	0	0	0	0	0	0	0	0	0	0
ENSMUSG00000079614	0	0	0	0	0	0	0	0	0	0.534884	0.581395	0.581395	0.55814	0.488372	0.465116	0.418605	0.27907	0.0697674	0.0697674	0.0465116	0	0.0232558	0.116279	0.162791	0.255814	0.325581	0.372093	0.44186	0.511628	0.604651	0.767442	0.930233	1	1	0.930233	0.860465	0.813953	0.767442	0.697674	0.604651	0.465116	0.302326	0.186047	0.255814	0.232558	0.255814	0.255814	0.232558	0.27907
ENSMUSG00000036513	0	0	0	0	0	0	0	0	0	0	0	0	0	0	0	0	0	0	0	0	0	0	0	0	0	0	0	0	0	0	0	0	0	0	0	0	0	0.1	0.1	0.1	0.1	0.1	0.1	0.1	0.1	0.1	0.1	0	0
ENSMUSG00000029670	0	0	0	0	0	0	0	0	0	0	0	0	0	0	0	0	0	0	0	0	0.0909091	0.0909091	0.0909091	0.0909091	0.0909091	0.0909091	0.0909091	0.0909091	0.0909091	0.0909091	0	0	0	0	0	0	0	0	0	0	0	0	0	0	0	0	0	0	0
ENSMUSG00000043535	0	0	0	0	0	0	0	0	0	0	0	0	0	0	0	0	0	0	0	0	0	0	0	0	0	0	0	0	0.0384615	0.0384615	0.0384615	0.0384615	0.0384615	0.0384615	0.0384615	0.0384615	0.0384615	0.0384615	0	0	0	0	0	0	0.0384615	0.0384615	0.0384615	0.0384615	0.0769231
ENSMUSG00000038612	0	0	0	0	0	0	0	0	0	0	0	0	0	0.010989	0.010989	0.010989	0.010989	0.010989	0.010989	0.010989	0.010989	0.010989	0.010989	0	0	0.010989	0.010989	0.010989	0.010989	0.010989	0.010989	0.010989	0.010989	0.010989	0.010989	0	0	0	0	0	0	0	0	0	0	0.010989	0.010989	0.010989	0.032967
ENSMUSG00000024091	0	0	0	0	0	0	0	0	0	0.0396476	0.0396476	0.0396476	0.0352423	0.0220264	0.0176211	0.0132159	0.0176211	0.0176211	0.0264317	0.0264317	0.0176211	0.0176211	0.0176211	0.0176211	0.0132159	0.0132159	0.00881057	0.00881057	0	0	0.00881057	0.0264317	0.0264317	0.0396476	0.0572687	0.0704846	0.0969163	0.145374	0.185022	0.211454	0.251101	0.242291	0.290749	0.317181	0.317181	0.339207	0.330396	0.281938	0.246696
ENSMUSG00000032096	0	0	0	0	0	0	0	0	0	0	0	0	0	0	0	0	0	0.0294118	0.0294118	0.0294118	0.0294118	0.0294118	0.0294118	0.0294118	0.0294118	0.0294118	0.0294118	0.0294118	0.0294118	0.0294118	0.0294118	0.0294118	0.0588235	0.0882353	0.0882353	0.0882353	0.117647	0.0882353	0.0882353	0.117647	0.117647	0.117647	0.0882353	0.0588235	0.0882353	0.0882353	0.0588235	0.0588235	0.0588235
ENSMUSG00000016921	0	0	0	0	0	0	0	0	0	0.0717949	0.0615385	0.0512821	0.0512821	0.0358974	0.00512821	0.00512821	0.0153846	0.0461538	0.0512821	0.0615385	0.0564103	0.0666667	0.0769231	0.0769231	0.0769231	0.0769231	0.0666667	0.0461538	0.0564103	0.0564103	0.0666667	0.0615385	0.0512821	0.0564103	0.0615385	0.0615385	0.0615385	0.0564103	0.0410256	0.0358974	0.025641	0.0205128	0.0358974	0.0358974	0.0307692	0.0307692	0.0358974	0.0358974	0.0358974
ENSMUSG00000032468	0	0	0	0	0	0	0	0	0	0	0	0	0	0	0	0	0	0	0	0	0	0	0	0	0	0	0	0	0	0	0	0	0	0	0	0	0	0	0	0	0	0	0	0	0	0	0	0	0
ENSMUSG00000027285	0	0	0	0	0	0	0	0	0	0.047619	0.0952381	0.0952381	0.0952381	0.0952381	0.0952381	0.0952381	0.047619	0.047619	0.047619	0.047619	0	0	0	0.047619	0.0952381	0.0952381	0.0952381	0.0952381	0.0952381	0.0952381	0.0952381	0.0952381	0.0952381	0.047619	0	0	0	0.047619	0.047619	0.047619	0.047619	0.047619	0.047619	0.047619	0.047619	0.047619	0.047619	0.047619	0.047619
ENSMUSG00000039449	0	0	0	0	0	0	0	0	0	0	0	0	0	0	0	0	0	0	0	0	0	0	0	0	0	0	0	0	0	0	0	0	0	0	0	0	0	0	0	0	0	0	0	0	0	0	0	0	0
ENSMUSG00000024423	0	0	0	0	0	0	0	0	0	0	0	0	0	0	0	0	0	0.0114943	0.0114943	0.0114943	0.0114943	0.0229885	0.0229885	0.0229885	0.0229885	0.0229885	0.0344828	0.0229885	0.0229885	0.045977	0.045977	0.045977	0.045977	0.045977	0.045977	0.045977	0.0344828	0.0344828	0.0344828	0.0114943	0.0114943	0	0	0	0	0	0	0	0
ENSMUSG00000020482	0	0	0	0	0	0	0	0	0	0	0	0	0	0	0	0	0	0	0	0	0	0	0	0	0	0	0	0	0	0	0	0	0	0	0	0	0	0	0	0	0	0	0	0	0	0	0	0	0
ENSMUSG00000024764	0	0	0	0	0	0	0	0	0	0	0	0	0	0	0	0	0	0	0	0	0	0	0	0	0	0	0	0	0	0	0	0	0	0	0	0	0	0	0	0	0	0	0	0	0	0	0	0	0
ENSMUSG00000031917	0	0	0	0	0	0	0	0	0	0	0	0	0	0	0	0	0	0	0	0	0	0.0344828	0.0344828	0.0344828	0.0689655	0.0689655	0.103448	0.103448	0.103448	0.103448	0.137931	0.103448	0.103448	0.137931	0.103448	0.103448	0.0689655	0.0689655	0.0689655	0.0689655	0.0344828	0.103448	0.137931	0.103448	0.103448	0.103448	0.137931	0.137931	0.172414
ENSMUSG00000027739	0	0	0	0	0	0	0	0	0	0	0	0	0	0	0	0	0	0	0	0	0	0	0	0	0	0	0	0	0	0	0	0	0	0	0	0	0	0	0	0	0	0	0	0	0	0	0	0	0
ENSMUSG00000000561	0	0	0	0	0	0	0	0	0	0.025	0.05	0.05	0.1	0.1	0.1	0.1	0.1	0.1	0.1	0.075	0.05	0.05	0	0	0	0	0	0	0	0	0	0	0	0	0	0	0	0	0.025	0.025	0.025	0.025	0.025	0.025	0.05	0.05	0.05	0.05	0.025
ENSMUSG00000055560	0	0	0	0	0	0	0	0	0	0	0	0	0	0	0	0	0	0	0	0	0	0	0	0	0	0	0	0	0	0	0	0	0	0	0	0	0	0	0	0	0	0	0	0	0	0	0	0	0
ENSMUSG00000022797	0	0	0	0	0	0	0	0	0	0.00934034	0.00700525	0.00583771	0.00350263	0.00350263	0.00291886	0.00175131	0.00175131	0.00467017	0.00525394	0.00583771	0.00583771	0.00700525	0.0081728	0.00934034	0.00934034	0.00934034	0.00875657	0.00642148	0.00642148	0.00642148	0.00583771	0.00467017	0.00350263	0.00233508	0.00233508	0.00233508	0.00233508	0.00175131	0.00175131	0.00116754	0.00175131	0.00233508	0.00467017	0.00525394	0.00525394	0.00583771	0.00583771	0.00583771	0.00525394
ENSMUSG00000043067	0	0	0	0	0	0	0	0	0	0	0	0	0	0	0	0	0	0	0	0	0	0	0	0	0	0	0	0	0	0	0	0	0	0	0	0	0	0	0	0	0	0	0	0	0	0	0	0	0
ENSMUSG00000041773	0	0	0	0	0	0	0	0	0	0.0238095	0.047619	0.047619	0.047619	0.047619	0.047619	0.047619	0.0238095	0.0238095	0.0238095	0.0238095	0	0	0	0	0	0	0	0	0	0	0	0	0	0	0	0	0	0	0	0	0	0	0	0	0	0	0	0	0
ENSMUSG00000038628	0	0	0	0	0	0	0	0	0	0	0	0	0	0	0	0	0	0	0	0	0	0	0	0	0	0	0	0	0	0	0	0	0	0	0	0	0	0	0	0	0	0	0	0	0	0	0	0	0
ENSMUSG00000027104	0	0	0	0	0	0	0	0	0	0	0	0	0	0	0	0	0	0	0	0	0	0	0	0	0	0	0	0	0	0	0	0	0	0	0	0	0	0.00877193	0.00877193	0.00877193	0.00877193	0.00877193	0.00877193	0.00877193	0.00877193	0.00877193	0.00877193	0	0
ENSMUSG00000022003	0	0	0	0	0	0	0	0	0	0	0	0	0	0	0	0	0	0	0	0	0	0	0	0	0	0	0	0	0	0	0	0	0	0	0	0	0	0	0	0	0	0	0	0	0	0	0	0	0
ENSMUSG00000026276	0	0	0	0	0	0	0	0	0	0	0	0.00204082	0.00204082	0.00204082	0.00204082	0.00408163	0.00816327	0.00816327	0.00816327	0.00816327	0.00816327	0.00612245	0.0102041	0.0102041	0.0122449	0.0102041	0.00816327	0.00816327	0.0102041	0.0122449	0.0142857	0.0183673	0.0142857	0.0142857	0.0122449	0.0142857	0.0142857	0.0163265	0.0183673	0.022449	0.0204082	0.0163265	0.0163265	0.0183673	0.0204082	0.0183673	0.0163265	0.0142857	0.0102041
ENSMUSG00000026478	0	0	0	0	0	0	0	0	0	0.0121528	0.0121528	0.0104167	0.00868056	0.00868056	0.0121528	0.0121528	0.0138889	0.00868056	0.00520833	0.00520833	0.00520833	0.00520833	0.00520833	0.00520833	0.00173611	0.00173611	0	0	0	0	0	0	0.00173611	0.0104167	0.0104167	0.0121528	0.0121528	0.0121528	0.0121528	0.0121528	0.0121528	0.0121528	0.0104167	0.00173611	0.00694444	0.00520833	0.0104167	0.0104167	0.0104167
ENSMUSG00000022099	0	0	0	0	0	0	0	0	0	0	0	0	0	0	0	0	0	0	0	0	0	0	0	0	0	0	0.0909091	0.0909091	0.0909091	0.0909091	0.0909091	0.0909091	0.0909091	0.0909091	0.0909091	0.0909091	0	0	0	0	0	0	0	0	0	0	0	0	0
ENSMUSG00000031715	0	0	0	0	0	0	0	0	0	0.158273	0.18705	0.215827	0.223022	0.230216	0.244604	0.266187	0.294964	0.330935	0.330935	0.23741	0.223022	0.201439	0.208633	0.18705	0.172662	0.165468	0.136691	0.100719	0.0863309	0.0791367	0.0719424	0.057554	0.0431655	0.0431655	0.0431655	0.0359712	0.0431655	0.0359712	0.0431655	0.0935252	0.129496	0.143885	0.143885	0.151079	0.179856	0.208633	0.215827	0.208633	0.201439
ENSMUSG00000021255	0	0	0	0	0	0	0	0	0	0.0283688	0.035461	0.0212766	0.0212766	0.0141844	0.0141844	0.0141844	0.0070922	0.0141844	0.0212766	0.0212766	0.0141844	0.0212766	0.0212766	0.0212766	0.0212766	0.0283688	0.035461	0.0283688	0.0212766	0.0212766	0.0212766	0.0212766	0.0212766	0.0283688	0.0283688	0.0283688	0.0283688	0.0283688	0.0283688	0.0283688	0.035461	0.0283688	0.035461	0.035461	0.035461	0.0283688	0.0283688	0.035461	0.0425532
ENSMUSG00000024037	0	0	0	0	0	0	0	0	0	0	0	0	0	0	0	0	0	0	0	0	0	0	0	0	0	0	0	0	0	0	0	0	0	0	0	0	0	0.333333	0.333333	0.333333	0.333333	0.333333	0.333333	0.333333	0.333333	0.333333	0.333333	0	0
ENSMUSG00000013662	0	0	0	0	0	0	0	0	0	0.015544	0.015544	0.0207254	0.0207254	0.0207254	0.0207254	0.0207254	0.0259067	0.0310881	0.0310881	0.0310881	0.0310881	0.0259067	0.0259067	0.0259067	0.0259067	0.015544	0.0103627	0.00518135	0.00518135	0.00518135	0.00518135	0.00518135	0.015544	0.015544	0.015544	0.0103627	0.0103627	0.0103627	0.0103627	0.0103627	0.0103627	0.0103627	0	0	0	0	0	0	0
ENSMUSG00000038384	0	0	0	0	0	0	0	0	0	0	0	0	0	0	0	0	0	0	0	0	0	0	0	0	0	0	0	0	0	0	0	0	0	0	0	0	0	0	0	0	0	0	0	0	0	0	0	0	0
ENSMUSG00000058076	0	0	0	0	0	0	0	0	0	0.263158	0.210526	0.105263	0.105263	0.210526	0.210526	0.157895	0.157895	0.157895	0.157895	0.157895	0.157895	0.157895	0.157895	0	0	0	0	0	0	0	0	0	0	0.0526316	0.0526316	0.0526316	0.105263	0.105263	0.105263	0.157895	0.157895	0.157895	0.157895	0.157895	0.157895	0.210526	0.263158	0.263158	0.315789
ENSMUSG00000022438	0	0	0	0	0	0	0	0	0	0	0	0	0	0	0	0	0	0	0	0	0	0	0	0	0	0	0	0	0	0	0	0	0	0	0	0	0	0	0	0	0	0	0	0	0	0	0	0	0
ENSMUSG00000070348	0	0	0	0	0	0	0	0	0	0	0	0	0	0	0	0	0	0	0	0	0	0	0	0	0	0	0	0	0	0	0	0	0	0	0	0	0	0	0	0	0	0	0	0	0	0.0666667	0.0666667	0.0666667	0.0666667
ENSMUSG00000037643	0	0	0	0	0	0	0	0	0	0.05	0.05	0.05	0.025	0.0166667	0.0166667	0.0166667	0.0166667	0.0166667	0.00833333	0.00833333	0.00833333	0.00833333	0.00833333	0.00833333	0.00833333	0.0166667	0.0166667	0.0166667	0.00833333	0.00833333	0.00833333	0.00833333	0.00833333	0.0166667	0.0166667	0.0166667	0.0166667	0.0166667	0.0166667	0.0166667	0.0166667	0.0166667	0.025	0.0166667	0.0166667	0.00833333	0.00833333	0.00833333	0.00833333
ENSMUSG00000031485	0	0	0	0	0	0	0	0	0	0	0	0	0	0	0	0	0	0	0	0	0	0	0	0	0	0	0	0	0	0.166667	0.166667	0.166667	0.166667	0.166667	0.166667	0.166667	0.166667	0.166667	0.166667	0	0	0	0	0	0	0	0	0	0
ENSMUSG00000022462	0	0	0	0	0	0	0	0	0	0.0180723	0.0180723	0	0	0.0060241	0.0060241	0.0060241	0.0060241	0.0060241	0.0060241	0.0060241	0.0120482	0.0120482	0.0120482	0.0060241	0.0060241	0.0180723	0.0240964	0.0240964	0.0301205	0.0361446	0.0301205	0.0301205	0.0301205	0.0301205	0.0301205	0.0180723	0.0120482	0.0120482	0.0060241	0	0	0	0	0	0	0.0120482	0.0120482	0.0120482	0.0120482
ENSMUSG00000032563	0	0	0	0	0	0	0	0	0	0	0	0	0	0	0	0	0	0	0	0	0	0	0	0	0	0	0	0	0	0	0	0	0	0	0	0	0	0	0	0	0	0	0	0	0	0	0	0	0
ENSMUSG00000038028	0	0	0	0	0	0	0	0	0	0	0	0	0	0	0	0	0	0	0	0	0	0	0	0	0	0	0	0	0	0	0.0588235	0.0588235	0.0588235	0.117647	0.117647	0.117647	0.117647	0.117647	0.117647	0.117647	0.0588235	0.0588235	0.0588235	0	0.117647	0.117647	0.117647	0.117647	0.117647
ENSMUSG00000076431	0	0	0	0	0	0	0	0	0	0.0357143	0	0	0	0	0	0	0	0	0	0	0.0357143	0.0357143	0.0357143	0.0357143	0.0714286	0.0714286	0.0714286	0.0714286	0.0714286	0.0714286	0.0357143	0.0357143	0.0357143	0.0357143	0	0	0	0.0357143	0.0357143	0.0357143	0.0357143	0.0357143	0.0357143	0.0714286	0.0714286	0.0714286	0.0714286	0.0357143	0.0357143
ENSMUSG00000035376	0	0	0	0	0	0	0	0	0	0.0952381	0.0952381	0.111111	0.126984	0.126984	0.126984	0.126984	0.0952381	0.0634921	0.0634921	0.0634921	0.047619	0.031746	0.015873	0.015873	0.015873	0.015873	0.015873	0.031746	0.0634921	0.0952381	0.142857	0.126984	0.126984	0.15873	0.15873	0.174603	0.190476	0.206349	0.174603	0.142857	0.0952381	0.0952381	0.0952381	0.0793651	0.111111	0.0952381	0.0793651	0.111111	0.126984
ENSMUSG00000031730	0	0	0	0	0	0	0	0	0	0	0	0	0	0	0	0	0	0	0	0	0	0	0	0	0	0	0	0	0	0	0	0	0	0	0	0	0	0	0	0	0	0	0	0	0	0	0	0	0
ENSMUSG00000034667	0	0	0	0	0	0	0	0	0	0.0196078	0	0	0	0	0	0	0	0	0.0196078	0.0196078	0.0196078	0.0196078	0.0196078	0.0196078	0.0784314	0.0784314	0.0784314	0.0784314	0.0588235	0.137255	0.137255	0.137255	0.137255	0.137255	0.0784314	0.0784314	0.137255	0.137255	0.156863	0.0784314	0.0980392	0.0980392	0.117647	0.117647	0.117647	0.117647	0.0588235	0.0588235	0.0392157
ENSMUSG00000020572	0	0	0	0	0	0	0	0	0	0.0357143	0.0178571	0.0178571	0.0178571	0.0178571	0.0178571	0.0178571	0.0178571	0.0178571	0	0	0	0.0178571	0.0178571	0.0178571	0.0357143	0.0535714	0.0535714	0.0535714	0.0535714	0.0535714	0.0535714	0.0357143	0.0357143	0.0357143	0.0178571	0	0.0178571	0.0178571	0.0178571	0.0178571	0.0357143	0.0357143	0.0535714	0.0535714	0.0535714	0.0535714	0.0357143	0.0357143	0.0357143
ENSMUSG00000034101	0	0	0	0	0	0	0	0	0	0.0571429	0.0571429	0.0428571	0.0428571	0.0428571	0.0428571	0.0428571	0.0428571	0.0285714	0.0142857	0	0	0	0.0428571	0.0428571	0.0428571	0.0428571	0.0428571	0.0571429	0.0571429	0.0571429	0.0857143	0.1	0.0714286	0.1	0.1	0.1	0.1	0.1	0.1	0.1	0.1	0.0857143	0.0857143	0.0571429	0.1	0.114286	0.171429	0.157143	0.157143
ENSMUSG00000054408	0	0	0	0	0	0	0	0	0	0.169725	0.15367	0.15367	0.158257	0.21789	0.275229	0.259174	0.240826	0.211009	0.192661	0.192661	0.190367	0.194954	0.181193	0.119266	0.0619266	0.0756881	0.100917	0.12156	0.139908	0.16055	0.167431	0.178899	0.188073	0.188073	0.174312	0.158257	0.188073	0.18578	0.172018	0.151376	0.158257	0.167431	0.167431	0.165138	0.172018	0.172018	0.116972	0.0986239	0.12156
ENSMUSG00000020422	0	0	0	0	0	0	0	0	0	0.0333333	0.0333333	0.0333333	0.0333333	0.0333333	0.0333333	0.0333333	0.0333333	0.0333333	0.0333333	0	0	0	0	0	0	0	0	0	0	0	0	0	0	0	0	0	0	0	0	0	0	0	0	0	0	0	0	0	0.0666667
ENSMUSG00000026869	0	0	0	0	0	0	0	0	0	0	0	0	0	0	0	0	0	0	0	0	0	0	0	0	0	0	0	0	0	0.111111	0.111111	0.111111	0.222222	0.222222	0.222222	0.222222	0.222222	0.222222	0.222222	0.111111	0.111111	0.111111	0	0	0	0	0	0	0
ENSMUSG00000034203	0	0	0	0	0	0	0	0	0	0	0	0	0	0	0	0	0	0	0	0	0	0	0	0	0	0	0	0	0	0	0	0	0	0	0	0	0	0	0	0.0714286	0.0714286	0.0714286	0.0714286	0.0714286	0.142857	0.214286	0.214286	0.214286	0.285714
ENSMUSG00000025764	0	0	0	0	0	0	0	0	0	0.00229008	0.00229008	0.00229008	0.00229008	0.00229008	0.00229008	0.00229008	0.00229008	0.00229008	0.00229008	0	0	0	0	0	0	0	0	0	0	0	0	0	0	0	0	0	0	0	0	0	0	0	0	0	0	0	0	0	0
ENSMUSG00000066149	0	0	0	0	0	0	0	0	0	0	0	0	0	0	0	0	0	0	0	0	0	0	0	0	0	0	0	0	0	0	0	0	0	0	0	0	0	0	0	0	0	0	0	0	0	0	0	0	0
ENSMUSG00000026398	0	0	0	0	0	0	0	0	0	0	0	0	0	0	0	0	0	0	0	0	0	0	0	0	0	0	0	0	0	0	0	0	0	0	0	0	0	0	0	0	0	0	0	0	0	0	0	0	0
ENSMUSG00000046062	0	0	0	0	0	0	0	0	0	0.0186916	0	0	0	0	0	0	0	0	0	0	0	0	0	0	0	0	0	0	0.00934579	0.00934579	0.00934579	0.00934579	0.00934579	0.00934579	0.00934579	0.00934579	0.00934579	0.00934579	0	0	0	0	0	0	0	0	0	0	0
ENSMUSG00000046897	0	0	0	0	0	0	0	0	0	0	0	0	0	0	0	0	0	0	0	0	0	0	0	0	0	0	0	0	0	0	0	0	0	0	0	0	0	0	0	0	0	0	0	0	0	0	0	0	0
ENSMUSG00000024277	0	0	0	0	0	0	0	0	0	0	0	0	0	0	0	0	0	0	0	0	0	0	0	0	0	0	0	0	0	0	0	0	0	0	0	0	0	0	0	0	0	0	0	0	0	0	0	0	0
ENSMUSG00000029426	0	0	0	0	0	0	0	0	0	0.0238095	0.015873	0.015873	0.015873	0.00793651	0.00793651	0.015873	0.015873	0.015873	0.015873	0.00793651	0.00793651	0.00793651	0.00793651	0.00793651	0.00793651	0	0	0	0	0	0	0	0	0	0	0	0	0	0	0	0	0	0	0	0	0.0238095	0.0238095	0.0238095	0.0238095
ENSMUSG00000017716	0	0	0	0	0	0	0	0	0	0	0	0	0	0	0	0	0	0	0	0	0	0	0	0	0	0	0	0	0	0	0	0	0	0	0	0	0	0	0	0	0	0	0	0	0	0	0	0	0
ENSMUSG00000001440	0	0	0	0	0	0	0	0	0	0.00534759	0.0106952	0.0106952	0.0106952	0.0106952	0.0106952	0.0106952	0.0106952	0.0106952	0.0106952	0.0106952	0.00534759	0.00534759	0.0106952	0.0106952	0.0106952	0.0106952	0.0160428	0.0160428	0.0160428	0.0160428	0.0106952	0.0106952	0.00534759	0.00534759	0.00534759	0.00534759	0	0	0	0	0	0.00534759	0.00534759	0.00534759	0.00534759	0.00534759	0.00534759	0.00534759	0.00534759
ENSMUSG00000030793	0	0	0	0	0	0	0	0	0	0.25	0.25	0.5	0.5	0.5	0.75	0.75	0.5	0.5	0.5	0.75	0.75	0.75	0.75	0.75	0.75	0.75	0.75	1	1	0.75	0.75	0.5	0.5	0.5	0.25	0.25	0.25	0	0.25	0.25	0.25	0.25	0.5	0.5	0.5	0.5	0.5	0.5	0.25
ENSMUSG00000117310	0	0	0	0	0	0	0	0	0	0	0	0	0	0	0	0	0	0	0	0	0	0	0	0	0	0	0	0	0	0	0	0	0	0	0	0	0	0	0	0	0	0	0	0	0	0	0	0	0
ENSMUSG00000028261	0	0	0	0	0	0	0	0	0	0	0.0666667	0.133333	0.133333	0.133333	0.133333	0.133333	0.133333	0.133333	0.2	0.2	0.133333	0.133333	0.133333	0.133333	0.133333	0.133333	0.133333	0.133333	0.0666667	0.0666667	0.0666667	0	0.133333	0.2	0.333333	0.333333	0.4	0.4	0.4	0.466667	0.466667	0.466667	0.4	0.333333	0.266667	0.266667	0.2	0.2	0.2
ENSMUSG00000021484	0	0	0	0	0	0	0	0	0	0.0232558	0.0465116	0.0465116	0.0465116	0.0465116	0.0465116	0.0465116	0.0465116	0.0465116	0.0697674	0.0465116	0.0232558	0.0232558	0.0232558	0.0232558	0.0232558	0.0232558	0.0232558	0.0232558	0.0232558	0.0697674	0.0930233	0.0930233	0.139535	0.139535	0.139535	0.162791	0.162791	0.162791	0.162791	0.116279	0.0930233	0.0930233	0.0465116	0.0465116	0.0465116	0.0697674	0.116279	0.162791	0.139535
ENSMUSG00000031821	0	0	0	0	0	0	0	0	0	0	0	0	0	0	0	0	0	0	0	0	0	0	0	0	0	0	0	0	0	0	0	0	0	0	0	0	0	0	0	0	0	0	0	0	0	0	0	0	0
ENSMUSG00000025969	0	0	0	0	0	0	0	0	0	0	0	0	0	0	0	0	0	0	0	0	0	0	0	0	0	0	0	0	0	0	0	0	0	0	0	0	0	0	0	0	0	0	0	0	0	0	0	0	0
ENSMUSG00000040943	0	0	0	0	0	0	0	0	0	0	0	0.00225734	0.00451467	0.00451467	0.00451467	0.00451467	0.00451467	0.00451467	0.00451467	0.00451467	0.00451467	0.00225734	0	0	0.00225734	0.00225734	0.00225734	0.00225734	0.00225734	0.00225734	0.00225734	0.00225734	0.00225734	0.00225734	0	0	0	0	0	0	0	0.00225734	0.00225734	0.00225734	0.00225734	0.00225734	0.00225734	0.00225734	0.00225734
ENSMUSG00000024726	0	0	0	0	0	0	0	0	0	0	0	0	0	0	0	0	0	0	0	0	0	0	0	0	0	0	0	0	0	0	0	0	0	0	0	0	0	0	0	0	0	0	0	0	0	0	0	0	0
ENSMUSG00000037013	0	0	0	0	0	0	0	0	0	0.1	0.1	0.1	0.05	0.05	0.05	0.1	0.05	0.05	0.05	0.05	0.15	0.15	0.15	0.2	0.2	0.2	0.2	0.2	0.2	0.2	0.1	0.1	0.1	0.05	0.05	0	0	0	0	0	0	0	0	0	0	0	0.05	0.05	0.05
ENSMUSG00000000078	0	0	0	0	0	0	0	0	0	0	0	0	0	0	0	0	0	0	0	0	0	0	0.00632911	0.00632911	0.00632911	0.00632911	0.00632911	0.00632911	0.00632911	0.00632911	0.00632911	0.00632911	0	0	0	0	0	0	0	0	0	0	0	0	0	0	0	0	0
ENSMUSG00000021671	0	0	0	0	0	0	0	0	0	0	0	0	0	0	0	0	0	0	0	0	0	0	0	0	0	0	0	0	0	0	0	0	0	0	0	0	0	0	0	0	0	0	0	0	0	0	0	0	0
ENSMUSG00000019731	0	0	0	0	0	0	0	0	0	0	0	0	0	0	0.0185185	0.0185185	0.0185185	0.0185185	0.0185185	0.0185185	0.0185185	0.0185185	0.037037	0.037037	0.0185185	0.0185185	0.0185185	0.0185185	0.0185185	0.0185185	0.0185185	0.0185185	0	0	0	0	0	0	0	0	0	0	0	0	0	0	0	0	0
ENSMUSG00000040112	0	0	0	0	0	0	0	0	0	0.2	0.1	0.1	0.1	0.1	0.2	0.2	0.2	0.3	0.3	0.3	0.4	0.3	0.3	0.3	0.2	0.3	0.3	0.2	0.3	0.3	0.4	0.5	0.7	0.8	0.8	0.8	0.8	0.8	0.8	0.8	0.7	1	0.8	0.7	0.8	0.7	0.7	0.9	0.8
ENSMUSG00000033863	0	0	0	0	0	0	0	0	0	0.0454545	0.0454545	0.0606061	0.0606061	0.0606061	0.030303	0.030303	0.030303	0.030303	0.030303	0.030303	0.0151515	0	0	0	0	0	0	0	0	0.0151515	0.0151515	0.0151515	0.0151515	0.0151515	0.0151515	0.0151515	0.0151515	0.0151515	0.0151515	0	0	0	0	0	0	0	0	0.0151515	0.0151515
ENSMUSG00000025001	0	0	0	0	0	0	0	0	0	0.00869565	0.00869565	0.0173913	0.0173913	0.0173913	0.0173913	0.0173913	0.0173913	0.0173913	0.0173913	0.0173913	0.026087	0.0434783	0.0521739	0.0521739	0.0521739	0.0608696	0.0695652	0.0695652	0.0869565	0.121739	0.130435	0.104348	0.0956522	0.104348	0.113043	0.113043	0.113043	0.113043	0.113043	0.0956522	0.0782609	0.0869565	0.104348	0.104348	0.0956522	0.0956522	0.0956522	0.0956522	0.0782609
ENSMUSG00000033545	0	0	0	0	0	0	0	0	0	0.111111	0.111111	0.111111	0.111111	0.111111	0.111111	0	0	0	0	0	0	0	0	0	0	0	0	0	0	0	0	0	0.111111	0.111111	0.111111	0.111111	0.111111	0.111111	0.111111	0.111111	0.111111	0.111111	0	0	0	0	0	0	0
ENSMUSG00000037331	0	0	0	0	0	0	0	0	0	0.00896861	0.0134529	0.0134529	0.00896861	0.00896861	0.00896861	0.00896861	0.00896861	0.00896861	0.00896861	0.0044843	0	0	0	0	0	0	0.0044843	0.0044843	0.0044843	0.0044843	0.00896861	0.0134529	0.0134529	0.0134529	0.0134529	0.0134529	0.00896861	0.00896861	0.00896861	0.00896861	0.0044843	0	0	0	0	0	0	0.00896861	0.00896861
ENSMUSG00000039826	0	0	0	0	0	0	0	0	0	0	0	0	0	0	0	0	0	0	0	0	0	0	0	0	0	0	0	0	0	0	0	0	0	0	0	0	0	0	0	0	0	0	0	0	0	0	0	0	0
ENSMUSG00000092035	0	0	0	0	0	0	0	0	0	0	0	0	0	0	0	0	0	0	0	0	0	0	0	0	0	0	0	0	0	0	0	0	0	0	0	0	0	0	0	0	0	0	0	0	0	0	0	0	0
ENSMUSG00000039542	0	0	0	0	0	0	0	0	0	0	0	0	0	0	0	0	0	0	0	0	0	0	0	0.004329	0.004329	0.004329	0.004329	0.004329	0.004329	0.004329	0.004329	0.00865801	0.00865801	0.012987	0.012987	0.012987	0.012987	0.012987	0.017316	0.017316	0.021645	0.034632	0.034632	0.030303	0.030303	0.038961	0.038961	0.038961	0.034632
ENSMUSG00000019942	0	0	0	0	0	0	0	0	0	0.0103093	0.0103093	0.0103093	0.0103093	0.0103093	0.0206186	0.0206186	0.0206186	0.0206186	0.0206186	0.0103093	0.0103093	0.0103093	0.0103093	0.0103093	0	0	0	0.0103093	0.0206186	0.0206186	0.0206186	0.0206186	0.0412371	0.0618557	0.0824742	0.0824742	0.0824742	0.0721649	0.0618557	0.0618557	0.0618557	0.0618557	0.0412371	0.0206186	0	0	0	0	0
ENSMUSG00000021395	0	0	0	0	0	0	0	0	0	0	0	0	0.0232558	0.0232558	0.0232558	0.0232558	0.0232558	0.0232558	0.0232558	0.0232558	0.0232558	0.0232558	0	0	0	0	0	0	0	0	0	0	0	0	0	0	0	0	0.0697674	0.0697674	0.0930233	0.0930233	0.116279	0.116279	0.116279	0.116279	0.116279	0.139535	0.0930233
[truncated: 974 more columns]

## Sheet: ExtFig 6b LIN28A LIF
# Table includes the smoothed (windows = 10) min-max normalised iCLIP signal for each nucleotide in 3'UTR of the DOWN regulated transcripts (n=1123) for LIN28A - WT in FGF2 treated mESC together with their respective terminal poly A signal position.
	0	1	2	3	4	5	6	7	8	9	10	11	12	13	14	15	16	17	18	19	20	21	22	23	24	25	26	27	28	29	30	31	32	33	34	35	36	37	38	39	40	41	42	43	44	45	46	47	48
ENSMUSG00000011267	0	0	0	0	0	0	0	0	0	0	0	0	0	0	0	0	0	0	0	0	0	0	0	0	0	0	0	0	0	0	0	0	0	0	0	0	0	0	0	0	0	0	0	0	0	0	0	0	0
ENSMUSG00000006058	0	0	0	0	0	0	0	0	0	0.333333	0.333333	0	0	0	0	0	0	0	0.333333	0.333333	0.333333	0.333333	0.333333	0.333333	0.333333	0.333333	0.333333	0.333333	0	0	0	0	0	0	0	0.333333	0.333333	0.333333	0.666667	0.666667	1	1	1	1	1	0.666667	0.666667	0.666667	0.333333
ENSMUSG00000071528	0	0	0	0	0	0	0	0	0	1	0.705882	0.764706	0.647059	0.470588	0.352941	0.470588	0.529412	0.588235	0.764706	0.882353	0.882353	0.705882	0.647059	0.647059	0.588235	0.411765	0.352941	0.294118	0.117647	0	0	0	0	0	0	0	0	0	0	0	0	0	0	0	0	0	0	0	0
ENSMUSG00000027752	0	0	0	0	0	0	0	0	0	0.1	0.1	0.1	0.1	0.1	0.1	0.2	0.2	0.2	0.2	0.2	0.1	0.1	0.2	0.2	0.2	0.2	0.2	0.2	0.2	0.2	0.2	0.2	0.1	0.1	0.2	0.1	0.1	0.3	0.5	0.5	0.5	0.5	0.5	0.5	0.4	0.6	1	0.8	0.6
ENSMUSG00000040269	0	0	0	0	0	0	0	0	0	0.333333	0.333333	0.333333	0.333333	0.333333	0.333333	0	0	0	0	0	0	0	0	0	0	0	0	0	0	0	0	0.333333	0.333333	0.666667	0.666667	0.666667	0.666667	0.666667	0.666667	1	1	0.666667	0.666667	0.333333	0.333333	0.333333	0.333333	0.333333	0.333333
ENSMUSG00000003923	0	0	0	0	0	0	0	0	0	0.2	0.6	0.6	0.6	0.8	0.8	1	1	1	1	1	0.6	0.6	0.6	0.4	0.4	0.2	0.2	0.2	0.2	0.2	0.2	0.2	0.2	0.2	0.2	0.2	0.2	0	0	0	0	0	0	0	0	0	0	0.2	0.2
ENSMUSG00000030672	0	0	0	0	0	0	0	0	0	0.8	0.8	0.8	0.8	0.8	0.8	0.6	0.7	0.8	0.2	0.4	0.5	0.5	0.6	0.6	0.6	0.7	0.7	0.7	0.8	0.6	0.6	0.6	0.5	0.5	0.6	0.5	0.4	1	0.9	0.9	0.8	0.8	0.8	0.8	0.7	0.7	0.8	0.1	0.1
ENSMUSG00000022913	0	0	0	0	0	0	0	0	0	0.0298507	0.0298507	0.0298507	0.0298507	0.0298507	0.0447761	0.0447761	0.0447761	0.0746269	0.0597015	0.0597015	0.0597015	0.0597015	0.0746269	0.0746269	0.0597015	0.0597015	0.0746269	0.0447761	0.0597015	0.119403	0.164179	0.164179	0.149254	0.149254	0.149254	0.149254	0.149254	0.134328	0.119403	0.119403	0.0895522	0.134328	0.164179	0.164179	0.179104	0.19403	0.179104	0.19403	0.298507
ENSMUSG00000101892	0	0	0	0	0	0	0	0	0	0.125	0.125	0.125	0.1875	0.1875	0.1875	0.25	0.3125	0.3125	0.375	0.25	0.25	0.25	0.1875	0.3125	0.3125	0.25	0.25	0.25	0.1875	0.25	0.4375	0.5	0.5625	0.6875	0.8125	0.8125	0.75	1	1	0.9375	0.75	0.6875	0.625	0.375	0.3125	0.3125	0.375	0.125	0.125
ENSMUSG00000026427	0	0	0	0	0	0	0	0	0	0.1875	0.25	0.375	0.3125	0.625	0.9375	0.9375	0.9375	1	1	0.9375	0.9375	0.75	0.875	0.5625	0.25	0.25	0.25	0.1875	0.3125	0.3125	0.25	0.25	0.1875	0.1875	0.3125	0.3125	0.3125	0.375	0.25	0.25	0.25	0.3125	0.25	0.25	0.125	0.125	0.125	0.0625	0.0625
ENSMUSG00000036023	0	0	0	0	0	0	0	0	0	1	1	1	1	1	0.666667	0.333333	0.333333	0.333333	0.333333	0	0	0	0	0	0	0	0	0	0	0	0	0	0	0	0	0.666667	0.666667	0.666667	0.666667	0.666667	1	1	1	1	1	0.333333	0.333333	0.333333	0.333333
ENSMUSG00000041438	0	0	0	0	0	0	0	0	0	0.047619	0.047619	0.047619	0.047619	0.047619	0.047619	0.0952381	0.238095	0.238095	0.238095	0.238095	0.238095	0.333333	0.333333	0.47619	0.619048	0.714286	0.666667	0.714286	0.714286	0.714286	0.714286	0.619048	0.666667	0.666667	0.47619	0.619048	0.619048	0.714286	0.809524	0.809524	0.904762	0.952381	1	0.857143	0.904762	0.619048	0.52381	0.52381	0.47619
ENSMUSG00000024078	0	0	0	0	0	0	0	0	0	0.0666667	0.0666667	0.0666667	0.0666667	0	0	0	0	0	0	0.0666667	0.0666667	0.0666667	0.0666667	0.0666667	0.0666667	0.0666667	0.0666667	0.133333	0.2	0.2	0.2	0.2	0.266667	0.333333	0.333333	0.4	0.4	0.466667	0.4	0.333333	0.333333	0.4	0.4	0.333333	0.466667	0.666667	0.8	0.666667	0.866667
ENSMUSG00000001604	0	0	0	0	0	0	0	0	0	0	0.05	0.05	0.05	0.05	0.05	0.05	0.05	0.05	0.05	0.05	0	0	0	0	0	0	0	0	0	0.05	0.95	0.95	1	1	1	1	1	1	1	1	0.1	0.1	0.05	0.05	0.05	0.05	0.05	0.05	0.05
ENSMUSG00000038279	0	0	0	0	0	0	0	0	0	0.1	0.05	0.05	0.05	0.05	0	0	0	0.1	0.1	0.25	0.25	0.3	0.3	0.4	0.4	0.45	0.5	0.4	0.45	0.3	0.35	0.3	0.3	0.25	0.25	0.2	0.15	0.15	0.1	0.1	0.1	0.3	0.35	0.65	0.75	0.85	0.85	0.9	0.95
ENSMUSG00000026095	0	0	0	0	0	0	0	0	0	0.357143	0.285714	0.142857	0.214286	0.214286	0.142857	0.214286	0.214286	0.214286	0.428571	0.714286	0.928571	1	1	0.928571	0.928571	0.857143	0.857143	1	0.857143	0.642857	0.428571	0.357143	0.285714	0.428571	0.428571	0.5	0.5	0.357143	0.285714	0.285714	0.428571	0.642857	0.642857	0.5	0.571429	0.571429	0.571429	0.571429	0.642857
ENSMUSG00000005681	0	0	0	0	0	0	0	0	0	0.571429	0.714286	0.571429	0.571429	0.428571	0.285714	0.285714	0.285714	0.428571	0.428571	0.428571	0.285714	0.571429	0.571429	0.571429	0.571429	1	1	0.857143	0.714286	1	1	0.857143	0.857143	1	1	0.571429	0.571429	0.571429	0.714286	0.428571	0.428571	0.285714	0.285714	0.142857	0.285714	0.285714	0.285714	0.285714	0.285714
ENSMUSG00000022194	0	0	0	0	0	0	0	0	0	0.153846	0.0769231	0.153846	0.384615	0.615385	0.692308	0.846154	0.923077	0.923077	0.923077	0.923077	1	0.923077	0.692308	0.461538	0.384615	0.307692	0.153846	0.153846	0.153846	0.153846	0.0769231	0.0769231	0.0769231	0.0769231	0.0769231	0	0	0	0.0769231	0.0769231	0.0769231	0.0769231	0.0769231	0.153846	0.230769	0.230769	0.307692	0.307692	0.230769
ENSMUSG00000046865	0	0	0	0	0	0	0	0	0	0	0	0	0	0	0	0	0	0	0	0	0	0	0	0	0	0	0	0	0	0	0	0	0	0	0	0	0	0	0.666667	0.833333	0.833333	1	1	1	1	1	1	1	0.333333
ENSMUSG00000020857	0	0	0	0	0	0	0	0	0	1	0.909091	0.727273	0.636364	0.545455	0.363636	0.363636	0.272727	0.181818	0.272727	0.272727	0.272727	0.272727	0.272727	0.272727	0.181818	0.0909091	0.0909091	0.0909091	0	0	0	0	0	0.0909091	0.0909091	0.0909091	0.0909091	0.0909091	0.0909091	0.0909091	0.0909091	0.0909091	0.0909091	0	0	0	0	0	0
ENSMUSG00000024056	0	0	0	0	0	0	0	0	0	0.166667	0.333333	0.333333	0.333333	0.333333	0.166667	0.333333	0.333333	0.333333	0.333333	0.333333	0.166667	0.166667	0.166667	0.166667	0.166667	0	0	0	0	0	0	0	0	0	0	0	0	0.166667	0.333333	0.5	0.666667	0.666667	0.666667	0.666667	0.666667	0.666667	0.666667	0.5	0.333333
ENSMUSG00000042659	0	0	0	0	0	0	0	0	0	0	0	0	0	1	1	1	1	1	1	1	1	1	1	0	0	0	0	0	0	0	0	0	0	0	0	0	0	0	0	0	0	0	0	0	0	0	0	0	0
ENSMUSG00000042354	0	0	0	0	0	0	0	0	0	0.375	0.375	0.3125	0.1875	0.125	0.125	0.125	0.0625	0.0625	0.0625	0.0625	0.0625	0.125	0.1875	0.375	0.375	0.375	0.375	0.375	0.4375	0.4375	0.4375	0.375	0.3125	0.125	0.125	0.1875	0.1875	0.125	0.25	0.5	0.625	0.8125	0.875	0.875	0.9375	0.875	1	1	0.9375
ENSMUSG00000022322	0	0	0	0	0	0	0	0	0	0.25	0.25	0.375	0.5	0.5	0.5	0.5	0.5	0.5	0.375	0.375	0.375	0.25	0.125	0.125	0	0	0	0	0	0	0	0.125	0.125	0.125	0.125	0.25	0.375	0.5	0.625	0.625	0.625	0.5	0.5	0.5	0.5	0.375	0.625	1	0.875
ENSMUSG00000027379	0	0	0	0	0	0	0	0	0	0.0833333	0.166667	0.166667	0.166667	0.0833333	0.0833333	0.166667	0.25	0.25	0.25	0.25	0.166667	0.166667	0.166667	0.166667	0.166667	0.0833333	0	0	0	0	0	0.0833333	0.0833333	0.0833333	0.0833333	0.166667	0.166667	0.166667	0.166667	0.333333	0.416667	0.5	0.5	0.5	0.583333	0.5	0.5	0.583333	0.75
ENSMUSG00000024422	0	0	0	0	0	0	0	0	0	0.285714	0.333333	0.333333	0.285714	0.285714	0.285714	0.238095	0.238095	0.190476	0.0952381	0.047619	0	0	0	0.047619	0.142857	0.142857	0.142857	0.142857	0.238095	0.238095	0.285714	0.47619	0.52381	0.619048	0.52381	0.619048	0.809524	0.857143	0.761905	0.761905	0.714286	0.571429	0.571429	0.428571	0.428571	0.333333	0.190476	0.238095	0.238095
ENSMUSG00000029993	0	0	0	0	0	0	0	0	0	0.136364	0.136364	0.136364	0.181818	0.181818	0.272727	0.545455	0.636364	0.681818	0.681818	0.681818	0.681818	0.681818	0.590909	0.590909	0.5	0.227273	0.0454545	0	0	0	0.181818	0.181818	0.227273	0.227273	0.227273	0.272727	0.363636	0.409091	0.454545	0.590909	0.454545	0.590909	0.636364	0.909091	0.909091	1	0.909091	0.909091	0.863636
ENSMUSG00000010154	0	0	0	0	0	0	0	0	0	0	0	0	0	0	0	0	0	0	0	0	0	0	0	0	0	0	0	0	0	0	0	0	0	0	0	0	0	0	0	0	0	0	0	0	0	0	0	0	0
ENSMUSG00000000028	0	0	0	0	0	0	0	0	0	0.416667	0.416667	0.416667	0.25	0.166667	0.0833333	0.0833333	0.0833333	0.0833333	0.0833333	0	0	0.0833333	0.0833333	0.0833333	0.166667	0.166667	0.166667	0.166667	0.25	0.583333	0.666667	0.666667	0.666667	0.75	0.833333	0.833333	1	1	0.916667	0.583333	0.666667	0.666667	0.666667	0.75	0.583333	0.583333	0.416667	0.416667	0.416667
ENSMUSG00000025785	0	0	0	0	0	0	0	0	0	0.461538	0.461538	0.384615	0.307692	0.307692	0.384615	0.384615	0.384615	0.307692	0.153846	0.153846	0.230769	0.153846	0.230769	0.230769	0.153846	0.153846	0.153846	0.153846	0.153846	0.153846	0.0769231	0.153846	0.153846	0.230769	0.461538	0.769231	0.769231	0.769231	0.769231	0.846154	0.846154	0.769231	0.692308	0.692308	0.461538	0.153846	0.153846	0.153846	0.153846
ENSMUSG00000054428	0	0	0	0	0	0	0	0	0	0.0666667	0.0666667	0.0666667	0.155556	0.133333	0.133333	0.133333	0.177778	0.222222	0.222222	0.2	0.244444	0.266667	0.222222	0.222222	0.222222	0.222222	0.177778	0.133333	0.133333	0.133333	0.0888889	0.0666667	0	0	0	0.0666667	0.0666667	0.0666667	0.0666667	0.222222	0.222222	0.266667	0.311111	0.311111	0.4	0.422222	0.577778	0.6	0.6
ENSMUSG00000055839	0	0	0	0	0	0	0	0	0	0.25	0.2	0.35	0.45	0.5	0.75	0.75	0.8	0.85	0.85	0.95	1	0.85	0.75	0.75	0.45	0.6	0.55	0.5	0.45	0.4	0.4	0.55	0.75	0.75	0.75	0.65	0.65	0.6	0.6	0.5	0.45	0.3	0.1	0.05	0.05	0	0	0	0.05
ENSMUSG00000022204	0	0	0	0	0	0	0	0	0	0.842105	0.842105	0.789474	0.473684	0.421053	0.526316	0.368421	0.421053	0.421053	0.473684	0.473684	0.578947	0.842105	0.894737	1	0.842105	0.894737	0.894737	0.789474	0.736842	0.736842	0.842105	0.631579	0.684211	0.578947	0.578947	0.684211	0.578947	0.578947	0.578947	0.578947	0.473684	0.421053	0.315789	0.368421	0.473684	0.421053	0.526316	0.578947	0.578947
ENSMUSG00000051811	0	0	0	0	0	0	0	0	0	0.2	0.2	0.1	0.1	0.1	0.1	0.1	0.1	0.1	0	0	0	0	0	0	0	0	0	0	0	0	0	0	0	0	0	0.1	0.1	0.1	0.1	0.1	0.1	0.1	0.2	0.2	0.2	0.1	0.1	0.1	0.1
ENSMUSG00000091490	0	0	0	0	0	0	0	0	0	0	0	0	0	0	0	0	0.0714286	0.142857	0.214286	0.214286	0.214286	0.357143	0.357143	0.357143	0.357143	0.428571	0.714286	0.714286	0.642857	0.642857	0.642857	0.571429	0.571429	0.571429	0.571429	0.5	0.142857	0.0714286	0.0714286	0.142857	0.142857	0.0714286	0.142857	0.214286	0.214286	0.214286	0.214286	0.857143	1
ENSMUSG00000056629	0	0	0	0	0	0	0	0	0	0.125	0.125	0.125	0.125	0.125	0.125	0.125	0.125	0.125	0.125	0	0	0	0	0	0	0	0	0	0.125	0.125	0.25	0.375	0.5	0.5	0.75	0.75	0.75	0.75	0.625	0.75	0.75	0.625	0.5	0.625	0.375	0.375	0.375	0.375	0.875
ENSMUSG00000030647	0	0	0	0	0	0	0	0	0	0.126316	0.115789	0.115789	0.126316	0.126316	0.126316	0.126316	0.136842	0.0842105	0.0421053	0.105263	0.189474	0.2	0.189474	0.189474	0.189474	0.221053	0.2	0.231579	0.242105	0.189474	0.105263	0.105263	0.105263	0.105263	0.136842	0.105263	0.105263	0.0736842	0.0631579	0.0631579	0.0631579	0.0526316	0.0631579	0.0736842	0.0631579	0.0526316	0.0526316	0.0842105	0.115789
ENSMUSG00000031765	0	0	0	0	0	0	0	0	0	0.229167	0.229167	0.21875	0.208333	0.197917	0.15625	0.125	0.09375	0.09375	0.0729167	0.0520833	0.03125	0.0833333	0.0833333	0.0833333	0.114583	0.114583	0.104167	0.125	0.145833	0.166667	0.177083	0.145833	0.177083	0.239583	0.229167	0.239583	0.479167	0.541667	0.78125	0.791667	0.78125	0.760417	0.770833	0.708333	0.739583	0.75	0.510417	0.416667	0.166667
ENSMUSG00000033752	0	0	0	0	0	0	0	0	0	0.5	0.5	0.5	0.5	0.5	0.5	0.5	0	0	0	0	0	0	0	0	0	0.25	0.25	0.25	0.25	0.25	0.25	0.25	0.25	0.25	0.25	0	0	0	0	0.5	0.5	0.5	0.5	0.75	0.75	0.75	0.75	0.75	1
ENSMUSG00000032892	0	0	0	0	0	0	0	0	0	0	0	0	0	0	0	0	0	0	0	0	0	0	0	0	0	0	0	0	0	0	0	0	0	0	0	0	0	0	0	0	0	0	0	0	0	0	0	0	0
ENSMUSG00000022111	0	0	0	0	0	0	0	0	0	0	0	0	0	0	0	0	0	0	0	0	0	0	0	0	0	0	0	0	0	0	0	0	0	0.0967742	0.0967742	0.16129	0.16129	0.16129	0.16129	0.16129	0.16129	0.16129	0.16129	0.0645161	0.0645161	0	0.16129	0.16129	0.16129
ENSMUSG00000026750	0	0	0	0	0	0	0	0	0	0.0384615	0.0384615	0.0769231	0.0769231	0.0384615	0.0384615	0.0384615	0.0384615	0.0769231	0.0769231	0.115385	0.115385	0.115385	0.115385	0.269231	0.307692	0.346154	0.384615	0.461538	0.538462	0.730769	0.846154	0.846154	1	0.846154	0.807692	0.846154	0.846154	0.884615	0.807692	0.576923	0.461538	0.423077	0.269231	0.269231	0.269231	0.230769	0.192308	0.115385	0.115385
ENSMUSG00000109865	0	0	0	0	0	0	0	0	0	0.25	0.25	0.2	0.2	0.2	0.1	0.1	0.1	0.05	0.05	0.05	0.15	0.2	0.25	0.25	0.25	0.35	0.45	0.5	0.6	0.6	0.5	0.5	0.5	0.55	0.65	0.65	0.55	0.5	0.45	0.5	0.8	0.9	0.95	0.9	0.9	0.9	0.85	1	0.95
ENSMUSG00000031762	0	0	0	0	0	0	0	0	0	0.027027	0.018018	0.018018	0.045045	0.045045	0.0630631	0.0720721	0.0810811	0.117117	0.117117	0.135135	0.153153	0.18018	0.216216	0.225225	0.243243	0.279279	0.297297	0.279279	0.288288	0.27027	0.27027	0.306306	0.252252	0.252252	0.225225	0.225225	0.189189	0.171171	0.198198	0.207207	0.198198	0.162162	0.18018	0.18018	0.234234	0.198198	0.198198	0.207207	0.18018
ENSMUSG00000022336	0	0	0	0	0	0	0	0	0	0.5625	0.5625	0.5625	0.625	0.5625	0.5625	0.375	0.4375	0.375	0.25	0.1875	0.1875	0.1875	0.125	0.125	0.1875	0.1875	0.125	0.125	0.125	0.125	0.125	0.1875	0.1875	0.25	0.1875	0.3125	0.3125	0.3125	0.3125	0.3125	0.4375	0.5	0.5	0.4375	0.5	0.375	0.375	0.4375	0.375
ENSMUSG00000027173	0	0	0	0	0	0	0	0	0	0.25	0.25	0.25	0.25	0.25	0.25	0.25	0	0	0	0	0	0	0	0	0	0	0	0	0	0.25	0.25	0.25	0.25	0.25	1	1	1	1	1	0.75	0.75	0.75	0.75	0.75	0	0	0	0	0
ENSMUSG00000058290	0	0	0	0	0	0	0	0	0	0	0.0909091	0.0909091	0.0909091	0.0909091	0.0909091	0.0909091	0.0909091	0.0909091	0.0909091	0.0909091	0	0	0	0	0	0	0	0	0	0	0	0	0	0	0	0	0	0	0	0	0.0909091	0.0909091	0.0909091	0.0909091	0.0909091	0.0909091	0.0909091	0.181818	0.181818
ENSMUSG00000000088	0	0	0	0	0	0	0	0	0	0.0595238	0.0714286	0.0714286	0.0714286	0.0714286	0.0952381	0.130952	0.142857	0.238095	0.25	0.238095	0.22619	0.238095	0.238095	0.238095	0.214286	0.178571	0.154762	0.0833333	0.0833333	0.0595238	0.0714286	0.130952	0.130952	0.142857	0.142857	0.142857	0.166667	0.166667	0.166667	0.166667	0.154762	0.0833333	0.0833333	0.0833333	0.0833333	0.0833333	0.142857	0.130952	0.154762
ENSMUSG00000063511	0	0	0	0	0	0	0	0	0	0.0769231	0.0384615	0.0384615	0.0769231	0.0769231	0.0769231	0.0384615	0.0384615	0.0384615	0.0384615	0.0384615	0.0384615	0.0384615	0	0	0	0	0	0	0	0	0.153846	0.230769	0.230769	0.230769	0.230769	0.230769	0.230769	0.230769	0.230769	0.230769	0.0769231	0	0.0384615	0.0384615	0.0384615	0.0384615	0.0769231	0.0769231	0.0769231
ENSMUSG00000029922	0	0	0	0	0	0	0	0	0	0.16129	0.145161	0.0967742	0.0806452	0.0806452	0.0806452	0.0645161	0.0483871	0.0483871	0.016129	0.016129	0.016129	0.0645161	0.0645161	0.0967742	0.0967742	0.0967742	0.0967742	0.0806452	0.0967742	0.112903	0.145161	0.16129	0.225806	0.209677	0.225806	0.225806	0.306452	0.322581	0.306452	0.306452	0.274194	0.209677	0.145161	0.16129	0.193548	0.193548	0.129032	0.129032	0.129032
ENSMUSG00000018770	0	0	0	0	0	0	0	0	0	0.203125	0.40625	0.40625	0.453125	0.484375	0.484375	0.484375	0.484375	0.5	0.390625	0.328125	0.125	0.125	0.109375	0.15625	0.15625	0.15625	0.171875	0.15625	0.15625	0.140625	0.15625	0.203125	0.203125	0.125	0.140625	0.15625	0.15625	0.171875	0.1875	0.25	0.25	0.34375	0.3125	0.3125	0.328125	0.40625	0.4375	0.421875	0.484375
ENSMUSG00000038759	0	0	0	0	0	0	0	0	0	0.0151515	0.0151515	0.0151515	0.0151515	0.0151515	0	0.0151515	0.0151515	0.0454545	0.0454545	0.0454545	0.0454545	0.0454545	0.0757576	0.136364	0.227273	0.212121	0.272727	0.272727	0.272727	0.272727	0.287879	0.287879	0.257576	0.257576	0.166667	0.19697	0.136364	0.212121	0.242424	0.272727	0.257576	0.378788	0.424242	0.409091	0.439394	0.409091	0.409091	0.318182	0.318182
ENSMUSG00000028609	0	0	0	0	0	0	0	0	0	0.172414	0.172414	0.172414	0.103448	0.0689655	0.137931	0.137931	0.137931	0.137931	0.137931	0.0689655	0.0689655	0.0689655	0.0689655	0.0689655	0	0	0	0	0	0.0344828	0.0344828	0.0344828	0.0344828	0.0344828	0.0344828	0.0689655	0.172414	0.344828	0.413793	0.37931	0.448276	0.448276	0.448276	0.517241	0.551724	0.517241	0.413793	0.241379	0.206897
ENSMUSG00000022792	0	0	0	0	0	0	0	0	0	0.16	0.2	0.2	0.2	0.2	0.16	0.12	0.12	0.08	0.16	0.12	0.08	0.08	0.16	0.28	0.28	0.28	0.28	0.32	0.24	0.24	0.28	0.32	0.24	0.28	0.32	0.36	0.4	0.36	0.36	0.4	0.36	0.32	0.36	0.2	0.16	0.12	0.08	0.08	0.08
ENSMUSG00000090553	0	0	0	0	0	0	0	0	0	0.590909	0.590909	0.590909	0.545455	0.681818	0.772727	0.636364	0.681818	0.727273	0.681818	0.863636	0.863636	1	0.909091	0.772727	0.636364	0.772727	0.863636	0.863636	0.772727	0.681818	0.772727	0.681818	0.681818	0.727273	0.727273	0.636364	0.681818	0.590909	0.590909	0.5	0.363636	0.318182	0.272727	0.227273	0.227273	0.181818	0	0	0
ENSMUSG00000078773	0	0	0	0	0	0	0	0	0	0	0	0	0	0	0	0	0	0	0	0.5	0.5	0.5	0.5	0.5	0.5	0.5	0.5	0.5	0.5	0.5	0.5	0.5	0.5	0.5	0.5	0.5	0.5	0.5	0.5	0	0	0	0	0.5	0.5	0.5	0.5	0.5	1
ENSMUSG00000049422	0	0	0	0	0	0	0	0	0	0.0588235	0.0588235	0.0294118	0.0294118	0	0	0	0.0294118	0.0588235	0.0588235	0.147059	0.176471	0.205882	0.264706	0.264706	0.264706	0.264706	0.264706	0.235294	0.323529	0.294118	0.264706	0.294118	0.235294	0.264706	0.352941	0.382353	0.470588	0.5	0.411765	0.352941	0.411765	0.352941	0.411765	0.382353	0.352941	0.823529	0.823529	0.852941	0.911765
ENSMUSG00000036781	0	0	0	0	0	0	0	0	0	0.275	0.225	0.175	0.15	0.15	0.15	0.125	0.175	0.175	0.125	0.2	0.2	0.225	0.275	0.3	0.3	0.275	0.25	0.3	0.3	0.225	0.225	0.25	0.375	0.375	0.45	0.45	0.425	0.35	0.375	0.4	0.4	0.35	0.175	0.175	0.1	0.2	0.325	0.375	0.45
ENSMUSG00000029250	0	0	0	0	0	0	0	0	0	0.0740741	0	0	0.037037	0.037037	0.111111	0.111111	0.111111	0.111111	0.111111	0.148148	0.185185	0.185185	0.148148	0.185185	0.148148	0.148148	0.185185	0.185185	0.185185	0.148148	0.111111	0.148148	0.148148	0.111111	0.111111	0.111111	0.0740741	0.0740741	0.0740741	0.0740741	0.0740741	0.111111	0.148148	0.222222	0.185185	0.259259	0.333333	0.407407	0.703704
ENSMUSG00000040532	0	0	0	0	0	0	0	0	0	0	0.125	0.125	0.125	0.375	0.375	0.375	0.375	0.375	0.375	0.375	0.375	0.375	0.375	0.125	0.125	0.125	0.125	0.125	0.125	0.125	0	0	0	0	0	0	0.125	0.125	0.125	0.125	0.125	0.125	0.125	0.125	0.125	0.125	0	0	0
ENSMUSG00000024661	0	0	0	0	0	0	0	0	0	0.209677	0.225806	0.241935	0.209677	0.225806	0.225806	0.225806	0.112903	0.0967742	0.0806452	0.0483871	0.0483871	0.0322581	0.0322581	0.016129	0.016129	0.0806452	0.0967742	0.129032	0.274194	0.596774	0.66129	0.66129	0.66129	0.66129	0.66129	0.612903	0.596774	0.629032	0.483871	0.16129	0.0806452	0.0806452	0.0806452	0.0806452	0.0806452	0.0806452	0.0806452	0.0322581	0.0322581
ENSMUSG00000023004	0	0	0	0	0	0	0	0	0	1	0.705882	0.735294	0.705882	0.676471	0.764706	0.735294	0.705882	0.705882	0.441176	0.411765	0.382353	0.264706	0.235294	0.147059	0.0294118	0	0	0	0	0	0	0	0	0	0	0	0	0	0	0	0	0	0	0	0	0	0	0	0
ENSMUSG00000001281	0	0	0	0	0	0	0	0	0	0.5	0.5	0.5	0.5	0.5	0	0	0	0	0	0	0	0	0	0	0	0	0	0	0.5	1	1	1	1	1	1	1	1	1	0.5	0	0	0	0	0	0	0	0	0	0
ENSMUSG00000020850	0	0	0	0	0	0	0	0	0	0.518519	0.555556	0.666667	0.777778	0.666667	0.592593	0.555556	0.518519	0.444444	0.444444	0.37037	0.296296	0.222222	0.148148	0.222222	0.259259	0.259259	0.333333	0.296296	0.296296	0.296296	0.296296	0.259259	0.259259	0.222222	0.185185	0.185185	0.111111	0.111111	0.185185	0.185185	0.296296	0.333333	0.407407	0.444444	0.444444	0.444444	0.444444	0.444444	0.37037
ENSMUSG00000068749	0	0	0	0	0	0	0	0	0	0.0769231	0.0461538	0.0307692	0.0307692	0	0	0	0	0	0	0	0	0.0307692	0.0615385	0.107692	0.184615	0.215385	0.215385	0.215385	0.215385	0.215385	0.230769	0.2	0.2	0.184615	0.138462	0.123077	0.169231	0.230769	0.230769	0.246154	0.292308	0.353846	0.384615	0.492308	0.476923	0.461538	0.476923	0.446154	0.446154
ENSMUSG00000022972	0	0	0	0	0	0	0	0	0	0	0	0	0	0	0	0	0	0	0.0833333	0.0833333	0.0833333	0.0833333	0.0833333	0.0833333	0.0833333	0.0833333	0.166667	0.5	0.416667	0.416667	0.416667	0.416667	0.416667	0.5	0.5	0.5	0.416667	0.0833333	0.0833333	0.0833333	0.25	0.333333	0.5	0.416667	0.666667	0.666667	0.75	0.75	0.833333
ENSMUSG00000020739	0	0	0	0	0	0	0	0	0	0.25	0.25	0.25	0.25	0.5	0.5	0.5	0.5	0.5	0.25	0.25	0.25	0.25	0.25	0	0	0	0	0.25	0.25	0.25	0.25	0.25	0.25	0.5	0.5	0.75	0.75	0.75	0.75	0.75	0.75	0.75	0.75	0.5	0.5	0.25	0.25	0	0
ENSMUSG00000040331	0	0	0	0	0	0	0	0	0	0	0	0	0	0	0.0526316	0.0526316	0.0526316	0.0526316	0.0526316	0.0526316	0.0526316	0.0526316	0.0526316	0.0526316	0	0	0	0	0	0	0	0	0	0.0526316	0.0526316	0.0526316	0.0526316	0.105263	0.157895	0.157895	0.157895	0.157895	0.210526	0.157895	0.157895	0.157895	0.157895	0.157895	0.157895
ENSMUSG00000004268	0	0	0	0	0	0	0	0	0	0.0416667	0.0416667	0.0833333	0.125	0.125	0.125	0.166667	0.166667	0.125	0.166667	0.291667	0.416667	0.416667	0.416667	0.458333	0.458333	0.5	0.541667	0.541667	0.5	0.541667	0.416667	0.375	0.333333	0.291667	0.375	0.291667	0.25	0.25	0.291667	0.125	0.125	0.166667	0.208333	0.291667	0.208333	0.375	0.416667	0.458333	0.5
ENSMUSG00000031948	0	0	0	0	0	0	0	0	0	0.173913	0.0869565	0.0869565	0.0869565	0.0869565	0.130435	0.130435	0.173913	0.217391	0.173913	0.173913	0.173913	0.217391	0.217391	0.26087	0.217391	0.217391	0.173913	0.173913	0.304348	0.347826	0.347826	0.391304	0.521739	0.478261	0.565217	0.608696	0.608696	0.565217	0.565217	0.608696	0.652174	0.565217	0.434783	0.434783	0.434783	0.434783	0.434783	0.391304	0.26087
ENSMUSG00000025407	0	0	0	0	0	0	0	0	0	0.666667	0.666667	0.333333	0.333333	0.333333	0.333333	0.333333	0.333333	0	0	0	0	0	0	0	0	0	0	0	0	0	0	0	0.666667	0.666667	0.666667	0.666667	0.666667	0.666667	0.666667	1	1	1	0.333333	0.333333	0.333333	0.666667	0.666667	0.666667	0.666667
ENSMUSG00000035960	0	0	0	0	0	0	0	0	0	0.0714286	0.0892857	0.0892857	0.0535714	0.0357143	0.0357143	0.0357143	0.0357143	0.0357143	0.0357143	0.142857	0.125	0.142857	0.125	0.125	0.125	0.142857	0.142857	0.142857	0.142857	0.0357143	0.0535714	0.0357143	0.0535714	0.125	0.125	0.107143	0.107143	0.107143	0.107143	0.107143	0.107143	0.107143	0.0892857	0.0357143	0.0357143	0.0357143	0.0357143	0.0357143	0.0357143
ENSMUSG00000066442	0	0	0	0	0	0	0	0	0	0	0	0	0	0	0	0	0	0	0	0	0	0	0	0	0	0	0	0	0	0	0	0	0	0	0	0	0	0	0	0	0	0	0	0	0	0	0	0	0
ENSMUSG00000024309	0	0	0	0	0	0	0	0	0	0.166667	0.333333	0.333333	0.333333	0.333333	0.333333	0.333333	0.416667	0.333333	0.416667	0.5	0.416667	0.416667	0.416667	0.583333	0.75	0.833333	1	0.916667	0.916667	0.916667	0.833333	0.833333	0.833333	0.75	0.583333	0.5	0.333333	0.333333	0.25	0.166667	0.166667	0.166667	0.166667	0.166667	0.166667	0.166667	0.0833333	0.0833333	0.0833333
ENSMUSG00000062981	0	0	0	0	0	0	0	0	0	0.181818	0.0909091	0.0909091	0	0	0.181818	0.181818	0.181818	0.181818	0.181818	0.181818	0.181818	0.181818	0.181818	0.181818	0	0	0.0909091	0.0909091	0.0909091	0.363636	0.454545	0.454545	0.454545	0.545455	0.636364	0.636364	0.636364	0.818182	0.818182	0.545455	0.454545	0.454545	0.454545	0.363636	0.636364	0.636364	0.545455	0.636364	0.636364
ENSMUSG00000029017	0	0	0	0	0	0	0	0	0	0.25	0.25	0.25	0.25	0.125	0	0	0	0	0	0	0	0	0.125	0.125	0.375	0.75	0.75	0.75	0.75	0.75	0.75	0.75	0.625	0.625	0.375	0	0	0	0	0	0	0	0.125	0.375	0.375	0.375	0.375	0.375	0.375
ENSMUSG00000032348	0	0	0	0	0	0	0	0	0	0.0238095	0.0238095	0.0238095	0.047619	0.119048	0.119048	0.142857	0.166667	0.214286	0.214286	0.190476	0.190476	0.190476	0.166667	0.0952381	0.0952381	0.0714286	0.0714286	0.0238095	0.0714286	0.0714286	0.0952381	0.0952381	0.119048	0.357143	0.428571	0.452381	0.452381	0.452381	0.404762	0.428571	0.404762	0.428571	0.404762	0.166667	0.0952381	0.0714286	0.047619	0.047619	0.047619
ENSMUSG00000060288	0	0	0	0	0	0	0	0	0	0	0	0	0	0	0	0	0	0	0	0	0	0	0	0	0	0	0	0	0	0.0454545	0.0909091	0.0909091	0.0909091	0.0909091	0.0909091	0.136364	0.136364	0.136364	0.136364	0.0909091	0.0454545	0.136364	0.136364	0.136364	0.181818	0.136364	0.136364	0.136364	0.136364
ENSMUSG00000036315	0	0	0	0	0	0	0	0	0	0.857143	0.714286	0.428571	0.285714	0.285714	0.285714	0.285714	0.285714	0.285714	0.142857	0	0	0	0	0	0	0	0	0	0	0	0.142857	0.142857	0.142857	0.285714	0.428571	0.428571	0.428571	0.428571	0.428571	0.571429	0.428571	0.428571	0.714286	0.714286	0.571429	0.571429	0.571429	0.571429	0.571429
ENSMUSG00000019782	0	0	0	0	0	0	0	0	0	0	0	0	0	0	0	0	0	0	0	0	0	0	0	0	0	0	0	0	0	0	0	0	0	0	0	0	0	0	0	0	0	0	0	0	0	0	0	0	0
ENSMUSG00000005566	0	0	0	0	0	0	0	0	0	0.0444444	0.0444444	0.037037	0.0888889	0.140741	0.155556	0.148148	0.155556	0.162963	0.162963	0.17037	0.177778	0.192593	0.133333	0.0814815	0.0518519	0.0444444	0.0444444	0.0592593	0.0666667	0.0814815	0.0814815	0.0740741	0.0740741	0.0740741	0.103704	0.103704	0.0962963	0.0814815	0.0740741	0.0592593	0.0666667	0.125926	0.162963	0.185185	0.192593	0.266667	0.325926	0.385185	0.577778
ENSMUSG00000027679	0	0	0	0	0	0	0	0	0	0.217391	0.217391	0.391304	0.391304	0.391304	0.391304	0.434783	0.391304	0.478261	0.478261	0.869565	1	0.826087	0.869565	0.913043	0.913043	0.869565	0.913043	0.826087	0.73913	0.347826	0.217391	0.26087	0.217391	0.26087	0.434783	0.434783	0.304348	0.434783	0.478261	0.478261	0.478261	0.478261	0.521739	0.478261	0.304348	0.304348	0.304348	0.217391	0.217391
ENSMUSG00000029642	0	0	0	0	0	0	0	0	0	0.09375	0.09375	0.109375	0.078125	0.078125	0.078125	0.078125	0.078125	0.0625	0.0625	0.0625	0.046875	0.03125	0.03125	0.03125	0.03125	0.03125	0.015625	0.015625	0	0	0	0	0	0	0	0.015625	0.015625	0.015625	0.03125	0.03125	0.03125	0.03125	0.03125	0.03125	0.03125	0.03125	0.03125	0.03125	0.015625
ENSMUSG00000031163	0	0	0	0	0	0	0	0	0	0	0	0	0	0	0	0	0	0	0	0	0	0	0	0	0	0	0	0	0	0	0	0	0	0	0	0	0	0	0	0	0	0	0	0	0	0	0	0	0
ENSMUSG00000036285	0	0	0	0	0	0	0	0	0	0	0	0.2	0.4	0.4	0.4	0.4	0.4	0.4	0.4	0.4	0.4	0.2	0	0	0	0	0	0	0	0	0	0	0	0	0	0	0	0	0	0	0	0.2	0.2	0.2	0.2	0.2	0.2	0.4	0.6
ENSMUSG00000040356	0	0	0	0	0	0	0	0	0	0	0	0	0	0	0	0	0	0	0	0	0	0	0	0	0	0	0	0	0	0	0	0	0	0	0	0	0	0	0	0	0	0	0.5	0.5	0.5	0.5	0.5	0.5	0.5
ENSMUSG00000022338	0	0	0	0	0	0	0	0	0	0	0.05	0.05	0.05	0.05	0.05	0.05	0.05	0.05	0.05	0.1	0.05	0.05	0.05	0.05	0.1	0.1	0.1	0.1	0.1	0.05	0.05	0.1	0.1	0.1	0.05	0.05	0.1	0.1	0.1	0.1	0.1	0.05	0.05	0.05	0.05	0.1	0.05	0.05	0.05
ENSMUSG00000053317	0	0	0	0	0	0	0	0	0	0.0810811	0.162162	0.162162	0.135135	0.162162	0.162162	0.189189	0.243243	0.216216	0.216216	0.216216	0.162162	0.162162	0.162162	0.162162	0.243243	0.243243	0.243243	0.243243	0.27027	0.27027	0.243243	0.243243	0.243243	0.216216	0.135135	0.108108	0.0540541	0.0540541	0.027027	0.027027	0.027027	0.027027	0.027027	0.027027	0.027027	0.027027	0.027027	0.027027	0.027027
ENSMUSG00000028577	0	0	0	0	0	0	0	0	0	0.0645161	0.0967742	0.0967742	0.0645161	0.0645161	0.0322581	0.0322581	0.0322581	0.0322581	0.0322581	0.0322581	0	0	0	0.0322581	0.0322581	0.0322581	0.0322581	0.258065	0.419355	0.483871	0.645161	0.806452	0.870968	0.870968	0.935484	0.967742	1	0.83871	0.677419	0.645161	0.516129	0.387097	0.354839	0.322581	0.290323	0.322581	0.419355	0.387097	0.451613
ENSMUSG00000079641	0	0	0	0	0	0	0	0	0	0.0454545	0.0454545	0.0568182	0.0568182	0.0454545	0.0681818	0.0681818	0.0454545	0.0568182	0.0454545	0.0454545	0.0454545	0.0795455	0.0909091	0.0909091	0.0909091	0.102273	0.102273	0.102273	0.159091	0.238636	0.329545	0.352273	0.443182	0.534091	0.659091	0.647727	0.659091	0.670455	0.625	0.579545	0.5	0.454545	0.352273	0.5	0.511364	0.511364	0.534091	0.545455	0.545455
ENSMUSG00000002635	0	0	0	0	0	0	0	0	0	0	0	0	0	0	0.5	0.5	0.5	0.75	0.75	0.75	0.75	1	1	1	0.5	0.5	0.5	0.25	0.25	0.25	0.25	0	0	0	0	0	0	0	0	0	0	0	0	0	0	0	0	0	0
ENSMUSG00000024209	0	0	0	0	0	0	0	0	0	0	0	0	0	0	0	0	0	0	0	0	0	0	0	0	0	0	0	0	0	0	0	0	0	0	0	0	0	0	0	0	0	0	0	0	0	0	0	0	0
ENSMUSG00000060461	0	0	0	0	0	0	0	0	0	0	0	0	0	0	0	0	0	0	0	0	0	0	0	0	0	0	0	0	0	0	0	0	0	0	0	0	0	0	0	0	0	0	0	0	0	0	0	0	0
ENSMUSG00000024537	0	0	0	0	0	0	0	0	0	0.133333	0.133333	0.133333	0.0666667	0.0666667	0.133333	0.133333	0.133333	0.133333	0.133333	0.0666667	0.133333	0.2	0.2	0.2	0.133333	0.133333	0.133333	0.133333	0.133333	0.133333	0.0666667	0	0	0.0666667	0.0666667	0.0666667	0.0666667	0.133333	0.133333	0.2	0.2	0.2	0.2	0.133333	0.133333	0.133333	0.133333	0.0666667	0.0666667
ENSMUSG00000030079	0	0	0	0	0	0	0	0	0	0	0	0	0	0	0	0	0	0	0	0	0	0	0	0	0	0	0	0	0	0	0	0.1	0.1	0.1	0.1	0.1	0.15	0.15	0.15	0.15	0.15	0.05	0.1	0.1	0.1	0.15	0.1	0.1	0.1
ENSMUSG00000049396	0	0	0	0	0	0	0	0	0	0.25	0.25	0	0	0	0	0	0	0	0	0	0	0	0	0	0	0	0	0.25	0.5	0.5	0.5	0.5	0.5	0.5	0.5	0.5	0.5	0.25	0	0	0	0	0	0	0	0	0	0	0.5
ENSMUSG00000040667	0	0	0	0	0	0	0	0	0	0.230769	0.230769	0.230769	0.230769	0.230769	0.230769	0.153846	0.153846	0.0769231	0	0	0	0	0	0	0.0769231	0.0769231	0.0769231	0.0769231	0.0769231	0.0769231	0.0769231	0.0769231	0.0769231	0.0769231	0	0	0	0	0	0	0	0	0	0	0	0	0	0	0.0769231
ENSMUSG00000021391	0	0	0	0	0	0	0	0	0	0	0	0	0	0	0	0	0	0	0	0	0	0	0	0	0	0	0	0	0	0.5	0.5	1	1	1	1	1	1	1	1	0.5	0.5	0	0	0	0	0	0	0	0
ENSMUSG00000073676	0	0	0	0	0	0	0	0	0	0.153846	0.153846	0.153846	0.166667	0.166667	0.102564	0.0769231	0.0769231	0.0769231	0.0641026	0.0512821	0.0512821	0.153846	0.192308	0.25641	0.282051	0.397436	0.410256	0.487179	0.512821	0.5	0.5	0.487179	0.435897	0.410256	0.410256	0.320513	0.358974	0.320513	0.346154	0.384615	0.371795	0.320513	0.333333	0.307692	0.294872	0.346154	0.294872	0.269231	0.307692
ENSMUSG00000035235	0	0	0	0	0	0	0	0	0	0	0	0	0	0	0	0	0	0	0	0	0	0	0	0	0	0	0	0	0	0	0	0	0	0	0	0	0	0	0	0	0	0	0	0	0	0	0	0	0
ENSMUSG00000044033	0	0	0	0	0	0	0	0	0	0	0	0	0	0	0	0	0	0	0	0	0	0	0	0	0	0	0	0	0	0	0	0	0	0	0	0	0	0	0	0	0	0	0	0	0	0	0	0	0
ENSMUSG00000041319	0	0	0	0	0	0	0	0	0	0.181818	0.181818	0.0909091	0.0909091	0.0909091	0.0909091	0.0909091	0.0909091	0.272727	0.272727	0.909091	1	1	1	1	1	1	0.909091	0.727273	0.727273	0.0909091	0	0	0	0	0	0	0	0	0.181818	0.272727	0.272727	0.272727	0.272727	0.272727	0.454545	0.545455	0.636364	0.636364	0.454545
ENSMUSG00000037197	0	0	0	0	0	0	0	0	0	0.142857	0.178571	0.214286	0.214286	0.214286	0.25	0.25	0.25	0.285714	0.25	0.214286	0.25	0.214286	0.285714	0.285714	0.25	0.214286	0.25	0.25	0.25	0.25	0.321429	0.357143	0.321429	0.321429	0.321429	0.321429	0.321429	0.285714	0.285714	0.285714	0.142857	0.107143	0.0714286	0.0357143	0.0357143	0.0357143	0.0357143	0.0357143	0.0357143
ENSMUSG00000025481	0	0	0	0	0	0	0	0	0	0	0	0	0.333333	0.333333	0.333333	0.333333	0.333333	0.333333	0.333333	0.333333	0.333333	0.333333	0	0	0	0	0	0	0	0	0	0	0	0	0	0	0	0	0	0	0	0	0	0	0	0	0	0	0
ENSMUSG00000042099	0	0	0	0	0	0	0	0	0	0	0	0	0	0	0	0	0	0	0	0	0	0	0	0	0	0	0	0	0	0	0	0	0	0	1	1	1	1	1	1	1	1	1	1	0	0	0	0	0
ENSMUSG00000052456	0	0	0	0	0	0	0	0	0	0.0606061	0.030303	0.030303	0.030303	0.030303	0	0.030303	0.030303	0.0606061	0.0606061	0.0909091	0.0909091	0.0909091	0.121212	0.121212	0.121212	0.0909091	0.151515	0.121212	0.212121	0.181818	0.30303	0.363636	0.333333	0.333333	0.333333	0.333333	0.363636	0.484848	0.575758	0.636364	0.666667	0.818182	0.818182	0.848485	0.848485	1	1	0.878788	0.727273
ENSMUSG00000091625	0	0	0	0	0	0	0	0	0	0	0	0	0	0	0	0	0	0	0	0	0	0	0	0	0	0	0	0	0	0	0	0	0	0	0	0	0	0	0	0	0	0	0	0	0	0	0	0	0
ENSMUSG00000019470	0	0	0	0	0	0	0	0	0	0.333333	0.333333	0.333333	0.333333	0.333333	0.333333	0.333333	0.333333	0	0	0	0.333333	0.333333	0.333333	0.333333	0.333333	0.333333	0.333333	0.333333	0.333333	0.333333	0	0.333333	0.333333	0.333333	0.666667	0.666667	0.666667	0.666667	0.666667	0.666667	0.666667	0.333333	0.333333	0.333333	0	0	0	0	0
ENSMUSG00000022858	0	0	0	0	0	0	0	0	0	0	0	0	0	0	0	0	0	0	0	0	0	0	0	0	0	0	0	0	0	0	0	0	0	0	0	0	0	0	0	0	0	0	0	0	0	0	0	0	0
ENSMUSG00000028902	0	0	0	0	0	0	0	0	0	0	0.0377358	0.0377358	0.0377358	0.0377358	0.0377358	0.0377358	0.0377358	0.0377358	0.0377358	0.0377358	0	0	0	0	0	0	0	0	0	0	0	0	0.0188679	0.0188679	0.0188679	0.0188679	0.0377358	0.0377358	0.0377358	0.0754717	0.0754717	0.0943396	0.0943396	0.0943396	0.0943396	0.0943396	0.0754717	0.0754717	0.0754717
ENSMUSG00000064194	0	0	0	0	0	0	0	0	0	0	0	0	0	0	0	0	0	0	0	0	0	0	0	0	0	0	0	0	0	0	0	0	0	0	0	0	0	0	0	1	1	1	1	1	1	1	1	1	1
ENSMUSG00000091512	0	0	0	0	0	0	0	0	0	0	0	0	0	0	0	0.4	0.4	0.4	0.4	0.4	0.4	0.4	0.4	0.4	0.4	0	0	0	0	0	0	0	0	0	0	0	0	0	0	0	0	0	0	0	0	0	0	0	0
ENSMUSG00000025521	0	0	0	0	0	0	0	0	0	0	0	0	0	0	0	0	0	0	0	0	0	0	0	0	0	0	0	0	0	0	0.125	0.125	0.125	0.125	0.125	0.125	0.125	0.125	0.125	0.125	0	0	0	0	0	0	0	0	0
ENSMUSG00000069272	0	0	0	0	0	0	0	0	0	0.690722	0.762887	0.948454	1	0.969072	0.835052	0.824742	0.71134	0.680412	0.649485	0.742268	0.701031	0.556701	0.536082	0.381443	0.371134	0.360825	0.360825	0.340206	0.28866	0.185567	0.14433	0.103093	0.0618557	0.0309278	0.0206186	0.0206186	0.0103093	0	0	0	0	0	0	0	0	0	0	0	0
ENSMUSG00000068329	0	0	0	0	0	0	0	0	0	0	0	0	0	0	0	0	0	0	0	0	0	0	0	0	0	0	0	0	0	0	0	0	0	0	0	0	0	0	0	0.0952381	0.0952381	0.0952381	0.0952381	0.0952381	0.0952381	0.0952381	0.142857	0.190476	0.190476
ENSMUSG00000062822	0	0	0	0	0	0	0	0	0	0	0	0	0	0	0	0	0.5	0.5	0.5	0.5	0.5	0.5	0.5	0.5	1	1	0.5	0.5	0.5	0.5	0.5	0.5	0.5	0.5	0	0.5	0.5	0.5	0.5	0.5	0.5	1	1	1	1	0.5	0.5	0.5	0.5
ENSMUSG00000005481	0	0	0	0	0	0	0	0	0	0.175	0.15	0.125	0.125	0.125	0.125	0.075	0.05	0.05	0	0	0	0.025	0.05	0.075	0.1	0.1	0.1	0.1	0.1	0.1	0.1	0.075	0.075	0.075	0.225	0.325	0.35	0.4	0.575	0.575	0.6	0.675	0.7	0.725	0.6	0.5	0.475	0.425	0.25
ENSMUSG00000071866	0	0	0	0	0	0	0	0	0	0	0	0	0	0	0	0	0	0	0	0	0	0	0	0	0	0	0	0	0	0	0	0	0	0	0	0	0	0	0	0	0	0	0	0	0	0	0	0	0
ENSMUSG00000020079	0	0	0	0	0	0	0	0	0	0.5	0	0	0	0	0	0.5	0.5	0.5	0.5	0.5	0.5	0.5	0.5	0.5	0.5	0	0	0	0	0	0	0.5	0.5	0.5	0.5	0.5	0.5	0.5	0.5	0.5	0.5	0	0	0.5	0.5	0.5	0.5	0.5	0.5
ENSMUSG00000058833	0	0	0	0	0	0	0	0	0	0.4	0.4	0.4	0.4	0.4	0.4	1	1	0.8	0.6	0.6	0.6	0.6	0.6	0.6	0.8	0.2	0.2	0.2	0.2	0.2	0.2	0.2	0.2	0.2	0.2	0.2	0.2	0.4	0.4	0.4	0.4	0.4	0.4	0.4	0.2	0.2	0.2	0.2	0.2
ENSMUSG00000053730	0	0	0	0	0	0	0	0	0	0.0555556	0.0555556	0.0555556	0	0	0	0	0	0	0	0	0	0	0	0	0	0	0	0	0	0	0	0	0	0	0	0	0	0	0	0	0	0	0	0	0	0	0.0555556	0.0555556	0.0555556
ENSMUSG00000067212	0	0	0	0	0	0	0	0	0	0	0	0	0	0	0	0	0	0	0	0	0	0	0	0	0	0	0	0	0	0	0	0	0	0	0	0	0	0	0	0	0	0	0	0	0	0	0	0	0
ENSMUSG00000024104	0	0	0	0	0	0	0	0	0	0	0	0	0	0	0.0526316	0.0526316	0.0526316	0.0526316	0.0526316	0.0526316	0.0526316	0.0526316	0.0526316	0.0526316	0	0.0526316	0.157895	0.157895	0.157895	0.157895	0.210526	0.210526	0.263158	0.263158	0.368421	0.315789	0.210526	0.263158	0.315789	0.315789	0.263158	0.263158	0.263158	0.263158	0.157895	0.157895	0.263158	0.263158	0.315789
ENSMUSG00000031160	0	0	0	0	0	0	0	0	0	0	0	0	0	0	0	0	0	0	0	0	0	0	0	0	0	0	0	0	0	0	0	0	0	0	0	0	0	0	0	0	0	0	0	0	0	0	0	0	0
ENSMUSG00000026429	0	0	0	0	0	0	0	0	0	0.25	0.25	0.125	0.125	0	0	0	0	0	0.125	0.125	0.125	0.125	0.125	0.125	0.125	0.25	0.25	0.25	0.125	0.125	0.125	0.125	0.125	0.25	0.25	0.125	0.125	0.125	0.25	0.25	0.25	0.25	0.25	0.125	0.125	0.125	0.125	0.125	0
ENSMUSG00000018509	0	0	0	0	0	0	0	0	0	0	0	0.05	0.05	0.05	0.05	0.05	0.1	0.1	0.1	0.1	0.1	0.05	0.05	0.05	0.05	0.05	0	0	0	0	0	0	0	0	0.05	0.05	0.65	0.75	0.8	0.8	0.8	0.8	0.8	0.8	0.75	0.75	0.15	0.05	0
ENSMUSG00000037313	0	0	0	0	0	0	0	0	0	0.0666667	0.0666667	0.0666667	0.0666667	0	0	0	0	0	0	0	0	0	0	0	0	0	0	0	0	0	0	0	0	0	0	0	0.0666667	0.0666667	0.0666667	0.0666667	0.133333	0.133333	0.133333	0.133333	0.133333	0.133333	0.133333	0.133333	0.133333
ENSMUSG00000021048	0	0	0	0	0	0	0	0	0	0.125	0.0833333	0.0833333	0.0833333	0.0833333	0.0833333	0.0833333	0.0416667	0.0416667	0.0416667	0	0	0	0	0	0	0	0.0833333	0.0833333	0.0833333	0.0833333	0.0833333	0.0833333	0.0833333	0.0833333	0.0833333	0.0833333	0	0.125	0.166667	0.166667	0.166667	0.166667	0.25	0.458333	0.458333	0.458333	0.458333	0.333333	0.291667
ENSMUSG00000003868	0	0	0	0	0	0	0	0	0	0	0	0.0416667	0.0416667	0.0416667	0.0416667	0.0833333	0.166667	0.25	0.291667	0.333333	0.333333	0.291667	0.333333	0.416667	0.625	0.583333	0.541667	0.458333	0.416667	0.375	0.416667	0.416667	0.416667	0.416667	0.291667	0.541667	0.541667	0.75	0.916667	1	0.958333	0.958333	0.916667	0.833333	0.791667	0.666667	0.666667	0.458333	0.375
ENSMUSG00000022671	0	0	0	0	0	0	0	0	0	0.25	0.25	0.5	0.5	0.5	0.5	0.25	0.25	0.25	0.25	0.25	0.25	0	0	0	0	0	0	0	0	0	0	0	0	0	0	0	0	0	0	0	0.25	0.25	0.25	0.25	0.25	0.25	0.25	0.25	0.25
ENSMUSG00000027714	0	0	0	0	0	0	0	0	0	0	0	0.1	0.1	0.1	0.1	0.1	0.1	0.1	0.1	0.1	0.1	0	0	0	0	0	0	0	0	0	0.1	0.1	0.1	0.1	0.1	0.3	0.3	0.3	0.3	0.3	0.2	0.3	0.3	0.3	0.3	0.1	0.1	0.1	0.1
ENSMUSG00000031820	0	0	0	0	0	0	0	0	0	0.625	0.625	0.625	0.625	0.625	0.375	0.5	0.625	0.625	0.5	0.375	0.375	0.375	0.375	0.25	0.25	0.375	0.25	0.25	0.25	0.25	0.25	0.375	0.5	0.5	0.5	0.25	0.25	0.25	0.25	0.25	0.25	0.125	0	0	0	0	0	0	0
ENSMUSG00000031609	0	0	0	0	0	0	0	0	0	0.222222	0.222222	0.222222	0.222222	0.333333	0.333333	0.333333	0.333333	0.333333	0.222222	0.222222	0.222222	0.222222	0.222222	0	0	0	0	0	0	0	0	0	0	0	0	0	0	0	0	0	0	0	0	0	0	0	0	0	0
ENSMUSG00000037339	0	0	0	0	0	0	0	0	0	0.0526316	0.0526316	0.0526316	0.0526316	0.0526316	0.0526316	0.0526316	0.0526316	0.0526316	0.0526316	0	0	0	0	0	0	0	0	0	0	0	0	0	0	0	0	0	0	0	0.0526316	0.0526316	0.0526316	0.0526316	0.0526316	0.0526316	0.0526316	0.0526316	0.0526316	0.0526316	0
ENSMUSG00000034024	0	0	0	0	0	0	0	0	0	0.0597015	0.0597015	0.0597015	0.0597015	0.0671642	0.0671642	0.0671642	0.0820896	0.0820896	0.0373134	0.0373134	0.0447761	0.0298507	0.0298507	0.0298507	0.0298507	0.0298507	0.0149254	0.0149254	0.0373134	0.0447761	0.0373134	0.0373134	0.0522388	0.0597015	0.0597015	0.0671642	0.0671642	0.0671642	0.0597015	0.0522388	0.0522388	0.0522388	0.0447761	0.0373134	0.0746269	0.0746269	0.0970149	0.104478	0.0895522
ENSMUSG00000006715	0	0	0	0	0	0	0	0	0	0.0416667	0.0416667	0.0416667	0.0416667	0.0416667	0.0416667	0	0	0	0	0.0416667	0.0416667	0.0416667	0.0416667	0.0833333	0.0833333	0.0833333	0.0833333	0.0833333	0.0833333	0.0833333	0.0833333	0.0833333	0.0833333	0.0416667	0.0416667	0.0416667	0.0416667	0.0416667	0.0416667	0	0	0	0	0	0	0	0	0	0
ENSMUSG00000025232	0	0	0	0	0	0	0	0	0	0	0	0	0	0	0	0	0	0	0	0	0	0	0	0	0	0	0	0.0555556	0.0555556	0.0555556	0.0555556	0.0555556	0.0555556	0.0555556	0.0555556	0.0555556	0.0555556	0	0.0555556	0.0555556	0.0555556	0.0555556	0.0555556	0.0555556	0.0555556	0.0555556	0.0555556	0.0555556	0
ENSMUSG00000022947	0	0	0	0	0	0	0	0	0	0	0	0	0	0	0	0	0	0	0	0	0	0	0	0	0	0	0	0	0	0	0	0	0	0	0	0	0	0	0	0	0	0	0	0	0	0	0	0	0
ENSMUSG00000046402	0	0	0	0	0	0	0	0	0	0	0	0	0	0	0	0	0	0	0	0	0	0	0	0	0	0	0	0	0	0	0	0	0	0	0	0	0	0	0.2	0.2	0.2	0.2	0.2	0.2	0.2	0.2	0.2	0.2	0
ENSMUSG00000075229	0	0	0	0	0	0	0	0	0	0.111111	0.111111	0.111111	0.111111	0.111111	0.111111	0.333333	0.666667	0.666667	0.555556	0.666667	0.666667	0.666667	0.666667	0.666667	0.666667	0.444444	0.111111	0.111111	0.111111	0	0	0	0	0	0	0	0	0	0	0	0	0	0	0	0	0	0.111111	0.111111	0.111111
ENSMUSG00000032218	0	0	0	0	0	0	0	0	0	0.131579	0.0789474	0.0789474	0.0789474	0.0789474	0	0.0526316	0.0526316	0.0526316	0.0789474	0.0789474	0.0789474	0.105263	0.105263	0.105263	0.131579	0.0789474	0.105263	0.184211	0.236842	0.236842	0.263158	0.263158	0.263158	0.289474	0.263158	0.263158	0.236842	0.210526	0.157895	0.157895	0.131579	0.131579	0.210526	0.263158	0.342105	0.631579	0.710526	0.789474	0.763158
ENSMUSG00000035351	0	0	0	0	0	0	0	0	0	0	0.0454545	0.0454545	0.0454545	0.0454545	0.0454545	0.0909091	0.0909091	0.0909091	0.0909091	0.272727	0.272727	0.272727	0.272727	0.272727	0.272727	0.227273	0.227273	0.272727	0.318182	0.136364	0.0909091	0.0909091	0.0909091	0.0909091	0.136364	0.136364	0.181818	0.136364	0.0909091	0.136364	0.136364	0.136364	0.136364	0.136364	0.0909091	0.0909091	0.0454545	0.0909091	0.0909091
ENSMUSG00000026187	0	0	0	0	0	0	0	0	0	0.111111	0.111111	0	0	0	0	0	0	0	0	0	0	0	0	0	0	0	0	0	0	0	0	0	0	0	0	0	0	0	0	0	0	0	0	0	0	0	0	0	0
ENSMUSG00000045996	0	0	0	0	0	0	0	0	0	0	0	0	0	0	0	0	0	0	0	0	0	0	0	0	0	0	0	0	0	0	0	0	0	0	0	0	0	0	0	0	0	0	0	0	0	0	0	0	0
ENSMUSG00000007036	0	0	0	0	0	0	0	0	0	0.2	0.2	0.2	0.2	0.2	0	0	0	0.2	0.2	0.2	0.2	0.2	0.2	0.2	0.2	0.2	0.2	0	0.2	0.2	0.2	0.2	0.2	0.2	0.4	0.4	0.4	0.4	0.2	0.2	0.4	0.4	0.4	0.4	0.2	0.2	0.2	0.2	0.2
ENSMUSG00000032806	0	0	0	0	0	0	0	0	0	0	0	0	0	0	0	0	0	0	0	0	0	0	0	0	0	0	0	0	0	0	0	0	0	0	0	0	0	0	0	0	0	0	0	0	0	0	0	0	0
ENSMUSG00000021548	0	0	0	0	0	0	0	0	0	0	0	0	0	0	0	0	0	0	0	0	0	0	0	0	0	0	0	0	0	0	0	0	0	0	0	0	0	0	0	0	0	0	0	0	0	0	0	0	0
ENSMUSG00000038005	0	0	0	0	0	0	0	0	0	0.157895	0.131579	0.105263	0.105263	0.0789474	0.0789474	0.0789474	0.0263158	0.0526316	0.0526316	0.0789474	0.0789474	0.0789474	0.0526316	0.0526316	0.0526316	0.0789474	0.105263	0.157895	0.236842	0.210526	0.236842	0.289474	0.289474	0.289474	0.289474	0.263158	0.236842	0.157895	0.157895	0.157895	0.157895	0.105263	0.105263	0.131579	0.157895	0.184211	0.421053	0.447368	0.368421
ENSMUSG00000032782	0	0	0	0	0	0	0	0	0	0	0	0	0	0	0	0	0	0	0	0	0	0	0	0	0	0	0	0	0	0	0	0	0	0	0	0	0	0	0	0	0	0	0	0	0	0	0	0	0
ENSMUSG00000041147	0	0	0	0	0	0	0	0	0	0	0	0	0.142857	0.142857	0.285714	0.285714	0.428571	0.428571	0.714286	0.857143	0.857143	0.857143	0.714286	0.714286	0.571429	0.714286	0.571429	0.571429	0.285714	0.142857	0.142857	0.142857	0.142857	0.142857	0.142857	0	0.142857	0.142857	0.142857	0.142857	0.142857	0.142857	0.142857	0.142857	0.285714	0.285714	0.142857	0.142857	0.428571
ENSMUSG00000037544	0	0	0	0	0	0	0	0	0	0.166667	0.166667	0.166667	0.166667	0.166667	0	0	0	0	0	0	0	0	0	0	0	0	0.166667	0.333333	0.333333	0.333333	0.333333	0.5	0.5	0.666667	0.833333	0.833333	0.666667	0.5	0.5	0.5	0.5	0.333333	0.333333	0.166667	0	0.166667	0.166667	0.166667	0.166667
ENSMUSG00000031458	0	0	0	0	0	0	0	0	0	0.0408163	0.0408163	0.0612245	0.0612245	0.102041	0.102041	0.102041	0.102041	0.102041	0.122449	0.102041	0.102041	0.0816327	0.0816327	0.0408163	0.0408163	0.0408163	0.0408163	0.0408163	0.0204082	0	0	0.0204082	0.0408163	0.0816327	0.102041	0.408163	0.530612	0.653061	0.673469	0.693878	0.693878	0.755102	0.734694	0.693878	0.673469	0.387755	0.265306	0.163265	0.163265
ENSMUSG00000027447	0	0	0	0	0	0	0	0	0	0	0.0555556	0.0555556	0.0555556	0.0555556	0.0555556	0.0555556	0.0555556	0.0555556	0.0555556	0.0555556	0	0.111111	0.111111	0.111111	0.111111	0.111111	0.111111	0.111111	0.166667	0.166667	0.166667	0.0555556	0.0555556	0.0555556	0.111111	0.111111	0.111111	0.222222	0.166667	0.166667	0.166667	0.166667	0.166667	0.277778	0.222222	0.222222	0.277778	0.166667	0.166667
ENSMUSG00000003955	0	0	0	0	0	0	0	0	0	0.625	0.625	0.5	0.5	0.5	0.5	0.5	0.375	0	0	0	0	0	0.125	0.125	0.125	0.125	0.125	0.125	0.125	0.125	0.125	0.125	0	0	0	0	0	0	0	0	0	0	0.125	0.125	0.125	0.125	0.125	0.125	0.25
ENSMUSG00000041959	0	0	0	0	0	0	0	0	0	0	0	0	0	0	0	0	0	0	0	0	0	0	0	0	0	0	0	0	0	0	0.142857	0.142857	0.142857	0.142857	0.142857	0.142857	0.142857	0.142857	0.142857	0.142857	0	0	0	0	0	0.142857	0.285714	0.285714	0.285714
ENSMUSG00000002297	0	0	0	0	0	0	0	0	0	0	0	0	0	0	0	0	0	0	0	0	0	0	0	0	0	0	0	0	0	0	0	0	0	0	0	0	0	0	0	0	0	0	0	0	0	0	0	0	0
ENSMUSG00000021018	0	0	0	0	0	0	0	0	0	0	0	0	0	0	0	0	0	0	0	0.111111	0.222222	0.222222	0.222222	0.222222	0.222222	0.222222	0.222222	0.222222	0.222222	0.111111	0	0	0	0	0	0	0	0	0	0	0	0	0	0	0	0	0	0.111111	0.111111
ENSMUSG00000031297	0	0	0	0	0	0	0	0	0	0	0	0	0	0	0.0740741	0.0740741	0.0740741	0.0740741	0.111111	0.111111	0.185185	0.185185	0.185185	0.185185	0.111111	0.111111	0.111111	0.111111	0.0740741	0.0740741	0	0	0	0	0	0	0	0	0	0	0	0.037037	0.037037	0.037037	0.037037	0.037037	0.037037	0.037037	0.037037
ENSMUSG00000030188	0	0	0	0	0	0	0	0	0	0.125	0.125	0.25	0.375	0.5	0.5	0.5	0.5	0.5	0.375	0.375	0.5	0.5	0.5	0.375	0.375	0.375	0.5	0.625	0.625	0.625	0.5	0.5	0.5	0.5	0.5	0.5	0.375	0.25	0.25	0.25	0.25	0.25	0.25	0.25	0.25	0.25	0.25	0.25	0.375
ENSMUSG00000025436	0	0	0	0	0	0	0	0	0	0.5	0.5	0.5	0.5	0.5	0	0	0.5	0.5	0.5	0.5	0.5	0.5	0.5	0.5	0.5	0.5	0	0	0	0	0	0	0	0	0	0	0	0	0	0	0	0	0	0	0	0	0	0	0
ENSMUSG00000043155	0	0	0	0	0	0	0	0	0	0	0	0	0	0	0	0	0	0	0	0	0	0	0	0	0	0	0	0	0	0	0	0	0	0	0	0	0	0	0	0	0	0	0	0	0	0	0	0	0
ENSMUSG00000028702	0	0	0	0	0	0	0	0	0	0.117647	0.117647	0.117647	0.117647	0.117647	0.117647	0.117647	0.0588235	0.0588235	0	0	0	0	0	0	0	0	0	0.0588235	0.117647	0.176471	0.176471	0.176471	0.176471	0.176471	0.176471	0.176471	0.176471	0.117647	0.0588235	0.352941	0.529412	0.529412	0.529412	0.529412	0.529412	0.529412	0.529412	0.529412	0.529412
ENSMUSG00000022019	0	0	0	0	0	0	0	0	0	0	0	0	0.5	0.5	0.5	0.5	0.5	0.5	0.5	0.5	0.5	0.5	0	0	0	0	0	0	0	0	0	0	0	0	0	0	0	0	0	0	0	0	0	0	0	0	0	0	0
ENSMUSG00000026831	0	0	0	0	0	0	0	0	0	0	0	0	0	0	0	0	0	0	0	0	0	0	0	0	0	0	0	0	0	0	0	0	0	0	0	0	0	0	0	0	0	0	0	0	0	0	0	0	0
ENSMUSG00000028487	0	0	0	0	0	0	0	0	0	0	0	0	0	0	0	0	0	0	0	0	0	0	0	0	0	0	0	0	0	0	0	0	0	0	0	0	0	0	0	0	0	0	0	0	0	0	0	0	0
ENSMUSG00000034349	0	0	0	0	0	0	0	0	0	0	0	0.00980392	0.00980392	0.00980392	0.00980392	0.00980392	0.00980392	0.0196078	0.0196078	0.0392157	0.0490196	0.0392157	0.0392157	0.0392157	0.0490196	0.0490196	0.0490196	0.0392157	0.0392157	0.0196078	0.00980392	0.00980392	0.00980392	0.00980392	0.00980392	0.0196078	0.0196078	0.0294118	0.0392157	0.0392157	0.0392157	0.0392157	0.0392157	0.0392157	0.0294118	0.0196078	0.0196078	0.0196078	0.00980392
ENSMUSG00000053453	0	0	0	0	0	0	0	0	0	0	0	0	0	0.125	0.125	0.125	0.125	0.125	0.125	0.125	0.125	0.125	0.125	0	0	0	0	0	0	0	0	0	0	0	0	0	0	0	0	0	0	0	0	0	0.125	0.125	0.125	0.125	0.25
ENSMUSG00000061104	0	0	0	0	0	0	0	0	0	0	0	0	0	0	0	0	0	0	0	0	0	0	0	0	0	0	0	0	0	0	0	0	0	0	0	0	0	0	0	0	0	0	0	0	0	0	0	0	0
ENSMUSG00000026575	0	0	0	0	0	0	0	0	0	0	0	0	0	0	0	0	0	0	0.0625	0.0625	0.125	0.125	0.125	0.125	0.125	0.125	0.125	0.1875	0.125	0.125	0.0625	0.0625	0.0625	0.0625	0.0625	0.0625	0.0625	0	0	0	0	0	0	0	0	0	0	0	0
ENSMUSG00000025395	0	0	0	0	0	0	0	0	0	0	0	0	0	0	0	0	0	0	0	0	0	0	0.142857	0.285714	0.285714	0.285714	0.285714	0.285714	0.285714	0.428571	0.428571	0.428571	0.285714	0.142857	0.142857	0.142857	0.142857	0.142857	0.142857	0.285714	0.285714	0.285714	0.285714	0.285714	0.428571	0.428571	0.571429	0.571429	0.571429
ENSMUSG00000033991	0	0	0	0	0	0	0	0	0	0	0	0	0	0.333333	0.333333	0.333333	0.333333	0.333333	0.333333	0.333333	0.333333	0.333333	0.333333	0	0	0	0	0	0	0	0	0	0	0	0	0	0	0	0	0	0	0	0	0	0	0	0	0	0
ENSMUSG00000021714	0	0	0	0	0	0	0	0	0	0.25	0.25	0.25	0.25	0.25	0	0	0	0	0.25	0.25	0.25	0.25	0.25	0.5	0.5	0.5	0.5	0.5	0.25	0.25	0.25	0.25	0.25	0	0	0	0	0	0	0	0	0	0	0	0	0	0	0	0
ENSMUSG00000031533	0	0	0	0	0	0	0	0	0	0.105263	0.105263	0.105263	0.105263	0.0526316	0.0526316	0.0526316	0.0526316	0	0	0	0.105263	0.210526	0.368421	0.736842	0.894737	0.947368	0.947368	1	1	1	0.894737	0.789474	0.684211	0.368421	0.421053	0.368421	0.421053	0.368421	0.368421	0.368421	0.368421	0.368421	0.368421	0.315789	0.263158	0.315789	0.263158	0.263158	0.263158
ENSMUSG00000027166	0	0	0	0	0	0	0	0	0	0	0	0	0	0	0	0	0	0	0	0	0	0	0	0	0	0	0	0	0	0	0	0	0	0	0	0	0	0	0	0	0	0	0	0	0	0	0	0	0
ENSMUSG00000026281	0	0	0	0	0	0	0	0	0	0	0	0.0416667	0.0416667	0.0416667	0.0416667	0.0416667	0.0416667	0.0416667	0.0416667	0.0416667	0.0833333	0.0833333	0.125	0.125	0.125	0.125	0.166667	0.208333	0.291667	0.333333	0.291667	0.25	0.25	0.333333	0.375	0.375	0.333333	0.291667	0.208333	0.166667	0.166667	0.166667	0.125	0.0416667	0.0833333	0.0833333	0.0833333	0.0833333	0.0833333
ENSMUSG00000001082	0	0	0	0	0	0	0	0	0	0.0909091	0.0909091	0.0909091	0.0909091	0.0909091	0.0909091	0.0909091	0.0909091	0.0909091	0.0909091	0	0	0	0	0	0	0	0	0.0909091	0.0909091	0.0909091	0.0909091	0.0909091	0.0909091	0.0909091	0.0909091	0.0909091	0.0909091	0	0	0	0	0	0	0	0	0	0	0	0
ENSMUSG00000025995	0	0	0	0	0	0	0	0	0	0.111111	0.111111	0	0	0	0	0	0	0	0.111111	0.111111	0.111111	0.111111	0.111111	0.111111	0.111111	0.111111	0.111111	0.222222	0.111111	0.111111	0.111111	0.111111	0.111111	0.111111	0.111111	0.111111	0.111111	0.111111	0.111111	0.111111	0.111111	0.111111	0.111111	0.111111	0.111111	0.111111	0.111111	0	0
ENSMUSG00000018446	0	0	0	0	0	0	0	0	0	0.0384615	0.0384615	0.0384615	0.0384615	0.025641	0.025641	0.025641	0.025641	0.0128205	0.0128205	0.0128205	0.0128205	0	0.025641	0.025641	0.0384615	0.102564	0.141026	0.294872	0.294872	0.294872	0.294872	0.307692	0.282051	0.282051	0.269231	0.205128	0.166667	0.0128205	0.0128205	0.025641	0.025641	0.025641	0.0384615	0.0512821	0.0512821	0.0512821	0.0512821	0.0641026	0.0641026
ENSMUSG00000021660	0	0	0	0	0	0	0	0	0	0	0	0	0	0	0	0	0	0	0	0	0	0	0	0	0	0	0	0	0	0	0	0	0	0	0	0	0	0	0	0	0	0	0	0	0	0	0	0	0
ENSMUSG00000040488	0	0	0	0	0	0	0	0	0	0	0	0	0	0	0	0	0	0.125	0.25	0.25	0.25	0.25	0.5	0.5	0.5	0.5	0.75	1	0.875	0.875	0.875	0.875	0.625	0.75	0.75	0.75	0.5	0.125	0.125	0.125	0.125	0.125	0.125	0	0.125	0.125	0.25	0.25	0.25
ENSMUSG00000019373	0	0	0	0	0	0	0	0	0	0	0	0	0	0	0	0	0	0	0	0	0	0	0	0	0	0	0.0666667	0.0666667	0.0666667	0.133333	0.133333	0.133333	0.2	0.2	0.2	0.2	0.133333	0.133333	0.2	0.133333	0.133333	0.133333	0.0666667	0.0666667	0.0666667	0.0666667	0.0666667	0.0666667	0
ENSMUSG00000007777	0	0	0	0	0	0	0	0	0	0	0	0	0	0	0	0	0	0	0	0	0	0	0	0	0	0	0	0	0	0	0	0	0	0	0	0	0	0	0	0	0	0	0	0	0	0	0	0	0
ENSMUSG00000016319	0	0	0	0	0	0	0	0	0	0.0943396	0.0943396	0.0943396	0.0754717	0.0566038	0.0566038	0.0943396	0.113208	0.0754717	0.0754717	0.0943396	0.0943396	0.113208	0.113208	0.113208	0.113208	0.0754717	0.0566038	0.0377358	0.0377358	0.0188679	0.0188679	0	0	0.0188679	0.0188679	0.0188679	0.0566038	0.0566038	0.0566038	0.113208	0.132075	0.132075	0.132075	0.113208	0.113208	0.188679	0.169811	0.283019	0.415094
ENSMUSG00000019761	0	0	0	0	0	0	0	0	0	0	0	0	0	0	0	0	0	0	0	0	0	0	0	0	0	0	0	0	0	0	0	0	0	0	0	0	0	0	0	0	0	0	0	0	0	0	0	0	0
ENSMUSG00000036992	0	0	0	0	0	0	0	0	0	0	0	0	0	0	0	0	0	0	0	0	0	0	0	0	0	0	0	0.2	0.2	0.2	0.2	0.2	0.2	0.2	0.2	0.3	0.3	0.1	0.1	0.1	0.1	0.1	0.1	0.1	0.1	0	0	0	0
ENSMUSG00000029310	0	0	0	0	0	0	0	0	0	0	0	0	0	0	0	0	0	0	0	0	0	0	0	0	0	0	0	0	0	0	0	0	0	0	0	0	0	0	0	0	0	0	0	0	0.166667	0.166667	0.166667	0.166667	0.166667
ENSMUSG00000066878	0	0	0	0	0	0	0	0	0	0	0	0	0	0	0	0	0	0	0	0	0	0	0	0	0	0	0	0	0	0	0	0	0	0	0	0	0	0	0	0	0	0	0	0	0	0	0	0	0
ENSMUSG00000030037	0	0	0	0	0	0	0	0	0	0.04	0.08	0.08	0.08	0.04	0.04	0.04	0.04	0.04	0.04	0.04	0	0.04	0.04	0.04	0.04	0.04	0.04	0.04	0.04	0.04	0.08	0.04	0.04	0.04	0.04	0.08	0.08	0.08	0.08	0.08	0.04	0.04	0.04	0.04	0.04	0	0.04	0.08	0.08
ENSMUSG00000046323	0	0	0	0	0	0	0	0	0	0	0	0	0	0	0	0	0	0	0	0	0	0	0	0	0	0	0	0	0	0	0	0	0	0	0	0	0	0	0	0	0	0	0	0	0	0	0	0	0
ENSMUSG00000049517	0	0	0	0	0	0	0	0	0	0	0	0	0	0	0	0	0	0	0	0	0	0	0	0	0	0	0	0	0	0	0	0.5	0.5	0.5	0.5	0.5	0.5	0.5	0.5	0.5	0.5	0	0	0	0	0	0	0	0
ENSMUSG00000030983	0	0	0	0	0	0	0	0	0	0.133333	0.133333	0.133333	0.133333	0.2	0.2	0.2	0.2	0.133333	0.133333	0.133333	0.333333	0.333333	0.4	0.4	0.4	0.4	0.4	0.333333	0.333333	0.333333	0.133333	0.133333	0.0666667	0.0666667	0.0666667	0.133333	0.133333	0.133333	0.133333	0.2	0.2	0.2	0.2	0.2	0.2	0.133333	0.133333	0.133333	0.133333
ENSMUSG00000063320	0	0	0	0	0	0	0	0	0	0	0	0	0	0	0	0	0	0	0	0	0	0	0	0	0.5	0.5	0.5	0.5	0.5	0.5	0.5	1	1	1	0.5	0.5	0.5	0.5	0.5	0.5	0.5	0	0	0	0	0.5	0.5	0.5	0.5
ENSMUSG00000079523	0	0	0	0	0	0	0	0	0	0	0	0	0	0	0	0	0	0	0	0	0	0	0.00819672	0.00819672	0.00819672	0.0327869	0.057377	0.131148	0.131148	0.139344	0.147541	0.163934	0.295082	0.295082	0.327869	0.327869	0.311475	0.270492	0.278689	0.270492	0.278689	0.278689	0.237705	0.286885	0.385246	0.5	0.565574	0.581967	0.688525
ENSMUSG00000002985	0	0	0	0	0	0	0	0	0	0.944444	0.944444	0.916667	0.833333	0.583333	0.5	0.305556	0.416667	0.361111	0.361111	0.388889	0.361111	0.333333	0.333333	0.361111	0.388889	0.444444	0.361111	0.277778	0.305556	0.305556	0.333333	0.416667	0.5	0.583333	0.805556	0.805556	0.833333	0.944444	1	0.916667	0.888889	0.805556	0.722222	0.694444	0.5	0.444444	0.416667	0.305556	0.222222
ENSMUSG00000021917	0	0	0	0	0	0	0	0	0	0.208333	0.208333	0.166667	0.166667	0.166667	0.166667	0.166667	0.25	0.25	0.208333	0.166667	0.166667	0.125	0.125	0.166667	0.166667	0.166667	0.0833333	0.0416667	0.0416667	0.0416667	0.125	0.166667	0.208333	0.208333	0.208333	0.375	0.458333	0.5	0.5	0.5	0.416667	0.5	0.458333	0.416667	0.458333	0.291667	0.208333	0.166667	0.166667
ENSMUSG00000062248	0	0	0	0	0	0	0	0	0	0	0	0	0	0	0	0	0	0	0	0	0	0	0	0	0	0	0	0	0	0	0	0	0	0	0.666667	0.666667	1	1	1	1	1	1	1	1	0.333333	0.333333	0	0	0
ENSMUSG00000025393	0	0	0	0	0	0	0	0	0	0.111913	0.108303	0.101083	0.115523	0.115523	0.119134	0.0974729	0.0938628	0.0866426	0.0649819	0.0649819	0.0613718	0.0685921	0.0722022	0.0758123	0.0722022	0.0722022	0.0758123	0.0902527	0.0866426	0.0758123	0.0722022	0.0649819	0.0469314	0.0541516	0.0613718	0.0685921	0.0938628	0.0830325	0.0902527	0.0866426	0.0938628	0.126354	0.151625	0.194946	0.259928	0.34296	0.33574	0.33935	0.33574
ENSMUSG00000040084	0	0	0	0	0	0	0	0	0	0	0	0	0	0	0	0	0	0	0	0	0	0	0	0	0	0	0.111111	0.111111	0.111111	0.111111	0.111111	0.111111	0.111111	0.111111	0.111111	0.111111	0	0	0	0	0	0.111111	0.111111	0.111111	0.111111	0.111111	0.111111	0.111111	0.111111
ENSMUSG00000002679	0	0	0	0	0	0	0	0	0	0	0	0	0	0	0	0	0	0	0	0	0	0	0	0	0	0	0	0	0	0	0	0	0	0	0	0	0	0	0	0	0	0	0	0	0	0	0	0	0
ENSMUSG00000024414	0	0	0	0	0	0	0	0	0	0	0	0	0	0	0	0	0	0	0	0	0	0	0	0	0	0	0	0	0	0	0	0	0	0	0	0	0	0	0	0	0	0	0	0.2	0.2	0.2	0.4	0.4	0.4
ENSMUSG00000018293	0	0	0	0	0	0	0	0	0	0.807692	0.807692	0.730769	0.692308	0.692308	0.730769	0.576923	0.5	0.538462	0.5	0.307692	0.384615	0.384615	0.461538	0.576923	0.5	0.423077	0.423077	0.423077	0.5	0.5	0.461538	0.384615	0.384615	0.346154	0.461538	0.538462	0.538462	0.538462	0.461538	0.653846	0.730769	0.884615	0.884615	0.846154	0.730769	0.692308	0.692308	0.769231	0.807692
ENSMUSG00000056612	0	0	0	0	0	0	0	0	0	0.285714	0.571429	0.571429	0.571429	0.857143	0.857143	0.571429	1	1	1	1	0.714286	0.714286	0.857143	0.571429	0.571429	0.571429	0.142857	0.142857	0.142857	0.142857	0.142857	0.285714	0.285714	0.285714	0.285714	0.285714	0.428571	0.428571	0.428571	0.571429	0.714286	0.571429	0.571429	0.571429	0.571429	0.571429	0.428571	0.428571	0.428571
ENSMUSG00000037070	0	0	0	0	0	0	0	0	0	0	0.05	0.05	0.05	0.1	0.1	0.1	0.1	0.1	0.1	0.1	0.1	0.2	0.2	0.15	0.15	0.15	0.15	0.15	0.15	0.15	0.1	0.05	0.05	0.05	0.05	0.05	0.05	0.05	0.05	0.05	0.05	0	0	0	0	0	0	0	0
ENSMUSG00000028271	0	0	0	0	0	0	0	0	0	0	0	0	0	0	0	0	0	0	0	0	0	0	0	0	0	0	0.0769231	0.0769231	0.230769	0.307692	0.384615	0.384615	0.384615	0.384615	0.384615	0.384615	0.307692	0.307692	0.153846	0.0769231	0	0	0	0	0	0	0	0	0
ENSMUSG00000026049	0	0	0	0	0	0	0	0	0	0	0	0	0	0	0	0	0	0	0	0	0	0	0	0	0	0	0	0	0	0	0	0	0	0	0	0	0	0	0	0	0	0	0	0	0	0	0	0	0
ENSMUSG00000024067	0	0	0	0	0	0	0	0	0	0.03125	0.0234375	0.0234375	0.0234375	0.0234375	0.0234375	0.0078125	0.0078125	0.0078125	0	0	0	0	0	0	0.0078125	0.0078125	0.0078125	0.0078125	0.0078125	0.0078125	0.0078125	0.0078125	0.0078125	0.0078125	0	0	0.0078125	0.0078125	0.015625	0.015625	0.015625	0.0390625	0.0703125	0.117188	0.15625	0.226562	0.234375	0.25	0.242188
ENSMUSG00000027905	0	0	0	0	0	0	0	0	0	0	0	0	0	0	0	0.0625	0.0625	0.0625	0.0625	0.0625	0.0625	0.0625	0.0625	0.0625	0.0625	0	0	0	0	0	0	0	0	0	0	0	0	0	0	0	0	0	0	0.0625	0.0625	0.0625	0.0625	0.0625	0.0625
ENSMUSG00000064308	0	0	0	0	0	0	0	0	0	0.166667	0.166667	0.166667	0.166667	0	0	0	0	0	0	0	0	0	0	0	0	0	0	0	0	0	0	0	0	0	0	0.166667	0.166667	0.166667	0.166667	0.166667	0.166667	0.166667	0.166667	0.166667	0.166667	0	0	0	0.166667
ENSMUSG00000027751	0	0	0	0	0	0	0	0	0	0	0	0	0	0	0	0.125	0.125	0.25	0.25	0.25	0.5	0.625	0.75	0.75	0.75	0.625	0.625	0.5	0.5	0.5	0.25	0.125	0	0	0.125	0.25	0.25	0.25	0.25	0.25	0.25	0.25	0.25	0.25	0.125	0	0	0	0
ENSMUSG00000055629	0	0	0	0	0	0	0	0	0	0	0	0	0	0	0	0	0	0	0	0	0	0	0	0	0	0.333333	0.333333	0.333333	0.333333	0.333333	0.333333	0.333333	0.333333	0.333333	0.333333	0	0	0	0	0	0	0	0	0	0	0	0	0	0
ENSMUSG00000030867	0	0	0	0	0	0	0	0	0	0.111111	0.111111	0.111111	0.111111	0.111111	0.111111	0.111111	0.111111	0.111111	0.111111	0	0	0	0	0	0	0	0	0	0	0	0	0	0	0	0	0.111111	0.111111	0.111111	0.111111	0.111111	0.111111	0.111111	0.111111	0.111111	0.111111	0	0	0	0
ENSMUSG00000034880	0	0	0	0	0	0	0	0	0	0	0	0	0	0.0322581	0.0322581	0.0322581	0.0322581	0.0645161	0.0645161	0.0645161	0.0645161	0.0645161	0.0645161	0.0322581	0.0322581	0.0322581	0.0322581	0	0	0	0	0	0	0.0322581	0.0322581	0.0322581	0.0322581	0.0322581	0.0322581	0.0645161	0.0645161	0.0645161	0.0645161	0.0322581	0.0322581	0.0322581	0.0322581	0.0322581	0.0322581
ENSMUSG00000028010	0	0	0	0	0	0	0	0	0	0.0526316	0.0526316	0.0526316	0.0526316	0.0526316	0.0526316	0.0526316	0.0526316	0	0	0	0.0526316	0.0526316	0.0526316	0.0526316	0.0526316	0.0526316	0.0526316	0.263158	0.315789	0.315789	0.263158	0.263158	0.263158	0.263158	0.263158	0.263158	0.315789	0.105263	0.0526316	0.0526316	0.0526316	0.0526316	0.0526316	0.0526316	0.0526316	0.0526316	0	0	0
ENSMUSG00000037742	0	0	0	0	0	0	0	0	0	0	0	0	0	0	0	0	0	0	0	0	0	0	0	0	0	0	0	0	0	0	0	0	0	0	0	0	0	0	0	0	0	0	0	0	0	0	0	0	0
ENSMUSG00000027018	0	0	0	0	0	0	0	0	0	0.12766	0.12766	0.191489	0.212766	0.212766	0.191489	0.191489	0.170213	0.12766	0.12766	0.106383	0.170213	0.170213	0.148936	0.148936	0.148936	0.170213	0.212766	0.212766	0.212766	0.234043	0.170213	0.12766	0.255319	0.276596	0.276596	0.276596	0.234043	0.255319	0.255319	0.234043	0.276596	0.255319	0.12766	0.106383	0.106383	0.0851064	0.0851064	0.0638298	0.0851064
ENSMUSG00000030298	0	0	0	0	0	0	0	0	0	0.0285714	0.0285714	0.0285714	0.0285714	0.0285714	0.0571429	0.0285714	0.0285714	0.0285714	0.0285714	0.0285714	0.0285714	0.0285714	0.0285714	0.0285714	0	0.0285714	0.0285714	0.0285714	0.0285714	0.0571429	0.0571429	0.0571429	0.0571429	0.0857143	0.0857143	0.0857143	0.114286	0.114286	0.114286	0.0857143	0.114286	0.114286	0.114286	0.0857143	0.0857143	0.0571429	0.0285714	0.114286	0.114286
ENSMUSG00000000563	0	0	0	0	0	0	0	0	0	0.109091	0.127273	0.145455	0.15	0.159091	0.15	0.154545	0.168182	0.159091	0.190909	0.186364	0.172727	0.15	0.15	0.131818	0.104545	0.1	0.0954545	0.0818182	0.0454545	0.0454545	0.0409091	0.0454545	0.0454545	0.0363636	0.0318182	0.0318182	0.0272727	0.0318182	0.0409091	0.0409091	0.0454545	0.0454545	0.0454545	0.0454545	0.0545455	0.0636364	0.0681818	0.0681818	0.104545
ENSMUSG00000034748	0	0	0	0	0	0	0	0	0	0	0	0	0.5	1	1	1	1	1	1	1	1	1	0.5	0	0	0	0	0	0	0	0	0	0	0	0	0	0	0	0	0	0.5	0.5	0.5	0.5	0.5	0.5	0.5	0.5	0.5
ENSMUSG00000051557	0	0	0	0	0	0	0	0	0	0	0	0	0	0	0	0	0	0	0	0	0	0	0	0	0	0	0	0	1	1	1	1	1	1	1	1	1	1	0	0	1	1	1	1	1	1	1	1	1
ENSMUSG00000021222	0	0	0	0	0	0	0	0	0	0	0	0	0	0	0	0	0	0	0	0	0	0	0	0	0	0	0	0	0	0	0	0.333333	0.333333	0.333333	0.333333	0.333333	0.333333	0.333333	0.333333	0.333333	0.333333	0	0	0	0	0	0	0	0
ENSMUSG00000030751	0	0	0	0	0	0	0	0	0	0.0178571	0.0178571	0.0178571	0	0	0	0.0178571	0.0178571	0.0178571	0.0178571	0.0178571	0.0178571	0.0178571	0.0178571	0.0178571	0.0357143	0.0178571	0.0357143	0.0357143	0.0535714	0.0535714	0.0535714	0.0535714	0.0535714	0.0535714	0.0357143	0.0357143	0.0357143	0.0535714	0.0357143	0.0357143	0.0357143	0.0357143	0.0357143	0.0357143	0.0357143	0.0357143	0.0178571	0	0
ENSMUSG00000014075	0	0	0	0	0	0	0	0	0	0	0	0	0	0	0	0	0	0	0	0	0	0	0	1	1	1	1	1	1	1	1	1	1	1	1	1	1	1	1	1	1	1	1	0	0	0	0	0	0
ENSMUSG00000026914	0	0	0	0	0	0	0	0	0	0	0	0	0	0	0	0	0	0	0	0	0	0	0	0	0	0	0	0	0	0	0	0	0	0	0	0	0	0	0.037037	0.037037	0.037037	0.037037	0.037037	0.037037	0.037037	0.037037	0.0740741	0.0740741	0.037037
ENSMUSG00000044250	0	0	0	0	0	0	0	0	0	0	0	0	0	0	0	0	0	0	0	0	0	0	0	0	0	0	0	0	0	0	0	0	0	0	0	0	0	0	0	0	0	0	0	0	0	0	0	0	0
ENSMUSG00000027404	0	0	0	0	0	0	0	0	0	0.0701754	0.0701754	0.0701754	0.0701754	0.0877193	0.0877193	0.0701754	0.0701754	0.0526316	0.0701754	0.0701754	0.0701754	0.0701754	0.0701754	0.0526316	0.0350877	0.0526316	0.0526316	0.0526316	0.0701754	0.0877193	0.0877193	0.0877193	0.105263	0.105263	0.105263	0.0877193	0.0877193	0.0877193	0.0701754	0.0526316	0.0526316	0.0526316	0.0350877	0.0350877	0.0350877	0.0350877	0.0350877	0.0175439	0
ENSMUSG00000027551	0	0	0	0	0	0	0	0	0	0	0	0	0	0	0	0	0	0	0	0	0	0	0	0	0	0	0	0	0	0	0	0	0	0	0	0	0	0	0	0	0	0	0	0	0	0	0	0	0
ENSMUSG00000078348	0	0	0	0	0	0	0	0	0	0	0	0	0	0	0	0	0	0	0	0	0	0	0	0	0	0	0	0	0	0	0	0	0	0	0	0	0	0	0	0	0	0	0	0	0	0	0	0	0
ENSMUSG00000063787	0	0	0	0	0	0	0	0	0	0	0	0	0	0	0	0	0	0.409091	0.545455	0.545455	0.545455	0.545455	0.545455	0.545455	0.545455	0.545455	0.545455	0.181818	0.0454545	0.0454545	0.0454545	0.0909091	0.0909091	0.0909091	0.0909091	0.0909091	0.0909091	0.0454545	0.0909091	0.0909091	0.0909091	0.0454545	0.0454545	0.0454545	0.0454545	0.0454545	0.0454545	0.0454545	0
ENSMUSG00000026784	0	0	0	0	0	0	0	0	0	0	0	0	0	0	0	0	0	0	0	0	0	0	0	0	0	0	0	0	0	0	0	0	0	0.125	0.125	0.125	0.125	0.125	0.125	0.125	0.125	0.125	0.125	0	0	0	0	0	0
ENSMUSG00000009555	0	0	0	0	0	0	0	0	0	0	0	0	0	0	0	0	0	0	0	0	0	0	0	0	0	0	0	0	0	0	0	0	0	0	0	0	0	0	0	0	0	0	0	0	0	0	0	0	0
ENSMUSG00000030060	0	0	0	0	0	0	0	0	0	0.25	0.25	0.25	0.25	0.25	0.25	0	0	0	0	0	0	0	0	0.25	0.25	0.25	0.25	0.25	0.25	0.25	0.25	0.25	0.25	0	0	0.25	0.25	0.25	0.25	0.25	0.25	0.25	0.25	0.25	0.25	0	0	0	0
ENSMUSG00000045751	0	0	0	0	0	0	0	0	0	0	0	0	0	0	0	0	0	0	0	0	0	0	0	0	0	0	0	0	0	0	0	0	0	0	0	0	0	0	0	0	0	0	0	0	0	0	0	0	0
ENSMUSG00000034192	0	0	0	0	0	0	0	0	0	0.0952381	0.0952381	0.0952381	0.0952381	0.047619	0.047619	0.047619	0.047619	0.047619	0.047619	0.047619	0.0952381	0.047619	0.047619	0.047619	0.047619	0.047619	0.047619	0.047619	0.047619	0.047619	0	0.047619	0.047619	0.047619	0.047619	0.047619	0.047619	0.047619	0.047619	0.190476	0.238095	0.190476	0.190476	0.190476	0.190476	0.333333	0.380952	0.380952	0.380952
ENSMUSG00000001034	0	0	0	0	0	0	0	0	0	0	0	0	0	0	0	0	0	0	0	0	0	0	0	0	0	0	0	0	0	0	0	0	0	0	0	0	0	0	0	0	0	0	0.2	0.2	0.2	0.2	0.2	0.2	0.2
ENSMUSG00000038416	0	0	0	0	0	0	0	0	0	0.166667	0.166667	0.166667	0.166667	0.166667	0.166667	0.166667	0	0	0	0	0	0	0	0	0	0	0	0	0	0	0	0	0	0	0	0	0	0	0	0	0.166667	0.166667	0.333333	0.333333	0.333333	0.333333	0.333333	0.5	0.5
ENSMUSG00000026248	0	0	0	0	0	0	0	0	0	0	0	0	0	0	0	0	0	0	0.0666667	0.0666667	0.0666667	0.0666667	0.0666667	0.133333	0.133333	0.133333	0.133333	0.133333	0.0666667	0.0666667	0.133333	0.133333	0.133333	0.0666667	0.0666667	0.0666667	0.0666667	0.0666667	0.0666667	0.0666667	0	0	0	0	0	0	0	0	0
ENSMUSG00000027131	0	0	0	0	0	0	0	0	0	0	0	0	0	1	1	1	1	1	1	1	1	1	1	0	0	0	0	0	0	0	0	0	0	0	0	0	0	0	0	0	0	0	0	0	0	0	0	0	0
ENSMUSG00000044224	0	0	0	0	0	0	0	0	0	0.0625	0.0625	0.125	0.125	0.125	0.125	0.0625	0.0625	0.125	0.125	0.25	0.3125	0.375	0.375	0.375	0.4375	0.5	0.625	0.625	0.875	0.75	0.6875	0.5625	0.5625	0.5625	0.5	0.4375	0.3125	0.25	0	0	0	0.0625	0.0625	0.0625	0.0625	0.0625	0.0625	0.0625	0.0625
ENSMUSG00000029446	0	0	0	0	0	0	0	0	0	0	0	0	0	0	0	0	0	0	0	0	0	0	0	0	0	0	0	0	0	0	0	0	0	0	0	0	0	0.125	0.125	0.125	0.125	0.125	0.125	0.25	0.25	0.25	0.25	0.125	0.125
ENSMUSG00000010047	0	0	0	0	0	0	0	0	0	0	0	0	0	0	0	0	0	0	0	0	0	0	0	0	0	0	0	0	0	0	0	0	0	0	0	0	0	0	0	0	0	0	0	0	0	0	0	0	0
ENSMUSG00000026728	0	0	0	0	0	0	0	0	0	0	0	0	0.0769231	0.0769231	0.0769231	0.153846	0.153846	0.153846	0.153846	0.153846	0.153846	0.153846	0.0769231	0.0769231	0.0769231	0	0	0	0	0	0	0	0	0	0	0	0	0	0	0	0.0769231	0.0769231	0.0769231	0.0769231	0.0769231	0.0769231	0.0769231	0.0769231	0.0769231
ENSMUSG00000039323	0	0	0	0	0	0	0	0	0	0.0454545	0.0454545	0.0454545	0	0.0454545	0.0454545	0.0454545	0.0454545	0.0454545	0.0454545	0.0454545	0.0454545	0.0454545	0.0454545	0	0	0	0	0	0	0	0	0	0	0	0.136364	0.136364	0.136364	0.136364	0.136364	0.181818	0.227273	0.227273	0.227273	0.227273	0.0909091	0.0909091	0.0909091	0.0909091	0.0909091
ENSMUSG00000042808	0	0	0	0	0	0	0	0	0	0	0	0	0	0	0	0	0	0	0	0	0	0	0	0	0	0	0	0	0	0	0	0	0	0	0	0	0	0	0	0	0	0	0	0	0	0	0	0	0
ENSMUSG00000002227	0	0	0	0	0	0	0	0	0	0	0	0	0	0	0	0	0	0	0	0	0	0	0	0	0	0	0	0	0	0	0	0	0	0	0	0	0	0	0	0	0	0.037037	0.037037	0.037037	0.037037	0.037037	0.037037	0.037037	0.037037
ENSMUSG00000038510	0	0	0	0	0	0	0	0	0	0.333333	0.333333	0.333333	0.333333	0.444444	0.444444	0.333333	0.222222	0.222222	0.222222	0.222222	0.111111	0.111111	0.222222	0.222222	0.222222	0.222222	0.222222	0.222222	0.222222	0.222222	0.222222	0.222222	0.111111	0	0	0	0.111111	0.111111	0.111111	0.111111	0.111111	0.111111	0.111111	0.111111	0.111111	0.111111	0	0.111111	0.111111
ENSMUSG00000027810	0	0	0	0	0	0	0	0	0	0.047619	0	0	0	0	0	0	0	0	0	0	0	0	0	0	0	0	0	0	0	0	0	0	0	0	0	0.047619	0.0952381	0.0952381	0.0952381	0.0952381	0.0952381	0.0952381	0.0952381	0.0952381	0.0952381	0.047619	0	0	0.047619
ENSMUSG00000023932	0	0	0	0	0	0	0	0	0	0.0588235	0.0588235	0.0588235	0.0588235	0.0588235	0	0	0	0	0	0	0	0	0	0	0	0	0	0	0	0	0	0	0	0	0	0	0	0.0588235	0.117647	0.117647	0.117647	0.117647	0.117647	0.117647	0.117647	0.117647	0.117647	0.0588235	0
ENSMUSG00000004264	0	0	0	0	0	0	0	0	0	0.0434783	0.057971	0.101449	0.101449	0.101449	0.0869565	0.0869565	0.101449	0.101449	0.0869565	0.0724638	0.057971	0.0144928	0.0289855	0.0289855	0.0289855	0.0289855	0.0144928	0.0144928	0.0144928	0.0144928	0.0144928	0.0144928	0	0	0.0144928	0.0144928	0.0144928	0.0144928	0.0144928	0.0144928	0.0144928	0.0144928	0.0289855	0.0289855	0.0144928	0.0144928	0.0144928	0.0144928	0.0144928
ENSMUSG00000036672	0	0	0	0	0	0	0	0	0	0.1	0	0	0	0	0	0	0.1	0.1	0.1	0.1	0.1	0.1	0.1	0.1	0.1	0.1	0	0	0	0	0	0	0.1	0.1	0.1	0.1	0.1	0.1	0.1	0.1	0.1	0.1	0	0	0	0	0	0	0
ENSMUSG00000026849	0	0	0	0	0	0	0	0	0	0	0	0	0	0	0	0	0	0	0	0	0	0	0	0	0.0588235	0.0588235	0.0588235	0.0588235	0.0588235	0.0588235	0.0588235	0.0588235	0.117647	0.117647	0.117647	0.117647	0.117647	0.117647	0.117647	0.117647	0.117647	0.117647	0.0588235	0.0588235	0	0	0	0	0
ENSMUSG00000024833	0	0	0	0	0	0	0	0	0	0	0	0	0	0	0	0	0	0	0	0	0	0	0	0	0	0	0	0	0	0	0	0	0	0	0	0	0	0	0	0	0	0	0	0	0	0	0	0	0
ENSMUSG00000047446	0	0	0	0	0	0	0	0	0	0	0	0	0	0	0	0	0	0	0.333333	0.666667	0.666667	0.666667	0.666667	0.666667	0.666667	0.666667	0.666667	0.666667	0.333333	0	0	0	0	0	0	0	0	0	0	0	0	0	0	0	0	0	0	0	0
ENSMUSG00000021639	0	0	0	0	0	0	0	0	0	0	0	0	0	0	0	0	0.333333	0.333333	0.333333	0.333333	0.333333	0.333333	0.333333	0.333333	0.333333	0.333333	0	0	0	0	0	0	0	0	0	0	0	0	0	0	0	0	0	0	0	0	0	0	0
ENSMUSG00000062691	0	0	0	0	0	0	0	0	0	0.142857	0.142857	0.142857	0.285714	0.142857	0.142857	0.142857	0.142857	0.142857	0.428571	0.428571	0.428571	0.428571	0.285714	0.285714	0.285714	0.285714	0.285714	0.285714	0	0	0	0	0	0	0.142857	0.142857	0.142857	0.142857	0.142857	0.142857	0.142857	0.142857	0.285714	0.285714	0.142857	0.285714	0.285714	0.285714	0.285714
ENSMUSG00000029551	0	0	0	0	0	0	0	0	0	0	0	0	0	0	0	0	0	0.0344828	0.0344828	0.0344828	0.0344828	0.0344828	0.0344828	0.0344828	0.0689655	0.0689655	0.0689655	0.0344828	0.0344828	0.0344828	0.0344828	0.0689655	0.0689655	0.0689655	0.0344828	0.0344828	0.0344828	0.0344828	0.0344828	0.0344828	0.0344828	0	0	0	0	0	0	0	0
ENSMUSG00000057388	0	0	0	0	0	0	0	0	0	0	0	0	0	0.0212766	0.0212766	0.0212766	0.0425532	0.0425532	0.0425532	0.0638298	0.0638298	0.0638298	0.0851064	0.0638298	0.0638298	0.0638298	0.0425532	0.0425532	0.0425532	0.0212766	0.0212766	0.0212766	0	0	0	0	0	0	0	0	0	0	0	0	0	0	0	0	0
ENSMUSG00000025374	0	0	0	0	0	0	0	0	0	0.0121951	0	0	0	0	0	0	0	0	0	0	0	0	0	0	0	0	0	0	0	0	0	0.0121951	0.0121951	0.0121951	0.0121951	0.0121951	0.0121951	0.0243902	0.0243902	0.0243902	0.0243902	0.0243902	0.0243902	0.0365854	0.0365854	0.0365854	0.0365854	0.0243902	0.0243902
ENSMUSG00000024800	0	0	0	0	0	0	0	0	0	0.285714	0.285714	0.285714	0.285714	0.285714	0.285714	0.285714	0.285714	0.428571	0.428571	0.285714	0.285714	0.285714	0.142857	0.142857	0.142857	0.142857	0.142857	0	0	0	0	0	0	0	0.142857	0.142857	0.142857	0.142857	0.142857	0.571429	0.571429	0.571429	0.571429	0.571429	0.428571	0.428571	0.428571	0.428571	0.428571
ENSMUSG00000062380	0	0	0	0	0	0	0	0	0	0	0	0	0	0	0	0	0	0	0	0	0	0	0	0	0	0	0	0	0	0	0	0	0	0	0	0	0	0	0	0	0	0	0	0	0	0	0	0	0
ENSMUSG00000047613	0	0	0	0	0	0	0	0	0	0	0	0	0	0	0	0	0	0	0	0	0	0	0	0	0	0	0	0	0	0	0	0	0	0	0	0	0	0	0.333333	0.333333	0.333333	0.333333	0.333333	0.333333	0.333333	0.333333	0.333333	0.333333	0
ENSMUSG00000059355	0	0	0	0	0	0	0	0	0	0	0	0	0	0	0	0	0	0	0	0	0	0	0	0	0	0	0	0	0	0	0.333333	0.333333	0.333333	0.333333	0.333333	0.333333	0.333333	0.333333	0.333333	0.333333	0	0	0	0	0	0	0	0	0
ENSMUSG00000027203	0	0	0	0	0	0	0	0	0	0.0731707	0.0731707	0.0731707	0.0731707	0.0731707	0.0487805	0.0731707	0.0731707	0.0487805	0.0487805	0.0731707	0.097561	0.097561	0.097561	0.097561	0.097561	0.0731707	0.0731707	0.0731707	0.097561	0.097561	0.0731707	0.0731707	0.0731707	0.0731707	0.0731707	0.0731707	0.0731707	0.0731707	0.0487805	0.0243902	0.0243902	0.0243902	0.0243902	0	0	0	0	0	0
ENSMUSG00000020186	0	0	0	0	0	0	0	0	0	0.1	0.1	0.05	0.05	0.05	0.05	0	0	0	0	0	0	0.05	0.05	0.05	0.05	0.1	0.1	0.1	0.1	0.15	0.15	0.1	0.15	0.25	0.35	0.45	0.45	0.5	0.65	0.65	0.95	1	0.95	0.85	0.75	0.6	0.7	0.65	0.5
ENSMUSG00000051671	0	0	0	0	0	0	0	0	0	0.666667	0.666667	0.666667	0.666667	0.666667	0.666667	0.333333	0.333333	0.333333	0	0	0	0	0	0	0	0	0	0	0	0	0	0.333333	0.333333	0.666667	1	1	1	1	1	1	1	1	1	0.666667	0.333333	0.333333	0.333333	0.333333	0.333333
ENSMUSG00000029920	0	0	0	0	0	0	0	0	0	0	0	0	0	0	0	0	0	0	0	0	0	0	0	0	0	0	0	0	0	0	0	0	0	0	0	0	0	0	0	0	0	0	0	0	0	0	0	0	0
ENSMUSG00000028848	0	0	0	0	0	0	0	0	0	0.333333	0	0	0	0	0	0	0	0	0	0	0	0	0	0	0	0	0	0	0	0	0	0	0	0	0	0	0	0	0	0	0	0	0	0	0	0	0	0	0
ENSMUSG00000052566	0	0	0	0	0	0	0	0	0	0	0	0	0	0	0	0	0	0	0	0	0	0	0	0	0	0	0	0	0	0	0	0	0	0	0	0	0	0	0	0	0	0	0	0	0	0	0	0	0
ENSMUSG00000020307	0	0	0	0	0	0	0	0	0	0	0	0	0	0	0	0	0	0	0	0	0	0	0	0	0.037037	0.037037	0.037037	0.037037	0.0740741	0.0740741	0.0740741	0.111111	0.148148	0.259259	0.222222	0.222222	0.222222	0.296296	0.296296	0.296296	0.296296	0.259259	0.222222	0.111111	0.111111	0.111111	0.111111	0.037037	0
ENSMUSG00000021748	0	0	0	0	0	0	0	0	0	0	0.0625	0.0625	0.0625	0.0625	0.0625	0.0625	0.0625	0.0625	0.0625	0.0625	0	0	0	0	0	0	0	0	0	0	0	0	0	0	0	0	0	0.25	0.25	0.25	0.25	0.25	0.3125	0.3125	0.3125	0.3125	0.375	0.25	0.25
ENSMUSG00000022385	0	0	0	0	0	0	0	0	0	0	0	0	0	0	0	0	0	0	0	0	0	0	0	0	0	0	0	0	0	0	0	0	0	0	0	0	0	0	0	0	0	0.142857	0.142857	0.142857	0.142857	0.142857	0.142857	0.142857	0.142857
ENSMUSG00000052798	0	0	0	0	0	0	0	0	0	0	0	0	0	0	0	0	0	0	0	0	0	0	0	0	0	0	0	0	0	0	0	0	0	0	0	0	0	0	0	0	0	0.0769231	0.0769231	0.0769231	0.0769231	0.0769231	0.0769231	0.0769231	0.0769231
ENSMUSG00000001403	0	0	0	0	0	0	0	0	0	0.333333	0.333333	0.222222	0.222222	0	0	0	0	0	0	0	0	0	0	0	0	0	0.111111	0.111111	0.222222	0.555556	0.555556	0.666667	0.777778	0.777778	0.777778	0.777778	0.777778	0.777778	0.666667	0.444444	0.444444	0.333333	0.333333	0.888889	1	1	0.888889	0.888889	0.888889
ENSMUSG00000026355	0	0	0	0	0	0	0	0	0	0.0454545	0.0454545	0.0454545	0.0454545	0.0454545	0.0454545	0.0454545	0.0454545	0.0227273	0.0227273	0.0227273	0.0454545	0.0454545	0.0454545	0.0454545	0.0454545	0.0454545	0.0454545	0.0454545	0.0227273	0.0227273	0	0	0	0	0	0	0	0	0	0	0	0	0	0.0227273	0.0454545	0.0454545	0.0454545	0.0681818	0.0681818
ENSMUSG00000027455	0	0	0	0	0	0	0	0	0	0.0769231	0.0769231	0.0769231	0.153846	0.153846	0.153846	0.153846	0.153846	0.230769	0.230769	0.153846	0.153846	0.153846	0.0769231	0.0769231	0.0769231	0.0769231	0.0769231	0	0	0.0769231	0.0769231	0.153846	0.153846	0.153846	0.153846	0.153846	0.153846	0.153846	0.153846	0.0769231	0.0769231	0	0	0	0	0	0	0	0
ENSMUSG00000030611	0	0	0	0	0	0	0	0	0	0.25	0.25	0.25	0	0	0	0	0	0	0	0	0	0	0	0	0	0	0	0	0	0	0	0	0	0	0	0	0	0	0	0.25	0.25	0.25	0.25	0.25	0.25	0.25	0.25	0.25	0.25
ENSMUSG00000020495	0	0	0	0	0	0	0	0	0	0	0	0	0	0	0	0	0	0	0	0	0.142857	0.142857	0.142857	0.285714	0.285714	0.285714	0.285714	0.285714	0.285714	0.285714	0.142857	0.142857	0.142857	0	0	0	0	0	0	0	0	0	0	0	0	0	0	0	0
ENSMUSG00000018362	0	0	0	0	0	0	0	0	0	0	0	0	0	0	0	0	0	0	0	0	0	0	0	0	0	0	0	0	0	0	0	0	0	0	0	0	0	0	0	0	0	0	0	0	0	0	0	0	0
ENSMUSG00000034391	0	0	0	0	0	0	0	0	0	0.0625	0.125	0.125	0.125	0.125	0.1875	0.1875	0.1875	0.1875	0.1875	0.125	0.0625	0.0625	0.0625	0.0625	0	0	0	0	0	0	0	0	0	0	0	0	0	0	0	0	0	0	0	0	0	0	0	0	0
ENSMUSG00000072980	0	0	0	0	0	0	0	0	0	0	0	0	0	0	0	0	0	0	0	0	0.25	0.25	0.25	0.25	0.5	0.5	0.5	0.5	0.5	0.5	0.25	0.25	0.25	0.25	0	0	0	0	0	0	0	0.25	0.25	0.25	0.25	0.25	0.25	0.25	0.25
ENSMUSG00000028398	0	0	0	0	0	0	0	0	0	0	0	0	0	0	0	0	0	0	0	0	0	0	0	0.0434783	0.0869565	0.130435	0.130435	0.130435	0.130435	0.130435	0.130435	0.130435	0.130435	0.173913	0.130435	0.0869565	0.0869565	0.0869565	0.0869565	0.0869565	0.0869565	0.0869565	0.0869565	0	0	0	0	0	0.0434783
ENSMUSG00000059040	0	0	0	0	0	0	0	0	0	0	0	0	0	0	0	0	0	0	0	0	0	0	0	0	0	0	0	0	0	0	0	0	0	0	0	0	0	0	0	0	0	0	0	0	0	0	0	0	0
ENSMUSG00000025056	0	0	0	0	0	0	0	0	0	0	0	0	0	0	0	0	0	0	0	0	0	0	0	0	0	0	0	0	0	0	0	0	0	0	0	0	0	0	0	0	0	0	0	0	0	0	0	0	0
ENSMUSG00000025428	0	0	0	0	0	0	0	0	0	0.0337079	0.0224719	0.011236	0.011236	0.0786517	0.11236	0.179775	0.168539	0.168539	0.179775	0.179775	0.179775	0.179775	0.179775	0.11236	0.0786517	0.011236	0.011236	0.0224719	0.011236	0.0224719	0.0224719	0.0224719	0.0224719	0.0224719	0.0337079	0.0337079	0.0337079	0.0224719	0.0337079	0.0224719	0.0224719	0.0224719	0.0224719	0.0337079	0.0337079	0.0337079	0.0337079	0.0449438	0.0449438
ENSMUSG00000051695	0	0	0	0	0	0	0	0	0	0	0	0	0	0	0.0169492	0.0169492	0.0169492	0.0169492	0.0169492	0.0338983	0.0338983	0.0847458	0.0847458	0.0847458	0.0677966	0.0677966	0.0677966	0.0847458	0.0847458	0.0847458	0.0847458	0.0508475	0.0677966	0.0677966	0.0677966	0.0847458	0.101695	0.0847458	0.101695	0.101695	0.20339	0.20339	0.186441	0.186441	0.220339	0.20339	0.186441	0.20339	0.237288
ENSMUSG00000063800	0	0	0	0	0	0	0	0	0	0.0178571	0.0178571	0.0178571	0.0178571	0.0178571	0.0178571	0.0357143	0.0357143	0.0357143	0.0178571	0.0357143	0.0357143	0.0357143	0.0535714	0.0535714	0.0535714	0.0357143	0.0357143	0.0357143	0.0357143	0.0178571	0.0178571	0.0178571	0	0.0178571	0.0178571	0.0178571	0.0178571	0.0357143	0.0357143	0.0357143	0.0357143	0.0357143	0.0357143	0.0178571	0.0178571	0.0357143	0.0357143	0.0178571	0.0178571
ENSMUSG00000028587	0	0	0	0	0	0	0	0	0	0	0	0	0	0	0	0	0	0.333333	0.333333	0.333333	0.333333	0.333333	0.333333	0.333333	0.333333	0.333333	0.333333	0	0	0	0	0	0	0	0.166667	0.166667	0.166667	0.333333	0.666667	0.666667	0.666667	0.666667	0.833333	0.833333	0.666667	0.666667	0.666667	0.5	0.166667
ENSMUSG00000022248	0	0	0	0	0	0	0	0	0	0.2	0.2	0.2	0.2	0.2	0.2	0.2	0.4	0.6	0.6	0.4	0.4	0.4	0.4	0.4	0.4	0.4	0.2	0.2	0.2	0.2	0.2	0.2	0.2	0.2	0.4	0.4	0.4	0.2	0.2	0.2	0.2	0.4	0.4	0.6	0.4	0.4	0.4	0.4	0.4
ENSMUSG00000002064	0	0	0	0	0	0	0	0	0	0.25	0.25	0.25	0.25	0.25	0.25	0	0	0	0	0	0	0	0	0	0	0	0	0	0	0	0	0	0	0	0	0	0	0	0	0	0	0	0	0	0	0	0	0	0
ENSMUSG00000021953	0	0	0	0	0	0	0	0	0	0	0	0.0263158	0.0263158	0.0263158	0.0263158	0.0263158	0.0263158	0.0263158	0.0263158	0.0263158	0.0263158	0	0	0	0	0	0.0263158	0.0789474	0.0789474	0.0789474	0.0789474	0.0789474	0.0789474	0.0789474	0.105263	0.105263	0.0789474	0.0263158	0.0263158	0.0526316	0.0526316	0.0526316	0.0789474	0.0789474	0.0789474	0.0789474	0.0789474	0.0789474	0.0789474
ENSMUSG00000002477	0	0	0	0	0	0	0	0	0	0.2	0.2	0.2	0.2	0.22	0.3	0.36	0.58	0.48	0.48	0.44	0.46	0.52	0.56	0.52	0.46	0.4	0.18	0.18	0.16	0.16	0.12	0.06	0.02	0.02	0	0	0.02	0.02	0.76	0.94	0.94	0.94	0.94	0.94	0.96	1	1	1	0.26
ENSMUSG00000071653	0	0	0	0	0	0	0	0	0	0.333333	0.222222	0.111111	0.111111	0.111111	0.111111	0	0	0.111111	0.111111	0.111111	0.111111	0.111111	0.111111	0.111111	0.111111	0.111111	0.111111	0	0	0	0.111111	0.111111	0.111111	0.111111	0.111111	0.111111	0.111111	0.111111	0.222222	0.222222	0.111111	0.111111	0.111111	0.111111	0.111111	0.111111	0.111111	0.111111	0.111111
ENSMUSG00000044155	0	0	0	0	0	0	0	0	0	0	0	0	0	0	0	0	0	0	0	0.0714286	0.0714286	0.0714286	0.0714286	0.0714286	0.0714286	0.0714286	0.0714286	0.0714286	0.0714286	0	0	0	0	0	0	0	0	0	0	0	0	0	0	0	0	0	0	0.142857	0.214286
ENSMUSG00000001642	0	0	0	0	0	0	0	0	0	0	0	0	0	1	1	1	1	1	1	1	1	1	1	0	0	0	0	0	0	0	0	0	0	0	0	0	0	0	0	0	0	0	0	0	0	0	0	0	0
ENSMUSG00000032423	0	0	0	0	0	0	0	0	0	0.3	0.3	0.3	0.5	0.5	0.5	0.5	0.6	0.7	0.5	0.5	0.5	0.5	0.3	0.3	0.3	0.3	0.3	0.2	0.2	0.1	0.1	0.1	0.1	0.1	0.1	0.1	0	0	0	0	0	0	0	0	0.1	0.1	0.2	0.2	0.2
ENSMUSG00000087166	0	0	0	0	0	0	0	0	0	0.0526316	0.0526316	0.0526316	0	0	0	0	0	0	0	0	0	0	0	0	0	0	0	0	0	0	0	0	0	0	0	0	0	0	0	0	0	0	0	0	0	0	0	0	0
ENSMUSG00000025283	0	0	0	0	0	0	0	0	0	0.285714	0.285714	0.285714	0.285714	0.142857	0.142857	0.142857	0.142857	0	0	0	0	0	0	0	0	0	0	0	0	0	0	0	0.142857	0.142857	0.142857	0.142857	0.142857	0.142857	0.142857	0.142857	0.142857	0.285714	0.142857	0.142857	0.142857	0.142857	0.142857	0.142857	0.142857
ENSMUSG00000075023	0	0	0	0	0	0	0	0	0	0	0	0	0	0	0	0	0	0	0	0	0	0	0	0	0	0	0	0	0	0	0	0	0	0	0	0	0	0	0	0	0	0	0	0	0	0	0	0	0
ENSMUSG00000022528	0	0	0	0	0	0	0	0	0	0	0	0	0	0	0	0	0	0	0	0	0	0	0	0	0	0	0	0	0	0	0	0	0	0	0	0	0	0	0	0	0	0	0	0	0	0	0	0	0
ENSMUSG00000013155	0	0	0	0	0	0	0	0	0	0.25	0.25	0	0	0	0	0	0	0	0	0	0	0	0	0	0	0	0	0	0	0	0	0	0	0	0	0	0	0	0	0	0	0	0	0	0	0	0	0	0
ENSMUSG00000060601	0	0	0	0	0	0	0	0	0	0	0	0	0	0	0	0	0	0	0	0	0	0	0	0	0	0	0	0	0	0	0	0	0	0	0	0	0	0	0	0	0	0	0	0	0	0	0	0	0
ENSMUSG00000043687	0	0	0	0	0	0	0	0	0	0	0	0	0	0	0	0	0	0	0	0	0	0	0	0	0	0	0	0	0	0	0	0	0	0	0	0	0	0	0	0	0	0	0	0	0	0	0	0	0.2
ENSMUSG00000025825	0	0	0	0	0	0	0	0	0	0	0	0	0	0	0	0	0	0	0	0	0	0	0	0	0	0	0	0	0	0	0	0	0	0	0	0	0	0	0	0	0	0	0	0	0	0	0	0	0
ENSMUSG00000014873	0	0	0	0	0	0	0	0	0	0	0	0	0	0	0	0	0	0	0	0	0	0	0	0	0	0	0	0.142857	0.142857	0.142857	0.142857	0.142857	0.142857	0.142857	0.142857	0.142857	0.142857	0	0	0	0	0	0	0	0	0	0.142857	0.285714	0.285714
ENSMUSG00000022477	0	0	0	0	0	0	0	0	0	0	0	0	0	0	0	0	0	0	0.030303	0.030303	0.030303	0.030303	0.030303	0.030303	0.030303	0.030303	0.030303	0.030303	0	0	0	0	0	0	0	0	0	0	0.030303	0.030303	0.030303	0.030303	0.030303	0.030303	0.030303	0.030303	0.030303	0.0606061	0.030303
ENSMUSG00000032939	0	0	0	0	0	0	0	0	0	0.09375	0.09375	0.125	0.125	0.125	0.125	0.125	0.15625	0.15625	0.125	0.0625	0.125	0.09375	0.09375	0.09375	0.09375	0.125	0.125	0.125	0.125	0.125	0.0625	0.0625	0.0625	0.0625	0.0625	0.03125	0	0.03125	0.03125	0.03125	0.0625	0.09375	0.09375	0.15625	0.25	0.34375	0.4375	0.40625	0.40625
ENSMUSG00000027454	0	0	0	0	0	0	0	0	0	0	0	0	0	0	0	0	0	0	0	0	0	0	0	0	0	0	0	0	0	0	0	0	0	0	0	0	0	0	0	0	0	0	0	0	0	0	0	0	0
ENSMUSG00000022962	0	0	0	0	0	0	0	0	0	0.0789474	0.0657895	0.0657895	0.0789474	0.118421	0.144737	0.144737	0.131579	0.131579	0.118421	0.157895	0.157895	0.157895	0.144737	0.118421	0.0921053	0.105263	0.105263	0.0921053	0.0789474	0.0657895	0.0657895	0.0657895	0.0921053	0.0789474	0.0921053	0.0789474	0.105263	0.118421	0.118421	0.105263	0.105263	0.105263	0.0921053	0.0921053	0.0789474	0.0789474	0.0526316	0.118421	0.118421
ENSMUSG00000061518	0	0	0	0	0	0	0	0	0	0.125	0.25	0.375	0.5	0.625	0.875	0.875	1	1	1	0.875	0.75	0.625	0.5	0.5	0.375	0.375	0.25	0.25	0.25	0.25	0.25	0.25	0.25	0.125	0	0	0	0	0	0.125	0.125	0.125	0.375	0.375	0.375	0.625	0.625	0.625	0.625
ENSMUSG00000036639	0	0	0	0	0	0	0	0	0	0.00714286	0.00714286	0.00714286	0.00714286	0.00714286	0.00714286	0.00714286	0.00714286	0.00714286	0	0	0	0	0	0	0	0	0	0	0	0	0	0.00714286	0.00714286	0.00714286	0.00714286	0.00714286	0.00714286	0.00714286	0.00714286	0.00714286	0.00714286	0	0	0	0	0	0	0	0.00714286
ENSMUSG00000032571	0	0	0	0	0	0	0	0	0	0.2	0.2	0.2	0.2	0.1	0.1	0.1	0	0	0	0	0	0	0	0	0	0	0	0	0	0	0	0	0	0.1	0.1	0.1	0.1	0.1	0.1	0.1	0.1	0.1	0.1	0	0	0	0	0	0
ENSMUSG00000024844	0	0	0	0	0	0	0	0	0	0	0	0	0	0	0.047619	0.047619	0.047619	0.047619	0.047619	0.0952381	0.238095	0.238095	0.285714	0.285714	0.238095	0.285714	0.333333	0.380952	0.380952	0.333333	0.190476	0.190476	0.142857	0.142857	0.190476	0.190476	0.142857	0.0952381	0.0952381	0.0952381	0.0952381	0.0952381	0.0952381	0.333333	0.333333	0.285714	0.285714	0.285714	0.380952
ENSMUSG00000009079	0	0	0	0	0	0	0	0	0	0	0	0	0	0	0	0	0.0178571	0.0178571	0.0357143	0.0535714	0.0535714	0.0535714	0.0535714	0.0535714	0.0535714	0.0535714	0.0357143	0.0357143	0.0178571	0	0.0178571	0.0178571	0.0357143	0.0714286	0.0892857	0.107143	0.142857	0.160714	0.196429	0.232143	0.25	0.25	0.232143	0.214286	0.196429	0.178571	0.160714	0.142857	0.107143
ENSMUSG00000021079	0	0	0	0	0	0	0	0	0	0	0	0	0	0	0	0	0	0	0	0	0	0	0	0	0	0	0.0333333	0.0333333	0.0666667	0.0666667	0.0666667	0.0666667	0.0666667	0.0666667	0.0666667	0.333333	0.3	0.3	0.266667	0.266667	0.266667	0.266667	0.266667	0.266667	0.266667	0	0	0	0
ENSMUSG00000006676	0	0	0	0	0	0	0	0	0	0	0	0	0	0	0	0	0	0	0	0	0	0	0	0	0	0	0	0	0	0	0	0	0	0	0	0	0.25	0.25	0.25	0.25	0.25	0.25	0.25	0.25	0.25	0.25	0	0	0
ENSMUSG00000006276	0	0	0	0	0	0	0	0	0	0	0	0	0	0	0	0	0	0	0	0	0	0	0	0	0	0	0	0	0	0	0	0	0	0	0	0	0	0	0	0	0	0	0	0	0	0	0	0	0
ENSMUSG00000035186	0	0	0	0	0	0	0	0	0	0	0	0	0	0	0	0	0	0	0	0	0	0	0	0	0	0	0	0	0	0	0	0	1	1	1	1	1	1	1	1	1	1	1	1	1	1	1	1	1
ENSMUSG00000014550	0	0	0	0	0	0	0	0	0	0	0	0	0	0	0	0	0	0	0	0	0	0	0	0	0	0	0	0	0	0	0	0	0	0	0	0	0	0	0	0	0	0	0	0	0	0	0	0	0
ENSMUSG00000032254	0	0	0	0	0	0	0	0	0	0	0	0	0	0	0	0	0	0	0	0	0	0	0	0	0	0	0	0	0	0	0	0.125	0.125	0.125	0.125	0.125	0.125	0.125	0.125	0.125	0.125	0	0	0	0	0	0	0	0
ENSMUSG00000055760	0	0	0	0	0	0	0	0	0	0	0	0	0	0	0	0	0	0	0	0	0	0	0	0	0	0	0	0	0	0	0	0	0	0	0	0	0	0	0	0	0	0	0.0588235	0.0588235	0.0588235	0.0588235	0.117647	0.117647	0.117647
ENSMUSG00000042660	0	0	0	0	0	0	0	0	0	0	0	0	0	0	0	0	0	0	0	0	0	0	0	0	0	0	0	0	0	0	0	0	0	0	0	0.25	0.25	0.25	0.25	0.25	0.25	0.25	0.25	0.25	0.25	0	0	0	0
ENSMUSG00000032382	0	0	0	0	0	0	0	0	0	0	0	0	0	0	0	0	0	0	0	0	0	0	0	0	0.2	0.2	0.2	0.2	0.2	0.2	0.2	0.2	0.2	0.2	0	0	0	0	0	0	0	0	0	0.2	0.2	0.2	0.2	0.2	0.2
ENSMUSG00000047084	0	0	0	0	0	0	0	0	0	0	0	0	0	0	0	0	0	0	0	0	0	0	0	0	0	0	0	0	0	0	0	0	0	0	0	0	0	0	0	0	0	0	0	0	0	0	0	0	0
ENSMUSG00000028138	0	0	0	0	0	0	0	0	0	0.0882353	0.0588235	0.0588235	0.0294118	0.0294118	0.0588235	0.0588235	0.117647	0.147059	0.147059	0.147059	0.176471	0.235294	0.205882	0.205882	0.176471	0.176471	0.117647	0.0882353	0.147059	0.205882	0.176471	0.117647	0.205882	0.235294	0.235294	0.294118	0.441176	0.441176	0.411765	0.352941	0.352941	0.352941	0.294118	0.382353	0.411765	0.352941	0.235294	0.264706	0.235294
ENSMUSG00000061904	0	0	0	0	0	0	0	0	0	0.064	0.072	0.072	0.056	0.088	0.088	0.104	0.088	0.096	0.104	0.104	0.096	0.12	0.128	0.088	0.104	0.104	0.104	0.088	0.08	0.096	0.104	0.08	0.08	0.08	0.08	0.064	0.064	0.056	0.072	0.088	0.088	0.096	0.088	0.096	0.088	0.144	0.144	0.144	0.128
ENSMUSG00000063904	0	0	0	0	0	0	0	0	0	0	0	0	0	0	0	0	0	0	0	0	0	0	0	0	0	0	0	0	0	0	0	0	0	0	0	0	0	0	0	0	0	0	0	0	0	0	0	0	0
ENSMUSG00000013701	0	0	0	0	0	0	0	0	0	0	0	0	0	0	0	0	0	0	0	0	0	0	0	0	0	0	0	0	0	0	0	0	0	0	0	0	0	0	0	0	0	0	0	0	0	0	0	0	0
ENSMUSG00000006299	0	0	0	0	0	0	0	0	0	0.0714286	0.0714286	0.0714286	0.0714286	0.0714286	0.0714286	0.0714286	0.0714286	0.0714286	0	0	0	0	0	0	0	0	0	0	0	0	0	0	0	0.0714286	0.0714286	0.0714286	0.0714286	0.0714286	0.0714286	0.0714286	0.0714286	0.0714286	0.0714286	0	0	0	0	0	0
ENSMUSG00000032431	0	0	0	0	0	0	0	0	0	0	0	0	0	0	0	0	0	0	0	0	0	0	0	0	0	0	0	0	0.333333	0.333333	0.666667	0.666667	0.666667	0.666667	0.666667	0.666667	0.666667	0.666667	0.333333	0.333333	0	0	0	0	0	0	0	0	0
ENSMUSG00000030342	0	0	0	0	0	0	0	0	0	0.0258621	0.0258621	0.0258621	0.0258621	0.0258621	0.0258621	0.0258621	0.0301724	0.0258621	0.0258621	0.0258621	0.0172414	0.0172414	0.0172414	0.0215517	0.0172414	0.012931	0.00862069	0.00862069	0.00862069	0.00431034	0.00431034	0.00431034	0.00431034	0	0	0	0	0	0.00431034	0.00431034	0.012931	0.012931	0.012931	0.0258621	0.0344828	0.0344828	0.0344828	0.0344828	0.0301724
ENSMUSG00000042745	0	0	0	0	0	0	0	0	0	0	0	0	0	0	0	0	0	0	0	0	0	0	0	0	0	0	0	0	0	0	0	0	0	0	0	0	0	0	0	0	0	0	0	0	0	0	0	0	0
ENSMUSG00000068856	0	0	0	0	0	0	0	0	0	0	0	0	0	0	0	0	0	0	0	0	0	0	0	0	0	0	0	0	0	0	0	0	0	0	0	0	0	0	0	0	0	0	0	0	0	0	0	0	0
ENSMUSG00000040428	0	0	0	0	0	0	0	0	0	0	0	0	0	0	0	0	0	0	0	0	0	0	0	0	0	0	0	0	0	0	0	0	0	0	0	0	0	0	0	0	0	0	0	0	0	0	0	0	0
ENSMUSG00000023764	0	0	0	0	0	0	0	0	0	0	0	0	0	0	0	0	0	0	0.5	0.5	0.5	0.5	0.5	0.5	0.5	0.5	0.5	0.5	0	0	0	0	0	0	0	0	0	0	0	0	0	0	0	0	0.5	0.5	0.5	0.5	0.5
ENSMUSG00000044991	0	0	0	0	0	0	0	0	0	0	0	0	0	0	0	0	0	0	0	0	0	0	0	0	0	0	0	0	0	0	0	0	0	0	0	0	0	0	0	0	0	0	0	0	0	0	0	0	0
ENSMUSG00000030619	0	0	0	0	0	0	0	0	0	0	0	0	0.0833333	0.0833333	0.0833333	0.0833333	0.0833333	0.0833333	0.0833333	0.25	0.25	0.25	0.166667	0.166667	0.166667	0.166667	0.166667	0.166667	0.166667	0	0	0	0	0	0	0	0	0	0	0	0	0	0	0	0	0	0	0	0
ENSMUSG00000078713	0	0	0	0	0	0	0	0	0	0	0	0	0	0	0	0	0	0	0	0	0	0	0	0	0	0	0	0	0	0	0	0	0	0	0	0	0	0	0	0	0	0	0	0	0	0	0	0	0
ENSMUSG00000026270	0	0	0	0	0	0	0	0	0	0	0	0	0	0	0	0	0.25	0.25	0.25	0.25	0.25	0.25	0.25	0.25	0.25	0.25	0	0	0	0	0	0	0	0	0	0	0	0	0	0	0	0	0	0	0	0	0	0	0
ENSMUSG00000031586	0	0	0	0	0	0	0	0	0	0.6	0.6	0.6	0.6	0.6	0.6	0.6	0.6	0.6	0.6	0.2	0.2	0.4	0.6	0.6	0.8	0.8	0.8	0.8	0.8	0.6	0.6	0.4	0.2	0.2	0	0	0	0.2	0.4	0.8	0.8	1	1	1	1	1	1	0.8	0.6
ENSMUSG00000047721	0	0	0	0	0	0	0	0	0	0	0	0	0	0	0	0	0	0	0	0	0	0	0	0	0.5	0.5	0.5	0.5	0.5	0.5	0.5	1	1	1	0.5	0.5	0.5	0.5	0.5	0.5	0.5	0	0	0	0	0	0	0	0
ENSMUSG00000002984	0	0	0	0	0	0	0	0	0	0	0	0	0	0	0	0	0.0294118	0.0294118	0.0294118	0.0588235	0.0588235	0.0588235	0.0588235	0.0588235	0.0588235	0.0882353	0.0588235	0.0588235	0.0588235	0.0294118	0.0294118	0.0588235	0.0588235	0.0588235	0.0588235	0.0294118	0.0294118	0.0294118	0.0294118	0.0294118	0.0294118	0	0	0	0	0	0	0	0
ENSMUSG00000049775	0	0	0	0	0	0	0	0	0	0	0	0	0	0	0	0	0	0	0	0	0	0	0	0	0	0	0	0	0	0.0238095	0.0238095	0.0238095	0.0238095	0.0238095	0.047619	0.0714286	0.0714286	0.0714286	0.0714286	0.047619	0.047619	0.047619	0.047619	0.047619	0.0238095	0.0238095	0.0238095	0.047619	0.047619
ENSMUSG00000036352	0	0	0	0	0	0	0	0	0	0	0	0	0	0	0	0	0	0	0	0	0	0	0	0	0	0	0	0	0	0	0	0	0	0	0.0454545	0.0454545	0.0454545	0.0454545	0.0454545	0.0454545	0.0454545	0.0454545	0.0454545	0.0454545	0.0454545	0.0454545	0.0454545	0.0454545	0.0454545
ENSMUSG00000022751	0	0	0	0	0	0	0	0	0	0.153846	0.461538	0.538462	0.461538	0.461538	0.461538	0.461538	0.461538	0.461538	0.461538	0.461538	0.230769	0.153846	0.153846	0.153846	0.153846	0.153846	0.230769	0.230769	0.230769	0.153846	0.153846	0.153846	0.153846	0.153846	0.153846	0.153846	0.0769231	0.0769231	0.0769231	0.0769231	0	0	0	0	0	0.0769231	0.0769231	0.0769231	0.153846
ENSMUSG00000011257	0	0	0	0	0	0	0	0	0	0	0	0	0	0	0	0	0	0	0	0	0	0	0	0	0	0	0	0	0	0	0	0	0	0	0	0	0	0	0	0	0	0	0	0	0	0	0	0	0
ENSMUSG00000019773	0	0	0	0	0	0	0	0	0	0	0	0	0	0	0	0	0	0	0	0	0	0	0	0	0	0	0	0	0	0	0	0	0	0	0	0	0	0	0	0	0	0	0	0	0	0	0	0	0
ENSMUSG00000034906	0	0	0	0	0	0	0	0	0	0	0	0	0	0	0	0	0	0	0	0	0	0	0	0	0	0	0	0	0	0	0	0	0	0	0	0	0	0	0	0	0	0	0	0	0	0	0	0	0
ENSMUSG00000005378	0	0	0	0	0	0	0	0	0	0	0	0	0	0	0	0	0	0	0	0	0	0.111111	0.111111	0.111111	0.111111	0.222222	0.222222	0.222222	0.333333	0.333333	0.333333	0.222222	0.222222	0.222222	0.222222	0.111111	0.111111	0.111111	0	0	0.111111	0.111111	0.111111	0.111111	0.111111	0.111111	0.111111	0.111111	0.111111
ENSMUSG00000020182	0	0	0	0	0	0	0	0	0	0	0	0	0	0	0	0	0	0	0	0	0	0	0	0	0	0	0	0	0	0	0	0	0	0	0	0	0	0	0	0	0	0	0	0	0	0	0	0	0
ENSMUSG00000031796	0	0	0	0	0	0	0	0	0	0	0	0	0	0	0	0	0	0	0	0	0	0	0	0	0	0	0	0	0	0	0	0	0	0	0	0.0909091	0.0909091	0.0909091	0.0909091	0.0909091	0.0909091	0.0909091	0.0909091	0.0909091	0.181818	0.363636	0.545455	0.545455	0.545455
ENSMUSG00000021598	0	0	0	0	0	0	0	0	0	0	0	0	0	0	0.0454545	0.0454545	0.0454545	0.0454545	0.0454545	0.0454545	0.0454545	0.0909091	0.0909091	0.0909091	0.0454545	0.0454545	0.0454545	0.0454545	0.0454545	0.0454545	0.0454545	0	0	0	0	0	0	0	0	0	0	0	0	0	0	0	0	0	0
ENSMUSG00000031221	0	0	0	0	0	0	0	0	0	0	0	0	0	0	0	0	0	0	0	0	0	0	0	0	0	0	0	0	0	0	0	0	0	0	0	0	0.0357143	0.0357143	0.0357143	0.0357143	0.0357143	0.0357143	0.0357143	0.0357143	0.0357143	0.0357143	0	0.0357143	0.0357143
ENSMUSG00000035337	0	0	0	0	0	0	0	0	0	0	0	0	0	0	0	0	0	0	0	0	0	0	0	0	0	0	0	0	0	0	0	0	0	0	0	0	0	0	0	0	0	0	0	0	0	0	0	0	0
ENSMUSG00000021905	0	0	0	0	0	0	0	0	0	0	0	0	0	0	0	0	0	0	0	0	0	0	0	0	0	0	0	0.0625	0.0625	0.0625	0.0625	0.0625	0.0625	0.0625	0.0625	0.0625	0.0625	0	0	0	0	0	0	0	0	0	0	0	0
ENSMUSG00000038462	0	0	0	0	0	0	0	0	0	0.25	0.25	0.166667	0.166667	0.166667	0.0833333	0.0833333	0.0833333	0	0	0	0.0833333	0.0833333	0.166667	0.166667	0.166667	0.166667	0.333333	0.416667	0.416667	0.416667	0.333333	0.333333	0.25	0.25	0.25	0.25	0.0833333	0.0833333	0.0833333	0.0833333	0.0833333	0.0833333	0.166667	0.166667	0.25	0.25	0.25	0.25	0.25
ENSMUSG00000032470	0	0	0	0	0	0	0	0	0	0	0	0	0	0	0	0	0	0	0	0	0	0	0	0	0	0	0	0	0	0	0	0	0	0	0	0	0	0	0	0	0	0	0	0	0	0	0	0	0
ENSMUSG00000023755	0	0	0	0	0	0	0	0	0	0	0	0	0	0	0	0	0	0	0	0	0	0	0	0	0	0	0	0	0	0	0.2	0.2	0.2	0.2	0.2	0.2	0.2	0.2	0.2	0.2	0	0	0	0	0	0	0.2	0.4	0.4
ENSMUSG00000045273	0	0	0	0	0	0	0	0	0	0	0	0.0769231	0.0769231	0.0769231	0.0769231	0.0769231	0.0769231	0.153846	0.153846	0.230769	0.230769	0.230769	0.230769	0.230769	0.230769	0.230769	0.230769	0.230769	0.230769	0.153846	0.153846	0.0769231	0.0769231	0.0769231	0.0769231	0.0769231	0.0769231	0	0	0	0	0	0	0	0	0	0	0	0.153846
ENSMUSG00000028885	0	0	0	0	0	0	0	0	0	0	0	0	0	0	0	0	0	0	0	0	0	0	0	0	0	0	0	0	0	0	0	0	0	0	0	0	0	0	0	0	0	0	0	0	0	0	0	0	0
ENSMUSG00000022420	0	0	0	0	0	0	0	0	0	0	0	0	0	0	0	0	0	0	0	0	0	0	0	0	0	0	0	0	0	0	0	0	0	0	0	0	0	0	0	0	0	0	0	0	0	0	0	0	0
ENSMUSG00000024613	0	0	0	0	0	0	0	0	0	0	0	0	0	0	0	0	0	0	0	0	0	0	0	0	0	0	0	0	0	0	0	0	0	0	0	0.0625	0.0625	0.125	0.125	0.125	0.125	0.125	0.125	0.1875	0.1875	0.125	0.125	0.0625	0.0625
ENSMUSG00000042988	0	0	0	0	0	0	0	0	0	0	0	0	0	0	0	0	0	0	0	0	0	0	0	0	0	0	0	0	0	0	0	0	0	0	0	0	0	0	0	0	0	0	0	0	0	0	0	0	0
ENSMUSG00000027702	0	0	0	0	0	0	0	0	0	0	0	0	0	0	0	0	0	0	0	0	0	0	0	0	0.5	0.5	0.5	0.5	0.5	0.5	1	1	1	1	0.5	0.5	0.5	0.5	0.5	0.5	0	0	0	0	0	0	0	0	0
ENSMUSG00000029304	0	0	0	0	0	0	0	0	0	0	0.0114943	0.0114943	0.0114943	0.0114943	0.0114943	0.0114943	0.0114943	0.0114943	0.0114943	0.0114943	0	0	0.0114943	0.0114943	0.0114943	0.0114943	0.0114943	0.0229885	0.0229885	0.0229885	0.0229885	0.0229885	0.0114943	0.0114943	0.0114943	0.0114943	0.0114943	0	0	0.0114943	0.0114943	0.0114943	0.0114943	0.0114943	0.0114943	0.0114943	0.0229885	0.0229885	0.0229885
ENSMUSG00000028688	0	0	0	0	0	0	0	0	0	0	0	0	0	0	0	0	0	0	0	0.125	0.125	0.125	0.125	0.125	0.125	0.125	0.125	0.125	0.125	0	0	0	0	0	0	0	0	0	0	0	0	0	0	0	0	0	0	0	0
ENSMUSG00000074088	0	0	0	0	0	0	0	0	0	0.00899281	0.00719424	0.00539568	0.00539568	0.00539568	0.00359712	0.00359712	0.00179856	0.00179856	0.00179856	0.00179856	0.00179856	0.00359712	0.00359712	0.00359712	0.00179856	0.00179856	0.00179856	0.00179856	0.00179856	0.00359712	0.00539568	0.00359712	0.00359712	0.00359712	0.00359712	0.00359712	0.00359712	0.00359712	0.00359712	0.00179856	0.00179856	0.00179856	0.00359712	0.00359712	0.00359712	0.00359712	0.00359712	0.00359712	0.00539568
ENSMUSG00000020018	0	0	0	0	0	0	0	0	0	0.533333	0.533333	0.533333	0.6	0.533333	0.666667	0.733333	0.666667	0.733333	0.8	0.733333	0.733333	0.666667	0.666667	0.6	0.333333	0.266667	0.333333	0.266667	0.266667	0.266667	0.266667	0.266667	0.2	0.266667	0.4	0.6	0.6	0.866667	0.8	0.8	0.866667	0.933333	1	0.933333	0.8	0.6	0.533333	0.2	0.2
ENSMUSG00000038712	0	0	0	0	0	0	0	0	0	0	0	0	0	0	0	0	0	0	0	0	0	0	0	0	0	0	0	0	0	0	0	0	0	0	0	0	0	0	0	0	0	0	0	0	0	0	0	0	0
ENSMUSG00000057506	0	0	0	0	0	0	0	0	0	0	0.142857	0.142857	0.142857	0.142857	0.142857	0.142857	0.142857	0.142857	0.142857	0.142857	0	0	0	0	0	0	0	0	0	0	0.142857	0.142857	0.285714	0.285714	0.285714	0.285714	0.285714	0.285714	0.285714	0.285714	0.142857	0.142857	0	0	0	0	0.142857	0.142857	0.285714
ENSMUSG00000021715	0	0	0	0	0	0	0	0	0	0.0909091	0.0909091	0	0	0	0	0	0	0	0	0	0	0	0	0	0	0	0	0	0	0	0	0	0	0	0	0	0	0	0	0	0	0	0	0	0	0.0909091	0.0909091	0.0909091	0.0909091
ENSMUSG00000023919	0	0	0	0	0	0	0	0	0	0	0	0	0	0	0	0	0	0	0	0	0	0	0	0	0	0	0	0	0	0	0	0	0	0	0	0	0	0.333333	0.333333	0.333333	0.333333	0.333333	0.333333	0.333333	0.333333	0.333333	0.333333	0	0
ENSMUSG00000071497	0	0	0	0	0	0	0	0	0	0	0	0	0	0	0	0	0	0	0	0	0	0	0	0	0	0	0	0	0	0	0	0	0	0	0	0	0	0	0	0	0	0	0	0	0	0	0	0	0
ENSMUSG00000033589	0	0	0	0	0	0	0	0	0	0.181818	0.181818	0.272727	0.181818	0.181818	0.0909091	0.0909091	0.0909091	0.0909091	0.0909091	0.0909091	0.0909091	0	0.0909091	0.0909091	0.0909091	0.181818	0.181818	0.181818	0.181818	0.181818	0.181818	0.181818	0.0909091	0.0909091	0.0909091	0	0	0	0	0	0	0	0	0	0	0	0	0	0
ENSMUSG00000028044	0	0	0	0	0	0	0	0	0	0.0588235	0.0588235	0.0588235	0.0588235	0.0588235	0	0	0	0	0	0.0588235	0.0588235	0.0588235	0.0588235	0.0588235	0.0588235	0.0588235	0.0588235	0.0588235	0.0588235	0	0	0	0	0	0	0	0	0.0588235	0.0588235	0.0588235	0.0588235	0.0588235	0.0588235	0.0588235	0.0588235	0.0588235	0.117647	0.0588235	0.0588235
ENSMUSG00000028832	0	0	0	0	0	0	0	0	0	0	0	0	0	0	0	0	0	0	0	0	0	0	0	0	0	0	0	0	0	0	0	0	0	0	0	0	0	0	0	0	0	0	0	0	0	0	0	0	0
ENSMUSG00000021576	0	0	0	0	0	0	0	0	0	0	0	0	0	0	0	0	0	0	0	0	0	0	0	0	0	0	0	0	0	0	0	0	0	0	0	0	0	0	0	0	0	0	0	0	0	0	0	0	0
ENSMUSG00000051319	0	0	0	0	0	0	0	0	0	1	1	1	0	0	0	0	0	0	0	0	0	0	0	0	0	0	0	0	0	0	0	0	0	0	0	0	0	0	0	0	1	1	1	1	1	1	1	1	1
ENSMUSG00000059552	0	0	0	0	0	0	0	0	0	0.0179641	0.0179641	0.0179641	0.0359281	0.0359281	0.0299401	0.0419162	0.0419162	0.0359281	0.0359281	0.0419162	0.0419162	0.0419162	0.0239521	0.0299401	0.0239521	0.011976	0.0359281	0.0359281	0.0359281	0.0419162	0.0419162	0.0419162	0.0419162	0.0359281	0.0359281	0.0359281	0.0179641	0.0179641	0.0179641	0.00598802	0.00598802	0.011976	0.011976	0.011976	0.011976	0.011976	0.00598802	0.00598802	0.00598802
ENSMUSG00000028597	0	0	0	0	0	0	0	0	0	0	0	0	0	0	0	0	0	0	0	0	0	0	0	0	0	0	0	0	0	0	0	0	0	0	0	0	0	0	0	0	0	0	0	0	0	0	0	0	0
ENSMUSG00000034120	0	0	0	0	0	0	0	0	0	0.05	0.075	0.075	0.05	0.05	0.025	0.05	0.075	0.075	0.075	0.075	0.05	0.075	0.075	0.075	0.075	0.05	0.025	0.025	0.025	0.05	0.075	0.05	0.05	0.05	0.05	0.05	0.05	0.05	0.05	0.05	0.025	0.05	0.05	0.075	0.075	0.075	0.075	0.075	0.075
ENSMUSG00000031379	0	0	0	0	0	0	0	0	0	0	0	0	0	0	0	0	0	0	0.142857	0.142857	0.142857	0.142857	0.142857	0.142857	0.142857	0.142857	0.142857	0.142857	0	0	0	0.142857	0.142857	0.142857	0.142857	0.142857	0.142857	0.142857	0.142857	0.285714	0.285714	0.142857	0.142857	0.142857	0.142857	0.142857	0.142857	0.142857	0.285714
ENSMUSG00000079471	0	0	0	0	0	0	0	0	0	0	0	0	0	0	0	0	0	0	0	0	0	0	0	0	0	0	0	0	0	0	0	0	0	0	0	0	0	0	0	0	0	0	0	0	0	0	0	0	0
ENSMUSG00000000127	0	0	0	0	0	0	0	0	0	0	0	0	0	0	0	0	0	0	0	0	0	0	0	0.25	0.25	0.25	0.25	0.25	0.25	0.25	0.25	0.25	0.25	0	0	0	0	0	0	0	0	0	0	0	0	0	0	0.25	0.25
ENSMUSG00000030264	0	0	0	0	0	0	0	0	0	0	0	0	0	0	0	0	0	0	0	0	0	0	0.166667	0.333333	0.333333	0.333333	0.333333	0.333333	0.333333	0.5	0.5	0.5	0.5	0.333333	0.333333	0.333333	0.333333	0.333333	0.333333	0.166667	0.166667	0.166667	0	0	0	0	0	0	0
ENSMUSG00000009566	0	0	0	0	0	0	0	0	0	0.1	0.1	0.1	0.2	0.2	0.2	0.2	0.2	0.1	0.1	0.1	0.1	0.1	0	0	0	0	0	0	0	0	0	0	0	0	0	0	0	0	0	0	0	0	0	0	0	0	0	0	0
ENSMUSG00000021400	0	0	0	0	0	0	0	0	0	0	0	0	0	0	0	0	0	0.0909091	0.0909091	0.0909091	0.0909091	0.0909091	0.0909091	0.0909091	0.0909091	0.0909091	0.181818	0.0909091	0.0909091	0.181818	0.181818	0.181818	0.181818	0.272727	0.272727	0.272727	0.272727	0.272727	0.272727	0.181818	0.181818	0.181818	0.181818	0.0909091	0.0909091	0.0909091	0	0	0
ENSMUSG00000055835	0	0	0	0	0	0	0	0	0	0	0	0	0	0	0	0	0	0	0	0	0	0	0	0	0	0	0	0	0	0	0	0	0	0	0	0	0	0	0	0	0	0	0	0	0	0	0	0	0
ENSMUSG00000025980	0	0	0	0	0	0	0	0	0	0	0	0	0	0	0	0	0	0	0	0	0	0	0	0	0	0	0	0	0	0	0	0	0	0	0	0	0	0	0	0	0	0	0	0	0	0	0	0	0
ENSMUSG00000027342	0	0	0	0	0	0	0	0	0	0	0	0	0	0	0	0	0	0	0	0	0	0	0	0	0	0	0	0	0	0	0	0	0	0	0	0	0	0	0	0	0	0	0	0	0	0	0	0	0
ENSMUSG00000021139	0	0	0	0	0	0	0	0	0	0.25	0.25	0.25	0.25	0.25	0.25	0	0	0	0	0	0	0	0	0	0	0	0	0	0	0	0	0	0	0	0	0	0	0.25	0.25	0.25	0.25	0.25	0.25	0.25	0.25	0.25	0.25	0	0
ENSMUSG00000079316	0	0	0	0	0	0	0	0	0	0.111111	0.111111	0.111111	0.111111	0.111111	0.111111	0.111111	0.111111	0.111111	0.111111	0.111111	0.111111	0.111111	0.111111	0.111111	0.111111	0.111111	0.111111	0.111111	0	0	0	0	0	0	0	0	0	0	0	0	0	0	0.111111	0.111111	0.111111	0.111111	0.111111	0.111111	0.111111
ENSMUSG00000017286	0	0	0	0	0	0	0	0	0	0.111111	0.111111	0.111111	0.111111	0.111111	0.111111	0.111111	0.111111	0.111111	0.111111	0	0	0	0	0	0	0	0	0	0	0	0	0	0	0	0	0	0	0	0	0	0	0	0	0	0	0.111111	0.111111	0.111111	0.111111
ENSMUSG00000022323	0	0	0	0	0	0	0	0	0	0	0	0	0	0	0	0	0	0	0	0	0	0	0	0	0	0	0.2	0.2	0.2	0.2	0.2	0.2	0.2	0.2	0.2	0.2	0	0	0	0	0	0	0	0	0	0	0	0	0
ENSMUSG00000044147	0	0	0	0	0	0	0	0	0	0	0	0	0	0	0	0	0	0	0	0	0	0	0	0	0	0	0	0	0	0	0	0	0	0	0	0	0	0	0	0	0	0	0	0	0	0	0	0	0
ENSMUSG00000029326	0	0	0	0	0	0	0	0	0	0	0	0	0	0	0	0	0	0	0	0	0	0	0	0	0	0	0	0	0	0	0	0	0	0	0	0	0	0	0	0	0	0	0	0	0	0	0	0	0
ENSMUSG00000031546	0	0	0	0	0	0	0	0	0	0.0181818	0.0181818	0.0181818	0	0	0	0	0	0	0	0	0	0	0	0	0	0.0181818	0.0181818	0.0181818	0.0181818	0.0181818	0.0363636	0.0545455	0.0545455	0.0545455	0.0545455	0.0363636	0.0363636	0.0545455	0.0545455	0.0545455	0.0363636	0.0181818	0.0181818	0.0181818	0.0181818	0.0181818	0.0181818	0	0
ENSMUSG00000030852	0	0	0	0	0	0	0	0	0	0.125	0.125	0.125	0.125	0	0	0	0	0	0	0	0	0	0	0	0	0	0	0	0	0	0	0	0	0	0	0	0	0	0	0	0	0	0	0	0	0	0	0	0.125
ENSMUSG00000073775	0	0	0	0	0	0	0	0	0	0	0	0	0	0	0	0	0	0	0	0	0	0	0.0909091	0.0909091	0.0909091	0.0909091	0.0909091	0.0909091	0.0909091	0.0909091	0.0909091	0.0909091	0	0	0	0	0	0	0	0	0	0	0	0	0	0	0	0	0
ENSMUSG00000020743	0	0	0	0	0	0	0	0	0	0.0285714	0	0	0	0	0	0	0.0571429	0.0571429	0.0571429	0.0571429	0.0571429	0.0571429	0.0571429	0.0571429	0.0571429	0.0571429	0	0	0	0	0	0	0	0	0	0	0	0.0285714	0.0285714	0.0857143	0.0857143	0.0857143	0.0857143	0.0857143	0.0857143	0.0857143	0.0857143	0.0571429	0.0571429
ENSMUSG00000023942	0	0	0	0	0	0	0	0	0	0	0	0	0	0.047619	0.047619	0.047619	0.047619	0.047619	0.047619	0.047619	0.047619	0.047619	0.047619	0	0	0.047619	0.047619	0.047619	0.047619	0.047619	0.047619	0.047619	0.047619	0.047619	0.047619	0	0	0.047619	0.047619	0.047619	0.047619	0.047619	0.047619	0.047619	0.047619	0.0952381	0.0952381	0.047619	0.047619
ENSMUSG00000016344	0	0	0	0	0	0	0	0	0	0	0	0	0	0	0	0	0	0	0	0	0	0	0	0	0	0	0	0	0	0	0	0	0	0	0	0	0	0	0	0	0	0	0	0	0	0	0	0	0
ENSMUSG00000109941	0	0	0	0	0	0	0	0	0	0	0	0	0	0	0	0	0	0	0	0	0	0	0	0	0	0	0	0	0.0526316	0.0526316	0.0526316	0.0526316	0.0526316	0.0526316	0.0526316	0.0526316	0.0526316	0.0526316	0	0	0	0	0	0	0	0	0.0526316	0.0526316	0.0526316
ENSMUSG00000006585	0	0	0	0	0	0	0	0	0	0.133333	0.133333	0.133333	0.0666667	0.0666667	0	0	0	0.0666667	0.0666667	0.0666667	0.0666667	0.0666667	0.2	0.2	0.2	0.2	0.333333	0.333333	0.333333	0.333333	0.333333	0.333333	0.2	0.333333	0.333333	0.333333	0.2	0.133333	0.133333	0.133333	0.133333	0.133333	0.133333	0	0	0	0	0	0
ENSMUSG00000037894	0	0	0	0	0	0	0	0	0	0	0	0	0	0	0	0	0	0	0	0	0	0	0	0	0	0	0	0	0	0	0	0	0	0	0	0	0	0	0	0	0	0	0	0	0	0	0	0	0
ENSMUSG00000025724	0	0	0	0	0	0	0	0	0	0.025641	0.025641	0.025641	0.025641	0.025641	0.025641	0.025641	0	0	0	0.0512821	0.0512821	0.0512821	0.0769231	0.0769231	0.0769231	0.0769231	0.0769231	0.0769231	0.0769231	0.025641	0.025641	0.025641	0	0	0	0.025641	0.025641	0.025641	0.025641	0.025641	0.025641	0.025641	0.025641	0.025641	0.0769231	0.0512821	0.102564	0.102564	0.102564
ENSMUSG00000021040	0	0	0	0	0	0	0	0	0	0	0	0	0	0	0	0	0	0	0	0	0	0	0	0	0	0	0	0	0	0	0	0	0	0	0	0	0	0	0	0	0	0	0	0	0	0	0	0	0
ENSMUSG00000027654	0	0	0	0	0	0	0	0	0	0	0	0	0	0	0	0	0	0	0	0	0	0	0	0	0	0	0	0	0	0	0	0	0	0	0	0	0	0	0	0	0	0	0	0	0	0	0	0	0
ENSMUSG00000022820	0	0	0	0	0	0	0	0	0	0.25	0.25	0.25	0.25	0.25	0	0	0	0	0.5	0.5	0.5	0.5	1	1	1	1	1	1	0.5	0.5	0.5	0.5	0	0	0	0	0	0	0	0	0	0	0	0	0	0	0	0	0
ENSMUSG00000027533	0	0	0	0	0	0	0	0	0	0	0	0	0	0	0	0	0	0	0	0	0	0	0	0	0	0	0	0	0	0	0	0	0	0	0	0	0	0	0	0	0	0	0	0	0	0	0	0	0
ENSMUSG00000018923	0	0	0	0	0	0	0	0	0	0	0	0	0	0	0	0.125	0.125	0.125	0.125	0.125	0.125	0.125	0.125	0.125	0.125	0	0	0	0	0	0	0.125	0.125	0.125	0.125	0.125	0.125	0.125	0.125	0.125	0.375	0.25	0.25	0.25	0.25	0.25	0.25	0.25	0.25
ENSMUSG00000020424	0	0	0	0	0	0	0	0	0	0	0	0	0	0	0	0	0	0	0	0	0	0	0	0	0	0	0	0	0	0	0	0	0	0	0	0	0	0	0	0	0	0	0	0	0	0	0	0	0
ENSMUSG00000025068	0	0	0	0	0	0	0	0	0	0.25	0.25	0.25	0.25	0.25	0.25	0.25	0.25	0.25	0	0	0	0	0	0.25	0.25	0.25	0.25	0.25	0.25	0.25	0.25	0.25	0.25	0	0	0	0	0	0	0	0	0	0	0	0	0	0	0	0
ENSMUSG00000030825	0	0	0	0	0	0	0	0	0	0	0	0	0	0	0	0	0	0	0	0	0	0	0	0	0	0	0	0	0.5	0.5	0.5	0.5	0.5	0.5	0.5	0.5	0.5	1	0.5	0.5	0.5	0.5	0.5	0.5	0.5	0.5	0.5	0	0
ENSMUSG00000047407	0	0	0	0	0	0	0	0	0	0.142857	0.142857	0.142857	0.0714286	0.0714286	0.0714286	0.0714286	0.0714286	0	0	0	0	0	0	0.0714286	0.0714286	0.0714286	0.0714286	0.0714286	0.0714286	0.0714286	0.0714286	0.0714286	0.0714286	0	0	0	0	0	0	0	0	0	0	0.0714286	0.0714286	0.0714286	0.0714286	0.0714286	0.0714286
ENSMUSG00000002343	0	0	0	0	0	0	0	0	0	0	0	0	0	0	0	0	0	0	0	0	0	0	0	0	0	0	0	0	0	0	0	0.0625	0.0625	0.0625	0.0625	0.0625	0.0625	0.0625	0.0625	0.0625	0.0625	0	0	0	0	0	0.0625	0.0625	0.0625
ENSMUSG00000020528	0	0	0	0	0	0	0	0	0	0.25	0.25	0.25	0.25	0.25	0.25	0.25	0.25	0.25	0.25	0.25	0.25	0.25	0.25	0.25	0.25	0.25	0.25	0.25	0.25	0	0	0	0	0	0	0	0	0	0	0	0	0	0	0	0	0	0	0	0
ENSMUSG00000005892	0	0	0	0	0	0	0	0	0	0.0454545	0.0454545	0.0681818	0.0681818	0.0454545	0.0454545	0.0227273	0.0227273	0.0227273	0.0227273	0.0227273	0.0227273	0	0	0	0.0227273	0.0227273	0.0227273	0.0227273	0.0227273	0.0227273	0.0227273	0.0227273	0.0227273	0.0227273	0	0	0	0	0	0	0	0	0	0	0	0	0.0227273	0.0454545	0.0454545
ENSMUSG00000080268	0	0	0	0	0	0	0	0	0	0.3	0.3	0.3	0.3	0.3	0.4	0.4	0.4	0.4	0.4	0.3	0.3	0.3	0.3	0.3	0.2	0.1	0.1	0	0	0	0	0	0	0	0	0	0	0	0	0	0	0	0	0	0	0	0	0	0
ENSMUSG00000026999	0	0	0	0	0	0	0	0	0	0	0	0	0	0	0	0	0	0	0	0	0	0	0	0	0	0	0	0	0	0	0	0	0	0	0	0	0	0	0	0	0	0	0	0	0	0	0	0	0
ENSMUSG00000059447	0	0	0	0	0	0	0	0	0	0	0	0	0	0	0	0	0	0	0	0	0	0	0	0	0	0	0	0	0	0	0	0	0	0	0	0	0	0	0	0	0	0	0	0	0	0	0	0	0
ENSMUSG00000026239	0	0	0	0	0	0	0	0	0	0	0	0	0	0	0	0	0	0	0	0	0	0	0	0	0	0	0	0	0	0	0	0	0	0	0	0	0	0	0	0	0	0	0	0	0	0	0	0	0
ENSMUSG00000051256	0	0	0	0	0	0	0	0	0	0.03125	0.03125	0.0625	0.0625	0.09375	0.09375	0.09375	0.09375	0.09375	0.09375	0.0625	0.0625	0.03125	0.03125	0	0	0	0	0	0	0	0	0	0	0	0	0	0	0	0	0	0	0	0	0	0	0	0	0	0
ENSMUSG00000017453	0	0	0	0	0	0	0	0	0	0	0	0	0	0	0	0	0	0	0	0	0	0	0	0	0	0	0	0	0	0	0	0	0	0	0	0	0	0	0	0	0	0	0	0	0	0	0	0	0
ENSMUSG00000005846	0	0	0	0	0	0	0	0	0	0	0	0	0	0	0	0	0.05	0.05	0.05	0.05	0.05	0.05	0.05	0.05	0.05	0.05	0.1	0.1	0.1	0.1	0.1	0.1	0.15	0.2	0.2	0.25	0.15	0.15	0.15	0.15	0.15	0.15	0.15	0.1	0.1	0.05	0.1	0.15	0.2
ENSMUSG00000020630	0	0	0	0	0	0	0	0	0	0	0	0	0	0	0	0	0	0	0	0	0	0	0	0	0	0	0	0	0	0	0	0	0	0	0	0	0	0	0	0	0	0	0	0	0	0	0	0	0
ENSMUSG00000007872	0	0	0	0	0	0	0	0	0	0	0	0	0	0	0	0	0	0	0	0	0	0	0	0	0	0	0	0	0	0	0	0	0	0	0	0	0	0	0	0	0	0	0	0	0	0	0	0	0
ENSMUSG00000021025	0	0	0	0	0	0	0	0	0	0	0	0	0	0	0	0	0	0	0	0	0	0	0	0	0	0	0	0	0	0	0	0	0	0	0	0	0	0	0	0	0	0	0	0.333333	0.666667	0.666667	0.666667	0.666667	0.666667
ENSMUSG00000032555	0	0	0	0	0	0	0	0	0	0.0434783	0.0434783	0.0434783	0.0434783	0.0434783	0.0434783	0.0434783	0.0434783	0	0	0	0.0869565	0.0869565	0.0869565	0.130435	0.130435	0.130435	0.130435	0.130435	0.130435	0.130435	0.0434783	0.0434783	0.0869565	0.0434783	0.0434783	0.0869565	0.0869565	0.0869565	0.0869565	0.0869565	0.0869565	0.0869565	0.130435	0.130435	0.130435	0.0869565	0.0869565	0.0869565	0.0869565
ENSMUSG00000050107	0	0	0	0	0	0	0	0	0	0	0	0	0	0	0	0	0	0	0	0	0	0	0.4	0.4	0.4	0.4	0.4	0.4	0.4	0.4	0.4	0.4	0	0	0	0	0	0	0	0	0	0	0	0	0	0	0	0	0
ENSMUSG00000022553	0	0	0	0	0	0	0	0	0	0.4375	0.4375	0.4375	0.1875	0.1875	0.1875	0.125	0.0625	0.0625	0	0	0	0	0	0	0	0.0625	0.0625	0.0625	0.1875	0.1875	0.1875	0.1875	0.1875	0.1875	0.1875	0.125	0.125	0.125	0.0625	0.0625	0.0625	0.0625	0.0625	0.0625	0.0625	0.0625	0.0625	0.0625	0
ENSMUSG00000063884	0	0	0	0	0	0	0	0	0	0	0	0	0	0	0	0	0.2	0.2	0.2	0.2	0.2	0.2	0.2	0.2	0.2	0.2	0	0	0	0	0	0	0	0	0	0	0	0	0	0	0	0	0	0	0	0	0	0	0
ENSMUSG00000024527	0	0	0	0	0	0	0	0	0	0.0833333	0.0833333	0.0833333	0.0833333	0.0833333	0.0833333	0.0833333	0	0	0	0	0.0833333	0.0833333	0.0833333	0.0833333	0.0833333	0.0833333	0.166667	0.25	0.25	0.25	0.166667	0.166667	0.166667	0.166667	0.166667	0.166667	0.0833333	0	0	0	0	0	0	0	0	0	0	0	0
ENSMUSG00000019487	0	0	0	0	0	0	0	0	0	0	0	0	0	0	0	0	0	0	0	0	0	0	0	0	0	0	0	0	0	0	0	0	0	0	0	0	0	0	0	0	0	0	0	0	0	0	0	0	0
ENSMUSG00000020526	0	0	0	0	0	0	0	0	0	0	0	0	0	0	0	0	0	0	0	0	0	0	0	0	0	0	0	0.0769231	0.0769231	0.0769231	0.0769231	0.0769231	0.0769231	0.0769231	0.0769231	0.0769231	0.0769231	0	0	0	0	0	0	0	0	0	0	0	0
ENSMUSG00000021932	0	0	0	0	0	0	0	0	0	0	0	0	0	0	0	0	0	0	0	0	0	0	0	0	0	0	0	0	0	0	0	0	0	0	0	0	0	0	0	0	0	0	0	0	0	0	0	0	0
ENSMUSG00000034118	0	0	0	0	0	0	0	0	0	0	0	0	0	0	0	0	0	0	0	0	0.0666667	0.0666667	0.0666667	0.0666667	0.0666667	0.0666667	0.0666667	0.0666667	0.0666667	0.0666667	0	0	0	0	0	0	0	0	0	0	0	0	0	0	0	0	0	0	0
ENSMUSG00000079658	0	0	0	0	0	0	0	0	0	0	0	0	0	0	0	0	0.25	0.5	0.5	0.5	0.5	0.5	0.5	0.5	0.5	0.5	0.25	0	0	0	0	0	0.25	0.25	0.25	0.25	0.25	0.25	0.25	0.25	0.25	0.25	0	0	0	0	0	0.25	0.25
ENSMUSG00000028873	0	0	0	0	0	0	0	0	0	0	0	0	0	0	0	0	0	0	0	0	0	0	0	0	0	0	0	0	0	0	0	0	0	0	0	0	0	0	0	0	0.142857	0.142857	0.142857	0.142857	0.142857	0.142857	0.142857	0.142857	0.142857
ENSMUSG00000032381	0	0	0	0	0	0	0	0	0	0.0666667	0.133333	0.133333	0.133333	0.133333	0.133333	0.133333	0.133333	0.133333	0.0666667	0.0666667	0	0	0	0	0	0	0	0	0	0	0	0	0	0	0	0	0	0	0	0	0	0	0	0.0666667	0.0666667	0.0666667	0.0666667	0.0666667	0.133333
ENSMUSG00000053329	0	0	0	0	0	0	0	0	0	0	0	0	0	0	0	0	0	0	0	0	0	0	0	0	0	0	0	0	0	0	0	0	0	0	0	0	0	0	0	0	0	0	0	0	0	0	0	0	0
ENSMUSG00000002870	0	0	0	0	0	0	0	0	0	0.0810811	0.0810811	0.0540541	0.0540541	0.0540541	0.0540541	0.0540541	0.0540541	0.027027	0.0540541	0.0540541	0.0540541	0.135135	0.135135	0.135135	0.135135	0.162162	0.162162	0.162162	0.135135	0.108108	0.108108	0.027027	0.0540541	0.0540541	0.0540541	0.0540541	0.0540541	0.0540541	0.0540541	0.0540541	0.0540541	0.0540541	0.027027	0.027027	0.027027	0.0540541	0.0540541	0.0540541	0.0540541
ENSMUSG00000042558	0	0	0	0	0	0	0	0	0	0	0	0	0	0	0	0	0	0	0	0	0	0	0	0	0	0	0	0	0	0	0	0	0	0	0	0	0	0	0	0	0	0	0	0	0	0	0.2	0.2	0.2
ENSMUSG00000037851	0	0	0	0	0	0	0	0	0	0.1	0.1	0.1	0.125	0.15	0.15	0.125	0.15	0.075	0.075	0.075	0.075	0.075	0.05	0.025	0.025	0.025	0	0	0	0	0	0	0	0	0	0	0	0	0	0	0.025	0.05	0.05	0.05	0.075	0.125	0.125	0.125	0.175
ENSMUSG00000022101	0	0	0	0	0	0	0	0	0	0	0	0	0	0	0	0	0	0	0	0	0	0	0	0	0	0	0	0	0	0	0	0	0	0	0	0	0	0	0	0	0	0	0	0	0	0	0	0	0
ENSMUSG00000014980	0	0	0	0	0	0	0	0	0	0	0	0	0	0	0	0	0	0	0	0	0	0	0	0	0	0	0	0	0	0	0	0	0	0	0	0	0	0	0	0	0	0	0	0	0	0	0	0	0
ENSMUSG00000028678	0	0	0	0	0	0	0	0	0	0	0	0	0	0	0	0	0	0	0	0	0	0	0	0	0	0	0	0	0	0	0	0	0	0	0	0	0	0	0	0	0	0	0	0	0	0	0	0	0
ENSMUSG00000040749	0	0	0	0	0	0	0	0	0	0	0	0	0	0	0	0.2	0.2	0.2	0.2	0.2	0.2	0.2	0.2	0.2	0.2	0	0	0	0	0	0.2	0.2	0.4	0.4	0.4	0.4	0.4	0.4	0.4	0.4	0.2	0.2	0	0	0	0	0	0	0
ENSMUSG00000028990	0	0	0	0	0	0	0	0	0	0	0	0	0	0	0	0	0	0	0	0	0	0	0	0	0	0	0	0	0	0	0	0	0	0	0	0	0	0	0	0	0	0	0	0	0	0	0	0	0
ENSMUSG00000024218	0	0	0	0	0	0	0	0	0	0	0	0	0	0	0	0	0	0	0	0	0	0	0	0	0	0.111111	0.111111	0.111111	0.111111	0.111111	0.111111	0.111111	0.111111	0.111111	0.111111	0	0	0	0	0	0	0	0	0	0	0	0	0	0
ENSMUSG00000002068	0	0	0	0	0	0	0	0	0	0	0	0	0	0	0	0	0	0	0	0	0	0.0666667	0.0666667	0.0666667	0.0666667	0.0666667	0.0666667	0.0666667	0.0666667	0.0666667	0.0666667	0	0	0	0	0	0	0	0	0	0	0	0	0	0	0	0	0	0
ENSMUSG00000035158	0	0	0	0	0	0	0	0	0	0	0	0	0	0	0	0	0	0	0	0	0	0	0	0	0	0	0	0	0	0	0	0	0	0	0	0	0	0	0	0	0	0	0	0	0	0	0.5	0.5	1
ENSMUSG00000028367	0	0	0	0	0	0	0	0	0	0.181818	0.236364	0.236364	0.181818	0.145455	0.145455	0.127273	0.127273	0.145455	0.109091	0.181818	0.163636	0.181818	0.181818	0.181818	0.181818	0.181818	0.181818	0.163636	0.2	0.109091	0.0909091	0.0909091	0.0909091	0.0909091	0.0909091	0.109091	0.145455	0.145455	0.218182	0.254545	0.254545	0.236364	0.254545	0.254545	0.290909	0.345455	0.309091	0.327273	0.290909
ENSMUSG00000020803	0	0	0	0	0	0	0	0	0	0.230769	0.307692	0.307692	0.307692	0.307692	0.153846	0.153846	0.153846	0.153846	0.153846	0.153846	0.0769231	0.0769231	0.0769231	0.0769231	0.0769231	0.0769231	0.0769231	0.153846	0.230769	0.230769	0.230769	0.230769	0.230769	0.230769	0.230769	0.153846	0.153846	0.0769231	0	0	0	0	0	0	0	0	0	0	0
ENSMUSG00000074797	0	0	0	0	0	0	0	0	0	0	0	0	0	0	0	0	0	0	0	0	0	0	0	0	0	0	0	0	0	0	0	0	0	0	0	0	0	0	0	0	0	0	0	0	0	0	0	0	0
ENSMUSG00000079003	0	0	0	0	0	0	0	0	0	0	0	0	0	0	0	0.0666667	0.0666667	0.0666667	0.0666667	0.0666667	0.0666667	0.0666667	0.0666667	0.0666667	0.0666667	0	0	0	0	0	0	0.0666667	0.0666667	0.0666667	0.0666667	0.0666667	0.0666667	0.0666667	0.0666667	0.0666667	0.0666667	0	0	0	0	0	0	0	0
ENSMUSG00000059796	0	0	0	0	0	0	0	0	0	0	0	0	0	0	0	0	0	0	0	0	0	0	0	0	0	0	0	0	0	0	0	0	0	0	0.00990099	0.00990099	0.019802	0.0693069	0.0792079	0.0891089	0.138614	0.138614	0.138614	0.138614	0.128713	0.128713	0.118812	0.0693069	0.0693069
ENSMUSG00000001946	0	0	0	0	0	0	0	0	0	0	0	0	0	0	0	0	0	0	0	0	0	0	0	0	0	0	0	0	0	0	0	0	0	0	0	0	0	0	0	0	0	0	0	0	0	0	0	0	0
ENSMUSG00000034656	0	0	0	0	0	0	0	0	0	0	0	0	0	0	0	0	0	0	0	0	0	0	0	0	0	0	0	0	0	0	0	0	0	0	0	0	0	0	0	0	0	0	0	0	0	0	0	0	0
ENSMUSG00000021144	0	0	0	0	0	0	0	0	0	0	0	0	0	0	0	0	0	0	0	0	0	0	0	0	0	0	0	0	0	0	0	0	0	0	0	0	0	0.05	0.05	0.1	0.1	0.1	0.1	0.1	0.1	0.1	0.1	0.05	0.05
ENSMUSG00000055553	0	0	0	0	0	0	0	0	0	0.0384615	0.0384615	0.0384615	0.0384615	0.0384615	0.0384615	0.0384615	0.0769231	0.0769231	0.0769231	0.0769231	0.0769231	0.0769231	0.0769231	0.0384615	0.0384615	0.0384615	0	0	0	0	0	0	0	0	0	0	0	0	0	0	0	0	0	0	0	0	0	0	0
ENSMUSG00000027387	0	0	0	0	0	0	0	0	0	0	0	0	0	0	0	0	0	0	0	0	0	0	0	0	0	0	0	0	0	0	0	0	0	0	0	0	0	0	0	0	0	0	0	0	0	0	0	0	0
ENSMUSG00000027349	0	0	0	0	0	0	0	0	0	0	0	0	0	0	0.0833333	0.0833333	0.0833333	0.0833333	0.0833333	0.0833333	0.0833333	0.0833333	0.0833333	0.0833333	0	0	0	0	0	0	0.0833333	0.0833333	0.0833333	0.0833333	0.0833333	0.0833333	0.0833333	0.0833333	0.0833333	0.166667	0.166667	0.166667	0.166667	0.166667	0.166667	0.166667	0.166667	0.166667	0.166667
ENSMUSG00000025630	0	0	0	0	0	0	0	0	0	0.0322581	0.0483871	0.0483871	0.0322581	0.016129	0.016129	0.016129	0.016129	0.016129	0.016129	0.0322581	0.016129	0.016129	0.016129	0.016129	0.016129	0.016129	0.016129	0.016129	0.0322581	0.016129	0.016129	0.016129	0.016129	0.016129	0.016129	0.016129	0.016129	0.0322581	0.016129	0.016129	0.016129	0.016129	0.016129	0.016129	0.016129	0.016129	0.016129	0.016129	0.0322581
ENSMUSG00000043421	0	0	0	0	0	0	0	0	0	0	0	0	0	0	0	0	0	0	0	0	0	0	0	0	0	0	0	0	0	0	0	0	0	0	0	0	0	0	0	0	0	0	0	0	0	0	0	0	0
ENSMUSG00000003657	0	0	0	0	0	0	0	0	0	0	0	0	0	0	0	0	0	0	0	0	0	0	0	0	0	0	0	0	0	0	0	0	0	0	0	0	0	0	0	0	0	0	0	0	0	0	0	0	0
ENSMUSG00000031146	0	0	0	0	0	0	0	0	0	0	0	0	0	0	0	0	0	0	0	0	0	0	0	0	0	0	0	0	0	0	0	0	0	0	0	0	0	0	0	0	0	0	0	0	0	0	0	0	0
ENSMUSG00000015134	0	0	0	0	0	0	0	0	0	0	0	0	0	0	0	0	0	0	0	0	0	0	0	0	0	0	0	0	0	0	0	0	0	0	0	0	0	0	0	0	0	0	0	0	0	0	0	0	0
ENSMUSG00000043872	0	0	0	0	0	0	0	0	0	0.5	0.75	0.5	0.5	0.5	0.5	0.5	0.5	0.75	0.5	0.5	0.5	0.5	0.5	0.5	0.75	1	1	0.75	0.75	0.75	0.5	0.5	0.5	0.5	0.25	0	0	0.25	0.25	0.25	0.25	0.25	0.25	0.25	0.25	0.25	0.25	0	0
ENSMUSG00000001964	0	0	0	0	0	0	0	0	0	0	0	0	0	0	0.2	0.2	0.2	0.2	0.2	0.2	0.2	0.2	0.2	0.2	0	0	0	0	0	0	0	0	0	0	0	0	0	0	0	0	0	0	0	0	0	0	0	0	0
ENSMUSG00000032999	0	0	0	0	0	0	0	0	0	0	0	0	0	0	0	0	0	0	0	0	0	0	0	0	0	0	0	0	0	0	0	0	0	0	0	0	0	0	0	0	0	0	0	0	0	0	0	0	0
ENSMUSG00000029447	0	0	0	0	0	0	0	0	0	0.0625	0.0520833	0.0416667	0.0416667	0.0416667	0.03125	0.0833333	0.15625	0.15625	0.197917	0.208333	0.21875	0.229167	0.229167	0.229167	0.229167	0.1875	0.114583	0.145833	0.104167	0.09375	0.0833333	0.0729167	0.0833333	0.0833333	0.0833333	0.0729167	0.0625	0.03125	0.03125	0.0625	0.0833333	0.135417	0.322917	0.385417	0.40625	0.5	0.53125	0.53125	0.572917
ENSMUSG00000055900	0	0	0	0	0	0	0	0	0	0	0	0	0	0	0.5	0.5	0.5	0.5	0.5	0.5	0.5	0.5	0.5	0.5	0	0	0	0	0	0.5	0.5	0.5	0.5	0.5	0.5	1	1	1	1	0.5	0.5	0.5	1	1	1	0.5	0.5	0.5	0.5
ENSMUSG00000024335	0	0	0	0	0	0	0	0	0	0	0	0	0	0	0	0	0	0	0	0	0	0	0	0	0	0	0.0217391	0.0217391	0.0217391	0.0217391	0.0217391	0.0217391	0.0217391	0.0217391	0.0217391	0.0217391	0	0.0217391	0.0217391	0.0217391	0.0217391	0.0217391	0.0217391	0.0217391	0.0217391	0.0217391	0.0217391	0	0
ENSMUSG00000041130	0	0	0	0	0	0	0	0	0	0	0	0	0	0	0	0	0	0	0	0	0	0	0	0	0	0	0	0	0	0	0	0	0	0	0	0	0	0	0	0	0	0	0	0	0	0	0	0	0
ENSMUSG00000037361	0	0	0	0	0	0	0	0	0	0.103448	0.103448	0.103448	0.0689655	0.0689655	0.0689655	0	0	0	0	0	0	0	0	0	0	0	0	0.103448	0.103448	0.103448	0.103448	0.103448	0.103448	0.137931	0.137931	0.137931	0.137931	0.0344828	0.0344828	0.0344828	0.0689655	0.0689655	0.0689655	0.137931	0.137931	0.137931	0.172414	0.241379	0.275862
ENSMUSG00000037710	0	0	0	0	0	0	0	0	0	0	0	0	0	0	0	0	0	0	0	0	0	0	0	0	0	0	0	0	0	0	0.142857	0.142857	0.142857	0.142857	0.142857	0.142857	0.142857	0.142857	0.142857	0.285714	0.142857	0.285714	0.285714	0.428571	0.428571	0.428571	0.428571	0.428571	0.428571
ENSMUSG00000001053	0	0	0	0	0	0	0	0	0	0	0	0	0	0	0	0	0	0	0	0	0	0	0	0	0	0	0	0	0	0	0	0	0	0	0	0	0	0	0	0	0	0	0	0	0	0	0	0	0
ENSMUSG00000023143	0	0	0	0	0	0	0	0	0	0	0	0	0	0	0	0	0	0	0	0	0	0	0	0	0	0	0	0	0	0	0	0	0.5	0.5	0.5	0.5	0.5	0.5	0.5	0.5	0.5	0.5	0	0	0	0	0	0	0
ENSMUSG00000037706	0	0	0	0	0	0	0	0	0	0.0882353	0.0882353	0.0294118	0.0294118	0.0588235	0.0588235	0.0588235	0.0882353	0.0882353	0.0588235	0.0588235	0.0588235	0.0588235	0.0882353	0.0588235	0.0588235	0.0882353	0.0882353	0.117647	0.147059	0.147059	0.147059	0.147059	0.117647	0.117647	0.117647	0.0882353	0.0588235	0.0294118	0	0	0	0	0	0	0	0	0	0	0
ENSMUSG00000023505	0	0	0	0	0	0	0	0	0	0	0	0	0	0	0.0588235	0.0588235	0.0588235	0.0588235	0.0588235	0.0588235	0.0588235	0.0588235	0.0588235	0.0588235	0	0	0	0	0	0	0.0588235	0.0588235	0.0588235	0.0588235	0.0588235	0.0588235	0.0588235	0.0588235	0.117647	0.117647	0.0588235	0.0588235	0.0588235	0.0588235	0.0588235	0.117647	0.176471	0.176471	0.117647
ENSMUSG00000037720	0	0	0	0	0	0	0	0	0	0.454545	0.454545	0.454545	0.454545	0.454545	0.454545	0.454545	0.454545	0.272727	0.0909091	0.0909091	0.0909091	0.0909091	0.181818	0.181818	0.0909091	0.0909091	0.0909091	0.0909091	0.0909091	0.0909091	0.0909091	0.0909091	0.0909091	0.0909091	0.0909091	0.0909091	0.0909091	0.0909091	0.181818	0.272727	0.363636	0.545455	0.545455	0.818182	0.818182	0.818182	0.818182	0.818182	0.727273
ENSMUSG00000022724	0	0	0	0	0	0	0	0	0	0	0	0	0	0	0	0	0	0	0	0	0	0	0	0	0	0	0	0	0	0	0	0	0	0	0	0	0	0	0	0	0	0	0	0	0	0	0	0	0
ENSMUSG00000036390	0	0	0	0	0	0	0	0	0	0	0	0	0	0	0	0	0	0	0	0.2	0.2	0.2	0.2	0.2	0.2	0.2	0.2	0.2	0.2	0	0	0	0	0.2	0.2	0.2	0.2	0.2	0.2	0.2	0.2	0.2	0.4	0.2	0.2	0.4	0.4	0.4	0.4
ENSMUSG00000024667	0	0	0	0	0	0	0	0	0	0	0	0	0	0	0	0	0	0	0	0	0	0	0	0	0	0	0	0	0	0	0	0	0	0	0	0	0	0.111111	0.111111	0.111111	0.111111	0.111111	0.111111	0.222222	0.222222	0.222222	0.222222	0.111111	0.111111
ENSMUSG00000071470	0	0	0	0	0	0	0	0	0	0	0	0	0	0	0	0	0	0	0	0	0	0	0	0	0	0	0	0	0	0	0	0	0	0	0	0	0	0	0	0	0	0	0.111111	0.111111	0.111111	0.111111	0.111111	0.111111	0.222222
ENSMUSG00000031697	0	0	0	0	0	0	0	0	0	0.6875	0.6875	0.6875	0.4375	0.25	0.0625	0.0625	0.0625	0.0625	0.0625	0	0	0.0625	0.0625	0.0625	0.0625	0.0625	0.0625	0.0625	0.0625	0.0625	0.0625	0	0	0	0	0	0	0	0	0	0	0	0.0625	0.0625	0.0625	0.0625	0.0625	0.0625	0.0625
ENSMUSG00000037725	0	0	0	0	0	0	0	0	0	0.0909091	0	0	0	0.0909091	0.0909091	0.0909091	0.0909091	0.0909091	0.0909091	0.0909091	0.0909091	0.0909091	0.0909091	0	0	0	0	0	0	0	0	0	0	0	0	0.0909091	0.0909091	0.0909091	0.0909091	0.0909091	0.0909091	0.0909091	0.0909091	0.0909091	0.0909091	0	0	0	0
ENSMUSG00000057762	0	0	0	0	0	0	0	0	0	0	0	0	0	0	0	0	0	0	0	0	0	0	0	0	0	0	0	0	0	0	0	0	0	0	0	0	0	0	0	0	0	0	0	0	0	0	0	0	0
ENSMUSG00000079042	0	0	0	0	0	0	0	0	0	0	0	0	0	0	0	0	0	0	0	0	0	0	0	0	0	0	0	0	0	0	0	0	0	0	0	0	0	0	0	0	0	0	0	0	0	0	0	0	0
ENSMUSG00000024258	0	0	0	0	0	0	0	0	0	0	0	0	0.0185185	0.0185185	0.0185185	0.0185185	0.0185185	0.0185185	0.0185185	0.0185185	0.0185185	0.0185185	0	0	0	0	0	0	0	0.0185185	0.0185185	0.0555556	0.0555556	0.0925926	0.0925926	0.0925926	0.111111	0.111111	0.111111	0.0925926	0.0925926	0.0555556	0.0555556	0.0185185	0.0185185	0.0185185	0	0	0
ENSMUSG00000005161	0	0	0	0	0	0	0	0	0	0.0625	0.0625	0.0625	0.0625	0.03125	0.03125	0.03125	0.0625	0.0625	0.03125	0.03125	0.03125	0.03125	0.03125	0.03125	0.03125	0.03125	0	0	0.03125	0.03125	0.03125	0.03125	0.03125	0.03125	0.03125	0.03125	0.03125	0.15625	0.15625	0.15625	0.1875	0.1875	0.25	0.25	0.25	0.25	0.25	0.125	0.09375
ENSMUSG00000019303	0	0	0	0	0	0	0	0	0	0	0	0	0	0	0	0	0	0	0	0	0	0	0	0	0	0	0	0	0	0	0	0	0	0	0	0	0	0	0	0	0	0	0	0	0	0	0	0	0
ENSMUSG00000028187	0	0	0	0	0	0	0	0	0	0	0	0	0.333333	0.333333	0.333333	0.333333	0.333333	0.333333	0.333333	0.333333	0.666667	0.666667	0.333333	0.333333	0.333333	0.333333	0.333333	0.333333	0.333333	0.333333	0	0	0	0	0	0	0	0	0	0	0	0	0	0	0	0	0	0	0
ENSMUSG00000033669	0	0	0	0	0	0	0	0	0	0.142857	0.142857	0.142857	0.142857	0.142857	0.142857	0.142857	0	0	0	0	0	0	0	0	0	0	0	0	0	0	0	0	0	0	0	0	0	0	0	0	0	0	0	0	0	0	0	0	0
ENSMUSG00000049600	0	0	0	0	0	0	0	0	0	0	0	0	0	0	0	0	0	0	0	0	0	0	0	0	0	0	0	0	0	0	0	0	0	0	0	0	0	0	0	0	0	0	0	0	0	0	0	0	0
ENSMUSG00000029521	0	0	0	0	0	0	0	0	0	0	0	0	0	0	0	0	0	0	0	0	0	0	0	0	0	0	0	0	0	0	0	0	0	0	0.25	0.25	0.25	0.25	0.25	0.25	0.25	0.25	0.25	0.25	0	0	0	0	0
ENSMUSG00000015880	0	0	0	0	0	0	0	0	0	0.142857	0.0714286	0.0714286	0.0714286	0.0714286	0.0714286	0.0714286	0.142857	0.0714286	0.0714286	0.0714286	0.0714286	0.0714286	0.0714286	0.0714286	0.0714286	0.0714286	0.0714286	0.0714286	0.0714286	0.0714286	0.0714286	0.0714286	0.0714286	0.142857	0.214286	0.214286	0.142857	0.142857	0.214286	0.214286	0.214286	0.214286	0.214286	0.142857	0.0714286	0.0714286	0.142857	0.142857	0.0714286
ENSMUSG00000031756	0	0	0	0	0	0	0	0	0	0.357143	0.357143	0.357143	0.357143	0.357143	0.214286	0.142857	0	0	0	0	0	0	0	0	0	0.0714286	0.0714286	0.0714286	0.0714286	0.0714286	0.0714286	0.0714286	0.0714286	0.0714286	0.0714286	0	0	0	0	0.0714286	0.0714286	0.0714286	0.0714286	0.0714286	0.142857	0.142857	0.142857	0.142857	0.142857
ENSMUSG00000029833	0	0	0	0	0	0	0	0	0	0.222222	0.222222	0.111111	0	0	0	0	0	0	0	0	0	0	0	0	0	0	0	0	0	0	0	0	0	0	0	0.111111	0.111111	0.111111	0.111111	0.111111	0.111111	0.111111	0.111111	0.111111	0.111111	0	0	0	0
ENSMUSG00000022978	0	0	0	0	0	0	0	0	0	0	0	0	0	0	0	0	0	0	0	0	0	0	0	0	0	0	0	0.142857	0.142857	0.142857	0.142857	0.142857	0.142857	0.285714	0.285714	0.285714	0.285714	0.142857	0.142857	0.142857	0.142857	0.142857	0.142857	0	0	0	0	0	0.142857
ENSMUSG00000024571	0	0	0	0	0	0	0	0	0	0	0	0	0	0	0	0	0	0	0	0	0.0625	0.0625	0.0625	0.0625	0.0625	0.0625	0.0625	0.0625	0.0625	0.0625	0	0	0	0	0.0625	0.0625	0.0625	0.125	0.125	0.3125	0.3125	0.3125	0.3125	0.3125	0.25	0.25	0.25	0.1875	0.1875
ENSMUSG00000051579	0	0	0	0	0	0	0	0	0	0.0714286	0.0714286	0.214286	0.214286	0.214286	0.214286	0.214286	0.214286	0.142857	0.142857	0.142857	0.142857	0	0.0714286	0.0714286	0.0714286	0.0714286	0.0714286	0.0714286	0.0714286	0.0714286	0.0714286	0.0714286	0	0	0	0	0	0	0	0	0	0	0.0714286	0.0714286	0.0714286	0.0714286	0.0714286	0.0714286	0.0714286
ENSMUSG00000067261	0	0	0	0	0	0	0	0	0	0	0	0	0	0	0	0	0	0	0	0	0	0	0	0	0	0	0	0	0	0	0	0	0	0	0	0	0	0	0	0	0	0	0	0	0	0	0	0	0
ENSMUSG00000003849	0	0	0	0	0	0	0	0	0	0.142857	0.142857	0.285714	0.357143	0.357143	0.357143	0.285714	0.214286	0.214286	0.214286	0.214286	0.214286	0.0714286	0	0	0	0	0	0	0	0	0	0	0	0	0.0714286	0.0714286	0.0714286	0.142857	0.142857	0.142857	0.142857	0.214286	0.214286	0.285714	0.357143	0.357143	0.357143	0.357143	0.357143
ENSMUSG00000002718	0	0	0	0	0	0	0	0	0	0.0606061	0.0606061	0.0606061	0.0606061	0.0606061	0.0606061	0.0606061	0.0606061	0	0	0.030303	0.030303	0.030303	0.030303	0.030303	0.030303	0.030303	0.030303	0.030303	0.030303	0	0	0	0	0	0	0	0	0	0.030303	0.030303	0.030303	0.0606061	0.121212	0.151515	0.151515	0.151515	0.151515	0.151515	0.121212
ENSMUSG00000058440	0	0	0	0	0	0	0	0	0	0	0	0	0	0	0	0	0	0	0	0	0	0	0	0	0	0	0	0	0	0	0	0	0	0	0	0	0	0	0	0	0	0	0	0	0	0	0	0	0
ENSMUSG00000052997	0	0	0	0	0	0	0	0	0	0.030303	0.030303	0.030303	0.030303	0	0	0	0	0	0	0	0	0	0	0	0	0	0	0	0	0	0	0	0	0	0	0	0	0	0.030303	0.0606061	0.0606061	0.0606061	0.0606061	0.121212	0.121212	0.181818	0.242424	0.30303	0.333333
ENSMUSG00000046909	0	0	0	0	0	0	0	0	0	0	0	0	0	0.25	0.25	0.25	0.25	0.25	0.25	0.25	0.25	0.25	0.25	0	0	0	0	0	0	0	0	0	0	0	0	0	0	0	0.25	0.25	0.25	0.25	0.25	0.25	0.25	0.25	0.25	0.25	0
ENSMUSG00000057948	0	0	0	0	0	0	0	0	0	0	0	0	0	0	0	0	0	0	0	0	0	0	0	0	0	0	0	0	0	0	0	0	0	0	0	0	0	0	0	0	0	0	0	0	0	0	0	0	0
ENSMUSG00000025337	0	0	0	0	0	0	0	0	0	0.25	0.25	0.125	0.125	0.125	0.125	0	0	0	0	0	0	0	0	0	0	0	0	0	0	0	0	0	0	0	0	0	0	0	0	0	0	0	0	0	0.25	0.25	0.25	0.25	0.25
ENSMUSG00000020897	0	0	0	0	0	0	0	0	0	0	0	0	0	0	0	0	0	0	0	0	0	0	0	0	0	0	0	0	0	0	0	0	0.166667	0.166667	0.166667	0.166667	0.166667	0.166667	0.166667	0.166667	0.333333	0.5	0.333333	0.333333	0.333333	0.5	0.5	0.5	0.666667
ENSMUSG00000031585	0	0	0	0	0	0	0	0	0	0	0.0416667	0.0416667	0.0416667	0.0833333	0.0833333	0.0833333	0.0833333	0.0833333	0.0833333	0.0833333	0.0416667	0.0416667	0.0416667	0	0	0	0.0416667	0.0416667	0.0416667	0.0833333	0.0833333	0.0833333	0.0833333	0.0833333	0.0833333	0.0833333	0.0416667	0.0416667	0.0416667	0.0416667	0.0416667	0.0416667	0.0416667	0.0416667	0.0416667	0.0416667	0.0416667	0.0416667	0.0416667
ENSMUSG00000020738	0	0	0	0	0	0	0	0	0	0	0	0	0	0	0	0	0	0	0	0	0	0	0	0	0	0	0	0	0	0	0	0	0	0	0	0	0	0	0	0	0	0	0	0	0	0	0	0	0
ENSMUSG00000030269	0	0	0	0	0	0	0	0	0	0	0	0	0	0	0	0	0	0	0	0	0.0666667	0.0666667	0.0666667	0.0666667	0.0666667	0.0666667	0.0666667	0.0666667	0.0666667	0.0666667	0	0	0	0	0	0	0	0	0	0	0	0	0	0	0	0	0	0	0
ENSMUSG00000027496	0	0	0	0	0	0	0	0	0	0.0714286	0.0714286	0.0714286	0.0714286	0.0714286	0	0	0	0	0	0	0	0	0	0	0	0	0	0	0	0	0	0	0	0	0	0	0	0	0	0	0	0.0714286	0.0714286	0.0714286	0.0714286	0.0714286	0.0714286	0.0714286	0.0714286
ENSMUSG00000008305	0	0	0	0	0	0	0	0	0	1	1	1	1	1	1	1	1	0	0	0	0	0	0	0	0	0	0	0	0	0	0	0	0	0	0	0	0	0	0	0	0	0	0	0	0	0	0	0	0
ENSMUSG00000061524	0	0	0	0	0	0	0	0	0	0	0	0	0	0	0	0	0	0	0	0	0	0	0	0	0	0	0	0	0	0	0	0	0	0	0	0	0	0	0	0	0	0	0	0	0	0	0	0	0
ENSMUSG00000059791	0	0	0	0	0	0	0	0	0	0	0	0	0	0	0	0	0	0	0	0	0	0	0	0	0	0	0.0909091	0.0909091	0.0909091	0.0909091	0.0909091	0.0909091	0.0909091	0.0909091	0.0909091	0.0909091	0	0	0	0	0	0	0	0	0	0	0	0	0
ENSMUSG00000062309	0	0	0	0	0	0	0	0	0	0.1	0.1	0.1	0	0	0	0	0	0	0	0	0	0	0	0	0	0	0	0	0	0	0	0	0.1	0.1	0.1	0.1	0.1	0.1	0.2	0.2	0.2	0.2	0.1	0.1	0.1	0.1	0.1	0.1	0
ENSMUSG00000042079	0	0	0	0	0	0	0	0	0	0	0	0	0	0	0	0	0	0	0	0	0	0	0	0	0	0	0	0	0	0	0	0	0	0	0	0	0	0	0	0	0	0	0	0	0	0	0	0	0
ENSMUSG00000039682	0	0	0	0	0	0	0	0	0	1	0.913043	0.913043	0.913043	0.695652	0.608696	0.521739	0.652174	0.521739	0.434783	0.26087	0.478261	0.695652	0.782609	0.826087	0.869565	0.869565	0.73913	0.73913	0.73913	0.695652	0.608696	0.391304	0.304348	0.347826	0.304348	0.304348	0.347826	0.347826	0.391304	0.391304	0.304348	0.478261	0.478261	0.434783	0.478261	0.434783	0.391304	0.391304	0.391304
ENSMUSG00000023094	0	0	0	0	0	0	0	0	0	0	0	0	0	0	0	0	0	0	0	0	0	0	0	0	0	0	0	0	0	0	0	0	0	0	0	0	0	0	0	0	0	0	0	0	0	0	0	0	0
ENSMUSG00000019804	0	0	0	0	0	0	0	0	0	0.0666667	0.0666667	0.0666667	0.133333	0.1	0.0666667	0.0666667	0.0666667	0.0666667	0.1	0.1	0.1	0.1	0.0333333	0.0333333	0.0333333	0.0333333	0.0333333	0.0333333	0	0	0	0	0.0666667	0.0666667	0.2	0.2	0.2	0.2	0.2	0.2	0.233333	0.3	0.266667	0.266667	0.166667	0.166667	0.166667	0.166667	0.166667
ENSMUSG00000037266	0	0	0	0	0	0	0	0	0	0	0	0	0	0	0	0	0	0	0	0	0	0	0	0	0	0	0	0	0	0	0	0	0	0	0	0	0	0	0	0	1	1	1	1	1	1	1	1	1
ENSMUSG00000078812	0	0	0	0	0	0	0	0	0	0.185185	0.166667	0.148148	0.148148	0.12963	0.111111	0.111111	0.166667	0.185185	0.203704	0.203704	0.222222	0.240741	0.351852	0.388889	0.518519	0.518519	0.481481	0.462963	0.462963	0.444444	0.425926	0.407407	0.333333	0.240741	0.111111	0.148148	0.12963	0.166667	0.148148	0.148148	0.166667	0.166667	0.12963	0.12963	0.12963	0.0925926	0.0925926	0.0740741	0.0925926
ENSMUSG00000001436	0	0	0	0	0	0	0	0	0	0	0	0	0	0	0	0	0	0	0	0	0	0	0	0	0	0	0	0	0	0	0	0	0	0	0	0	0	0	0	0	0	0	0	0	0	0	0	0	0
[truncated: 598 more rows]
[truncated: 974 more columns]

## Sheet: ExtFig 6b LIN28A iLIF
# Table includes the smoothed (windows = 10) min-max normalised iCLIP signal for each nucleotide in 3'UTR of the DOWN regulated transcripts (n=1123) for LIN28A - WT in 2iL treated mESC together with their respective terminal poly A signal position.
[truncated: 1,124 more rows]
[truncated: 974 more columns]
