# Supplementary material for: Poised PABP–RNA hubs implement signal-dependent mRNA decay in development
Source: Nat Struct Mol Biol. 2024 Jul 25;31(9):1439–47. doi: 10.1038/s41594-024-01363-x (PMC11402784; doi:10.1038/s41594-024-01363-x)
Supplement: Supplementary file 14 — Source data for Extended Data Fig. 7b: metaprofiles of LIN28A CLIP signal around groups of LIN28A peaks. Source data for Extended Data Fig. 7c: metaprofiles of LIN28A CLIP signal around groups of PABPC peaks. [file 41594_2024_1363_MOESM14_ESM.xlsx]

## Sheet: ExtFig 7b
Metaprofiles of LIN28A CLIP signal around groups of LIN28A peaks.
Mean CPM per TPM at position	95% CI min	95% CI max	Sample	Position (nt)	Peaks	Condition
0.00656736	0.00571683	0.00741789	LIN28A-S200A_ESC_LIF-CHIR-FGF0220626_MM_1_merged.bed.gz	-100	NOT overlapping PABP peaks	S200A_FCL
0.00656736	0.00571683	0.00741789	LIN28A-S200A_ESC_LIF-CHIR-FGF0220626_MM_1_merged.bed.gz	-99	NOT overlapping PABP peaks	S200A_FCL
0.00656736	0.00571683	0.00741789	LIN28A-S200A_ESC_LIF-CHIR-FGF0220626_MM_1_merged.bed.gz	-98	NOT overlapping PABP peaks	S200A_FCL
0.00656736	0.00571683	0.00741789	LIN28A-S200A_ESC_LIF-CHIR-FGF0220626_MM_1_merged.bed.gz	-97	NOT overlapping PABP peaks	S200A_FCL
0.00656736	0.00571683	0.00741789	LIN28A-S200A_ESC_LIF-CHIR-FGF0220626_MM_1_merged.bed.gz	-96	NOT overlapping PABP peaks	S200A_FCL
0.00656736	0.00571683	0.00741789	LIN28A-S200A_ESC_LIF-CHIR-FGF0220626_MM_1_merged.bed.gz	-95	NOT overlapping PABP peaks	S200A_FCL
0.00656736	0.00571683	0.00741789	LIN28A-S200A_ESC_LIF-CHIR-FGF0220626_MM_1_merged.bed.gz	-94	NOT overlapping PABP peaks	S200A_FCL
0.00656736	0.00571683	0.00741789	LIN28A-S200A_ESC_LIF-CHIR-FGF0220626_MM_1_merged.bed.gz	-93	NOT overlapping PABP peaks	S200A_FCL
0.00656736	0.00571683	0.00741789	LIN28A-S200A_ESC_LIF-CHIR-FGF0220626_MM_1_merged.bed.gz	-92	NOT overlapping PABP peaks	S200A_FCL
0.00656736	0.00571683	0.00741789	LIN28A-S200A_ESC_LIF-CHIR-FGF0220626_MM_1_merged.bed.gz	-91	NOT overlapping PABP peaks	S200A_FCL
0.00656736	0.00571683	0.00741789	LIN28A-S200A_ESC_LIF-CHIR-FGF0220626_MM_1_merged.bed.gz	-90	NOT overlapping PABP peaks	S200A_FCL
0.00660478	0.00573739	0.00747216	LIN28A-S200A_ESC_LIF-CHIR-FGF0220626_MM_1_merged.bed.gz	-89	NOT overlapping PABP peaks	S200A_FCL
0.00665131	0.00576418	0.00753844	LIN28A-S200A_ESC_LIF-CHIR-FGF0220626_MM_1_merged.bed.gz	-88	NOT overlapping PABP peaks	S200A_FCL
0.00671099	0.00580241	0.00761956	LIN28A-S200A_ESC_LIF-CHIR-FGF0220626_MM_1_merged.bed.gz	-87	NOT overlapping PABP peaks	S200A_FCL
0.00677457	0.00584464	0.00770449	LIN28A-S200A_ESC_LIF-CHIR-FGF0220626_MM_1_merged.bed.gz	-86	NOT overlapping PABP peaks	S200A_FCL
0.00684563	0.00589321	0.00779806	LIN28A-S200A_ESC_LIF-CHIR-FGF0220626_MM_1_merged.bed.gz	-85	NOT overlapping PABP peaks	S200A_FCL
0.00692407	0.00594944	0.0078987	LIN28A-S200A_ESC_LIF-CHIR-FGF0220626_MM_1_merged.bed.gz	-84	NOT overlapping PABP peaks	S200A_FCL
0.0069981	0.00600321	0.00799299	LIN28A-S200A_ESC_LIF-CHIR-FGF0220626_MM_1_merged.bed.gz	-83	NOT overlapping PABP peaks	S200A_FCL
0.00706306	0.00605212	0.00807399	LIN28A-S200A_ESC_LIF-CHIR-FGF0220626_MM_1_merged.bed.gz	-82	NOT overlapping PABP peaks	S200A_FCL
0.00712434	0.00609938	0.0081493	LIN28A-S200A_ESC_LIF-CHIR-FGF0220626_MM_1_merged.bed.gz	-81	NOT overlapping PABP peaks	S200A_FCL
0.00717735	0.00614282	0.00821187	LIN28A-S200A_ESC_LIF-CHIR-FGF0220626_MM_1_merged.bed.gz	-80	NOT overlapping PABP peaks	S200A_FCL
0.0072241	0.00618564	0.00826257	LIN28A-S200A_ESC_LIF-CHIR-FGF0220626_MM_1_merged.bed.gz	-79	NOT overlapping PABP peaks	S200A_FCL
0.00725319	0.0062221	0.00828429	LIN28A-S200A_ESC_LIF-CHIR-FGF0220626_MM_1_merged.bed.gz	-78	NOT overlapping PABP peaks	S200A_FCL
0.0072637	0.00624907	0.00827833	LIN28A-S200A_ESC_LIF-CHIR-FGF0220626_MM_1_merged.bed.gz	-77	NOT overlapping PABP peaks	S200A_FCL
0.0072797	0.00627978	0.00827962	LIN28A-S200A_ESC_LIF-CHIR-FGF0220626_MM_1_merged.bed.gz	-76	NOT overlapping PABP peaks	S200A_FCL
0.00729867	0.00631194	0.0082854	LIN28A-S200A_ESC_LIF-CHIR-FGF0220626_MM_1_merged.bed.gz	-75	NOT overlapping PABP peaks	S200A_FCL
0.00731115	0.00633681	0.0082855	LIN28A-S200A_ESC_LIF-CHIR-FGF0220626_MM_1_merged.bed.gz	-74	NOT overlapping PABP peaks	S200A_FCL
0.00731951	0.00635742	0.00828161	LIN28A-S200A_ESC_LIF-CHIR-FGF0220626_MM_1_merged.bed.gz	-73	NOT overlapping PABP peaks	S200A_FCL
0.00732977	0.0063773	0.00828225	LIN28A-S200A_ESC_LIF-CHIR-FGF0220626_MM_1_merged.bed.gz	-72	NOT overlapping PABP peaks	S200A_FCL
0.00734215	0.00639704	0.00828726	LIN28A-S200A_ESC_LIF-CHIR-FGF0220626_MM_1_merged.bed.gz	-71	NOT overlapping PABP peaks	S200A_FCL
0.00736595	0.00642346	0.00830845	LIN28A-S200A_ESC_LIF-CHIR-FGF0220626_MM_1_merged.bed.gz	-70	NOT overlapping PABP peaks	S200A_FCL
0.00740235	0.00645703	0.00834767	LIN28A-S200A_ESC_LIF-CHIR-FGF0220626_MM_1_merged.bed.gz	-69	NOT overlapping PABP peaks	S200A_FCL
0.00745152	0.00649623	0.0084068	LIN28A-S200A_ESC_LIF-CHIR-FGF0220626_MM_1_merged.bed.gz	-68	NOT overlapping PABP peaks	S200A_FCL
0.00750205	0.00653551	0.00846859	LIN28A-S200A_ESC_LIF-CHIR-FGF0220626_MM_1_merged.bed.gz	-67	NOT overlapping PABP peaks	S200A_FCL
0.00754521	0.00657198	0.00851843	LIN28A-S200A_ESC_LIF-CHIR-FGF0220626_MM_1_merged.bed.gz	-66	NOT overlapping PABP peaks	S200A_FCL
0.00758781	0.00661012	0.0085655	LIN28A-S200A_ESC_LIF-CHIR-FGF0220626_MM_1_merged.bed.gz	-65	NOT overlapping PABP peaks	S200A_FCL
0.00763437	0.00665356	0.00861518	LIN28A-S200A_ESC_LIF-CHIR-FGF0220626_MM_1_merged.bed.gz	-64	NOT overlapping PABP peaks	S200A_FCL
0.00769394	0.0067082	0.00867969	LIN28A-S200A_ESC_LIF-CHIR-FGF0220626_MM_1_merged.bed.gz	-63	NOT overlapping PABP peaks	S200A_FCL
0.00776139	0.00677005	0.00875273	LIN28A-S200A_ESC_LIF-CHIR-FGF0220626_MM_1_merged.bed.gz	-62	NOT overlapping PABP peaks	S200A_FCL
0.00783304	0.00683492	0.00883116	LIN28A-S200A_ESC_LIF-CHIR-FGF0220626_MM_1_merged.bed.gz	-61	NOT overlapping PABP peaks	S200A_FCL
0.00790532	0.00689937	0.00891126	LIN28A-S200A_ESC_LIF-CHIR-FGF0220626_MM_1_merged.bed.gz	-60	NOT overlapping PABP peaks	S200A_FCL
0.00797007	0.00695697	0.00898317	LIN28A-S200A_ESC_LIF-CHIR-FGF0220626_MM_1_merged.bed.gz	-59	NOT overlapping PABP peaks	S200A_FCL
0.00803128	0.00701043	0.00905213	LIN28A-S200A_ESC_LIF-CHIR-FGF0220626_MM_1_merged.bed.gz	-58	NOT overlapping PABP peaks	S200A_FCL
0.00810148	0.00706898	0.00913398	LIN28A-S200A_ESC_LIF-CHIR-FGF0220626_MM_1_merged.bed.gz	-57	NOT overlapping PABP peaks	S200A_FCL
0.00817514	0.00712864	0.00922164	LIN28A-S200A_ESC_LIF-CHIR-FGF0220626_MM_1_merged.bed.gz	-56	NOT overlapping PABP peaks	S200A_FCL
0.00824412	0.00718412	0.00930412	LIN28A-S200A_ESC_LIF-CHIR-FGF0220626_MM_1_merged.bed.gz	-55	NOT overlapping PABP peaks	S200A_FCL
0.00831252	0.00723864	0.0093864	LIN28A-S200A_ESC_LIF-CHIR-FGF0220626_MM_1_merged.bed.gz	-54	NOT overlapping PABP peaks	S200A_FCL
0.008374	0.00728779	0.00946021	LIN28A-S200A_ESC_LIF-CHIR-FGF0220626_MM_1_merged.bed.gz	-53	NOT overlapping PABP peaks	S200A_FCL
0.00843303	0.00733685	0.00952921	LIN28A-S200A_ESC_LIF-CHIR-FGF0220626_MM_1_merged.bed.gz	-52	NOT overlapping PABP peaks	S200A_FCL
0.00849011	0.0073879	0.00959232	LIN28A-S200A_ESC_LIF-CHIR-FGF0220626_MM_1_merged.bed.gz	-51	NOT overlapping PABP peaks	S200A_FCL
0.00853648	0.00743533	0.00963762	LIN28A-S200A_ESC_LIF-CHIR-FGF0220626_MM_1_merged.bed.gz	-50	NOT overlapping PABP peaks	S200A_FCL
0.0085835	0.0074868	0.0096802	LIN28A-S200A_ESC_LIF-CHIR-FGF0220626_MM_1_merged.bed.gz	-49	NOT overlapping PABP peaks	S200A_FCL
0.00863342	0.00754303	0.00972382	LIN28A-S200A_ESC_LIF-CHIR-FGF0220626_MM_1_merged.bed.gz	-48	NOT overlapping PABP peaks	S200A_FCL
0.00867843	0.00759867	0.00975819	LIN28A-S200A_ESC_LIF-CHIR-FGF0220626_MM_1_merged.bed.gz	-47	NOT overlapping PABP peaks	S200A_FCL
0.00872406	0.00765798	0.00979015	LIN28A-S200A_ESC_LIF-CHIR-FGF0220626_MM_1_merged.bed.gz	-46	NOT overlapping PABP peaks	S200A_FCL
0.00877828	0.00772544	0.00983112	LIN28A-S200A_ESC_LIF-CHIR-FGF0220626_MM_1_merged.bed.gz	-45	NOT overlapping PABP peaks	S200A_FCL
0.00884295	0.00780208	0.00988383	LIN28A-S200A_ESC_LIF-CHIR-FGF0220626_MM_1_merged.bed.gz	-44	NOT overlapping PABP peaks	S200A_FCL
0.00891321	0.00788314	0.00994328	LIN28A-S200A_ESC_LIF-CHIR-FGF0220626_MM_1_merged.bed.gz	-43	NOT overlapping PABP peaks	S200A_FCL
0.00897829	0.00795705	0.00999952	LIN28A-S200A_ESC_LIF-CHIR-FGF0220626_MM_1_merged.bed.gz	-42	NOT overlapping PABP peaks	S200A_FCL
0.00904183	0.00802998	0.0100537	LIN28A-S200A_ESC_LIF-CHIR-FGF0220626_MM_1_merged.bed.gz	-41	NOT overlapping PABP peaks	S200A_FCL
0.00911689	0.00811227	0.0101215	LIN28A-S200A_ESC_LIF-CHIR-FGF0220626_MM_1_merged.bed.gz	-40	NOT overlapping PABP peaks	S200A_FCL
0.00919685	0.00819712	0.0101966	LIN28A-S200A_ESC_LIF-CHIR-FGF0220626_MM_1_merged.bed.gz	-39	NOT overlapping PABP peaks	S200A_FCL
0.00928076	0.00828445	0.0102771	LIN28A-S200A_ESC_LIF-CHIR-FGF0220626_MM_1_merged.bed.gz	-38	NOT overlapping PABP peaks	S200A_FCL
0.00937683	0.00837717	0.0103765	LIN28A-S200A_ESC_LIF-CHIR-FGF0220626_MM_1_merged.bed.gz	-37	NOT overlapping PABP peaks	S200A_FCL
0.00947456	0.00846698	0.0104822	LIN28A-S200A_ESC_LIF-CHIR-FGF0220626_MM_1_merged.bed.gz	-36	NOT overlapping PABP peaks	S200A_FCL
0.00956696	0.00854946	0.0105845	LIN28A-S200A_ESC_LIF-CHIR-FGF0220626_MM_1_merged.bed.gz	-35	NOT overlapping PABP peaks	S200A_FCL
0.00965241	0.00862388	0.0106809	LIN28A-S200A_ESC_LIF-CHIR-FGF0220626_MM_1_merged.bed.gz	-34	NOT overlapping PABP peaks	S200A_FCL
0.00974266	0.00870185	0.0107835	LIN28A-S200A_ESC_LIF-CHIR-FGF0220626_MM_1_merged.bed.gz	-33	NOT overlapping PABP peaks	S200A_FCL
0.00985168	0.00879701	0.0109063	LIN28A-S200A_ESC_LIF-CHIR-FGF0220626_MM_1_merged.bed.gz	-32	NOT overlapping PABP peaks	S200A_FCL
0.00996438	0.0088938	0.011035	LIN28A-S200A_ESC_LIF-CHIR-FGF0220626_MM_1_merged.bed.gz	-31	NOT overlapping PABP peaks	S200A_FCL
0.0100615	0.00897557	0.0111475	LIN28A-S200A_ESC_LIF-CHIR-FGF0220626_MM_1_merged.bed.gz	-30	NOT overlapping PABP peaks	S200A_FCL
0.0101506	0.00905065	0.0112506	LIN28A-S200A_ESC_LIF-CHIR-FGF0220626_MM_1_merged.bed.gz	-29	NOT overlapping PABP peaks	S200A_FCL
0.0102407	0.00912582	0.0113555	LIN28A-S200A_ESC_LIF-CHIR-FGF0220626_MM_1_merged.bed.gz	-28	NOT overlapping PABP peaks	S200A_FCL
0.0103253	0.00919697	0.0114536	LIN28A-S200A_ESC_LIF-CHIR-FGF0220626_MM_1_merged.bed.gz	-27	NOT overlapping PABP peaks	S200A_FCL
0.0104122	0.0092677	0.0115567	LIN28A-S200A_ESC_LIF-CHIR-FGF0220626_MM_1_merged.bed.gz	-26	NOT overlapping PABP peaks	S200A_FCL
0.0105009	0.00934059	0.0116612	LIN28A-S200A_ESC_LIF-CHIR-FGF0220626_MM_1_merged.bed.gz	-25	NOT overlapping PABP peaks	S200A_FCL
0.0105818	0.00941022	0.0117534	LIN28A-S200A_ESC_LIF-CHIR-FGF0220626_MM_1_merged.bed.gz	-24	NOT overlapping PABP peaks	S200A_FCL
0.0106514	0.00946641	0.0118365	LIN28A-S200A_ESC_LIF-CHIR-FGF0220626_MM_1_merged.bed.gz	-23	NOT overlapping PABP peaks	S200A_FCL
0.010702	0.00949553	0.0119085	LIN28A-S200A_ESC_LIF-CHIR-FGF0220626_MM_1_merged.bed.gz	-22	NOT overlapping PABP peaks	S200A_FCL
0.0107336	0.00949998	0.0119672	LIN28A-S200A_ESC_LIF-CHIR-FGF0220626_MM_1_merged.bed.gz	-21	NOT overlapping PABP peaks	S200A_FCL
0.0107428	0.00948157	0.0120041	LIN28A-S200A_ESC_LIF-CHIR-FGF0220626_MM_1_merged.bed.gz	-20	NOT overlapping PABP peaks	S200A_FCL
0.0107103	0.00942377	0.0119968	LIN28A-S200A_ESC_LIF-CHIR-FGF0220626_MM_1_merged.bed.gz	-19	NOT overlapping PABP peaks	S200A_FCL
0.0106139	0.00931003	0.0119177	LIN28A-S200A_ESC_LIF-CHIR-FGF0220626_MM_1_merged.bed.gz	-18	NOT overlapping PABP peaks	S200A_FCL
0.0104511	0.00914041	0.0117619	LIN28A-S200A_ESC_LIF-CHIR-FGF0220626_MM_1_merged.bed.gz	-17	NOT overlapping PABP peaks	S200A_FCL
0.0102259	0.00892247	0.0115292	LIN28A-S200A_ESC_LIF-CHIR-FGF0220626_MM_1_merged.bed.gz	-16	NOT overlapping PABP peaks	S200A_FCL
0.00994874	0.0086615	0.011236	LIN28A-S200A_ESC_LIF-CHIR-FGF0220626_MM_1_merged.bed.gz	-15	NOT overlapping PABP peaks	S200A_FCL
0.00964077	0.00837205	0.0109095	LIN28A-S200A_ESC_LIF-CHIR-FGF0220626_MM_1_merged.bed.gz	-14	NOT overlapping PABP peaks	S200A_FCL
0.00930958	0.00807149	0.0105477	LIN28A-S200A_ESC_LIF-CHIR-FGF0220626_MM_1_merged.bed.gz	-13	NOT overlapping PABP peaks	S200A_FCL
0.00897789	0.00779272	0.0101631	LIN28A-S200A_ESC_LIF-CHIR-FGF0220626_MM_1_merged.bed.gz	-12	NOT overlapping PABP peaks	S200A_FCL
0.00870738	0.00758506	0.00982971	LIN28A-S200A_ESC_LIF-CHIR-FGF0220626_MM_1_merged.bed.gz	-11	NOT overlapping PABP peaks	S200A_FCL
0.00863484	0.00756552	0.00970415	LIN28A-S200A_ESC_LIF-CHIR-FGF0220626_MM_1_merged.bed.gz	-10	NOT overlapping PABP peaks	S200A_FCL
0.00894649	0.0079082	0.00998477	LIN28A-S200A_ESC_LIF-CHIR-FGF0220626_MM_1_merged.bed.gz	-9	NOT overlapping PABP peaks	S200A_FCL
0.00969649	0.00865979	0.0107332	LIN28A-S200A_ESC_LIF-CHIR-FGF0220626_MM_1_merged.bed.gz	-8	NOT overlapping PABP peaks	S200A_FCL
0.0107521	0.00969446	0.0118097	LIN28A-S200A_ESC_LIF-CHIR-FGF0220626_MM_1_merged.bed.gz	-7	NOT overlapping PABP peaks	S200A_FCL
0.0119751	0.0108813	0.0130689	LIN28A-S200A_ESC_LIF-CHIR-FGF0220626_MM_1_merged.bed.gz	-6	NOT overlapping PABP peaks	S200A_FCL
0.013304	0.0121629	0.014445	LIN28A-S200A_ESC_LIF-CHIR-FGF0220626_MM_1_merged.bed.gz	-5	NOT overlapping PABP peaks	S200A_FCL
0.0146943	0.0134996	0.0158889	LIN28A-S200A_ESC_LIF-CHIR-FGF0220626_MM_1_merged.bed.gz	-4	NOT overlapping PABP peaks	S200A_FCL
0.0161058	0.0148495	0.017362	LIN28A-S200A_ESC_LIF-CHIR-FGF0220626_MM_1_merged.bed.gz	-3	NOT overlapping PABP peaks	S200A_FCL
0.0174845	0.0161566	0.0188125	LIN28A-S200A_ESC_LIF-CHIR-FGF0220626_MM_1_merged.bed.gz	-2	NOT overlapping PABP peaks	S200A_FCL
0.0187393	0.0173397	0.0201389	LIN28A-S200A_ESC_LIF-CHIR-FGF0220626_MM_1_merged.bed.gz	-1	NOT overlapping PABP peaks	S200A_FCL
0.0196394	0.0181859	0.021093	LIN28A-S200A_ESC_LIF-CHIR-FGF0220626_MM_1_merged.bed.gz	0	NOT overlapping PABP peaks	S200A_FCL
0.0198479	0.0183765	0.0213192	LIN28A-S200A_ESC_LIF-CHIR-FGF0220626_MM_1_merged.bed.gz	1	NOT overlapping PABP peaks	S200A_FCL
0.0192938	0.0178486	0.0207389	LIN28A-S200A_ESC_LIF-CHIR-FGF0220626_MM_1_merged.bed.gz	2	NOT overlapping PABP peaks	S200A_FCL
0.0182665	0.0168719	0.0196611	LIN28A-S200A_ESC_LIF-CHIR-FGF0220626_MM_1_merged.bed.gz	3	NOT overlapping PABP peaks	S200A_FCL
0.0170438	0.0157029	0.0183847	LIN28A-S200A_ESC_LIF-CHIR-FGF0220626_MM_1_merged.bed.gz	4	NOT overlapping PABP peaks	S200A_FCL
0.0157372	0.0144471	0.0170274	LIN28A-S200A_ESC_LIF-CHIR-FGF0220626_MM_1_merged.bed.gz	5	NOT overlapping PABP peaks	S200A_FCL
0.0144031	0.0131604	0.0156458	LIN28A-S200A_ESC_LIF-CHIR-FGF0220626_MM_1_merged.bed.gz	6	NOT overlapping PABP peaks	S200A_FCL
0.0130882	0.0118891	0.0142873	LIN28A-S200A_ESC_LIF-CHIR-FGF0220626_MM_1_merged.bed.gz	7	NOT overlapping PABP peaks	S200A_FCL
0.0118426	0.01068	0.0130052	LIN28A-S200A_ESC_LIF-CHIR-FGF0220626_MM_1_merged.bed.gz	8	NOT overlapping PABP peaks	S200A_FCL
0.010716	0.00958078	0.0118513	LIN28A-S200A_ESC_LIF-CHIR-FGF0220626_MM_1_merged.bed.gz	9	NOT overlapping PABP peaks	S200A_FCL
0.00982223	0.00870036	0.0109441	LIN28A-S200A_ESC_LIF-CHIR-FGF0220626_MM_1_merged.bed.gz	10	NOT overlapping PABP peaks	S200A_FCL
0.00932445	0.00819585	0.010453	LIN28A-S200A_ESC_LIF-CHIR-FGF0220626_MM_1_merged.bed.gz	11	NOT overlapping PABP peaks	S200A_FCL
0.0092489	0.00809034	0.0104075	LIN28A-S200A_ESC_LIF-CHIR-FGF0220626_MM_1_merged.bed.gz	12	NOT overlapping PABP peaks	S200A_FCL
0.00944036	0.00823786	0.0106428	LIN28A-S200A_ESC_LIF-CHIR-FGF0220626_MM_1_merged.bed.gz	13	NOT overlapping PABP peaks	S200A_FCL
0.00973673	0.0084944	0.0109791	LIN28A-S200A_ESC_LIF-CHIR-FGF0220626_MM_1_merged.bed.gz	14	NOT overlapping PABP peaks	S200A_FCL
0.0100693	0.0087939	0.0113447	LIN28A-S200A_ESC_LIF-CHIR-FGF0220626_MM_1_merged.bed.gz	15	NOT overlapping PABP peaks	S200A_FCL
0.010414	0.00910716	0.0117208	LIN28A-S200A_ESC_LIF-CHIR-FGF0220626_MM_1_merged.bed.gz	16	NOT overlapping PABP peaks	S200A_FCL
0.0107503	0.00941451	0.0120861	LIN28A-S200A_ESC_LIF-CHIR-FGF0220626_MM_1_merged.bed.gz	17	NOT overlapping PABP peaks	S200A_FCL
0.0110617	0.00969892	0.0124245	LIN28A-S200A_ESC_LIF-CHIR-FGF0220626_MM_1_merged.bed.gz	18	NOT overlapping PABP peaks	S200A_FCL
0.0113389	0.00995044	0.0127273	LIN28A-S200A_ESC_LIF-CHIR-FGF0220626_MM_1_merged.bed.gz	19	NOT overlapping PABP peaks	S200A_FCL
0.0115673	0.0101578	0.0129768	LIN28A-S200A_ESC_LIF-CHIR-FGF0220626_MM_1_merged.bed.gz	20	NOT overlapping PABP peaks	S200A_FCL
0.0117392	0.0103124	0.0131659	LIN28A-S200A_ESC_LIF-CHIR-FGF0220626_MM_1_merged.bed.gz	21	NOT overlapping PABP peaks	S200A_FCL
0.0118575	0.010416	0.013299	LIN28A-S200A_ESC_LIF-CHIR-FGF0220626_MM_1_merged.bed.gz	22	NOT overlapping PABP peaks	S200A_FCL
0.0119211	0.0104712	0.0133709	LIN28A-S200A_ESC_LIF-CHIR-FGF0220626_MM_1_merged.bed.gz	23	NOT overlapping PABP peaks	S200A_FCL
0.0119481	0.0104905	0.0134056	LIN28A-S200A_ESC_LIF-CHIR-FGF0220626_MM_1_merged.bed.gz	24	NOT overlapping PABP peaks	S200A_FCL
0.0119495	0.010488	0.013411	LIN28A-S200A_ESC_LIF-CHIR-FGF0220626_MM_1_merged.bed.gz	25	NOT overlapping PABP peaks	S200A_FCL
0.0119132	0.0104571	0.0133694	LIN28A-S200A_ESC_LIF-CHIR-FGF0220626_MM_1_merged.bed.gz	26	NOT overlapping PABP peaks	S200A_FCL
0.0118477	0.0103997	0.0132956	LIN28A-S200A_ESC_LIF-CHIR-FGF0220626_MM_1_merged.bed.gz	27	NOT overlapping PABP peaks	S200A_FCL
0.0117536	0.0103197	0.0131875	LIN28A-S200A_ESC_LIF-CHIR-FGF0220626_MM_1_merged.bed.gz	28	NOT overlapping PABP peaks	S200A_FCL
0.0116294	0.0102141	0.0130447	LIN28A-S200A_ESC_LIF-CHIR-FGF0220626_MM_1_merged.bed.gz	29	NOT overlapping PABP peaks	S200A_FCL
0.0114904	0.0100939	0.0128869	LIN28A-S200A_ESC_LIF-CHIR-FGF0220626_MM_1_merged.bed.gz	30	NOT overlapping PABP peaks	S200A_FCL
0.0113474	0.00997096	0.0127239	LIN28A-S200A_ESC_LIF-CHIR-FGF0220626_MM_1_merged.bed.gz	31	NOT overlapping PABP peaks	S200A_FCL
0.011198	0.0098433	0.0125527	LIN28A-S200A_ESC_LIF-CHIR-FGF0220626_MM_1_merged.bed.gz	32	NOT overlapping PABP peaks	S200A_FCL
0.0110458	0.00971167	0.0123799	LIN28A-S200A_ESC_LIF-CHIR-FGF0220626_MM_1_merged.bed.gz	33	NOT overlapping PABP peaks	S200A_FCL
0.0108928	0.00957774	0.0122078	LIN28A-S200A_ESC_LIF-CHIR-FGF0220626_MM_1_merged.bed.gz	34	NOT overlapping PABP peaks	S200A_FCL
0.0107428	0.00944311	0.0120425	LIN28A-S200A_ESC_LIF-CHIR-FGF0220626_MM_1_merged.bed.gz	35	NOT overlapping PABP peaks	S200A_FCL
0.0106172	0.00932413	0.0119103	LIN28A-S200A_ESC_LIF-CHIR-FGF0220626_MM_1_merged.bed.gz	36	NOT overlapping PABP peaks	S200A_FCL
0.0105078	0.00921736	0.0117982	LIN28A-S200A_ESC_LIF-CHIR-FGF0220626_MM_1_merged.bed.gz	37	NOT overlapping PABP peaks	S200A_FCL
0.0104052	0.00911435	0.0116961	LIN28A-S200A_ESC_LIF-CHIR-FGF0220626_MM_1_merged.bed.gz	38	NOT overlapping PABP peaks	S200A_FCL
0.0103061	0.00901799	0.0115942	LIN28A-S200A_ESC_LIF-CHIR-FGF0220626_MM_1_merged.bed.gz	39	NOT overlapping PABP peaks	S200A_FCL
0.0102037	0.00892385	0.0114835	LIN28A-S200A_ESC_LIF-CHIR-FGF0220626_MM_1_merged.bed.gz	40	NOT overlapping PABP peaks	S200A_FCL
0.0101015	0.00882969	0.0113733	LIN28A-S200A_ESC_LIF-CHIR-FGF0220626_MM_1_merged.bed.gz	41	NOT overlapping PABP peaks	S200A_FCL
0.010001	0.00873768	0.0112644	LIN28A-S200A_ESC_LIF-CHIR-FGF0220626_MM_1_merged.bed.gz	42	NOT overlapping PABP peaks	S200A_FCL
0.00989836	0.00864444	0.0111523	LIN28A-S200A_ESC_LIF-CHIR-FGF0220626_MM_1_merged.bed.gz	43	NOT overlapping PABP peaks	S200A_FCL
0.00979418	0.00855137	0.011037	LIN28A-S200A_ESC_LIF-CHIR-FGF0220626_MM_1_merged.bed.gz	44	NOT overlapping PABP peaks	S200A_FCL
0.00968646	0.00845761	0.0109153	LIN28A-S200A_ESC_LIF-CHIR-FGF0220626_MM_1_merged.bed.gz	45	NOT overlapping PABP peaks	S200A_FCL
0.00956073	0.00835179	0.0107697	LIN28A-S200A_ESC_LIF-CHIR-FGF0220626_MM_1_merged.bed.gz	46	NOT overlapping PABP peaks	S200A_FCL
0.00941844	0.00823452	0.0106024	LIN28A-S200A_ESC_LIF-CHIR-FGF0220626_MM_1_merged.bed.gz	47	NOT overlapping PABP peaks	S200A_FCL
0.00927639	0.00811973	0.0104331	LIN28A-S200A_ESC_LIF-CHIR-FGF0220626_MM_1_merged.bed.gz	48	NOT overlapping PABP peaks	S200A_FCL
0.00915275	0.00801901	0.0102865	LIN28A-S200A_ESC_LIF-CHIR-FGF0220626_MM_1_merged.bed.gz	49	NOT overlapping PABP peaks	S200A_FCL
0.00905095	0.00792963	0.0101723	LIN28A-S200A_ESC_LIF-CHIR-FGF0220626_MM_1_merged.bed.gz	50	NOT overlapping PABP peaks	S200A_FCL
0.0089569	0.0078413	0.0100725	LIN28A-S200A_ESC_LIF-CHIR-FGF0220626_MM_1_merged.bed.gz	51	NOT overlapping PABP peaks	S200A_FCL
0.00887025	0.0077565	0.00998399	LIN28A-S200A_ESC_LIF-CHIR-FGF0220626_MM_1_merged.bed.gz	52	NOT overlapping PABP peaks	S200A_FCL
0.00879861	0.00768302	0.00991421	LIN28A-S200A_ESC_LIF-CHIR-FGF0220626_MM_1_merged.bed.gz	53	NOT overlapping PABP peaks	S200A_FCL
0.00873536	0.00761295	0.00985776	LIN28A-S200A_ESC_LIF-CHIR-FGF0220626_MM_1_merged.bed.gz	54	NOT overlapping PABP peaks	S200A_FCL
0.0086761	0.0075415	0.0098107	LIN28A-S200A_ESC_LIF-CHIR-FGF0220626_MM_1_merged.bed.gz	55	NOT overlapping PABP peaks	S200A_FCL
0.00862452	0.0074773	0.00977175	LIN28A-S200A_ESC_LIF-CHIR-FGF0220626_MM_1_merged.bed.gz	56	NOT overlapping PABP peaks	S200A_FCL
0.00858409	0.00742517	0.00974302	LIN28A-S200A_ESC_LIF-CHIR-FGF0220626_MM_1_merged.bed.gz	57	NOT overlapping PABP peaks	S200A_FCL
0.00854082	0.00736995	0.00971169	LIN28A-S200A_ESC_LIF-CHIR-FGF0220626_MM_1_merged.bed.gz	58	NOT overlapping PABP peaks	S200A_FCL
0.00847796	0.00729751	0.00965842	LIN28A-S200A_ESC_LIF-CHIR-FGF0220626_MM_1_merged.bed.gz	59	NOT overlapping PABP peaks	S200A_FCL
0.00839178	0.00721097	0.0095726	LIN28A-S200A_ESC_LIF-CHIR-FGF0220626_MM_1_merged.bed.gz	60	NOT overlapping PABP peaks	S200A_FCL
0.00829605	0.00712376	0.00946833	LIN28A-S200A_ESC_LIF-CHIR-FGF0220626_MM_1_merged.bed.gz	61	NOT overlapping PABP peaks	S200A_FCL
0.00820131	0.0070414	0.00936121	LIN28A-S200A_ESC_LIF-CHIR-FGF0220626_MM_1_merged.bed.gz	62	NOT overlapping PABP peaks	S200A_FCL
0.00810566	0.00696085	0.00925047	LIN28A-S200A_ESC_LIF-CHIR-FGF0220626_MM_1_merged.bed.gz	63	NOT overlapping PABP peaks	S200A_FCL
0.00801672	0.0068913	0.00914213	LIN28A-S200A_ESC_LIF-CHIR-FGF0220626_MM_1_merged.bed.gz	64	NOT overlapping PABP peaks	S200A_FCL
0.00793818	0.00683553	0.00904083	LIN28A-S200A_ESC_LIF-CHIR-FGF0220626_MM_1_merged.bed.gz	65	NOT overlapping PABP peaks	S200A_FCL
0.00786548	0.00678408	0.00894687	LIN28A-S200A_ESC_LIF-CHIR-FGF0220626_MM_1_merged.bed.gz	66	NOT overlapping PABP peaks	S200A_FCL
0.00779579	0.00673344	0.00885813	LIN28A-S200A_ESC_LIF-CHIR-FGF0220626_MM_1_merged.bed.gz	67	NOT overlapping PABP peaks	S200A_FCL
0.00773779	0.00669161	0.00878397	LIN28A-S200A_ESC_LIF-CHIR-FGF0220626_MM_1_merged.bed.gz	68	NOT overlapping PABP peaks	S200A_FCL
0.00769415	0.00666138	0.00872693	LIN28A-S200A_ESC_LIF-CHIR-FGF0220626_MM_1_merged.bed.gz	69	NOT overlapping PABP peaks	S200A_FCL
0.00766524	0.00664438	0.00868609	LIN28A-S200A_ESC_LIF-CHIR-FGF0220626_MM_1_merged.bed.gz	70	NOT overlapping PABP peaks	S200A_FCL
0.00764874	0.0066376	0.00865988	LIN28A-S200A_ESC_LIF-CHIR-FGF0220626_MM_1_merged.bed.gz	71	NOT overlapping PABP peaks	S200A_FCL
0.00763176	0.00662891	0.00863461	LIN28A-S200A_ESC_LIF-CHIR-FGF0220626_MM_1_merged.bed.gz	72	NOT overlapping PABP peaks	S200A_FCL
0.00760351	0.00661036	0.00859666	LIN28A-S200A_ESC_LIF-CHIR-FGF0220626_MM_1_merged.bed.gz	73	NOT overlapping PABP peaks	S200A_FCL
0.00755719	0.00657544	0.00853894	LIN28A-S200A_ESC_LIF-CHIR-FGF0220626_MM_1_merged.bed.gz	74	NOT overlapping PABP peaks	S200A_FCL
0.00749584	0.00652816	0.00846352	LIN28A-S200A_ESC_LIF-CHIR-FGF0220626_MM_1_merged.bed.gz	75	NOT overlapping PABP peaks	S200A_FCL
0.00743487	0.00647667	0.00839306	LIN28A-S200A_ESC_LIF-CHIR-FGF0220626_MM_1_merged.bed.gz	76	NOT overlapping PABP peaks	S200A_FCL
0.00738442	0.00642623	0.00834261	LIN28A-S200A_ESC_LIF-CHIR-FGF0220626_MM_1_merged.bed.gz	77	NOT overlapping PABP peaks	S200A_FCL
0.00733628	0.00637851	0.00829406	LIN28A-S200A_ESC_LIF-CHIR-FGF0220626_MM_1_merged.bed.gz	78	NOT overlapping PABP peaks	S200A_FCL
0.0072905	0.00633491	0.00824608	LIN28A-S200A_ESC_LIF-CHIR-FGF0220626_MM_1_merged.bed.gz	79	NOT overlapping PABP peaks	S200A_FCL
0.00724552	0.00628857	0.00820247	LIN28A-S200A_ESC_LIF-CHIR-FGF0220626_MM_1_merged.bed.gz	80	NOT overlapping PABP peaks	S200A_FCL
0.00719092	0.00623163	0.00815021	LIN28A-S200A_ESC_LIF-CHIR-FGF0220626_MM_1_merged.bed.gz	81	NOT overlapping PABP peaks	S200A_FCL
0.00713568	0.0061738	0.00809756	LIN28A-S200A_ESC_LIF-CHIR-FGF0220626_MM_1_merged.bed.gz	82	NOT overlapping PABP peaks	S200A_FCL
0.00709545	0.00612796	0.00806294	LIN28A-S200A_ESC_LIF-CHIR-FGF0220626_MM_1_merged.bed.gz	83	NOT overlapping PABP peaks	S200A_FCL
0.00707233	0.00609609	0.00804858	LIN28A-S200A_ESC_LIF-CHIR-FGF0220626_MM_1_merged.bed.gz	84	NOT overlapping PABP peaks	S200A_FCL
0.00706073	0.00607241	0.00804905	LIN28A-S200A_ESC_LIF-CHIR-FGF0220626_MM_1_merged.bed.gz	85	NOT overlapping PABP peaks	S200A_FCL
0.0070475	0.00605547	0.00803953	LIN28A-S200A_ESC_LIF-CHIR-FGF0220626_MM_1_merged.bed.gz	86	NOT overlapping PABP peaks	S200A_FCL
0.00701816	0.00603855	0.00799778	LIN28A-S200A_ESC_LIF-CHIR-FGF0220626_MM_1_merged.bed.gz	87	NOT overlapping PABP peaks	S200A_FCL
0.00698038	0.00601644	0.00794431	LIN28A-S200A_ESC_LIF-CHIR-FGF0220626_MM_1_merged.bed.gz	88	NOT overlapping PABP peaks	S200A_FCL
0.00693942	0.00598889	0.00788994	LIN28A-S200A_ESC_LIF-CHIR-FGF0220626_MM_1_merged.bed.gz	89	NOT overlapping PABP peaks	S200A_FCL
0.00689959	0.0059629	0.00783628	LIN28A-S200A_ESC_LIF-CHIR-FGF0220626_MM_1_merged.bed.gz	90	NOT overlapping PABP peaks	S200A_FCL
0.00686481	0.0059421	0.00778753	LIN28A-S200A_ESC_LIF-CHIR-FGF0220626_MM_1_merged.bed.gz	91	NOT overlapping PABP peaks	S200A_FCL
0.00686481	0.0059421	0.00778753	LIN28A-S200A_ESC_LIF-CHIR-FGF0220626_MM_1_merged.bed.gz	92	NOT overlapping PABP peaks	S200A_FCL
0.00686481	0.0059421	0.00778753	LIN28A-S200A_ESC_LIF-CHIR-FGF0220626_MM_1_merged.bed.gz	93	NOT overlapping PABP peaks	S200A_FCL
0.00686481	0.0059421	0.00778753	LIN28A-S200A_ESC_LIF-CHIR-FGF0220626_MM_1_merged.bed.gz	94	NOT overlapping PABP peaks	S200A_FCL
0.00686481	0.0059421	0.00778753	LIN28A-S200A_ESC_LIF-CHIR-FGF0220626_MM_1_merged.bed.gz	95	NOT overlapping PABP peaks	S200A_FCL
0.00686481	0.0059421	0.00778753	LIN28A-S200A_ESC_LIF-CHIR-FGF0220626_MM_1_merged.bed.gz	96	NOT overlapping PABP peaks	S200A_FCL
0.00686481	0.0059421	0.00778753	LIN28A-S200A_ESC_LIF-CHIR-FGF0220626_MM_1_merged.bed.gz	97	NOT overlapping PABP peaks	S200A_FCL
0.00686481	0.0059421	0.00778753	LIN28A-S200A_ESC_LIF-CHIR-FGF0220626_MM_1_merged.bed.gz	98	NOT overlapping PABP peaks	S200A_FCL
0.00686481	0.0059421	0.00778753	LIN28A-S200A_ESC_LIF-CHIR-FGF0220626_MM_1_merged.bed.gz	99	NOT overlapping PABP peaks	S200A_FCL
0.00686481	0.0059421	0.00778753	LIN28A-S200A_ESC_LIF-CHIR-FGF0220626_MM_1_merged.bed.gz	100	NOT overlapping PABP peaks	S200A_FCL
0.00559409	0.00511799	0.00607019	LIN28A-S200A_ESC_LIF-CHIR-FGF0220626_MM_1_merged.bed.gz	-100	overlapping PABP peaks	S200A_FCL
0.00559409	0.00511799	0.00607019	LIN28A-S200A_ESC_LIF-CHIR-FGF0220626_MM_1_merged.bed.gz	-99	overlapping PABP peaks	S200A_FCL
0.00559409	0.00511799	0.00607019	LIN28A-S200A_ESC_LIF-CHIR-FGF0220626_MM_1_merged.bed.gz	-98	overlapping PABP peaks	S200A_FCL
0.00559409	0.00511799	0.00607019	LIN28A-S200A_ESC_LIF-CHIR-FGF0220626_MM_1_merged.bed.gz	-97	overlapping PABP peaks	S200A_FCL
0.00559409	0.00511799	0.00607019	LIN28A-S200A_ESC_LIF-CHIR-FGF0220626_MM_1_merged.bed.gz	-96	overlapping PABP peaks	S200A_FCL
0.00559409	0.00511799	0.00607019	LIN28A-S200A_ESC_LIF-CHIR-FGF0220626_MM_1_merged.bed.gz	-95	overlapping PABP peaks	S200A_FCL
0.00559409	0.00511799	0.00607019	LIN28A-S200A_ESC_LIF-CHIR-FGF0220626_MM_1_merged.bed.gz	-94	overlapping PABP peaks	S200A_FCL
0.00559409	0.00511799	0.00607019	LIN28A-S200A_ESC_LIF-CHIR-FGF0220626_MM_1_merged.bed.gz	-93	overlapping PABP peaks	S200A_FCL
0.00559409	0.00511799	0.00607019	LIN28A-S200A_ESC_LIF-CHIR-FGF0220626_MM_1_merged.bed.gz	-92	overlapping PABP peaks	S200A_FCL
0.00559409	0.00511799	0.00607019	LIN28A-S200A_ESC_LIF-CHIR-FGF0220626_MM_1_merged.bed.gz	-91	overlapping PABP peaks	S200A_FCL
0.00559409	0.00511799	0.00607019	LIN28A-S200A_ESC_LIF-CHIR-FGF0220626_MM_1_merged.bed.gz	-90	overlapping PABP peaks	S200A_FCL
0.00561037	0.00513059	0.00609016	LIN28A-S200A_ESC_LIF-CHIR-FGF0220626_MM_1_merged.bed.gz	-89	overlapping PABP peaks	S200A_FCL
0.00561962	0.00513979	0.00609946	LIN28A-S200A_ESC_LIF-CHIR-FGF0220626_MM_1_merged.bed.gz	-88	overlapping PABP peaks	S200A_FCL
0.00562747	0.00515026	0.00610468	LIN28A-S200A_ESC_LIF-CHIR-FGF0220626_MM_1_merged.bed.gz	-87	overlapping PABP peaks	S200A_FCL
0.00563924	0.00516184	0.00611664	LIN28A-S200A_ESC_LIF-CHIR-FGF0220626_MM_1_merged.bed.gz	-86	overlapping PABP peaks	S200A_FCL
0.00564883	0.00516871	0.00612896	LIN28A-S200A_ESC_LIF-CHIR-FGF0220626_MM_1_merged.bed.gz	-85	overlapping PABP peaks	S200A_FCL
0.00565196	0.00517028	0.00613365	LIN28A-S200A_ESC_LIF-CHIR-FGF0220626_MM_1_merged.bed.gz	-84	overlapping PABP peaks	S200A_FCL
0.00565166	0.00517016	0.00613317	LIN28A-S200A_ESC_LIF-CHIR-FGF0220626_MM_1_merged.bed.gz	-83	overlapping PABP peaks	S200A_FCL
0.00565615	0.00517396	0.00613835	LIN28A-S200A_ESC_LIF-CHIR-FGF0220626_MM_1_merged.bed.gz	-82	overlapping PABP peaks	S200A_FCL
0.00566303	0.00517889	0.00614717	LIN28A-S200A_ESC_LIF-CHIR-FGF0220626_MM_1_merged.bed.gz	-81	overlapping PABP peaks	S200A_FCL
0.00567049	0.00518261	0.00615838	LIN28A-S200A_ESC_LIF-CHIR-FGF0220626_MM_1_merged.bed.gz	-80	overlapping PABP peaks	S200A_FCL
0.00567578	0.00518468	0.00616688	LIN28A-S200A_ESC_LIF-CHIR-FGF0220626_MM_1_merged.bed.gz	-79	overlapping PABP peaks	S200A_FCL
0.00567965	0.00518523	0.00617406	LIN28A-S200A_ESC_LIF-CHIR-FGF0220626_MM_1_merged.bed.gz	-78	overlapping PABP peaks	S200A_FCL
0.00568213	0.00518349	0.00618077	LIN28A-S200A_ESC_LIF-CHIR-FGF0220626_MM_1_merged.bed.gz	-77	overlapping PABP peaks	S200A_FCL
0.00568147	0.00518132	0.00618161	LIN28A-S200A_ESC_LIF-CHIR-FGF0220626_MM_1_merged.bed.gz	-76	overlapping PABP peaks	S200A_FCL
0.00567957	0.00518259	0.00617655	LIN28A-S200A_ESC_LIF-CHIR-FGF0220626_MM_1_merged.bed.gz	-75	overlapping PABP peaks	S200A_FCL
0.0056771	0.00518534	0.00616885	LIN28A-S200A_ESC_LIF-CHIR-FGF0220626_MM_1_merged.bed.gz	-74	overlapping PABP peaks	S200A_FCL
0.00567509	0.00518744	0.00616274	LIN28A-S200A_ESC_LIF-CHIR-FGF0220626_MM_1_merged.bed.gz	-73	overlapping PABP peaks	S200A_FCL
0.00567427	0.00518947	0.00615906	LIN28A-S200A_ESC_LIF-CHIR-FGF0220626_MM_1_merged.bed.gz	-72	overlapping PABP peaks	S200A_FCL
0.00567608	0.00519361	0.00615855	LIN28A-S200A_ESC_LIF-CHIR-FGF0220626_MM_1_merged.bed.gz	-71	overlapping PABP peaks	S200A_FCL
0.00568271	0.00520332	0.00616209	LIN28A-S200A_ESC_LIF-CHIR-FGF0220626_MM_1_merged.bed.gz	-70	overlapping PABP peaks	S200A_FCL
0.00569692	0.00521861	0.00617524	LIN28A-S200A_ESC_LIF-CHIR-FGF0220626_MM_1_merged.bed.gz	-69	overlapping PABP peaks	S200A_FCL
0.00571935	0.0052386	0.00620009	LIN28A-S200A_ESC_LIF-CHIR-FGF0220626_MM_1_merged.bed.gz	-68	overlapping PABP peaks	S200A_FCL
0.00574556	0.0052618	0.00622932	LIN28A-S200A_ESC_LIF-CHIR-FGF0220626_MM_1_merged.bed.gz	-67	overlapping PABP peaks	S200A_FCL
0.00577572	0.00528776	0.00626369	LIN28A-S200A_ESC_LIF-CHIR-FGF0220626_MM_1_merged.bed.gz	-66	overlapping PABP peaks	S200A_FCL
0.00581022	0.0053153	0.00630514	LIN28A-S200A_ESC_LIF-CHIR-FGF0220626_MM_1_merged.bed.gz	-65	overlapping PABP peaks	S200A_FCL
0.00584917	0.00534461	0.00635372	LIN28A-S200A_ESC_LIF-CHIR-FGF0220626_MM_1_merged.bed.gz	-64	overlapping PABP peaks	S200A_FCL
0.00588676	0.00537358	0.00639995	LIN28A-S200A_ESC_LIF-CHIR-FGF0220626_MM_1_merged.bed.gz	-63	overlapping PABP peaks	S200A_FCL
0.00591476	0.0053967	0.00643282	LIN28A-S200A_ESC_LIF-CHIR-FGF0220626_MM_1_merged.bed.gz	-62	overlapping PABP peaks	S200A_FCL
0.00593593	0.00541518	0.00645669	LIN28A-S200A_ESC_LIF-CHIR-FGF0220626_MM_1_merged.bed.gz	-61	overlapping PABP peaks	S200A_FCL
0.00594827	0.00542704	0.00646949	LIN28A-S200A_ESC_LIF-CHIR-FGF0220626_MM_1_merged.bed.gz	-60	overlapping PABP peaks	S200A_FCL
0.00595055	0.00543298	0.00646811	LIN28A-S200A_ESC_LIF-CHIR-FGF0220626_MM_1_merged.bed.gz	-59	overlapping PABP peaks	S200A_FCL
0.00594572	0.00543534	0.0064561	LIN28A-S200A_ESC_LIF-CHIR-FGF0220626_MM_1_merged.bed.gz	-58	overlapping PABP peaks	S200A_FCL
0.00594006	0.00543721	0.00644292	LIN28A-S200A_ESC_LIF-CHIR-FGF0220626_MM_1_merged.bed.gz	-57	overlapping PABP peaks	S200A_FCL
0.00593611	0.0054388	0.00643341	LIN28A-S200A_ESC_LIF-CHIR-FGF0220626_MM_1_merged.bed.gz	-56	overlapping PABP peaks	S200A_FCL
0.00593427	0.00543975	0.0064288	LIN28A-S200A_ESC_LIF-CHIR-FGF0220626_MM_1_merged.bed.gz	-55	overlapping PABP peaks	S200A_FCL
0.00593215	0.00544083	0.00642348	LIN28A-S200A_ESC_LIF-CHIR-FGF0220626_MM_1_merged.bed.gz	-54	overlapping PABP peaks	S200A_FCL
0.0059323	0.00544421	0.00642039	LIN28A-S200A_ESC_LIF-CHIR-FGF0220626_MM_1_merged.bed.gz	-53	overlapping PABP peaks	S200A_FCL
0.00594023	0.00545286	0.00642759	LIN28A-S200A_ESC_LIF-CHIR-FGF0220626_MM_1_merged.bed.gz	-52	overlapping PABP peaks	S200A_FCL
0.00595202	0.00546418	0.00643986	LIN28A-S200A_ESC_LIF-CHIR-FGF0220626_MM_1_merged.bed.gz	-51	overlapping PABP peaks	S200A_FCL
0.00596852	0.00547877	0.00645827	LIN28A-S200A_ESC_LIF-CHIR-FGF0220626_MM_1_merged.bed.gz	-50	overlapping PABP peaks	S200A_FCL
0.00598936	0.00549619	0.00648253	LIN28A-S200A_ESC_LIF-CHIR-FGF0220626_MM_1_merged.bed.gz	-49	overlapping PABP peaks	S200A_FCL
0.00601376	0.00551623	0.0065113	LIN28A-S200A_ESC_LIF-CHIR-FGF0220626_MM_1_merged.bed.gz	-48	overlapping PABP peaks	S200A_FCL
0.00603885	0.00553718	0.00654053	LIN28A-S200A_ESC_LIF-CHIR-FGF0220626_MM_1_merged.bed.gz	-47	overlapping PABP peaks	S200A_FCL
0.00605723	0.00555577	0.0065587	LIN28A-S200A_ESC_LIF-CHIR-FGF0220626_MM_1_merged.bed.gz	-46	overlapping PABP peaks	S200A_FCL
0.00606992	0.00557282	0.00656703	LIN28A-S200A_ESC_LIF-CHIR-FGF0220626_MM_1_merged.bed.gz	-45	overlapping PABP peaks	S200A_FCL
0.00608446	0.00559095	0.00657796	LIN28A-S200A_ESC_LIF-CHIR-FGF0220626_MM_1_merged.bed.gz	-44	overlapping PABP peaks	S200A_FCL
0.00609903	0.00560851	0.00658956	LIN28A-S200A_ESC_LIF-CHIR-FGF0220626_MM_1_merged.bed.gz	-43	overlapping PABP peaks	S200A_FCL
0.00611482	0.0056274	0.00660224	LIN28A-S200A_ESC_LIF-CHIR-FGF0220626_MM_1_merged.bed.gz	-42	overlapping PABP peaks	S200A_FCL
0.0061351	0.00565041	0.00661979	LIN28A-S200A_ESC_LIF-CHIR-FGF0220626_MM_1_merged.bed.gz	-41	overlapping PABP peaks	S200A_FCL
0.00615778	0.00567513	0.00664043	LIN28A-S200A_ESC_LIF-CHIR-FGF0220626_MM_1_merged.bed.gz	-40	overlapping PABP peaks	S200A_FCL
0.00618352	0.00570164	0.00666541	LIN28A-S200A_ESC_LIF-CHIR-FGF0220626_MM_1_merged.bed.gz	-39	overlapping PABP peaks	S200A_FCL
0.00621241	0.00572971	0.00669512	LIN28A-S200A_ESC_LIF-CHIR-FGF0220626_MM_1_merged.bed.gz	-38	overlapping PABP peaks	S200A_FCL
0.00624369	0.00575769	0.00672968	LIN28A-S200A_ESC_LIF-CHIR-FGF0220626_MM_1_merged.bed.gz	-37	overlapping PABP peaks	S200A_FCL
0.0062819	0.00578745	0.00677635	LIN28A-S200A_ESC_LIF-CHIR-FGF0220626_MM_1_merged.bed.gz	-36	overlapping PABP peaks	S200A_FCL
0.00632455	0.00581978	0.00682932	LIN28A-S200A_ESC_LIF-CHIR-FGF0220626_MM_1_merged.bed.gz	-35	overlapping PABP peaks	S200A_FCL
0.0063604	0.00584815	0.00687265	LIN28A-S200A_ESC_LIF-CHIR-FGF0220626_MM_1_merged.bed.gz	-34	overlapping PABP peaks	S200A_FCL
0.00639288	0.00587352	0.00691223	LIN28A-S200A_ESC_LIF-CHIR-FGF0220626_MM_1_merged.bed.gz	-33	overlapping PABP peaks	S200A_FCL
0.00641885	0.00589304	0.00694466	LIN28A-S200A_ESC_LIF-CHIR-FGF0220626_MM_1_merged.bed.gz	-32	overlapping PABP peaks	S200A_FCL
0.00643204	0.00590125	0.00696282	LIN28A-S200A_ESC_LIF-CHIR-FGF0220626_MM_1_merged.bed.gz	-31	overlapping PABP peaks	S200A_FCL
0.00643572	0.00590137	0.00697007	LIN28A-S200A_ESC_LIF-CHIR-FGF0220626_MM_1_merged.bed.gz	-30	overlapping PABP peaks	S200A_FCL
0.00642934	0.00589286	0.00696582	LIN28A-S200A_ESC_LIF-CHIR-FGF0220626_MM_1_merged.bed.gz	-29	overlapping PABP peaks	S200A_FCL
0.00641064	0.00587454	0.00694674	LIN28A-S200A_ESC_LIF-CHIR-FGF0220626_MM_1_merged.bed.gz	-28	overlapping PABP peaks	S200A_FCL
0.0063827	0.00585075	0.00691465	LIN28A-S200A_ESC_LIF-CHIR-FGF0220626_MM_1_merged.bed.gz	-27	overlapping PABP peaks	S200A_FCL
0.00634436	0.00582128	0.00686745	LIN28A-S200A_ESC_LIF-CHIR-FGF0220626_MM_1_merged.bed.gz	-26	overlapping PABP peaks	S200A_FCL
0.00629262	0.00578121	0.00680403	LIN28A-S200A_ESC_LIF-CHIR-FGF0220626_MM_1_merged.bed.gz	-25	overlapping PABP peaks	S200A_FCL
0.00623783	0.00573685	0.0067388	LIN28A-S200A_ESC_LIF-CHIR-FGF0220626_MM_1_merged.bed.gz	-24	overlapping PABP peaks	S200A_FCL
0.00617805	0.00568694	0.00666917	LIN28A-S200A_ESC_LIF-CHIR-FGF0220626_MM_1_merged.bed.gz	-23	overlapping PABP peaks	S200A_FCL
0.00610964	0.00562773	0.00659156	LIN28A-S200A_ESC_LIF-CHIR-FGF0220626_MM_1_merged.bed.gz	-22	overlapping PABP peaks	S200A_FCL
0.00603768	0.0055636	0.00651177	LIN28A-S200A_ESC_LIF-CHIR-FGF0220626_MM_1_merged.bed.gz	-21	overlapping PABP peaks	S200A_FCL
0.00595908	0.00549203	0.00642613	LIN28A-S200A_ESC_LIF-CHIR-FGF0220626_MM_1_merged.bed.gz	-20	overlapping PABP peaks	S200A_FCL
0.0058709	0.00541053	0.00633126	LIN28A-S200A_ESC_LIF-CHIR-FGF0220626_MM_1_merged.bed.gz	-19	overlapping PABP peaks	S200A_FCL
0.00577201	0.0053178	0.00622621	LIN28A-S200A_ESC_LIF-CHIR-FGF0220626_MM_1_merged.bed.gz	-18	overlapping PABP peaks	S200A_FCL
0.00565741	0.00520947	0.00610535	LIN28A-S200A_ESC_LIF-CHIR-FGF0220626_MM_1_merged.bed.gz	-17	overlapping PABP peaks	S200A_FCL
0.00553193	0.00509034	0.00597352	LIN28A-S200A_ESC_LIF-CHIR-FGF0220626_MM_1_merged.bed.gz	-16	overlapping PABP peaks	S200A_FCL
0.00540819	0.00497275	0.00584363	LIN28A-S200A_ESC_LIF-CHIR-FGF0220626_MM_1_merged.bed.gz	-15	overlapping PABP peaks	S200A_FCL
0.00528538	0.00485805	0.00571271	LIN28A-S200A_ESC_LIF-CHIR-FGF0220626_MM_1_merged.bed.gz	-14	overlapping PABP peaks	S200A_FCL
0.00517394	0.00475722	0.00559067	LIN28A-S200A_ESC_LIF-CHIR-FGF0220626_MM_1_merged.bed.gz	-13	overlapping PABP peaks	S200A_FCL
0.00509613	0.00469196	0.00550031	LIN28A-S200A_ESC_LIF-CHIR-FGF0220626_MM_1_merged.bed.gz	-12	overlapping PABP peaks	S200A_FCL
0.00507497	0.00468334	0.0054666	LIN28A-S200A_ESC_LIF-CHIR-FGF0220626_MM_1_merged.bed.gz	-11	overlapping PABP peaks	S200A_FCL
0.00516397	0.00478123	0.0055467	LIN28A-S200A_ESC_LIF-CHIR-FGF0220626_MM_1_merged.bed.gz	-10	overlapping PABP peaks	S200A_FCL
0.00543301	0.00505227	0.00581374	LIN28A-S200A_ESC_LIF-CHIR-FGF0220626_MM_1_merged.bed.gz	-9	overlapping PABP peaks	S200A_FCL
0.00589907	0.00551229	0.00628586	LIN28A-S200A_ESC_LIF-CHIR-FGF0220626_MM_1_merged.bed.gz	-8	overlapping PABP peaks	S200A_FCL
0.00651426	0.00611349	0.00691503	LIN28A-S200A_ESC_LIF-CHIR-FGF0220626_MM_1_merged.bed.gz	-7	overlapping PABP peaks	S200A_FCL
0.00722094	0.00679887	0.00764301	LIN28A-S200A_ESC_LIF-CHIR-FGF0220626_MM_1_merged.bed.gz	-6	overlapping PABP peaks	S200A_FCL
0.00797562	0.0075272	0.00842404	LIN28A-S200A_ESC_LIF-CHIR-FGF0220626_MM_1_merged.bed.gz	-5	overlapping PABP peaks	S200A_FCL
0.00875278	0.00827485	0.00923071	LIN28A-S200A_ESC_LIF-CHIR-FGF0220626_MM_1_merged.bed.gz	-4	overlapping PABP peaks	S200A_FCL
0.00952616	0.0090163	0.010036	LIN28A-S200A_ESC_LIF-CHIR-FGF0220626_MM_1_merged.bed.gz	-3	overlapping PABP peaks	S200A_FCL
0.0102576	0.00971469	0.0108005	LIN28A-S200A_ESC_LIF-CHIR-FGF0220626_MM_1_merged.bed.gz	-2	overlapping PABP peaks	S200A_FCL
0.0108992	0.0103251	0.0114734	LIN28A-S200A_ESC_LIF-CHIR-FGF0220626_MM_1_merged.bed.gz	-1	overlapping PABP peaks	S200A_FCL
0.0113493	0.0107513	0.0119472	LIN28A-S200A_ESC_LIF-CHIR-FGF0220626_MM_1_merged.bed.gz	0	overlapping PABP peaks	S200A_FCL
0.0114728	0.0108638	0.0120818	LIN28A-S200A_ESC_LIF-CHIR-FGF0220626_MM_1_merged.bed.gz	1	overlapping PABP peaks	S200A_FCL
0.0112383	0.0106323	0.0118443	LIN28A-S200A_ESC_LIF-CHIR-FGF0220626_MM_1_merged.bed.gz	2	overlapping PABP peaks	S200A_FCL
0.0107479	0.0101571	0.0113387	LIN28A-S200A_ESC_LIF-CHIR-FGF0220626_MM_1_merged.bed.gz	3	overlapping PABP peaks	S200A_FCL
0.0101086	0.00954334	0.0106739	LIN28A-S200A_ESC_LIF-CHIR-FGF0220626_MM_1_merged.bed.gz	4	overlapping PABP peaks	S200A_FCL
0.00938684	0.00885314	0.00992053	LIN28A-S200A_ESC_LIF-CHIR-FGF0220626_MM_1_merged.bed.gz	5	overlapping PABP peaks	S200A_FCL
0.00862446	0.00812395	0.00912497	LIN28A-S200A_ESC_LIF-CHIR-FGF0220626_MM_1_merged.bed.gz	6	overlapping PABP peaks	S200A_FCL
0.00784875	0.0073816	0.0083159	LIN28A-S200A_ESC_LIF-CHIR-FGF0220626_MM_1_merged.bed.gz	7	overlapping PABP peaks	S200A_FCL
0.00709237	0.00665708	0.00752766	LIN28A-S200A_ESC_LIF-CHIR-FGF0220626_MM_1_merged.bed.gz	8	overlapping PABP peaks	S200A_FCL
0.00638992	0.00598336	0.00679649	LIN28A-S200A_ESC_LIF-CHIR-FGF0220626_MM_1_merged.bed.gz	9	overlapping PABP peaks	S200A_FCL
0.00579382	0.0054105	0.00617715	LIN28A-S200A_ESC_LIF-CHIR-FGF0220626_MM_1_merged.bed.gz	10	overlapping PABP peaks	S200A_FCL
0.00537346	0.00500612	0.0057408	LIN28A-S200A_ESC_LIF-CHIR-FGF0220626_MM_1_merged.bed.gz	11	overlapping PABP peaks	S200A_FCL
0.00514693	0.00478802	0.00550585	LIN28A-S200A_ESC_LIF-CHIR-FGF0220626_MM_1_merged.bed.gz	12	overlapping PABP peaks	S200A_FCL
0.00506193	0.00470463	0.00541922	LIN28A-S200A_ESC_LIF-CHIR-FGF0220626_MM_1_merged.bed.gz	13	overlapping PABP peaks	S200A_FCL
0.00506586	0.00470371	0.00542801	LIN28A-S200A_ESC_LIF-CHIR-FGF0220626_MM_1_merged.bed.gz	14	overlapping PABP peaks	S200A_FCL
0.00512456	0.00475326	0.00549585	LIN28A-S200A_ESC_LIF-CHIR-FGF0220626_MM_1_merged.bed.gz	15	overlapping PABP peaks	S200A_FCL
0.0052154	0.00483308	0.00559772	LIN28A-S200A_ESC_LIF-CHIR-FGF0220626_MM_1_merged.bed.gz	16	overlapping PABP peaks	S200A_FCL
0.00532645	0.00493167	0.00572122	LIN28A-S200A_ESC_LIF-CHIR-FGF0220626_MM_1_merged.bed.gz	17	overlapping PABP peaks	S200A_FCL
0.00544408	0.00503574	0.00585242	LIN28A-S200A_ESC_LIF-CHIR-FGF0220626_MM_1_merged.bed.gz	18	overlapping PABP peaks	S200A_FCL
0.00555558	0.00513432	0.00597684	LIN28A-S200A_ESC_LIF-CHIR-FGF0220626_MM_1_merged.bed.gz	19	overlapping PABP peaks	S200A_FCL
0.00565896	0.00522606	0.00609185	LIN28A-S200A_ESC_LIF-CHIR-FGF0220626_MM_1_merged.bed.gz	20	overlapping PABP peaks	S200A_FCL
0.00575538	0.00531136	0.0061994	LIN28A-S200A_ESC_LIF-CHIR-FGF0220626_MM_1_merged.bed.gz	21	overlapping PABP peaks	S200A_FCL
0.00584209	0.00538768	0.0062965	LIN28A-S200A_ESC_LIF-CHIR-FGF0220626_MM_1_merged.bed.gz	22	overlapping PABP peaks	S200A_FCL
0.00591981	0.00545515	0.00638446	LIN28A-S200A_ESC_LIF-CHIR-FGF0220626_MM_1_merged.bed.gz	23	overlapping PABP peaks	S200A_FCL
0.00598494	0.00551166	0.00645823	LIN28A-S200A_ESC_LIF-CHIR-FGF0220626_MM_1_merged.bed.gz	24	overlapping PABP peaks	S200A_FCL
0.00603638	0.00555669	0.00651607	LIN28A-S200A_ESC_LIF-CHIR-FGF0220626_MM_1_merged.bed.gz	25	overlapping PABP peaks	S200A_FCL
0.00607524	0.00559107	0.0065594	LIN28A-S200A_ESC_LIF-CHIR-FGF0220626_MM_1_merged.bed.gz	26	overlapping PABP peaks	S200A_FCL
0.0061015	0.0056161	0.0065869	LIN28A-S200A_ESC_LIF-CHIR-FGF0220626_MM_1_merged.bed.gz	27	overlapping PABP peaks	S200A_FCL
0.0061179	0.00563556	0.00660024	LIN28A-S200A_ESC_LIF-CHIR-FGF0220626_MM_1_merged.bed.gz	28	overlapping PABP peaks	S200A_FCL
0.0061283	0.00565106	0.00660554	LIN28A-S200A_ESC_LIF-CHIR-FGF0220626_MM_1_merged.bed.gz	29	overlapping PABP peaks	S200A_FCL
0.00613125	0.00565919	0.00660332	LIN28A-S200A_ESC_LIF-CHIR-FGF0220626_MM_1_merged.bed.gz	30	overlapping PABP peaks	S200A_FCL
0.00612372	0.00565681	0.00659062	LIN28A-S200A_ESC_LIF-CHIR-FGF0220626_MM_1_merged.bed.gz	31	overlapping PABP peaks	S200A_FCL
0.00610723	0.00564548	0.00656898	LIN28A-S200A_ESC_LIF-CHIR-FGF0220626_MM_1_merged.bed.gz	32	overlapping PABP peaks	S200A_FCL
0.00607912	0.00562369	0.00653455	LIN28A-S200A_ESC_LIF-CHIR-FGF0220626_MM_1_merged.bed.gz	33	overlapping PABP peaks	S200A_FCL
0.00604314	0.00559392	0.00649236	LIN28A-S200A_ESC_LIF-CHIR-FGF0220626_MM_1_merged.bed.gz	34	overlapping PABP peaks	S200A_FCL
0.00600615	0.00556196	0.00645033	LIN28A-S200A_ESC_LIF-CHIR-FGF0220626_MM_1_merged.bed.gz	35	overlapping PABP peaks	S200A_FCL
0.00597027	0.00553005	0.00641049	LIN28A-S200A_ESC_LIF-CHIR-FGF0220626_MM_1_merged.bed.gz	36	overlapping PABP peaks	S200A_FCL
0.00593736	0.00549923	0.00637548	LIN28A-S200A_ESC_LIF-CHIR-FGF0220626_MM_1_merged.bed.gz	37	overlapping PABP peaks	S200A_FCL
0.00590395	0.00546607	0.00634183	LIN28A-S200A_ESC_LIF-CHIR-FGF0220626_MM_1_merged.bed.gz	38	overlapping PABP peaks	S200A_FCL
0.00586659	0.00542865	0.00630454	LIN28A-S200A_ESC_LIF-CHIR-FGF0220626_MM_1_merged.bed.gz	39	overlapping PABP peaks	S200A_FCL
0.00582761	0.00539085	0.00626438	LIN28A-S200A_ESC_LIF-CHIR-FGF0220626_MM_1_merged.bed.gz	40	overlapping PABP peaks	S200A_FCL
0.00578687	0.00535242	0.00622132	LIN28A-S200A_ESC_LIF-CHIR-FGF0220626_MM_1_merged.bed.gz	41	overlapping PABP peaks	S200A_FCL
0.00574673	0.00531436	0.00617911	LIN28A-S200A_ESC_LIF-CHIR-FGF0220626_MM_1_merged.bed.gz	42	overlapping PABP peaks	S200A_FCL
0.00571417	0.00528288	0.00614546	LIN28A-S200A_ESC_LIF-CHIR-FGF0220626_MM_1_merged.bed.gz	43	overlapping PABP peaks	S200A_FCL
0.0056871	0.00525648	0.00611773	LIN28A-S200A_ESC_LIF-CHIR-FGF0220626_MM_1_merged.bed.gz	44	overlapping PABP peaks	S200A_FCL
0.00566068	0.00523107	0.00609028	LIN28A-S200A_ESC_LIF-CHIR-FGF0220626_MM_1_merged.bed.gz	45	overlapping PABP peaks	S200A_FCL
0.00563438	0.00520623	0.00606253	LIN28A-S200A_ESC_LIF-CHIR-FGF0220626_MM_1_merged.bed.gz	46	overlapping PABP peaks	S200A_FCL
0.00560727	0.00518118	0.00603335	LIN28A-S200A_ESC_LIF-CHIR-FGF0220626_MM_1_merged.bed.gz	47	overlapping PABP peaks	S200A_FCL
0.00558245	0.00515823	0.00600668	LIN28A-S200A_ESC_LIF-CHIR-FGF0220626_MM_1_merged.bed.gz	48	overlapping PABP peaks	S200A_FCL
0.00556304	0.00513978	0.0059863	LIN28A-S200A_ESC_LIF-CHIR-FGF0220626_MM_1_merged.bed.gz	49	overlapping PABP peaks	S200A_FCL
0.00554739	0.00512392	0.00597085	LIN28A-S200A_ESC_LIF-CHIR-FGF0220626_MM_1_merged.bed.gz	50	overlapping PABP peaks	S200A_FCL
0.00553789	0.00511252	0.00596325	LIN28A-S200A_ESC_LIF-CHIR-FGF0220626_MM_1_merged.bed.gz	51	overlapping PABP peaks	S200A_FCL
0.00553284	0.00510357	0.00596211	LIN28A-S200A_ESC_LIF-CHIR-FGF0220626_MM_1_merged.bed.gz	52	overlapping PABP peaks	S200A_FCL
0.00552561	0.00509126	0.00595996	LIN28A-S200A_ESC_LIF-CHIR-FGF0220626_MM_1_merged.bed.gz	53	overlapping PABP peaks	S200A_FCL
0.00551497	0.00507587	0.00595407	LIN28A-S200A_ESC_LIF-CHIR-FGF0220626_MM_1_merged.bed.gz	54	overlapping PABP peaks	S200A_FCL
0.00550338	0.00505909	0.00594767	LIN28A-S200A_ESC_LIF-CHIR-FGF0220626_MM_1_merged.bed.gz	55	overlapping PABP peaks	S200A_FCL
0.00548865	0.00503901	0.00593828	LIN28A-S200A_ESC_LIF-CHIR-FGF0220626_MM_1_merged.bed.gz	56	overlapping PABP peaks	S200A_FCL
0.00546947	0.00501462	0.00592431	LIN28A-S200A_ESC_LIF-CHIR-FGF0220626_MM_1_merged.bed.gz	57	overlapping PABP peaks	S200A_FCL
0.00544761	0.00498802	0.00590719	LIN28A-S200A_ESC_LIF-CHIR-FGF0220626_MM_1_merged.bed.gz	58	overlapping PABP peaks	S200A_FCL
0.00542304	0.00495931	0.00588677	LIN28A-S200A_ESC_LIF-CHIR-FGF0220626_MM_1_merged.bed.gz	59	overlapping PABP peaks	S200A_FCL
0.00539673	0.00492914	0.00586431	LIN28A-S200A_ESC_LIF-CHIR-FGF0220626_MM_1_merged.bed.gz	60	overlapping PABP peaks	S200A_FCL
0.00536425	0.0048959	0.0058326	LIN28A-S200A_ESC_LIF-CHIR-FGF0220626_MM_1_merged.bed.gz	61	overlapping PABP peaks	S200A_FCL
0.00532418	0.00486005	0.0057883	LIN28A-S200A_ESC_LIF-CHIR-FGF0220626_MM_1_merged.bed.gz	62	overlapping PABP peaks	S200A_FCL
0.00528189	0.00482467	0.0057391	LIN28A-S200A_ESC_LIF-CHIR-FGF0220626_MM_1_merged.bed.gz	63	overlapping PABP peaks	S200A_FCL
0.00524067	0.00479061	0.00569073	LIN28A-S200A_ESC_LIF-CHIR-FGF0220626_MM_1_merged.bed.gz	64	overlapping PABP peaks	S200A_FCL
0.00520089	0.00475794	0.00564384	LIN28A-S200A_ESC_LIF-CHIR-FGF0220626_MM_1_merged.bed.gz	65	overlapping PABP peaks	S200A_FCL
0.00516623	0.00472973	0.00560272	LIN28A-S200A_ESC_LIF-CHIR-FGF0220626_MM_1_merged.bed.gz	66	overlapping PABP peaks	S200A_FCL
0.00513908	0.00470859	0.00556957	LIN28A-S200A_ESC_LIF-CHIR-FGF0220626_MM_1_merged.bed.gz	67	overlapping PABP peaks	S200A_FCL
0.00511417	0.00468905	0.0055393	LIN28A-S200A_ESC_LIF-CHIR-FGF0220626_MM_1_merged.bed.gz	68	overlapping PABP peaks	S200A_FCL
0.00509027	0.00467015	0.00551039	LIN28A-S200A_ESC_LIF-CHIR-FGF0220626_MM_1_merged.bed.gz	69	overlapping PABP peaks	S200A_FCL
0.00506904	0.00465349	0.00548459	LIN28A-S200A_ESC_LIF-CHIR-FGF0220626_MM_1_merged.bed.gz	70	overlapping PABP peaks	S200A_FCL
0.00505498	0.00464009	0.00546987	LIN28A-S200A_ESC_LIF-CHIR-FGF0220626_MM_1_merged.bed.gz	71	overlapping PABP peaks	S200A_FCL
0.00504789	0.00462875	0.00546703	LIN28A-S200A_ESC_LIF-CHIR-FGF0220626_MM_1_merged.bed.gz	72	overlapping PABP peaks	S200A_FCL
0.00504398	0.00461838	0.00546958	LIN28A-S200A_ESC_LIF-CHIR-FGF0220626_MM_1_merged.bed.gz	73	overlapping PABP peaks	S200A_FCL
0.0050441	0.00461172	0.00547647	LIN28A-S200A_ESC_LIF-CHIR-FGF0220626_MM_1_merged.bed.gz	74	overlapping PABP peaks	S200A_FCL
0.00504383	0.00460618	0.00548148	LIN28A-S200A_ESC_LIF-CHIR-FGF0220626_MM_1_merged.bed.gz	75	overlapping PABP peaks	S200A_FCL
0.00503867	0.00459773	0.00547962	LIN28A-S200A_ESC_LIF-CHIR-FGF0220626_MM_1_merged.bed.gz	76	overlapping PABP peaks	S200A_FCL
0.00502796	0.00458424	0.00547169	LIN28A-S200A_ESC_LIF-CHIR-FGF0220626_MM_1_merged.bed.gz	77	overlapping PABP peaks	S200A_FCL
0.00501642	0.00457083	0.00546201	LIN28A-S200A_ESC_LIF-CHIR-FGF0220626_MM_1_merged.bed.gz	78	overlapping PABP peaks	S200A_FCL
0.00500623	0.00455922	0.00545323	LIN28A-S200A_ESC_LIF-CHIR-FGF0220626_MM_1_merged.bed.gz	79	overlapping PABP peaks	S200A_FCL
0.00499426	0.00454629	0.00544223	LIN28A-S200A_ESC_LIF-CHIR-FGF0220626_MM_1_merged.bed.gz	80	overlapping PABP peaks	S200A_FCL
0.00497751	0.004532	0.00542303	LIN28A-S200A_ESC_LIF-CHIR-FGF0220626_MM_1_merged.bed.gz	81	overlapping PABP peaks	S200A_FCL
0.00495613	0.00451808	0.00539419	LIN28A-S200A_ESC_LIF-CHIR-FGF0220626_MM_1_merged.bed.gz	82	overlapping PABP peaks	S200A_FCL
0.00493253	0.00450481	0.00536026	LIN28A-S200A_ESC_LIF-CHIR-FGF0220626_MM_1_merged.bed.gz	83	overlapping PABP peaks	S200A_FCL
0.00490537	0.00448745	0.0053233	LIN28A-S200A_ESC_LIF-CHIR-FGF0220626_MM_1_merged.bed.gz	84	overlapping PABP peaks	S200A_FCL
0.00487957	0.00446911	0.00529004	LIN28A-S200A_ESC_LIF-CHIR-FGF0220626_MM_1_merged.bed.gz	85	overlapping PABP peaks	S200A_FCL
0.00485792	0.00445316	0.00526268	LIN28A-S200A_ESC_LIF-CHIR-FGF0220626_MM_1_merged.bed.gz	86	overlapping PABP peaks	S200A_FCL
0.00483939	0.00443928	0.00523949	LIN28A-S200A_ESC_LIF-CHIR-FGF0220626_MM_1_merged.bed.gz	87	overlapping PABP peaks	S200A_FCL
0.00482339	0.00442641	0.00522037	LIN28A-S200A_ESC_LIF-CHIR-FGF0220626_MM_1_merged.bed.gz	88	overlapping PABP peaks	S200A_FCL
0.00480752	0.00441289	0.00520215	LIN28A-S200A_ESC_LIF-CHIR-FGF0220626_MM_1_merged.bed.gz	89	overlapping PABP peaks	S200A_FCL
0.00479447	0.00440029	0.00518866	LIN28A-S200A_ESC_LIF-CHIR-FGF0220626_MM_1_merged.bed.gz	90	overlapping PABP peaks	S200A_FCL
0.0047857	0.0043875	0.0051839	LIN28A-S200A_ESC_LIF-CHIR-FGF0220626_MM_1_merged.bed.gz	91	overlapping PABP peaks	S200A_FCL
0.0047857	0.0043875	0.0051839	LIN28A-S200A_ESC_LIF-CHIR-FGF0220626_MM_1_merged.bed.gz	92	overlapping PABP peaks	S200A_FCL
0.0047857	0.0043875	0.0051839	LIN28A-S200A_ESC_LIF-CHIR-FGF0220626_MM_1_merged.bed.gz	93	overlapping PABP peaks	S200A_FCL
0.0047857	0.0043875	0.0051839	LIN28A-S200A_ESC_LIF-CHIR-FGF0220626_MM_1_merged.bed.gz	94	overlapping PABP peaks	S200A_FCL
0.0047857	0.0043875	0.0051839	LIN28A-S200A_ESC_LIF-CHIR-FGF0220626_MM_1_merged.bed.gz	95	overlapping PABP peaks	S200A_FCL
0.0047857	0.0043875	0.0051839	LIN28A-S200A_ESC_LIF-CHIR-FGF0220626_MM_1_merged.bed.gz	96	overlapping PABP peaks	S200A_FCL
0.0047857	0.0043875	0.0051839	LIN28A-S200A_ESC_LIF-CHIR-FGF0220626_MM_1_merged.bed.gz	97	overlapping PABP peaks	S200A_FCL
0.0047857	0.0043875	0.0051839	LIN28A-S200A_ESC_LIF-CHIR-FGF0220626_MM_1_merged.bed.gz	98	overlapping PABP peaks	S200A_FCL
0.0047857	0.0043875	0.0051839	LIN28A-S200A_ESC_LIF-CHIR-FGF0220626_MM_1_merged.bed.gz	99	overlapping PABP peaks	S200A_FCL
0.0047857	0.0043875	0.0051839	LIN28A-S200A_ESC_LIF-CHIR-FGF0220626_MM_1_merged.bed.gz	100	overlapping PABP peaks	S200A_FCL
0.00488748	0.0044508	0.00532416	LIN28A-WT_ESC_LIF-CHIR_merged.bed.gz	-100	NOT overlapping PABP peaks	S200WT_FCL
0.00488748	0.0044508	0.00532416	LIN28A-WT_ESC_LIF-CHIR_merged.bed.gz	-99	NOT overlapping PABP peaks	S200WT_FCL
0.00488748	0.0044508	0.00532416	LIN28A-WT_ESC_LIF-CHIR_merged.bed.gz	-98	NOT overlapping PABP peaks	S200WT_FCL
0.00488748	0.0044508	0.00532416	LIN28A-WT_ESC_LIF-CHIR_merged.bed.gz	-97	NOT overlapping PABP peaks	S200WT_FCL
0.00488748	0.0044508	0.00532416	LIN28A-WT_ESC_LIF-CHIR_merged.bed.gz	-96	NOT overlapping PABP peaks	S200WT_FCL
0.00488748	0.0044508	0.00532416	LIN28A-WT_ESC_LIF-CHIR_merged.bed.gz	-95	NOT overlapping PABP peaks	S200WT_FCL
0.00488748	0.0044508	0.00532416	LIN28A-WT_ESC_LIF-CHIR_merged.bed.gz	-94	NOT overlapping PABP peaks	S200WT_FCL
0.00488748	0.0044508	0.00532416	LIN28A-WT_ESC_LIF-CHIR_merged.bed.gz	-93	NOT overlapping PABP peaks	S200WT_FCL
0.00488748	0.0044508	0.00532416	LIN28A-WT_ESC_LIF-CHIR_merged.bed.gz	-92	NOT overlapping PABP peaks	S200WT_FCL
0.00488748	0.0044508	0.00532416	LIN28A-WT_ESC_LIF-CHIR_merged.bed.gz	-91	NOT overlapping PABP peaks	S200WT_FCL
0.00488748	0.0044508	0.00532416	LIN28A-WT_ESC_LIF-CHIR_merged.bed.gz	-90	NOT overlapping PABP peaks	S200WT_FCL
0.00491252	0.00446517	0.00535987	LIN28A-WT_ESC_LIF-CHIR_merged.bed.gz	-89	NOT overlapping PABP peaks	S200WT_FCL
0.00493868	0.00448104	0.00539632	LIN28A-WT_ESC_LIF-CHIR_merged.bed.gz	-88	NOT overlapping PABP peaks	S200WT_FCL
0.00496893	0.00450146	0.0054364	LIN28A-WT_ESC_LIF-CHIR_merged.bed.gz	-87	NOT overlapping PABP peaks	S200WT_FCL
0.00499964	0.00452228	0.00547701	LIN28A-WT_ESC_LIF-CHIR_merged.bed.gz	-86	NOT overlapping PABP peaks	S200WT_FCL
0.0050263	0.00453774	0.00551486	LIN28A-WT_ESC_LIF-CHIR_merged.bed.gz	-85	NOT overlapping PABP peaks	S200WT_FCL
0.00505306	0.00455151	0.00555462	LIN28A-WT_ESC_LIF-CHIR_merged.bed.gz	-84	NOT overlapping PABP peaks	S200WT_FCL
0.00507627	0.00456169	0.00559086	LIN28A-WT_ESC_LIF-CHIR_merged.bed.gz	-83	NOT overlapping PABP peaks	S200WT_FCL
0.00509003	0.00456376	0.0056163	LIN28A-WT_ESC_LIF-CHIR_merged.bed.gz	-82	NOT overlapping PABP peaks	S200WT_FCL
0.00509829	0.00456064	0.00563593	LIN28A-WT_ESC_LIF-CHIR_merged.bed.gz	-81	NOT overlapping PABP peaks	S200WT_FCL
0.00510625	0.00455591	0.00565658	LIN28A-WT_ESC_LIF-CHIR_merged.bed.gz	-80	NOT overlapping PABP peaks	S200WT_FCL
0.00511363	0.00454931	0.00567795	LIN28A-WT_ESC_LIF-CHIR_merged.bed.gz	-79	NOT overlapping PABP peaks	S200WT_FCL
0.0051154	0.00453878	0.00569202	LIN28A-WT_ESC_LIF-CHIR_merged.bed.gz	-78	NOT overlapping PABP peaks	S200WT_FCL
0.00511111	0.00452366	0.00569855	LIN28A-WT_ESC_LIF-CHIR_merged.bed.gz	-77	NOT overlapping PABP peaks	S200WT_FCL
0.00510837	0.00450998	0.00570676	LIN28A-WT_ESC_LIF-CHIR_merged.bed.gz	-76	NOT overlapping PABP peaks	S200WT_FCL
0.00510833	0.00450091	0.00571575	LIN28A-WT_ESC_LIF-CHIR_merged.bed.gz	-75	NOT overlapping PABP peaks	S200WT_FCL
0.00510274	0.00449274	0.00571275	LIN28A-WT_ESC_LIF-CHIR_merged.bed.gz	-74	NOT overlapping PABP peaks	S200WT_FCL
0.00509584	0.00448928	0.00570241	LIN28A-WT_ESC_LIF-CHIR_merged.bed.gz	-73	NOT overlapping PABP peaks	S200WT_FCL
0.00509298	0.00449128	0.00569468	LIN28A-WT_ESC_LIF-CHIR_merged.bed.gz	-72	NOT overlapping PABP peaks	S200WT_FCL
0.00509276	0.00449555	0.00568996	LIN28A-WT_ESC_LIF-CHIR_merged.bed.gz	-71	NOT overlapping PABP peaks	S200WT_FCL
0.00509204	0.0045029	0.00568118	LIN28A-WT_ESC_LIF-CHIR_merged.bed.gz	-70	NOT overlapping PABP peaks	S200WT_FCL
0.00509031	0.00451333	0.0056673	LIN28A-WT_ESC_LIF-CHIR_merged.bed.gz	-69	NOT overlapping PABP peaks	S200WT_FCL
0.00509334	0.00452769	0.00565899	LIN28A-WT_ESC_LIF-CHIR_merged.bed.gz	-68	NOT overlapping PABP peaks	S200WT_FCL
0.0051009	0.00454547	0.00565632	LIN28A-WT_ESC_LIF-CHIR_merged.bed.gz	-67	NOT overlapping PABP peaks	S200WT_FCL
0.00510824	0.00456199	0.00565449	LIN28A-WT_ESC_LIF-CHIR_merged.bed.gz	-66	NOT overlapping PABP peaks	S200WT_FCL
0.00512008	0.00457788	0.00566227	LIN28A-WT_ESC_LIF-CHIR_merged.bed.gz	-65	NOT overlapping PABP peaks	S200WT_FCL
0.00514342	0.00459689	0.00568995	LIN28A-WT_ESC_LIF-CHIR_merged.bed.gz	-64	NOT overlapping PABP peaks	S200WT_FCL
0.00517231	0.00461524	0.00572938	LIN28A-WT_ESC_LIF-CHIR_merged.bed.gz	-63	NOT overlapping PABP peaks	S200WT_FCL
0.0052027	0.0046323	0.00577311	LIN28A-WT_ESC_LIF-CHIR_merged.bed.gz	-62	NOT overlapping PABP peaks	S200WT_FCL
0.00523348	0.00465072	0.00581624	LIN28A-WT_ESC_LIF-CHIR_merged.bed.gz	-61	NOT overlapping PABP peaks	S200WT_FCL
0.00526386	0.00466814	0.00585958	LIN28A-WT_ESC_LIF-CHIR_merged.bed.gz	-60	NOT overlapping PABP peaks	S200WT_FCL
0.00528885	0.00468015	0.00589755	LIN28A-WT_ESC_LIF-CHIR_merged.bed.gz	-59	NOT overlapping PABP peaks	S200WT_FCL
0.00530669	0.00468648	0.0059269	LIN28A-WT_ESC_LIF-CHIR_merged.bed.gz	-58	NOT overlapping PABP peaks	S200WT_FCL
0.00532176	0.00469089	0.00595264	LIN28A-WT_ESC_LIF-CHIR_merged.bed.gz	-57	NOT overlapping PABP peaks	S200WT_FCL
0.00533702	0.00469703	0.00597701	LIN28A-WT_ESC_LIF-CHIR_merged.bed.gz	-56	NOT overlapping PABP peaks	S200WT_FCL
0.00534418	0.00470209	0.00598628	LIN28A-WT_ESC_LIF-CHIR_merged.bed.gz	-55	NOT overlapping PABP peaks	S200WT_FCL
0.00534049	0.00470431	0.00597666	LIN28A-WT_ESC_LIF-CHIR_merged.bed.gz	-54	NOT overlapping PABP peaks	S200WT_FCL
0.00533423	0.0047073	0.00596117	LIN28A-WT_ESC_LIF-CHIR_merged.bed.gz	-53	NOT overlapping PABP peaks	S200WT_FCL
0.00532527	0.00470937	0.00594116	LIN28A-WT_ESC_LIF-CHIR_merged.bed.gz	-52	NOT overlapping PABP peaks	S200WT_FCL
0.00531456	0.00470589	0.00592322	LIN28A-WT_ESC_LIF-CHIR_merged.bed.gz	-51	NOT overlapping PABP peaks	S200WT_FCL
0.00530343	0.00469883	0.00590803	LIN28A-WT_ESC_LIF-CHIR_merged.bed.gz	-50	NOT overlapping PABP peaks	S200WT_FCL
0.00529689	0.00469525	0.00589853	LIN28A-WT_ESC_LIF-CHIR_merged.bed.gz	-49	NOT overlapping PABP peaks	S200WT_FCL
0.00529229	0.00469417	0.0058904	LIN28A-WT_ESC_LIF-CHIR_merged.bed.gz	-48	NOT overlapping PABP peaks	S200WT_FCL
0.00528546	0.00469193	0.00587899	LIN28A-WT_ESC_LIF-CHIR_merged.bed.gz	-47	NOT overlapping PABP peaks	S200WT_FCL
0.00527708	0.00468817	0.00586599	LIN28A-WT_ESC_LIF-CHIR_merged.bed.gz	-46	NOT overlapping PABP peaks	S200WT_FCL
0.00527284	0.00468575	0.00585993	LIN28A-WT_ESC_LIF-CHIR_merged.bed.gz	-45	NOT overlapping PABP peaks	S200WT_FCL
0.00527366	0.00468429	0.00586302	LIN28A-WT_ESC_LIF-CHIR_merged.bed.gz	-44	NOT overlapping PABP peaks	S200WT_FCL
0.00527364	0.00468091	0.00586637	LIN28A-WT_ESC_LIF-CHIR_merged.bed.gz	-43	NOT overlapping PABP peaks	S200WT_FCL
0.00527417	0.00467909	0.00586925	LIN28A-WT_ESC_LIF-CHIR_merged.bed.gz	-42	NOT overlapping PABP peaks	S200WT_FCL
0.00527498	0.00468413	0.00586584	LIN28A-WT_ESC_LIF-CHIR_merged.bed.gz	-41	NOT overlapping PABP peaks	S200WT_FCL
0.00527556	0.00469355	0.00585758	LIN28A-WT_ESC_LIF-CHIR_merged.bed.gz	-40	NOT overlapping PABP peaks	S200WT_FCL
0.00527488	0.00470192	0.00584785	LIN28A-WT_ESC_LIF-CHIR_merged.bed.gz	-39	NOT overlapping PABP peaks	S200WT_FCL
0.00527817	0.00471308	0.00584326	LIN28A-WT_ESC_LIF-CHIR_merged.bed.gz	-38	NOT overlapping PABP peaks	S200WT_FCL
0.00528611	0.00472811	0.00584411	LIN28A-WT_ESC_LIF-CHIR_merged.bed.gz	-37	NOT overlapping PABP peaks	S200WT_FCL
0.00529337	0.00474252	0.00584422	LIN28A-WT_ESC_LIF-CHIR_merged.bed.gz	-36	NOT overlapping PABP peaks	S200WT_FCL
0.00529855	0.00475302	0.00584408	LIN28A-WT_ESC_LIF-CHIR_merged.bed.gz	-35	NOT overlapping PABP peaks	S200WT_FCL
0.0053036	0.00476114	0.00584605	LIN28A-WT_ESC_LIF-CHIR_merged.bed.gz	-34	NOT overlapping PABP peaks	S200WT_FCL
0.00531085	0.00476898	0.00585271	LIN28A-WT_ESC_LIF-CHIR_merged.bed.gz	-33	NOT overlapping PABP peaks	S200WT_FCL
0.00532078	0.00477457	0.005867	LIN28A-WT_ESC_LIF-CHIR_merged.bed.gz	-32	NOT overlapping PABP peaks	S200WT_FCL
0.00533098	0.0047746	0.00588736	LIN28A-WT_ESC_LIF-CHIR_merged.bed.gz	-31	NOT overlapping PABP peaks	S200WT_FCL
0.00534012	0.00477073	0.00590951	LIN28A-WT_ESC_LIF-CHIR_merged.bed.gz	-30	NOT overlapping PABP peaks	S200WT_FCL
0.00535211	0.00476906	0.00593516	LIN28A-WT_ESC_LIF-CHIR_merged.bed.gz	-29	NOT overlapping PABP peaks	S200WT_FCL
0.00536661	0.00476807	0.00596515	LIN28A-WT_ESC_LIF-CHIR_merged.bed.gz	-28	NOT overlapping PABP peaks	S200WT_FCL
0.00538165	0.00476455	0.00599874	LIN28A-WT_ESC_LIF-CHIR_merged.bed.gz	-27	NOT overlapping PABP peaks	S200WT_FCL
0.0053998	0.00476296	0.00603664	LIN28A-WT_ESC_LIF-CHIR_merged.bed.gz	-26	NOT overlapping PABP peaks	S200WT_FCL
0.00541931	0.00476583	0.00607279	LIN28A-WT_ESC_LIF-CHIR_merged.bed.gz	-25	NOT overlapping PABP peaks	S200WT_FCL
0.00543306	0.00476947	0.00609665	LIN28A-WT_ESC_LIF-CHIR_merged.bed.gz	-24	NOT overlapping PABP peaks	S200WT_FCL
0.00544082	0.00477209	0.00610955	LIN28A-WT_ESC_LIF-CHIR_merged.bed.gz	-23	NOT overlapping PABP peaks	S200WT_FCL
0.00544252	0.00477387	0.00611117	LIN28A-WT_ESC_LIF-CHIR_merged.bed.gz	-22	NOT overlapping PABP peaks	S200WT_FCL
0.00543949	0.00477445	0.00610453	LIN28A-WT_ESC_LIF-CHIR_merged.bed.gz	-21	NOT overlapping PABP peaks	S200WT_FCL
0.00542848	0.00476916	0.00608779	LIN28A-WT_ESC_LIF-CHIR_merged.bed.gz	-20	NOT overlapping PABP peaks	S200WT_FCL
0.00540038	0.00474769	0.00605306	LIN28A-WT_ESC_LIF-CHIR_merged.bed.gz	-19	NOT overlapping PABP peaks	S200WT_FCL
0.00534782	0.00470509	0.00599056	LIN28A-WT_ESC_LIF-CHIR_merged.bed.gz	-18	NOT overlapping PABP peaks	S200WT_FCL
0.00527371	0.00464672	0.0059007	LIN28A-WT_ESC_LIF-CHIR_merged.bed.gz	-17	NOT overlapping PABP peaks	S200WT_FCL
0.00518179	0.00457356	0.00579002	LIN28A-WT_ESC_LIF-CHIR_merged.bed.gz	-16	NOT overlapping PABP peaks	S200WT_FCL
0.0050787	0.00448822	0.00566919	LIN28A-WT_ESC_LIF-CHIR_merged.bed.gz	-15	NOT overlapping PABP peaks	S200WT_FCL
0.0049735	0.00439684	0.00555017	LIN28A-WT_ESC_LIF-CHIR_merged.bed.gz	-14	NOT overlapping PABP peaks	S200WT_FCL
0.00487004	0.00430573	0.00543436	LIN28A-WT_ESC_LIF-CHIR_merged.bed.gz	-13	NOT overlapping PABP peaks	S200WT_FCL
0.00477797	0.00422647	0.00532948	LIN28A-WT_ESC_LIF-CHIR_merged.bed.gz	-12	NOT overlapping PABP peaks	S200WT_FCL
0.00470946	0.00417197	0.00524694	LIN28A-WT_ESC_LIF-CHIR_merged.bed.gz	-11	NOT overlapping PABP peaks	S200WT_FCL
0.00470226	0.00417637	0.00522814	LIN28A-WT_ESC_LIF-CHIR_merged.bed.gz	-10	NOT overlapping PABP peaks	S200WT_FCL
0.0048131	0.00429532	0.00533088	LIN28A-WT_ESC_LIF-CHIR_merged.bed.gz	-9	NOT overlapping PABP peaks	S200WT_FCL
0.00506157	0.00454691	0.00557622	LIN28A-WT_ESC_LIF-CHIR_merged.bed.gz	-8	NOT overlapping PABP peaks	S200WT_FCL
0.00540746	0.00489054	0.00592438	LIN28A-WT_ESC_LIF-CHIR_merged.bed.gz	-7	NOT overlapping PABP peaks	S200WT_FCL
0.00580747	0.00528423	0.0063307	LIN28A-WT_ESC_LIF-CHIR_merged.bed.gz	-6	NOT overlapping PABP peaks	S200WT_FCL
0.00623719	0.00570586	0.00676851	LIN28A-WT_ESC_LIF-CHIR_merged.bed.gz	-5	NOT overlapping PABP peaks	S200WT_FCL
0.00667837	0.00613919	0.00721756	LIN28A-WT_ESC_LIF-CHIR_merged.bed.gz	-4	NOT overlapping PABP peaks	S200WT_FCL
0.00711566	0.00656802	0.00766331	LIN28A-WT_ESC_LIF-CHIR_merged.bed.gz	-3	NOT overlapping PABP peaks	S200WT_FCL
0.00752714	0.00696968	0.00808461	LIN28A-WT_ESC_LIF-CHIR_merged.bed.gz	-2	NOT overlapping PABP peaks	S200WT_FCL
0.00789005	0.00732093	0.00845916	LIN28A-WT_ESC_LIF-CHIR_merged.bed.gz	-1	NOT overlapping PABP peaks	S200WT_FCL
0.00814224	0.00756342	0.00872105	LIN28A-WT_ESC_LIF-CHIR_merged.bed.gz	0	NOT overlapping PABP peaks	S200WT_FCL
0.00818544	0.00760354	0.00876734	LIN28A-WT_ESC_LIF-CHIR_merged.bed.gz	1	NOT overlapping PABP peaks	S200WT_FCL
0.00799563	0.00741835	0.00857291	LIN28A-WT_ESC_LIF-CHIR_merged.bed.gz	2	NOT overlapping PABP peaks	S200WT_FCL
0.00765468	0.00708665	0.00822271	LIN28A-WT_ESC_LIF-CHIR_merged.bed.gz	3	NOT overlapping PABP peaks	S200WT_FCL
0.00724246	0.00668842	0.00779651	LIN28A-WT_ESC_LIF-CHIR_merged.bed.gz	4	NOT overlapping PABP peaks	S200WT_FCL
0.00679763	0.00626158	0.00733368	LIN28A-WT_ESC_LIF-CHIR_merged.bed.gz	5	NOT overlapping PABP peaks	S200WT_FCL
0.00634747	0.00583015	0.0068648	LIN28A-WT_ESC_LIF-CHIR_merged.bed.gz	6	NOT overlapping PABP peaks	S200WT_FCL
0.00591025	0.00541077	0.00640973	LIN28A-WT_ESC_LIF-CHIR_merged.bed.gz	7	NOT overlapping PABP peaks	S200WT_FCL
0.00550312	0.00502044	0.0059858	LIN28A-WT_ESC_LIF-CHIR_merged.bed.gz	8	NOT overlapping PABP peaks	S200WT_FCL
0.0051417	0.00467513	0.00560827	LIN28A-WT_ESC_LIF-CHIR_merged.bed.gz	9	NOT overlapping PABP peaks	S200WT_FCL
0.00485754	0.00440604	0.00530904	LIN28A-WT_ESC_LIF-CHIR_merged.bed.gz	10	NOT overlapping PABP peaks	S200WT_FCL
0.00469739	0.00425704	0.00513774	LIN28A-WT_ESC_LIF-CHIR_merged.bed.gz	11	NOT overlapping PABP peaks	S200WT_FCL
0.00466933	0.00423577	0.0051029	LIN28A-WT_ESC_LIF-CHIR_merged.bed.gz	12	NOT overlapping PABP peaks	S200WT_FCL
0.00472801	0.00429878	0.00515723	LIN28A-WT_ESC_LIF-CHIR_merged.bed.gz	13	NOT overlapping PABP peaks	S200WT_FCL
0.00483105	0.00440265	0.00525945	LIN28A-WT_ESC_LIF-CHIR_merged.bed.gz	14	NOT overlapping PABP peaks	S200WT_FCL
0.00495744	0.00452574	0.00538913	LIN28A-WT_ESC_LIF-CHIR_merged.bed.gz	15	NOT overlapping PABP peaks	S200WT_FCL
0.00508972	0.00465266	0.00552678	LIN28A-WT_ESC_LIF-CHIR_merged.bed.gz	16	NOT overlapping PABP peaks	S200WT_FCL
0.00521947	0.00477728	0.00566166	LIN28A-WT_ESC_LIF-CHIR_merged.bed.gz	17	NOT overlapping PABP peaks	S200WT_FCL
0.0053424	0.00489515	0.00578964	LIN28A-WT_ESC_LIF-CHIR_merged.bed.gz	18	NOT overlapping PABP peaks	S200WT_FCL
0.005451	0.00499905	0.00590296	LIN28A-WT_ESC_LIF-CHIR_merged.bed.gz	19	NOT overlapping PABP peaks	S200WT_FCL
0.00553668	0.00508105	0.00599231	LIN28A-WT_ESC_LIF-CHIR_merged.bed.gz	20	NOT overlapping PABP peaks	S200WT_FCL
0.00559981	0.0051415	0.00605811	LIN28A-WT_ESC_LIF-CHIR_merged.bed.gz	21	NOT overlapping PABP peaks	S200WT_FCL
0.00564566	0.00518363	0.00610769	LIN28A-WT_ESC_LIF-CHIR_merged.bed.gz	22	NOT overlapping PABP peaks	S200WT_FCL
0.00567583	0.00521002	0.00614165	LIN28A-WT_ESC_LIF-CHIR_merged.bed.gz	23	NOT overlapping PABP peaks	S200WT_FCL
0.00569226	0.00522411	0.00616041	LIN28A-WT_ESC_LIF-CHIR_merged.bed.gz	24	NOT overlapping PABP peaks	S200WT_FCL
0.00569803	0.00523015	0.0061659	LIN28A-WT_ESC_LIF-CHIR_merged.bed.gz	25	NOT overlapping PABP peaks	S200WT_FCL
0.00569641	0.00523056	0.00616225	LIN28A-WT_ESC_LIF-CHIR_merged.bed.gz	26	NOT overlapping PABP peaks	S200WT_FCL
0.00568868	0.00522373	0.00615364	LIN28A-WT_ESC_LIF-CHIR_merged.bed.gz	27	NOT overlapping PABP peaks	S200WT_FCL
0.00567392	0.00520951	0.00613833	LIN28A-WT_ESC_LIF-CHIR_merged.bed.gz	28	NOT overlapping PABP peaks	S200WT_FCL
0.00565849	0.00519303	0.00612395	LIN28A-WT_ESC_LIF-CHIR_merged.bed.gz	29	NOT overlapping PABP peaks	S200WT_FCL
0.0056503	0.00518104	0.00611956	LIN28A-WT_ESC_LIF-CHIR_merged.bed.gz	30	NOT overlapping PABP peaks	S200WT_FCL
0.00564682	0.00517382	0.00611983	LIN28A-WT_ESC_LIF-CHIR_merged.bed.gz	31	NOT overlapping PABP peaks	S200WT_FCL
0.005642	0.00516844	0.00611556	LIN28A-WT_ESC_LIF-CHIR_merged.bed.gz	32	NOT overlapping PABP peaks	S200WT_FCL
0.00563597	0.00516314	0.0061088	LIN28A-WT_ESC_LIF-CHIR_merged.bed.gz	33	NOT overlapping PABP peaks	S200WT_FCL
0.00562768	0.00515532	0.00610005	LIN28A-WT_ESC_LIF-CHIR_merged.bed.gz	34	NOT overlapping PABP peaks	S200WT_FCL
0.00561663	0.00514362	0.00608965	LIN28A-WT_ESC_LIF-CHIR_merged.bed.gz	35	NOT overlapping PABP peaks	S200WT_FCL
0.0056078	0.00513298	0.00608262	LIN28A-WT_ESC_LIF-CHIR_merged.bed.gz	36	NOT overlapping PABP peaks	S200WT_FCL
0.0056018	0.0051266	0.00607699	LIN28A-WT_ESC_LIF-CHIR_merged.bed.gz	37	NOT overlapping PABP peaks	S200WT_FCL
0.0055972	0.00512257	0.00607184	LIN28A-WT_ESC_LIF-CHIR_merged.bed.gz	38	NOT overlapping PABP peaks	S200WT_FCL
0.00558781	0.00511695	0.00605867	LIN28A-WT_ESC_LIF-CHIR_merged.bed.gz	39	NOT overlapping PABP peaks	S200WT_FCL
0.00557113	0.0051078	0.00603446	LIN28A-WT_ESC_LIF-CHIR_merged.bed.gz	40	NOT overlapping PABP peaks	S200WT_FCL
0.00555218	0.00509588	0.00600849	LIN28A-WT_ESC_LIF-CHIR_merged.bed.gz	41	NOT overlapping PABP peaks	S200WT_FCL
0.00553285	0.00508168	0.00598401	LIN28A-WT_ESC_LIF-CHIR_merged.bed.gz	42	NOT overlapping PABP peaks	S200WT_FCL
0.00551409	0.00506719	0.005961	LIN28A-WT_ESC_LIF-CHIR_merged.bed.gz	43	NOT overlapping PABP peaks	S200WT_FCL
0.0054995	0.00505659	0.00594241	LIN28A-WT_ESC_LIF-CHIR_merged.bed.gz	44	NOT overlapping PABP peaks	S200WT_FCL
0.00548562	0.00504803	0.0059232	LIN28A-WT_ESC_LIF-CHIR_merged.bed.gz	45	NOT overlapping PABP peaks	S200WT_FCL
0.00546724	0.00503788	0.0058966	LIN28A-WT_ESC_LIF-CHIR_merged.bed.gz	46	NOT overlapping PABP peaks	S200WT_FCL
0.00544634	0.00502679	0.00586588	LIN28A-WT_ESC_LIF-CHIR_merged.bed.gz	47	NOT overlapping PABP peaks	S200WT_FCL
0.00542652	0.00501686	0.00583618	LIN28A-WT_ESC_LIF-CHIR_merged.bed.gz	48	NOT overlapping PABP peaks	S200WT_FCL
0.00541459	0.00501273	0.00581644	LIN28A-WT_ESC_LIF-CHIR_merged.bed.gz	49	NOT overlapping PABP peaks	S200WT_FCL
0.00541225	0.00501426	0.00581024	LIN28A-WT_ESC_LIF-CHIR_merged.bed.gz	50	NOT overlapping PABP peaks	S200WT_FCL
0.00541374	0.00501778	0.00580971	LIN28A-WT_ESC_LIF-CHIR_merged.bed.gz	51	NOT overlapping PABP peaks	S200WT_FCL
0.00541735	0.00502334	0.00581136	LIN28A-WT_ESC_LIF-CHIR_merged.bed.gz	52	NOT overlapping PABP peaks	S200WT_FCL
0.00542177	0.0050297	0.00581385	LIN28A-WT_ESC_LIF-CHIR_merged.bed.gz	53	NOT overlapping PABP peaks	S200WT_FCL
0.00542354	0.00503349	0.00581358	LIN28A-WT_ESC_LIF-CHIR_merged.bed.gz	54	NOT overlapping PABP peaks	S200WT_FCL
0.00542795	0.00503852	0.00581738	LIN28A-WT_ESC_LIF-CHIR_merged.bed.gz	55	NOT overlapping PABP peaks	S200WT_FCL
0.00543694	0.0050457	0.00582819	LIN28A-WT_ESC_LIF-CHIR_merged.bed.gz	56	NOT overlapping PABP peaks	S200WT_FCL
0.00544666	0.00505195	0.00584136	LIN28A-WT_ESC_LIF-CHIR_merged.bed.gz	57	NOT overlapping PABP peaks	S200WT_FCL
0.00545348	0.00505492	0.00585204	LIN28A-WT_ESC_LIF-CHIR_merged.bed.gz	58	NOT overlapping PABP peaks	S200WT_FCL
0.00545221	0.0050507	0.00585373	LIN28A-WT_ESC_LIF-CHIR_merged.bed.gz	59	NOT overlapping PABP peaks	S200WT_FCL
0.00543979	0.00503961	0.00583997	LIN28A-WT_ESC_LIF-CHIR_merged.bed.gz	60	NOT overlapping PABP peaks	S200WT_FCL
0.00542032	0.00502488	0.00581576	LIN28A-WT_ESC_LIF-CHIR_merged.bed.gz	61	NOT overlapping PABP peaks	S200WT_FCL
0.00539901	0.00500824	0.00578978	LIN28A-WT_ESC_LIF-CHIR_merged.bed.gz	62	NOT overlapping PABP peaks	S200WT_FCL
0.00537977	0.00499328	0.00576627	LIN28A-WT_ESC_LIF-CHIR_merged.bed.gz	63	NOT overlapping PABP peaks	S200WT_FCL
0.00536477	0.00498206	0.00574748	LIN28A-WT_ESC_LIF-CHIR_merged.bed.gz	64	NOT overlapping PABP peaks	S200WT_FCL
0.00534814	0.00496952	0.00572676	LIN28A-WT_ESC_LIF-CHIR_merged.bed.gz	65	NOT overlapping PABP peaks	S200WT_FCL
0.00532733	0.00495352	0.00570114	LIN28A-WT_ESC_LIF-CHIR_merged.bed.gz	66	NOT overlapping PABP peaks	S200WT_FCL
0.00530462	0.00493589	0.00567335	LIN28A-WT_ESC_LIF-CHIR_merged.bed.gz	67	NOT overlapping PABP peaks	S200WT_FCL
0.00528228	0.0049192	0.00564537	LIN28A-WT_ESC_LIF-CHIR_merged.bed.gz	68	NOT overlapping PABP peaks	S200WT_FCL
0.00526193	0.00490476	0.0056191	LIN28A-WT_ESC_LIF-CHIR_merged.bed.gz	69	NOT overlapping PABP peaks	S200WT_FCL
0.00524848	0.00489497	0.005602	LIN28A-WT_ESC_LIF-CHIR_merged.bed.gz	70	NOT overlapping PABP peaks	S200WT_FCL
0.00524328	0.00489138	0.00559518	LIN28A-WT_ESC_LIF-CHIR_merged.bed.gz	71	NOT overlapping PABP peaks	S200WT_FCL
0.00524145	0.00489113	0.00559177	LIN28A-WT_ESC_LIF-CHIR_merged.bed.gz	72	NOT overlapping PABP peaks	S200WT_FCL
0.00523506	0.00488702	0.00558311	LIN28A-WT_ESC_LIF-CHIR_merged.bed.gz	73	NOT overlapping PABP peaks	S200WT_FCL
0.00522215	0.00487718	0.00556713	LIN28A-WT_ESC_LIF-CHIR_merged.bed.gz	74	NOT overlapping PABP peaks	S200WT_FCL
0.00521066	0.00486882	0.0055525	LIN28A-WT_ESC_LIF-CHIR_merged.bed.gz	75	NOT overlapping PABP peaks	S200WT_FCL
0.00520319	0.00486228	0.0055441	LIN28A-WT_ESC_LIF-CHIR_merged.bed.gz	76	NOT overlapping PABP peaks	S200WT_FCL
0.00519845	0.00485632	0.00554057	LIN28A-WT_ESC_LIF-CHIR_merged.bed.gz	77	NOT overlapping PABP peaks	S200WT_FCL
0.00519523	0.00485144	0.00553903	LIN28A-WT_ESC_LIF-CHIR_merged.bed.gz	78	NOT overlapping PABP peaks	S200WT_FCL
0.00519313	0.00484667	0.0055396	LIN28A-WT_ESC_LIF-CHIR_merged.bed.gz	79	NOT overlapping PABP peaks	S200WT_FCL
0.00518811	0.00483857	0.00553765	LIN28A-WT_ESC_LIF-CHIR_merged.bed.gz	80	NOT overlapping PABP peaks	S200WT_FCL
0.005179	0.00482644	0.00553155	LIN28A-WT_ESC_LIF-CHIR_merged.bed.gz	81	NOT overlapping PABP peaks	S200WT_FCL
0.00516987	0.00481384	0.0055259	LIN28A-WT_ESC_LIF-CHIR_merged.bed.gz	82	NOT overlapping PABP peaks	S200WT_FCL
0.00516664	0.00480649	0.00552678	LIN28A-WT_ESC_LIF-CHIR_merged.bed.gz	83	NOT overlapping PABP peaks	S200WT_FCL
0.00517038	0.00480574	0.00553503	LIN28A-WT_ESC_LIF-CHIR_merged.bed.gz	84	NOT overlapping PABP peaks	S200WT_FCL
0.00517545	0.0048063	0.0055446	LIN28A-WT_ESC_LIF-CHIR_merged.bed.gz	85	NOT overlapping PABP peaks	S200WT_FCL
0.00518151	0.00481105	0.00555197	LIN28A-WT_ESC_LIF-CHIR_merged.bed.gz	86	NOT overlapping PABP peaks	S200WT_FCL
0.00518832	0.00481986	0.00555678	LIN28A-WT_ESC_LIF-CHIR_merged.bed.gz	87	NOT overlapping PABP peaks	S200WT_FCL
0.00519615	0.00482928	0.00556302	LIN28A-WT_ESC_LIF-CHIR_merged.bed.gz	88	NOT overlapping PABP peaks	S200WT_FCL
0.0052082	0.00484217	0.00557424	LIN28A-WT_ESC_LIF-CHIR_merged.bed.gz	89	NOT overlapping PABP peaks	S200WT_FCL
0.00522752	0.00486047	0.00559457	LIN28A-WT_ESC_LIF-CHIR_merged.bed.gz	90	NOT overlapping PABP peaks	S200WT_FCL
0.00524699	0.004878	0.00561597	LIN28A-WT_ESC_LIF-CHIR_merged.bed.gz	91	NOT overlapping PABP peaks	S200WT_FCL
0.00524699	0.004878	0.00561597	LIN28A-WT_ESC_LIF-CHIR_merged.bed.gz	92	NOT overlapping PABP peaks	S200WT_FCL
0.00524699	0.004878	0.00561597	LIN28A-WT_ESC_LIF-CHIR_merged.bed.gz	93	NOT overlapping PABP peaks	S200WT_FCL
0.00524699	0.004878	0.00561597	LIN28A-WT_ESC_LIF-CHIR_merged.bed.gz	94	NOT overlapping PABP peaks	S200WT_FCL
0.00524699	0.004878	0.00561597	LIN28A-WT_ESC_LIF-CHIR_merged.bed.gz	95	NOT overlapping PABP peaks	S200WT_FCL
0.00524699	0.004878	0.00561597	LIN28A-WT_ESC_LIF-CHIR_merged.bed.gz	96	NOT overlapping PABP peaks	S200WT_FCL
0.00524699	0.004878	0.00561597	LIN28A-WT_ESC_LIF-CHIR_merged.bed.gz	97	NOT overlapping PABP peaks	S200WT_FCL
0.00524699	0.004878	0.00561597	LIN28A-WT_ESC_LIF-CHIR_merged.bed.gz	98	NOT overlapping PABP peaks	S200WT_FCL
0.00524699	0.004878	0.00561597	LIN28A-WT_ESC_LIF-CHIR_merged.bed.gz	99	NOT overlapping PABP peaks	S200WT_FCL
0.00524699	0.004878	0.00561597	LIN28A-WT_ESC_LIF-CHIR_merged.bed.gz	100	NOT overlapping PABP peaks	S200WT_FCL
0.00599199	0.0056407	0.00634328	LIN28A-WT_ESC_LIF-CHIR_merged.bed.gz	-100	overlapping PABP peaks	S200WT_FCL
0.00599199	0.0056407	0.00634328	LIN28A-WT_ESC_LIF-CHIR_merged.bed.gz	-99	overlapping PABP peaks	S200WT_FCL
0.00599199	0.0056407	0.00634328	LIN28A-WT_ESC_LIF-CHIR_merged.bed.gz	-98	overlapping PABP peaks	S200WT_FCL
0.00599199	0.0056407	0.00634328	LIN28A-WT_ESC_LIF-CHIR_merged.bed.gz	-97	overlapping PABP peaks	S200WT_FCL
0.00599199	0.0056407	0.00634328	LIN28A-WT_ESC_LIF-CHIR_merged.bed.gz	-96	overlapping PABP peaks	S200WT_FCL
0.00599199	0.0056407	0.00634328	LIN28A-WT_ESC_LIF-CHIR_merged.bed.gz	-95	overlapping PABP peaks	S200WT_FCL
0.00599199	0.0056407	0.00634328	LIN28A-WT_ESC_LIF-CHIR_merged.bed.gz	-94	overlapping PABP peaks	S200WT_FCL
0.00599199	0.0056407	0.00634328	LIN28A-WT_ESC_LIF-CHIR_merged.bed.gz	-93	overlapping PABP peaks	S200WT_FCL
0.00599199	0.0056407	0.00634328	LIN28A-WT_ESC_LIF-CHIR_merged.bed.gz	-92	overlapping PABP peaks	S200WT_FCL
0.00599199	0.0056407	0.00634328	LIN28A-WT_ESC_LIF-CHIR_merged.bed.gz	-91	overlapping PABP peaks	S200WT_FCL
0.00599199	0.0056407	0.00634328	LIN28A-WT_ESC_LIF-CHIR_merged.bed.gz	-90	overlapping PABP peaks	S200WT_FCL
0.0060167	0.0056635	0.00636991	LIN28A-WT_ESC_LIF-CHIR_merged.bed.gz	-89	overlapping PABP peaks	S200WT_FCL
0.00604266	0.00568509	0.00640023	LIN28A-WT_ESC_LIF-CHIR_merged.bed.gz	-88	overlapping PABP peaks	S200WT_FCL
0.00606973	0.00570679	0.00643268	LIN28A-WT_ESC_LIF-CHIR_merged.bed.gz	-87	overlapping PABP peaks	S200WT_FCL
0.00609515	0.00572869	0.00646161	LIN28A-WT_ESC_LIF-CHIR_merged.bed.gz	-86	overlapping PABP peaks	S200WT_FCL
0.00611767	0.0057497	0.00648564	LIN28A-WT_ESC_LIF-CHIR_merged.bed.gz	-85	overlapping PABP peaks	S200WT_FCL
0.00613923	0.00577037	0.00650809	LIN28A-WT_ESC_LIF-CHIR_merged.bed.gz	-84	overlapping PABP peaks	S200WT_FCL
0.00616365	0.00579344	0.00653386	LIN28A-WT_ESC_LIF-CHIR_merged.bed.gz	-83	overlapping PABP peaks	S200WT_FCL
0.00619546	0.00582148	0.00656945	LIN28A-WT_ESC_LIF-CHIR_merged.bed.gz	-82	overlapping PABP peaks	S200WT_FCL
0.00622756	0.00584911	0.00660601	LIN28A-WT_ESC_LIF-CHIR_merged.bed.gz	-81	overlapping PABP peaks	S200WT_FCL
0.00625751	0.00587456	0.00664046	LIN28A-WT_ESC_LIF-CHIR_merged.bed.gz	-80	overlapping PABP peaks	S200WT_FCL
0.00628823	0.00590018	0.00667628	LIN28A-WT_ESC_LIF-CHIR_merged.bed.gz	-79	overlapping PABP peaks	S200WT_FCL
0.00631721	0.00592594	0.00670848	LIN28A-WT_ESC_LIF-CHIR_merged.bed.gz	-78	overlapping PABP peaks	S200WT_FCL
0.00634567	0.00595202	0.00673931	LIN28A-WT_ESC_LIF-CHIR_merged.bed.gz	-77	overlapping PABP peaks	S200WT_FCL
0.00637842	0.00598012	0.00677671	LIN28A-WT_ESC_LIF-CHIR_merged.bed.gz	-76	overlapping PABP peaks	S200WT_FCL
0.00641702	0.00601116	0.00682288	LIN28A-WT_ESC_LIF-CHIR_merged.bed.gz	-75	overlapping PABP peaks	S200WT_FCL
0.00646084	0.00604478	0.00687689	LIN28A-WT_ESC_LIF-CHIR_merged.bed.gz	-74	overlapping PABP peaks	S200WT_FCL
0.00650566	0.00607866	0.00693265	LIN28A-WT_ESC_LIF-CHIR_merged.bed.gz	-73	overlapping PABP peaks	S200WT_FCL
0.00654656	0.00610981	0.00698331	LIN28A-WT_ESC_LIF-CHIR_merged.bed.gz	-72	overlapping PABP peaks	S200WT_FCL
0.00658605	0.00614002	0.00703208	LIN28A-WT_ESC_LIF-CHIR_merged.bed.gz	-71	overlapping PABP peaks	S200WT_FCL
0.00662545	0.00617151	0.00707939	LIN28A-WT_ESC_LIF-CHIR_merged.bed.gz	-70	overlapping PABP peaks	S200WT_FCL
0.0066644	0.00620466	0.00712415	LIN28A-WT_ESC_LIF-CHIR_merged.bed.gz	-69	overlapping PABP peaks	S200WT_FCL
0.00670875	0.00624085	0.00717664	LIN28A-WT_ESC_LIF-CHIR_merged.bed.gz	-68	overlapping PABP peaks	S200WT_FCL
0.00675677	0.00627847	0.00723507	LIN28A-WT_ESC_LIF-CHIR_merged.bed.gz	-67	overlapping PABP peaks	S200WT_FCL
0.00680288	0.00631517	0.00729059	LIN28A-WT_ESC_LIF-CHIR_merged.bed.gz	-66	overlapping PABP peaks	S200WT_FCL
0.00684428	0.00635045	0.00733811	LIN28A-WT_ESC_LIF-CHIR_merged.bed.gz	-65	overlapping PABP peaks	S200WT_FCL
0.00688165	0.00638543	0.00737786	LIN28A-WT_ESC_LIF-CHIR_merged.bed.gz	-64	overlapping PABP peaks	S200WT_FCL
0.00691719	0.00641871	0.00741568	LIN28A-WT_ESC_LIF-CHIR_merged.bed.gz	-63	overlapping PABP peaks	S200WT_FCL
0.0069516	0.00645009	0.00745311	LIN28A-WT_ESC_LIF-CHIR_merged.bed.gz	-62	overlapping PABP peaks	S200WT_FCL
0.00698891	0.00648365	0.00749418	LIN28A-WT_ESC_LIF-CHIR_merged.bed.gz	-61	overlapping PABP peaks	S200WT_FCL
0.00702762	0.00651712	0.00753812	LIN28A-WT_ESC_LIF-CHIR_merged.bed.gz	-60	overlapping PABP peaks	S200WT_FCL
0.00706631	0.00654774	0.00758488	LIN28A-WT_ESC_LIF-CHIR_merged.bed.gz	-59	overlapping PABP peaks	S200WT_FCL
0.00709935	0.00657447	0.00762422	LIN28A-WT_ESC_LIF-CHIR_merged.bed.gz	-58	overlapping PABP peaks	S200WT_FCL
0.00712663	0.00659927	0.00765399	LIN28A-WT_ESC_LIF-CHIR_merged.bed.gz	-57	overlapping PABP peaks	S200WT_FCL
0.00715539	0.00662533	0.00768545	LIN28A-WT_ESC_LIF-CHIR_merged.bed.gz	-56	overlapping PABP peaks	S200WT_FCL
0.00718496	0.00665056	0.00771936	LIN28A-WT_ESC_LIF-CHIR_merged.bed.gz	-55	overlapping PABP peaks	S200WT_FCL
0.00721037	0.00667109	0.00774966	LIN28A-WT_ESC_LIF-CHIR_merged.bed.gz	-54	overlapping PABP peaks	S200WT_FCL
0.00723137	0.00669074	0.007772	LIN28A-WT_ESC_LIF-CHIR_merged.bed.gz	-53	overlapping PABP peaks	S200WT_FCL
0.00725136	0.00671241	0.00779032	LIN28A-WT_ESC_LIF-CHIR_merged.bed.gz	-52	overlapping PABP peaks	S200WT_FCL
0.0072686	0.00673285	0.00780434	LIN28A-WT_ESC_LIF-CHIR_merged.bed.gz	-51	overlapping PABP peaks	S200WT_FCL
0.00728524	0.00675419	0.00781629	LIN28A-WT_ESC_LIF-CHIR_merged.bed.gz	-50	overlapping PABP peaks	S200WT_FCL
0.00730274	0.00677826	0.00782723	LIN28A-WT_ESC_LIF-CHIR_merged.bed.gz	-49	overlapping PABP peaks	S200WT_FCL
0.00732501	0.0068056	0.00784442	LIN28A-WT_ESC_LIF-CHIR_merged.bed.gz	-48	overlapping PABP peaks	S200WT_FCL
0.00735217	0.00683437	0.00786996	LIN28A-WT_ESC_LIF-CHIR_merged.bed.gz	-47	overlapping PABP peaks	S200WT_FCL
0.00737923	0.00686197	0.00789649	LIN28A-WT_ESC_LIF-CHIR_merged.bed.gz	-46	overlapping PABP peaks	S200WT_FCL
0.00740956	0.00689176	0.00792735	LIN28A-WT_ESC_LIF-CHIR_merged.bed.gz	-45	overlapping PABP peaks	S200WT_FCL
0.00744576	0.00692587	0.00796564	LIN28A-WT_ESC_LIF-CHIR_merged.bed.gz	-44	overlapping PABP peaks	S200WT_FCL
0.00748531	0.0069608	0.00800982	LIN28A-WT_ESC_LIF-CHIR_merged.bed.gz	-43	overlapping PABP peaks	S200WT_FCL
0.00752607	0.00699487	0.00805726	LIN28A-WT_ESC_LIF-CHIR_merged.bed.gz	-42	overlapping PABP peaks	S200WT_FCL
0.00756902	0.00702974	0.0081083	LIN28A-WT_ESC_LIF-CHIR_merged.bed.gz	-41	overlapping PABP peaks	S200WT_FCL
0.00761384	0.00706313	0.00816454	LIN28A-WT_ESC_LIF-CHIR_merged.bed.gz	-40	overlapping PABP peaks	S200WT_FCL
0.00765662	0.00709318	0.00822006	LIN28A-WT_ESC_LIF-CHIR_merged.bed.gz	-39	overlapping PABP peaks	S200WT_FCL
0.00769417	0.007121	0.00826735	LIN28A-WT_ESC_LIF-CHIR_merged.bed.gz	-38	overlapping PABP peaks	S200WT_FCL
0.00772838	0.00714758	0.00830917	LIN28A-WT_ESC_LIF-CHIR_merged.bed.gz	-37	overlapping PABP peaks	S200WT_FCL
0.00776035	0.00717291	0.00834778	LIN28A-WT_ESC_LIF-CHIR_merged.bed.gz	-36	overlapping PABP peaks	S200WT_FCL
0.00778931	0.00719627	0.00838235	LIN28A-WT_ESC_LIF-CHIR_merged.bed.gz	-35	overlapping PABP peaks	S200WT_FCL
0.0078163	0.00721824	0.00841437	LIN28A-WT_ESC_LIF-CHIR_merged.bed.gz	-34	overlapping PABP peaks	S200WT_FCL
0.00784593	0.00724242	0.00844944	LIN28A-WT_ESC_LIF-CHIR_merged.bed.gz	-33	overlapping PABP peaks	S200WT_FCL
0.00787891	0.00726938	0.00848844	LIN28A-WT_ESC_LIF-CHIR_merged.bed.gz	-32	overlapping PABP peaks	S200WT_FCL
0.00790961	0.00729475	0.00852446	LIN28A-WT_ESC_LIF-CHIR_merged.bed.gz	-31	overlapping PABP peaks	S200WT_FCL
0.00793713	0.00732129	0.00855296	LIN28A-WT_ESC_LIF-CHIR_merged.bed.gz	-30	overlapping PABP peaks	S200WT_FCL
0.00796428	0.00735126	0.00857731	LIN28A-WT_ESC_LIF-CHIR_merged.bed.gz	-29	overlapping PABP peaks	S200WT_FCL
0.00799255	0.00738202	0.00860309	LIN28A-WT_ESC_LIF-CHIR_merged.bed.gz	-28	overlapping PABP peaks	S200WT_FCL
0.00802055	0.00741302	0.00862808	LIN28A-WT_ESC_LIF-CHIR_merged.bed.gz	-27	overlapping PABP peaks	S200WT_FCL
0.00804631	0.00744281	0.00864981	LIN28A-WT_ESC_LIF-CHIR_merged.bed.gz	-26	overlapping PABP peaks	S200WT_FCL
0.00806963	0.00746874	0.00867051	LIN28A-WT_ESC_LIF-CHIR_merged.bed.gz	-25	overlapping PABP peaks	S200WT_FCL
0.00809112	0.00749038	0.00869187	LIN28A-WT_ESC_LIF-CHIR_merged.bed.gz	-24	overlapping PABP peaks	S200WT_FCL
0.00810287	0.00750191	0.00870383	LIN28A-WT_ESC_LIF-CHIR_merged.bed.gz	-23	overlapping PABP peaks	S200WT_FCL
0.00810001	0.00749951	0.00870052	LIN28A-WT_ESC_LIF-CHIR_merged.bed.gz	-22	overlapping PABP peaks	S200WT_FCL
0.00808664	0.00748607	0.00868721	LIN28A-WT_ESC_LIF-CHIR_merged.bed.gz	-21	overlapping PABP peaks	S200WT_FCL
0.00805961	0.00745726	0.00866196	LIN28A-WT_ESC_LIF-CHIR_merged.bed.gz	-20	overlapping PABP peaks	S200WT_FCL
0.00801718	0.00741028	0.00862407	LIN28A-WT_ESC_LIF-CHIR_merged.bed.gz	-19	overlapping PABP peaks	S200WT_FCL
0.00795727	0.0073451	0.00856945	LIN28A-WT_ESC_LIF-CHIR_merged.bed.gz	-18	overlapping PABP peaks	S200WT_FCL
0.0078799	0.00726276	0.00849705	LIN28A-WT_ESC_LIF-CHIR_merged.bed.gz	-17	overlapping PABP peaks	S200WT_FCL
0.00779441	0.0071719	0.00841692	LIN28A-WT_ESC_LIF-CHIR_merged.bed.gz	-16	overlapping PABP peaks	S200WT_FCL
0.00770388	0.00708113	0.00832663	LIN28A-WT_ESC_LIF-CHIR_merged.bed.gz	-15	overlapping PABP peaks	S200WT_FCL
0.00761399	0.00699911	0.00822887	LIN28A-WT_ESC_LIF-CHIR_merged.bed.gz	-14	overlapping PABP peaks	S200WT_FCL
0.00754857	0.00694539	0.00815175	LIN28A-WT_ESC_LIF-CHIR_merged.bed.gz	-13	overlapping PABP peaks	S200WT_FCL
0.00752937	0.00693891	0.00811983	LIN28A-WT_ESC_LIF-CHIR_merged.bed.gz	-12	overlapping PABP peaks	S200WT_FCL
0.00758161	0.00700249	0.00816074	LIN28A-WT_ESC_LIF-CHIR_merged.bed.gz	-11	overlapping PABP peaks	S200WT_FCL
0.00775123	0.00717961	0.00832286	LIN28A-WT_ESC_LIF-CHIR_merged.bed.gz	-10	overlapping PABP peaks	S200WT_FCL
0.00808977	0.00752167	0.00865787	LIN28A-WT_ESC_LIF-CHIR_merged.bed.gz	-9	overlapping PABP peaks	S200WT_FCL
0.00861558	0.0080441	0.00918706	LIN28A-WT_ESC_LIF-CHIR_merged.bed.gz	-8	overlapping PABP peaks	S200WT_FCL
0.00928539	0.00870278	0.009868	LIN28A-WT_ESC_LIF-CHIR_merged.bed.gz	-7	overlapping PABP peaks	S200WT_FCL
0.0100341	0.00943927	0.0106289	LIN28A-WT_ESC_LIF-CHIR_merged.bed.gz	-6	overlapping PABP peaks	S200WT_FCL
0.0108262	0.0102166	0.0114358	LIN28A-WT_ESC_LIF-CHIR_merged.bed.gz	-5	overlapping PABP peaks	S200WT_FCL
0.0116335	0.0110033	0.0122637	LIN28A-WT_ESC_LIF-CHIR_merged.bed.gz	-4	overlapping PABP peaks	S200WT_FCL
0.0124131	0.0117595	0.0130668	LIN28A-WT_ESC_LIF-CHIR_merged.bed.gz	-3	overlapping PABP peaks	S200WT_FCL
0.0131264	0.0124492	0.0138036	LIN28A-WT_ESC_LIF-CHIR_merged.bed.gz	-2	overlapping PABP peaks	S200WT_FCL
0.0137197	0.0130235	0.0144158	LIN28A-WT_ESC_LIF-CHIR_merged.bed.gz	-1	overlapping PABP peaks	S200WT_FCL
0.014105	0.0133979	0.0148121	LIN28A-WT_ESC_LIF-CHIR_merged.bed.gz	0	overlapping PABP peaks	S200WT_FCL
0.014179	0.0134704	0.0148876	LIN28A-WT_ESC_LIF-CHIR_merged.bed.gz	1	overlapping PABP peaks	S200WT_FCL
0.0139086	0.0132121	0.0146051	LIN28A-WT_ESC_LIF-CHIR_merged.bed.gz	2	overlapping PABP peaks	S200WT_FCL
0.0133795	0.0127083	0.0140508	LIN28A-WT_ESC_LIF-CHIR_merged.bed.gz	3	overlapping PABP peaks	S200WT_FCL
0.0127027	0.0120596	0.0133457	LIN28A-WT_ESC_LIF-CHIR_merged.bed.gz	4	overlapping PABP peaks	S200WT_FCL
0.0119388	0.0113235	0.0125541	LIN28A-WT_ESC_LIF-CHIR_merged.bed.gz	5	overlapping PABP peaks	S200WT_FCL
0.0111262	0.0105401	0.0117124	LIN28A-WT_ESC_LIF-CHIR_merged.bed.gz	6	overlapping PABP peaks	S200WT_FCL
0.0103031	0.00974713	0.010859	LIN28A-WT_ESC_LIF-CHIR_merged.bed.gz	7	overlapping PABP peaks	S200WT_FCL
0.00950071	0.00897492	0.0100265	LIN28A-WT_ESC_LIF-CHIR_merged.bed.gz	8	overlapping PABP peaks	S200WT_FCL
0.00875659	0.00825832	0.00925485	LIN28A-WT_ESC_LIF-CHIR_merged.bed.gz	9	overlapping PABP peaks	S200WT_FCL
0.00812314	0.00764869	0.00859759	LIN28A-WT_ESC_LIF-CHIR_merged.bed.gz	10	overlapping PABP peaks	S200WT_FCL
0.00765588	0.00720138	0.00811038	LIN28A-WT_ESC_LIF-CHIR_merged.bed.gz	11	overlapping PABP peaks	S200WT_FCL
0.00737203	0.00693155	0.00781252	LIN28A-WT_ESC_LIF-CHIR_merged.bed.gz	12	overlapping PABP peaks	S200WT_FCL
0.00722927	0.00679609	0.00766245	LIN28A-WT_ESC_LIF-CHIR_merged.bed.gz	13	overlapping PABP peaks	S200WT_FCL
0.00717313	0.00674527	0.007601	LIN28A-WT_ESC_LIF-CHIR_merged.bed.gz	14	overlapping PABP peaks	S200WT_FCL
0.00717324	0.00675082	0.00759567	LIN28A-WT_ESC_LIF-CHIR_merged.bed.gz	15	overlapping PABP peaks	S200WT_FCL
0.00721203	0.00679411	0.00762995	LIN28A-WT_ESC_LIF-CHIR_merged.bed.gz	16	overlapping PABP peaks	S200WT_FCL
0.00727313	0.00685899	0.00768728	LIN28A-WT_ESC_LIF-CHIR_merged.bed.gz	17	overlapping PABP peaks	S200WT_FCL
0.00734434	0.00693351	0.00775518	LIN28A-WT_ESC_LIF-CHIR_merged.bed.gz	18	overlapping PABP peaks	S200WT_FCL
0.00741553	0.00700794	0.00782311	LIN28A-WT_ESC_LIF-CHIR_merged.bed.gz	19	overlapping PABP peaks	S200WT_FCL
0.0074788	0.00707392	0.00788368	LIN28A-WT_ESC_LIF-CHIR_merged.bed.gz	20	overlapping PABP peaks	S200WT_FCL
0.00753369	0.00712978	0.00793761	LIN28A-WT_ESC_LIF-CHIR_merged.bed.gz	21	overlapping PABP peaks	S200WT_FCL
0.0075804	0.00717674	0.00798406	LIN28A-WT_ESC_LIF-CHIR_merged.bed.gz	22	overlapping PABP peaks	S200WT_FCL
0.00761678	0.00721412	0.00801943	LIN28A-WT_ESC_LIF-CHIR_merged.bed.gz	23	overlapping PABP peaks	S200WT_FCL
0.00764195	0.00724091	0.00804298	LIN28A-WT_ESC_LIF-CHIR_merged.bed.gz	24	overlapping PABP peaks	S200WT_FCL
0.00765664	0.00725717	0.00805612	LIN28A-WT_ESC_LIF-CHIR_merged.bed.gz	25	overlapping PABP peaks	S200WT_FCL
0.0076608	0.00726287	0.00805873	LIN28A-WT_ESC_LIF-CHIR_merged.bed.gz	26	overlapping PABP peaks	S200WT_FCL
0.0076589	0.0072624	0.0080554	LIN28A-WT_ESC_LIF-CHIR_merged.bed.gz	27	overlapping PABP peaks	S200WT_FCL
0.00765481	0.00725951	0.00805011	LIN28A-WT_ESC_LIF-CHIR_merged.bed.gz	28	overlapping PABP peaks	S200WT_FCL
0.00764795	0.00725404	0.00804186	LIN28A-WT_ESC_LIF-CHIR_merged.bed.gz	29	overlapping PABP peaks	S200WT_FCL
0.00763672	0.007245	0.00802843	LIN28A-WT_ESC_LIF-CHIR_merged.bed.gz	30	overlapping PABP peaks	S200WT_FCL
0.00761972	0.00723127	0.00800817	LIN28A-WT_ESC_LIF-CHIR_merged.bed.gz	31	overlapping PABP peaks	S200WT_FCL
0.00759699	0.00721224	0.00798173	LIN28A-WT_ESC_LIF-CHIR_merged.bed.gz	32	overlapping PABP peaks	S200WT_FCL
0.00757153	0.00719036	0.00795271	LIN28A-WT_ESC_LIF-CHIR_merged.bed.gz	33	overlapping PABP peaks	S200WT_FCL
0.00754627	0.00716829	0.00792425	LIN28A-WT_ESC_LIF-CHIR_merged.bed.gz	34	overlapping PABP peaks	S200WT_FCL
0.00752129	0.00714692	0.00789566	LIN28A-WT_ESC_LIF-CHIR_merged.bed.gz	35	overlapping PABP peaks	S200WT_FCL
0.00749726	0.00712774	0.00786678	LIN28A-WT_ESC_LIF-CHIR_merged.bed.gz	36	overlapping PABP peaks	S200WT_FCL
0.00747302	0.00710913	0.00783691	LIN28A-WT_ESC_LIF-CHIR_merged.bed.gz	37	overlapping PABP peaks	S200WT_FCL
0.00744712	0.00708909	0.00780516	LIN28A-WT_ESC_LIF-CHIR_merged.bed.gz	38	overlapping PABP peaks	S200WT_FCL
0.00742095	0.00706889	0.00777301	LIN28A-WT_ESC_LIF-CHIR_merged.bed.gz	39	overlapping PABP peaks	S200WT_FCL
0.00739799	0.00705133	0.00774464	LIN28A-WT_ESC_LIF-CHIR_merged.bed.gz	40	overlapping PABP peaks	S200WT_FCL
0.00737738	0.00703568	0.00771908	LIN28A-WT_ESC_LIF-CHIR_merged.bed.gz	41	overlapping PABP peaks	S200WT_FCL
0.0073569	0.00701977	0.00769404	LIN28A-WT_ESC_LIF-CHIR_merged.bed.gz	42	overlapping PABP peaks	S200WT_FCL
0.00733463	0.00700195	0.00766731	LIN28A-WT_ESC_LIF-CHIR_merged.bed.gz	43	overlapping PABP peaks	S200WT_FCL
0.00730946	0.00698141	0.00763751	LIN28A-WT_ESC_LIF-CHIR_merged.bed.gz	44	overlapping PABP peaks	S200WT_FCL
0.00728155	0.00695808	0.00760502	LIN28A-WT_ESC_LIF-CHIR_merged.bed.gz	45	overlapping PABP peaks	S200WT_FCL
0.00725147	0.00693207	0.00757086	LIN28A-WT_ESC_LIF-CHIR_merged.bed.gz	46	overlapping PABP peaks	S200WT_FCL
0.0072185	0.00690261	0.0075344	LIN28A-WT_ESC_LIF-CHIR_merged.bed.gz	47	overlapping PABP peaks	S200WT_FCL
0.00718161	0.00686952	0.00749371	LIN28A-WT_ESC_LIF-CHIR_merged.bed.gz	48	overlapping PABP peaks	S200WT_FCL
0.0071439	0.00683531	0.00745249	LIN28A-WT_ESC_LIF-CHIR_merged.bed.gz	49	overlapping PABP peaks	S200WT_FCL
0.0071064	0.00680085	0.00741195	LIN28A-WT_ESC_LIF-CHIR_merged.bed.gz	50	overlapping PABP peaks	S200WT_FCL
0.00706914	0.00676604	0.00737223	LIN28A-WT_ESC_LIF-CHIR_merged.bed.gz	51	overlapping PABP peaks	S200WT_FCL
0.00703369	0.00673238	0.007335	LIN28A-WT_ESC_LIF-CHIR_merged.bed.gz	52	overlapping PABP peaks	S200WT_FCL
0.00700117	0.00670108	0.00730126	LIN28A-WT_ESC_LIF-CHIR_merged.bed.gz	53	overlapping PABP peaks	S200WT_FCL
0.00697219	0.00667217	0.00727221	LIN28A-WT_ESC_LIF-CHIR_merged.bed.gz	54	overlapping PABP peaks	S200WT_FCL
0.0069485	0.00664625	0.00725075	LIN28A-WT_ESC_LIF-CHIR_merged.bed.gz	55	overlapping PABP peaks	S200WT_FCL
0.00692943	0.00662299	0.00723587	LIN28A-WT_ESC_LIF-CHIR_merged.bed.gz	56	overlapping PABP peaks	S200WT_FCL
0.00691355	0.00660255	0.00722455	LIN28A-WT_ESC_LIF-CHIR_merged.bed.gz	57	overlapping PABP peaks	S200WT_FCL
0.00690101	0.00658504	0.00721697	LIN28A-WT_ESC_LIF-CHIR_merged.bed.gz	58	overlapping PABP peaks	S200WT_FCL
0.00688789	0.00656727	0.00720852	LIN28A-WT_ESC_LIF-CHIR_merged.bed.gz	59	overlapping PABP peaks	S200WT_FCL
0.00687144	0.00654704	0.00719584	LIN28A-WT_ESC_LIF-CHIR_merged.bed.gz	60	overlapping PABP peaks	S200WT_FCL
0.00685178	0.00652483	0.00717873	LIN28A-WT_ESC_LIF-CHIR_merged.bed.gz	61	overlapping PABP peaks	S200WT_FCL
0.00682881	0.00650043	0.0071572	LIN28A-WT_ESC_LIF-CHIR_merged.bed.gz	62	overlapping PABP peaks	S200WT_FCL
0.00680311	0.00647393	0.0071323	LIN28A-WT_ESC_LIF-CHIR_merged.bed.gz	63	overlapping PABP peaks	S200WT_FCL
0.00677324	0.00644474	0.00710174	LIN28A-WT_ESC_LIF-CHIR_merged.bed.gz	64	overlapping PABP peaks	S200WT_FCL
0.00673782	0.00641339	0.00706225	LIN28A-WT_ESC_LIF-CHIR_merged.bed.gz	65	overlapping PABP peaks	S200WT_FCL
0.00669926	0.00638218	0.00701634	LIN28A-WT_ESC_LIF-CHIR_merged.bed.gz	66	overlapping PABP peaks	S200WT_FCL
0.00666001	0.00635136	0.00696866	LIN28A-WT_ESC_LIF-CHIR_merged.bed.gz	67	overlapping PABP peaks	S200WT_FCL
0.00662079	0.00632074	0.00692084	LIN28A-WT_ESC_LIF-CHIR_merged.bed.gz	68	overlapping PABP peaks	S200WT_FCL
0.00658416	0.00629232	0.00687601	LIN28A-WT_ESC_LIF-CHIR_merged.bed.gz	69	overlapping PABP peaks	S200WT_FCL
0.00655286	0.00626826	0.00683745	LIN28A-WT_ESC_LIF-CHIR_merged.bed.gz	70	overlapping PABP peaks	S200WT_FCL
0.00652759	0.00624884	0.00680634	LIN28A-WT_ESC_LIF-CHIR_merged.bed.gz	71	overlapping PABP peaks	S200WT_FCL
0.00650925	0.00623479	0.0067837	LIN28A-WT_ESC_LIF-CHIR_merged.bed.gz	72	overlapping PABP peaks	S200WT_FCL
0.00649806	0.00622577	0.00677035	LIN28A-WT_ESC_LIF-CHIR_merged.bed.gz	73	overlapping PABP peaks	S200WT_FCL
0.00649295	0.00622089	0.00676501	LIN28A-WT_ESC_LIF-CHIR_merged.bed.gz	74	overlapping PABP peaks	S200WT_FCL
0.00649195	0.00621836	0.00676555	LIN28A-WT_ESC_LIF-CHIR_merged.bed.gz	75	overlapping PABP peaks	S200WT_FCL
0.00649204	0.00621497	0.0067691	LIN28A-WT_ESC_LIF-CHIR_merged.bed.gz	76	overlapping PABP peaks	S200WT_FCL
0.00649248	0.00621102	0.00677395	LIN28A-WT_ESC_LIF-CHIR_merged.bed.gz	77	overlapping PABP peaks	S200WT_FCL
0.00649455	0.00620848	0.00678063	LIN28A-WT_ESC_LIF-CHIR_merged.bed.gz	78	overlapping PABP peaks	S200WT_FCL
0.00649591	0.00620542	0.00678641	LIN28A-WT_ESC_LIF-CHIR_merged.bed.gz	79	overlapping PABP peaks	S200WT_FCL
0.00649413	0.00619979	0.00678846	LIN28A-WT_ESC_LIF-CHIR_merged.bed.gz	80	overlapping PABP peaks	S200WT_FCL
0.00648872	0.00619092	0.00678652	LIN28A-WT_ESC_LIF-CHIR_merged.bed.gz	81	overlapping PABP peaks	S200WT_FCL
0.00647733	0.00617693	0.00677772	LIN28A-WT_ESC_LIF-CHIR_merged.bed.gz	82	overlapping PABP peaks	S200WT_FCL
0.00645788	0.00615744	0.00675832	LIN28A-WT_ESC_LIF-CHIR_merged.bed.gz	83	overlapping PABP peaks	S200WT_FCL
0.00643422	0.00613539	0.00673305	LIN28A-WT_ESC_LIF-CHIR_merged.bed.gz	84	overlapping PABP peaks	S200WT_FCL
0.00640943	0.00611232	0.00670654	LIN28A-WT_ESC_LIF-CHIR_merged.bed.gz	85	overlapping PABP peaks	S200WT_FCL
0.00638422	0.00608894	0.00667951	LIN28A-WT_ESC_LIF-CHIR_merged.bed.gz	86	overlapping PABP peaks	S200WT_FCL
0.00635971	0.00606617	0.00665324	LIN28A-WT_ESC_LIF-CHIR_merged.bed.gz	87	overlapping PABP peaks	S200WT_FCL
0.00633491	0.00604286	0.00662696	LIN28A-WT_ESC_LIF-CHIR_merged.bed.gz	88	overlapping PABP peaks	S200WT_FCL
0.00631179	0.00602075	0.00660284	LIN28A-WT_ESC_LIF-CHIR_merged.bed.gz	89	overlapping PABP peaks	S200WT_FCL
0.00629095	0.00600064	0.00658126	LIN28A-WT_ESC_LIF-CHIR_merged.bed.gz	90	overlapping PABP peaks	S200WT_FCL
0.00627174	0.00598283	0.00656066	LIN28A-WT_ESC_LIF-CHIR_merged.bed.gz	91	overlapping PABP peaks	S200WT_FCL
0.00627174	0.00598283	0.00656066	LIN28A-WT_ESC_LIF-CHIR_merged.bed.gz	92	overlapping PABP peaks	S200WT_FCL
0.00627174	0.00598283	0.00656066	LIN28A-WT_ESC_LIF-CHIR_merged.bed.gz	93	overlapping PABP peaks	S200WT_FCL
0.00627174	0.00598283	0.00656066	LIN28A-WT_ESC_LIF-CHIR_merged.bed.gz	94	overlapping PABP peaks	S200WT_FCL
0.00627174	0.00598283	0.00656066	LIN28A-WT_ESC_LIF-CHIR_merged.bed.gz	95	overlapping PABP peaks	S200WT_FCL
0.00627174	0.00598283	0.00656066	LIN28A-WT_ESC_LIF-CHIR_merged.bed.gz	96	overlapping PABP peaks	S200WT_FCL
0.00627174	0.00598283	0.00656066	LIN28A-WT_ESC_LIF-CHIR_merged.bed.gz	97	overlapping PABP peaks	S200WT_FCL
0.00627174	0.00598283	0.00656066	LIN28A-WT_ESC_LIF-CHIR_merged.bed.gz	98	overlapping PABP peaks	S200WT_FCL
0.00627174	0.00598283	0.00656066	LIN28A-WT_ESC_LIF-CHIR_merged.bed.gz	99	overlapping PABP peaks	S200WT_FCL
0.00627174	0.00598283	0.00656066	LIN28A-WT_ESC_LIF-CHIR_merged.bed.gz	100	overlapping PABP peaks	S200WT_FCL
0.00626563	0.00584182	0.00668944	LIN28A-WT_ESCiLIF_merged.bed.gz	-100	NOT overlapping PABP peaks	S200WT_2iL
0.00626563	0.00584182	0.00668944	LIN28A-WT_ESCiLIF_merged.bed.gz	-99	NOT overlapping PABP peaks	S200WT_2iL
0.00626563	0.00584182	0.00668944	LIN28A-WT_ESCiLIF_merged.bed.gz	-98	NOT overlapping PABP peaks	S200WT_2iL
0.00626563	0.00584182	0.00668944	LIN28A-WT_ESCiLIF_merged.bed.gz	-97	NOT overlapping PABP peaks	S200WT_2iL
0.00626563	0.00584182	0.00668944	LIN28A-WT_ESCiLIF_merged.bed.gz	-96	NOT overlapping PABP peaks	S200WT_2iL
0.00626563	0.00584182	0.00668944	LIN28A-WT_ESCiLIF_merged.bed.gz	-95	NOT overlapping PABP peaks	S200WT_2iL
0.00626563	0.00584182	0.00668944	LIN28A-WT_ESCiLIF_merged.bed.gz	-94	NOT overlapping PABP peaks	S200WT_2iL
0.00626563	0.00584182	0.00668944	LIN28A-WT_ESCiLIF_merged.bed.gz	-93	NOT overlapping PABP peaks	S200WT_2iL
0.00626563	0.00584182	0.00668944	LIN28A-WT_ESCiLIF_merged.bed.gz	-92	NOT overlapping PABP peaks	S200WT_2iL
0.00626563	0.00584182	0.00668944	LIN28A-WT_ESCiLIF_merged.bed.gz	-91	NOT overlapping PABP peaks	S200WT_2iL
0.00626563	0.00584182	0.00668944	LIN28A-WT_ESCiLIF_merged.bed.gz	-90	NOT overlapping PABP peaks	S200WT_2iL
0.00630404	0.00586904	0.00673904	LIN28A-WT_ESCiLIF_merged.bed.gz	-89	NOT overlapping PABP peaks	S200WT_2iL
0.00634253	0.00589552	0.00678953	LIN28A-WT_ESCiLIF_merged.bed.gz	-88	NOT overlapping PABP peaks	S200WT_2iL
0.00637935	0.0059219	0.00683679	LIN28A-WT_ESCiLIF_merged.bed.gz	-87	NOT overlapping PABP peaks	S200WT_2iL
0.00641193	0.00594668	0.00687717	LIN28A-WT_ESCiLIF_merged.bed.gz	-86	NOT overlapping PABP peaks	S200WT_2iL
0.00644215	0.00596993	0.00691437	LIN28A-WT_ESCiLIF_merged.bed.gz	-85	NOT overlapping PABP peaks	S200WT_2iL
0.00646908	0.00599046	0.00694771	LIN28A-WT_ESCiLIF_merged.bed.gz	-84	NOT overlapping PABP peaks	S200WT_2iL
0.00648858	0.00600515	0.00697202	LIN28A-WT_ESCiLIF_merged.bed.gz	-83	NOT overlapping PABP peaks	S200WT_2iL
0.00650131	0.00601574	0.00698687	LIN28A-WT_ESCiLIF_merged.bed.gz	-82	NOT overlapping PABP peaks	S200WT_2iL
0.00651133	0.00602503	0.00699764	LIN28A-WT_ESCiLIF_merged.bed.gz	-81	NOT overlapping PABP peaks	S200WT_2iL
0.00651595	0.00603197	0.00699992	LIN28A-WT_ESCiLIF_merged.bed.gz	-80	NOT overlapping PABP peaks	S200WT_2iL
0.00651789	0.00603967	0.00699611	LIN28A-WT_ESCiLIF_merged.bed.gz	-79	NOT overlapping PABP peaks	S200WT_2iL
0.00651586	0.00604797	0.00698375	LIN28A-WT_ESCiLIF_merged.bed.gz	-78	NOT overlapping PABP peaks	S200WT_2iL
0.0065105	0.00605484	0.00696616	LIN28A-WT_ESCiLIF_merged.bed.gz	-77	NOT overlapping PABP peaks	S200WT_2iL
0.00651005	0.00606389	0.0069562	LIN28A-WT_ESCiLIF_merged.bed.gz	-76	NOT overlapping PABP peaks	S200WT_2iL
0.00651496	0.00607711	0.00695281	LIN28A-WT_ESCiLIF_merged.bed.gz	-75	NOT overlapping PABP peaks	S200WT_2iL
0.00652515	0.00609497	0.00695533	LIN28A-WT_ESCiLIF_merged.bed.gz	-74	NOT overlapping PABP peaks	S200WT_2iL
0.00654152	0.00611779	0.00696525	LIN28A-WT_ESCiLIF_merged.bed.gz	-73	NOT overlapping PABP peaks	S200WT_2iL
0.00656213	0.00614238	0.00698188	LIN28A-WT_ESCiLIF_merged.bed.gz	-72	NOT overlapping PABP peaks	S200WT_2iL
0.00658422	0.00616631	0.00700213	LIN28A-WT_ESCiLIF_merged.bed.gz	-71	NOT overlapping PABP peaks	S200WT_2iL
0.00661087	0.00619179	0.00702995	LIN28A-WT_ESCiLIF_merged.bed.gz	-70	NOT overlapping PABP peaks	S200WT_2iL
0.00664104	0.00621811	0.00706397	LIN28A-WT_ESCiLIF_merged.bed.gz	-69	NOT overlapping PABP peaks	S200WT_2iL
0.00667445	0.00624447	0.00710444	LIN28A-WT_ESCiLIF_merged.bed.gz	-68	NOT overlapping PABP peaks	S200WT_2iL
0.00670797	0.00627095	0.00714499	LIN28A-WT_ESCiLIF_merged.bed.gz	-67	NOT overlapping PABP peaks	S200WT_2iL
0.00673848	0.00629714	0.00717982	LIN28A-WT_ESCiLIF_merged.bed.gz	-66	NOT overlapping PABP peaks	S200WT_2iL
0.00676821	0.00632308	0.00721334	LIN28A-WT_ESCiLIF_merged.bed.gz	-65	NOT overlapping PABP peaks	S200WT_2iL
0.00679627	0.00634809	0.00724444	LIN28A-WT_ESCiLIF_merged.bed.gz	-64	NOT overlapping PABP peaks	S200WT_2iL
0.0068249	0.00637399	0.00727581	LIN28A-WT_ESCiLIF_merged.bed.gz	-63	NOT overlapping PABP peaks	S200WT_2iL
0.00685652	0.00640372	0.00730932	LIN28A-WT_ESCiLIF_merged.bed.gz	-62	NOT overlapping PABP peaks	S200WT_2iL
0.00689253	0.00643878	0.00734628	LIN28A-WT_ESCiLIF_merged.bed.gz	-61	NOT overlapping PABP peaks	S200WT_2iL
0.00693189	0.00647706	0.00738671	LIN28A-WT_ESCiLIF_merged.bed.gz	-60	NOT overlapping PABP peaks	S200WT_2iL
0.00697148	0.00651551	0.00742746	LIN28A-WT_ESCiLIF_merged.bed.gz	-59	NOT overlapping PABP peaks	S200WT_2iL
0.00701293	0.00655557	0.00747029	LIN28A-WT_ESCiLIF_merged.bed.gz	-58	NOT overlapping PABP peaks	S200WT_2iL
0.00706005	0.00659903	0.00752107	LIN28A-WT_ESCiLIF_merged.bed.gz	-57	NOT overlapping PABP peaks	S200WT_2iL
0.00711122	0.00664422	0.00757823	LIN28A-WT_ESCiLIF_merged.bed.gz	-56	NOT overlapping PABP peaks	S200WT_2iL
0.00716316	0.00669	0.00763631	LIN28A-WT_ESCiLIF_merged.bed.gz	-55	NOT overlapping PABP peaks	S200WT_2iL
0.00721721	0.00673768	0.00769675	LIN28A-WT_ESCiLIF_merged.bed.gz	-54	NOT overlapping PABP peaks	S200WT_2iL
0.00727466	0.00678837	0.00776095	LIN28A-WT_ESCiLIF_merged.bed.gz	-53	NOT overlapping PABP peaks	S200WT_2iL
0.00733307	0.00684024	0.0078259	LIN28A-WT_ESCiLIF_merged.bed.gz	-52	NOT overlapping PABP peaks	S200WT_2iL
0.00738785	0.00688938	0.00788632	LIN28A-WT_ESCiLIF_merged.bed.gz	-51	NOT overlapping PABP peaks	S200WT_2iL
0.00743753	0.00693636	0.0079387	LIN28A-WT_ESCiLIF_merged.bed.gz	-50	NOT overlapping PABP peaks	S200WT_2iL
0.00748594	0.00698413	0.00798774	LIN28A-WT_ESCiLIF_merged.bed.gz	-49	NOT overlapping PABP peaks	S200WT_2iL
0.00753171	0.00703066	0.00803275	LIN28A-WT_ESCiLIF_merged.bed.gz	-48	NOT overlapping PABP peaks	S200WT_2iL
0.00757276	0.00707483	0.00807068	LIN28A-WT_ESCiLIF_merged.bed.gz	-47	NOT overlapping PABP peaks	S200WT_2iL
0.00761029	0.00711781	0.00810276	LIN28A-WT_ESCiLIF_merged.bed.gz	-46	NOT overlapping PABP peaks	S200WT_2iL
0.00764867	0.00716216	0.00813518	LIN28A-WT_ESCiLIF_merged.bed.gz	-45	NOT overlapping PABP peaks	S200WT_2iL
0.00769001	0.00720862	0.00817139	LIN28A-WT_ESCiLIF_merged.bed.gz	-44	NOT overlapping PABP peaks	S200WT_2iL
0.00772829	0.00725215	0.00820443	LIN28A-WT_ESCiLIF_merged.bed.gz	-43	NOT overlapping PABP peaks	S200WT_2iL
0.00776304	0.00729187	0.00823421	LIN28A-WT_ESCiLIF_merged.bed.gz	-42	NOT overlapping PABP peaks	S200WT_2iL
0.00779991	0.00733327	0.00826654	LIN28A-WT_ESCiLIF_merged.bed.gz	-41	NOT overlapping PABP peaks	S200WT_2iL
0.00784191	0.0073777	0.00830613	LIN28A-WT_ESCiLIF_merged.bed.gz	-40	NOT overlapping PABP peaks	S200WT_2iL
0.00788918	0.00742469	0.00835368	LIN28A-WT_ESCiLIF_merged.bed.gz	-39	NOT overlapping PABP peaks	S200WT_2iL
0.00794303	0.00747602	0.00841004	LIN28A-WT_ESCiLIF_merged.bed.gz	-38	NOT overlapping PABP peaks	S200WT_2iL
0.00800556	0.00753195	0.00847918	LIN28A-WT_ESCiLIF_merged.bed.gz	-37	NOT overlapping PABP peaks	S200WT_2iL
0.00807403	0.00759085	0.00855721	LIN28A-WT_ESCiLIF_merged.bed.gz	-36	NOT overlapping PABP peaks	S200WT_2iL
0.00813979	0.00764728	0.0086323	LIN28A-WT_ESCiLIF_merged.bed.gz	-35	NOT overlapping PABP peaks	S200WT_2iL
0.00819971	0.00769916	0.00870027	LIN28A-WT_ESCiLIF_merged.bed.gz	-34	NOT overlapping PABP peaks	S200WT_2iL
0.00825974	0.00775119	0.00876829	LIN28A-WT_ESCiLIF_merged.bed.gz	-33	NOT overlapping PABP peaks	S200WT_2iL
0.008322	0.00780496	0.00883905	LIN28A-WT_ESCiLIF_merged.bed.gz	-32	NOT overlapping PABP peaks	S200WT_2iL
0.00838098	0.00785521	0.00890674	LIN28A-WT_ESCiLIF_merged.bed.gz	-31	NOT overlapping PABP peaks	S200WT_2iL
0.00843108	0.00789844	0.00896371	LIN28A-WT_ESCiLIF_merged.bed.gz	-30	NOT overlapping PABP peaks	S200WT_2iL
0.00847297	0.00793646	0.00900948	LIN28A-WT_ESCiLIF_merged.bed.gz	-29	NOT overlapping PABP peaks	S200WT_2iL
0.00851055	0.00797158	0.00904952	LIN28A-WT_ESCiLIF_merged.bed.gz	-28	NOT overlapping PABP peaks	S200WT_2iL
0.00854176	0.00800276	0.00908076	LIN28A-WT_ESCiLIF_merged.bed.gz	-27	NOT overlapping PABP peaks	S200WT_2iL
0.00856886	0.00803032	0.00910739	LIN28A-WT_ESCiLIF_merged.bed.gz	-26	NOT overlapping PABP peaks	S200WT_2iL
0.00859612	0.00805626	0.00913598	LIN28A-WT_ESCiLIF_merged.bed.gz	-25	NOT overlapping PABP peaks	S200WT_2iL
0.00862031	0.0080776	0.00916302	LIN28A-WT_ESCiLIF_merged.bed.gz	-24	NOT overlapping PABP peaks	S200WT_2iL
0.00863809	0.00809073	0.00918545	LIN28A-WT_ESCiLIF_merged.bed.gz	-23	NOT overlapping PABP peaks	S200WT_2iL
0.00864487	0.00809076	0.00919899	LIN28A-WT_ESCiLIF_merged.bed.gz	-22	NOT overlapping PABP peaks	S200WT_2iL
0.00863705	0.00807478	0.00919932	LIN28A-WT_ESCiLIF_merged.bed.gz	-21	NOT overlapping PABP peaks	S200WT_2iL
0.00860989	0.00803884	0.00918093	LIN28A-WT_ESCiLIF_merged.bed.gz	-20	NOT overlapping PABP peaks	S200WT_2iL
0.0085521	0.00797262	0.00913157	LIN28A-WT_ESCiLIF_merged.bed.gz	-19	NOT overlapping PABP peaks	S200WT_2iL
0.00845224	0.00786767	0.00903682	LIN28A-WT_ESCiLIF_merged.bed.gz	-18	NOT overlapping PABP peaks	S200WT_2iL
0.00830966	0.00772468	0.00889465	LIN28A-WT_ESCiLIF_merged.bed.gz	-17	NOT overlapping PABP peaks	S200WT_2iL
0.00812682	0.00754746	0.00870618	LIN28A-WT_ESCiLIF_merged.bed.gz	-16	NOT overlapping PABP peaks	S200WT_2iL
0.00791169	0.00734363	0.00847976	LIN28A-WT_ESCiLIF_merged.bed.gz	-15	NOT overlapping PABP peaks	S200WT_2iL
0.00768046	0.00712883	0.00823209	LIN28A-WT_ESCiLIF_merged.bed.gz	-14	NOT overlapping PABP peaks	S200WT_2iL
0.00744878	0.00691948	0.00797807	LIN28A-WT_ESCiLIF_merged.bed.gz	-13	NOT overlapping PABP peaks	S200WT_2iL
0.00724231	0.00674172	0.0077429	LIN28A-WT_ESCiLIF_merged.bed.gz	-12	NOT overlapping PABP peaks	S200WT_2iL
0.00710555	0.00663654	0.00757457	LIN28A-WT_ESCiLIF_merged.bed.gz	-11	NOT overlapping PABP peaks	S200WT_2iL
0.0071436	0.00670083	0.00758637	LIN28A-WT_ESCiLIF_merged.bed.gz	-10	NOT overlapping PABP peaks	S200WT_2iL
0.00751399	0.00708523	0.00794275	LIN28A-WT_ESCiLIF_merged.bed.gz	-9	NOT overlapping PABP peaks	S200WT_2iL
0.00826331	0.00783348	0.00869315	LIN28A-WT_ESCiLIF_merged.bed.gz	-8	NOT overlapping PABP peaks	S200WT_2iL
0.00927417	0.00883136	0.00971698	LIN28A-WT_ESCiLIF_merged.bed.gz	-7	NOT overlapping PABP peaks	S200WT_2iL
0.0104269	0.00996321	0.0108906	LIN28A-WT_ESCiLIF_merged.bed.gz	-6	NOT overlapping PABP peaks	S200WT_2iL
0.0116619	0.0111711	0.0121526	LIN28A-WT_ESCiLIF_merged.bed.gz	-5	NOT overlapping PABP peaks	S200WT_2iL
0.0129346	0.0124117	0.0134575	LIN28A-WT_ESCiLIF_merged.bed.gz	-4	NOT overlapping PABP peaks	S200WT_2iL
0.0142037	0.0136444	0.0147631	LIN28A-WT_ESCiLIF_merged.bed.gz	-3	NOT overlapping PABP peaks	S200WT_2iL
0.015418	0.0148195	0.0160165	LIN28A-WT_ESCiLIF_merged.bed.gz	-2	NOT overlapping PABP peaks	S200WT_2iL
0.016503	0.0158659	0.0171401	LIN28A-WT_ESCiLIF_merged.bed.gz	-1	NOT overlapping PABP peaks	S200WT_2iL
0.0172716	0.0166056	0.0179376	LIN28A-WT_ESCiLIF_merged.bed.gz	0	NOT overlapping PABP peaks	S200WT_2iL
0.0174349	0.0167597	0.0181101	LIN28A-WT_ESCiLIF_merged.bed.gz	1	NOT overlapping PABP peaks	S200WT_2iL
0.0169225	0.0162596	0.0175854	LIN28A-WT_ESCiLIF_merged.bed.gz	2	NOT overlapping PABP peaks	S200WT_2iL
0.0159798	0.0153419	0.0166177	LIN28A-WT_ESCiLIF_merged.bed.gz	3	NOT overlapping PABP peaks	S200WT_2iL
0.0148448	0.014235	0.0154545	LIN28A-WT_ESCiLIF_merged.bed.gz	4	NOT overlapping PABP peaks	S200WT_2iL
0.0136241	0.0130426	0.0142056	LIN28A-WT_ESCiLIF_merged.bed.gz	5	NOT overlapping PABP peaks	S200WT_2iL
0.012379	0.0118244	0.0129336	LIN28A-WT_ESCiLIF_merged.bed.gz	6	NOT overlapping PABP peaks	S200WT_2iL
0.0111515	0.0106215	0.0116816	LIN28A-WT_ESCiLIF_merged.bed.gz	7	NOT overlapping PABP peaks	S200WT_2iL
0.00998482	0.00947525	0.0104944	LIN28A-WT_ESCiLIF_merged.bed.gz	8	NOT overlapping PABP peaks	S200WT_2iL
0.00892574	0.00843113	0.00942034	LIN28A-WT_ESCiLIF_merged.bed.gz	9	NOT overlapping PABP peaks	S200WT_2iL
0.00806957	0.00758194	0.00855721	LIN28A-WT_ESCiLIF_merged.bed.gz	10	NOT overlapping PABP peaks	S200WT_2iL
0.00755655	0.0070655	0.0080476	LIN28A-WT_ESCiLIF_merged.bed.gz	11	NOT overlapping PABP peaks	S200WT_2iL
0.00741653	0.00691031	0.00792275	LIN28A-WT_ESCiLIF_merged.bed.gz	12	NOT overlapping PABP peaks	S200WT_2iL
0.00751894	0.00698893	0.00804895	LIN28A-WT_ESCiLIF_merged.bed.gz	13	NOT overlapping PABP peaks	S200WT_2iL
0.00773268	0.0071773	0.00828807	LIN28A-WT_ESCiLIF_merged.bed.gz	14	NOT overlapping PABP peaks	S200WT_2iL
0.00799436	0.00741485	0.00857387	LIN28A-WT_ESCiLIF_merged.bed.gz	15	NOT overlapping PABP peaks	S200WT_2iL
0.00826993	0.00766785	0.00887201	LIN28A-WT_ESCiLIF_merged.bed.gz	16	NOT overlapping PABP peaks	S200WT_2iL
0.00854437	0.00792121	0.00916754	LIN28A-WT_ESCiLIF_merged.bed.gz	17	NOT overlapping PABP peaks	S200WT_2iL
0.00880376	0.00816082	0.0094467	LIN28A-WT_ESCiLIF_merged.bed.gz	18	NOT overlapping PABP peaks	S200WT_2iL
0.00903235	0.00837213	0.00969257	LIN28A-WT_ESCiLIF_merged.bed.gz	19	NOT overlapping PABP peaks	S200WT_2iL
0.0092192	0.00854441	0.009894	LIN28A-WT_ESCiLIF_merged.bed.gz	20	NOT overlapping PABP peaks	S200WT_2iL
0.0093629	0.00867453	0.0100513	LIN28A-WT_ESCiLIF_merged.bed.gz	21	NOT overlapping PABP peaks	S200WT_2iL
0.00946516	0.00876532	0.010165	LIN28A-WT_ESCiLIF_merged.bed.gz	22	NOT overlapping PABP peaks	S200WT_2iL
0.00952799	0.00882186	0.0102341	LIN28A-WT_ESCiLIF_merged.bed.gz	23	NOT overlapping PABP peaks	S200WT_2iL
0.00955945	0.00885	0.0102689	LIN28A-WT_ESCiLIF_merged.bed.gz	24	NOT overlapping PABP peaks	S200WT_2iL
0.00956918	0.00885864	0.0102797	LIN28A-WT_ESCiLIF_merged.bed.gz	25	NOT overlapping PABP peaks	S200WT_2iL
0.00955988	0.00885133	0.0102684	LIN28A-WT_ESCiLIF_merged.bed.gz	26	NOT overlapping PABP peaks	S200WT_2iL
0.00953114	0.00882652	0.0102357	LIN28A-WT_ESCiLIF_merged.bed.gz	27	NOT overlapping PABP peaks	S200WT_2iL
0.00948245	0.00878484	0.0101801	LIN28A-WT_ESCiLIF_merged.bed.gz	28	NOT overlapping PABP peaks	S200WT_2iL
0.00941929	0.00873032	0.0101083	LIN28A-WT_ESCiLIF_merged.bed.gz	29	NOT overlapping PABP peaks	S200WT_2iL
0.00935	0.00866968	0.0100303	LIN28A-WT_ESCiLIF_merged.bed.gz	30	NOT overlapping PABP peaks	S200WT_2iL
0.00927769	0.00860675	0.00994864	LIN28A-WT_ESCiLIF_merged.bed.gz	31	NOT overlapping PABP peaks	S200WT_2iL
0.00919916	0.00853867	0.00985964	LIN28A-WT_ESCiLIF_merged.bed.gz	32	NOT overlapping PABP peaks	S200WT_2iL
0.00911446	0.00846416	0.00976476	LIN28A-WT_ESCiLIF_merged.bed.gz	33	NOT overlapping PABP peaks	S200WT_2iL
0.009028	0.00838709	0.00966891	LIN28A-WT_ESCiLIF_merged.bed.gz	34	NOT overlapping PABP peaks	S200WT_2iL
0.00894197	0.00830809	0.00957585	LIN28A-WT_ESCiLIF_merged.bed.gz	35	NOT overlapping PABP peaks	S200WT_2iL
0.00886317	0.0082328	0.00949354	LIN28A-WT_ESCiLIF_merged.bed.gz	36	NOT overlapping PABP peaks	S200WT_2iL
0.00878988	0.00816155	0.00941821	LIN28A-WT_ESCiLIF_merged.bed.gz	37	NOT overlapping PABP peaks	S200WT_2iL
0.00872031	0.00809216	0.00934846	LIN28A-WT_ESCiLIF_merged.bed.gz	38	NOT overlapping PABP peaks	S200WT_2iL
0.00865298	0.00802559	0.00928038	LIN28A-WT_ESCiLIF_merged.bed.gz	39	NOT overlapping PABP peaks	S200WT_2iL
0.00858356	0.00795939	0.00920773	LIN28A-WT_ESCiLIF_merged.bed.gz	40	NOT overlapping PABP peaks	S200WT_2iL
0.00851115	0.00789108	0.00913122	LIN28A-WT_ESCiLIF_merged.bed.gz	41	NOT overlapping PABP peaks	S200WT_2iL
0.00844048	0.00782425	0.00905671	LIN28A-WT_ESCiLIF_merged.bed.gz	42	NOT overlapping PABP peaks	S200WT_2iL
0.0083758	0.00776218	0.00898943	LIN28A-WT_ESCiLIF_merged.bed.gz	43	NOT overlapping PABP peaks	S200WT_2iL
0.00831535	0.00770309	0.00892762	LIN28A-WT_ESCiLIF_merged.bed.gz	44	NOT overlapping PABP peaks	S200WT_2iL
0.00825446	0.00764525	0.00886367	LIN28A-WT_ESCiLIF_merged.bed.gz	45	NOT overlapping PABP peaks	S200WT_2iL
0.00818528	0.00758254	0.00878802	LIN28A-WT_ESCiLIF_merged.bed.gz	46	NOT overlapping PABP peaks	S200WT_2iL
0.00811019	0.00751639	0.00870399	LIN28A-WT_ESCiLIF_merged.bed.gz	47	NOT overlapping PABP peaks	S200WT_2iL
0.00803418	0.00745165	0.00861671	LIN28A-WT_ESCiLIF_merged.bed.gz	48	NOT overlapping PABP peaks	S200WT_2iL
0.00796397	0.00739115	0.00853679	LIN28A-WT_ESCiLIF_merged.bed.gz	49	NOT overlapping PABP peaks	S200WT_2iL
0.00790652	0.00733812	0.00847492	LIN28A-WT_ESCiLIF_merged.bed.gz	50	NOT overlapping PABP peaks	S200WT_2iL
0.00785759	0.00729053	0.00842465	LIN28A-WT_ESCiLIF_merged.bed.gz	51	NOT overlapping PABP peaks	S200WT_2iL
0.00781112	0.00724481	0.00837744	LIN28A-WT_ESCiLIF_merged.bed.gz	52	NOT overlapping PABP peaks	S200WT_2iL
0.00776432	0.00719925	0.00832939	LIN28A-WT_ESCiLIF_merged.bed.gz	53	NOT overlapping PABP peaks	S200WT_2iL
0.00771639	0.00715393	0.00827885	LIN28A-WT_ESCiLIF_merged.bed.gz	54	NOT overlapping PABP peaks	S200WT_2iL
0.00767042	0.00710998	0.00823085	LIN28A-WT_ESCiLIF_merged.bed.gz	55	NOT overlapping PABP peaks	S200WT_2iL
0.00763092	0.00707102	0.00819083	LIN28A-WT_ESCiLIF_merged.bed.gz	56	NOT overlapping PABP peaks	S200WT_2iL
0.00759775	0.00703721	0.00815829	LIN28A-WT_ESCiLIF_merged.bed.gz	57	NOT overlapping PABP peaks	S200WT_2iL
0.00756639	0.00700377	0.00812901	LIN28A-WT_ESCiLIF_merged.bed.gz	58	NOT overlapping PABP peaks	S200WT_2iL
0.00753039	0.00696704	0.00809374	LIN28A-WT_ESCiLIF_merged.bed.gz	59	NOT overlapping PABP peaks	S200WT_2iL
0.00748375	0.00692566	0.00804185	LIN28A-WT_ESCiLIF_merged.bed.gz	60	NOT overlapping PABP peaks	S200WT_2iL
0.00743291	0.00688405	0.00798177	LIN28A-WT_ESCiLIF_merged.bed.gz	61	NOT overlapping PABP peaks	S200WT_2iL
0.00738736	0.0068474	0.00792731	LIN28A-WT_ESCiLIF_merged.bed.gz	62	NOT overlapping PABP peaks	S200WT_2iL
0.00734894	0.00681626	0.00788163	LIN28A-WT_ESCiLIF_merged.bed.gz	63	NOT overlapping PABP peaks	S200WT_2iL
0.00731422	0.00678757	0.00784086	LIN28A-WT_ESCiLIF_merged.bed.gz	64	NOT overlapping PABP peaks	S200WT_2iL
0.00727823	0.00675794	0.00779853	LIN28A-WT_ESCiLIF_merged.bed.gz	65	NOT overlapping PABP peaks	S200WT_2iL
0.0072387	0.00672557	0.00775183	LIN28A-WT_ESCiLIF_merged.bed.gz	66	NOT overlapping PABP peaks	S200WT_2iL
0.0071958	0.0066899	0.00770169	LIN28A-WT_ESCiLIF_merged.bed.gz	67	NOT overlapping PABP peaks	S200WT_2iL
0.00715329	0.00665457	0.00765202	LIN28A-WT_ESCiLIF_merged.bed.gz	68	NOT overlapping PABP peaks	S200WT_2iL
0.00711158	0.00662003	0.00760313	LIN28A-WT_ESCiLIF_merged.bed.gz	69	NOT overlapping PABP peaks	S200WT_2iL
0.00707185	0.00658541	0.00755829	LIN28A-WT_ESCiLIF_merged.bed.gz	70	NOT overlapping PABP peaks	S200WT_2iL
0.00703467	0.0065512	0.00751814	LIN28A-WT_ESCiLIF_merged.bed.gz	71	NOT overlapping PABP peaks	S200WT_2iL
0.00699142	0.00651133	0.0074715	LIN28A-WT_ESCiLIF_merged.bed.gz	72	NOT overlapping PABP peaks	S200WT_2iL
0.00693626	0.00646252	0.00741001	LIN28A-WT_ESCiLIF_merged.bed.gz	73	NOT overlapping PABP peaks	S200WT_2iL
0.00687633	0.00641074	0.00734192	LIN28A-WT_ESCiLIF_merged.bed.gz	74	NOT overlapping PABP peaks	S200WT_2iL
0.00682119	0.00636319	0.0072792	LIN28A-WT_ESCiLIF_merged.bed.gz	75	NOT overlapping PABP peaks	S200WT_2iL
0.00677495	0.00632137	0.00722852	LIN28A-WT_ESCiLIF_merged.bed.gz	76	NOT overlapping PABP peaks	S200WT_2iL
0.00673718	0.00628454	0.00718983	LIN28A-WT_ESCiLIF_merged.bed.gz	77	NOT overlapping PABP peaks	S200WT_2iL
0.00670404	0.00625174	0.00715634	LIN28A-WT_ESCiLIF_merged.bed.gz	78	NOT overlapping PABP peaks	S200WT_2iL
0.0066757	0.00622253	0.00712887	LIN28A-WT_ESCiLIF_merged.bed.gz	79	NOT overlapping PABP peaks	S200WT_2iL
0.00665191	0.00619553	0.0071083	LIN28A-WT_ESCiLIF_merged.bed.gz	80	NOT overlapping PABP peaks	S200WT_2iL
0.00662822	0.00616747	0.00708897	LIN28A-WT_ESCiLIF_merged.bed.gz	81	NOT overlapping PABP peaks	S200WT_2iL
0.0066095	0.00614326	0.00707574	LIN28A-WT_ESCiLIF_merged.bed.gz	82	NOT overlapping PABP peaks	S200WT_2iL
0.0065998	0.00612586	0.00707374	LIN28A-WT_ESCiLIF_merged.bed.gz	83	NOT overlapping PABP peaks	S200WT_2iL
0.00659296	0.00611046	0.00707546	LIN28A-WT_ESCiLIF_merged.bed.gz	84	NOT overlapping PABP peaks	S200WT_2iL
0.00658243	0.00609222	0.00707264	LIN28A-WT_ESCiLIF_merged.bed.gz	85	NOT overlapping PABP peaks	S200WT_2iL
0.00656564	0.00607162	0.00705966	LIN28A-WT_ESCiLIF_merged.bed.gz	86	NOT overlapping PABP peaks	S200WT_2iL
0.00654349	0.00605061	0.00703636	LIN28A-WT_ESCiLIF_merged.bed.gz	87	NOT overlapping PABP peaks	S200WT_2iL
0.00651986	0.00602882	0.00701089	LIN28A-WT_ESCiLIF_merged.bed.gz	88	NOT overlapping PABP peaks	S200WT_2iL
0.00649725	0.00600769	0.00698681	LIN28A-WT_ESCiLIF_merged.bed.gz	89	NOT overlapping PABP peaks	S200WT_2iL
0.00647463	0.00598846	0.0069608	LIN28A-WT_ESCiLIF_merged.bed.gz	90	NOT overlapping PABP peaks	S200WT_2iL
0.00644988	0.00596945	0.0069303	LIN28A-WT_ESCiLIF_merged.bed.gz	91	NOT overlapping PABP peaks	S200WT_2iL
0.00644988	0.00596945	0.0069303	LIN28A-WT_ESCiLIF_merged.bed.gz	92	NOT overlapping PABP peaks	S200WT_2iL
0.00644988	0.00596945	0.0069303	LIN28A-WT_ESCiLIF_merged.bed.gz	93	NOT overlapping PABP peaks	S200WT_2iL
0.00644988	0.00596945	0.0069303	LIN28A-WT_ESCiLIF_merged.bed.gz	94	NOT overlapping PABP peaks	S200WT_2iL
0.00644988	0.00596945	0.0069303	LIN28A-WT_ESCiLIF_merged.bed.gz	95	NOT overlapping PABP peaks	S200WT_2iL
0.00644988	0.00596945	0.0069303	LIN28A-WT_ESCiLIF_merged.bed.gz	96	NOT overlapping PABP peaks	S200WT_2iL
0.00644988	0.00596945	0.0069303	LIN28A-WT_ESCiLIF_merged.bed.gz	97	NOT overlapping PABP peaks	S200WT_2iL
0.00644988	0.00596945	0.0069303	LIN28A-WT_ESCiLIF_merged.bed.gz	98	NOT overlapping PABP peaks	S200WT_2iL
0.00644988	0.00596945	0.0069303	LIN28A-WT_ESCiLIF_merged.bed.gz	99	NOT overlapping PABP peaks	S200WT_2iL
0.00644988	0.00596945	0.0069303	LIN28A-WT_ESCiLIF_merged.bed.gz	100	NOT overlapping PABP peaks	S200WT_2iL
0.00510103	0.00489473	0.00530733	LIN28A-WT_ESCiLIF_merged.bed.gz	-100	overlapping PABP peaks	S200WT_2iL
0.00510103	0.00489473	0.00530733	LIN28A-WT_ESCiLIF_merged.bed.gz	-99	overlapping PABP peaks	S200WT_2iL
0.00510103	0.00489473	0.00530733	LIN28A-WT_ESCiLIF_merged.bed.gz	-98	overlapping PABP peaks	S200WT_2iL
0.00510103	0.00489473	0.00530733	LIN28A-WT_ESCiLIF_merged.bed.gz	-97	overlapping PABP peaks	S200WT_2iL
0.00510103	0.00489473	0.00530733	LIN28A-WT_ESCiLIF_merged.bed.gz	-96	overlapping PABP peaks	S200WT_2iL
0.00510103	0.00489473	0.00530733	LIN28A-WT_ESCiLIF_merged.bed.gz	-95	overlapping PABP peaks	S200WT_2iL
0.00510103	0.00489473	0.00530733	LIN28A-WT_ESCiLIF_merged.bed.gz	-94	overlapping PABP peaks	S200WT_2iL
0.00510103	0.00489473	0.00530733	LIN28A-WT_ESCiLIF_merged.bed.gz	-93	overlapping PABP peaks	S200WT_2iL
0.00510103	0.00489473	0.00530733	LIN28A-WT_ESCiLIF_merged.bed.gz	-92	overlapping PABP peaks	S200WT_2iL
0.00510103	0.00489473	0.00530733	LIN28A-WT_ESCiLIF_merged.bed.gz	-91	overlapping PABP peaks	S200WT_2iL
0.00510103	0.00489473	0.00530733	LIN28A-WT_ESCiLIF_merged.bed.gz	-90	overlapping PABP peaks	S200WT_2iL
0.00511215	0.00490313	0.00532117	LIN28A-WT_ESCiLIF_merged.bed.gz	-89	overlapping PABP peaks	S200WT_2iL
0.00512149	0.00491051	0.00533247	LIN28A-WT_ESCiLIF_merged.bed.gz	-88	overlapping PABP peaks	S200WT_2iL
0.00512988	0.00491746	0.0053423	LIN28A-WT_ESCiLIF_merged.bed.gz	-87	overlapping PABP peaks	S200WT_2iL
0.00513839	0.00492432	0.00535246	LIN28A-WT_ESCiLIF_merged.bed.gz	-86	overlapping PABP peaks	S200WT_2iL
0.00514467	0.00492919	0.00536015	LIN28A-WT_ESCiLIF_merged.bed.gz	-85	overlapping PABP peaks	S200WT_2iL
0.00514845	0.00493276	0.00536415	LIN28A-WT_ESCiLIF_merged.bed.gz	-84	overlapping PABP peaks	S200WT_2iL
0.00515097	0.00493617	0.00536577	LIN28A-WT_ESCiLIF_merged.bed.gz	-83	overlapping PABP peaks	S200WT_2iL
0.00515445	0.00494059	0.0053683	LIN28A-WT_ESCiLIF_merged.bed.gz	-82	overlapping PABP peaks	S200WT_2iL
0.00515923	0.0049463	0.00537215	LIN28A-WT_ESCiLIF_merged.bed.gz	-81	overlapping PABP peaks	S200WT_2iL
0.00516416	0.00495239	0.00537593	LIN28A-WT_ESCiLIF_merged.bed.gz	-80	overlapping PABP peaks	S200WT_2iL
0.00516695	0.00495708	0.00537682	LIN28A-WT_ESCiLIF_merged.bed.gz	-79	overlapping PABP peaks	S200WT_2iL
0.00516814	0.00496093	0.00537535	LIN28A-WT_ESCiLIF_merged.bed.gz	-78	overlapping PABP peaks	S200WT_2iL
0.0051679	0.00496355	0.00537224	LIN28A-WT_ESCiLIF_merged.bed.gz	-77	overlapping PABP peaks	S200WT_2iL
0.00516689	0.00496544	0.00536835	LIN28A-WT_ESCiLIF_merged.bed.gz	-76	overlapping PABP peaks	S200WT_2iL
0.00516824	0.00496958	0.0053669	LIN28A-WT_ESCiLIF_merged.bed.gz	-75	overlapping PABP peaks	S200WT_2iL
0.00517214	0.0049757	0.00536859	LIN28A-WT_ESCiLIF_merged.bed.gz	-74	overlapping PABP peaks	S200WT_2iL
0.00517899	0.00498371	0.00537426	LIN28A-WT_ESCiLIF_merged.bed.gz	-73	overlapping PABP peaks	S200WT_2iL
0.00518923	0.00499403	0.00538443	LIN28A-WT_ESCiLIF_merged.bed.gz	-72	overlapping PABP peaks	S200WT_2iL
0.00520305	0.00500694	0.00539916	LIN28A-WT_ESCiLIF_merged.bed.gz	-71	overlapping PABP peaks	S200WT_2iL
0.00522046	0.00502279	0.00541814	LIN28A-WT_ESCiLIF_merged.bed.gz	-70	overlapping PABP peaks	S200WT_2iL
0.00524225	0.00504181	0.00544269	LIN28A-WT_ESCiLIF_merged.bed.gz	-69	overlapping PABP peaks	S200WT_2iL
0.00526899	0.00506423	0.00547376	LIN28A-WT_ESCiLIF_merged.bed.gz	-68	overlapping PABP peaks	S200WT_2iL
0.00529923	0.00508958	0.00550887	LIN28A-WT_ESCiLIF_merged.bed.gz	-67	overlapping PABP peaks	S200WT_2iL
0.00533102	0.00511639	0.00554566	LIN28A-WT_ESCiLIF_merged.bed.gz	-66	overlapping PABP peaks	S200WT_2iL
0.00536106	0.00514162	0.00558049	LIN28A-WT_ESCiLIF_merged.bed.gz	-65	overlapping PABP peaks	S200WT_2iL
0.00538876	0.0051649	0.00561261	LIN28A-WT_ESCiLIF_merged.bed.gz	-64	overlapping PABP peaks	S200WT_2iL
0.00541221	0.00518507	0.00563936	LIN28A-WT_ESCiLIF_merged.bed.gz	-63	overlapping PABP peaks	S200WT_2iL
0.00542891	0.00520052	0.0056573	LIN28A-WT_ESCiLIF_merged.bed.gz	-62	overlapping PABP peaks	S200WT_2iL
0.00543966	0.00521154	0.00566777	LIN28A-WT_ESCiLIF_merged.bed.gz	-61	overlapping PABP peaks	S200WT_2iL
0.00544603	0.00521908	0.00567297	LIN28A-WT_ESCiLIF_merged.bed.gz	-60	overlapping PABP peaks	S200WT_2iL
0.00544877	0.00522409	0.00567345	LIN28A-WT_ESCiLIF_merged.bed.gz	-59	overlapping PABP peaks	S200WT_2iL
0.00544804	0.00522648	0.0056696	LIN28A-WT_ESCiLIF_merged.bed.gz	-58	overlapping PABP peaks	S200WT_2iL
0.00544642	0.00522795	0.00566489	LIN28A-WT_ESCiLIF_merged.bed.gz	-57	overlapping PABP peaks	S200WT_2iL
0.00544609	0.00523036	0.00566183	LIN28A-WT_ESCiLIF_merged.bed.gz	-56	overlapping PABP peaks	S200WT_2iL
0.00544832	0.00523457	0.00566206	LIN28A-WT_ESCiLIF_merged.bed.gz	-55	overlapping PABP peaks	S200WT_2iL
0.0054518	0.0052397	0.0056639	LIN28A-WT_ESCiLIF_merged.bed.gz	-54	overlapping PABP peaks	S200WT_2iL
0.00545679	0.00524566	0.00566793	LIN28A-WT_ESCiLIF_merged.bed.gz	-53	overlapping PABP peaks	S200WT_2iL
0.00546539	0.00525386	0.00567692	LIN28A-WT_ESCiLIF_merged.bed.gz	-52	overlapping PABP peaks	S200WT_2iL
0.00547736	0.00526466	0.00569007	LIN28A-WT_ESCiLIF_merged.bed.gz	-51	overlapping PABP peaks	S200WT_2iL
0.0054913	0.00527694	0.00570565	LIN28A-WT_ESCiLIF_merged.bed.gz	-50	overlapping PABP peaks	S200WT_2iL
0.00550663	0.00529019	0.00572307	LIN28A-WT_ESCiLIF_merged.bed.gz	-49	overlapping PABP peaks	S200WT_2iL
0.00552312	0.00530445	0.0057418	LIN28A-WT_ESCiLIF_merged.bed.gz	-48	overlapping PABP peaks	S200WT_2iL
0.00553853	0.00531803	0.00575902	LIN28A-WT_ESCiLIF_merged.bed.gz	-47	overlapping PABP peaks	S200WT_2iL
0.00555091	0.00532962	0.00577221	LIN28A-WT_ESCiLIF_merged.bed.gz	-46	overlapping PABP peaks	S200WT_2iL
0.00556181	0.00534032	0.00578331	LIN28A-WT_ESCiLIF_merged.bed.gz	-45	overlapping PABP peaks	S200WT_2iL
0.00557435	0.00535224	0.00579646	LIN28A-WT_ESCiLIF_merged.bed.gz	-44	overlapping PABP peaks	S200WT_2iL
0.00558862	0.00536615	0.00581109	LIN28A-WT_ESCiLIF_merged.bed.gz	-43	overlapping PABP peaks	S200WT_2iL
0.00560351	0.00538119	0.00582582	LIN28A-WT_ESCiLIF_merged.bed.gz	-42	overlapping PABP peaks	S200WT_2iL
0.00561859	0.00539658	0.0058406	LIN28A-WT_ESCiLIF_merged.bed.gz	-41	overlapping PABP peaks	S200WT_2iL
0.00563435	0.00541276	0.00585593	LIN28A-WT_ESCiLIF_merged.bed.gz	-40	overlapping PABP peaks	S200WT_2iL
0.00565142	0.00543029	0.00587255	LIN28A-WT_ESCiLIF_merged.bed.gz	-39	overlapping PABP peaks	S200WT_2iL
0.00566993	0.00544926	0.0058906	LIN28A-WT_ESCiLIF_merged.bed.gz	-38	overlapping PABP peaks	S200WT_2iL
0.00568982	0.00546914	0.00591051	LIN28A-WT_ESCiLIF_merged.bed.gz	-37	overlapping PABP peaks	S200WT_2iL
0.00571252	0.00548957	0.00593548	LIN28A-WT_ESCiLIF_merged.bed.gz	-36	overlapping PABP peaks	S200WT_2iL
0.00573644	0.00550973	0.00596316	LIN28A-WT_ESCiLIF_merged.bed.gz	-35	overlapping PABP peaks	S200WT_2iL
0.0057577	0.00552763	0.00598778	LIN28A-WT_ESCiLIF_merged.bed.gz	-34	overlapping PABP peaks	S200WT_2iL
0.00577664	0.0055428	0.00601049	LIN28A-WT_ESCiLIF_merged.bed.gz	-33	overlapping PABP peaks	S200WT_2iL
0.00579329	0.00555543	0.00603114	LIN28A-WT_ESCiLIF_merged.bed.gz	-32	overlapping PABP peaks	S200WT_2iL
0.00580728	0.00556515	0.00604941	LIN28A-WT_ESCiLIF_merged.bed.gz	-31	overlapping PABP peaks	S200WT_2iL
0.00581876	0.00557209	0.00606543	LIN28A-WT_ESCiLIF_merged.bed.gz	-30	overlapping PABP peaks	S200WT_2iL
0.00582603	0.00557496	0.0060771	LIN28A-WT_ESCiLIF_merged.bed.gz	-29	overlapping PABP peaks	S200WT_2iL
0.00582889	0.00557356	0.00608422	LIN28A-WT_ESCiLIF_merged.bed.gz	-28	overlapping PABP peaks	S200WT_2iL
0.00582879	0.00556955	0.00608804	LIN28A-WT_ESCiLIF_merged.bed.gz	-27	overlapping PABP peaks	S200WT_2iL
0.00582243	0.00556231	0.00608254	LIN28A-WT_ESCiLIF_merged.bed.gz	-26	overlapping PABP peaks	S200WT_2iL
0.005808	0.00555022	0.00606578	LIN28A-WT_ESCiLIF_merged.bed.gz	-25	overlapping PABP peaks	S200WT_2iL
0.00578871	0.00553368	0.00604374	LIN28A-WT_ESCiLIF_merged.bed.gz	-24	overlapping PABP peaks	S200WT_2iL
0.00576334	0.00551112	0.00601556	LIN28A-WT_ESCiLIF_merged.bed.gz	-23	overlapping PABP peaks	S200WT_2iL
0.00573037	0.00548068	0.00598006	LIN28A-WT_ESCiLIF_merged.bed.gz	-22	overlapping PABP peaks	S200WT_2iL
0.00568776	0.00544101	0.0059345	LIN28A-WT_ESCiLIF_merged.bed.gz	-21	overlapping PABP peaks	S200WT_2iL
0.00563133	0.00538846	0.00587419	LIN28A-WT_ESCiLIF_merged.bed.gz	-20	overlapping PABP peaks	S200WT_2iL
0.00555984	0.00532135	0.00579834	LIN28A-WT_ESCiLIF_merged.bed.gz	-19	overlapping PABP peaks	S200WT_2iL
0.00547293	0.00523935	0.00570651	LIN28A-WT_ESCiLIF_merged.bed.gz	-18	overlapping PABP peaks	S200WT_2iL
0.00537052	0.00514291	0.00559813	LIN28A-WT_ESCiLIF_merged.bed.gz	-17	overlapping PABP peaks	S200WT_2iL
0.00526011	0.00503829	0.00548194	LIN28A-WT_ESCiLIF_merged.bed.gz	-16	overlapping PABP peaks	S200WT_2iL
0.0051513	0.00493472	0.00536788	LIN28A-WT_ESCiLIF_merged.bed.gz	-15	overlapping PABP peaks	S200WT_2iL
0.00505071	0.00484047	0.00526095	LIN28A-WT_ESCiLIF_merged.bed.gz	-14	overlapping PABP peaks	S200WT_2iL
0.00497067	0.00476813	0.00517321	LIN28A-WT_ESCiLIF_merged.bed.gz	-13	overlapping PABP peaks	S200WT_2iL
0.00492761	0.00473364	0.00512159	LIN28A-WT_ESCiLIF_merged.bed.gz	-12	overlapping PABP peaks	S200WT_2iL
0.0049452	0.00475916	0.00513124	LIN28A-WT_ESCiLIF_merged.bed.gz	-11	overlapping PABP peaks	S200WT_2iL
0.00507265	0.00489158	0.00525373	LIN28A-WT_ESCiLIF_merged.bed.gz	-10	overlapping PABP peaks	S200WT_2iL
0.00537245	0.0051911	0.0055538	LIN28A-WT_ESCiLIF_merged.bed.gz	-9	overlapping PABP peaks	S200WT_2iL
0.00585863	0.00567139	0.00604586	LIN28A-WT_ESCiLIF_merged.bed.gz	-8	overlapping PABP peaks	S200WT_2iL
0.00648161	0.006284	0.00667922	LIN28A-WT_ESCiLIF_merged.bed.gz	-7	overlapping PABP peaks	S200WT_2iL
0.00718339	0.0069722	0.00739458	LIN28A-WT_ESCiLIF_merged.bed.gz	-6	overlapping PABP peaks	S200WT_2iL
0.00792526	0.00769804	0.00815249	LIN28A-WT_ESCiLIF_merged.bed.gz	-5	overlapping PABP peaks	S200WT_2iL
0.00867813	0.00843277	0.0089235	LIN28A-WT_ESCiLIF_merged.bed.gz	-4	overlapping PABP peaks	S200WT_2iL
0.00941298	0.00914787	0.00967808	LIN28A-WT_ESCiLIF_merged.bed.gz	-3	overlapping PABP peaks	S200WT_2iL
0.0100951	0.00981002	0.0103802	LIN28A-WT_ESCiLIF_merged.bed.gz	-2	overlapping PABP peaks	S200WT_2iL
0.0106786	0.010375	0.0109821	LIN28A-WT_ESCiLIF_merged.bed.gz	-1	overlapping PABP peaks	S200WT_2iL
0.0110714	0.0107543	0.0113885	LIN28A-WT_ESCiLIF_merged.bed.gz	0	overlapping PABP peaks	S200WT_2iL
0.0111522	0.0108312	0.0114732	LIN28A-WT_ESCiLIF_merged.bed.gz	1	overlapping PABP peaks	S200WT_2iL
0.0108934	0.0105786	0.0112082	LIN28A-WT_ESCiLIF_merged.bed.gz	2	overlapping PABP peaks	S200WT_2iL
0.0103936	0.0100917	0.0106955	LIN28A-WT_ESCiLIF_merged.bed.gz	3	overlapping PABP peaks	S200WT_2iL
0.00975777	0.00947269	0.0100429	LIN28A-WT_ESCiLIF_merged.bed.gz	4	overlapping PABP peaks	S200WT_2iL
0.0090451	0.00877912	0.00931109	LIN28A-WT_ESCiLIF_merged.bed.gz	5	overlapping PABP peaks	S200WT_2iL
0.00829389	0.00804841	0.00853936	LIN28A-WT_ESCiLIF_merged.bed.gz	6	overlapping PABP peaks	S200WT_2iL
0.0075326	0.00730859	0.0077566	LIN28A-WT_ESCiLIF_merged.bed.gz	7	overlapping PABP peaks	S200WT_2iL
0.00679173	0.00658879	0.00699467	LIN28A-WT_ESCiLIF_merged.bed.gz	8	overlapping PABP peaks	S200WT_2iL
0.00610548	0.00592162	0.00628934	LIN28A-WT_ESCiLIF_merged.bed.gz	9	overlapping PABP peaks	S200WT_2iL
0.00552681	0.0053571	0.00569651	LIN28A-WT_ESCiLIF_merged.bed.gz	10	overlapping PABP peaks	S200WT_2iL
0.00512035	0.00495748	0.00528321	LIN28A-WT_ESCiLIF_merged.bed.gz	11	overlapping PABP peaks	S200WT_2iL
0.00490029	0.00473777	0.00506281	LIN28A-WT_ESCiLIF_merged.bed.gz	12	overlapping PABP peaks	S200WT_2iL
0.0048155	0.00464901	0.004982	LIN28A-WT_ESCiLIF_merged.bed.gz	13	overlapping PABP peaks	S200WT_2iL
0.00481302	0.00463974	0.0049863	LIN28A-WT_ESCiLIF_merged.bed.gz	14	overlapping PABP peaks	S200WT_2iL
0.00486254	0.00468035	0.00504472	LIN28A-WT_ESCiLIF_merged.bed.gz	15	overlapping PABP peaks	S200WT_2iL
0.0049441	0.00475154	0.00513667	LIN28A-WT_ESCiLIF_merged.bed.gz	16	overlapping PABP peaks	S200WT_2iL
0.00504628	0.00484227	0.0052503	LIN28A-WT_ESCiLIF_merged.bed.gz	17	overlapping PABP peaks	S200WT_2iL
0.00515783	0.00494174	0.00537393	LIN28A-WT_ESCiLIF_merged.bed.gz	18	overlapping PABP peaks	S200WT_2iL
0.00526787	0.00503991	0.00549584	LIN28A-WT_ESCiLIF_merged.bed.gz	19	overlapping PABP peaks	S200WT_2iL
0.00536878	0.00513205	0.00560551	LIN28A-WT_ESCiLIF_merged.bed.gz	20	overlapping PABP peaks	S200WT_2iL
0.00545672	0.00521476	0.00569868	LIN28A-WT_ESCiLIF_merged.bed.gz	21	overlapping PABP peaks	S200WT_2iL
0.00553	0.00528451	0.00577548	LIN28A-WT_ESCiLIF_merged.bed.gz	22	overlapping PABP peaks	S200WT_2iL
0.00558866	0.00534091	0.0058364	LIN28A-WT_ESCiLIF_merged.bed.gz	23	overlapping PABP peaks	S200WT_2iL
0.00563211	0.00538353	0.00588068	LIN28A-WT_ESCiLIF_merged.bed.gz	24	overlapping PABP peaks	S200WT_2iL
0.00566238	0.00541482	0.00590994	LIN28A-WT_ESCiLIF_merged.bed.gz	25	overlapping PABP peaks	S200WT_2iL
0.00568317	0.00543801	0.00592832	LIN28A-WT_ESCiLIF_merged.bed.gz	26	overlapping PABP peaks	S200WT_2iL
0.0056956	0.00545379	0.00593742	LIN28A-WT_ESCiLIF_merged.bed.gz	27	overlapping PABP peaks	S200WT_2iL
0.00570056	0.00546319	0.00593794	LIN28A-WT_ESCiLIF_merged.bed.gz	28	overlapping PABP peaks	S200WT_2iL
0.00569829	0.00546637	0.00593021	LIN28A-WT_ESCiLIF_merged.bed.gz	29	overlapping PABP peaks	S200WT_2iL
0.00568958	0.0054626	0.00591656	LIN28A-WT_ESCiLIF_merged.bed.gz	30	overlapping PABP peaks	S200WT_2iL
0.00567514	0.00545218	0.00589811	LIN28A-WT_ESCiLIF_merged.bed.gz	31	overlapping PABP peaks	S200WT_2iL
0.00565672	0.0054375	0.00587594	LIN28A-WT_ESCiLIF_merged.bed.gz	32	overlapping PABP peaks	S200WT_2iL
0.00563631	0.00542056	0.00585206	LIN28A-WT_ESCiLIF_merged.bed.gz	33	overlapping PABP peaks	S200WT_2iL
0.00561612	0.00540332	0.00582891	LIN28A-WT_ESCiLIF_merged.bed.gz	34	overlapping PABP peaks	S200WT_2iL
0.00559616	0.00538552	0.0058068	LIN28A-WT_ESCiLIF_merged.bed.gz	35	overlapping PABP peaks	S200WT_2iL
0.00557539	0.00536624	0.00578454	LIN28A-WT_ESCiLIF_merged.bed.gz	36	overlapping PABP peaks	S200WT_2iL
0.0055534	0.00534545	0.00576136	LIN28A-WT_ESCiLIF_merged.bed.gz	37	overlapping PABP peaks	S200WT_2iL
0.00552901	0.00532216	0.00573585	LIN28A-WT_ESCiLIF_merged.bed.gz	38	overlapping PABP peaks	S200WT_2iL
0.00550282	0.00529718	0.00570846	LIN28A-WT_ESCiLIF_merged.bed.gz	39	overlapping PABP peaks	S200WT_2iL
0.00547596	0.00527142	0.0056805	LIN28A-WT_ESCiLIF_merged.bed.gz	40	overlapping PABP peaks	S200WT_2iL
0.00544882	0.00524505	0.0056526	LIN28A-WT_ESCiLIF_merged.bed.gz	41	overlapping PABP peaks	S200WT_2iL
0.0054227	0.00521908	0.00562632	LIN28A-WT_ESCiLIF_merged.bed.gz	42	overlapping PABP peaks	S200WT_2iL
0.0053973	0.00519336	0.00560125	LIN28A-WT_ESCiLIF_merged.bed.gz	43	overlapping PABP peaks	S200WT_2iL
0.00537088	0.00516663	0.00557514	LIN28A-WT_ESCiLIF_merged.bed.gz	44	overlapping PABP peaks	S200WT_2iL
0.0053443	0.00513969	0.00554891	LIN28A-WT_ESCiLIF_merged.bed.gz	45	overlapping PABP peaks	S200WT_2iL
0.00531817	0.00511324	0.00552309	LIN28A-WT_ESCiLIF_merged.bed.gz	46	overlapping PABP peaks	S200WT_2iL
0.00529206	0.0050869	0.00549722	LIN28A-WT_ESCiLIF_merged.bed.gz	47	overlapping PABP peaks	S200WT_2iL
0.00526788	0.00506244	0.00547332	LIN28A-WT_ESCiLIF_merged.bed.gz	48	overlapping PABP peaks	S200WT_2iL
0.00524767	0.00504163	0.00545371	LIN28A-WT_ESCiLIF_merged.bed.gz	49	overlapping PABP peaks	S200WT_2iL
0.00523058	0.00502371	0.00543745	LIN28A-WT_ESCiLIF_merged.bed.gz	50	overlapping PABP peaks	S200WT_2iL
0.00521468	0.00500719	0.00542217	LIN28A-WT_ESCiLIF_merged.bed.gz	51	overlapping PABP peaks	S200WT_2iL
0.00519733	0.00498996	0.00540469	LIN28A-WT_ESCiLIF_merged.bed.gz	52	overlapping PABP peaks	S200WT_2iL
0.00517885	0.00497215	0.00538555	LIN28A-WT_ESCiLIF_merged.bed.gz	53	overlapping PABP peaks	S200WT_2iL
0.00516122	0.00495503	0.0053674	LIN28A-WT_ESCiLIF_merged.bed.gz	54	overlapping PABP peaks	S200WT_2iL
0.00514358	0.00493784	0.00534932	LIN28A-WT_ESCiLIF_merged.bed.gz	55	overlapping PABP peaks	S200WT_2iL
0.00512526	0.00492007	0.00533045	LIN28A-WT_ESCiLIF_merged.bed.gz	56	overlapping PABP peaks	S200WT_2iL
0.00510662	0.00490189	0.00531136	LIN28A-WT_ESCiLIF_merged.bed.gz	57	overlapping PABP peaks	S200WT_2iL
0.00508704	0.00488256	0.00529152	LIN28A-WT_ESCiLIF_merged.bed.gz	58	overlapping PABP peaks	S200WT_2iL
0.00506469	0.00486048	0.00526889	LIN28A-WT_ESCiLIF_merged.bed.gz	59	overlapping PABP peaks	S200WT_2iL
0.00504021	0.00483642	0.00524399	LIN28A-WT_ESCiLIF_merged.bed.gz	60	overlapping PABP peaks	S200WT_2iL
0.00501494	0.00481185	0.00521803	LIN28A-WT_ESCiLIF_merged.bed.gz	61	overlapping PABP peaks	S200WT_2iL
0.00499039	0.00478792	0.00519286	LIN28A-WT_ESCiLIF_merged.bed.gz	62	overlapping PABP peaks	S200WT_2iL
0.00496686	0.00476478	0.00516893	LIN28A-WT_ESCiLIF_merged.bed.gz	63	overlapping PABP peaks	S200WT_2iL
0.0049434	0.00474155	0.00514524	LIN28A-WT_ESCiLIF_merged.bed.gz	64	overlapping PABP peaks	S200WT_2iL
0.00492086	0.00471904	0.00512267	LIN28A-WT_ESCiLIF_merged.bed.gz	65	overlapping PABP peaks	S200WT_2iL
0.00490036	0.0046983	0.00510242	LIN28A-WT_ESCiLIF_merged.bed.gz	66	overlapping PABP peaks	S200WT_2iL
0.00488246	0.00468006	0.00508485	LIN28A-WT_ESCiLIF_merged.bed.gz	67	overlapping PABP peaks	S200WT_2iL
0.00486656	0.00466379	0.00506933	LIN28A-WT_ESCiLIF_merged.bed.gz	68	overlapping PABP peaks	S200WT_2iL
0.00485277	0.00464955	0.00505598	LIN28A-WT_ESCiLIF_merged.bed.gz	69	overlapping PABP peaks	S200WT_2iL
0.00484077	0.0046369	0.00504464	LIN28A-WT_ESCiLIF_merged.bed.gz	70	overlapping PABP peaks	S200WT_2iL
0.00483086	0.00462566	0.00503606	LIN28A-WT_ESCiLIF_merged.bed.gz	71	overlapping PABP peaks	S200WT_2iL
0.00482308	0.00461626	0.00502991	LIN28A-WT_ESCiLIF_merged.bed.gz	72	overlapping PABP peaks	S200WT_2iL
0.00481591	0.00460793	0.00502389	LIN28A-WT_ESCiLIF_merged.bed.gz	73	overlapping PABP peaks	S200WT_2iL
0.00480879	0.00460058	0.00501699	LIN28A-WT_ESCiLIF_merged.bed.gz	74	overlapping PABP peaks	S200WT_2iL
0.00479997	0.00459269	0.00500724	LIN28A-WT_ESCiLIF_merged.bed.gz	75	overlapping PABP peaks	S200WT_2iL
0.00478838	0.00458296	0.00499381	LIN28A-WT_ESCiLIF_merged.bed.gz	76	overlapping PABP peaks	S200WT_2iL
0.00477429	0.0045711	0.00497747	LIN28A-WT_ESCiLIF_merged.bed.gz	77	overlapping PABP peaks	S200WT_2iL
0.00475881	0.00455808	0.00495954	LIN28A-WT_ESCiLIF_merged.bed.gz	78	overlapping PABP peaks	S200WT_2iL
0.00474261	0.00454447	0.00494075	LIN28A-WT_ESCiLIF_merged.bed.gz	79	overlapping PABP peaks	S200WT_2iL
0.00472661	0.0045311	0.00492211	LIN28A-WT_ESCiLIF_merged.bed.gz	80	overlapping PABP peaks	S200WT_2iL
0.00471081	0.00451829	0.00490333	LIN28A-WT_ESCiLIF_merged.bed.gz	81	overlapping PABP peaks	S200WT_2iL
0.00469338	0.00450424	0.00488251	LIN28A-WT_ESCiLIF_merged.bed.gz	82	overlapping PABP peaks	S200WT_2iL
0.00467517	0.00448912	0.00486122	LIN28A-WT_ESCiLIF_merged.bed.gz	83	overlapping PABP peaks	S200WT_2iL
0.00465784	0.00447391	0.00484176	LIN28A-WT_ESCiLIF_merged.bed.gz	84	overlapping PABP peaks	S200WT_2iL
0.00464329	0.00446039	0.00482619	LIN28A-WT_ESCiLIF_merged.bed.gz	85	overlapping PABP peaks	S200WT_2iL
0.00463169	0.00444911	0.00481428	LIN28A-WT_ESCiLIF_merged.bed.gz	86	overlapping PABP peaks	S200WT_2iL
0.00462204	0.00443951	0.00480457	LIN28A-WT_ESCiLIF_merged.bed.gz	87	overlapping PABP peaks	S200WT_2iL
0.00461356	0.00443095	0.00479616	LIN28A-WT_ESCiLIF_merged.bed.gz	88	overlapping PABP peaks	S200WT_2iL
0.00460653	0.00442342	0.00478964	LIN28A-WT_ESCiLIF_merged.bed.gz	89	overlapping PABP peaks	S200WT_2iL
0.00460048	0.00441631	0.00478466	LIN28A-WT_ESCiLIF_merged.bed.gz	90	overlapping PABP peaks	S200WT_2iL
0.0045935	0.00440776	0.00477925	LIN28A-WT_ESCiLIF_merged.bed.gz	91	overlapping PABP peaks	S200WT_2iL
0.0045935	0.00440776	0.00477925	LIN28A-WT_ESCiLIF_merged.bed.gz	92	overlapping PABP peaks	S200WT_2iL
0.0045935	0.00440776	0.00477925	LIN28A-WT_ESCiLIF_merged.bed.gz	93	overlapping PABP peaks	S200WT_2iL
0.0045935	0.00440776	0.00477925	LIN28A-WT_ESCiLIF_merged.bed.gz	94	overlapping PABP peaks	S200WT_2iL
0.0045935	0.00440776	0.00477925	LIN28A-WT_ESCiLIF_merged.bed.gz	95	overlapping PABP peaks	S200WT_2iL
0.0045935	0.00440776	0.00477925	LIN28A-WT_ESCiLIF_merged.bed.gz	96	overlapping PABP peaks	S200WT_2iL
0.0045935	0.00440776	0.00477925	LIN28A-WT_ESCiLIF_merged.bed.gz	97	overlapping PABP peaks	S200WT_2iL
0.0045935	0.00440776	0.00477925	LIN28A-WT_ESCiLIF_merged.bed.gz	98	overlapping PABP peaks	S200WT_2iL
0.0045935	0.00440776	0.00477925	LIN28A-WT_ESCiLIF_merged.bed.gz	99	overlapping PABP peaks	S200WT_2iL
0.0045935	0.00440776	0.00477925	LIN28A-WT_ESCiLIF_merged.bed.gz	100	overlapping PABP peaks	S200WT_2iL

## Sheet: ExtFig 7c
Metaprofiles of LIN28A CLIP signal around groups of PABPC peaks.
Mean CPM per TPM at position	95% CI min	95% CI max	Sample	Position (nt)	Location within 3UTR	Peaks	Condition
0.00398561	0.00373789	0.00423333	LIN28A-S200A_ESC_LIF-CHIR-FGF0220626_MM_1_merged.bed.gz	-100	PEAK NOT IN last 200nt of 3UTR	PABPC1	S200A_FCL
0.00398561	0.00373789	0.00423333	LIN28A-S200A_ESC_LIF-CHIR-FGF0220626_MM_1_merged.bed.gz	-99	PEAK NOT IN last 200nt of 3UTR	PABPC1	S200A_FCL
0.00398561	0.00373789	0.00423333	LIN28A-S200A_ESC_LIF-CHIR-FGF0220626_MM_1_merged.bed.gz	-98	PEAK NOT IN last 200nt of 3UTR	PABPC1	S200A_FCL
0.00398561	0.00373789	0.00423333	LIN28A-S200A_ESC_LIF-CHIR-FGF0220626_MM_1_merged.bed.gz	-97	PEAK NOT IN last 200nt of 3UTR	PABPC1	S200A_FCL
0.00398561	0.00373789	0.00423333	LIN28A-S200A_ESC_LIF-CHIR-FGF0220626_MM_1_merged.bed.gz	-96	PEAK NOT IN last 200nt of 3UTR	PABPC1	S200A_FCL
0.00398561	0.00373789	0.00423333	LIN28A-S200A_ESC_LIF-CHIR-FGF0220626_MM_1_merged.bed.gz	-95	PEAK NOT IN last 200nt of 3UTR	PABPC1	S200A_FCL
0.00398561	0.00373789	0.00423333	LIN28A-S200A_ESC_LIF-CHIR-FGF0220626_MM_1_merged.bed.gz	-94	PEAK NOT IN last 200nt of 3UTR	PABPC1	S200A_FCL
0.00398561	0.00373789	0.00423333	LIN28A-S200A_ESC_LIF-CHIR-FGF0220626_MM_1_merged.bed.gz	-93	PEAK NOT IN last 200nt of 3UTR	PABPC1	S200A_FCL
0.00398561	0.00373789	0.00423333	LIN28A-S200A_ESC_LIF-CHIR-FGF0220626_MM_1_merged.bed.gz	-92	PEAK NOT IN last 200nt of 3UTR	PABPC1	S200A_FCL
0.00398561	0.00373789	0.00423333	LIN28A-S200A_ESC_LIF-CHIR-FGF0220626_MM_1_merged.bed.gz	-91	PEAK NOT IN last 200nt of 3UTR	PABPC1	S200A_FCL
0.00398561	0.00373789	0.00423333	LIN28A-S200A_ESC_LIF-CHIR-FGF0220626_MM_1_merged.bed.gz	-90	PEAK NOT IN last 200nt of 3UTR	PABPC1	S200A_FCL
0.00398302	0.00373479	0.00423125	LIN28A-S200A_ESC_LIF-CHIR-FGF0220626_MM_1_merged.bed.gz	-89	PEAK NOT IN last 200nt of 3UTR	PABPC1	S200A_FCL
0.00397756	0.00373014	0.00422498	LIN28A-S200A_ESC_LIF-CHIR-FGF0220626_MM_1_merged.bed.gz	-88	PEAK NOT IN last 200nt of 3UTR	PABPC1	S200A_FCL
0.00397156	0.00372624	0.00421687	LIN28A-S200A_ESC_LIF-CHIR-FGF0220626_MM_1_merged.bed.gz	-87	PEAK NOT IN last 200nt of 3UTR	PABPC1	S200A_FCL
0.00396605	0.00372258	0.00420953	LIN28A-S200A_ESC_LIF-CHIR-FGF0220626_MM_1_merged.bed.gz	-86	PEAK NOT IN last 200nt of 3UTR	PABPC1	S200A_FCL
0.00396106	0.00371908	0.00420305	LIN28A-S200A_ESC_LIF-CHIR-FGF0220626_MM_1_merged.bed.gz	-85	PEAK NOT IN last 200nt of 3UTR	PABPC1	S200A_FCL
0.00395784	0.00371694	0.00419873	LIN28A-S200A_ESC_LIF-CHIR-FGF0220626_MM_1_merged.bed.gz	-84	PEAK NOT IN last 200nt of 3UTR	PABPC1	S200A_FCL
0.00395648	0.00371634	0.00419662	LIN28A-S200A_ESC_LIF-CHIR-FGF0220626_MM_1_merged.bed.gz	-83	PEAK NOT IN last 200nt of 3UTR	PABPC1	S200A_FCL
0.00395811	0.00371783	0.00419838	LIN28A-S200A_ESC_LIF-CHIR-FGF0220626_MM_1_merged.bed.gz	-82	PEAK NOT IN last 200nt of 3UTR	PABPC1	S200A_FCL
0.00396244	0.00372104	0.00420384	LIN28A-S200A_ESC_LIF-CHIR-FGF0220626_MM_1_merged.bed.gz	-81	PEAK NOT IN last 200nt of 3UTR	PABPC1	S200A_FCL
0.0039692	0.00372578	0.00421263	LIN28A-S200A_ESC_LIF-CHIR-FGF0220626_MM_1_merged.bed.gz	-80	PEAK NOT IN last 200nt of 3UTR	PABPC1	S200A_FCL
0.00397847	0.00373238	0.00422457	LIN28A-S200A_ESC_LIF-CHIR-FGF0220626_MM_1_merged.bed.gz	-79	PEAK NOT IN last 200nt of 3UTR	PABPC1	S200A_FCL
0.00398993	0.0037406	0.00423925	LIN28A-S200A_ESC_LIF-CHIR-FGF0220626_MM_1_merged.bed.gz	-78	PEAK NOT IN last 200nt of 3UTR	PABPC1	S200A_FCL
0.00400122	0.00374822	0.00425422	LIN28A-S200A_ESC_LIF-CHIR-FGF0220626_MM_1_merged.bed.gz	-77	PEAK NOT IN last 200nt of 3UTR	PABPC1	S200A_FCL
0.00401196	0.00375535	0.00426856	LIN28A-S200A_ESC_LIF-CHIR-FGF0220626_MM_1_merged.bed.gz	-76	PEAK NOT IN last 200nt of 3UTR	PABPC1	S200A_FCL
0.00402277	0.003763	0.00428255	LIN28A-S200A_ESC_LIF-CHIR-FGF0220626_MM_1_merged.bed.gz	-75	PEAK NOT IN last 200nt of 3UTR	PABPC1	S200A_FCL
0.00403252	0.0037701	0.00429494	LIN28A-S200A_ESC_LIF-CHIR-FGF0220626_MM_1_merged.bed.gz	-74	PEAK NOT IN last 200nt of 3UTR	PABPC1	S200A_FCL
0.0040406	0.00377576	0.00430544	LIN28A-S200A_ESC_LIF-CHIR-FGF0220626_MM_1_merged.bed.gz	-73	PEAK NOT IN last 200nt of 3UTR	PABPC1	S200A_FCL
0.00404452	0.00377886	0.00431019	LIN28A-S200A_ESC_LIF-CHIR-FGF0220626_MM_1_merged.bed.gz	-72	PEAK NOT IN last 200nt of 3UTR	PABPC1	S200A_FCL
0.00404322	0.00377884	0.00430761	LIN28A-S200A_ESC_LIF-CHIR-FGF0220626_MM_1_merged.bed.gz	-71	PEAK NOT IN last 200nt of 3UTR	PABPC1	S200A_FCL
0.0040384	0.00377704	0.00429976	LIN28A-S200A_ESC_LIF-CHIR-FGF0220626_MM_1_merged.bed.gz	-70	PEAK NOT IN last 200nt of 3UTR	PABPC1	S200A_FCL
0.00403229	0.00377488	0.0042897	LIN28A-S200A_ESC_LIF-CHIR-FGF0220626_MM_1_merged.bed.gz	-69	PEAK NOT IN last 200nt of 3UTR	PABPC1	S200A_FCL
0.00402492	0.00377108	0.00427876	LIN28A-S200A_ESC_LIF-CHIR-FGF0220626_MM_1_merged.bed.gz	-68	PEAK NOT IN last 200nt of 3UTR	PABPC1	S200A_FCL
0.00401755	0.00376699	0.0042681	LIN28A-S200A_ESC_LIF-CHIR-FGF0220626_MM_1_merged.bed.gz	-67	PEAK NOT IN last 200nt of 3UTR	PABPC1	S200A_FCL
0.0040119	0.00376453	0.00425926	LIN28A-S200A_ESC_LIF-CHIR-FGF0220626_MM_1_merged.bed.gz	-66	PEAK NOT IN last 200nt of 3UTR	PABPC1	S200A_FCL
0.00400704	0.00376249	0.00425159	LIN28A-S200A_ESC_LIF-CHIR-FGF0220626_MM_1_merged.bed.gz	-65	PEAK NOT IN last 200nt of 3UTR	PABPC1	S200A_FCL
0.00400252	0.00376034	0.0042447	LIN28A-S200A_ESC_LIF-CHIR-FGF0220626_MM_1_merged.bed.gz	-64	PEAK NOT IN last 200nt of 3UTR	PABPC1	S200A_FCL
0.00400021	0.00375999	0.00424044	LIN28A-S200A_ESC_LIF-CHIR-FGF0220626_MM_1_merged.bed.gz	-63	PEAK NOT IN last 200nt of 3UTR	PABPC1	S200A_FCL
0.00400191	0.00376259	0.00424123	LIN28A-S200A_ESC_LIF-CHIR-FGF0220626_MM_1_merged.bed.gz	-62	PEAK NOT IN last 200nt of 3UTR	PABPC1	S200A_FCL
0.00400882	0.00376853	0.00424911	LIN28A-S200A_ESC_LIF-CHIR-FGF0220626_MM_1_merged.bed.gz	-61	PEAK NOT IN last 200nt of 3UTR	PABPC1	S200A_FCL
0.00402038	0.00377691	0.00426385	LIN28A-S200A_ESC_LIF-CHIR-FGF0220626_MM_1_merged.bed.gz	-60	PEAK NOT IN last 200nt of 3UTR	PABPC1	S200A_FCL
0.00403259	0.0037848	0.00428037	LIN28A-S200A_ESC_LIF-CHIR-FGF0220626_MM_1_merged.bed.gz	-59	PEAK NOT IN last 200nt of 3UTR	PABPC1	S200A_FCL
0.00404563	0.00379393	0.00429734	LIN28A-S200A_ESC_LIF-CHIR-FGF0220626_MM_1_merged.bed.gz	-58	PEAK NOT IN last 200nt of 3UTR	PABPC1	S200A_FCL
0.00405973	0.00380455	0.00431491	LIN28A-S200A_ESC_LIF-CHIR-FGF0220626_MM_1_merged.bed.gz	-57	PEAK NOT IN last 200nt of 3UTR	PABPC1	S200A_FCL
0.00407022	0.00381214	0.00432829	LIN28A-S200A_ESC_LIF-CHIR-FGF0220626_MM_1_merged.bed.gz	-56	PEAK NOT IN last 200nt of 3UTR	PABPC1	S200A_FCL
0.0040764	0.00381612	0.00433668	LIN28A-S200A_ESC_LIF-CHIR-FGF0220626_MM_1_merged.bed.gz	-55	PEAK NOT IN last 200nt of 3UTR	PABPC1	S200A_FCL
0.00407914	0.00381764	0.00434064	LIN28A-S200A_ESC_LIF-CHIR-FGF0220626_MM_1_merged.bed.gz	-54	PEAK NOT IN last 200nt of 3UTR	PABPC1	S200A_FCL
0.00407742	0.00381567	0.00433917	LIN28A-S200A_ESC_LIF-CHIR-FGF0220626_MM_1_merged.bed.gz	-53	PEAK NOT IN last 200nt of 3UTR	PABPC1	S200A_FCL
0.0040726	0.00381105	0.00433415	LIN28A-S200A_ESC_LIF-CHIR-FGF0220626_MM_1_merged.bed.gz	-52	PEAK NOT IN last 200nt of 3UTR	PABPC1	S200A_FCL
0.00406451	0.00380454	0.00432447	LIN28A-S200A_ESC_LIF-CHIR-FGF0220626_MM_1_merged.bed.gz	-51	PEAK NOT IN last 200nt of 3UTR	PABPC1	S200A_FCL
0.00405275	0.00379673	0.00430878	LIN28A-S200A_ESC_LIF-CHIR-FGF0220626_MM_1_merged.bed.gz	-50	PEAK NOT IN last 200nt of 3UTR	PABPC1	S200A_FCL
0.00404033	0.00378954	0.00429111	LIN28A-S200A_ESC_LIF-CHIR-FGF0220626_MM_1_merged.bed.gz	-49	PEAK NOT IN last 200nt of 3UTR	PABPC1	S200A_FCL
0.00402694	0.00378138	0.0042725	LIN28A-S200A_ESC_LIF-CHIR-FGF0220626_MM_1_merged.bed.gz	-48	PEAK NOT IN last 200nt of 3UTR	PABPC1	S200A_FCL
0.0040125	0.00377191	0.00425309	LIN28A-S200A_ESC_LIF-CHIR-FGF0220626_MM_1_merged.bed.gz	-47	PEAK NOT IN last 200nt of 3UTR	PABPC1	S200A_FCL
0.00400141	0.00376508	0.00423774	LIN28A-S200A_ESC_LIF-CHIR-FGF0220626_MM_1_merged.bed.gz	-46	PEAK NOT IN last 200nt of 3UTR	PABPC1	S200A_FCL
0.00399636	0.00376342	0.0042293	LIN28A-S200A_ESC_LIF-CHIR-FGF0220626_MM_1_merged.bed.gz	-45	PEAK NOT IN last 200nt of 3UTR	PABPC1	S200A_FCL
0.00399712	0.00376645	0.00422779	LIN28A-S200A_ESC_LIF-CHIR-FGF0220626_MM_1_merged.bed.gz	-44	PEAK NOT IN last 200nt of 3UTR	PABPC1	S200A_FCL
0.0040041	0.00377379	0.00423442	LIN28A-S200A_ESC_LIF-CHIR-FGF0220626_MM_1_merged.bed.gz	-43	PEAK NOT IN last 200nt of 3UTR	PABPC1	S200A_FCL
0.00401522	0.00378396	0.00424649	LIN28A-S200A_ESC_LIF-CHIR-FGF0220626_MM_1_merged.bed.gz	-42	PEAK NOT IN last 200nt of 3UTR	PABPC1	S200A_FCL
0.00402876	0.00379561	0.00426191	LIN28A-S200A_ESC_LIF-CHIR-FGF0220626_MM_1_merged.bed.gz	-41	PEAK NOT IN last 200nt of 3UTR	PABPC1	S200A_FCL
0.00404418	0.00380779	0.00428056	LIN28A-S200A_ESC_LIF-CHIR-FGF0220626_MM_1_merged.bed.gz	-40	PEAK NOT IN last 200nt of 3UTR	PABPC1	S200A_FCL
0.00406097	0.00382069	0.00430126	LIN28A-S200A_ESC_LIF-CHIR-FGF0220626_MM_1_merged.bed.gz	-39	PEAK NOT IN last 200nt of 3UTR	PABPC1	S200A_FCL
0.00407932	0.00383444	0.00432421	LIN28A-S200A_ESC_LIF-CHIR-FGF0220626_MM_1_merged.bed.gz	-38	PEAK NOT IN last 200nt of 3UTR	PABPC1	S200A_FCL
0.00409862	0.00384816	0.00434908	LIN28A-S200A_ESC_LIF-CHIR-FGF0220626_MM_1_merged.bed.gz	-37	PEAK NOT IN last 200nt of 3UTR	PABPC1	S200A_FCL
0.00411864	0.00386186	0.00437542	LIN28A-S200A_ESC_LIF-CHIR-FGF0220626_MM_1_merged.bed.gz	-36	PEAK NOT IN last 200nt of 3UTR	PABPC1	S200A_FCL
0.00413561	0.00387245	0.00439877	LIN28A-S200A_ESC_LIF-CHIR-FGF0220626_MM_1_merged.bed.gz	-35	PEAK NOT IN last 200nt of 3UTR	PABPC1	S200A_FCL
0.00414751	0.00387832	0.00441671	LIN28A-S200A_ESC_LIF-CHIR-FGF0220626_MM_1_merged.bed.gz	-34	PEAK NOT IN last 200nt of 3UTR	PABPC1	S200A_FCL
0.00415346	0.00388013	0.00442679	LIN28A-S200A_ESC_LIF-CHIR-FGF0220626_MM_1_merged.bed.gz	-33	PEAK NOT IN last 200nt of 3UTR	PABPC1	S200A_FCL
0.00415416	0.00387861	0.00442971	LIN28A-S200A_ESC_LIF-CHIR-FGF0220626_MM_1_merged.bed.gz	-32	PEAK NOT IN last 200nt of 3UTR	PABPC1	S200A_FCL
0.00415059	0.0038737	0.00442749	LIN28A-S200A_ESC_LIF-CHIR-FGF0220626_MM_1_merged.bed.gz	-31	PEAK NOT IN last 200nt of 3UTR	PABPC1	S200A_FCL
0.00414305	0.00386565	0.00442045	LIN28A-S200A_ESC_LIF-CHIR-FGF0220626_MM_1_merged.bed.gz	-30	PEAK NOT IN last 200nt of 3UTR	PABPC1	S200A_FCL
0.00413195	0.00385452	0.00440937	LIN28A-S200A_ESC_LIF-CHIR-FGF0220626_MM_1_merged.bed.gz	-29	PEAK NOT IN last 200nt of 3UTR	PABPC1	S200A_FCL
0.00411659	0.00384068	0.00439251	LIN28A-S200A_ESC_LIF-CHIR-FGF0220626_MM_1_merged.bed.gz	-28	PEAK NOT IN last 200nt of 3UTR	PABPC1	S200A_FCL
0.00409702	0.00382484	0.0043692	LIN28A-S200A_ESC_LIF-CHIR-FGF0220626_MM_1_merged.bed.gz	-27	PEAK NOT IN last 200nt of 3UTR	PABPC1	S200A_FCL
0.00407075	0.00380458	0.00433692	LIN28A-S200A_ESC_LIF-CHIR-FGF0220626_MM_1_merged.bed.gz	-26	PEAK NOT IN last 200nt of 3UTR	PABPC1	S200A_FCL
0.00404144	0.00378224	0.00430063	LIN28A-S200A_ESC_LIF-CHIR-FGF0220626_MM_1_merged.bed.gz	-25	PEAK NOT IN last 200nt of 3UTR	PABPC1	S200A_FCL
0.0040131	0.00376077	0.00426543	LIN28A-S200A_ESC_LIF-CHIR-FGF0220626_MM_1_merged.bed.gz	-24	PEAK NOT IN last 200nt of 3UTR	PABPC1	S200A_FCL
0.00398378	0.00373788	0.00422968	LIN28A-S200A_ESC_LIF-CHIR-FGF0220626_MM_1_merged.bed.gz	-23	PEAK NOT IN last 200nt of 3UTR	PABPC1	S200A_FCL
0.00395188	0.00371182	0.00419194	LIN28A-S200A_ESC_LIF-CHIR-FGF0220626_MM_1_merged.bed.gz	-22	PEAK NOT IN last 200nt of 3UTR	PABPC1	S200A_FCL
0.00391788	0.00368289	0.00415288	LIN28A-S200A_ESC_LIF-CHIR-FGF0220626_MM_1_merged.bed.gz	-21	PEAK NOT IN last 200nt of 3UTR	PABPC1	S200A_FCL
0.00387985	0.00364921	0.00411049	LIN28A-S200A_ESC_LIF-CHIR-FGF0220626_MM_1_merged.bed.gz	-20	PEAK NOT IN last 200nt of 3UTR	PABPC1	S200A_FCL
0.00383572	0.00360907	0.00406238	LIN28A-S200A_ESC_LIF-CHIR-FGF0220626_MM_1_merged.bed.gz	-19	PEAK NOT IN last 200nt of 3UTR	PABPC1	S200A_FCL
0.00378644	0.00356285	0.00401003	LIN28A-S200A_ESC_LIF-CHIR-FGF0220626_MM_1_merged.bed.gz	-18	PEAK NOT IN last 200nt of 3UTR	PABPC1	S200A_FCL
0.00373209	0.0035108	0.00395338	LIN28A-S200A_ESC_LIF-CHIR-FGF0220626_MM_1_merged.bed.gz	-17	PEAK NOT IN last 200nt of 3UTR	PABPC1	S200A_FCL
0.00367639	0.0034565	0.00389629	LIN28A-S200A_ESC_LIF-CHIR-FGF0220626_MM_1_merged.bed.gz	-16	PEAK NOT IN last 200nt of 3UTR	PABPC1	S200A_FCL
0.00362173	0.00340292	0.00384054	LIN28A-S200A_ESC_LIF-CHIR-FGF0220626_MM_1_merged.bed.gz	-15	PEAK NOT IN last 200nt of 3UTR	PABPC1	S200A_FCL
0.00356847	0.00335162	0.00378531	LIN28A-S200A_ESC_LIF-CHIR-FGF0220626_MM_1_merged.bed.gz	-14	PEAK NOT IN last 200nt of 3UTR	PABPC1	S200A_FCL
0.00352467	0.00330959	0.00373974	LIN28A-S200A_ESC_LIF-CHIR-FGF0220626_MM_1_merged.bed.gz	-13	PEAK NOT IN last 200nt of 3UTR	PABPC1	S200A_FCL
0.00350106	0.00328677	0.00371534	LIN28A-S200A_ESC_LIF-CHIR-FGF0220626_MM_1_merged.bed.gz	-12	PEAK NOT IN last 200nt of 3UTR	PABPC1	S200A_FCL
0.00350868	0.00329467	0.00372269	LIN28A-S200A_ESC_LIF-CHIR-FGF0220626_MM_1_merged.bed.gz	-11	PEAK NOT IN last 200nt of 3UTR	PABPC1	S200A_FCL
0.00356573	0.00335067	0.00378078	LIN28A-S200A_ESC_LIF-CHIR-FGF0220626_MM_1_merged.bed.gz	-10	PEAK NOT IN last 200nt of 3UTR	PABPC1	S200A_FCL
0.00368487	0.00346671	0.00390303	LIN28A-S200A_ESC_LIF-CHIR-FGF0220626_MM_1_merged.bed.gz	-9	PEAK NOT IN last 200nt of 3UTR	PABPC1	S200A_FCL
0.00386727	0.00364402	0.00409052	LIN28A-S200A_ESC_LIF-CHIR-FGF0220626_MM_1_merged.bed.gz	-8	PEAK NOT IN last 200nt of 3UTR	PABPC1	S200A_FCL
0.00410201	0.00387177	0.00433225	LIN28A-S200A_ESC_LIF-CHIR-FGF0220626_MM_1_merged.bed.gz	-7	PEAK NOT IN last 200nt of 3UTR	PABPC1	S200A_FCL
0.00437153	0.0041327	0.00461037	LIN28A-S200A_ESC_LIF-CHIR-FGF0220626_MM_1_merged.bed.gz	-6	PEAK NOT IN last 200nt of 3UTR	PABPC1	S200A_FCL
0.00466128	0.00441205	0.00491052	LIN28A-S200A_ESC_LIF-CHIR-FGF0220626_MM_1_merged.bed.gz	-5	PEAK NOT IN last 200nt of 3UTR	PABPC1	S200A_FCL
0.00495763	0.00469651	0.00521874	LIN28A-S200A_ESC_LIF-CHIR-FGF0220626_MM_1_merged.bed.gz	-4	PEAK NOT IN last 200nt of 3UTR	PABPC1	S200A_FCL
0.00524436	0.00497194	0.00551679	LIN28A-S200A_ESC_LIF-CHIR-FGF0220626_MM_1_merged.bed.gz	-3	PEAK NOT IN last 200nt of 3UTR	PABPC1	S200A_FCL
0.00550274	0.00522049	0.00578498	LIN28A-S200A_ESC_LIF-CHIR-FGF0220626_MM_1_merged.bed.gz	-2	PEAK NOT IN last 200nt of 3UTR	PABPC1	S200A_FCL
0.00570879	0.00541842	0.00599915	LIN28A-S200A_ESC_LIF-CHIR-FGF0220626_MM_1_merged.bed.gz	-1	PEAK NOT IN last 200nt of 3UTR	PABPC1	S200A_FCL
0.00583008	0.00553456	0.00612561	LIN28A-S200A_ESC_LIF-CHIR-FGF0220626_MM_1_merged.bed.gz	0	PEAK NOT IN last 200nt of 3UTR	PABPC1	S200A_FCL
0.00584482	0.00554812	0.00614152	LIN28A-S200A_ESC_LIF-CHIR-FGF0220626_MM_1_merged.bed.gz	1	PEAK NOT IN last 200nt of 3UTR	PABPC1	S200A_FCL
0.00575037	0.00545659	0.00604415	LIN28A-S200A_ESC_LIF-CHIR-FGF0220626_MM_1_merged.bed.gz	2	PEAK NOT IN last 200nt of 3UTR	PABPC1	S200A_FCL
0.0055685	0.00528068	0.00585631	LIN28A-S200A_ESC_LIF-CHIR-FGF0220626_MM_1_merged.bed.gz	3	PEAK NOT IN last 200nt of 3UTR	PABPC1	S200A_FCL
0.00532878	0.00504973	0.00560783	LIN28A-S200A_ESC_LIF-CHIR-FGF0220626_MM_1_merged.bed.gz	4	PEAK NOT IN last 200nt of 3UTR	PABPC1	S200A_FCL
0.00505039	0.00478341	0.00531737	LIN28A-S200A_ESC_LIF-CHIR-FGF0220626_MM_1_merged.bed.gz	5	PEAK NOT IN last 200nt of 3UTR	PABPC1	S200A_FCL
0.0047524	0.00449921	0.0050056	LIN28A-S200A_ESC_LIF-CHIR-FGF0220626_MM_1_merged.bed.gz	6	PEAK NOT IN last 200nt of 3UTR	PABPC1	S200A_FCL
0.00445398	0.00421393	0.00469403	LIN28A-S200A_ESC_LIF-CHIR-FGF0220626_MM_1_merged.bed.gz	7	PEAK NOT IN last 200nt of 3UTR	PABPC1	S200A_FCL
0.00416938	0.00394126	0.0043975	LIN28A-S200A_ESC_LIF-CHIR-FGF0220626_MM_1_merged.bed.gz	8	PEAK NOT IN last 200nt of 3UTR	PABPC1	S200A_FCL
0.00391385	0.00369631	0.00413139	LIN28A-S200A_ESC_LIF-CHIR-FGF0220626_MM_1_merged.bed.gz	9	PEAK NOT IN last 200nt of 3UTR	PABPC1	S200A_FCL
0.00370672	0.00349777	0.00391567	LIN28A-S200A_ESC_LIF-CHIR-FGF0220626_MM_1_merged.bed.gz	10	PEAK NOT IN last 200nt of 3UTR	PABPC1	S200A_FCL
0.00356008	0.00335712	0.00376303	LIN28A-S200A_ESC_LIF-CHIR-FGF0220626_MM_1_merged.bed.gz	11	PEAK NOT IN last 200nt of 3UTR	PABPC1	S200A_FCL
0.00347654	0.00327688	0.0036762	LIN28A-S200A_ESC_LIF-CHIR-FGF0220626_MM_1_merged.bed.gz	12	PEAK NOT IN last 200nt of 3UTR	PABPC1	S200A_FCL
0.00344684	0.00324838	0.0036453	LIN28A-S200A_ESC_LIF-CHIR-FGF0220626_MM_1_merged.bed.gz	13	PEAK NOT IN last 200nt of 3UTR	PABPC1	S200A_FCL
0.00345462	0.00325541	0.00365383	LIN28A-S200A_ESC_LIF-CHIR-FGF0220626_MM_1_merged.bed.gz	14	PEAK NOT IN last 200nt of 3UTR	PABPC1	S200A_FCL
0.00348857	0.00328646	0.00369067	LIN28A-S200A_ESC_LIF-CHIR-FGF0220626_MM_1_merged.bed.gz	15	PEAK NOT IN last 200nt of 3UTR	PABPC1	S200A_FCL
0.00354072	0.00333419	0.00374726	LIN28A-S200A_ESC_LIF-CHIR-FGF0220626_MM_1_merged.bed.gz	16	PEAK NOT IN last 200nt of 3UTR	PABPC1	S200A_FCL
0.00360172	0.00339025	0.00381319	LIN28A-S200A_ESC_LIF-CHIR-FGF0220626_MM_1_merged.bed.gz	17	PEAK NOT IN last 200nt of 3UTR	PABPC1	S200A_FCL
0.00366657	0.00344983	0.00388331	LIN28A-S200A_ESC_LIF-CHIR-FGF0220626_MM_1_merged.bed.gz	18	PEAK NOT IN last 200nt of 3UTR	PABPC1	S200A_FCL
0.00373296	0.00350993	0.00395599	LIN28A-S200A_ESC_LIF-CHIR-FGF0220626_MM_1_merged.bed.gz	19	PEAK NOT IN last 200nt of 3UTR	PABPC1	S200A_FCL
0.00379569	0.00356619	0.0040252	LIN28A-S200A_ESC_LIF-CHIR-FGF0220626_MM_1_merged.bed.gz	20	PEAK NOT IN last 200nt of 3UTR	PABPC1	S200A_FCL
0.00385089	0.00361578	0.00408601	LIN28A-S200A_ESC_LIF-CHIR-FGF0220626_MM_1_merged.bed.gz	21	PEAK NOT IN last 200nt of 3UTR	PABPC1	S200A_FCL
0.00389689	0.00365687	0.0041369	LIN28A-S200A_ESC_LIF-CHIR-FGF0220626_MM_1_merged.bed.gz	22	PEAK NOT IN last 200nt of 3UTR	PABPC1	S200A_FCL
0.0039314	0.00368716	0.00417565	LIN28A-S200A_ESC_LIF-CHIR-FGF0220626_MM_1_merged.bed.gz	23	PEAK NOT IN last 200nt of 3UTR	PABPC1	S200A_FCL
0.00395755	0.00370941	0.0042057	LIN28A-S200A_ESC_LIF-CHIR-FGF0220626_MM_1_merged.bed.gz	24	PEAK NOT IN last 200nt of 3UTR	PABPC1	S200A_FCL
0.00397979	0.00372819	0.00423139	LIN28A-S200A_ESC_LIF-CHIR-FGF0220626_MM_1_merged.bed.gz	25	PEAK NOT IN last 200nt of 3UTR	PABPC1	S200A_FCL
0.00399677	0.00374249	0.00425106	LIN28A-S200A_ESC_LIF-CHIR-FGF0220626_MM_1_merged.bed.gz	26	PEAK NOT IN last 200nt of 3UTR	PABPC1	S200A_FCL
0.00400865	0.00375256	0.00426473	LIN28A-S200A_ESC_LIF-CHIR-FGF0220626_MM_1_merged.bed.gz	27	PEAK NOT IN last 200nt of 3UTR	PABPC1	S200A_FCL
0.00401479	0.00375857	0.00427102	LIN28A-S200A_ESC_LIF-CHIR-FGF0220626_MM_1_merged.bed.gz	28	PEAK NOT IN last 200nt of 3UTR	PABPC1	S200A_FCL
0.00401632	0.00376254	0.00427011	LIN28A-S200A_ESC_LIF-CHIR-FGF0220626_MM_1_merged.bed.gz	29	PEAK NOT IN last 200nt of 3UTR	PABPC1	S200A_FCL
0.00401646	0.00376641	0.00426652	LIN28A-S200A_ESC_LIF-CHIR-FGF0220626_MM_1_merged.bed.gz	30	PEAK NOT IN last 200nt of 3UTR	PABPC1	S200A_FCL
0.00401719	0.00377062	0.00426377	LIN28A-S200A_ESC_LIF-CHIR-FGF0220626_MM_1_merged.bed.gz	31	PEAK NOT IN last 200nt of 3UTR	PABPC1	S200A_FCL
0.00401952	0.00377587	0.00426317	LIN28A-S200A_ESC_LIF-CHIR-FGF0220626_MM_1_merged.bed.gz	32	PEAK NOT IN last 200nt of 3UTR	PABPC1	S200A_FCL
0.0040233	0.00378199	0.0042646	LIN28A-S200A_ESC_LIF-CHIR-FGF0220626_MM_1_merged.bed.gz	33	PEAK NOT IN last 200nt of 3UTR	PABPC1	S200A_FCL
0.00402674	0.00378802	0.00426546	LIN28A-S200A_ESC_LIF-CHIR-FGF0220626_MM_1_merged.bed.gz	34	PEAK NOT IN last 200nt of 3UTR	PABPC1	S200A_FCL
0.00402883	0.0037928	0.00426487	LIN28A-S200A_ESC_LIF-CHIR-FGF0220626_MM_1_merged.bed.gz	35	PEAK NOT IN last 200nt of 3UTR	PABPC1	S200A_FCL
0.0040304	0.00379685	0.00426396	LIN28A-S200A_ESC_LIF-CHIR-FGF0220626_MM_1_merged.bed.gz	36	PEAK NOT IN last 200nt of 3UTR	PABPC1	S200A_FCL
0.00403126	0.00379987	0.00426265	LIN28A-S200A_ESC_LIF-CHIR-FGF0220626_MM_1_merged.bed.gz	37	PEAK NOT IN last 200nt of 3UTR	PABPC1	S200A_FCL
0.00403214	0.00380212	0.00426216	LIN28A-S200A_ESC_LIF-CHIR-FGF0220626_MM_1_merged.bed.gz	38	PEAK NOT IN last 200nt of 3UTR	PABPC1	S200A_FCL
0.00403046	0.00380076	0.00426016	LIN28A-S200A_ESC_LIF-CHIR-FGF0220626_MM_1_merged.bed.gz	39	PEAK NOT IN last 200nt of 3UTR	PABPC1	S200A_FCL
0.00402658	0.0037965	0.00425665	LIN28A-S200A_ESC_LIF-CHIR-FGF0220626_MM_1_merged.bed.gz	40	PEAK NOT IN last 200nt of 3UTR	PABPC1	S200A_FCL
0.00402353	0.00379298	0.00425407	LIN28A-S200A_ESC_LIF-CHIR-FGF0220626_MM_1_merged.bed.gz	41	PEAK NOT IN last 200nt of 3UTR	PABPC1	S200A_FCL
0.0040196	0.00378896	0.00425024	LIN28A-S200A_ESC_LIF-CHIR-FGF0220626_MM_1_merged.bed.gz	42	PEAK NOT IN last 200nt of 3UTR	PABPC1	S200A_FCL
0.00401554	0.00378498	0.00424609	LIN28A-S200A_ESC_LIF-CHIR-FGF0220626_MM_1_merged.bed.gz	43	PEAK NOT IN last 200nt of 3UTR	PABPC1	S200A_FCL
0.00401151	0.00378062	0.0042424	LIN28A-S200A_ESC_LIF-CHIR-FGF0220626_MM_1_merged.bed.gz	44	PEAK NOT IN last 200nt of 3UTR	PABPC1	S200A_FCL
0.00400633	0.00377482	0.00423784	LIN28A-S200A_ESC_LIF-CHIR-FGF0220626_MM_1_merged.bed.gz	45	PEAK NOT IN last 200nt of 3UTR	PABPC1	S200A_FCL
0.00400247	0.00376982	0.00423512	LIN28A-S200A_ESC_LIF-CHIR-FGF0220626_MM_1_merged.bed.gz	46	PEAK NOT IN last 200nt of 3UTR	PABPC1	S200A_FCL
0.00400121	0.00376644	0.00423597	LIN28A-S200A_ESC_LIF-CHIR-FGF0220626_MM_1_merged.bed.gz	47	PEAK NOT IN last 200nt of 3UTR	PABPC1	S200A_FCL
0.00400217	0.00376435	0.00423998	LIN28A-S200A_ESC_LIF-CHIR-FGF0220626_MM_1_merged.bed.gz	48	PEAK NOT IN last 200nt of 3UTR	PABPC1	S200A_FCL
0.00400686	0.00376575	0.00424797	LIN28A-S200A_ESC_LIF-CHIR-FGF0220626_MM_1_merged.bed.gz	49	PEAK NOT IN last 200nt of 3UTR	PABPC1	S200A_FCL
0.0040133	0.00376898	0.00425762	LIN28A-S200A_ESC_LIF-CHIR-FGF0220626_MM_1_merged.bed.gz	50	PEAK NOT IN last 200nt of 3UTR	PABPC1	S200A_FCL
0.00401747	0.00377001	0.00426492	LIN28A-S200A_ESC_LIF-CHIR-FGF0220626_MM_1_merged.bed.gz	51	PEAK NOT IN last 200nt of 3UTR	PABPC1	S200A_FCL
0.00402014	0.00376994	0.00427033	LIN28A-S200A_ESC_LIF-CHIR-FGF0220626_MM_1_merged.bed.gz	52	PEAK NOT IN last 200nt of 3UTR	PABPC1	S200A_FCL
0.00402157	0.00376947	0.00427367	LIN28A-S200A_ESC_LIF-CHIR-FGF0220626_MM_1_merged.bed.gz	53	PEAK NOT IN last 200nt of 3UTR	PABPC1	S200A_FCL
0.00402241	0.00376882	0.004276	LIN28A-S200A_ESC_LIF-CHIR-FGF0220626_MM_1_merged.bed.gz	54	PEAK NOT IN last 200nt of 3UTR	PABPC1	S200A_FCL
0.00402323	0.00376834	0.00427811	LIN28A-S200A_ESC_LIF-CHIR-FGF0220626_MM_1_merged.bed.gz	55	PEAK NOT IN last 200nt of 3UTR	PABPC1	S200A_FCL
0.00402086	0.00376585	0.00427587	LIN28A-S200A_ESC_LIF-CHIR-FGF0220626_MM_1_merged.bed.gz	56	PEAK NOT IN last 200nt of 3UTR	PABPC1	S200A_FCL
0.00401426	0.00376131	0.00426721	LIN28A-S200A_ESC_LIF-CHIR-FGF0220626_MM_1_merged.bed.gz	57	PEAK NOT IN last 200nt of 3UTR	PABPC1	S200A_FCL
0.00400435	0.00375514	0.00425357	LIN28A-S200A_ESC_LIF-CHIR-FGF0220626_MM_1_merged.bed.gz	58	PEAK NOT IN last 200nt of 3UTR	PABPC1	S200A_FCL
0.00399163	0.0037462	0.00423706	LIN28A-S200A_ESC_LIF-CHIR-FGF0220626_MM_1_merged.bed.gz	59	PEAK NOT IN last 200nt of 3UTR	PABPC1	S200A_FCL
0.00397811	0.00373606	0.00422015	LIN28A-S200A_ESC_LIF-CHIR-FGF0220626_MM_1_merged.bed.gz	60	PEAK NOT IN last 200nt of 3UTR	PABPC1	S200A_FCL
0.00396539	0.00372671	0.00420407	LIN28A-S200A_ESC_LIF-CHIR-FGF0220626_MM_1_merged.bed.gz	61	PEAK NOT IN last 200nt of 3UTR	PABPC1	S200A_FCL
0.00395186	0.00371644	0.00418727	LIN28A-S200A_ESC_LIF-CHIR-FGF0220626_MM_1_merged.bed.gz	62	PEAK NOT IN last 200nt of 3UTR	PABPC1	S200A_FCL
0.00393835	0.00370546	0.00417124	LIN28A-S200A_ESC_LIF-CHIR-FGF0220626_MM_1_merged.bed.gz	63	PEAK NOT IN last 200nt of 3UTR	PABPC1	S200A_FCL
0.00392615	0.00369547	0.00415682	LIN28A-S200A_ESC_LIF-CHIR-FGF0220626_MM_1_merged.bed.gz	64	PEAK NOT IN last 200nt of 3UTR	PABPC1	S200A_FCL
0.00391635	0.0036878	0.00414491	LIN28A-S200A_ESC_LIF-CHIR-FGF0220626_MM_1_merged.bed.gz	65	PEAK NOT IN last 200nt of 3UTR	PABPC1	S200A_FCL
0.00391067	0.00368327	0.00413808	LIN28A-S200A_ESC_LIF-CHIR-FGF0220626_MM_1_merged.bed.gz	66	PEAK NOT IN last 200nt of 3UTR	PABPC1	S200A_FCL
0.00390834	0.00368046	0.00413623	LIN28A-S200A_ESC_LIF-CHIR-FGF0220626_MM_1_merged.bed.gz	67	PEAK NOT IN last 200nt of 3UTR	PABPC1	S200A_FCL
0.00390918	0.00367966	0.0041387	LIN28A-S200A_ESC_LIF-CHIR-FGF0220626_MM_1_merged.bed.gz	68	PEAK NOT IN last 200nt of 3UTR	PABPC1	S200A_FCL
0.00391277	0.00368151	0.00414402	LIN28A-S200A_ESC_LIF-CHIR-FGF0220626_MM_1_merged.bed.gz	69	PEAK NOT IN last 200nt of 3UTR	PABPC1	S200A_FCL
0.00391709	0.00368407	0.00415011	LIN28A-S200A_ESC_LIF-CHIR-FGF0220626_MM_1_merged.bed.gz	70	PEAK NOT IN last 200nt of 3UTR	PABPC1	S200A_FCL
0.00392206	0.00368631	0.00415782	LIN28A-S200A_ESC_LIF-CHIR-FGF0220626_MM_1_merged.bed.gz	71	PEAK NOT IN last 200nt of 3UTR	PABPC1	S200A_FCL
0.00393077	0.00369123	0.00417031	LIN28A-S200A_ESC_LIF-CHIR-FGF0220626_MM_1_merged.bed.gz	72	PEAK NOT IN last 200nt of 3UTR	PABPC1	S200A_FCL
0.0039412	0.00369811	0.00418428	LIN28A-S200A_ESC_LIF-CHIR-FGF0220626_MM_1_merged.bed.gz	73	PEAK NOT IN last 200nt of 3UTR	PABPC1	S200A_FCL
0.00395057	0.00370444	0.00419669	LIN28A-S200A_ESC_LIF-CHIR-FGF0220626_MM_1_merged.bed.gz	74	PEAK NOT IN last 200nt of 3UTR	PABPC1	S200A_FCL
0.00395559	0.00370698	0.0042042	LIN28A-S200A_ESC_LIF-CHIR-FGF0220626_MM_1_merged.bed.gz	75	PEAK NOT IN last 200nt of 3UTR	PABPC1	S200A_FCL
0.00395451	0.00370432	0.0042047	LIN28A-S200A_ESC_LIF-CHIR-FGF0220626_MM_1_merged.bed.gz	76	PEAK NOT IN last 200nt of 3UTR	PABPC1	S200A_FCL
0.00395087	0.00370001	0.00420172	LIN28A-S200A_ESC_LIF-CHIR-FGF0220626_MM_1_merged.bed.gz	77	PEAK NOT IN last 200nt of 3UTR	PABPC1	S200A_FCL
0.00394549	0.00369443	0.00419654	LIN28A-S200A_ESC_LIF-CHIR-FGF0220626_MM_1_merged.bed.gz	78	PEAK NOT IN last 200nt of 3UTR	PABPC1	S200A_FCL
0.00393884	0.00368763	0.00419006	LIN28A-S200A_ESC_LIF-CHIR-FGF0220626_MM_1_merged.bed.gz	79	PEAK NOT IN last 200nt of 3UTR	PABPC1	S200A_FCL
0.00393036	0.00367992	0.0041808	LIN28A-S200A_ESC_LIF-CHIR-FGF0220626_MM_1_merged.bed.gz	80	PEAK NOT IN last 200nt of 3UTR	PABPC1	S200A_FCL
0.00391887	0.0036714	0.00416633	LIN28A-S200A_ESC_LIF-CHIR-FGF0220626_MM_1_merged.bed.gz	81	PEAK NOT IN last 200nt of 3UTR	PABPC1	S200A_FCL
0.00390324	0.0036604	0.00414609	LIN28A-S200A_ESC_LIF-CHIR-FGF0220626_MM_1_merged.bed.gz	82	PEAK NOT IN last 200nt of 3UTR	PABPC1	S200A_FCL
0.0038857	0.00364739	0.00412401	LIN28A-S200A_ESC_LIF-CHIR-FGF0220626_MM_1_merged.bed.gz	83	PEAK NOT IN last 200nt of 3UTR	PABPC1	S200A_FCL
0.00386822	0.00363372	0.00410273	LIN28A-S200A_ESC_LIF-CHIR-FGF0220626_MM_1_merged.bed.gz	84	PEAK NOT IN last 200nt of 3UTR	PABPC1	S200A_FCL
0.00385419	0.00362255	0.00408584	LIN28A-S200A_ESC_LIF-CHIR-FGF0220626_MM_1_merged.bed.gz	85	PEAK NOT IN last 200nt of 3UTR	PABPC1	S200A_FCL
0.00384619	0.00361652	0.00407587	LIN28A-S200A_ESC_LIF-CHIR-FGF0220626_MM_1_merged.bed.gz	86	PEAK NOT IN last 200nt of 3UTR	PABPC1	S200A_FCL
0.00384125	0.00361263	0.00406988	LIN28A-S200A_ESC_LIF-CHIR-FGF0220626_MM_1_merged.bed.gz	87	PEAK NOT IN last 200nt of 3UTR	PABPC1	S200A_FCL
0.003838	0.00361001	0.00406599	LIN28A-S200A_ESC_LIF-CHIR-FGF0220626_MM_1_merged.bed.gz	88	PEAK NOT IN last 200nt of 3UTR	PABPC1	S200A_FCL
0.00383475	0.00360769	0.00406182	LIN28A-S200A_ESC_LIF-CHIR-FGF0220626_MM_1_merged.bed.gz	89	PEAK NOT IN last 200nt of 3UTR	PABPC1	S200A_FCL
0.00383424	0.00360702	0.00406147	LIN28A-S200A_ESC_LIF-CHIR-FGF0220626_MM_1_merged.bed.gz	90	PEAK NOT IN last 200nt of 3UTR	PABPC1	S200A_FCL
0.00383828	0.0036085	0.00406806	LIN28A-S200A_ESC_LIF-CHIR-FGF0220626_MM_1_merged.bed.gz	91	PEAK NOT IN last 200nt of 3UTR	PABPC1	S200A_FCL
0.00383828	0.0036085	0.00406806	LIN28A-S200A_ESC_LIF-CHIR-FGF0220626_MM_1_merged.bed.gz	92	PEAK NOT IN last 200nt of 3UTR	PABPC1	S200A_FCL
0.00383828	0.0036085	0.00406806	LIN28A-S200A_ESC_LIF-CHIR-FGF0220626_MM_1_merged.bed.gz	93	PEAK NOT IN last 200nt of 3UTR	PABPC1	S200A_FCL
0.00383828	0.0036085	0.00406806	LIN28A-S200A_ESC_LIF-CHIR-FGF0220626_MM_1_merged.bed.gz	94	PEAK NOT IN last 200nt of 3UTR	PABPC1	S200A_FCL
0.00383828	0.0036085	0.00406806	LIN28A-S200A_ESC_LIF-CHIR-FGF0220626_MM_1_merged.bed.gz	95	PEAK NOT IN last 200nt of 3UTR	PABPC1	S200A_FCL
0.00383828	0.0036085	0.00406806	LIN28A-S200A_ESC_LIF-CHIR-FGF0220626_MM_1_merged.bed.gz	96	PEAK NOT IN last 200nt of 3UTR	PABPC1	S200A_FCL
0.00383828	0.0036085	0.00406806	LIN28A-S200A_ESC_LIF-CHIR-FGF0220626_MM_1_merged.bed.gz	97	PEAK NOT IN last 200nt of 3UTR	PABPC1	S200A_FCL
0.00383828	0.0036085	0.00406806	LIN28A-S200A_ESC_LIF-CHIR-FGF0220626_MM_1_merged.bed.gz	98	PEAK NOT IN last 200nt of 3UTR	PABPC1	S200A_FCL
0.00383828	0.0036085	0.00406806	LIN28A-S200A_ESC_LIF-CHIR-FGF0220626_MM_1_merged.bed.gz	99	PEAK NOT IN last 200nt of 3UTR	PABPC1	S200A_FCL
0.00383828	0.0036085	0.00406806	LIN28A-S200A_ESC_LIF-CHIR-FGF0220626_MM_1_merged.bed.gz	100	PEAK NOT IN last 200nt of 3UTR	PABPC1	S200A_FCL
0.00456786	0.00402996	0.00510576	LIN28A-S200A_ESC_LIF-CHIR-FGF0220626_MM_1_merged.bed.gz	-100	PEAK NOT IN last 200nt of 3UTR	PABPC4	S200A_FCL
0.00456786	0.00402996	0.00510576	LIN28A-S200A_ESC_LIF-CHIR-FGF0220626_MM_1_merged.bed.gz	-99	PEAK NOT IN last 200nt of 3UTR	PABPC4	S200A_FCL
0.00456786	0.00402996	0.00510576	LIN28A-S200A_ESC_LIF-CHIR-FGF0220626_MM_1_merged.bed.gz	-98	PEAK NOT IN last 200nt of 3UTR	PABPC4	S200A_FCL
0.00456786	0.00402996	0.00510576	LIN28A-S200A_ESC_LIF-CHIR-FGF0220626_MM_1_merged.bed.gz	-97	PEAK NOT IN last 200nt of 3UTR	PABPC4	S200A_FCL
0.00456786	0.00402996	0.00510576	LIN28A-S200A_ESC_LIF-CHIR-FGF0220626_MM_1_merged.bed.gz	-96	PEAK NOT IN last 200nt of 3UTR	PABPC4	S200A_FCL
0.00456786	0.00402996	0.00510576	LIN28A-S200A_ESC_LIF-CHIR-FGF0220626_MM_1_merged.bed.gz	-95	PEAK NOT IN last 200nt of 3UTR	PABPC4	S200A_FCL
0.00456786	0.00402996	0.00510576	LIN28A-S200A_ESC_LIF-CHIR-FGF0220626_MM_1_merged.bed.gz	-94	PEAK NOT IN last 200nt of 3UTR	PABPC4	S200A_FCL
0.00456786	0.00402996	0.00510576	LIN28A-S200A_ESC_LIF-CHIR-FGF0220626_MM_1_merged.bed.gz	-93	PEAK NOT IN last 200nt of 3UTR	PABPC4	S200A_FCL
0.00456786	0.00402996	0.00510576	LIN28A-S200A_ESC_LIF-CHIR-FGF0220626_MM_1_merged.bed.gz	-92	PEAK NOT IN last 200nt of 3UTR	PABPC4	S200A_FCL
0.00456786	0.00402996	0.00510576	LIN28A-S200A_ESC_LIF-CHIR-FGF0220626_MM_1_merged.bed.gz	-91	PEAK NOT IN last 200nt of 3UTR	PABPC4	S200A_FCL
0.00456786	0.00402996	0.00510576	LIN28A-S200A_ESC_LIF-CHIR-FGF0220626_MM_1_merged.bed.gz	-90	PEAK NOT IN last 200nt of 3UTR	PABPC4	S200A_FCL
0.0045673	0.00403117	0.00510343	LIN28A-S200A_ESC_LIF-CHIR-FGF0220626_MM_1_merged.bed.gz	-89	PEAK NOT IN last 200nt of 3UTR	PABPC4	S200A_FCL
0.00456769	0.00403351	0.00510187	LIN28A-S200A_ESC_LIF-CHIR-FGF0220626_MM_1_merged.bed.gz	-88	PEAK NOT IN last 200nt of 3UTR	PABPC4	S200A_FCL
0.00456886	0.00403651	0.0051012	LIN28A-S200A_ESC_LIF-CHIR-FGF0220626_MM_1_merged.bed.gz	-87	PEAK NOT IN last 200nt of 3UTR	PABPC4	S200A_FCL
0.00457001	0.00403884	0.00510118	LIN28A-S200A_ESC_LIF-CHIR-FGF0220626_MM_1_merged.bed.gz	-86	PEAK NOT IN last 200nt of 3UTR	PABPC4	S200A_FCL
0.00457197	0.00403999	0.00510396	LIN28A-S200A_ESC_LIF-CHIR-FGF0220626_MM_1_merged.bed.gz	-85	PEAK NOT IN last 200nt of 3UTR	PABPC4	S200A_FCL
0.00456943	0.00404096	0.0050979	LIN28A-S200A_ESC_LIF-CHIR-FGF0220626_MM_1_merged.bed.gz	-84	PEAK NOT IN last 200nt of 3UTR	PABPC4	S200A_FCL
0.00455742	0.00403866	0.00507617	LIN28A-S200A_ESC_LIF-CHIR-FGF0220626_MM_1_merged.bed.gz	-83	PEAK NOT IN last 200nt of 3UTR	PABPC4	S200A_FCL
0.00454182	0.00403353	0.00505011	LIN28A-S200A_ESC_LIF-CHIR-FGF0220626_MM_1_merged.bed.gz	-82	PEAK NOT IN last 200nt of 3UTR	PABPC4	S200A_FCL
0.00452815	0.00402839	0.0050279	LIN28A-S200A_ESC_LIF-CHIR-FGF0220626_MM_1_merged.bed.gz	-81	PEAK NOT IN last 200nt of 3UTR	PABPC4	S200A_FCL
0.00452084	0.00402443	0.00501726	LIN28A-S200A_ESC_LIF-CHIR-FGF0220626_MM_1_merged.bed.gz	-80	PEAK NOT IN last 200nt of 3UTR	PABPC4	S200A_FCL
0.00452206	0.00402428	0.00501984	LIN28A-S200A_ESC_LIF-CHIR-FGF0220626_MM_1_merged.bed.gz	-79	PEAK NOT IN last 200nt of 3UTR	PABPC4	S200A_FCL
0.0045276	0.00402579	0.00502941	LIN28A-S200A_ESC_LIF-CHIR-FGF0220626_MM_1_merged.bed.gz	-78	PEAK NOT IN last 200nt of 3UTR	PABPC4	S200A_FCL
0.00453464	0.00402826	0.00504101	LIN28A-S200A_ESC_LIF-CHIR-FGF0220626_MM_1_merged.bed.gz	-77	PEAK NOT IN last 200nt of 3UTR	PABPC4	S200A_FCL
0.00454315	0.00403297	0.00505333	LIN28A-S200A_ESC_LIF-CHIR-FGF0220626_MM_1_merged.bed.gz	-76	PEAK NOT IN last 200nt of 3UTR	PABPC4	S200A_FCL
0.00455103	0.00403669	0.00506537	LIN28A-S200A_ESC_LIF-CHIR-FGF0220626_MM_1_merged.bed.gz	-75	PEAK NOT IN last 200nt of 3UTR	PABPC4	S200A_FCL
0.00456092	0.00403907	0.00508276	LIN28A-S200A_ESC_LIF-CHIR-FGF0220626_MM_1_merged.bed.gz	-74	PEAK NOT IN last 200nt of 3UTR	PABPC4	S200A_FCL
0.00457432	0.00404274	0.0051059	LIN28A-S200A_ESC_LIF-CHIR-FGF0220626_MM_1_merged.bed.gz	-73	PEAK NOT IN last 200nt of 3UTR	PABPC4	S200A_FCL
0.00458958	0.00404748	0.00513167	LIN28A-S200A_ESC_LIF-CHIR-FGF0220626_MM_1_merged.bed.gz	-72	PEAK NOT IN last 200nt of 3UTR	PABPC4	S200A_FCL
0.00460398	0.00405345	0.0051545	LIN28A-S200A_ESC_LIF-CHIR-FGF0220626_MM_1_merged.bed.gz	-71	PEAK NOT IN last 200nt of 3UTR	PABPC4	S200A_FCL
0.00461326	0.00405841	0.0051681	LIN28A-S200A_ESC_LIF-CHIR-FGF0220626_MM_1_merged.bed.gz	-70	PEAK NOT IN last 200nt of 3UTR	PABPC4	S200A_FCL
0.00461574	0.00405923	0.00517224	LIN28A-S200A_ESC_LIF-CHIR-FGF0220626_MM_1_merged.bed.gz	-69	PEAK NOT IN last 200nt of 3UTR	PABPC4	S200A_FCL
0.00461777	0.00405842	0.00517712	LIN28A-S200A_ESC_LIF-CHIR-FGF0220626_MM_1_merged.bed.gz	-68	PEAK NOT IN last 200nt of 3UTR	PABPC4	S200A_FCL
0.00462097	0.00405567	0.00518627	LIN28A-S200A_ESC_LIF-CHIR-FGF0220626_MM_1_merged.bed.gz	-67	PEAK NOT IN last 200nt of 3UTR	PABPC4	S200A_FCL
0.00462455	0.0040527	0.0051964	LIN28A-S200A_ESC_LIF-CHIR-FGF0220626_MM_1_merged.bed.gz	-66	PEAK NOT IN last 200nt of 3UTR	PABPC4	S200A_FCL
0.00463152	0.00405415	0.0052089	LIN28A-S200A_ESC_LIF-CHIR-FGF0220626_MM_1_merged.bed.gz	-65	PEAK NOT IN last 200nt of 3UTR	PABPC4	S200A_FCL
0.00464145	0.00405885	0.00522406	LIN28A-S200A_ESC_LIF-CHIR-FGF0220626_MM_1_merged.bed.gz	-64	PEAK NOT IN last 200nt of 3UTR	PABPC4	S200A_FCL
0.00465346	0.00406424	0.00524268	LIN28A-S200A_ESC_LIF-CHIR-FGF0220626_MM_1_merged.bed.gz	-63	PEAK NOT IN last 200nt of 3UTR	PABPC4	S200A_FCL
0.00466563	0.00407073	0.00526054	LIN28A-S200A_ESC_LIF-CHIR-FGF0220626_MM_1_merged.bed.gz	-62	PEAK NOT IN last 200nt of 3UTR	PABPC4	S200A_FCL
0.00467852	0.00407886	0.00527819	LIN28A-S200A_ESC_LIF-CHIR-FGF0220626_MM_1_merged.bed.gz	-61	PEAK NOT IN last 200nt of 3UTR	PABPC4	S200A_FCL
0.00469211	0.00408741	0.00529681	LIN28A-S200A_ESC_LIF-CHIR-FGF0220626_MM_1_merged.bed.gz	-60	PEAK NOT IN last 200nt of 3UTR	PABPC4	S200A_FCL
0.00470372	0.00409423	0.00531322	LIN28A-S200A_ESC_LIF-CHIR-FGF0220626_MM_1_merged.bed.gz	-59	PEAK NOT IN last 200nt of 3UTR	PABPC4	S200A_FCL
0.00471009	0.00410215	0.00531803	LIN28A-S200A_ESC_LIF-CHIR-FGF0220626_MM_1_merged.bed.gz	-58	PEAK NOT IN last 200nt of 3UTR	PABPC4	S200A_FCL
0.00471391	0.0041134	0.00531441	LIN28A-S200A_ESC_LIF-CHIR-FGF0220626_MM_1_merged.bed.gz	-57	PEAK NOT IN last 200nt of 3UTR	PABPC4	S200A_FCL
0.00471552	0.00412283	0.0053082	LIN28A-S200A_ESC_LIF-CHIR-FGF0220626_MM_1_merged.bed.gz	-56	PEAK NOT IN last 200nt of 3UTR	PABPC4	S200A_FCL
0.00471111	0.00412641	0.00529581	LIN28A-S200A_ESC_LIF-CHIR-FGF0220626_MM_1_merged.bed.gz	-55	PEAK NOT IN last 200nt of 3UTR	PABPC4	S200A_FCL
0.00470027	0.00412486	0.00527569	LIN28A-S200A_ESC_LIF-CHIR-FGF0220626_MM_1_merged.bed.gz	-54	PEAK NOT IN last 200nt of 3UTR	PABPC4	S200A_FCL
0.00468392	0.00412066	0.00524718	LIN28A-S200A_ESC_LIF-CHIR-FGF0220626_MM_1_merged.bed.gz	-53	PEAK NOT IN last 200nt of 3UTR	PABPC4	S200A_FCL
0.00466561	0.00411432	0.00521689	LIN28A-S200A_ESC_LIF-CHIR-FGF0220626_MM_1_merged.bed.gz	-52	PEAK NOT IN last 200nt of 3UTR	PABPC4	S200A_FCL
0.00464539	0.00410385	0.00518693	LIN28A-S200A_ESC_LIF-CHIR-FGF0220626_MM_1_merged.bed.gz	-51	PEAK NOT IN last 200nt of 3UTR	PABPC4	S200A_FCL
0.00462334	0.00409185	0.00515484	LIN28A-S200A_ESC_LIF-CHIR-FGF0220626_MM_1_merged.bed.gz	-50	PEAK NOT IN last 200nt of 3UTR	PABPC4	S200A_FCL
0.00460384	0.00408321	0.00512447	LIN28A-S200A_ESC_LIF-CHIR-FGF0220626_MM_1_merged.bed.gz	-49	PEAK NOT IN last 200nt of 3UTR	PABPC4	S200A_FCL
0.00458344	0.00407088	0.00509599	LIN28A-S200A_ESC_LIF-CHIR-FGF0220626_MM_1_merged.bed.gz	-48	PEAK NOT IN last 200nt of 3UTR	PABPC4	S200A_FCL
0.00455815	0.00405275	0.00506355	LIN28A-S200A_ESC_LIF-CHIR-FGF0220626_MM_1_merged.bed.gz	-47	PEAK NOT IN last 200nt of 3UTR	PABPC4	S200A_FCL
0.00453586	0.00403779	0.00503393	LIN28A-S200A_ESC_LIF-CHIR-FGF0220626_MM_1_merged.bed.gz	-46	PEAK NOT IN last 200nt of 3UTR	PABPC4	S200A_FCL
0.00452362	0.00403067	0.00501657	LIN28A-S200A_ESC_LIF-CHIR-FGF0220626_MM_1_merged.bed.gz	-45	PEAK NOT IN last 200nt of 3UTR	PABPC4	S200A_FCL
0.0045209	0.00403022	0.00501158	LIN28A-S200A_ESC_LIF-CHIR-FGF0220626_MM_1_merged.bed.gz	-44	PEAK NOT IN last 200nt of 3UTR	PABPC4	S200A_FCL
0.0045252	0.00403285	0.00501756	LIN28A-S200A_ESC_LIF-CHIR-FGF0220626_MM_1_merged.bed.gz	-43	PEAK NOT IN last 200nt of 3UTR	PABPC4	S200A_FCL
0.00452981	0.00403595	0.00502368	LIN28A-S200A_ESC_LIF-CHIR-FGF0220626_MM_1_merged.bed.gz	-42	PEAK NOT IN last 200nt of 3UTR	PABPC4	S200A_FCL
0.00453415	0.00404146	0.00502685	LIN28A-S200A_ESC_LIF-CHIR-FGF0220626_MM_1_merged.bed.gz	-41	PEAK NOT IN last 200nt of 3UTR	PABPC4	S200A_FCL
0.00454376	0.00405108	0.00503644	LIN28A-S200A_ESC_LIF-CHIR-FGF0220626_MM_1_merged.bed.gz	-40	PEAK NOT IN last 200nt of 3UTR	PABPC4	S200A_FCL
0.00455585	0.0040622	0.00504949	LIN28A-S200A_ESC_LIF-CHIR-FGF0220626_MM_1_merged.bed.gz	-39	PEAK NOT IN last 200nt of 3UTR	PABPC4	S200A_FCL
0.00457572	0.00408092	0.00507051	LIN28A-S200A_ESC_LIF-CHIR-FGF0220626_MM_1_merged.bed.gz	-38	PEAK NOT IN last 200nt of 3UTR	PABPC4	S200A_FCL
0.00460711	0.00410842	0.0051058	LIN28A-S200A_ESC_LIF-CHIR-FGF0220626_MM_1_merged.bed.gz	-37	PEAK NOT IN last 200nt of 3UTR	PABPC4	S200A_FCL
0.00463795	0.00413437	0.00514153	LIN28A-S200A_ESC_LIF-CHIR-FGF0220626_MM_1_merged.bed.gz	-36	PEAK NOT IN last 200nt of 3UTR	PABPC4	S200A_FCL
0.0046602	0.00415261	0.00516779	LIN28A-S200A_ESC_LIF-CHIR-FGF0220626_MM_1_merged.bed.gz	-35	PEAK NOT IN last 200nt of 3UTR	PABPC4	S200A_FCL
0.00467293	0.00416241	0.00518346	LIN28A-S200A_ESC_LIF-CHIR-FGF0220626_MM_1_merged.bed.gz	-34	PEAK NOT IN last 200nt of 3UTR	PABPC4	S200A_FCL
0.00468087	0.00416935	0.00519238	LIN28A-S200A_ESC_LIF-CHIR-FGF0220626_MM_1_merged.bed.gz	-33	PEAK NOT IN last 200nt of 3UTR	PABPC4	S200A_FCL
0.00468936	0.00417676	0.00520196	LIN28A-S200A_ESC_LIF-CHIR-FGF0220626_MM_1_merged.bed.gz	-32	PEAK NOT IN last 200nt of 3UTR	PABPC4	S200A_FCL
0.00469475	0.00418113	0.00520837	LIN28A-S200A_ESC_LIF-CHIR-FGF0220626_MM_1_merged.bed.gz	-31	PEAK NOT IN last 200nt of 3UTR	PABPC4	S200A_FCL
0.00469342	0.0041798	0.00520704	LIN28A-S200A_ESC_LIF-CHIR-FGF0220626_MM_1_merged.bed.gz	-30	PEAK NOT IN last 200nt of 3UTR	PABPC4	S200A_FCL
0.00468581	0.00417182	0.0051998	LIN28A-S200A_ESC_LIF-CHIR-FGF0220626_MM_1_merged.bed.gz	-29	PEAK NOT IN last 200nt of 3UTR	PABPC4	S200A_FCL
0.00466754	0.00415322	0.00518186	LIN28A-S200A_ESC_LIF-CHIR-FGF0220626_MM_1_merged.bed.gz	-28	PEAK NOT IN last 200nt of 3UTR	PABPC4	S200A_FCL
0.0046383	0.00412419	0.00515241	LIN28A-S200A_ESC_LIF-CHIR-FGF0220626_MM_1_merged.bed.gz	-27	PEAK NOT IN last 200nt of 3UTR	PABPC4	S200A_FCL
0.00460525	0.00409095	0.00511955	LIN28A-S200A_ESC_LIF-CHIR-FGF0220626_MM_1_merged.bed.gz	-26	PEAK NOT IN last 200nt of 3UTR	PABPC4	S200A_FCL
0.00457344	0.00405929	0.0050876	LIN28A-S200A_ESC_LIF-CHIR-FGF0220626_MM_1_merged.bed.gz	-25	PEAK NOT IN last 200nt of 3UTR	PABPC4	S200A_FCL
0.00454483	0.00403139	0.00505827	LIN28A-S200A_ESC_LIF-CHIR-FGF0220626_MM_1_merged.bed.gz	-24	PEAK NOT IN last 200nt of 3UTR	PABPC4	S200A_FCL
0.00451162	0.00400043	0.00502281	LIN28A-S200A_ESC_LIF-CHIR-FGF0220626_MM_1_merged.bed.gz	-23	PEAK NOT IN last 200nt of 3UTR	PABPC4	S200A_FCL
0.00447122	0.00396357	0.00497887	LIN28A-S200A_ESC_LIF-CHIR-FGF0220626_MM_1_merged.bed.gz	-22	PEAK NOT IN last 200nt of 3UTR	PABPC4	S200A_FCL
0.0044287	0.00392301	0.00493438	LIN28A-S200A_ESC_LIF-CHIR-FGF0220626_MM_1_merged.bed.gz	-21	PEAK NOT IN last 200nt of 3UTR	PABPC4	S200A_FCL
0.00438476	0.00388009	0.00488943	LIN28A-S200A_ESC_LIF-CHIR-FGF0220626_MM_1_merged.bed.gz	-20	PEAK NOT IN last 200nt of 3UTR	PABPC4	S200A_FCL
0.00434197	0.00383799	0.00484594	LIN28A-S200A_ESC_LIF-CHIR-FGF0220626_MM_1_merged.bed.gz	-19	PEAK NOT IN last 200nt of 3UTR	PABPC4	S200A_FCL
0.00430279	0.0037988	0.00480678	LIN28A-S200A_ESC_LIF-CHIR-FGF0220626_MM_1_merged.bed.gz	-18	PEAK NOT IN last 200nt of 3UTR	PABPC4	S200A_FCL
0.00426356	0.00376177	0.00476534	LIN28A-S200A_ESC_LIF-CHIR-FGF0220626_MM_1_merged.bed.gz	-17	PEAK NOT IN last 200nt of 3UTR	PABPC4	S200A_FCL
0.00422022	0.00372447	0.00471598	LIN28A-S200A_ESC_LIF-CHIR-FGF0220626_MM_1_merged.bed.gz	-16	PEAK NOT IN last 200nt of 3UTR	PABPC4	S200A_FCL
0.00417397	0.00368651	0.00466143	LIN28A-S200A_ESC_LIF-CHIR-FGF0220626_MM_1_merged.bed.gz	-15	PEAK NOT IN last 200nt of 3UTR	PABPC4	S200A_FCL
0.0041304	0.00365204	0.00460877	LIN28A-S200A_ESC_LIF-CHIR-FGF0220626_MM_1_merged.bed.gz	-14	PEAK NOT IN last 200nt of 3UTR	PABPC4	S200A_FCL
0.00410518	0.00363319	0.00457717	LIN28A-S200A_ESC_LIF-CHIR-FGF0220626_MM_1_merged.bed.gz	-13	PEAK NOT IN last 200nt of 3UTR	PABPC4	S200A_FCL
0.00410708	0.00363837	0.00457579	LIN28A-S200A_ESC_LIF-CHIR-FGF0220626_MM_1_merged.bed.gz	-12	PEAK NOT IN last 200nt of 3UTR	PABPC4	S200A_FCL
0.00414104	0.00367322	0.00460885	LIN28A-S200A_ESC_LIF-CHIR-FGF0220626_MM_1_merged.bed.gz	-11	PEAK NOT IN last 200nt of 3UTR	PABPC4	S200A_FCL
0.00421734	0.00374801	0.00468667	LIN28A-S200A_ESC_LIF-CHIR-FGF0220626_MM_1_merged.bed.gz	-10	PEAK NOT IN last 200nt of 3UTR	PABPC4	S200A_FCL
0.00434643	0.00387353	0.00481933	LIN28A-S200A_ESC_LIF-CHIR-FGF0220626_MM_1_merged.bed.gz	-9	PEAK NOT IN last 200nt of 3UTR	PABPC4	S200A_FCL
0.00452917	0.00404899	0.00500935	LIN28A-S200A_ESC_LIF-CHIR-FGF0220626_MM_1_merged.bed.gz	-8	PEAK NOT IN last 200nt of 3UTR	PABPC4	S200A_FCL
0.00475545	0.00426335	0.00524754	LIN28A-S200A_ESC_LIF-CHIR-FGF0220626_MM_1_merged.bed.gz	-7	PEAK NOT IN last 200nt of 3UTR	PABPC4	S200A_FCL
0.00501861	0.00450979	0.00552742	LIN28A-S200A_ESC_LIF-CHIR-FGF0220626_MM_1_merged.bed.gz	-6	PEAK NOT IN last 200nt of 3UTR	PABPC4	S200A_FCL
0.00530867	0.00477688	0.00584046	LIN28A-S200A_ESC_LIF-CHIR-FGF0220626_MM_1_merged.bed.gz	-5	PEAK NOT IN last 200nt of 3UTR	PABPC4	S200A_FCL
0.0056102	0.00504788	0.00617253	LIN28A-S200A_ESC_LIF-CHIR-FGF0220626_MM_1_merged.bed.gz	-4	PEAK NOT IN last 200nt of 3UTR	PABPC4	S200A_FCL
0.0058996	0.00530418	0.00649501	LIN28A-S200A_ESC_LIF-CHIR-FGF0220626_MM_1_merged.bed.gz	-3	PEAK NOT IN last 200nt of 3UTR	PABPC4	S200A_FCL
0.00615658	0.00553035	0.00678281	LIN28A-S200A_ESC_LIF-CHIR-FGF0220626_MM_1_merged.bed.gz	-2	PEAK NOT IN last 200nt of 3UTR	PABPC4	S200A_FCL
0.0063657	0.00571279	0.00701861	LIN28A-S200A_ESC_LIF-CHIR-FGF0220626_MM_1_merged.bed.gz	-1	PEAK NOT IN last 200nt of 3UTR	PABPC4	S200A_FCL
0.0065029	0.0058284	0.00717739	LIN28A-S200A_ESC_LIF-CHIR-FGF0220626_MM_1_merged.bed.gz	0	PEAK NOT IN last 200nt of 3UTR	PABPC4	S200A_FCL
0.00654112	0.00585115	0.0072311	LIN28A-S200A_ESC_LIF-CHIR-FGF0220626_MM_1_merged.bed.gz	1	PEAK NOT IN last 200nt of 3UTR	PABPC4	S200A_FCL
0.00647725	0.00577979	0.00717471	LIN28A-S200A_ESC_LIF-CHIR-FGF0220626_MM_1_merged.bed.gz	2	PEAK NOT IN last 200nt of 3UTR	PABPC4	S200A_FCL
0.00633516	0.00563475	0.00703557	LIN28A-S200A_ESC_LIF-CHIR-FGF0220626_MM_1_merged.bed.gz	3	PEAK NOT IN last 200nt of 3UTR	PABPC4	S200A_FCL
0.0061313	0.00543105	0.00683155	LIN28A-S200A_ESC_LIF-CHIR-FGF0220626_MM_1_merged.bed.gz	4	PEAK NOT IN last 200nt of 3UTR	PABPC4	S200A_FCL
0.00587726	0.00518627	0.00656825	LIN28A-S200A_ESC_LIF-CHIR-FGF0220626_MM_1_merged.bed.gz	5	PEAK NOT IN last 200nt of 3UTR	PABPC4	S200A_FCL
0.0055902	0.00492203	0.00625837	LIN28A-S200A_ESC_LIF-CHIR-FGF0220626_MM_1_merged.bed.gz	6	PEAK NOT IN last 200nt of 3UTR	PABPC4	S200A_FCL
0.00529167	0.00465435	0.00592899	LIN28A-S200A_ESC_LIF-CHIR-FGF0220626_MM_1_merged.bed.gz	7	PEAK NOT IN last 200nt of 3UTR	PABPC4	S200A_FCL
0.00500119	0.00439439	0.00560799	LIN28A-S200A_ESC_LIF-CHIR-FGF0220626_MM_1_merged.bed.gz	8	PEAK NOT IN last 200nt of 3UTR	PABPC4	S200A_FCL
0.00473168	0.00415231	0.00531105	LIN28A-S200A_ESC_LIF-CHIR-FGF0220626_MM_1_merged.bed.gz	9	PEAK NOT IN last 200nt of 3UTR	PABPC4	S200A_FCL
0.00449808	0.00394252	0.00505364	LIN28A-S200A_ESC_LIF-CHIR-FGF0220626_MM_1_merged.bed.gz	10	PEAK NOT IN last 200nt of 3UTR	PABPC4	S200A_FCL
0.0043184	0.00378252	0.00485429	LIN28A-S200A_ESC_LIF-CHIR-FGF0220626_MM_1_merged.bed.gz	11	PEAK NOT IN last 200nt of 3UTR	PABPC4	S200A_FCL
0.00419499	0.00367402	0.00471596	LIN28A-S200A_ESC_LIF-CHIR-FGF0220626_MM_1_merged.bed.gz	12	PEAK NOT IN last 200nt of 3UTR	PABPC4	S200A_FCL
0.00411467	0.00360801	0.00462132	LIN28A-S200A_ESC_LIF-CHIR-FGF0220626_MM_1_merged.bed.gz	13	PEAK NOT IN last 200nt of 3UTR	PABPC4	S200A_FCL
0.00407002	0.00357833	0.00456172	LIN28A-S200A_ESC_LIF-CHIR-FGF0220626_MM_1_merged.bed.gz	14	PEAK NOT IN last 200nt of 3UTR	PABPC4	S200A_FCL
0.00405771	0.0035758	0.00453961	LIN28A-S200A_ESC_LIF-CHIR-FGF0220626_MM_1_merged.bed.gz	15	PEAK NOT IN last 200nt of 3UTR	PABPC4	S200A_FCL
0.00407055	0.00359038	0.00455072	LIN28A-S200A_ESC_LIF-CHIR-FGF0220626_MM_1_merged.bed.gz	16	PEAK NOT IN last 200nt of 3UTR	PABPC4	S200A_FCL
0.00409925	0.00361561	0.00458288	LIN28A-S200A_ESC_LIF-CHIR-FGF0220626_MM_1_merged.bed.gz	17	PEAK NOT IN last 200nt of 3UTR	PABPC4	S200A_FCL
0.00413491	0.00364704	0.00462279	LIN28A-S200A_ESC_LIF-CHIR-FGF0220626_MM_1_merged.bed.gz	18	PEAK NOT IN last 200nt of 3UTR	PABPC4	S200A_FCL
0.00417184	0.00368239	0.0046613	LIN28A-S200A_ESC_LIF-CHIR-FGF0220626_MM_1_merged.bed.gz	19	PEAK NOT IN last 200nt of 3UTR	PABPC4	S200A_FCL
0.00420886	0.0037201	0.00469763	LIN28A-S200A_ESC_LIF-CHIR-FGF0220626_MM_1_merged.bed.gz	20	PEAK NOT IN last 200nt of 3UTR	PABPC4	S200A_FCL
0.00424211	0.00375467	0.00472955	LIN28A-S200A_ESC_LIF-CHIR-FGF0220626_MM_1_merged.bed.gz	21	PEAK NOT IN last 200nt of 3UTR	PABPC4	S200A_FCL
0.00427179	0.00378729	0.00475628	LIN28A-S200A_ESC_LIF-CHIR-FGF0220626_MM_1_merged.bed.gz	22	PEAK NOT IN last 200nt of 3UTR	PABPC4	S200A_FCL
0.00430037	0.00381769	0.00478304	LIN28A-S200A_ESC_LIF-CHIR-FGF0220626_MM_1_merged.bed.gz	23	PEAK NOT IN last 200nt of 3UTR	PABPC4	S200A_FCL
0.00432748	0.00384364	0.00481133	LIN28A-S200A_ESC_LIF-CHIR-FGF0220626_MM_1_merged.bed.gz	24	PEAK NOT IN last 200nt of 3UTR	PABPC4	S200A_FCL
0.00435331	0.00386774	0.00483887	LIN28A-S200A_ESC_LIF-CHIR-FGF0220626_MM_1_merged.bed.gz	25	PEAK NOT IN last 200nt of 3UTR	PABPC4	S200A_FCL
0.00437616	0.00388991	0.00486241	LIN28A-S200A_ESC_LIF-CHIR-FGF0220626_MM_1_merged.bed.gz	26	PEAK NOT IN last 200nt of 3UTR	PABPC4	S200A_FCL
0.00439491	0.00390909	0.00488074	LIN28A-S200A_ESC_LIF-CHIR-FGF0220626_MM_1_merged.bed.gz	27	PEAK NOT IN last 200nt of 3UTR	PABPC4	S200A_FCL
0.00441145	0.0039272	0.0048957	LIN28A-S200A_ESC_LIF-CHIR-FGF0220626_MM_1_merged.bed.gz	28	PEAK NOT IN last 200nt of 3UTR	PABPC4	S200A_FCL
0.00442564	0.00394308	0.00490819	LIN28A-S200A_ESC_LIF-CHIR-FGF0220626_MM_1_merged.bed.gz	29	PEAK NOT IN last 200nt of 3UTR	PABPC4	S200A_FCL
0.00443558	0.00395481	0.00491635	LIN28A-S200A_ESC_LIF-CHIR-FGF0220626_MM_1_merged.bed.gz	30	PEAK NOT IN last 200nt of 3UTR	PABPC4	S200A_FCL
0.00444246	0.003964	0.00492092	LIN28A-S200A_ESC_LIF-CHIR-FGF0220626_MM_1_merged.bed.gz	31	PEAK NOT IN last 200nt of 3UTR	PABPC4	S200A_FCL
0.00444519	0.00396815	0.00492222	LIN28A-S200A_ESC_LIF-CHIR-FGF0220626_MM_1_merged.bed.gz	32	PEAK NOT IN last 200nt of 3UTR	PABPC4	S200A_FCL
0.00444497	0.00396935	0.00492059	LIN28A-S200A_ESC_LIF-CHIR-FGF0220626_MM_1_merged.bed.gz	33	PEAK NOT IN last 200nt of 3UTR	PABPC4	S200A_FCL
0.0044422	0.00396919	0.00491521	LIN28A-S200A_ESC_LIF-CHIR-FGF0220626_MM_1_merged.bed.gz	34	PEAK NOT IN last 200nt of 3UTR	PABPC4	S200A_FCL
0.00443335	0.00396417	0.00490252	LIN28A-S200A_ESC_LIF-CHIR-FGF0220626_MM_1_merged.bed.gz	35	PEAK NOT IN last 200nt of 3UTR	PABPC4	S200A_FCL
0.0044205	0.00395533	0.00488568	LIN28A-S200A_ESC_LIF-CHIR-FGF0220626_MM_1_merged.bed.gz	36	PEAK NOT IN last 200nt of 3UTR	PABPC4	S200A_FCL
0.00440685	0.00394554	0.00486815	LIN28A-S200A_ESC_LIF-CHIR-FGF0220626_MM_1_merged.bed.gz	37	PEAK NOT IN last 200nt of 3UTR	PABPC4	S200A_FCL
0.00439249	0.00393481	0.00485017	LIN28A-S200A_ESC_LIF-CHIR-FGF0220626_MM_1_merged.bed.gz	38	PEAK NOT IN last 200nt of 3UTR	PABPC4	S200A_FCL
0.00437873	0.00392382	0.00483363	LIN28A-S200A_ESC_LIF-CHIR-FGF0220626_MM_1_merged.bed.gz	39	PEAK NOT IN last 200nt of 3UTR	PABPC4	S200A_FCL
0.00436775	0.00391409	0.00482141	LIN28A-S200A_ESC_LIF-CHIR-FGF0220626_MM_1_merged.bed.gz	40	PEAK NOT IN last 200nt of 3UTR	PABPC4	S200A_FCL
0.00436064	0.0039069	0.00481438	LIN28A-S200A_ESC_LIF-CHIR-FGF0220626_MM_1_merged.bed.gz	41	PEAK NOT IN last 200nt of 3UTR	PABPC4	S200A_FCL
0.00435798	0.00390393	0.00481204	LIN28A-S200A_ESC_LIF-CHIR-FGF0220626_MM_1_merged.bed.gz	42	PEAK NOT IN last 200nt of 3UTR	PABPC4	S200A_FCL
0.00435689	0.00390106	0.00481272	LIN28A-S200A_ESC_LIF-CHIR-FGF0220626_MM_1_merged.bed.gz	43	PEAK NOT IN last 200nt of 3UTR	PABPC4	S200A_FCL
0.00435663	0.00389735	0.00481592	LIN28A-S200A_ESC_LIF-CHIR-FGF0220626_MM_1_merged.bed.gz	44	PEAK NOT IN last 200nt of 3UTR	PABPC4	S200A_FCL
0.0043625	0.00389786	0.00482714	LIN28A-S200A_ESC_LIF-CHIR-FGF0220626_MM_1_merged.bed.gz	45	PEAK NOT IN last 200nt of 3UTR	PABPC4	S200A_FCL
0.00437586	0.0039039	0.00484781	LIN28A-S200A_ESC_LIF-CHIR-FGF0220626_MM_1_merged.bed.gz	46	PEAK NOT IN last 200nt of 3UTR	PABPC4	S200A_FCL
0.00439329	0.00391325	0.00487332	LIN28A-S200A_ESC_LIF-CHIR-FGF0220626_MM_1_merged.bed.gz	47	PEAK NOT IN last 200nt of 3UTR	PABPC4	S200A_FCL
0.00441108	0.00392252	0.00489964	LIN28A-S200A_ESC_LIF-CHIR-FGF0220626_MM_1_merged.bed.gz	48	PEAK NOT IN last 200nt of 3UTR	PABPC4	S200A_FCL
0.00442933	0.00393165	0.00492701	LIN28A-S200A_ESC_LIF-CHIR-FGF0220626_MM_1_merged.bed.gz	49	PEAK NOT IN last 200nt of 3UTR	PABPC4	S200A_FCL
0.00444733	0.00394137	0.00495329	LIN28A-S200A_ESC_LIF-CHIR-FGF0220626_MM_1_merged.bed.gz	50	PEAK NOT IN last 200nt of 3UTR	PABPC4	S200A_FCL
0.00446723	0.00395288	0.00498158	LIN28A-S200A_ESC_LIF-CHIR-FGF0220626_MM_1_merged.bed.gz	51	PEAK NOT IN last 200nt of 3UTR	PABPC4	S200A_FCL
0.00449291	0.00396701	0.00501882	LIN28A-S200A_ESC_LIF-CHIR-FGF0220626_MM_1_merged.bed.gz	52	PEAK NOT IN last 200nt of 3UTR	PABPC4	S200A_FCL
0.00451889	0.00398299	0.00505478	LIN28A-S200A_ESC_LIF-CHIR-FGF0220626_MM_1_merged.bed.gz	53	PEAK NOT IN last 200nt of 3UTR	PABPC4	S200A_FCL
0.00454181	0.00399854	0.00508509	LIN28A-S200A_ESC_LIF-CHIR-FGF0220626_MM_1_merged.bed.gz	54	PEAK NOT IN last 200nt of 3UTR	PABPC4	S200A_FCL
0.00455912	0.00400962	0.00510863	LIN28A-S200A_ESC_LIF-CHIR-FGF0220626_MM_1_merged.bed.gz	55	PEAK NOT IN last 200nt of 3UTR	PABPC4	S200A_FCL
0.00456545	0.00401248	0.00511843	LIN28A-S200A_ESC_LIF-CHIR-FGF0220626_MM_1_merged.bed.gz	56	PEAK NOT IN last 200nt of 3UTR	PABPC4	S200A_FCL
0.00456342	0.0040086	0.00511825	LIN28A-S200A_ESC_LIF-CHIR-FGF0220626_MM_1_merged.bed.gz	57	PEAK NOT IN last 200nt of 3UTR	PABPC4	S200A_FCL
0.00456094	0.00400483	0.00511706	LIN28A-S200A_ESC_LIF-CHIR-FGF0220626_MM_1_merged.bed.gz	58	PEAK NOT IN last 200nt of 3UTR	PABPC4	S200A_FCL
0.00456049	0.00400306	0.00511792	LIN28A-S200A_ESC_LIF-CHIR-FGF0220626_MM_1_merged.bed.gz	59	PEAK NOT IN last 200nt of 3UTR	PABPC4	S200A_FCL
0.00455978	0.00400098	0.00511858	LIN28A-S200A_ESC_LIF-CHIR-FGF0220626_MM_1_merged.bed.gz	60	PEAK NOT IN last 200nt of 3UTR	PABPC4	S200A_FCL
0.00454988	0.00399248	0.00510728	LIN28A-S200A_ESC_LIF-CHIR-FGF0220626_MM_1_merged.bed.gz	61	PEAK NOT IN last 200nt of 3UTR	PABPC4	S200A_FCL
0.00452292	0.00397397	0.00507187	LIN28A-S200A_ESC_LIF-CHIR-FGF0220626_MM_1_merged.bed.gz	62	PEAK NOT IN last 200nt of 3UTR	PABPC4	S200A_FCL
0.0044904	0.00395244	0.00502836	LIN28A-S200A_ESC_LIF-CHIR-FGF0220626_MM_1_merged.bed.gz	63	PEAK NOT IN last 200nt of 3UTR	PABPC4	S200A_FCL
0.00445975	0.0039341	0.00498541	LIN28A-S200A_ESC_LIF-CHIR-FGF0220626_MM_1_merged.bed.gz	64	PEAK NOT IN last 200nt of 3UTR	PABPC4	S200A_FCL
0.00442887	0.0039174	0.00494033	LIN28A-S200A_ESC_LIF-CHIR-FGF0220626_MM_1_merged.bed.gz	65	PEAK NOT IN last 200nt of 3UTR	PABPC4	S200A_FCL
0.00440336	0.00390486	0.00490186	LIN28A-S200A_ESC_LIF-CHIR-FGF0220626_MM_1_merged.bed.gz	66	PEAK NOT IN last 200nt of 3UTR	PABPC4	S200A_FCL
0.00438392	0.0038975	0.00487035	LIN28A-S200A_ESC_LIF-CHIR-FGF0220626_MM_1_merged.bed.gz	67	PEAK NOT IN last 200nt of 3UTR	PABPC4	S200A_FCL
0.00436532	0.00389065	0.00484	LIN28A-S200A_ESC_LIF-CHIR-FGF0220626_MM_1_merged.bed.gz	68	PEAK NOT IN last 200nt of 3UTR	PABPC4	S200A_FCL
0.00434763	0.003883	0.00481226	LIN28A-S200A_ESC_LIF-CHIR-FGF0220626_MM_1_merged.bed.gz	69	PEAK NOT IN last 200nt of 3UTR	PABPC4	S200A_FCL
0.00433574	0.00387713	0.00479435	LIN28A-S200A_ESC_LIF-CHIR-FGF0220626_MM_1_merged.bed.gz	70	PEAK NOT IN last 200nt of 3UTR	PABPC4	S200A_FCL
0.00433586	0.00387848	0.00479324	LIN28A-S200A_ESC_LIF-CHIR-FGF0220626_MM_1_merged.bed.gz	71	PEAK NOT IN last 200nt of 3UTR	PABPC4	S200A_FCL
0.00435138	0.00388698	0.00481579	LIN28A-S200A_ESC_LIF-CHIR-FGF0220626_MM_1_merged.bed.gz	72	PEAK NOT IN last 200nt of 3UTR	PABPC4	S200A_FCL
0.00437612	0.00389515	0.00485709	LIN28A-S200A_ESC_LIF-CHIR-FGF0220626_MM_1_merged.bed.gz	73	PEAK NOT IN last 200nt of 3UTR	PABPC4	S200A_FCL
0.00440266	0.00389855	0.00490678	LIN28A-S200A_ESC_LIF-CHIR-FGF0220626_MM_1_merged.bed.gz	74	PEAK NOT IN last 200nt of 3UTR	PABPC4	S200A_FCL
0.00442793	0.00389986	0.00495599	LIN28A-S200A_ESC_LIF-CHIR-FGF0220626_MM_1_merged.bed.gz	75	PEAK NOT IN last 200nt of 3UTR	PABPC4	S200A_FCL
0.00444892	0.00389873	0.00499911	LIN28A-S200A_ESC_LIF-CHIR-FGF0220626_MM_1_merged.bed.gz	76	PEAK NOT IN last 200nt of 3UTR	PABPC4	S200A_FCL
0.0044653	0.00389306	0.00503753	LIN28A-S200A_ESC_LIF-CHIR-FGF0220626_MM_1_merged.bed.gz	77	PEAK NOT IN last 200nt of 3UTR	PABPC4	S200A_FCL
0.00447923	0.00388496	0.00507351	LIN28A-S200A_ESC_LIF-CHIR-FGF0220626_MM_1_merged.bed.gz	78	PEAK NOT IN last 200nt of 3UTR	PABPC4	S200A_FCL
0.00448935	0.00387676	0.00510195	LIN28A-S200A_ESC_LIF-CHIR-FGF0220626_MM_1_merged.bed.gz	79	PEAK NOT IN last 200nt of 3UTR	PABPC4	S200A_FCL
0.00448865	0.00386467	0.00511262	LIN28A-S200A_ESC_LIF-CHIR-FGF0220626_MM_1_merged.bed.gz	80	PEAK NOT IN last 200nt of 3UTR	PABPC4	S200A_FCL
0.00447717	0.00384686	0.00510748	LIN28A-S200A_ESC_LIF-CHIR-FGF0220626_MM_1_merged.bed.gz	81	PEAK NOT IN last 200nt of 3UTR	PABPC4	S200A_FCL
0.00445531	0.00382641	0.0050842	LIN28A-S200A_ESC_LIF-CHIR-FGF0220626_MM_1_merged.bed.gz	82	PEAK NOT IN last 200nt of 3UTR	PABPC4	S200A_FCL
0.00441967	0.00380593	0.00503342	LIN28A-S200A_ESC_LIF-CHIR-FGF0220626_MM_1_merged.bed.gz	83	PEAK NOT IN last 200nt of 3UTR	PABPC4	S200A_FCL
0.0043772	0.00378731	0.0049671	LIN28A-S200A_ESC_LIF-CHIR-FGF0220626_MM_1_merged.bed.gz	84	PEAK NOT IN last 200nt of 3UTR	PABPC4	S200A_FCL
0.00434083	0.00377211	0.00490955	LIN28A-S200A_ESC_LIF-CHIR-FGF0220626_MM_1_merged.bed.gz	85	PEAK NOT IN last 200nt of 3UTR	PABPC4	S200A_FCL
0.00431344	0.00376069	0.00486619	LIN28A-S200A_ESC_LIF-CHIR-FGF0220626_MM_1_merged.bed.gz	86	PEAK NOT IN last 200nt of 3UTR	PABPC4	S200A_FCL
0.00429298	0.00375449	0.00483147	LIN28A-S200A_ESC_LIF-CHIR-FGF0220626_MM_1_merged.bed.gz	87	PEAK NOT IN last 200nt of 3UTR	PABPC4	S200A_FCL
0.00427514	0.00375089	0.00479939	LIN28A-S200A_ESC_LIF-CHIR-FGF0220626_MM_1_merged.bed.gz	88	PEAK NOT IN last 200nt of 3UTR	PABPC4	S200A_FCL
0.00425558	0.00374345	0.00476771	LIN28A-S200A_ESC_LIF-CHIR-FGF0220626_MM_1_merged.bed.gz	89	PEAK NOT IN last 200nt of 3UTR	PABPC4	S200A_FCL
0.00424026	0.00373608	0.00474443	LIN28A-S200A_ESC_LIF-CHIR-FGF0220626_MM_1_merged.bed.gz	90	PEAK NOT IN last 200nt of 3UTR	PABPC4	S200A_FCL
0.00422807	0.00372988	0.00472626	LIN28A-S200A_ESC_LIF-CHIR-FGF0220626_MM_1_merged.bed.gz	91	PEAK NOT IN last 200nt of 3UTR	PABPC4	S200A_FCL
0.00422807	0.00372988	0.00472626	LIN28A-S200A_ESC_LIF-CHIR-FGF0220626_MM_1_merged.bed.gz	92	PEAK NOT IN last 200nt of 3UTR	PABPC4	S200A_FCL
0.00422807	0.00372988	0.00472626	LIN28A-S200A_ESC_LIF-CHIR-FGF0220626_MM_1_merged.bed.gz	93	PEAK NOT IN last 200nt of 3UTR	PABPC4	S200A_FCL
0.00422807	0.00372988	0.00472626	LIN28A-S200A_ESC_LIF-CHIR-FGF0220626_MM_1_merged.bed.gz	94	PEAK NOT IN last 200nt of 3UTR	PABPC4	S200A_FCL
0.00422807	0.00372988	0.00472626	LIN28A-S200A_ESC_LIF-CHIR-FGF0220626_MM_1_merged.bed.gz	95	PEAK NOT IN last 200nt of 3UTR	PABPC4	S200A_FCL
0.00422807	0.00372988	0.00472626	LIN28A-S200A_ESC_LIF-CHIR-FGF0220626_MM_1_merged.bed.gz	96	PEAK NOT IN last 200nt of 3UTR	PABPC4	S200A_FCL
0.00422807	0.00372988	0.00472626	LIN28A-S200A_ESC_LIF-CHIR-FGF0220626_MM_1_merged.bed.gz	97	PEAK NOT IN last 200nt of 3UTR	PABPC4	S200A_FCL
0.00422807	0.00372988	0.00472626	LIN28A-S200A_ESC_LIF-CHIR-FGF0220626_MM_1_merged.bed.gz	98	PEAK NOT IN last 200nt of 3UTR	PABPC4	S200A_FCL
0.00422807	0.00372988	0.00472626	LIN28A-S200A_ESC_LIF-CHIR-FGF0220626_MM_1_merged.bed.gz	99	PEAK NOT IN last 200nt of 3UTR	PABPC4	S200A_FCL
0.00422807	0.00372988	0.00472626	LIN28A-S200A_ESC_LIF-CHIR-FGF0220626_MM_1_merged.bed.gz	100	PEAK NOT IN last 200nt of 3UTR	PABPC4	S200A_FCL
0.00301184	0.00254422	0.00347947	LIN28A-S200A_ESC_LIF-CHIR-FGF0220626_MM_1_merged.bed.gz	-100	PEAK IN last 200nt of 3UTR	PABPC1	S200A_FCL
0.00301184	0.00254422	0.00347947	LIN28A-S200A_ESC_LIF-CHIR-FGF0220626_MM_1_merged.bed.gz	-99	PEAK IN last 200nt of 3UTR	PABPC1	S200A_FCL
0.00301184	0.00254422	0.00347947	LIN28A-S200A_ESC_LIF-CHIR-FGF0220626_MM_1_merged.bed.gz	-98	PEAK IN last 200nt of 3UTR	PABPC1	S200A_FCL
0.00301184	0.00254422	0.00347947	LIN28A-S200A_ESC_LIF-CHIR-FGF0220626_MM_1_merged.bed.gz	-97	PEAK IN last 200nt of 3UTR	PABPC1	S200A_FCL
0.00301184	0.00254422	0.00347947	LIN28A-S200A_ESC_LIF-CHIR-FGF0220626_MM_1_merged.bed.gz	-96	PEAK IN last 200nt of 3UTR	PABPC1	S200A_FCL
0.00301184	0.00254422	0.00347947	LIN28A-S200A_ESC_LIF-CHIR-FGF0220626_MM_1_merged.bed.gz	-95	PEAK IN last 200nt of 3UTR	PABPC1	S200A_FCL
0.00301184	0.00254422	0.00347947	LIN28A-S200A_ESC_LIF-CHIR-FGF0220626_MM_1_merged.bed.gz	-94	PEAK IN last 200nt of 3UTR	PABPC1	S200A_FCL
0.00301184	0.00254422	0.00347947	LIN28A-S200A_ESC_LIF-CHIR-FGF0220626_MM_1_merged.bed.gz	-93	PEAK IN last 200nt of 3UTR	PABPC1	S200A_FCL
0.00301184	0.00254422	0.00347947	LIN28A-S200A_ESC_LIF-CHIR-FGF0220626_MM_1_merged.bed.gz	-92	PEAK IN last 200nt of 3UTR	PABPC1	S200A_FCL
0.00301184	0.00254422	0.00347947	LIN28A-S200A_ESC_LIF-CHIR-FGF0220626_MM_1_merged.bed.gz	-91	PEAK IN last 200nt of 3UTR	PABPC1	S200A_FCL
0.00301184	0.00254422	0.00347947	LIN28A-S200A_ESC_LIF-CHIR-FGF0220626_MM_1_merged.bed.gz	-90	PEAK IN last 200nt of 3UTR	PABPC1	S200A_FCL
0.00299889	0.00252957	0.0034682	LIN28A-S200A_ESC_LIF-CHIR-FGF0220626_MM_1_merged.bed.gz	-89	PEAK IN last 200nt of 3UTR	PABPC1	S200A_FCL
0.00298352	0.00251596	0.00345107	LIN28A-S200A_ESC_LIF-CHIR-FGF0220626_MM_1_merged.bed.gz	-88	PEAK IN last 200nt of 3UTR	PABPC1	S200A_FCL
0.00296965	0.00250353	0.00343576	LIN28A-S200A_ESC_LIF-CHIR-FGF0220626_MM_1_merged.bed.gz	-87	PEAK IN last 200nt of 3UTR	PABPC1	S200A_FCL
0.00295546	0.00249302	0.00341791	LIN28A-S200A_ESC_LIF-CHIR-FGF0220626_MM_1_merged.bed.gz	-86	PEAK IN last 200nt of 3UTR	PABPC1	S200A_FCL
0.00293879	0.0024846	0.00339297	LIN28A-S200A_ESC_LIF-CHIR-FGF0220626_MM_1_merged.bed.gz	-85	PEAK IN last 200nt of 3UTR	PABPC1	S200A_FCL
0.00292056	0.0024767	0.00336442	LIN28A-S200A_ESC_LIF-CHIR-FGF0220626_MM_1_merged.bed.gz	-84	PEAK IN last 200nt of 3UTR	PABPC1	S200A_FCL
0.00290435	0.00247097	0.00333773	LIN28A-S200A_ESC_LIF-CHIR-FGF0220626_MM_1_merged.bed.gz	-83	PEAK IN last 200nt of 3UTR	PABPC1	S200A_FCL
0.00289024	0.00246669	0.00331379	LIN28A-S200A_ESC_LIF-CHIR-FGF0220626_MM_1_merged.bed.gz	-82	PEAK IN last 200nt of 3UTR	PABPC1	S200A_FCL
0.00287552	0.00246125	0.00328978	LIN28A-S200A_ESC_LIF-CHIR-FGF0220626_MM_1_merged.bed.gz	-81	PEAK IN last 200nt of 3UTR	PABPC1	S200A_FCL
0.00286275	0.00245822	0.00326728	LIN28A-S200A_ESC_LIF-CHIR-FGF0220626_MM_1_merged.bed.gz	-80	PEAK IN last 200nt of 3UTR	PABPC1	S200A_FCL
0.0028508	0.00245507	0.00324653	LIN28A-S200A_ESC_LIF-CHIR-FGF0220626_MM_1_merged.bed.gz	-79	PEAK IN last 200nt of 3UTR	PABPC1	S200A_FCL
0.00283807	0.00244931	0.00322684	LIN28A-S200A_ESC_LIF-CHIR-FGF0220626_MM_1_merged.bed.gz	-78	PEAK IN last 200nt of 3UTR	PABPC1	S200A_FCL
0.00282649	0.00244438	0.00320859	LIN28A-S200A_ESC_LIF-CHIR-FGF0220626_MM_1_merged.bed.gz	-77	PEAK IN last 200nt of 3UTR	PABPC1	S200A_FCL
0.00281794	0.00244083	0.00319506	LIN28A-S200A_ESC_LIF-CHIR-FGF0220626_MM_1_merged.bed.gz	-76	PEAK IN last 200nt of 3UTR	PABPC1	S200A_FCL
0.00281464	0.00243938	0.00318991	LIN28A-S200A_ESC_LIF-CHIR-FGF0220626_MM_1_merged.bed.gz	-75	PEAK IN last 200nt of 3UTR	PABPC1	S200A_FCL
0.00281304	0.00243766	0.00318841	LIN28A-S200A_ESC_LIF-CHIR-FGF0220626_MM_1_merged.bed.gz	-74	PEAK IN last 200nt of 3UTR	PABPC1	S200A_FCL
0.00281135	0.00243524	0.00318746	LIN28A-S200A_ESC_LIF-CHIR-FGF0220626_MM_1_merged.bed.gz	-73	PEAK IN last 200nt of 3UTR	PABPC1	S200A_FCL
0.00281544	0.0024374	0.00319349	LIN28A-S200A_ESC_LIF-CHIR-FGF0220626_MM_1_merged.bed.gz	-72	PEAK IN last 200nt of 3UTR	PABPC1	S200A_FCL
0.00282855	0.00244549	0.00321162	LIN28A-S200A_ESC_LIF-CHIR-FGF0220626_MM_1_merged.bed.gz	-71	PEAK IN last 200nt of 3UTR	PABPC1	S200A_FCL
0.00284298	0.0024529	0.00323307	LIN28A-S200A_ESC_LIF-CHIR-FGF0220626_MM_1_merged.bed.gz	-70	PEAK IN last 200nt of 3UTR	PABPC1	S200A_FCL
0.00285616	0.00245965	0.00325267	LIN28A-S200A_ESC_LIF-CHIR-FGF0220626_MM_1_merged.bed.gz	-69	PEAK IN last 200nt of 3UTR	PABPC1	S200A_FCL
0.00287031	0.00246835	0.00327226	LIN28A-S200A_ESC_LIF-CHIR-FGF0220626_MM_1_merged.bed.gz	-68	PEAK IN last 200nt of 3UTR	PABPC1	S200A_FCL
0.00288123	0.00247424	0.00328822	LIN28A-S200A_ESC_LIF-CHIR-FGF0220626_MM_1_merged.bed.gz	-67	PEAK IN last 200nt of 3UTR	PABPC1	S200A_FCL
0.00289046	0.00247749	0.00330344	LIN28A-S200A_ESC_LIF-CHIR-FGF0220626_MM_1_merged.bed.gz	-66	PEAK IN last 200nt of 3UTR	PABPC1	S200A_FCL
0.00289848	0.00247913	0.00331783	LIN28A-S200A_ESC_LIF-CHIR-FGF0220626_MM_1_merged.bed.gz	-65	PEAK IN last 200nt of 3UTR	PABPC1	S200A_FCL
0.0029085	0.00248254	0.00333446	LIN28A-S200A_ESC_LIF-CHIR-FGF0220626_MM_1_merged.bed.gz	-64	PEAK IN last 200nt of 3UTR	PABPC1	S200A_FCL
0.00291825	0.00248521	0.00335129	LIN28A-S200A_ESC_LIF-CHIR-FGF0220626_MM_1_merged.bed.gz	-63	PEAK IN last 200nt of 3UTR	PABPC1	S200A_FCL
0.0029176	0.00247971	0.00335549	LIN28A-S200A_ESC_LIF-CHIR-FGF0220626_MM_1_merged.bed.gz	-62	PEAK IN last 200nt of 3UTR	PABPC1	S200A_FCL
0.00290572	0.00246843	0.00334301	LIN28A-S200A_ESC_LIF-CHIR-FGF0220626_MM_1_merged.bed.gz	-61	PEAK IN last 200nt of 3UTR	PABPC1	S200A_FCL
0.00288966	0.00245634	0.00332298	LIN28A-S200A_ESC_LIF-CHIR-FGF0220626_MM_1_merged.bed.gz	-60	PEAK IN last 200nt of 3UTR	PABPC1	S200A_FCL
0.00287535	0.00244547	0.00330524	LIN28A-S200A_ESC_LIF-CHIR-FGF0220626_MM_1_merged.bed.gz	-59	PEAK IN last 200nt of 3UTR	PABPC1	S200A_FCL
0.00286303	0.00243559	0.00329048	LIN28A-S200A_ESC_LIF-CHIR-FGF0220626_MM_1_merged.bed.gz	-58	PEAK IN last 200nt of 3UTR	PABPC1	S200A_FCL
0.00285292	0.00242786	0.00327798	LIN28A-S200A_ESC_LIF-CHIR-FGF0220626_MM_1_merged.bed.gz	-57	PEAK IN last 200nt of 3UTR	PABPC1	S200A_FCL
0.0028393	0.00241916	0.00325943	LIN28A-S200A_ESC_LIF-CHIR-FGF0220626_MM_1_merged.bed.gz	-56	PEAK IN last 200nt of 3UTR	PABPC1	S200A_FCL
0.00281985	0.00240753	0.00323216	LIN28A-S200A_ESC_LIF-CHIR-FGF0220626_MM_1_merged.bed.gz	-55	PEAK IN last 200nt of 3UTR	PABPC1	S200A_FCL
0.0027978	0.00239475	0.00320086	LIN28A-S200A_ESC_LIF-CHIR-FGF0220626_MM_1_merged.bed.gz	-54	PEAK IN last 200nt of 3UTR	PABPC1	S200A_FCL
0.00277398	0.00238142	0.00316654	LIN28A-S200A_ESC_LIF-CHIR-FGF0220626_MM_1_merged.bed.gz	-53	PEAK IN last 200nt of 3UTR	PABPC1	S200A_FCL
0.00275263	0.00237025	0.00313501	LIN28A-S200A_ESC_LIF-CHIR-FGF0220626_MM_1_merged.bed.gz	-52	PEAK IN last 200nt of 3UTR	PABPC1	S200A_FCL
0.00273549	0.00236071	0.00311026	LIN28A-S200A_ESC_LIF-CHIR-FGF0220626_MM_1_merged.bed.gz	-51	PEAK IN last 200nt of 3UTR	PABPC1	S200A_FCL
0.00272319	0.0023541	0.00309228	LIN28A-S200A_ESC_LIF-CHIR-FGF0220626_MM_1_merged.bed.gz	-50	PEAK IN last 200nt of 3UTR	PABPC1	S200A_FCL
0.00271414	0.00235044	0.00307784	LIN28A-S200A_ESC_LIF-CHIR-FGF0220626_MM_1_merged.bed.gz	-49	PEAK IN last 200nt of 3UTR	PABPC1	S200A_FCL
0.00270669	0.00234811	0.00306527	LIN28A-S200A_ESC_LIF-CHIR-FGF0220626_MM_1_merged.bed.gz	-48	PEAK IN last 200nt of 3UTR	PABPC1	S200A_FCL
0.00270183	0.0023477	0.00305596	LIN28A-S200A_ESC_LIF-CHIR-FGF0220626_MM_1_merged.bed.gz	-47	PEAK IN last 200nt of 3UTR	PABPC1	S200A_FCL
0.00270178	0.00235048	0.00305307	LIN28A-S200A_ESC_LIF-CHIR-FGF0220626_MM_1_merged.bed.gz	-46	PEAK IN last 200nt of 3UTR	PABPC1	S200A_FCL
0.0027075	0.00235613	0.00305887	LIN28A-S200A_ESC_LIF-CHIR-FGF0220626_MM_1_merged.bed.gz	-45	PEAK IN last 200nt of 3UTR	PABPC1	S200A_FCL
0.00271461	0.0023612	0.00306801	LIN28A-S200A_ESC_LIF-CHIR-FGF0220626_MM_1_merged.bed.gz	-44	PEAK IN last 200nt of 3UTR	PABPC1	S200A_FCL
0.00272542	0.00236879	0.00308204	LIN28A-S200A_ESC_LIF-CHIR-FGF0220626_MM_1_merged.bed.gz	-43	PEAK IN last 200nt of 3UTR	PABPC1	S200A_FCL
0.00274279	0.0023815	0.00310409	LIN28A-S200A_ESC_LIF-CHIR-FGF0220626_MM_1_merged.bed.gz	-42	PEAK IN last 200nt of 3UTR	PABPC1	S200A_FCL
0.00276177	0.00239531	0.00312823	LIN28A-S200A_ESC_LIF-CHIR-FGF0220626_MM_1_merged.bed.gz	-41	PEAK IN last 200nt of 3UTR	PABPC1	S200A_FCL
0.00277584	0.0024043	0.00314739	LIN28A-S200A_ESC_LIF-CHIR-FGF0220626_MM_1_merged.bed.gz	-40	PEAK IN last 200nt of 3UTR	PABPC1	S200A_FCL
0.00278312	0.00240646	0.00315978	LIN28A-S200A_ESC_LIF-CHIR-FGF0220626_MM_1_merged.bed.gz	-39	PEAK IN last 200nt of 3UTR	PABPC1	S200A_FCL
0.0027842	0.00240312	0.00316528	LIN28A-S200A_ESC_LIF-CHIR-FGF0220626_MM_1_merged.bed.gz	-38	PEAK IN last 200nt of 3UTR	PABPC1	S200A_FCL
0.00277797	0.00239417	0.00316178	LIN28A-S200A_ESC_LIF-CHIR-FGF0220626_MM_1_merged.bed.gz	-37	PEAK IN last 200nt of 3UTR	PABPC1	S200A_FCL
0.0027662	0.00238068	0.00315171	LIN28A-S200A_ESC_LIF-CHIR-FGF0220626_MM_1_merged.bed.gz	-36	PEAK IN last 200nt of 3UTR	PABPC1	S200A_FCL
0.00275029	0.00236497	0.00313561	LIN28A-S200A_ESC_LIF-CHIR-FGF0220626_MM_1_merged.bed.gz	-35	PEAK IN last 200nt of 3UTR	PABPC1	S200A_FCL
0.00273115	0.00234835	0.00311396	LIN28A-S200A_ESC_LIF-CHIR-FGF0220626_MM_1_merged.bed.gz	-34	PEAK IN last 200nt of 3UTR	PABPC1	S200A_FCL
0.00270897	0.0023295	0.00308843	LIN28A-S200A_ESC_LIF-CHIR-FGF0220626_MM_1_merged.bed.gz	-33	PEAK IN last 200nt of 3UTR	PABPC1	S200A_FCL
0.00268243	0.00230729	0.00305757	LIN28A-S200A_ESC_LIF-CHIR-FGF0220626_MM_1_merged.bed.gz	-32	PEAK IN last 200nt of 3UTR	PABPC1	S200A_FCL
0.00265407	0.0022839	0.00302424	LIN28A-S200A_ESC_LIF-CHIR-FGF0220626_MM_1_merged.bed.gz	-31	PEAK IN last 200nt of 3UTR	PABPC1	S200A_FCL
0.00262776	0.0022627	0.00299283	LIN28A-S200A_ESC_LIF-CHIR-FGF0220626_MM_1_merged.bed.gz	-30	PEAK IN last 200nt of 3UTR	PABPC1	S200A_FCL
0.00260394	0.00224485	0.00296303	LIN28A-S200A_ESC_LIF-CHIR-FGF0220626_MM_1_merged.bed.gz	-29	PEAK IN last 200nt of 3UTR	PABPC1	S200A_FCL
0.00258326	0.0022302	0.00293632	LIN28A-S200A_ESC_LIF-CHIR-FGF0220626_MM_1_merged.bed.gz	-28	PEAK IN last 200nt of 3UTR	PABPC1	S200A_FCL
0.00256765	0.00221915	0.00291614	LIN28A-S200A_ESC_LIF-CHIR-FGF0220626_MM_1_merged.bed.gz	-27	PEAK IN last 200nt of 3UTR	PABPC1	S200A_FCL
0.00255547	0.00220996	0.00290097	LIN28A-S200A_ESC_LIF-CHIR-FGF0220626_MM_1_merged.bed.gz	-26	PEAK IN last 200nt of 3UTR	PABPC1	S200A_FCL
0.00254527	0.0022006	0.00288994	LIN28A-S200A_ESC_LIF-CHIR-FGF0220626_MM_1_merged.bed.gz	-25	PEAK IN last 200nt of 3UTR	PABPC1	S200A_FCL
0.00253649	0.00219074	0.00288223	LIN28A-S200A_ESC_LIF-CHIR-FGF0220626_MM_1_merged.bed.gz	-24	PEAK IN last 200nt of 3UTR	PABPC1	S200A_FCL
0.00252484	0.00217817	0.00287151	LIN28A-S200A_ESC_LIF-CHIR-FGF0220626_MM_1_merged.bed.gz	-23	PEAK IN last 200nt of 3UTR	PABPC1	S200A_FCL
0.00250882	0.00216132	0.00285631	LIN28A-S200A_ESC_LIF-CHIR-FGF0220626_MM_1_merged.bed.gz	-22	PEAK IN last 200nt of 3UTR	PABPC1	S200A_FCL
0.00248993	0.00214098	0.00283888	LIN28A-S200A_ESC_LIF-CHIR-FGF0220626_MM_1_merged.bed.gz	-21	PEAK IN last 200nt of 3UTR	PABPC1	S200A_FCL
0.00246908	0.00211802	0.00282015	LIN28A-S200A_ESC_LIF-CHIR-FGF0220626_MM_1_merged.bed.gz	-20	PEAK IN last 200nt of 3UTR	PABPC1	S200A_FCL
0.00244651	0.00209256	0.00280047	LIN28A-S200A_ESC_LIF-CHIR-FGF0220626_MM_1_merged.bed.gz	-19	PEAK IN last 200nt of 3UTR	PABPC1	S200A_FCL
0.00242002	0.00206315	0.00277688	LIN28A-S200A_ESC_LIF-CHIR-FGF0220626_MM_1_merged.bed.gz	-18	PEAK IN last 200nt of 3UTR	PABPC1	S200A_FCL
0.00238959	0.00203017	0.00274902	LIN28A-S200A_ESC_LIF-CHIR-FGF0220626_MM_1_merged.bed.gz	-17	PEAK IN last 200nt of 3UTR	PABPC1	S200A_FCL
0.00235576	0.00199556	0.00271596	LIN28A-S200A_ESC_LIF-CHIR-FGF0220626_MM_1_merged.bed.gz	-16	PEAK IN last 200nt of 3UTR	PABPC1	S200A_FCL
0.00231775	0.00195989	0.00267561	LIN28A-S200A_ESC_LIF-CHIR-FGF0220626_MM_1_merged.bed.gz	-15	PEAK IN last 200nt of 3UTR	PABPC1	S200A_FCL
0.00227782	0.00192408	0.00263156	LIN28A-S200A_ESC_LIF-CHIR-FGF0220626_MM_1_merged.bed.gz	-14	PEAK IN last 200nt of 3UTR	PABPC1	S200A_FCL
0.00224303	0.00189294	0.00259313	LIN28A-S200A_ESC_LIF-CHIR-FGF0220626_MM_1_merged.bed.gz	-13	PEAK IN last 200nt of 3UTR	PABPC1	S200A_FCL
0.00221769	0.00187038	0.00256499	LIN28A-S200A_ESC_LIF-CHIR-FGF0220626_MM_1_merged.bed.gz	-12	PEAK IN last 200nt of 3UTR	PABPC1	S200A_FCL
0.00220634	0.00186093	0.00255176	LIN28A-S200A_ESC_LIF-CHIR-FGF0220626_MM_1_merged.bed.gz	-11	PEAK IN last 200nt of 3UTR	PABPC1	S200A_FCL
0.00221396	0.00186976	0.00255816	LIN28A-S200A_ESC_LIF-CHIR-FGF0220626_MM_1_merged.bed.gz	-10	PEAK IN last 200nt of 3UTR	PABPC1	S200A_FCL
0.00224591	0.00190156	0.00259026	LIN28A-S200A_ESC_LIF-CHIR-FGF0220626_MM_1_merged.bed.gz	-9	PEAK IN last 200nt of 3UTR	PABPC1	S200A_FCL
0.00230549	0.00195896	0.00265203	LIN28A-S200A_ESC_LIF-CHIR-FGF0220626_MM_1_merged.bed.gz	-8	PEAK IN last 200nt of 3UTR	PABPC1	S200A_FCL
0.00238344	0.00203416	0.00273272	LIN28A-S200A_ESC_LIF-CHIR-FGF0220626_MM_1_merged.bed.gz	-7	PEAK IN last 200nt of 3UTR	PABPC1	S200A_FCL
0.00247332	0.00212005	0.0028266	LIN28A-S200A_ESC_LIF-CHIR-FGF0220626_MM_1_merged.bed.gz	-6	PEAK IN last 200nt of 3UTR	PABPC1	S200A_FCL
0.00257218	0.00221274	0.00293161	LIN28A-S200A_ESC_LIF-CHIR-FGF0220626_MM_1_merged.bed.gz	-5	PEAK IN last 200nt of 3UTR	PABPC1	S200A_FCL
0.00267449	0.00230785	0.00304112	LIN28A-S200A_ESC_LIF-CHIR-FGF0220626_MM_1_merged.bed.gz	-4	PEAK IN last 200nt of 3UTR	PABPC1	S200A_FCL
0.00277202	0.00239822	0.00314581	LIN28A-S200A_ESC_LIF-CHIR-FGF0220626_MM_1_merged.bed.gz	-3	PEAK IN last 200nt of 3UTR	PABPC1	S200A_FCL
0.00285616	0.00247658	0.00323574	LIN28A-S200A_ESC_LIF-CHIR-FGF0220626_MM_1_merged.bed.gz	-2	PEAK IN last 200nt of 3UTR	PABPC1	S200A_FCL
0.00291637	0.00253434	0.0032984	LIN28A-S200A_ESC_LIF-CHIR-FGF0220626_MM_1_merged.bed.gz	-1	PEAK IN last 200nt of 3UTR	PABPC1	S200A_FCL
0.00294077	0.00255963	0.00332192	LIN28A-S200A_ESC_LIF-CHIR-FGF0220626_MM_1_merged.bed.gz	0	PEAK IN last 200nt of 3UTR	PABPC1	S200A_FCL
0.00291893	0.00254231	0.00329554	LIN28A-S200A_ESC_LIF-CHIR-FGF0220626_MM_1_merged.bed.gz	1	PEAK IN last 200nt of 3UTR	PABPC1	S200A_FCL
0.00284883	0.00248025	0.00321742	LIN28A-S200A_ESC_LIF-CHIR-FGF0220626_MM_1_merged.bed.gz	2	PEAK IN last 200nt of 3UTR	PABPC1	S200A_FCL
0.00274581	0.00238683	0.0031048	LIN28A-S200A_ESC_LIF-CHIR-FGF0220626_MM_1_merged.bed.gz	3	PEAK IN last 200nt of 3UTR	PABPC1	S200A_FCL
0.00262205	0.00227393	0.00297017	LIN28A-S200A_ESC_LIF-CHIR-FGF0220626_MM_1_merged.bed.gz	4	PEAK IN last 200nt of 3UTR	PABPC1	S200A_FCL
0.00248546	0.00214938	0.00282154	LIN28A-S200A_ESC_LIF-CHIR-FGF0220626_MM_1_merged.bed.gz	5	PEAK IN last 200nt of 3UTR	PABPC1	S200A_FCL
0.00234433	0.00202052	0.00266813	LIN28A-S200A_ESC_LIF-CHIR-FGF0220626_MM_1_merged.bed.gz	6	PEAK IN last 200nt of 3UTR	PABPC1	S200A_FCL
0.00220531	0.00189416	0.00251647	LIN28A-S200A_ESC_LIF-CHIR-FGF0220626_MM_1_merged.bed.gz	7	PEAK IN last 200nt of 3UTR	PABPC1	S200A_FCL
0.00207672	0.00177749	0.00237595	LIN28A-S200A_ESC_LIF-CHIR-FGF0220626_MM_1_merged.bed.gz	8	PEAK IN last 200nt of 3UTR	PABPC1	S200A_FCL
0.00196327	0.00167359	0.00225294	LIN28A-S200A_ESC_LIF-CHIR-FGF0220626_MM_1_merged.bed.gz	9	PEAK IN last 200nt of 3UTR	PABPC1	S200A_FCL
0.00187043	0.00158798	0.00215287	LIN28A-S200A_ESC_LIF-CHIR-FGF0220626_MM_1_merged.bed.gz	10	PEAK IN last 200nt of 3UTR	PABPC1	S200A_FCL
0.00180397	0.00152672	0.00208122	LIN28A-S200A_ESC_LIF-CHIR-FGF0220626_MM_1_merged.bed.gz	11	PEAK IN last 200nt of 3UTR	PABPC1	S200A_FCL
0.00176268	0.00148948	0.00203589	LIN28A-S200A_ESC_LIF-CHIR-FGF0220626_MM_1_merged.bed.gz	12	PEAK IN last 200nt of 3UTR	PABPC1	S200A_FCL
0.00174133	0.00147114	0.00201153	LIN28A-S200A_ESC_LIF-CHIR-FGF0220626_MM_1_merged.bed.gz	13	PEAK IN last 200nt of 3UTR	PABPC1	S200A_FCL
0.00173578	0.00146701	0.00200455	LIN28A-S200A_ESC_LIF-CHIR-FGF0220626_MM_1_merged.bed.gz	14	PEAK IN last 200nt of 3UTR	PABPC1	S200A_FCL
0.00174114	0.00147246	0.00200982	LIN28A-S200A_ESC_LIF-CHIR-FGF0220626_MM_1_merged.bed.gz	15	PEAK IN last 200nt of 3UTR	PABPC1	S200A_FCL
0.00175107	0.00148204	0.00202011	LIN28A-S200A_ESC_LIF-CHIR-FGF0220626_MM_1_merged.bed.gz	16	PEAK IN last 200nt of 3UTR	PABPC1	S200A_FCL
0.00176168	0.00149199	0.00203136	LIN28A-S200A_ESC_LIF-CHIR-FGF0220626_MM_1_merged.bed.gz	17	PEAK IN last 200nt of 3UTR	PABPC1	S200A_FCL
0.00176905	0.00149883	0.00203926	LIN28A-S200A_ESC_LIF-CHIR-FGF0220626_MM_1_merged.bed.gz	18	PEAK IN last 200nt of 3UTR	PABPC1	S200A_FCL
0.00177486	0.00150388	0.00204585	LIN28A-S200A_ESC_LIF-CHIR-FGF0220626_MM_1_merged.bed.gz	19	PEAK IN last 200nt of 3UTR	PABPC1	S200A_FCL
0.00177987	0.00150758	0.00205217	LIN28A-S200A_ESC_LIF-CHIR-FGF0220626_MM_1_merged.bed.gz	20	PEAK IN last 200nt of 3UTR	PABPC1	S200A_FCL
0.00178271	0.00150885	0.00205657	LIN28A-S200A_ESC_LIF-CHIR-FGF0220626_MM_1_merged.bed.gz	21	PEAK IN last 200nt of 3UTR	PABPC1	S200A_FCL
0.00178621	0.00150978	0.00206265	LIN28A-S200A_ESC_LIF-CHIR-FGF0220626_MM_1_merged.bed.gz	22	PEAK IN last 200nt of 3UTR	PABPC1	S200A_FCL
0.00178636	0.0015076	0.00206512	LIN28A-S200A_ESC_LIF-CHIR-FGF0220626_MM_1_merged.bed.gz	23	PEAK IN last 200nt of 3UTR	PABPC1	S200A_FCL
0.00178137	0.00150102	0.00206173	LIN28A-S200A_ESC_LIF-CHIR-FGF0220626_MM_1_merged.bed.gz	24	PEAK IN last 200nt of 3UTR	PABPC1	S200A_FCL
0.0017732	0.00149173	0.00205468	LIN28A-S200A_ESC_LIF-CHIR-FGF0220626_MM_1_merged.bed.gz	25	PEAK IN last 200nt of 3UTR	PABPC1	S200A_FCL
0.0017646	0.00148232	0.00204688	LIN28A-S200A_ESC_LIF-CHIR-FGF0220626_MM_1_merged.bed.gz	26	PEAK IN last 200nt of 3UTR	PABPC1	S200A_FCL
0.00175751	0.00147427	0.00204075	LIN28A-S200A_ESC_LIF-CHIR-FGF0220626_MM_1_merged.bed.gz	27	PEAK IN last 200nt of 3UTR	PABPC1	S200A_FCL
0.0017515	0.00146711	0.00203588	LIN28A-S200A_ESC_LIF-CHIR-FGF0220626_MM_1_merged.bed.gz	28	PEAK IN last 200nt of 3UTR	PABPC1	S200A_FCL
0.00174321	0.00145884	0.00202759	LIN28A-S200A_ESC_LIF-CHIR-FGF0220626_MM_1_merged.bed.gz	29	PEAK IN last 200nt of 3UTR	PABPC1	S200A_FCL
0.0017342	0.00145091	0.00201749	LIN28A-S200A_ESC_LIF-CHIR-FGF0220626_MM_1_merged.bed.gz	30	PEAK IN last 200nt of 3UTR	PABPC1	S200A_FCL
0.00172649	0.00144437	0.00200861	LIN28A-S200A_ESC_LIF-CHIR-FGF0220626_MM_1_merged.bed.gz	31	PEAK IN last 200nt of 3UTR	PABPC1	S200A_FCL
0.00171583	0.00143577	0.00199589	LIN28A-S200A_ESC_LIF-CHIR-FGF0220626_MM_1_merged.bed.gz	32	PEAK IN last 200nt of 3UTR	PABPC1	S200A_FCL
0.00170579	0.00142771	0.00198387	LIN28A-S200A_ESC_LIF-CHIR-FGF0220626_MM_1_merged.bed.gz	33	PEAK IN last 200nt of 3UTR	PABPC1	S200A_FCL
0.00169691	0.00142109	0.00197274	LIN28A-S200A_ESC_LIF-CHIR-FGF0220626_MM_1_merged.bed.gz	34	PEAK IN last 200nt of 3UTR	PABPC1	S200A_FCL
0.00168702	0.00141387	0.00196018	LIN28A-S200A_ESC_LIF-CHIR-FGF0220626_MM_1_merged.bed.gz	35	PEAK IN last 200nt of 3UTR	PABPC1	S200A_FCL
0.00167522	0.00140443	0.001946	LIN28A-S200A_ESC_LIF-CHIR-FGF0220626_MM_1_merged.bed.gz	36	PEAK IN last 200nt of 3UTR	PABPC1	S200A_FCL
0.00166091	0.00139237	0.00192945	LIN28A-S200A_ESC_LIF-CHIR-FGF0220626_MM_1_merged.bed.gz	37	PEAK IN last 200nt of 3UTR	PABPC1	S200A_FCL
0.00164725	0.00137999	0.00191452	LIN28A-S200A_ESC_LIF-CHIR-FGF0220626_MM_1_merged.bed.gz	38	PEAK IN last 200nt of 3UTR	PABPC1	S200A_FCL
0.00163617	0.00136874	0.00190359	LIN28A-S200A_ESC_LIF-CHIR-FGF0220626_MM_1_merged.bed.gz	39	PEAK IN last 200nt of 3UTR	PABPC1	S200A_FCL
0.00162269	0.00135458	0.0018908	LIN28A-S200A_ESC_LIF-CHIR-FGF0220626_MM_1_merged.bed.gz	40	PEAK IN last 200nt of 3UTR	PABPC1	S200A_FCL
0.00160539	0.00133639	0.0018744	LIN28A-S200A_ESC_LIF-CHIR-FGF0220626_MM_1_merged.bed.gz	41	PEAK IN last 200nt of 3UTR	PABPC1	S200A_FCL
0.00158948	0.00131891	0.00186006	LIN28A-S200A_ESC_LIF-CHIR-FGF0220626_MM_1_merged.bed.gz	42	PEAK IN last 200nt of 3UTR	PABPC1	S200A_FCL
0.00157435	0.00130161	0.00184709	LIN28A-S200A_ESC_LIF-CHIR-FGF0220626_MM_1_merged.bed.gz	43	PEAK IN last 200nt of 3UTR	PABPC1	S200A_FCL
0.00155873	0.00128315	0.00183431	LIN28A-S200A_ESC_LIF-CHIR-FGF0220626_MM_1_merged.bed.gz	44	PEAK IN last 200nt of 3UTR	PABPC1	S200A_FCL
0.00154245	0.00126384	0.00182107	LIN28A-S200A_ESC_LIF-CHIR-FGF0220626_MM_1_merged.bed.gz	45	PEAK IN last 200nt of 3UTR	PABPC1	S200A_FCL
0.00152622	0.00124519	0.00180725	LIN28A-S200A_ESC_LIF-CHIR-FGF0220626_MM_1_merged.bed.gz	46	PEAK IN last 200nt of 3UTR	PABPC1	S200A_FCL
0.00150944	0.00122674	0.00179214	LIN28A-S200A_ESC_LIF-CHIR-FGF0220626_MM_1_merged.bed.gz	47	PEAK IN last 200nt of 3UTR	PABPC1	S200A_FCL
0.00148856	0.00120636	0.00177076	LIN28A-S200A_ESC_LIF-CHIR-FGF0220626_MM_1_merged.bed.gz	48	PEAK IN last 200nt of 3UTR	PABPC1	S200A_FCL
0.00146454	0.00118474	0.00174434	LIN28A-S200A_ESC_LIF-CHIR-FGF0220626_MM_1_merged.bed.gz	49	PEAK IN last 200nt of 3UTR	PABPC1	S200A_FCL
0.00144104	0.00116467	0.0017174	LIN28A-S200A_ESC_LIF-CHIR-FGF0220626_MM_1_merged.bed.gz	50	PEAK IN last 200nt of 3UTR	PABPC1	S200A_FCL
0.00141772	0.00114621	0.00168922	LIN28A-S200A_ESC_LIF-CHIR-FGF0220626_MM_1_merged.bed.gz	51	PEAK IN last 200nt of 3UTR	PABPC1	S200A_FCL
0.00139206	0.00112621	0.00165791	LIN28A-S200A_ESC_LIF-CHIR-FGF0220626_MM_1_merged.bed.gz	52	PEAK IN last 200nt of 3UTR	PABPC1	S200A_FCL
0.00136228	0.00110351	0.00162105	LIN28A-S200A_ESC_LIF-CHIR-FGF0220626_MM_1_merged.bed.gz	53	PEAK IN last 200nt of 3UTR	PABPC1	S200A_FCL
0.0013312	0.00108056	0.00158185	LIN28A-S200A_ESC_LIF-CHIR-FGF0220626_MM_1_merged.bed.gz	54	PEAK IN last 200nt of 3UTR	PABPC1	S200A_FCL
0.0013021	0.00105956	0.00154463	LIN28A-S200A_ESC_LIF-CHIR-FGF0220626_MM_1_merged.bed.gz	55	PEAK IN last 200nt of 3UTR	PABPC1	S200A_FCL
0.00127437	0.0010396	0.00150913	LIN28A-S200A_ESC_LIF-CHIR-FGF0220626_MM_1_merged.bed.gz	56	PEAK IN last 200nt of 3UTR	PABPC1	S200A_FCL
0.00124952	0.00102168	0.00147736	LIN28A-S200A_ESC_LIF-CHIR-FGF0220626_MM_1_merged.bed.gz	57	PEAK IN last 200nt of 3UTR	PABPC1	S200A_FCL
0.00122822	0.00100597	0.00145047	LIN28A-S200A_ESC_LIF-CHIR-FGF0220626_MM_1_merged.bed.gz	58	PEAK IN last 200nt of 3UTR	PABPC1	S200A_FCL
0.00120915	0.000991407	0.00142689	LIN28A-S200A_ESC_LIF-CHIR-FGF0220626_MM_1_merged.bed.gz	59	PEAK IN last 200nt of 3UTR	PABPC1	S200A_FCL
0.00119346	0.000979075	0.00140784	LIN28A-S200A_ESC_LIF-CHIR-FGF0220626_MM_1_merged.bed.gz	60	PEAK IN last 200nt of 3UTR	PABPC1	S200A_FCL
0.00118145	0.000969053	0.00139384	LIN28A-S200A_ESC_LIF-CHIR-FGF0220626_MM_1_merged.bed.gz	61	PEAK IN last 200nt of 3UTR	PABPC1	S200A_FCL
0.00117287	0.00096168	0.00138407	LIN28A-S200A_ESC_LIF-CHIR-FGF0220626_MM_1_merged.bed.gz	62	PEAK IN last 200nt of 3UTR	PABPC1	S200A_FCL
0.00116856	0.000957582	0.00137955	LIN28A-S200A_ESC_LIF-CHIR-FGF0220626_MM_1_merged.bed.gz	63	PEAK IN last 200nt of 3UTR	PABPC1	S200A_FCL
0.00116441	0.000953252	0.00137557	LIN28A-S200A_ESC_LIF-CHIR-FGF0220626_MM_1_merged.bed.gz	64	PEAK IN last 200nt of 3UTR	PABPC1	S200A_FCL
0.0011598	0.000947464	0.00137213	LIN28A-S200A_ESC_LIF-CHIR-FGF0220626_MM_1_merged.bed.gz	65	PEAK IN last 200nt of 3UTR	PABPC1	S200A_FCL
0.0011558	0.000941105	0.0013705	LIN28A-S200A_ESC_LIF-CHIR-FGF0220626_MM_1_merged.bed.gz	66	PEAK IN last 200nt of 3UTR	PABPC1	S200A_FCL
0.00115019	0.000933091	0.0013673	LIN28A-S200A_ESC_LIF-CHIR-FGF0220626_MM_1_merged.bed.gz	67	PEAK IN last 200nt of 3UTR	PABPC1	S200A_FCL
0.0011457	0.000925661	0.00136574	LIN28A-S200A_ESC_LIF-CHIR-FGF0220626_MM_1_merged.bed.gz	68	PEAK IN last 200nt of 3UTR	PABPC1	S200A_FCL
0.00114164	0.000918491	0.00136479	LIN28A-S200A_ESC_LIF-CHIR-FGF0220626_MM_1_merged.bed.gz	69	PEAK IN last 200nt of 3UTR	PABPC1	S200A_FCL
0.00113434	0.000908695	0.00135998	LIN28A-S200A_ESC_LIF-CHIR-FGF0220626_MM_1_merged.bed.gz	70	PEAK IN last 200nt of 3UTR	PABPC1	S200A_FCL
0.00112405	0.000896615	0.00135149	LIN28A-S200A_ESC_LIF-CHIR-FGF0220626_MM_1_merged.bed.gz	71	PEAK IN last 200nt of 3UTR	PABPC1	S200A_FCL
0.00111119	0.0008822	0.00134018	LIN28A-S200A_ESC_LIF-CHIR-FGF0220626_MM_1_merged.bed.gz	72	PEAK IN last 200nt of 3UTR	PABPC1	S200A_FCL
0.00109783	0.00086705	0.00132862	LIN28A-S200A_ESC_LIF-CHIR-FGF0220626_MM_1_merged.bed.gz	73	PEAK IN last 200nt of 3UTR	PABPC1	S200A_FCL
0.00108798	0.00085483	0.00132114	LIN28A-S200A_ESC_LIF-CHIR-FGF0220626_MM_1_merged.bed.gz	74	PEAK IN last 200nt of 3UTR	PABPC1	S200A_FCL
0.00107814	0.000844326	0.00131195	LIN28A-S200A_ESC_LIF-CHIR-FGF0220626_MM_1_merged.bed.gz	75	PEAK IN last 200nt of 3UTR	PABPC1	S200A_FCL
0.00106547	0.000833305	0.00129763	LIN28A-S200A_ESC_LIF-CHIR-FGF0220626_MM_1_merged.bed.gz	76	PEAK IN last 200nt of 3UTR	PABPC1	S200A_FCL
0.00105154	0.000821968	0.00128111	LIN28A-S200A_ESC_LIF-CHIR-FGF0220626_MM_1_merged.bed.gz	77	PEAK IN last 200nt of 3UTR	PABPC1	S200A_FCL
0.00103401	0.000808363	0.00125965	LIN28A-S200A_ESC_LIF-CHIR-FGF0220626_MM_1_merged.bed.gz	78	PEAK IN last 200nt of 3UTR	PABPC1	S200A_FCL
0.00101446	0.000793274	0.00123566	LIN28A-S200A_ESC_LIF-CHIR-FGF0220626_MM_1_merged.bed.gz	79	PEAK IN last 200nt of 3UTR	PABPC1	S200A_FCL
0.000995932	0.000778853	0.00121301	LIN28A-S200A_ESC_LIF-CHIR-FGF0220626_MM_1_merged.bed.gz	80	PEAK IN last 200nt of 3UTR	PABPC1	S200A_FCL
0.000979429	0.000765865	0.00119299	LIN28A-S200A_ESC_LIF-CHIR-FGF0220626_MM_1_merged.bed.gz	81	PEAK IN last 200nt of 3UTR	PABPC1	S200A_FCL
0.000964777	0.000754981	0.00117457	LIN28A-S200A_ESC_LIF-CHIR-FGF0220626_MM_1_merged.bed.gz	82	PEAK IN last 200nt of 3UTR	PABPC1	S200A_FCL
0.000949417	0.000744006	0.00115483	LIN28A-S200A_ESC_LIF-CHIR-FGF0220626_MM_1_merged.bed.gz	83	PEAK IN last 200nt of 3UTR	PABPC1	S200A_FCL
0.000931744	0.000731091	0.0011324	LIN28A-S200A_ESC_LIF-CHIR-FGF0220626_MM_1_merged.bed.gz	84	PEAK IN last 200nt of 3UTR	PABPC1	S200A_FCL
0.000913134	0.000716546	0.00110972	LIN28A-S200A_ESC_LIF-CHIR-FGF0220626_MM_1_merged.bed.gz	85	PEAK IN last 200nt of 3UTR	PABPC1	S200A_FCL
0.000895869	0.000702251	0.00108949	LIN28A-S200A_ESC_LIF-CHIR-FGF0220626_MM_1_merged.bed.gz	86	PEAK IN last 200nt of 3UTR	PABPC1	S200A_FCL
0.000879981	0.00068894	0.00107102	LIN28A-S200A_ESC_LIF-CHIR-FGF0220626_MM_1_merged.bed.gz	87	PEAK IN last 200nt of 3UTR	PABPC1	S200A_FCL
0.000865739	0.000676917	0.00105456	LIN28A-S200A_ESC_LIF-CHIR-FGF0220626_MM_1_merged.bed.gz	88	PEAK IN last 200nt of 3UTR	PABPC1	S200A_FCL
0.000852933	0.000666123	0.00103974	LIN28A-S200A_ESC_LIF-CHIR-FGF0220626_MM_1_merged.bed.gz	89	PEAK IN last 200nt of 3UTR	PABPC1	S200A_FCL
0.000840061	0.000655444	0.00102468	LIN28A-S200A_ESC_LIF-CHIR-FGF0220626_MM_1_merged.bed.gz	90	PEAK IN last 200nt of 3UTR	PABPC1	S200A_FCL
0.00082542	0.000643533	0.00100731	LIN28A-S200A_ESC_LIF-CHIR-FGF0220626_MM_1_merged.bed.gz	91	PEAK IN last 200nt of 3UTR	PABPC1	S200A_FCL
0.00082542	0.000643533	0.00100731	LIN28A-S200A_ESC_LIF-CHIR-FGF0220626_MM_1_merged.bed.gz	92	PEAK IN last 200nt of 3UTR	PABPC1	S200A_FCL
0.00082542	0.000643533	0.00100731	LIN28A-S200A_ESC_LIF-CHIR-FGF0220626_MM_1_merged.bed.gz	93	PEAK IN last 200nt of 3UTR	PABPC1	S200A_FCL
0.00082542	0.000643533	0.00100731	LIN28A-S200A_ESC_LIF-CHIR-FGF0220626_MM_1_merged.bed.gz	94	PEAK IN last 200nt of 3UTR	PABPC1	S200A_FCL
0.00082542	0.000643533	0.00100731	LIN28A-S200A_ESC_LIF-CHIR-FGF0220626_MM_1_merged.bed.gz	95	PEAK IN last 200nt of 3UTR	PABPC1	S200A_FCL
0.00082542	0.000643533	0.00100731	LIN28A-S200A_ESC_LIF-CHIR-FGF0220626_MM_1_merged.bed.gz	96	PEAK IN last 200nt of 3UTR	PABPC1	S200A_FCL
0.00082542	0.000643533	0.00100731	LIN28A-S200A_ESC_LIF-CHIR-FGF0220626_MM_1_merged.bed.gz	97	PEAK IN last 200nt of 3UTR	PABPC1	S200A_FCL
0.00082542	0.000643533	0.00100731	LIN28A-S200A_ESC_LIF-CHIR-FGF0220626_MM_1_merged.bed.gz	98	PEAK IN last 200nt of 3UTR	PABPC1	S200A_FCL
0.00082542	0.000643533	0.00100731	LIN28A-S200A_ESC_LIF-CHIR-FGF0220626_MM_1_merged.bed.gz	99	PEAK IN last 200nt of 3UTR	PABPC1	S200A_FCL
0.00082542	0.000643533	0.00100731	LIN28A-S200A_ESC_LIF-CHIR-FGF0220626_MM_1_merged.bed.gz	100	PEAK IN last 200nt of 3UTR	PABPC1	S200A_FCL
0.00335101	0.00272948	0.00397254	LIN28A-S200A_ESC_LIF-CHIR-FGF0220626_MM_1_merged.bed.gz	-100	PEAK IN last 200nt of 3UTR	PABPC4	S200A_FCL
0.00335101	0.00272948	0.00397254	LIN28A-S200A_ESC_LIF-CHIR-FGF0220626_MM_1_merged.bed.gz	-99	PEAK IN last 200nt of 3UTR	PABPC4	S200A_FCL
0.00335101	0.00272948	0.00397254	LIN28A-S200A_ESC_LIF-CHIR-FGF0220626_MM_1_merged.bed.gz	-98	PEAK IN last 200nt of 3UTR	PABPC4	S200A_FCL
0.00335101	0.00272948	0.00397254	LIN28A-S200A_ESC_LIF-CHIR-FGF0220626_MM_1_merged.bed.gz	-97	PEAK IN last 200nt of 3UTR	PABPC4	S200A_FCL
0.00335101	0.00272948	0.00397254	LIN28A-S200A_ESC_LIF-CHIR-FGF0220626_MM_1_merged.bed.gz	-96	PEAK IN last 200nt of 3UTR	PABPC4	S200A_FCL
0.00335101	0.00272948	0.00397254	LIN28A-S200A_ESC_LIF-CHIR-FGF0220626_MM_1_merged.bed.gz	-95	PEAK IN last 200nt of 3UTR	PABPC4	S200A_FCL
0.00335101	0.00272948	0.00397254	LIN28A-S200A_ESC_LIF-CHIR-FGF0220626_MM_1_merged.bed.gz	-94	PEAK IN last 200nt of 3UTR	PABPC4	S200A_FCL
0.00335101	0.00272948	0.00397254	LIN28A-S200A_ESC_LIF-CHIR-FGF0220626_MM_1_merged.bed.gz	-93	PEAK IN last 200nt of 3UTR	PABPC4	S200A_FCL
0.00335101	0.00272948	0.00397254	LIN28A-S200A_ESC_LIF-CHIR-FGF0220626_MM_1_merged.bed.gz	-92	PEAK IN last 200nt of 3UTR	PABPC4	S200A_FCL
0.00335101	0.00272948	0.00397254	LIN28A-S200A_ESC_LIF-CHIR-FGF0220626_MM_1_merged.bed.gz	-91	PEAK IN last 200nt of 3UTR	PABPC4	S200A_FCL
0.00335101	0.00272948	0.00397254	LIN28A-S200A_ESC_LIF-CHIR-FGF0220626_MM_1_merged.bed.gz	-90	PEAK IN last 200nt of 3UTR	PABPC4	S200A_FCL
0.00333306	0.002712	0.00395412	LIN28A-S200A_ESC_LIF-CHIR-FGF0220626_MM_1_merged.bed.gz	-89	PEAK IN last 200nt of 3UTR	PABPC4	S200A_FCL
0.00331747	0.00269652	0.00393841	LIN28A-S200A_ESC_LIF-CHIR-FGF0220626_MM_1_merged.bed.gz	-88	PEAK IN last 200nt of 3UTR	PABPC4	S200A_FCL
0.00330104	0.00268383	0.00391824	LIN28A-S200A_ESC_LIF-CHIR-FGF0220626_MM_1_merged.bed.gz	-87	PEAK IN last 200nt of 3UTR	PABPC4	S200A_FCL
0.00328387	0.00267292	0.00389482	LIN28A-S200A_ESC_LIF-CHIR-FGF0220626_MM_1_merged.bed.gz	-86	PEAK IN last 200nt of 3UTR	PABPC4	S200A_FCL
0.00327217	0.00266393	0.00388042	LIN28A-S200A_ESC_LIF-CHIR-FGF0220626_MM_1_merged.bed.gz	-85	PEAK IN last 200nt of 3UTR	PABPC4	S200A_FCL
0.00326466	0.00265608	0.00387324	LIN28A-S200A_ESC_LIF-CHIR-FGF0220626_MM_1_merged.bed.gz	-84	PEAK IN last 200nt of 3UTR	PABPC4	S200A_FCL
0.00326005	0.00264866	0.00387143	LIN28A-S200A_ESC_LIF-CHIR-FGF0220626_MM_1_merged.bed.gz	-83	PEAK IN last 200nt of 3UTR	PABPC4	S200A_FCL
0.00326388	0.00264764	0.00388012	LIN28A-S200A_ESC_LIF-CHIR-FGF0220626_MM_1_merged.bed.gz	-82	PEAK IN last 200nt of 3UTR	PABPC4	S200A_FCL
0.00326868	0.00264991	0.00388745	LIN28A-S200A_ESC_LIF-CHIR-FGF0220626_MM_1_merged.bed.gz	-81	PEAK IN last 200nt of 3UTR	PABPC4	S200A_FCL
0.00326991	0.00264993	0.00388989	LIN28A-S200A_ESC_LIF-CHIR-FGF0220626_MM_1_merged.bed.gz	-80	PEAK IN last 200nt of 3UTR	PABPC4	S200A_FCL
0.00327225	0.00265026	0.00389425	LIN28A-S200A_ESC_LIF-CHIR-FGF0220626_MM_1_merged.bed.gz	-79	PEAK IN last 200nt of 3UTR	PABPC4	S200A_FCL
0.00327438	0.00265244	0.00389631	LIN28A-S200A_ESC_LIF-CHIR-FGF0220626_MM_1_merged.bed.gz	-78	PEAK IN last 200nt of 3UTR	PABPC4	S200A_FCL
0.00327501	0.00265461	0.0038954	LIN28A-S200A_ESC_LIF-CHIR-FGF0220626_MM_1_merged.bed.gz	-77	PEAK IN last 200nt of 3UTR	PABPC4	S200A_FCL
0.0032724	0.00265337	0.00389143	LIN28A-S200A_ESC_LIF-CHIR-FGF0220626_MM_1_merged.bed.gz	-76	PEAK IN last 200nt of 3UTR	PABPC4	S200A_FCL
0.00326436	0.0026499	0.00387883	LIN28A-S200A_ESC_LIF-CHIR-FGF0220626_MM_1_merged.bed.gz	-75	PEAK IN last 200nt of 3UTR	PABPC4	S200A_FCL
0.00325633	0.00264847	0.00386418	LIN28A-S200A_ESC_LIF-CHIR-FGF0220626_MM_1_merged.bed.gz	-74	PEAK IN last 200nt of 3UTR	PABPC4	S200A_FCL
0.00325111	0.00264956	0.00385267	LIN28A-S200A_ESC_LIF-CHIR-FGF0220626_MM_1_merged.bed.gz	-73	PEAK IN last 200nt of 3UTR	PABPC4	S200A_FCL
0.00324293	0.002647	0.00383885	LIN28A-S200A_ESC_LIF-CHIR-FGF0220626_MM_1_merged.bed.gz	-72	PEAK IN last 200nt of 3UTR	PABPC4	S200A_FCL
0.00323989	0.00264679	0.00383298	LIN28A-S200A_ESC_LIF-CHIR-FGF0220626_MM_1_merged.bed.gz	-71	PEAK IN last 200nt of 3UTR	PABPC4	S200A_FCL
0.00324392	0.00265198	0.00383587	LIN28A-S200A_ESC_LIF-CHIR-FGF0220626_MM_1_merged.bed.gz	-70	PEAK IN last 200nt of 3UTR	PABPC4	S200A_FCL
0.00325009	0.00265883	0.00384134	LIN28A-S200A_ESC_LIF-CHIR-FGF0220626_MM_1_merged.bed.gz	-69	PEAK IN last 200nt of 3UTR	PABPC4	S200A_FCL
0.00325921	0.00266654	0.00385188	LIN28A-S200A_ESC_LIF-CHIR-FGF0220626_MM_1_merged.bed.gz	-68	PEAK IN last 200nt of 3UTR	PABPC4	S200A_FCL
0.00327011	0.00267335	0.00386688	LIN28A-S200A_ESC_LIF-CHIR-FGF0220626_MM_1_merged.bed.gz	-67	PEAK IN last 200nt of 3UTR	PABPC4	S200A_FCL
0.00327955	0.00267827	0.00388083	LIN28A-S200A_ESC_LIF-CHIR-FGF0220626_MM_1_merged.bed.gz	-66	PEAK IN last 200nt of 3UTR	PABPC4	S200A_FCL
0.00328454	0.00267872	0.00389036	LIN28A-S200A_ESC_LIF-CHIR-FGF0220626_MM_1_merged.bed.gz	-65	PEAK IN last 200nt of 3UTR	PABPC4	S200A_FCL
0.00328361	0.00267383	0.0038934	LIN28A-S200A_ESC_LIF-CHIR-FGF0220626_MM_1_merged.bed.gz	-64	PEAK IN last 200nt of 3UTR	PABPC4	S200A_FCL
0.00327597	0.00266549	0.00388644	LIN28A-S200A_ESC_LIF-CHIR-FGF0220626_MM_1_merged.bed.gz	-63	PEAK IN last 200nt of 3UTR	PABPC4	S200A_FCL
0.0032638	0.00265565	0.00387194	LIN28A-S200A_ESC_LIF-CHIR-FGF0220626_MM_1_merged.bed.gz	-62	PEAK IN last 200nt of 3UTR	PABPC4	S200A_FCL
0.00324929	0.00264418	0.00385439	LIN28A-S200A_ESC_LIF-CHIR-FGF0220626_MM_1_merged.bed.gz	-61	PEAK IN last 200nt of 3UTR	PABPC4	S200A_FCL
0.00323493	0.00263315	0.00383671	LIN28A-S200A_ESC_LIF-CHIR-FGF0220626_MM_1_merged.bed.gz	-60	PEAK IN last 200nt of 3UTR	PABPC4	S200A_FCL
0.00321648	0.00261952	0.00381345	LIN28A-S200A_ESC_LIF-CHIR-FGF0220626_MM_1_merged.bed.gz	-59	PEAK IN last 200nt of 3UTR	PABPC4	S200A_FCL
0.00319094	0.0025993	0.00378258	LIN28A-S200A_ESC_LIF-CHIR-FGF0220626_MM_1_merged.bed.gz	-58	PEAK IN last 200nt of 3UTR	PABPC4	S200A_FCL
0.00316457	0.00257878	0.00375036	LIN28A-S200A_ESC_LIF-CHIR-FGF0220626_MM_1_merged.bed.gz	-57	PEAK IN last 200nt of 3UTR	PABPC4	S200A_FCL
0.00314552	0.00256508	0.00372595	LIN28A-S200A_ESC_LIF-CHIR-FGF0220626_MM_1_merged.bed.gz	-56	PEAK IN last 200nt of 3UTR	PABPC4	S200A_FCL
0.00313407	0.00255728	0.00371086	LIN28A-S200A_ESC_LIF-CHIR-FGF0220626_MM_1_merged.bed.gz	-55	PEAK IN last 200nt of 3UTR	PABPC4	S200A_FCL
0.0031287	0.00255389	0.00370351	LIN28A-S200A_ESC_LIF-CHIR-FGF0220626_MM_1_merged.bed.gz	-54	PEAK IN last 200nt of 3UTR	PABPC4	S200A_FCL
0.00312868	0.00255401	0.00370335	LIN28A-S200A_ESC_LIF-CHIR-FGF0220626_MM_1_merged.bed.gz	-53	PEAK IN last 200nt of 3UTR	PABPC4	S200A_FCL
0.00312884	0.00255465	0.00370303	LIN28A-S200A_ESC_LIF-CHIR-FGF0220626_MM_1_merged.bed.gz	-52	PEAK IN last 200nt of 3UTR	PABPC4	S200A_FCL
0.00312406	0.00255201	0.0036961	LIN28A-S200A_ESC_LIF-CHIR-FGF0220626_MM_1_merged.bed.gz	-51	PEAK IN last 200nt of 3UTR	PABPC4	S200A_FCL
0.00311563	0.00254611	0.00368516	LIN28A-S200A_ESC_LIF-CHIR-FGF0220626_MM_1_merged.bed.gz	-50	PEAK IN last 200nt of 3UTR	PABPC4	S200A_FCL
0.00311065	0.00254119	0.00368012	LIN28A-S200A_ESC_LIF-CHIR-FGF0220626_MM_1_merged.bed.gz	-49	PEAK IN last 200nt of 3UTR	PABPC4	S200A_FCL
0.00311227	0.00254065	0.00368389	LIN28A-S200A_ESC_LIF-CHIR-FGF0220626_MM_1_merged.bed.gz	-48	PEAK IN last 200nt of 3UTR	PABPC4	S200A_FCL
0.00311348	0.00253958	0.00368737	LIN28A-S200A_ESC_LIF-CHIR-FGF0220626_MM_1_merged.bed.gz	-47	PEAK IN last 200nt of 3UTR	PABPC4	S200A_FCL
0.00311112	0.00253557	0.00368668	LIN28A-S200A_ESC_LIF-CHIR-FGF0220626_MM_1_merged.bed.gz	-46	PEAK IN last 200nt of 3UTR	PABPC4	S200A_FCL
0.00310907	0.00253255	0.00368558	LIN28A-S200A_ESC_LIF-CHIR-FGF0220626_MM_1_merged.bed.gz	-45	PEAK IN last 200nt of 3UTR	PABPC4	S200A_FCL
0.00310641	0.00252898	0.00368384	LIN28A-S200A_ESC_LIF-CHIR-FGF0220626_MM_1_merged.bed.gz	-44	PEAK IN last 200nt of 3UTR	PABPC4	S200A_FCL
0.00310151	0.00252276	0.00368025	LIN28A-S200A_ESC_LIF-CHIR-FGF0220626_MM_1_merged.bed.gz	-43	PEAK IN last 200nt of 3UTR	PABPC4	S200A_FCL
0.00309804	0.00251658	0.00367951	LIN28A-S200A_ESC_LIF-CHIR-FGF0220626_MM_1_merged.bed.gz	-42	PEAK IN last 200nt of 3UTR	PABPC4	S200A_FCL
0.00309456	0.00251019	0.00367893	LIN28A-S200A_ESC_LIF-CHIR-FGF0220626_MM_1_merged.bed.gz	-41	PEAK IN last 200nt of 3UTR	PABPC4	S200A_FCL
0.00308529	0.00249941	0.00367117	LIN28A-S200A_ESC_LIF-CHIR-FGF0220626_MM_1_merged.bed.gz	-40	PEAK IN last 200nt of 3UTR	PABPC4	S200A_FCL
0.00307088	0.00248756	0.0036542	LIN28A-S200A_ESC_LIF-CHIR-FGF0220626_MM_1_merged.bed.gz	-39	PEAK IN last 200nt of 3UTR	PABPC4	S200A_FCL
0.00305188	0.00247574	0.00362803	LIN28A-S200A_ESC_LIF-CHIR-FGF0220626_MM_1_merged.bed.gz	-38	PEAK IN last 200nt of 3UTR	PABPC4	S200A_FCL
0.00303499	0.00246467	0.00360532	LIN28A-S200A_ESC_LIF-CHIR-FGF0220626_MM_1_merged.bed.gz	-37	PEAK IN last 200nt of 3UTR	PABPC4	S200A_FCL
0.00301729	0.00245117	0.00358341	LIN28A-S200A_ESC_LIF-CHIR-FGF0220626_MM_1_merged.bed.gz	-36	PEAK IN last 200nt of 3UTR	PABPC4	S200A_FCL
0.00299141	0.00243067	0.00355215	LIN28A-S200A_ESC_LIF-CHIR-FGF0220626_MM_1_merged.bed.gz	-35	PEAK IN last 200nt of 3UTR	PABPC4	S200A_FCL
0.00295997	0.00240657	0.00351336	LIN28A-S200A_ESC_LIF-CHIR-FGF0220626_MM_1_merged.bed.gz	-34	PEAK IN last 200nt of 3UTR	PABPC4	S200A_FCL
0.00292807	0.00238223	0.00347391	LIN28A-S200A_ESC_LIF-CHIR-FGF0220626_MM_1_merged.bed.gz	-33	PEAK IN last 200nt of 3UTR	PABPC4	S200A_FCL
0.00290087	0.0023605	0.00344124	LIN28A-S200A_ESC_LIF-CHIR-FGF0220626_MM_1_merged.bed.gz	-32	PEAK IN last 200nt of 3UTR	PABPC4	S200A_FCL
0.00287853	0.00234175	0.00341531	LIN28A-S200A_ESC_LIF-CHIR-FGF0220626_MM_1_merged.bed.gz	-31	PEAK IN last 200nt of 3UTR	PABPC4	S200A_FCL
0.00286035	0.00232531	0.0033954	LIN28A-S200A_ESC_LIF-CHIR-FGF0220626_MM_1_merged.bed.gz	-30	PEAK IN last 200nt of 3UTR	PABPC4	S200A_FCL
0.00284285	0.0023076	0.0033781	LIN28A-S200A_ESC_LIF-CHIR-FGF0220626_MM_1_merged.bed.gz	-29	PEAK IN last 200nt of 3UTR	PABPC4	S200A_FCL
0.00282714	0.00228939	0.0033649	LIN28A-S200A_ESC_LIF-CHIR-FGF0220626_MM_1_merged.bed.gz	-28	PEAK IN last 200nt of 3UTR	PABPC4	S200A_FCL
0.00280697	0.00227021	0.00334374	LIN28A-S200A_ESC_LIF-CHIR-FGF0220626_MM_1_merged.bed.gz	-27	PEAK IN last 200nt of 3UTR	PABPC4	S200A_FCL
0.00278049	0.0022488	0.00331218	LIN28A-S200A_ESC_LIF-CHIR-FGF0220626_MM_1_merged.bed.gz	-26	PEAK IN last 200nt of 3UTR	PABPC4	S200A_FCL
0.00275876	0.00223068	0.00328684	LIN28A-S200A_ESC_LIF-CHIR-FGF0220626_MM_1_merged.bed.gz	-25	PEAK IN last 200nt of 3UTR	PABPC4	S200A_FCL
0.0027427	0.00221524	0.00327016	LIN28A-S200A_ESC_LIF-CHIR-FGF0220626_MM_1_merged.bed.gz	-24	PEAK IN last 200nt of 3UTR	PABPC4	S200A_FCL
0.0027264	0.0021991	0.00325371	LIN28A-S200A_ESC_LIF-CHIR-FGF0220626_MM_1_merged.bed.gz	-23	PEAK IN last 200nt of 3UTR	PABPC4	S200A_FCL
0.00270288	0.00217772	0.00322804	LIN28A-S200A_ESC_LIF-CHIR-FGF0220626_MM_1_merged.bed.gz	-22	PEAK IN last 200nt of 3UTR	PABPC4	S200A_FCL
0.00267445	0.00215232	0.00319658	LIN28A-S200A_ESC_LIF-CHIR-FGF0220626_MM_1_merged.bed.gz	-21	PEAK IN last 200nt of 3UTR	PABPC4	S200A_FCL
0.00264574	0.00212572	0.00316575	LIN28A-S200A_ESC_LIF-CHIR-FGF0220626_MM_1_merged.bed.gz	-20	PEAK IN last 200nt of 3UTR	PABPC4	S200A_FCL
0.00261592	0.0020957	0.00313614	LIN28A-S200A_ESC_LIF-CHIR-FGF0220626_MM_1_merged.bed.gz	-19	PEAK IN last 200nt of 3UTR	PABPC4	S200A_FCL
0.00258062	0.00206006	0.00310118	LIN28A-S200A_ESC_LIF-CHIR-FGF0220626_MM_1_merged.bed.gz	-18	PEAK IN last 200nt of 3UTR	PABPC4	S200A_FCL
0.00254523	0.00202184	0.00306862	LIN28A-S200A_ESC_LIF-CHIR-FGF0220626_MM_1_merged.bed.gz	-17	PEAK IN last 200nt of 3UTR	PABPC4	S200A_FCL
0.00251642	0.00198644	0.0030464	LIN28A-S200A_ESC_LIF-CHIR-FGF0220626_MM_1_merged.bed.gz	-16	PEAK IN last 200nt of 3UTR	PABPC4	S200A_FCL
0.00248784	0.00195148	0.00302419	LIN28A-S200A_ESC_LIF-CHIR-FGF0220626_MM_1_merged.bed.gz	-15	PEAK IN last 200nt of 3UTR	PABPC4	S200A_FCL
0.00245609	0.0019163	0.00299588	LIN28A-S200A_ESC_LIF-CHIR-FGF0220626_MM_1_merged.bed.gz	-14	PEAK IN last 200nt of 3UTR	PABPC4	S200A_FCL
0.00242491	0.00188433	0.0029655	LIN28A-S200A_ESC_LIF-CHIR-FGF0220626_MM_1_merged.bed.gz	-13	PEAK IN last 200nt of 3UTR	PABPC4	S200A_FCL
0.00240063	0.0018608	0.00294047	LIN28A-S200A_ESC_LIF-CHIR-FGF0220626_MM_1_merged.bed.gz	-12	PEAK IN last 200nt of 3UTR	PABPC4	S200A_FCL
0.00238754	0.0018494	0.00292569	LIN28A-S200A_ESC_LIF-CHIR-FGF0220626_MM_1_merged.bed.gz	-11	PEAK IN last 200nt of 3UTR	PABPC4	S200A_FCL
0.00238937	0.00185529	0.00292346	LIN28A-S200A_ESC_LIF-CHIR-FGF0220626_MM_1_merged.bed.gz	-10	PEAK IN last 200nt of 3UTR	PABPC4	S200A_FCL
0.00241263	0.0018852	0.00294005	LIN28A-S200A_ESC_LIF-CHIR-FGF0220626_MM_1_merged.bed.gz	-9	PEAK IN last 200nt of 3UTR	PABPC4	S200A_FCL
0.00246177	0.00193934	0.0029842	LIN28A-S200A_ESC_LIF-CHIR-FGF0220626_MM_1_merged.bed.gz	-8	PEAK IN last 200nt of 3UTR	PABPC4	S200A_FCL
0.00252871	0.00201086	0.00304656	LIN28A-S200A_ESC_LIF-CHIR-FGF0220626_MM_1_merged.bed.gz	-7	PEAK IN last 200nt of 3UTR	PABPC4	S200A_FCL
0.00260045	0.00208907	0.00311184	LIN28A-S200A_ESC_LIF-CHIR-FGF0220626_MM_1_merged.bed.gz	-6	PEAK IN last 200nt of 3UTR	PABPC4	S200A_FCL
0.0026749	0.00216949	0.00318032	LIN28A-S200A_ESC_LIF-CHIR-FGF0220626_MM_1_merged.bed.gz	-5	PEAK IN last 200nt of 3UTR	PABPC4	S200A_FCL
0.00275439	0.00225218	0.00325659	LIN28A-S200A_ESC_LIF-CHIR-FGF0220626_MM_1_merged.bed.gz	-4	PEAK IN last 200nt of 3UTR	PABPC4	S200A_FCL
0.00283311	0.00233183	0.00333439	LIN28A-S200A_ESC_LIF-CHIR-FGF0220626_MM_1_merged.bed.gz	-3	PEAK IN last 200nt of 3UTR	PABPC4	S200A_FCL
0.00290097	0.00239807	0.00340386	LIN28A-S200A_ESC_LIF-CHIR-FGF0220626_MM_1_merged.bed.gz	-2	PEAK IN last 200nt of 3UTR	PABPC4	S200A_FCL
0.00294847	0.00244284	0.0034541	LIN28A-S200A_ESC_LIF-CHIR-FGF0220626_MM_1_merged.bed.gz	-1	PEAK IN last 200nt of 3UTR	PABPC4	S200A_FCL
0.00296684	0.00245928	0.0034744	LIN28A-S200A_ESC_LIF-CHIR-FGF0220626_MM_1_merged.bed.gz	0	PEAK IN last 200nt of 3UTR	PABPC4	S200A_FCL
0.00294768	0.00243911	0.00345625	LIN28A-S200A_ESC_LIF-CHIR-FGF0220626_MM_1_merged.bed.gz	1	PEAK IN last 200nt of 3UTR	PABPC4	S200A_FCL
0.00288686	0.00237999	0.00339372	LIN28A-S200A_ESC_LIF-CHIR-FGF0220626_MM_1_merged.bed.gz	2	PEAK IN last 200nt of 3UTR	PABPC4	S200A_FCL
0.00279335	0.00229038	0.00329633	LIN28A-S200A_ESC_LIF-CHIR-FGF0220626_MM_1_merged.bed.gz	3	PEAK IN last 200nt of 3UTR	PABPC4	S200A_FCL
0.00268335	0.00218461	0.00318208	LIN28A-S200A_ESC_LIF-CHIR-FGF0220626_MM_1_merged.bed.gz	4	PEAK IN last 200nt of 3UTR	PABPC4	S200A_FCL
0.00256435	0.00207086	0.00305785	LIN28A-S200A_ESC_LIF-CHIR-FGF0220626_MM_1_merged.bed.gz	5	PEAK IN last 200nt of 3UTR	PABPC4	S200A_FCL
0.00243734	0.0019506	0.00292408	LIN28A-S200A_ESC_LIF-CHIR-FGF0220626_MM_1_merged.bed.gz	6	PEAK IN last 200nt of 3UTR	PABPC4	S200A_FCL
0.00230804	0.00182782	0.00278826	LIN28A-S200A_ESC_LIF-CHIR-FGF0220626_MM_1_merged.bed.gz	7	PEAK IN last 200nt of 3UTR	PABPC4	S200A_FCL
0.00218276	0.00171114	0.00265439	LIN28A-S200A_ESC_LIF-CHIR-FGF0220626_MM_1_merged.bed.gz	8	PEAK IN last 200nt of 3UTR	PABPC4	S200A_FCL
0.00206551	0.00160486	0.00252617	LIN28A-S200A_ESC_LIF-CHIR-FGF0220626_MM_1_merged.bed.gz	9	PEAK IN last 200nt of 3UTR	PABPC4	S200A_FCL
0.0019623	0.00151124	0.00241336	LIN28A-S200A_ESC_LIF-CHIR-FGF0220626_MM_1_merged.bed.gz	10	PEAK IN last 200nt of 3UTR	PABPC4	S200A_FCL
0.00188017	0.00143765	0.00232269	LIN28A-S200A_ESC_LIF-CHIR-FGF0220626_MM_1_merged.bed.gz	11	PEAK IN last 200nt of 3UTR	PABPC4	S200A_FCL
0.00182271	0.00138815	0.00225726	LIN28A-S200A_ESC_LIF-CHIR-FGF0220626_MM_1_merged.bed.gz	12	PEAK IN last 200nt of 3UTR	PABPC4	S200A_FCL
0.00178649	0.00135836	0.00221462	LIN28A-S200A_ESC_LIF-CHIR-FGF0220626_MM_1_merged.bed.gz	13	PEAK IN last 200nt of 3UTR	PABPC4	S200A_FCL
0.00176636	0.00134233	0.0021904	LIN28A-S200A_ESC_LIF-CHIR-FGF0220626_MM_1_merged.bed.gz	14	PEAK IN last 200nt of 3UTR	PABPC4	S200A_FCL
0.0017561	0.00133551	0.00217669	LIN28A-S200A_ESC_LIF-CHIR-FGF0220626_MM_1_merged.bed.gz	15	PEAK IN last 200nt of 3UTR	PABPC4	S200A_FCL
0.00175023	0.00133387	0.00216659	LIN28A-S200A_ESC_LIF-CHIR-FGF0220626_MM_1_merged.bed.gz	16	PEAK IN last 200nt of 3UTR	PABPC4	S200A_FCL
0.00174673	0.00133626	0.00215721	LIN28A-S200A_ESC_LIF-CHIR-FGF0220626_MM_1_merged.bed.gz	17	PEAK IN last 200nt of 3UTR	PABPC4	S200A_FCL
0.00174784	0.00134266	0.00215303	LIN28A-S200A_ESC_LIF-CHIR-FGF0220626_MM_1_merged.bed.gz	18	PEAK IN last 200nt of 3UTR	PABPC4	S200A_FCL
0.0017562	0.0013537	0.0021587	LIN28A-S200A_ESC_LIF-CHIR-FGF0220626_MM_1_merged.bed.gz	19	PEAK IN last 200nt of 3UTR	PABPC4	S200A_FCL
0.00176922	0.0013685	0.00216994	LIN28A-S200A_ESC_LIF-CHIR-FGF0220626_MM_1_merged.bed.gz	20	PEAK IN last 200nt of 3UTR	PABPC4	S200A_FCL
0.00178027	0.00138084	0.0021797	LIN28A-S200A_ESC_LIF-CHIR-FGF0220626_MM_1_merged.bed.gz	21	PEAK IN last 200nt of 3UTR	PABPC4	S200A_FCL
0.00178657	0.00138803	0.00218511	LIN28A-S200A_ESC_LIF-CHIR-FGF0220626_MM_1_merged.bed.gz	22	PEAK IN last 200nt of 3UTR	PABPC4	S200A_FCL
0.00178785	0.00139083	0.00218488	LIN28A-S200A_ESC_LIF-CHIR-FGF0220626_MM_1_merged.bed.gz	23	PEAK IN last 200nt of 3UTR	PABPC4	S200A_FCL
0.00178083	0.00138761	0.00217405	LIN28A-S200A_ESC_LIF-CHIR-FGF0220626_MM_1_merged.bed.gz	24	PEAK IN last 200nt of 3UTR	PABPC4	S200A_FCL
0.00176795	0.00137988	0.00215601	LIN28A-S200A_ESC_LIF-CHIR-FGF0220626_MM_1_merged.bed.gz	25	PEAK IN last 200nt of 3UTR	PABPC4	S200A_FCL
0.00175539	0.00137207	0.00213872	LIN28A-S200A_ESC_LIF-CHIR-FGF0220626_MM_1_merged.bed.gz	26	PEAK IN last 200nt of 3UTR	PABPC4	S200A_FCL
0.00174258	0.0013632	0.00212196	LIN28A-S200A_ESC_LIF-CHIR-FGF0220626_MM_1_merged.bed.gz	27	PEAK IN last 200nt of 3UTR	PABPC4	S200A_FCL
0.00172492	0.0013498	0.00210004	LIN28A-S200A_ESC_LIF-CHIR-FGF0220626_MM_1_merged.bed.gz	28	PEAK IN last 200nt of 3UTR	PABPC4	S200A_FCL
0.00170074	0.001331	0.00207048	LIN28A-S200A_ESC_LIF-CHIR-FGF0220626_MM_1_merged.bed.gz	29	PEAK IN last 200nt of 3UTR	PABPC4	S200A_FCL
0.00167024	0.00130685	0.00203364	LIN28A-S200A_ESC_LIF-CHIR-FGF0220626_MM_1_merged.bed.gz	30	PEAK IN last 200nt of 3UTR	PABPC4	S200A_FCL
0.00163915	0.00128218	0.00199612	LIN28A-S200A_ESC_LIF-CHIR-FGF0220626_MM_1_merged.bed.gz	31	PEAK IN last 200nt of 3UTR	PABPC4	S200A_FCL
0.00160994	0.00125891	0.00196097	LIN28A-S200A_ESC_LIF-CHIR-FGF0220626_MM_1_merged.bed.gz	32	PEAK IN last 200nt of 3UTR	PABPC4	S200A_FCL
0.00158439	0.00123796	0.00193081	LIN28A-S200A_ESC_LIF-CHIR-FGF0220626_MM_1_merged.bed.gz	33	PEAK IN last 200nt of 3UTR	PABPC4	S200A_FCL
0.00156515	0.00122145	0.00190886	LIN28A-S200A_ESC_LIF-CHIR-FGF0220626_MM_1_merged.bed.gz	34	PEAK IN last 200nt of 3UTR	PABPC4	S200A_FCL
0.00154862	0.00120643	0.00189081	LIN28A-S200A_ESC_LIF-CHIR-FGF0220626_MM_1_merged.bed.gz	35	PEAK IN last 200nt of 3UTR	PABPC4	S200A_FCL
0.00153009	0.00118918	0.00187101	LIN28A-S200A_ESC_LIF-CHIR-FGF0220626_MM_1_merged.bed.gz	36	PEAK IN last 200nt of 3UTR	PABPC4	S200A_FCL
0.00151287	0.00117275	0.00185299	LIN28A-S200A_ESC_LIF-CHIR-FGF0220626_MM_1_merged.bed.gz	37	PEAK IN last 200nt of 3UTR	PABPC4	S200A_FCL
0.0015022	0.00116063	0.00184378	LIN28A-S200A_ESC_LIF-CHIR-FGF0220626_MM_1_merged.bed.gz	38	PEAK IN last 200nt of 3UTR	PABPC4	S200A_FCL
0.00149495	0.00115068	0.00183921	LIN28A-S200A_ESC_LIF-CHIR-FGF0220626_MM_1_merged.bed.gz	39	PEAK IN last 200nt of 3UTR	PABPC4	S200A_FCL
0.00148986	0.00114303	0.0018367	LIN28A-S200A_ESC_LIF-CHIR-FGF0220626_MM_1_merged.bed.gz	40	PEAK IN last 200nt of 3UTR	PABPC4	S200A_FCL
0.001484	0.00113515	0.00183286	LIN28A-S200A_ESC_LIF-CHIR-FGF0220626_MM_1_merged.bed.gz	41	PEAK IN last 200nt of 3UTR	PABPC4	S200A_FCL
0.00147544	0.00112578	0.0018251	LIN28A-S200A_ESC_LIF-CHIR-FGF0220626_MM_1_merged.bed.gz	42	PEAK IN last 200nt of 3UTR	PABPC4	S200A_FCL
0.00146212	0.00111331	0.00181093	LIN28A-S200A_ESC_LIF-CHIR-FGF0220626_MM_1_merged.bed.gz	43	PEAK IN last 200nt of 3UTR	PABPC4	S200A_FCL
0.00144536	0.00109618	0.00179453	LIN28A-S200A_ESC_LIF-CHIR-FGF0220626_MM_1_merged.bed.gz	44	PEAK IN last 200nt of 3UTR	PABPC4	S200A_FCL
0.0014293	0.00107711	0.00178149	LIN28A-S200A_ESC_LIF-CHIR-FGF0220626_MM_1_merged.bed.gz	45	PEAK IN last 200nt of 3UTR	PABPC4	S200A_FCL
0.00141534	0.00105932	0.00177136	LIN28A-S200A_ESC_LIF-CHIR-FGF0220626_MM_1_merged.bed.gz	46	PEAK IN last 200nt of 3UTR	PABPC4	S200A_FCL
0.00140072	0.00104085	0.0017606	LIN28A-S200A_ESC_LIF-CHIR-FGF0220626_MM_1_merged.bed.gz	47	PEAK IN last 200nt of 3UTR	PABPC4	S200A_FCL
0.00137953	0.0010184	0.00174067	LIN28A-S200A_ESC_LIF-CHIR-FGF0220626_MM_1_merged.bed.gz	48	PEAK IN last 200nt of 3UTR	PABPC4	S200A_FCL
0.00135624	0.000995491	0.001717	LIN28A-S200A_ESC_LIF-CHIR-FGF0220626_MM_1_merged.bed.gz	49	PEAK IN last 200nt of 3UTR	PABPC4	S200A_FCL
0.00133516	0.000973881	0.00169644	LIN28A-S200A_ESC_LIF-CHIR-FGF0220626_MM_1_merged.bed.gz	50	PEAK IN last 200nt of 3UTR	PABPC4	S200A_FCL
0.00131583	0.000953291	0.00167836	LIN28A-S200A_ESC_LIF-CHIR-FGF0220626_MM_1_merged.bed.gz	51	PEAK IN last 200nt of 3UTR	PABPC4	S200A_FCL
0.00129854	0.0009338	0.00166329	LIN28A-S200A_ESC_LIF-CHIR-FGF0220626_MM_1_merged.bed.gz	52	PEAK IN last 200nt of 3UTR	PABPC4	S200A_FCL
0.00128258	0.000915313	0.00164985	LIN28A-S200A_ESC_LIF-CHIR-FGF0220626_MM_1_merged.bed.gz	53	PEAK IN last 200nt of 3UTR	PABPC4	S200A_FCL
0.00126191	0.000897805	0.00162602	LIN28A-S200A_ESC_LIF-CHIR-FGF0220626_MM_1_merged.bed.gz	54	PEAK IN last 200nt of 3UTR	PABPC4	S200A_FCL
0.00123684	0.000881888	0.00159179	LIN28A-S200A_ESC_LIF-CHIR-FGF0220626_MM_1_merged.bed.gz	55	PEAK IN last 200nt of 3UTR	PABPC4	S200A_FCL
0.00121054	0.000866052	0.00155504	LIN28A-S200A_ESC_LIF-CHIR-FGF0220626_MM_1_merged.bed.gz	56	PEAK IN last 200nt of 3UTR	PABPC4	S200A_FCL
0.00118347	0.000850092	0.00151686	LIN28A-S200A_ESC_LIF-CHIR-FGF0220626_MM_1_merged.bed.gz	57	PEAK IN last 200nt of 3UTR	PABPC4	S200A_FCL
0.00115988	0.000836478	0.00148328	LIN28A-S200A_ESC_LIF-CHIR-FGF0220626_MM_1_merged.bed.gz	58	PEAK IN last 200nt of 3UTR	PABPC4	S200A_FCL
0.00113766	0.000823511	0.00145181	LIN28A-S200A_ESC_LIF-CHIR-FGF0220626_MM_1_merged.bed.gz	59	PEAK IN last 200nt of 3UTR	PABPC4	S200A_FCL
0.00111321	0.000809328	0.0014171	LIN28A-S200A_ESC_LIF-CHIR-FGF0220626_MM_1_merged.bed.gz	60	PEAK IN last 200nt of 3UTR	PABPC4	S200A_FCL
0.00108711	0.000794217	0.00138001	LIN28A-S200A_ESC_LIF-CHIR-FGF0220626_MM_1_merged.bed.gz	61	PEAK IN last 200nt of 3UTR	PABPC4	S200A_FCL
0.00106193	0.000777688	0.00134618	LIN28A-S200A_ESC_LIF-CHIR-FGF0220626_MM_1_merged.bed.gz	62	PEAK IN last 200nt of 3UTR	PABPC4	S200A_FCL
0.00104233	0.000762866	0.0013218	LIN28A-S200A_ESC_LIF-CHIR-FGF0220626_MM_1_merged.bed.gz	63	PEAK IN last 200nt of 3UTR	PABPC4	S200A_FCL
0.0010306	0.000751242	0.00130996	LIN28A-S200A_ESC_LIF-CHIR-FGF0220626_MM_1_merged.bed.gz	64	PEAK IN last 200nt of 3UTR	PABPC4	S200A_FCL
0.00102211	0.000739566	0.00130465	LIN28A-S200A_ESC_LIF-CHIR-FGF0220626_MM_1_merged.bed.gz	65	PEAK IN last 200nt of 3UTR	PABPC4	S200A_FCL
0.00101453	0.000727778	0.00130127	LIN28A-S200A_ESC_LIF-CHIR-FGF0220626_MM_1_merged.bed.gz	66	PEAK IN last 200nt of 3UTR	PABPC4	S200A_FCL
0.00100795	0.00071593	0.00129996	LIN28A-S200A_ESC_LIF-CHIR-FGF0220626_MM_1_merged.bed.gz	67	PEAK IN last 200nt of 3UTR	PABPC4	S200A_FCL
0.00100147	0.000703784	0.00129916	LIN28A-S200A_ESC_LIF-CHIR-FGF0220626_MM_1_merged.bed.gz	68	PEAK IN last 200nt of 3UTR	PABPC4	S200A_FCL
0.000996181	0.000692054	0.00130031	LIN28A-S200A_ESC_LIF-CHIR-FGF0220626_MM_1_merged.bed.gz	69	PEAK IN last 200nt of 3UTR	PABPC4	S200A_FCL
0.000992692	0.000680066	0.00130532	LIN28A-S200A_ESC_LIF-CHIR-FGF0220626_MM_1_merged.bed.gz	70	PEAK IN last 200nt of 3UTR	PABPC4	S200A_FCL
0.000992244	0.00066921	0.00131528	LIN28A-S200A_ESC_LIF-CHIR-FGF0220626_MM_1_merged.bed.gz	71	PEAK IN last 200nt of 3UTR	PABPC4	S200A_FCL
0.000989677	0.000661404	0.00131795	LIN28A-S200A_ESC_LIF-CHIR-FGF0220626_MM_1_merged.bed.gz	72	PEAK IN last 200nt of 3UTR	PABPC4	S200A_FCL
0.000978576	0.000652084	0.00130507	LIN28A-S200A_ESC_LIF-CHIR-FGF0220626_MM_1_merged.bed.gz	73	PEAK IN last 200nt of 3UTR	PABPC4	S200A_FCL
0.000962416	0.00063971	0.00128512	LIN28A-S200A_ESC_LIF-CHIR-FGF0220626_MM_1_merged.bed.gz	74	PEAK IN last 200nt of 3UTR	PABPC4	S200A_FCL
0.000945523	0.000626819	0.00126423	LIN28A-S200A_ESC_LIF-CHIR-FGF0220626_MM_1_merged.bed.gz	75	PEAK IN last 200nt of 3UTR	PABPC4	S200A_FCL
0.000927452	0.00061329	0.00124161	LIN28A-S200A_ESC_LIF-CHIR-FGF0220626_MM_1_merged.bed.gz	76	PEAK IN last 200nt of 3UTR	PABPC4	S200A_FCL
0.000909513	0.000600879	0.00121815	LIN28A-S200A_ESC_LIF-CHIR-FGF0220626_MM_1_merged.bed.gz	77	PEAK IN last 200nt of 3UTR	PABPC4	S200A_FCL
0.000891641	0.000588941	0.00119434	LIN28A-S200A_ESC_LIF-CHIR-FGF0220626_MM_1_merged.bed.gz	78	PEAK IN last 200nt of 3UTR	PABPC4	S200A_FCL
0.000872419	0.000576424	0.00116841	LIN28A-S200A_ESC_LIF-CHIR-FGF0220626_MM_1_merged.bed.gz	79	PEAK IN last 200nt of 3UTR	PABPC4	S200A_FCL
0.000851616	0.000565164	0.00113807	LIN28A-S200A_ESC_LIF-CHIR-FGF0220626_MM_1_merged.bed.gz	80	PEAK IN last 200nt of 3UTR	PABPC4	S200A_FCL
0.000827533	0.000553362	0.00110171	LIN28A-S200A_ESC_LIF-CHIR-FGF0220626_MM_1_merged.bed.gz	81	PEAK IN last 200nt of 3UTR	PABPC4	S200A_FCL
0.000804156	0.000539853	0.00106846	LIN28A-S200A_ESC_LIF-CHIR-FGF0220626_MM_1_merged.bed.gz	82	PEAK IN last 200nt of 3UTR	PABPC4	S200A_FCL
0.000785624	0.000527771	0.00104348	LIN28A-S200A_ESC_LIF-CHIR-FGF0220626_MM_1_merged.bed.gz	83	PEAK IN last 200nt of 3UTR	PABPC4	S200A_FCL
0.000770101	0.000517672	0.00102253	LIN28A-S200A_ESC_LIF-CHIR-FGF0220626_MM_1_merged.bed.gz	84	PEAK IN last 200nt of 3UTR	PABPC4	S200A_FCL
0.000756182	0.000508715	0.00100365	LIN28A-S200A_ESC_LIF-CHIR-FGF0220626_MM_1_merged.bed.gz	85	PEAK IN last 200nt of 3UTR	PABPC4	S200A_FCL
0.000743394	0.000500735	0.000986053	LIN28A-S200A_ESC_LIF-CHIR-FGF0220626_MM_1_merged.bed.gz	86	PEAK IN last 200nt of 3UTR	PABPC4	S200A_FCL
0.00073134	0.000492961	0.000969718	LIN28A-S200A_ESC_LIF-CHIR-FGF0220626_MM_1_merged.bed.gz	87	PEAK IN last 200nt of 3UTR	PABPC4	S200A_FCL
0.000719217	0.000485275	0.000953158	LIN28A-S200A_ESC_LIF-CHIR-FGF0220626_MM_1_merged.bed.gz	88	PEAK IN last 200nt of 3UTR	PABPC4	S200A_FCL
0.000706515	0.000477446	0.000935584	LIN28A-S200A_ESC_LIF-CHIR-FGF0220626_MM_1_merged.bed.gz	89	PEAK IN last 200nt of 3UTR	PABPC4	S200A_FCL
0.000694339	0.00046907	0.000919607	LIN28A-S200A_ESC_LIF-CHIR-FGF0220626_MM_1_merged.bed.gz	90	PEAK IN last 200nt of 3UTR	PABPC4	S200A_FCL
0.000684053	0.000461416	0.000906689	LIN28A-S200A_ESC_LIF-CHIR-FGF0220626_MM_1_merged.bed.gz	91	PEAK IN last 200nt of 3UTR	PABPC4	S200A_FCL
0.000684053	0.000461416	0.000906689	LIN28A-S200A_ESC_LIF-CHIR-FGF0220626_MM_1_merged.bed.gz	92	PEAK IN last 200nt of 3UTR	PABPC4	S200A_FCL
0.000684053	0.000461416	0.000906689	LIN28A-S200A_ESC_LIF-CHIR-FGF0220626_MM_1_merged.bed.gz	93	PEAK IN last 200nt of 3UTR	PABPC4	S200A_FCL
0.000684053	0.000461416	0.000906689	LIN28A-S200A_ESC_LIF-CHIR-FGF0220626_MM_1_merged.bed.gz	94	PEAK IN last 200nt of 3UTR	PABPC4	S200A_FCL
0.000684053	0.000461416	0.000906689	LIN28A-S200A_ESC_LIF-CHIR-FGF0220626_MM_1_merged.bed.gz	95	PEAK IN last 200nt of 3UTR	PABPC4	S200A_FCL
0.000684053	0.000461416	0.000906689	LIN28A-S200A_ESC_LIF-CHIR-FGF0220626_MM_1_merged.bed.gz	96	PEAK IN last 200nt of 3UTR	PABPC4	S200A_FCL
0.000684053	0.000461416	0.000906689	LIN28A-S200A_ESC_LIF-CHIR-FGF0220626_MM_1_merged.bed.gz	97	PEAK IN last 200nt of 3UTR	PABPC4	S200A_FCL
0.000684053	0.000461416	0.000906689	LIN28A-S200A_ESC_LIF-CHIR-FGF0220626_MM_1_merged.bed.gz	98	PEAK IN last 200nt of 3UTR	PABPC4	S200A_FCL
0.000684053	0.000461416	0.000906689	LIN28A-S200A_ESC_LIF-CHIR-FGF0220626_MM_1_merged.bed.gz	99	PEAK IN last 200nt of 3UTR	PABPC4	S200A_FCL
0.000684053	0.000461416	0.000906689	LIN28A-S200A_ESC_LIF-CHIR-FGF0220626_MM_1_merged.bed.gz	100	PEAK IN last 200nt of 3UTR	PABPC4	S200A_FCL
0.0042644	0.00409353	0.00443526	LIN28A-WT_ESC_LIF-CHIR_merged.bed.gz	-100	PEAK NOT IN last 200nt of 3UTR	PABPC1	S200WT_FCL
0.0042644	0.00409353	0.00443526	LIN28A-WT_ESC_LIF-CHIR_merged.bed.gz	-99	PEAK NOT IN last 200nt of 3UTR	PABPC1	S200WT_FCL
0.0042644	0.00409353	0.00443526	LIN28A-WT_ESC_LIF-CHIR_merged.bed.gz	-98	PEAK NOT IN last 200nt of 3UTR	PABPC1	S200WT_FCL
0.0042644	0.00409353	0.00443526	LIN28A-WT_ESC_LIF-CHIR_merged.bed.gz	-97	PEAK NOT IN last 200nt of 3UTR	PABPC1	S200WT_FCL
0.0042644	0.00409353	0.00443526	LIN28A-WT_ESC_LIF-CHIR_merged.bed.gz	-96	PEAK NOT IN last 200nt of 3UTR	PABPC1	S200WT_FCL
0.0042644	0.00409353	0.00443526	LIN28A-WT_ESC_LIF-CHIR_merged.bed.gz	-95	PEAK NOT IN last 200nt of 3UTR	PABPC1	S200WT_FCL
0.0042644	0.00409353	0.00443526	LIN28A-WT_ESC_LIF-CHIR_merged.bed.gz	-94	PEAK NOT IN last 200nt of 3UTR	PABPC1	S200WT_FCL
0.0042644	0.00409353	0.00443526	LIN28A-WT_ESC_LIF-CHIR_merged.bed.gz	-93	PEAK NOT IN last 200nt of 3UTR	PABPC1	S200WT_FCL
0.0042644	0.00409353	0.00443526	LIN28A-WT_ESC_LIF-CHIR_merged.bed.gz	-92	PEAK NOT IN last 200nt of 3UTR	PABPC1	S200WT_FCL
0.0042644	0.00409353	0.00443526	LIN28A-WT_ESC_LIF-CHIR_merged.bed.gz	-91	PEAK NOT IN last 200nt of 3UTR	PABPC1	S200WT_FCL
0.0042644	0.00409353	0.00443526	LIN28A-WT_ESC_LIF-CHIR_merged.bed.gz	-90	PEAK NOT IN last 200nt of 3UTR	PABPC1	S200WT_FCL
0.00426778	0.00409609	0.00443948	LIN28A-WT_ESC_LIF-CHIR_merged.bed.gz	-89	PEAK NOT IN last 200nt of 3UTR	PABPC1	S200WT_FCL
0.00426967	0.00409711	0.00444223	LIN28A-WT_ESC_LIF-CHIR_merged.bed.gz	-88	PEAK NOT IN last 200nt of 3UTR	PABPC1	S200WT_FCL
0.00427298	0.00409925	0.00444671	LIN28A-WT_ESC_LIF-CHIR_merged.bed.gz	-87	PEAK NOT IN last 200nt of 3UTR	PABPC1	S200WT_FCL
0.00427908	0.00410384	0.00445432	LIN28A-WT_ESC_LIF-CHIR_merged.bed.gz	-86	PEAK NOT IN last 200nt of 3UTR	PABPC1	S200WT_FCL
0.00428778	0.00411036	0.00446519	LIN28A-WT_ESC_LIF-CHIR_merged.bed.gz	-85	PEAK NOT IN last 200nt of 3UTR	PABPC1	S200WT_FCL
0.00429838	0.00411835	0.0044784	LIN28A-WT_ESC_LIF-CHIR_merged.bed.gz	-84	PEAK NOT IN last 200nt of 3UTR	PABPC1	S200WT_FCL
0.0043102	0.00412766	0.00449275	LIN28A-WT_ESC_LIF-CHIR_merged.bed.gz	-83	PEAK NOT IN last 200nt of 3UTR	PABPC1	S200WT_FCL
0.00432215	0.00413739	0.00450692	LIN28A-WT_ESC_LIF-CHIR_merged.bed.gz	-82	PEAK NOT IN last 200nt of 3UTR	PABPC1	S200WT_FCL
0.00433297	0.00414698	0.00451896	LIN28A-WT_ESC_LIF-CHIR_merged.bed.gz	-81	PEAK NOT IN last 200nt of 3UTR	PABPC1	S200WT_FCL
0.00434412	0.00415776	0.00453047	LIN28A-WT_ESC_LIF-CHIR_merged.bed.gz	-80	PEAK NOT IN last 200nt of 3UTR	PABPC1	S200WT_FCL
0.0043582	0.00417138	0.00454503	LIN28A-WT_ESC_LIF-CHIR_merged.bed.gz	-79	PEAK NOT IN last 200nt of 3UTR	PABPC1	S200WT_FCL
0.00437462	0.00418762	0.00456161	LIN28A-WT_ESC_LIF-CHIR_merged.bed.gz	-78	PEAK NOT IN last 200nt of 3UTR	PABPC1	S200WT_FCL
0.00439089	0.0042043	0.00457748	LIN28A-WT_ESC_LIF-CHIR_merged.bed.gz	-77	PEAK NOT IN last 200nt of 3UTR	PABPC1	S200WT_FCL
0.00440485	0.00421884	0.00459085	LIN28A-WT_ESC_LIF-CHIR_merged.bed.gz	-76	PEAK NOT IN last 200nt of 3UTR	PABPC1	S200WT_FCL
0.00441545	0.00423035	0.00460056	LIN28A-WT_ESC_LIF-CHIR_merged.bed.gz	-75	PEAK NOT IN last 200nt of 3UTR	PABPC1	S200WT_FCL
0.00442325	0.00423921	0.00460729	LIN28A-WT_ESC_LIF-CHIR_merged.bed.gz	-74	PEAK NOT IN last 200nt of 3UTR	PABPC1	S200WT_FCL
0.00442883	0.0042459	0.00461176	LIN28A-WT_ESC_LIF-CHIR_merged.bed.gz	-73	PEAK NOT IN last 200nt of 3UTR	PABPC1	S200WT_FCL
0.00443229	0.0042506	0.00461397	LIN28A-WT_ESC_LIF-CHIR_merged.bed.gz	-72	PEAK NOT IN last 200nt of 3UTR	PABPC1	S200WT_FCL
0.00443628	0.00425458	0.00461798	LIN28A-WT_ESC_LIF-CHIR_merged.bed.gz	-71	PEAK NOT IN last 200nt of 3UTR	PABPC1	S200WT_FCL
0.00444205	0.00425891	0.0046252	LIN28A-WT_ESC_LIF-CHIR_merged.bed.gz	-70	PEAK NOT IN last 200nt of 3UTR	PABPC1	S200WT_FCL
0.00444775	0.00426292	0.00463258	LIN28A-WT_ESC_LIF-CHIR_merged.bed.gz	-69	PEAK NOT IN last 200nt of 3UTR	PABPC1	S200WT_FCL
0.00445259	0.00426614	0.00463905	LIN28A-WT_ESC_LIF-CHIR_merged.bed.gz	-68	PEAK NOT IN last 200nt of 3UTR	PABPC1	S200WT_FCL
0.00445733	0.00426934	0.00464531	LIN28A-WT_ESC_LIF-CHIR_merged.bed.gz	-67	PEAK NOT IN last 200nt of 3UTR	PABPC1	S200WT_FCL
0.00446433	0.00427468	0.00465397	LIN28A-WT_ESC_LIF-CHIR_merged.bed.gz	-66	PEAK NOT IN last 200nt of 3UTR	PABPC1	S200WT_FCL
0.0044753	0.00428372	0.00466688	LIN28A-WT_ESC_LIF-CHIR_merged.bed.gz	-65	PEAK NOT IN last 200nt of 3UTR	PABPC1	S200WT_FCL
0.00448917	0.00429572	0.00468262	LIN28A-WT_ESC_LIF-CHIR_merged.bed.gz	-64	PEAK NOT IN last 200nt of 3UTR	PABPC1	S200WT_FCL
0.00450495	0.00430972	0.00470017	LIN28A-WT_ESC_LIF-CHIR_merged.bed.gz	-63	PEAK NOT IN last 200nt of 3UTR	PABPC1	S200WT_FCL
0.00452352	0.00432617	0.00472087	LIN28A-WT_ESC_LIF-CHIR_merged.bed.gz	-62	PEAK NOT IN last 200nt of 3UTR	PABPC1	S200WT_FCL
0.00454231	0.00434409	0.00474053	LIN28A-WT_ESC_LIF-CHIR_merged.bed.gz	-61	PEAK NOT IN last 200nt of 3UTR	PABPC1	S200WT_FCL
0.00455985	0.00436154	0.00475816	LIN28A-WT_ESC_LIF-CHIR_merged.bed.gz	-60	PEAK NOT IN last 200nt of 3UTR	PABPC1	S200WT_FCL
0.00457697	0.00437806	0.00477588	LIN28A-WT_ESC_LIF-CHIR_merged.bed.gz	-59	PEAK NOT IN last 200nt of 3UTR	PABPC1	S200WT_FCL
0.00459317	0.00439356	0.00479279	LIN28A-WT_ESC_LIF-CHIR_merged.bed.gz	-58	PEAK NOT IN last 200nt of 3UTR	PABPC1	S200WT_FCL
0.00460828	0.00440771	0.00480885	LIN28A-WT_ESC_LIF-CHIR_merged.bed.gz	-57	PEAK NOT IN last 200nt of 3UTR	PABPC1	S200WT_FCL
0.00462094	0.00441992	0.00482196	LIN28A-WT_ESC_LIF-CHIR_merged.bed.gz	-56	PEAK NOT IN last 200nt of 3UTR	PABPC1	S200WT_FCL
0.00463011	0.00442909	0.00483114	LIN28A-WT_ESC_LIF-CHIR_merged.bed.gz	-55	PEAK NOT IN last 200nt of 3UTR	PABPC1	S200WT_FCL
0.00463768	0.00443645	0.00483891	LIN28A-WT_ESC_LIF-CHIR_merged.bed.gz	-54	PEAK NOT IN last 200nt of 3UTR	PABPC1	S200WT_FCL
0.00464483	0.00444321	0.00484645	LIN28A-WT_ESC_LIF-CHIR_merged.bed.gz	-53	PEAK NOT IN last 200nt of 3UTR	PABPC1	S200WT_FCL
0.00464968	0.00444803	0.00485134	LIN28A-WT_ESC_LIF-CHIR_merged.bed.gz	-52	PEAK NOT IN last 200nt of 3UTR	PABPC1	S200WT_FCL
0.0046531	0.00445116	0.00485505	LIN28A-WT_ESC_LIF-CHIR_merged.bed.gz	-51	PEAK NOT IN last 200nt of 3UTR	PABPC1	S200WT_FCL
0.00465547	0.00445427	0.00485667	LIN28A-WT_ESC_LIF-CHIR_merged.bed.gz	-50	PEAK NOT IN last 200nt of 3UTR	PABPC1	S200WT_FCL
0.00465654	0.00445771	0.00485538	LIN28A-WT_ESC_LIF-CHIR_merged.bed.gz	-49	PEAK NOT IN last 200nt of 3UTR	PABPC1	S200WT_FCL
0.00465853	0.00446194	0.00485512	LIN28A-WT_ESC_LIF-CHIR_merged.bed.gz	-48	PEAK NOT IN last 200nt of 3UTR	PABPC1	S200WT_FCL
0.00466242	0.00446789	0.00485694	LIN28A-WT_ESC_LIF-CHIR_merged.bed.gz	-47	PEAK NOT IN last 200nt of 3UTR	PABPC1	S200WT_FCL
0.00466827	0.00447566	0.00486088	LIN28A-WT_ESC_LIF-CHIR_merged.bed.gz	-46	PEAK NOT IN last 200nt of 3UTR	PABPC1	S200WT_FCL
0.00467706	0.00448607	0.00486805	LIN28A-WT_ESC_LIF-CHIR_merged.bed.gz	-45	PEAK NOT IN last 200nt of 3UTR	PABPC1	S200WT_FCL
0.00468691	0.00449732	0.0048765	LIN28A-WT_ESC_LIF-CHIR_merged.bed.gz	-44	PEAK NOT IN last 200nt of 3UTR	PABPC1	S200WT_FCL
0.00469594	0.00450742	0.00488445	LIN28A-WT_ESC_LIF-CHIR_merged.bed.gz	-43	PEAK NOT IN last 200nt of 3UTR	PABPC1	S200WT_FCL
0.00470691	0.00451881	0.00489501	LIN28A-WT_ESC_LIF-CHIR_merged.bed.gz	-42	PEAK NOT IN last 200nt of 3UTR	PABPC1	S200WT_FCL
0.00472212	0.00453305	0.00491118	LIN28A-WT_ESC_LIF-CHIR_merged.bed.gz	-41	PEAK NOT IN last 200nt of 3UTR	PABPC1	S200WT_FCL
0.00474112	0.00454867	0.00493358	LIN28A-WT_ESC_LIF-CHIR_merged.bed.gz	-40	PEAK NOT IN last 200nt of 3UTR	PABPC1	S200WT_FCL
0.00476256	0.00456477	0.00496036	LIN28A-WT_ESC_LIF-CHIR_merged.bed.gz	-39	PEAK NOT IN last 200nt of 3UTR	PABPC1	S200WT_FCL
0.0047845	0.00458083	0.00498817	LIN28A-WT_ESC_LIF-CHIR_merged.bed.gz	-38	PEAK NOT IN last 200nt of 3UTR	PABPC1	S200WT_FCL
0.00480602	0.00459629	0.00501575	LIN28A-WT_ESC_LIF-CHIR_merged.bed.gz	-37	PEAK NOT IN last 200nt of 3UTR	PABPC1	S200WT_FCL
0.00482813	0.00461171	0.00504454	LIN28A-WT_ESC_LIF-CHIR_merged.bed.gz	-36	PEAK NOT IN last 200nt of 3UTR	PABPC1	S200WT_FCL
0.00484938	0.00462592	0.00507284	LIN28A-WT_ESC_LIF-CHIR_merged.bed.gz	-35	PEAK NOT IN last 200nt of 3UTR	PABPC1	S200WT_FCL
0.00487039	0.00463987	0.0051009	LIN28A-WT_ESC_LIF-CHIR_merged.bed.gz	-34	PEAK NOT IN last 200nt of 3UTR	PABPC1	S200WT_FCL
0.00489307	0.00465585	0.00513029	LIN28A-WT_ESC_LIF-CHIR_merged.bed.gz	-33	PEAK NOT IN last 200nt of 3UTR	PABPC1	S200WT_FCL
0.00491376	0.00467067	0.00515686	LIN28A-WT_ESC_LIF-CHIR_merged.bed.gz	-32	PEAK NOT IN last 200nt of 3UTR	PABPC1	S200WT_FCL
0.00492742	0.00468124	0.00517359	LIN28A-WT_ESC_LIF-CHIR_merged.bed.gz	-31	PEAK NOT IN last 200nt of 3UTR	PABPC1	S200WT_FCL
0.00493447	0.00468872	0.00518022	LIN28A-WT_ESC_LIF-CHIR_merged.bed.gz	-30	PEAK NOT IN last 200nt of 3UTR	PABPC1	S200WT_FCL
0.00493756	0.00469446	0.00518067	LIN28A-WT_ESC_LIF-CHIR_merged.bed.gz	-29	PEAK NOT IN last 200nt of 3UTR	PABPC1	S200WT_FCL
0.00493808	0.00469875	0.00517742	LIN28A-WT_ESC_LIF-CHIR_merged.bed.gz	-28	PEAK NOT IN last 200nt of 3UTR	PABPC1	S200WT_FCL
0.00493664	0.00470153	0.00517176	LIN28A-WT_ESC_LIF-CHIR_merged.bed.gz	-27	PEAK NOT IN last 200nt of 3UTR	PABPC1	S200WT_FCL
0.00493143	0.00470116	0.00516169	LIN28A-WT_ESC_LIF-CHIR_merged.bed.gz	-26	PEAK NOT IN last 200nt of 3UTR	PABPC1	S200WT_FCL
0.00492296	0.00469799	0.00514794	LIN28A-WT_ESC_LIF-CHIR_merged.bed.gz	-25	PEAK NOT IN last 200nt of 3UTR	PABPC1	S200WT_FCL
0.00491092	0.00469144	0.00513039	LIN28A-WT_ESC_LIF-CHIR_merged.bed.gz	-24	PEAK NOT IN last 200nt of 3UTR	PABPC1	S200WT_FCL
0.00489267	0.00467894	0.0051064	LIN28A-WT_ESC_LIF-CHIR_merged.bed.gz	-23	PEAK NOT IN last 200nt of 3UTR	PABPC1	S200WT_FCL
0.0048699	0.00466179	0.005078	LIN28A-WT_ESC_LIF-CHIR_merged.bed.gz	-22	PEAK NOT IN last 200nt of 3UTR	PABPC1	S200WT_FCL
0.00484445	0.00464025	0.00504865	LIN28A-WT_ESC_LIF-CHIR_merged.bed.gz	-21	PEAK NOT IN last 200nt of 3UTR	PABPC1	S200WT_FCL
0.00481411	0.00461203	0.0050162	LIN28A-WT_ESC_LIF-CHIR_merged.bed.gz	-20	PEAK NOT IN last 200nt of 3UTR	PABPC1	S200WT_FCL
0.00477682	0.00457602	0.00497761	LIN28A-WT_ESC_LIF-CHIR_merged.bed.gz	-19	PEAK NOT IN last 200nt of 3UTR	PABPC1	S200WT_FCL
0.00473262	0.00453273	0.00493251	LIN28A-WT_ESC_LIF-CHIR_merged.bed.gz	-18	PEAK NOT IN last 200nt of 3UTR	PABPC1	S200WT_FCL
0.00468249	0.00448347	0.00488151	LIN28A-WT_ESC_LIF-CHIR_merged.bed.gz	-17	PEAK NOT IN last 200nt of 3UTR	PABPC1	S200WT_FCL
0.00462893	0.00443101	0.00482686	LIN28A-WT_ESC_LIF-CHIR_merged.bed.gz	-16	PEAK NOT IN last 200nt of 3UTR	PABPC1	S200WT_FCL
0.00457501	0.00437876	0.00477127	LIN28A-WT_ESC_LIF-CHIR_merged.bed.gz	-15	PEAK NOT IN last 200nt of 3UTR	PABPC1	S200WT_FCL
0.0045262	0.00433211	0.0047203	LIN28A-WT_ESC_LIF-CHIR_merged.bed.gz	-14	PEAK NOT IN last 200nt of 3UTR	PABPC1	S200WT_FCL
0.00449091	0.00429896	0.00468286	LIN28A-WT_ESC_LIF-CHIR_merged.bed.gz	-13	PEAK NOT IN last 200nt of 3UTR	PABPC1	S200WT_FCL
0.00447851	0.00428825	0.00466877	LIN28A-WT_ESC_LIF-CHIR_merged.bed.gz	-12	PEAK NOT IN last 200nt of 3UTR	PABPC1	S200WT_FCL
0.00450025	0.00431083	0.00468968	LIN28A-WT_ESC_LIF-CHIR_merged.bed.gz	-11	PEAK NOT IN last 200nt of 3UTR	PABPC1	S200WT_FCL
0.00457126	0.00438123	0.00476129	LIN28A-WT_ESC_LIF-CHIR_merged.bed.gz	-10	PEAK NOT IN last 200nt of 3UTR	PABPC1	S200WT_FCL
0.00470397	0.00451179	0.00489615	LIN28A-WT_ESC_LIF-CHIR_merged.bed.gz	-9	PEAK NOT IN last 200nt of 3UTR	PABPC1	S200WT_FCL
0.00490082	0.00470433	0.0050973	LIN28A-WT_ESC_LIF-CHIR_merged.bed.gz	-8	PEAK NOT IN last 200nt of 3UTR	PABPC1	S200WT_FCL
0.00515023	0.00494784	0.00535263	LIN28A-WT_ESC_LIF-CHIR_merged.bed.gz	-7	PEAK NOT IN last 200nt of 3UTR	PABPC1	S200WT_FCL
0.00543475	0.0052258	0.0056437	LIN28A-WT_ESC_LIF-CHIR_merged.bed.gz	-6	PEAK NOT IN last 200nt of 3UTR	PABPC1	S200WT_FCL
0.00573796	0.00552203	0.00595389	LIN28A-WT_ESC_LIF-CHIR_merged.bed.gz	-5	PEAK NOT IN last 200nt of 3UTR	PABPC1	S200WT_FCL
0.00604239	0.0058196	0.00626517	LIN28A-WT_ESC_LIF-CHIR_merged.bed.gz	-4	PEAK NOT IN last 200nt of 3UTR	PABPC1	S200WT_FCL
0.00633204	0.00610246	0.00656162	LIN28A-WT_ESC_LIF-CHIR_merged.bed.gz	-3	PEAK NOT IN last 200nt of 3UTR	PABPC1	S200WT_FCL
0.006588	0.00635231	0.00682369	LIN28A-WT_ESC_LIF-CHIR_merged.bed.gz	-2	PEAK NOT IN last 200nt of 3UTR	PABPC1	S200WT_FCL
0.00678837	0.00654871	0.00702803	LIN28A-WT_ESC_LIF-CHIR_merged.bed.gz	-1	PEAK NOT IN last 200nt of 3UTR	PABPC1	S200WT_FCL
0.00690643	0.0066652	0.00714766	LIN28A-WT_ESC_LIF-CHIR_merged.bed.gz	0	PEAK NOT IN last 200nt of 3UTR	PABPC1	S200WT_FCL
0.00691756	0.00667698	0.00715814	LIN28A-WT_ESC_LIF-CHIR_merged.bed.gz	1	PEAK NOT IN last 200nt of 3UTR	PABPC1	S200WT_FCL
0.00681569	0.00657957	0.0070518	LIN28A-WT_ESC_LIF-CHIR_merged.bed.gz	2	PEAK NOT IN last 200nt of 3UTR	PABPC1	S200WT_FCL
0.00662196	0.0063928	0.00685111	LIN28A-WT_ESC_LIF-CHIR_merged.bed.gz	3	PEAK NOT IN last 200nt of 3UTR	PABPC1	S200WT_FCL
0.00636775	0.00614571	0.00658979	LIN28A-WT_ESC_LIF-CHIR_merged.bed.gz	4	PEAK NOT IN last 200nt of 3UTR	PABPC1	S200WT_FCL
0.00607888	0.00586377	0.00629399	LIN28A-WT_ESC_LIF-CHIR_merged.bed.gz	5	PEAK NOT IN last 200nt of 3UTR	PABPC1	S200WT_FCL
0.00577669	0.00556787	0.00598551	LIN28A-WT_ESC_LIF-CHIR_merged.bed.gz	6	PEAK NOT IN last 200nt of 3UTR	PABPC1	S200WT_FCL
0.00547527	0.00527256	0.00567798	LIN28A-WT_ESC_LIF-CHIR_merged.bed.gz	7	PEAK NOT IN last 200nt of 3UTR	PABPC1	S200WT_FCL
0.00518915	0.00499219	0.00538611	LIN28A-WT_ESC_LIF-CHIR_merged.bed.gz	8	PEAK NOT IN last 200nt of 3UTR	PABPC1	S200WT_FCL
0.00493374	0.00474148	0.00512601	LIN28A-WT_ESC_LIF-CHIR_merged.bed.gz	9	PEAK NOT IN last 200nt of 3UTR	PABPC1	S200WT_FCL
0.00472545	0.00453739	0.00491352	LIN28A-WT_ESC_LIF-CHIR_merged.bed.gz	10	PEAK NOT IN last 200nt of 3UTR	PABPC1	S200WT_FCL
0.00457964	0.00439521	0.00476407	LIN28A-WT_ESC_LIF-CHIR_merged.bed.gz	11	PEAK NOT IN last 200nt of 3UTR	PABPC1	S200WT_FCL
0.00449945	0.00431688	0.00468201	LIN28A-WT_ESC_LIF-CHIR_merged.bed.gz	12	PEAK NOT IN last 200nt of 3UTR	PABPC1	S200WT_FCL
0.00447285	0.00429145	0.00465426	LIN28A-WT_ESC_LIF-CHIR_merged.bed.gz	13	PEAK NOT IN last 200nt of 3UTR	PABPC1	S200WT_FCL
0.00448321	0.00430344	0.00466298	LIN28A-WT_ESC_LIF-CHIR_merged.bed.gz	14	PEAK NOT IN last 200nt of 3UTR	PABPC1	S200WT_FCL
0.00451729	0.00433932	0.00469527	LIN28A-WT_ESC_LIF-CHIR_merged.bed.gz	15	PEAK NOT IN last 200nt of 3UTR	PABPC1	S200WT_FCL
0.00456529	0.00438924	0.00474135	LIN28A-WT_ESC_LIF-CHIR_merged.bed.gz	16	PEAK NOT IN last 200nt of 3UTR	PABPC1	S200WT_FCL
0.00462178	0.00444754	0.00479602	LIN28A-WT_ESC_LIF-CHIR_merged.bed.gz	17	PEAK NOT IN last 200nt of 3UTR	PABPC1	S200WT_FCL
0.00468071	0.0045083	0.00485311	LIN28A-WT_ESC_LIF-CHIR_merged.bed.gz	18	PEAK NOT IN last 200nt of 3UTR	PABPC1	S200WT_FCL
0.00473788	0.00456728	0.00490847	LIN28A-WT_ESC_LIF-CHIR_merged.bed.gz	19	PEAK NOT IN last 200nt of 3UTR	PABPC1	S200WT_FCL
0.00479014	0.00462067	0.0049596	LIN28A-WT_ESC_LIF-CHIR_merged.bed.gz	20	PEAK NOT IN last 200nt of 3UTR	PABPC1	S200WT_FCL
0.00483426	0.00466538	0.00500313	LIN28A-WT_ESC_LIF-CHIR_merged.bed.gz	21	PEAK NOT IN last 200nt of 3UTR	PABPC1	S200WT_FCL
0.00486992	0.00470155	0.00503829	LIN28A-WT_ESC_LIF-CHIR_merged.bed.gz	22	PEAK NOT IN last 200nt of 3UTR	PABPC1	S200WT_FCL
0.00489772	0.0047297	0.00506574	LIN28A-WT_ESC_LIF-CHIR_merged.bed.gz	23	PEAK NOT IN last 200nt of 3UTR	PABPC1	S200WT_FCL
0.00491915	0.00475109	0.00508721	LIN28A-WT_ESC_LIF-CHIR_merged.bed.gz	24	PEAK NOT IN last 200nt of 3UTR	PABPC1	S200WT_FCL
0.0049351	0.0047664	0.00510381	LIN28A-WT_ESC_LIF-CHIR_merged.bed.gz	25	PEAK NOT IN last 200nt of 3UTR	PABPC1	S200WT_FCL
0.00494708	0.00477738	0.00511678	LIN28A-WT_ESC_LIF-CHIR_merged.bed.gz	26	PEAK NOT IN last 200nt of 3UTR	PABPC1	S200WT_FCL
0.00495639	0.00478565	0.00512713	LIN28A-WT_ESC_LIF-CHIR_merged.bed.gz	27	PEAK NOT IN last 200nt of 3UTR	PABPC1	S200WT_FCL
0.00496367	0.00479202	0.00513533	LIN28A-WT_ESC_LIF-CHIR_merged.bed.gz	28	PEAK NOT IN last 200nt of 3UTR	PABPC1	S200WT_FCL
0.00496882	0.00479648	0.00514115	LIN28A-WT_ESC_LIF-CHIR_merged.bed.gz	29	PEAK NOT IN last 200nt of 3UTR	PABPC1	S200WT_FCL
0.00497235	0.00479961	0.00514509	LIN28A-WT_ESC_LIF-CHIR_merged.bed.gz	30	PEAK NOT IN last 200nt of 3UTR	PABPC1	S200WT_FCL
0.00497467	0.00480181	0.00514754	LIN28A-WT_ESC_LIF-CHIR_merged.bed.gz	31	PEAK NOT IN last 200nt of 3UTR	PABPC1	S200WT_FCL
0.00497626	0.00480322	0.00514929	LIN28A-WT_ESC_LIF-CHIR_merged.bed.gz	32	PEAK NOT IN last 200nt of 3UTR	PABPC1	S200WT_FCL
0.0049776	0.00480411	0.00515109	LIN28A-WT_ESC_LIF-CHIR_merged.bed.gz	33	PEAK NOT IN last 200nt of 3UTR	PABPC1	S200WT_FCL
0.00497796	0.00480421	0.00515171	LIN28A-WT_ESC_LIF-CHIR_merged.bed.gz	34	PEAK NOT IN last 200nt of 3UTR	PABPC1	S200WT_FCL
0.00497739	0.00480445	0.00515032	LIN28A-WT_ESC_LIF-CHIR_merged.bed.gz	35	PEAK NOT IN last 200nt of 3UTR	PABPC1	S200WT_FCL
0.00497515	0.00480387	0.00514643	LIN28A-WT_ESC_LIF-CHIR_merged.bed.gz	36	PEAK NOT IN last 200nt of 3UTR	PABPC1	S200WT_FCL
0.00497024	0.00480084	0.00513964	LIN28A-WT_ESC_LIF-CHIR_merged.bed.gz	37	PEAK NOT IN last 200nt of 3UTR	PABPC1	S200WT_FCL
0.00496322	0.00479558	0.00513086	LIN28A-WT_ESC_LIF-CHIR_merged.bed.gz	38	PEAK NOT IN last 200nt of 3UTR	PABPC1	S200WT_FCL
0.00495453	0.00478848	0.00512057	LIN28A-WT_ESC_LIF-CHIR_merged.bed.gz	39	PEAK NOT IN last 200nt of 3UTR	PABPC1	S200WT_FCL
0.00494425	0.00477977	0.00510873	LIN28A-WT_ESC_LIF-CHIR_merged.bed.gz	40	PEAK NOT IN last 200nt of 3UTR	PABPC1	S200WT_FCL
0.00493356	0.00477046	0.00509666	LIN28A-WT_ESC_LIF-CHIR_merged.bed.gz	41	PEAK NOT IN last 200nt of 3UTR	PABPC1	S200WT_FCL
0.00492268	0.00476108	0.00508428	LIN28A-WT_ESC_LIF-CHIR_merged.bed.gz	42	PEAK NOT IN last 200nt of 3UTR	PABPC1	S200WT_FCL
0.00491234	0.00475242	0.00507227	LIN28A-WT_ESC_LIF-CHIR_merged.bed.gz	43	PEAK NOT IN last 200nt of 3UTR	PABPC1	S200WT_FCL
0.00490218	0.00474393	0.00506043	LIN28A-WT_ESC_LIF-CHIR_merged.bed.gz	44	PEAK NOT IN last 200nt of 3UTR	PABPC1	S200WT_FCL
0.0048916	0.0047345	0.0050487	LIN28A-WT_ESC_LIF-CHIR_merged.bed.gz	45	PEAK NOT IN last 200nt of 3UTR	PABPC1	S200WT_FCL
0.00488115	0.00472417	0.00503813	LIN28A-WT_ESC_LIF-CHIR_merged.bed.gz	46	PEAK NOT IN last 200nt of 3UTR	PABPC1	S200WT_FCL
0.00487168	0.00471429	0.00502906	LIN28A-WT_ESC_LIF-CHIR_merged.bed.gz	47	PEAK NOT IN last 200nt of 3UTR	PABPC1	S200WT_FCL
0.00486392	0.00470598	0.00502187	LIN28A-WT_ESC_LIF-CHIR_merged.bed.gz	48	PEAK NOT IN last 200nt of 3UTR	PABPC1	S200WT_FCL
0.00485735	0.00469868	0.00501602	LIN28A-WT_ESC_LIF-CHIR_merged.bed.gz	49	PEAK NOT IN last 200nt of 3UTR	PABPC1	S200WT_FCL
0.00485211	0.00469237	0.00501185	LIN28A-WT_ESC_LIF-CHIR_merged.bed.gz	50	PEAK NOT IN last 200nt of 3UTR	PABPC1	S200WT_FCL
0.00484778	0.00468633	0.00500923	LIN28A-WT_ESC_LIF-CHIR_merged.bed.gz	51	PEAK NOT IN last 200nt of 3UTR	PABPC1	S200WT_FCL
0.00484374	0.00468002	0.00500746	LIN28A-WT_ESC_LIF-CHIR_merged.bed.gz	52	PEAK NOT IN last 200nt of 3UTR	PABPC1	S200WT_FCL
0.00483886	0.00467272	0.005005	LIN28A-WT_ESC_LIF-CHIR_merged.bed.gz	53	PEAK NOT IN last 200nt of 3UTR	PABPC1	S200WT_FCL
0.00483437	0.00466555	0.00500319	LIN28A-WT_ESC_LIF-CHIR_merged.bed.gz	54	PEAK NOT IN last 200nt of 3UTR	PABPC1	S200WT_FCL
0.00483138	0.00465974	0.00500301	LIN28A-WT_ESC_LIF-CHIR_merged.bed.gz	55	PEAK NOT IN last 200nt of 3UTR	PABPC1	S200WT_FCL
0.00482852	0.00465503	0.00500202	LIN28A-WT_ESC_LIF-CHIR_merged.bed.gz	56	PEAK NOT IN last 200nt of 3UTR	PABPC1	S200WT_FCL
0.0048253	0.00465073	0.00499988	LIN28A-WT_ESC_LIF-CHIR_merged.bed.gz	57	PEAK NOT IN last 200nt of 3UTR	PABPC1	S200WT_FCL
0.00482129	0.00464582	0.00499677	LIN28A-WT_ESC_LIF-CHIR_merged.bed.gz	58	PEAK NOT IN last 200nt of 3UTR	PABPC1	S200WT_FCL
0.00481725	0.0046411	0.00499341	LIN28A-WT_ESC_LIF-CHIR_merged.bed.gz	59	PEAK NOT IN last 200nt of 3UTR	PABPC1	S200WT_FCL
0.00481304	0.00463675	0.00498933	LIN28A-WT_ESC_LIF-CHIR_merged.bed.gz	60	PEAK NOT IN last 200nt of 3UTR	PABPC1	S200WT_FCL
0.00480797	0.00463292	0.00498302	LIN28A-WT_ESC_LIF-CHIR_merged.bed.gz	61	PEAK NOT IN last 200nt of 3UTR	PABPC1	S200WT_FCL
0.00480137	0.0046287	0.00497404	LIN28A-WT_ESC_LIF-CHIR_merged.bed.gz	62	PEAK NOT IN last 200nt of 3UTR	PABPC1	S200WT_FCL
0.00479365	0.00462365	0.00496365	LIN28A-WT_ESC_LIF-CHIR_merged.bed.gz	63	PEAK NOT IN last 200nt of 3UTR	PABPC1	S200WT_FCL
0.00478503	0.00461791	0.00495216	LIN28A-WT_ESC_LIF-CHIR_merged.bed.gz	64	PEAK NOT IN last 200nt of 3UTR	PABPC1	S200WT_FCL
0.00477519	0.00461133	0.00493904	LIN28A-WT_ESC_LIF-CHIR_merged.bed.gz	65	PEAK NOT IN last 200nt of 3UTR	PABPC1	S200WT_FCL
0.00476568	0.00460486	0.00492649	LIN28A-WT_ESC_LIF-CHIR_merged.bed.gz	66	PEAK NOT IN last 200nt of 3UTR	PABPC1	S200WT_FCL
0.00475683	0.0045986	0.00491506	LIN28A-WT_ESC_LIF-CHIR_merged.bed.gz	67	PEAK NOT IN last 200nt of 3UTR	PABPC1	S200WT_FCL
0.00474902	0.00459322	0.00490481	LIN28A-WT_ESC_LIF-CHIR_merged.bed.gz	68	PEAK NOT IN last 200nt of 3UTR	PABPC1	S200WT_FCL
0.00474271	0.00458912	0.00489629	LIN28A-WT_ESC_LIF-CHIR_merged.bed.gz	69	PEAK NOT IN last 200nt of 3UTR	PABPC1	S200WT_FCL
0.0047376	0.00458575	0.00488946	LIN28A-WT_ESC_LIF-CHIR_merged.bed.gz	70	PEAK NOT IN last 200nt of 3UTR	PABPC1	S200WT_FCL
0.00473314	0.00458208	0.00488419	LIN28A-WT_ESC_LIF-CHIR_merged.bed.gz	71	PEAK NOT IN last 200nt of 3UTR	PABPC1	S200WT_FCL
0.00473109	0.00457959	0.00488258	LIN28A-WT_ESC_LIF-CHIR_merged.bed.gz	72	PEAK NOT IN last 200nt of 3UTR	PABPC1	S200WT_FCL
0.00473297	0.00458015	0.0048858	LIN28A-WT_ESC_LIF-CHIR_merged.bed.gz	73	PEAK NOT IN last 200nt of 3UTR	PABPC1	S200WT_FCL
0.00473736	0.0045828	0.00489192	LIN28A-WT_ESC_LIF-CHIR_merged.bed.gz	74	PEAK NOT IN last 200nt of 3UTR	PABPC1	S200WT_FCL
0.00474256	0.00458584	0.00489928	LIN28A-WT_ESC_LIF-CHIR_merged.bed.gz	75	PEAK NOT IN last 200nt of 3UTR	PABPC1	S200WT_FCL
0.00474755	0.00458843	0.00490668	LIN28A-WT_ESC_LIF-CHIR_merged.bed.gz	76	PEAK NOT IN last 200nt of 3UTR	PABPC1	S200WT_FCL
0.00475205	0.00459058	0.00491352	LIN28A-WT_ESC_LIF-CHIR_merged.bed.gz	77	PEAK NOT IN last 200nt of 3UTR	PABPC1	S200WT_FCL
0.00475556	0.00459173	0.00491939	LIN28A-WT_ESC_LIF-CHIR_merged.bed.gz	78	PEAK NOT IN last 200nt of 3UTR	PABPC1	S200WT_FCL
0.00475801	0.00459179	0.00492423	LIN28A-WT_ESC_LIF-CHIR_merged.bed.gz	79	PEAK NOT IN last 200nt of 3UTR	PABPC1	S200WT_FCL
0.00475987	0.00459146	0.00492827	LIN28A-WT_ESC_LIF-CHIR_merged.bed.gz	80	PEAK NOT IN last 200nt of 3UTR	PABPC1	S200WT_FCL
0.00476237	0.00459213	0.0049326	LIN28A-WT_ESC_LIF-CHIR_merged.bed.gz	81	PEAK NOT IN last 200nt of 3UTR	PABPC1	S200WT_FCL
0.00476299	0.00459213	0.00493384	LIN28A-WT_ESC_LIF-CHIR_merged.bed.gz	82	PEAK NOT IN last 200nt of 3UTR	PABPC1	S200WT_FCL
0.00475955	0.00458939	0.00492971	LIN28A-WT_ESC_LIF-CHIR_merged.bed.gz	83	PEAK NOT IN last 200nt of 3UTR	PABPC1	S200WT_FCL
0.00475364	0.00458466	0.00492263	LIN28A-WT_ESC_LIF-CHIR_merged.bed.gz	84	PEAK NOT IN last 200nt of 3UTR	PABPC1	S200WT_FCL
0.00474732	0.00457979	0.00491484	LIN28A-WT_ESC_LIF-CHIR_merged.bed.gz	85	PEAK NOT IN last 200nt of 3UTR	PABPC1	S200WT_FCL
0.004741	0.00457509	0.00490692	LIN28A-WT_ESC_LIF-CHIR_merged.bed.gz	86	PEAK NOT IN last 200nt of 3UTR	PABPC1	S200WT_FCL
0.00473513	0.00457077	0.00489949	LIN28A-WT_ESC_LIF-CHIR_merged.bed.gz	87	PEAK NOT IN last 200nt of 3UTR	PABPC1	S200WT_FCL
0.00472999	0.00456735	0.00489263	LIN28A-WT_ESC_LIF-CHIR_merged.bed.gz	88	PEAK NOT IN last 200nt of 3UTR	PABPC1	S200WT_FCL
0.00472467	0.00456408	0.00488526	LIN28A-WT_ESC_LIF-CHIR_merged.bed.gz	89	PEAK NOT IN last 200nt of 3UTR	PABPC1	S200WT_FCL
0.00471886	0.0045604	0.00487733	LIN28A-WT_ESC_LIF-CHIR_merged.bed.gz	90	PEAK NOT IN last 200nt of 3UTR	PABPC1	S200WT_FCL
0.00471211	0.00455572	0.00486849	LIN28A-WT_ESC_LIF-CHIR_merged.bed.gz	91	PEAK NOT IN last 200nt of 3UTR	PABPC1	S200WT_FCL
0.00471211	0.00455572	0.00486849	LIN28A-WT_ESC_LIF-CHIR_merged.bed.gz	92	PEAK NOT IN last 200nt of 3UTR	PABPC1	S200WT_FCL
0.00471211	0.00455572	0.00486849	LIN28A-WT_ESC_LIF-CHIR_merged.bed.gz	93	PEAK NOT IN last 200nt of 3UTR	PABPC1	S200WT_FCL
0.00471211	0.00455572	0.00486849	LIN28A-WT_ESC_LIF-CHIR_merged.bed.gz	94	PEAK NOT IN last 200nt of 3UTR	PABPC1	S200WT_FCL
0.00471211	0.00455572	0.00486849	LIN28A-WT_ESC_LIF-CHIR_merged.bed.gz	95	PEAK NOT IN last 200nt of 3UTR	PABPC1	S200WT_FCL
0.00471211	0.00455572	0.00486849	LIN28A-WT_ESC_LIF-CHIR_merged.bed.gz	96	PEAK NOT IN last 200nt of 3UTR	PABPC1	S200WT_FCL
0.00471211	0.00455572	0.00486849	LIN28A-WT_ESC_LIF-CHIR_merged.bed.gz	97	PEAK NOT IN last 200nt of 3UTR	PABPC1	S200WT_FCL
0.00471211	0.00455572	0.00486849	LIN28A-WT_ESC_LIF-CHIR_merged.bed.gz	98	PEAK NOT IN last 200nt of 3UTR	PABPC1	S200WT_FCL
0.00471211	0.00455572	0.00486849	LIN28A-WT_ESC_LIF-CHIR_merged.bed.gz	99	PEAK NOT IN last 200nt of 3UTR	PABPC1	S200WT_FCL
0.00471211	0.00455572	0.00486849	LIN28A-WT_ESC_LIF-CHIR_merged.bed.gz	100	PEAK NOT IN last 200nt of 3UTR	PABPC1	S200WT_FCL
0.00597853	0.00547279	0.00648426	LIN28A-WT_ESC_LIF-CHIR_merged.bed.gz	-100	PEAK NOT IN last 200nt of 3UTR	PABPC4	S200WT_FCL
0.00597853	0.00547279	0.00648426	LIN28A-WT_ESC_LIF-CHIR_merged.bed.gz	-99	PEAK NOT IN last 200nt of 3UTR	PABPC4	S200WT_FCL
0.00597853	0.00547279	0.00648426	LIN28A-WT_ESC_LIF-CHIR_merged.bed.gz	-98	PEAK NOT IN last 200nt of 3UTR	PABPC4	S200WT_FCL
0.00597853	0.00547279	0.00648426	LIN28A-WT_ESC_LIF-CHIR_merged.bed.gz	-97	PEAK NOT IN last 200nt of 3UTR	PABPC4	S200WT_FCL
0.00597853	0.00547279	0.00648426	LIN28A-WT_ESC_LIF-CHIR_merged.bed.gz	-96	PEAK NOT IN last 200nt of 3UTR	PABPC4	S200WT_FCL
0.00597853	0.00547279	0.00648426	LIN28A-WT_ESC_LIF-CHIR_merged.bed.gz	-95	PEAK NOT IN last 200nt of 3UTR	PABPC4	S200WT_FCL
0.00597853	0.00547279	0.00648426	LIN28A-WT_ESC_LIF-CHIR_merged.bed.gz	-94	PEAK NOT IN last 200nt of 3UTR	PABPC4	S200WT_FCL
0.00597853	0.00547279	0.00648426	LIN28A-WT_ESC_LIF-CHIR_merged.bed.gz	-93	PEAK NOT IN last 200nt of 3UTR	PABPC4	S200WT_FCL
0.00597853	0.00547279	0.00648426	LIN28A-WT_ESC_LIF-CHIR_merged.bed.gz	-92	PEAK NOT IN last 200nt of 3UTR	PABPC4	S200WT_FCL
0.00597853	0.00547279	0.00648426	LIN28A-WT_ESC_LIF-CHIR_merged.bed.gz	-91	PEAK NOT IN last 200nt of 3UTR	PABPC4	S200WT_FCL
0.00597853	0.00547279	0.00648426	LIN28A-WT_ESC_LIF-CHIR_merged.bed.gz	-90	PEAK NOT IN last 200nt of 3UTR	PABPC4	S200WT_FCL
0.00600663	0.00549944	0.00651382	LIN28A-WT_ESC_LIF-CHIR_merged.bed.gz	-89	PEAK NOT IN last 200nt of 3UTR	PABPC4	S200WT_FCL
0.00603517	0.00552725	0.00654309	LIN28A-WT_ESC_LIF-CHIR_merged.bed.gz	-88	PEAK NOT IN last 200nt of 3UTR	PABPC4	S200WT_FCL
0.00606798	0.00555551	0.00658045	LIN28A-WT_ESC_LIF-CHIR_merged.bed.gz	-87	PEAK NOT IN last 200nt of 3UTR	PABPC4	S200WT_FCL
0.00610589	0.0055855	0.00662627	LIN28A-WT_ESC_LIF-CHIR_merged.bed.gz	-86	PEAK NOT IN last 200nt of 3UTR	PABPC4	S200WT_FCL
0.00614646	0.00561716	0.00667576	LIN28A-WT_ESC_LIF-CHIR_merged.bed.gz	-85	PEAK NOT IN last 200nt of 3UTR	PABPC4	S200WT_FCL
0.00618862	0.00564831	0.00672893	LIN28A-WT_ESC_LIF-CHIR_merged.bed.gz	-84	PEAK NOT IN last 200nt of 3UTR	PABPC4	S200WT_FCL
0.00623034	0.0056776	0.00678307	LIN28A-WT_ESC_LIF-CHIR_merged.bed.gz	-83	PEAK NOT IN last 200nt of 3UTR	PABPC4	S200WT_FCL
0.00626714	0.00570371	0.00683056	LIN28A-WT_ESC_LIF-CHIR_merged.bed.gz	-82	PEAK NOT IN last 200nt of 3UTR	PABPC4	S200WT_FCL
0.00629964	0.00572734	0.00687194	LIN28A-WT_ESC_LIF-CHIR_merged.bed.gz	-81	PEAK NOT IN last 200nt of 3UTR	PABPC4	S200WT_FCL
0.00633622	0.00575457	0.00691786	LIN28A-WT_ESC_LIF-CHIR_merged.bed.gz	-80	PEAK NOT IN last 200nt of 3UTR	PABPC4	S200WT_FCL
0.00638011	0.00578573	0.0069745	LIN28A-WT_ESC_LIF-CHIR_merged.bed.gz	-79	PEAK NOT IN last 200nt of 3UTR	PABPC4	S200WT_FCL
0.00642768	0.00581958	0.00703579	LIN28A-WT_ESC_LIF-CHIR_merged.bed.gz	-78	PEAK NOT IN last 200nt of 3UTR	PABPC4	S200WT_FCL
0.00646946	0.00585246	0.00708645	LIN28A-WT_ESC_LIF-CHIR_merged.bed.gz	-77	PEAK NOT IN last 200nt of 3UTR	PABPC4	S200WT_FCL
0.00650144	0.00587941	0.00712347	LIN28A-WT_ESC_LIF-CHIR_merged.bed.gz	-76	PEAK NOT IN last 200nt of 3UTR	PABPC4	S200WT_FCL
0.00652678	0.00590036	0.00715319	LIN28A-WT_ESC_LIF-CHIR_merged.bed.gz	-75	PEAK NOT IN last 200nt of 3UTR	PABPC4	S200WT_FCL
0.00654821	0.00591915	0.00717726	LIN28A-WT_ESC_LIF-CHIR_merged.bed.gz	-74	PEAK NOT IN last 200nt of 3UTR	PABPC4	S200WT_FCL
0.00656524	0.00593631	0.00719418	LIN28A-WT_ESC_LIF-CHIR_merged.bed.gz	-73	PEAK NOT IN last 200nt of 3UTR	PABPC4	S200WT_FCL
0.00657849	0.00595376	0.00720322	LIN28A-WT_ESC_LIF-CHIR_merged.bed.gz	-72	PEAK NOT IN last 200nt of 3UTR	PABPC4	S200WT_FCL
0.00659074	0.00597336	0.00720811	LIN28A-WT_ESC_LIF-CHIR_merged.bed.gz	-71	PEAK NOT IN last 200nt of 3UTR	PABPC4	S200WT_FCL
0.00660064	0.00598956	0.00721171	LIN28A-WT_ESC_LIF-CHIR_merged.bed.gz	-70	PEAK NOT IN last 200nt of 3UTR	PABPC4	S200WT_FCL
0.00660894	0.00600224	0.00721564	LIN28A-WT_ESC_LIF-CHIR_merged.bed.gz	-69	PEAK NOT IN last 200nt of 3UTR	PABPC4	S200WT_FCL
0.00661953	0.00601459	0.00722447	LIN28A-WT_ESC_LIF-CHIR_merged.bed.gz	-68	PEAK NOT IN last 200nt of 3UTR	PABPC4	S200WT_FCL
0.00663462	0.00603015	0.0072391	LIN28A-WT_ESC_LIF-CHIR_merged.bed.gz	-67	PEAK NOT IN last 200nt of 3UTR	PABPC4	S200WT_FCL
0.00665714	0.00605339	0.0072609	LIN28A-WT_ESC_LIF-CHIR_merged.bed.gz	-66	PEAK NOT IN last 200nt of 3UTR	PABPC4	S200WT_FCL
0.00668493	0.00608299	0.00728687	LIN28A-WT_ESC_LIF-CHIR_merged.bed.gz	-65	PEAK NOT IN last 200nt of 3UTR	PABPC4	S200WT_FCL
0.0067136	0.00611388	0.00731331	LIN28A-WT_ESC_LIF-CHIR_merged.bed.gz	-64	PEAK NOT IN last 200nt of 3UTR	PABPC4	S200WT_FCL
0.00674761	0.00614782	0.00734739	LIN28A-WT_ESC_LIF-CHIR_merged.bed.gz	-63	PEAK NOT IN last 200nt of 3UTR	PABPC4	S200WT_FCL
0.00678801	0.00618473	0.0073913	LIN28A-WT_ESC_LIF-CHIR_merged.bed.gz	-62	PEAK NOT IN last 200nt of 3UTR	PABPC4	S200WT_FCL
0.00683126	0.00622231	0.00744022	LIN28A-WT_ESC_LIF-CHIR_merged.bed.gz	-61	PEAK NOT IN last 200nt of 3UTR	PABPC4	S200WT_FCL
0.00687486	0.0062604	0.00748932	LIN28A-WT_ESC_LIF-CHIR_merged.bed.gz	-60	PEAK NOT IN last 200nt of 3UTR	PABPC4	S200WT_FCL
0.00691416	0.00629674	0.00753158	LIN28A-WT_ESC_LIF-CHIR_merged.bed.gz	-59	PEAK NOT IN last 200nt of 3UTR	PABPC4	S200WT_FCL
0.00694537	0.00632958	0.00756117	LIN28A-WT_ESC_LIF-CHIR_merged.bed.gz	-58	PEAK NOT IN last 200nt of 3UTR	PABPC4	S200WT_FCL
0.00697147	0.00635786	0.00758509	LIN28A-WT_ESC_LIF-CHIR_merged.bed.gz	-57	PEAK NOT IN last 200nt of 3UTR	PABPC4	S200WT_FCL
0.00699506	0.0063812	0.00760892	LIN28A-WT_ESC_LIF-CHIR_merged.bed.gz	-56	PEAK NOT IN last 200nt of 3UTR	PABPC4	S200WT_FCL
0.00701917	0.00640183	0.00763652	LIN28A-WT_ESC_LIF-CHIR_merged.bed.gz	-55	PEAK NOT IN last 200nt of 3UTR	PABPC4	S200WT_FCL
0.00704704	0.00642357	0.0076705	LIN28A-WT_ESC_LIF-CHIR_merged.bed.gz	-54	PEAK NOT IN last 200nt of 3UTR	PABPC4	S200WT_FCL
0.0070725	0.00644317	0.00770183	LIN28A-WT_ESC_LIF-CHIR_merged.bed.gz	-53	PEAK NOT IN last 200nt of 3UTR	PABPC4	S200WT_FCL
0.00709346	0.00645882	0.0077281	LIN28A-WT_ESC_LIF-CHIR_merged.bed.gz	-52	PEAK NOT IN last 200nt of 3UTR	PABPC4	S200WT_FCL
0.00710662	0.0064683	0.00774494	LIN28A-WT_ESC_LIF-CHIR_merged.bed.gz	-51	PEAK NOT IN last 200nt of 3UTR	PABPC4	S200WT_FCL
0.00710928	0.00647414	0.00774443	LIN28A-WT_ESC_LIF-CHIR_merged.bed.gz	-50	PEAK NOT IN last 200nt of 3UTR	PABPC4	S200WT_FCL
0.00710981	0.00648194	0.00773769	LIN28A-WT_ESC_LIF-CHIR_merged.bed.gz	-49	PEAK NOT IN last 200nt of 3UTR	PABPC4	S200WT_FCL
0.00711582	0.00649201	0.00773963	LIN28A-WT_ESC_LIF-CHIR_merged.bed.gz	-48	PEAK NOT IN last 200nt of 3UTR	PABPC4	S200WT_FCL
0.0071278	0.00650525	0.00775034	LIN28A-WT_ESC_LIF-CHIR_merged.bed.gz	-47	PEAK NOT IN last 200nt of 3UTR	PABPC4	S200WT_FCL
0.00714279	0.0065211	0.00776448	LIN28A-WT_ESC_LIF-CHIR_merged.bed.gz	-46	PEAK NOT IN last 200nt of 3UTR	PABPC4	S200WT_FCL
0.00716092	0.00654149	0.00778035	LIN28A-WT_ESC_LIF-CHIR_merged.bed.gz	-45	PEAK NOT IN last 200nt of 3UTR	PABPC4	S200WT_FCL
0.00718451	0.00656566	0.00780336	LIN28A-WT_ESC_LIF-CHIR_merged.bed.gz	-44	PEAK NOT IN last 200nt of 3UTR	PABPC4	S200WT_FCL
0.00721579	0.00659417	0.00783741	LIN28A-WT_ESC_LIF-CHIR_merged.bed.gz	-43	PEAK NOT IN last 200nt of 3UTR	PABPC4	S200WT_FCL
0.00725057	0.00662529	0.00787585	LIN28A-WT_ESC_LIF-CHIR_merged.bed.gz	-42	PEAK NOT IN last 200nt of 3UTR	PABPC4	S200WT_FCL
0.00729594	0.00666014	0.00793173	LIN28A-WT_ESC_LIF-CHIR_merged.bed.gz	-41	PEAK NOT IN last 200nt of 3UTR	PABPC4	S200WT_FCL
0.00735845	0.00669833	0.00801857	LIN28A-WT_ESC_LIF-CHIR_merged.bed.gz	-40	PEAK NOT IN last 200nt of 3UTR	PABPC4	S200WT_FCL
0.00742825	0.00673522	0.00812128	LIN28A-WT_ESC_LIF-CHIR_merged.bed.gz	-39	PEAK NOT IN last 200nt of 3UTR	PABPC4	S200WT_FCL
0.00750013	0.00677338	0.00822687	LIN28A-WT_ESC_LIF-CHIR_merged.bed.gz	-38	PEAK NOT IN last 200nt of 3UTR	PABPC4	S200WT_FCL
0.00757168	0.00681319	0.00833017	LIN28A-WT_ESC_LIF-CHIR_merged.bed.gz	-37	PEAK NOT IN last 200nt of 3UTR	PABPC4	S200WT_FCL
0.00763999	0.00685132	0.00842866	LIN28A-WT_ESC_LIF-CHIR_merged.bed.gz	-36	PEAK NOT IN last 200nt of 3UTR	PABPC4	S200WT_FCL
0.00770066	0.00688126	0.00852005	LIN28A-WT_ESC_LIF-CHIR_merged.bed.gz	-35	PEAK NOT IN last 200nt of 3UTR	PABPC4	S200WT_FCL
0.00774845	0.00690213	0.00859477	LIN28A-WT_ESC_LIF-CHIR_merged.bed.gz	-34	PEAK NOT IN last 200nt of 3UTR	PABPC4	S200WT_FCL
0.00778453	0.00691653	0.00865254	LIN28A-WT_ESC_LIF-CHIR_merged.bed.gz	-33	PEAK NOT IN last 200nt of 3UTR	PABPC4	S200WT_FCL
0.00781689	0.00692821	0.00870558	LIN28A-WT_ESC_LIF-CHIR_merged.bed.gz	-32	PEAK NOT IN last 200nt of 3UTR	PABPC4	S200WT_FCL
0.00783611	0.00693777	0.00873445	LIN28A-WT_ESC_LIF-CHIR_merged.bed.gz	-31	PEAK NOT IN last 200nt of 3UTR	PABPC4	S200WT_FCL
0.00783638	0.00694555	0.00872721	LIN28A-WT_ESC_LIF-CHIR_merged.bed.gz	-30	PEAK NOT IN last 200nt of 3UTR	PABPC4	S200WT_FCL
0.00782707	0.00695313	0.008701	LIN28A-WT_ESC_LIF-CHIR_merged.bed.gz	-29	PEAK NOT IN last 200nt of 3UTR	PABPC4	S200WT_FCL
0.00780826	0.00695526	0.00866126	LIN28A-WT_ESC_LIF-CHIR_merged.bed.gz	-28	PEAK NOT IN last 200nt of 3UTR	PABPC4	S200WT_FCL
0.00778125	0.00695021	0.00861229	LIN28A-WT_ESC_LIF-CHIR_merged.bed.gz	-27	PEAK NOT IN last 200nt of 3UTR	PABPC4	S200WT_FCL
0.00775126	0.0069416	0.00856091	LIN28A-WT_ESC_LIF-CHIR_merged.bed.gz	-26	PEAK NOT IN last 200nt of 3UTR	PABPC4	S200WT_FCL
0.00772147	0.00693491	0.00850803	LIN28A-WT_ESC_LIF-CHIR_merged.bed.gz	-25	PEAK NOT IN last 200nt of 3UTR	PABPC4	S200WT_FCL
0.00769434	0.00693054	0.00845814	LIN28A-WT_ESC_LIF-CHIR_merged.bed.gz	-24	PEAK NOT IN last 200nt of 3UTR	PABPC4	S200WT_FCL
0.00766531	0.00692327	0.00840735	LIN28A-WT_ESC_LIF-CHIR_merged.bed.gz	-23	PEAK NOT IN last 200nt of 3UTR	PABPC4	S200WT_FCL
0.00763034	0.0069107	0.00834997	LIN28A-WT_ESC_LIF-CHIR_merged.bed.gz	-22	PEAK NOT IN last 200nt of 3UTR	PABPC4	S200WT_FCL
0.00759605	0.00689327	0.00829883	LIN28A-WT_ESC_LIF-CHIR_merged.bed.gz	-21	PEAK NOT IN last 200nt of 3UTR	PABPC4	S200WT_FCL
0.00756229	0.0068687	0.00825588	LIN28A-WT_ESC_LIF-CHIR_merged.bed.gz	-20	PEAK NOT IN last 200nt of 3UTR	PABPC4	S200WT_FCL
0.00752509	0.00683627	0.00821392	LIN28A-WT_ESC_LIF-CHIR_merged.bed.gz	-19	PEAK NOT IN last 200nt of 3UTR	PABPC4	S200WT_FCL
0.00748645	0.00680026	0.00817263	LIN28A-WT_ESC_LIF-CHIR_merged.bed.gz	-18	PEAK NOT IN last 200nt of 3UTR	PABPC4	S200WT_FCL
0.00744985	0.00676569	0.00813401	LIN28A-WT_ESC_LIF-CHIR_merged.bed.gz	-17	PEAK NOT IN last 200nt of 3UTR	PABPC4	S200WT_FCL
0.00741496	0.00673465	0.00809526	LIN28A-WT_ESC_LIF-CHIR_merged.bed.gz	-16	PEAK NOT IN last 200nt of 3UTR	PABPC4	S200WT_FCL
0.00737939	0.00670623	0.00805254	LIN28A-WT_ESC_LIF-CHIR_merged.bed.gz	-15	PEAK NOT IN last 200nt of 3UTR	PABPC4	S200WT_FCL
0.00734926	0.00668776	0.00801075	LIN28A-WT_ESC_LIF-CHIR_merged.bed.gz	-14	PEAK NOT IN last 200nt of 3UTR	PABPC4	S200WT_FCL
0.00734374	0.006695	0.00799249	LIN28A-WT_ESC_LIF-CHIR_merged.bed.gz	-13	PEAK NOT IN last 200nt of 3UTR	PABPC4	S200WT_FCL
0.00737895	0.00674019	0.0080177	LIN28A-WT_ESC_LIF-CHIR_merged.bed.gz	-12	PEAK NOT IN last 200nt of 3UTR	PABPC4	S200WT_FCL
0.00746893	0.00683485	0.008103	LIN28A-WT_ESC_LIF-CHIR_merged.bed.gz	-11	PEAK NOT IN last 200nt of 3UTR	PABPC4	S200WT_FCL
0.00763265	0.00699635	0.00826895	LIN28A-WT_ESC_LIF-CHIR_merged.bed.gz	-10	PEAK NOT IN last 200nt of 3UTR	PABPC4	S200WT_FCL
0.00788107	0.00723789	0.00852425	LIN28A-WT_ESC_LIF-CHIR_merged.bed.gz	-9	PEAK NOT IN last 200nt of 3UTR	PABPC4	S200WT_FCL
0.00821405	0.00755666	0.00887143	LIN28A-WT_ESC_LIF-CHIR_merged.bed.gz	-8	PEAK NOT IN last 200nt of 3UTR	PABPC4	S200WT_FCL
0.00861132	0.00793442	0.00928821	LIN28A-WT_ESC_LIF-CHIR_merged.bed.gz	-7	PEAK NOT IN last 200nt of 3UTR	PABPC4	S200WT_FCL
0.00904947	0.00835121	0.00974773	LIN28A-WT_ESC_LIF-CHIR_merged.bed.gz	-6	PEAK NOT IN last 200nt of 3UTR	PABPC4	S200WT_FCL
0.00951342	0.00878922	0.0102376	LIN28A-WT_ESC_LIF-CHIR_merged.bed.gz	-5	PEAK NOT IN last 200nt of 3UTR	PABPC4	S200WT_FCL
0.00997835	0.00922381	0.0107329	LIN28A-WT_ESC_LIF-CHIR_merged.bed.gz	-4	PEAK NOT IN last 200nt of 3UTR	PABPC4	S200WT_FCL
0.0104134	0.00962753	0.0111992	LIN28A-WT_ESC_LIF-CHIR_merged.bed.gz	-3	PEAK NOT IN last 200nt of 3UTR	PABPC4	S200WT_FCL
0.0107855	0.00997266	0.0115983	LIN28A-WT_ESC_LIF-CHIR_merged.bed.gz	-2	PEAK NOT IN last 200nt of 3UTR	PABPC4	S200WT_FCL
0.0110593	0.0102308	0.0118878	LIN28A-WT_ESC_LIF-CHIR_merged.bed.gz	-1	PEAK NOT IN last 200nt of 3UTR	PABPC4	S200WT_FCL
0.011202	0.0103687	0.0120352	LIN28A-WT_ESC_LIF-CHIR_merged.bed.gz	0	PEAK NOT IN last 200nt of 3UTR	PABPC4	S200WT_FCL
0.0111861	0.0103567	0.0120155	LIN28A-WT_ESC_LIF-CHIR_merged.bed.gz	1	PEAK NOT IN last 200nt of 3UTR	PABPC4	S200WT_FCL
0.0110042	0.0101941	0.0118144	LIN28A-WT_ESC_LIF-CHIR_merged.bed.gz	2	PEAK NOT IN last 200nt of 3UTR	PABPC4	S200WT_FCL
0.0106872	0.00990733	0.011467	LIN28A-WT_ESC_LIF-CHIR_merged.bed.gz	3	PEAK NOT IN last 200nt of 3UTR	PABPC4	S200WT_FCL
0.0102773	0.00952942	0.0110252	LIN28A-WT_ESC_LIF-CHIR_merged.bed.gz	4	PEAK NOT IN last 200nt of 3UTR	PABPC4	S200WT_FCL
0.00980861	0.00909332	0.0105239	LIN28A-WT_ESC_LIF-CHIR_merged.bed.gz	5	PEAK NOT IN last 200nt of 3UTR	PABPC4	S200WT_FCL
0.00931265	0.00862863	0.00999666	LIN28A-WT_ESC_LIF-CHIR_merged.bed.gz	6	PEAK NOT IN last 200nt of 3UTR	PABPC4	S200WT_FCL
0.00881119	0.00815739	0.009465	LIN28A-WT_ESC_LIF-CHIR_merged.bed.gz	7	PEAK NOT IN last 200nt of 3UTR	PABPC4	S200WT_FCL
0.00832829	0.00770269	0.00895389	LIN28A-WT_ESC_LIF-CHIR_merged.bed.gz	8	PEAK NOT IN last 200nt of 3UTR	PABPC4	S200WT_FCL
0.00789186	0.00728885	0.00849486	LIN28A-WT_ESC_LIF-CHIR_merged.bed.gz	9	PEAK NOT IN last 200nt of 3UTR	PABPC4	S200WT_FCL
0.00752081	0.00693779	0.00810382	LIN28A-WT_ESC_LIF-CHIR_merged.bed.gz	10	PEAK NOT IN last 200nt of 3UTR	PABPC4	S200WT_FCL
0.00723402	0.00666941	0.00779864	LIN28A-WT_ESC_LIF-CHIR_merged.bed.gz	11	PEAK NOT IN last 200nt of 3UTR	PABPC4	S200WT_FCL
0.00704175	0.00648748	0.00759601	LIN28A-WT_ESC_LIF-CHIR_merged.bed.gz	12	PEAK NOT IN last 200nt of 3UTR	PABPC4	S200WT_FCL
0.00692693	0.00637725	0.0074766	LIN28A-WT_ESC_LIF-CHIR_merged.bed.gz	13	PEAK NOT IN last 200nt of 3UTR	PABPC4	S200WT_FCL
0.00686612	0.00632103	0.00741121	LIN28A-WT_ESC_LIF-CHIR_merged.bed.gz	14	PEAK NOT IN last 200nt of 3UTR	PABPC4	S200WT_FCL
0.00684439	0.00630447	0.00738432	LIN28A-WT_ESC_LIF-CHIR_merged.bed.gz	15	PEAK NOT IN last 200nt of 3UTR	PABPC4	S200WT_FCL
0.00684978	0.0063159	0.00738365	LIN28A-WT_ESC_LIF-CHIR_merged.bed.gz	16	PEAK NOT IN last 200nt of 3UTR	PABPC4	S200WT_FCL
0.00687261	0.00634588	0.00739934	LIN28A-WT_ESC_LIF-CHIR_merged.bed.gz	17	PEAK NOT IN last 200nt of 3UTR	PABPC4	S200WT_FCL
0.00690464	0.00638508	0.0074242	LIN28A-WT_ESC_LIF-CHIR_merged.bed.gz	18	PEAK NOT IN last 200nt of 3UTR	PABPC4	S200WT_FCL
0.00693719	0.00642459	0.00744978	LIN28A-WT_ESC_LIF-CHIR_merged.bed.gz	19	PEAK NOT IN last 200nt of 3UTR	PABPC4	S200WT_FCL
0.00696802	0.00646054	0.0074755	LIN28A-WT_ESC_LIF-CHIR_merged.bed.gz	20	PEAK NOT IN last 200nt of 3UTR	PABPC4	S200WT_FCL
0.00699223	0.00648786	0.00749661	LIN28A-WT_ESC_LIF-CHIR_merged.bed.gz	21	PEAK NOT IN last 200nt of 3UTR	PABPC4	S200WT_FCL
0.00700756	0.00650595	0.00750917	LIN28A-WT_ESC_LIF-CHIR_merged.bed.gz	22	PEAK NOT IN last 200nt of 3UTR	PABPC4	S200WT_FCL
0.00702018	0.00651931	0.00752106	LIN28A-WT_ESC_LIF-CHIR_merged.bed.gz	23	PEAK NOT IN last 200nt of 3UTR	PABPC4	S200WT_FCL
0.0070339	0.00652919	0.00753862	LIN28A-WT_ESC_LIF-CHIR_merged.bed.gz	24	PEAK NOT IN last 200nt of 3UTR	PABPC4	S200WT_FCL
0.00704214	0.00653174	0.00755253	LIN28A-WT_ESC_LIF-CHIR_merged.bed.gz	25	PEAK NOT IN last 200nt of 3UTR	PABPC4	S200WT_FCL
0.00704077	0.0065257	0.00755584	LIN28A-WT_ESC_LIF-CHIR_merged.bed.gz	26	PEAK NOT IN last 200nt of 3UTR	PABPC4	S200WT_FCL
0.00703477	0.0065149	0.00755463	LIN28A-WT_ESC_LIF-CHIR_merged.bed.gz	27	PEAK NOT IN last 200nt of 3UTR	PABPC4	S200WT_FCL
0.00702703	0.00650285	0.0075512	LIN28A-WT_ESC_LIF-CHIR_merged.bed.gz	28	PEAK NOT IN last 200nt of 3UTR	PABPC4	S200WT_FCL
0.00701741	0.00649018	0.00754464	LIN28A-WT_ESC_LIF-CHIR_merged.bed.gz	29	PEAK NOT IN last 200nt of 3UTR	PABPC4	S200WT_FCL
0.00700433	0.00647477	0.00753389	LIN28A-WT_ESC_LIF-CHIR_merged.bed.gz	30	PEAK NOT IN last 200nt of 3UTR	PABPC4	S200WT_FCL
0.00699241	0.0064601	0.00752473	LIN28A-WT_ESC_LIF-CHIR_merged.bed.gz	31	PEAK NOT IN last 200nt of 3UTR	PABPC4	S200WT_FCL
0.00697971	0.00644482	0.0075146	LIN28A-WT_ESC_LIF-CHIR_merged.bed.gz	32	PEAK NOT IN last 200nt of 3UTR	PABPC4	S200WT_FCL
0.0069623	0.00642679	0.00749781	LIN28A-WT_ESC_LIF-CHIR_merged.bed.gz	33	PEAK NOT IN last 200nt of 3UTR	PABPC4	S200WT_FCL
0.00693724	0.00640672	0.00746775	LIN28A-WT_ESC_LIF-CHIR_merged.bed.gz	34	PEAK NOT IN last 200nt of 3UTR	PABPC4	S200WT_FCL
0.00690768	0.00638588	0.00742948	LIN28A-WT_ESC_LIF-CHIR_merged.bed.gz	35	PEAK NOT IN last 200nt of 3UTR	PABPC4	S200WT_FCL
0.00687771	0.00636447	0.00739094	LIN28A-WT_ESC_LIF-CHIR_merged.bed.gz	36	PEAK NOT IN last 200nt of 3UTR	PABPC4	S200WT_FCL
0.00684757	0.00634232	0.00735283	LIN28A-WT_ESC_LIF-CHIR_merged.bed.gz	37	PEAK NOT IN last 200nt of 3UTR	PABPC4	S200WT_FCL
0.00681796	0.00632029	0.00731563	LIN28A-WT_ESC_LIF-CHIR_merged.bed.gz	38	PEAK NOT IN last 200nt of 3UTR	PABPC4	S200WT_FCL
0.00678999	0.00629913	0.00728084	LIN28A-WT_ESC_LIF-CHIR_merged.bed.gz	39	PEAK NOT IN last 200nt of 3UTR	PABPC4	S200WT_FCL
0.00676531	0.00628036	0.00725025	LIN28A-WT_ESC_LIF-CHIR_merged.bed.gz	40	PEAK NOT IN last 200nt of 3UTR	PABPC4	S200WT_FCL
0.00674055	0.00626166	0.00721944	LIN28A-WT_ESC_LIF-CHIR_merged.bed.gz	41	PEAK NOT IN last 200nt of 3UTR	PABPC4	S200WT_FCL
0.00671398	0.006242	0.00718595	LIN28A-WT_ESC_LIF-CHIR_merged.bed.gz	42	PEAK NOT IN last 200nt of 3UTR	PABPC4	S200WT_FCL
0.00668613	0.00622121	0.00715106	LIN28A-WT_ESC_LIF-CHIR_merged.bed.gz	43	PEAK NOT IN last 200nt of 3UTR	PABPC4	S200WT_FCL
0.0066619	0.00620073	0.00712306	LIN28A-WT_ESC_LIF-CHIR_merged.bed.gz	44	PEAK NOT IN last 200nt of 3UTR	PABPC4	S200WT_FCL
0.00664398	0.00618216	0.00710581	LIN28A-WT_ESC_LIF-CHIR_merged.bed.gz	45	PEAK NOT IN last 200nt of 3UTR	PABPC4	S200WT_FCL
0.00663045	0.00616581	0.0070951	LIN28A-WT_ESC_LIF-CHIR_merged.bed.gz	46	PEAK NOT IN last 200nt of 3UTR	PABPC4	S200WT_FCL
0.00661733	0.00615006	0.00708461	LIN28A-WT_ESC_LIF-CHIR_merged.bed.gz	47	PEAK NOT IN last 200nt of 3UTR	PABPC4	S200WT_FCL
0.00660455	0.00613311	0.00707599	LIN28A-WT_ESC_LIF-CHIR_merged.bed.gz	48	PEAK NOT IN last 200nt of 3UTR	PABPC4	S200WT_FCL
0.00659263	0.00611527	0.00706998	LIN28A-WT_ESC_LIF-CHIR_merged.bed.gz	49	PEAK NOT IN last 200nt of 3UTR	PABPC4	S200WT_FCL
0.00658055	0.00609637	0.00706473	LIN28A-WT_ESC_LIF-CHIR_merged.bed.gz	50	PEAK NOT IN last 200nt of 3UTR	PABPC4	S200WT_FCL
0.0065706	0.00607789	0.00706332	LIN28A-WT_ESC_LIF-CHIR_merged.bed.gz	51	PEAK NOT IN last 200nt of 3UTR	PABPC4	S200WT_FCL
0.00656584	0.00606076	0.00707093	LIN28A-WT_ESC_LIF-CHIR_merged.bed.gz	52	PEAK NOT IN last 200nt of 3UTR	PABPC4	S200WT_FCL
0.00656358	0.00604403	0.00708312	LIN28A-WT_ESC_LIF-CHIR_merged.bed.gz	53	PEAK NOT IN last 200nt of 3UTR	PABPC4	S200WT_FCL
0.00655853	0.00602652	0.00709055	LIN28A-WT_ESC_LIF-CHIR_merged.bed.gz	54	PEAK NOT IN last 200nt of 3UTR	PABPC4	S200WT_FCL
0.00654742	0.00600743	0.00708742	LIN28A-WT_ESC_LIF-CHIR_merged.bed.gz	55	PEAK NOT IN last 200nt of 3UTR	PABPC4	S200WT_FCL
0.00653109	0.00598697	0.0070752	LIN28A-WT_ESC_LIF-CHIR_merged.bed.gz	56	PEAK NOT IN last 200nt of 3UTR	PABPC4	S200WT_FCL
0.00651483	0.00596738	0.00706228	LIN28A-WT_ESC_LIF-CHIR_merged.bed.gz	57	PEAK NOT IN last 200nt of 3UTR	PABPC4	S200WT_FCL
0.00649723	0.00594874	0.00704573	LIN28A-WT_ESC_LIF-CHIR_merged.bed.gz	58	PEAK NOT IN last 200nt of 3UTR	PABPC4	S200WT_FCL
0.00647699	0.00592963	0.00702436	LIN28A-WT_ESC_LIF-CHIR_merged.bed.gz	59	PEAK NOT IN last 200nt of 3UTR	PABPC4	S200WT_FCL
0.00645562	0.005911	0.00700024	LIN28A-WT_ESC_LIF-CHIR_merged.bed.gz	60	PEAK NOT IN last 200nt of 3UTR	PABPC4	S200WT_FCL
0.00643184	0.00589254	0.00697115	LIN28A-WT_ESC_LIF-CHIR_merged.bed.gz	61	PEAK NOT IN last 200nt of 3UTR	PABPC4	S200WT_FCL
0.00640406	0.00587554	0.00693258	LIN28A-WT_ESC_LIF-CHIR_merged.bed.gz	62	PEAK NOT IN last 200nt of 3UTR	PABPC4	S200WT_FCL
0.00637519	0.00586152	0.00688886	LIN28A-WT_ESC_LIF-CHIR_merged.bed.gz	63	PEAK NOT IN last 200nt of 3UTR	PABPC4	S200WT_FCL
0.00634768	0.00584919	0.00684617	LIN28A-WT_ESC_LIF-CHIR_merged.bed.gz	64	PEAK NOT IN last 200nt of 3UTR	PABPC4	S200WT_FCL
0.00632197	0.00583766	0.00680627	LIN28A-WT_ESC_LIF-CHIR_merged.bed.gz	65	PEAK NOT IN last 200nt of 3UTR	PABPC4	S200WT_FCL
0.0063009	0.00582864	0.00677316	LIN28A-WT_ESC_LIF-CHIR_merged.bed.gz	66	PEAK NOT IN last 200nt of 3UTR	PABPC4	S200WT_FCL
0.00628304	0.00582135	0.00674473	LIN28A-WT_ESC_LIF-CHIR_merged.bed.gz	67	PEAK NOT IN last 200nt of 3UTR	PABPC4	S200WT_FCL
0.00626728	0.00581457	0.00671999	LIN28A-WT_ESC_LIF-CHIR_merged.bed.gz	68	PEAK NOT IN last 200nt of 3UTR	PABPC4	S200WT_FCL
0.00625509	0.00580914	0.00670104	LIN28A-WT_ESC_LIF-CHIR_merged.bed.gz	69	PEAK NOT IN last 200nt of 3UTR	PABPC4	S200WT_FCL
0.00624967	0.00580583	0.00669351	LIN28A-WT_ESC_LIF-CHIR_merged.bed.gz	70	PEAK NOT IN last 200nt of 3UTR	PABPC4	S200WT_FCL
0.00625031	0.00580528	0.00669534	LIN28A-WT_ESC_LIF-CHIR_merged.bed.gz	71	PEAK NOT IN last 200nt of 3UTR	PABPC4	S200WT_FCL
0.0062551	0.00580552	0.00670467	LIN28A-WT_ESC_LIF-CHIR_merged.bed.gz	72	PEAK NOT IN last 200nt of 3UTR	PABPC4	S200WT_FCL
0.00626239	0.0058049	0.00671988	LIN28A-WT_ESC_LIF-CHIR_merged.bed.gz	73	PEAK NOT IN last 200nt of 3UTR	PABPC4	S200WT_FCL
0.00627056	0.00580411	0.00673701	LIN28A-WT_ESC_LIF-CHIR_merged.bed.gz	74	PEAK NOT IN last 200nt of 3UTR	PABPC4	S200WT_FCL
0.00628137	0.00580475	0.00675799	LIN28A-WT_ESC_LIF-CHIR_merged.bed.gz	75	PEAK NOT IN last 200nt of 3UTR	PABPC4	S200WT_FCL
0.0062909	0.00580383	0.00677797	LIN28A-WT_ESC_LIF-CHIR_merged.bed.gz	76	PEAK NOT IN last 200nt of 3UTR	PABPC4	S200WT_FCL
0.00629671	0.00580008	0.00679333	LIN28A-WT_ESC_LIF-CHIR_merged.bed.gz	77	PEAK NOT IN last 200nt of 3UTR	PABPC4	S200WT_FCL
0.00630174	0.00579686	0.00680662	LIN28A-WT_ESC_LIF-CHIR_merged.bed.gz	78	PEAK NOT IN last 200nt of 3UTR	PABPC4	S200WT_FCL
0.0063058	0.00579549	0.00681611	LIN28A-WT_ESC_LIF-CHIR_merged.bed.gz	79	PEAK NOT IN last 200nt of 3UTR	PABPC4	S200WT_FCL
0.0063002	0.00579227	0.00680814	LIN28A-WT_ESC_LIF-CHIR_merged.bed.gz	80	PEAK NOT IN last 200nt of 3UTR	PABPC4	S200WT_FCL
0.00628446	0.0057844	0.00678452	LIN28A-WT_ESC_LIF-CHIR_merged.bed.gz	81	PEAK NOT IN last 200nt of 3UTR	PABPC4	S200WT_FCL
0.0062635	0.00577317	0.00675383	LIN28A-WT_ESC_LIF-CHIR_merged.bed.gz	82	PEAK NOT IN last 200nt of 3UTR	PABPC4	S200WT_FCL
0.00624001	0.00576067	0.00671935	LIN28A-WT_ESC_LIF-CHIR_merged.bed.gz	83	PEAK NOT IN last 200nt of 3UTR	PABPC4	S200WT_FCL
0.00621525	0.00574656	0.00668394	LIN28A-WT_ESC_LIF-CHIR_merged.bed.gz	84	PEAK NOT IN last 200nt of 3UTR	PABPC4	S200WT_FCL
0.00618928	0.00573121	0.00664736	LIN28A-WT_ESC_LIF-CHIR_merged.bed.gz	85	PEAK NOT IN last 200nt of 3UTR	PABPC4	S200WT_FCL
0.00616463	0.00571755	0.00661171	LIN28A-WT_ESC_LIF-CHIR_merged.bed.gz	86	PEAK NOT IN last 200nt of 3UTR	PABPC4	S200WT_FCL
0.00614083	0.00570479	0.00657686	LIN28A-WT_ESC_LIF-CHIR_merged.bed.gz	87	PEAK NOT IN last 200nt of 3UTR	PABPC4	S200WT_FCL
0.00611569	0.00568996	0.00654142	LIN28A-WT_ESC_LIF-CHIR_merged.bed.gz	88	PEAK NOT IN last 200nt of 3UTR	PABPC4	S200WT_FCL
0.00608773	0.0056709	0.00650456	LIN28A-WT_ESC_LIF-CHIR_merged.bed.gz	89	PEAK NOT IN last 200nt of 3UTR	PABPC4	S200WT_FCL
0.00606196	0.00565024	0.00647367	LIN28A-WT_ESC_LIF-CHIR_merged.bed.gz	90	PEAK NOT IN last 200nt of 3UTR	PABPC4	S200WT_FCL
0.00604039	0.00563092	0.00644987	LIN28A-WT_ESC_LIF-CHIR_merged.bed.gz	91	PEAK NOT IN last 200nt of 3UTR	PABPC4	S200WT_FCL
0.00604039	0.00563092	0.00644987	LIN28A-WT_ESC_LIF-CHIR_merged.bed.gz	92	PEAK NOT IN last 200nt of 3UTR	PABPC4	S200WT_FCL
0.00604039	0.00563092	0.00644987	LIN28A-WT_ESC_LIF-CHIR_merged.bed.gz	93	PEAK NOT IN last 200nt of 3UTR	PABPC4	S200WT_FCL
0.00604039	0.00563092	0.00644987	LIN28A-WT_ESC_LIF-CHIR_merged.bed.gz	94	PEAK NOT IN last 200nt of 3UTR	PABPC4	S200WT_FCL
0.00604039	0.00563092	0.00644987	LIN28A-WT_ESC_LIF-CHIR_merged.bed.gz	95	PEAK NOT IN last 200nt of 3UTR	PABPC4	S200WT_FCL
0.00604039	0.00563092	0.00644987	LIN28A-WT_ESC_LIF-CHIR_merged.bed.gz	96	PEAK NOT IN last 200nt of 3UTR	PABPC4	S200WT_FCL
0.00604039	0.00563092	0.00644987	LIN28A-WT_ESC_LIF-CHIR_merged.bed.gz	97	PEAK NOT IN last 200nt of 3UTR	PABPC4	S200WT_FCL
0.00604039	0.00563092	0.00644987	LIN28A-WT_ESC_LIF-CHIR_merged.bed.gz	98	PEAK NOT IN last 200nt of 3UTR	PABPC4	S200WT_FCL
0.00604039	0.00563092	0.00644987	LIN28A-WT_ESC_LIF-CHIR_merged.bed.gz	99	PEAK NOT IN last 200nt of 3UTR	PABPC4	S200WT_FCL
0.00604039	0.00563092	0.00644987	LIN28A-WT_ESC_LIF-CHIR_merged.bed.gz	100	PEAK NOT IN last 200nt of 3UTR	PABPC4	S200WT_FCL
0.00501555	0.00469168	0.00533942	LIN28A-WT_ESC_LIF-CHIR_merged.bed.gz	-100	PEAK IN last 200nt of 3UTR	PABPC1	S200WT_FCL
0.00501555	0.00469168	0.00533942	LIN28A-WT_ESC_LIF-CHIR_merged.bed.gz	-99	PEAK IN last 200nt of 3UTR	PABPC1	S200WT_FCL
0.00501555	0.00469168	0.00533942	LIN28A-WT_ESC_LIF-CHIR_merged.bed.gz	-98	PEAK IN last 200nt of 3UTR	PABPC1	S200WT_FCL
0.00501555	0.00469168	0.00533942	LIN28A-WT_ESC_LIF-CHIR_merged.bed.gz	-97	PEAK IN last 200nt of 3UTR	PABPC1	S200WT_FCL
0.00501555	0.00469168	0.00533942	LIN28A-WT_ESC_LIF-CHIR_merged.bed.gz	-96	PEAK IN last 200nt of 3UTR	PABPC1	S200WT_FCL
0.00501555	0.00469168	0.00533942	LIN28A-WT_ESC_LIF-CHIR_merged.bed.gz	-95	PEAK IN last 200nt of 3UTR	PABPC1	S200WT_FCL
0.00501555	0.00469168	0.00533942	LIN28A-WT_ESC_LIF-CHIR_merged.bed.gz	-94	PEAK IN last 200nt of 3UTR	PABPC1	S200WT_FCL
0.00501555	0.00469168	0.00533942	LIN28A-WT_ESC_LIF-CHIR_merged.bed.gz	-93	PEAK IN last 200nt of 3UTR	PABPC1	S200WT_FCL
0.00501555	0.00469168	0.00533942	LIN28A-WT_ESC_LIF-CHIR_merged.bed.gz	-92	PEAK IN last 200nt of 3UTR	PABPC1	S200WT_FCL
0.00501555	0.00469168	0.00533942	LIN28A-WT_ESC_LIF-CHIR_merged.bed.gz	-91	PEAK IN last 200nt of 3UTR	PABPC1	S200WT_FCL
0.00501555	0.00469168	0.00533942	LIN28A-WT_ESC_LIF-CHIR_merged.bed.gz	-90	PEAK IN last 200nt of 3UTR	PABPC1	S200WT_FCL
0.00505729	0.00473014	0.00538444	LIN28A-WT_ESC_LIF-CHIR_merged.bed.gz	-89	PEAK IN last 200nt of 3UTR	PABPC1	S200WT_FCL
0.00510287	0.0047726	0.00543313	LIN28A-WT_ESC_LIF-CHIR_merged.bed.gz	-88	PEAK IN last 200nt of 3UTR	PABPC1	S200WT_FCL
0.00514869	0.00481529	0.00548209	LIN28A-WT_ESC_LIF-CHIR_merged.bed.gz	-87	PEAK IN last 200nt of 3UTR	PABPC1	S200WT_FCL
0.0051938	0.00485759	0.00553002	LIN28A-WT_ESC_LIF-CHIR_merged.bed.gz	-86	PEAK IN last 200nt of 3UTR	PABPC1	S200WT_FCL
0.00523439	0.00489635	0.00557243	LIN28A-WT_ESC_LIF-CHIR_merged.bed.gz	-85	PEAK IN last 200nt of 3UTR	PABPC1	S200WT_FCL
0.00527069	0.00493161	0.00560976	LIN28A-WT_ESC_LIF-CHIR_merged.bed.gz	-84	PEAK IN last 200nt of 3UTR	PABPC1	S200WT_FCL
0.00530736	0.0049676	0.00564713	LIN28A-WT_ESC_LIF-CHIR_merged.bed.gz	-83	PEAK IN last 200nt of 3UTR	PABPC1	S200WT_FCL
0.00534286	0.00500307	0.00568266	LIN28A-WT_ESC_LIF-CHIR_merged.bed.gz	-82	PEAK IN last 200nt of 3UTR	PABPC1	S200WT_FCL
0.00537636	0.00503723	0.00571549	LIN28A-WT_ESC_LIF-CHIR_merged.bed.gz	-81	PEAK IN last 200nt of 3UTR	PABPC1	S200WT_FCL
0.00540896	0.00507087	0.00574705	LIN28A-WT_ESC_LIF-CHIR_merged.bed.gz	-80	PEAK IN last 200nt of 3UTR	PABPC1	S200WT_FCL
0.00543739	0.00510064	0.00577414	LIN28A-WT_ESC_LIF-CHIR_merged.bed.gz	-79	PEAK IN last 200nt of 3UTR	PABPC1	S200WT_FCL
0.00546323	0.00512765	0.00579881	LIN28A-WT_ESC_LIF-CHIR_merged.bed.gz	-78	PEAK IN last 200nt of 3UTR	PABPC1	S200WT_FCL
0.00549015	0.00515566	0.00582464	LIN28A-WT_ESC_LIF-CHIR_merged.bed.gz	-77	PEAK IN last 200nt of 3UTR	PABPC1	S200WT_FCL
0.00552136	0.00518728	0.00585543	LIN28A-WT_ESC_LIF-CHIR_merged.bed.gz	-76	PEAK IN last 200nt of 3UTR	PABPC1	S200WT_FCL
0.00555923	0.00522422	0.00589425	LIN28A-WT_ESC_LIF-CHIR_merged.bed.gz	-75	PEAK IN last 200nt of 3UTR	PABPC1	S200WT_FCL
0.005602	0.00526475	0.00593925	LIN28A-WT_ESC_LIF-CHIR_merged.bed.gz	-74	PEAK IN last 200nt of 3UTR	PABPC1	S200WT_FCL
0.00564602	0.00530555	0.00598649	LIN28A-WT_ESC_LIF-CHIR_merged.bed.gz	-73	PEAK IN last 200nt of 3UTR	PABPC1	S200WT_FCL
0.00569211	0.00534741	0.0060368	LIN28A-WT_ESC_LIF-CHIR_merged.bed.gz	-72	PEAK IN last 200nt of 3UTR	PABPC1	S200WT_FCL
0.00574278	0.00539255	0.006093	LIN28A-WT_ESC_LIF-CHIR_merged.bed.gz	-71	PEAK IN last 200nt of 3UTR	PABPC1	S200WT_FCL
0.00579708	0.00544061	0.00615356	LIN28A-WT_ESC_LIF-CHIR_merged.bed.gz	-70	PEAK IN last 200nt of 3UTR	PABPC1	S200WT_FCL
0.00585723	0.00549378	0.00622069	LIN28A-WT_ESC_LIF-CHIR_merged.bed.gz	-69	PEAK IN last 200nt of 3UTR	PABPC1	S200WT_FCL
0.00592228	0.00555151	0.00629306	LIN28A-WT_ESC_LIF-CHIR_merged.bed.gz	-68	PEAK IN last 200nt of 3UTR	PABPC1	S200WT_FCL
0.0059861	0.00560835	0.00636385	LIN28A-WT_ESC_LIF-CHIR_merged.bed.gz	-67	PEAK IN last 200nt of 3UTR	PABPC1	S200WT_FCL
0.00604667	0.00566317	0.00643017	LIN28A-WT_ESC_LIF-CHIR_merged.bed.gz	-66	PEAK IN last 200nt of 3UTR	PABPC1	S200WT_FCL
0.00610517	0.00571728	0.00649306	LIN28A-WT_ESC_LIF-CHIR_merged.bed.gz	-65	PEAK IN last 200nt of 3UTR	PABPC1	S200WT_FCL
0.00616347	0.00577258	0.00655437	LIN28A-WT_ESC_LIF-CHIR_merged.bed.gz	-64	PEAK IN last 200nt of 3UTR	PABPC1	S200WT_FCL
0.00622252	0.00582984	0.0066152	LIN28A-WT_ESC_LIF-CHIR_merged.bed.gz	-63	PEAK IN last 200nt of 3UTR	PABPC1	S200WT_FCL
0.00627824	0.00588507	0.00667141	LIN28A-WT_ESC_LIF-CHIR_merged.bed.gz	-62	PEAK IN last 200nt of 3UTR	PABPC1	S200WT_FCL
0.00632744	0.00593534	0.00671953	LIN28A-WT_ESC_LIF-CHIR_merged.bed.gz	-61	PEAK IN last 200nt of 3UTR	PABPC1	S200WT_FCL
0.00637243	0.00598192	0.00676294	LIN28A-WT_ESC_LIF-CHIR_merged.bed.gz	-60	PEAK IN last 200nt of 3UTR	PABPC1	S200WT_FCL
0.00641015	0.00602179	0.00679852	LIN28A-WT_ESC_LIF-CHIR_merged.bed.gz	-59	PEAK IN last 200nt of 3UTR	PABPC1	S200WT_FCL
0.00644352	0.00605752	0.00682952	LIN28A-WT_ESC_LIF-CHIR_merged.bed.gz	-58	PEAK IN last 200nt of 3UTR	PABPC1	S200WT_FCL
0.00648043	0.00609626	0.0068646	LIN28A-WT_ESC_LIF-CHIR_merged.bed.gz	-57	PEAK IN last 200nt of 3UTR	PABPC1	S200WT_FCL
0.00651943	0.006136	0.00690286	LIN28A-WT_ESC_LIF-CHIR_merged.bed.gz	-56	PEAK IN last 200nt of 3UTR	PABPC1	S200WT_FCL
0.00655876	0.00617492	0.0069426	LIN28A-WT_ESC_LIF-CHIR_merged.bed.gz	-55	PEAK IN last 200nt of 3UTR	PABPC1	S200WT_FCL
0.00659883	0.0062133	0.00698436	LIN28A-WT_ESC_LIF-CHIR_merged.bed.gz	-54	PEAK IN last 200nt of 3UTR	PABPC1	S200WT_FCL
0.00664153	0.00625319	0.00702987	LIN28A-WT_ESC_LIF-CHIR_merged.bed.gz	-53	PEAK IN last 200nt of 3UTR	PABPC1	S200WT_FCL
0.00669164	0.00629925	0.00708403	LIN28A-WT_ESC_LIF-CHIR_merged.bed.gz	-52	PEAK IN last 200nt of 3UTR	PABPC1	S200WT_FCL
0.00675103	0.00635327	0.00714879	LIN28A-WT_ESC_LIF-CHIR_merged.bed.gz	-51	PEAK IN last 200nt of 3UTR	PABPC1	S200WT_FCL
0.00681886	0.00641512	0.0072226	LIN28A-WT_ESC_LIF-CHIR_merged.bed.gz	-50	PEAK IN last 200nt of 3UTR	PABPC1	S200WT_FCL
0.00689642	0.00648621	0.00730663	LIN28A-WT_ESC_LIF-CHIR_merged.bed.gz	-49	PEAK IN last 200nt of 3UTR	PABPC1	S200WT_FCL
0.00697658	0.00656019	0.00739297	LIN28A-WT_ESC_LIF-CHIR_merged.bed.gz	-48	PEAK IN last 200nt of 3UTR	PABPC1	S200WT_FCL
0.00705405	0.00663207	0.00747602	LIN28A-WT_ESC_LIF-CHIR_merged.bed.gz	-47	PEAK IN last 200nt of 3UTR	PABPC1	S200WT_FCL
0.00713168	0.00670484	0.00755853	LIN28A-WT_ESC_LIF-CHIR_merged.bed.gz	-46	PEAK IN last 200nt of 3UTR	PABPC1	S200WT_FCL
0.00721154	0.00678024	0.00764284	LIN28A-WT_ESC_LIF-CHIR_merged.bed.gz	-45	PEAK IN last 200nt of 3UTR	PABPC1	S200WT_FCL
0.00729303	0.00685773	0.00772834	LIN28A-WT_ESC_LIF-CHIR_merged.bed.gz	-44	PEAK IN last 200nt of 3UTR	PABPC1	S200WT_FCL
0.00736889	0.00693007	0.00780771	LIN28A-WT_ESC_LIF-CHIR_merged.bed.gz	-43	PEAK IN last 200nt of 3UTR	PABPC1	S200WT_FCL
0.00743885	0.0069968	0.0078809	LIN28A-WT_ESC_LIF-CHIR_merged.bed.gz	-42	PEAK IN last 200nt of 3UTR	PABPC1	S200WT_FCL
0.00750444	0.00705976	0.00794913	LIN28A-WT_ESC_LIF-CHIR_merged.bed.gz	-41	PEAK IN last 200nt of 3UTR	PABPC1	S200WT_FCL
0.0075636	0.00711695	0.00801024	LIN28A-WT_ESC_LIF-CHIR_merged.bed.gz	-40	PEAK IN last 200nt of 3UTR	PABPC1	S200WT_FCL
0.00761499	0.00716714	0.00806284	LIN28A-WT_ESC_LIF-CHIR_merged.bed.gz	-39	PEAK IN last 200nt of 3UTR	PABPC1	S200WT_FCL
0.00766508	0.00721582	0.00811434	LIN28A-WT_ESC_LIF-CHIR_merged.bed.gz	-38	PEAK IN last 200nt of 3UTR	PABPC1	S200WT_FCL
0.00771731	0.00726612	0.00816851	LIN28A-WT_ESC_LIF-CHIR_merged.bed.gz	-37	PEAK IN last 200nt of 3UTR	PABPC1	S200WT_FCL
0.00776797	0.00731419	0.00822175	LIN28A-WT_ESC_LIF-CHIR_merged.bed.gz	-36	PEAK IN last 200nt of 3UTR	PABPC1	S200WT_FCL
0.00781161	0.00735591	0.00826732	LIN28A-WT_ESC_LIF-CHIR_merged.bed.gz	-35	PEAK IN last 200nt of 3UTR	PABPC1	S200WT_FCL
0.00784568	0.00738926	0.00830209	LIN28A-WT_ESC_LIF-CHIR_merged.bed.gz	-34	PEAK IN last 200nt of 3UTR	PABPC1	S200WT_FCL
0.00788214	0.00742549	0.00833879	LIN28A-WT_ESC_LIF-CHIR_merged.bed.gz	-33	PEAK IN last 200nt of 3UTR	PABPC1	S200WT_FCL
0.00792326	0.00746672	0.00837981	LIN28A-WT_ESC_LIF-CHIR_merged.bed.gz	-32	PEAK IN last 200nt of 3UTR	PABPC1	S200WT_FCL
0.00796345	0.00750688	0.00842002	LIN28A-WT_ESC_LIF-CHIR_merged.bed.gz	-31	PEAK IN last 200nt of 3UTR	PABPC1	S200WT_FCL
0.00800275	0.00754577	0.00845974	LIN28A-WT_ESC_LIF-CHIR_merged.bed.gz	-30	PEAK IN last 200nt of 3UTR	PABPC1	S200WT_FCL
0.00804596	0.00758803	0.0085039	LIN28A-WT_ESC_LIF-CHIR_merged.bed.gz	-29	PEAK IN last 200nt of 3UTR	PABPC1	S200WT_FCL
0.00809128	0.00763255	0.00855001	LIN28A-WT_ESC_LIF-CHIR_merged.bed.gz	-28	PEAK IN last 200nt of 3UTR	PABPC1	S200WT_FCL
0.00813466	0.00767522	0.00859409	LIN28A-WT_ESC_LIF-CHIR_merged.bed.gz	-27	PEAK IN last 200nt of 3UTR	PABPC1	S200WT_FCL
0.00817658	0.00771689	0.00863627	LIN28A-WT_ESC_LIF-CHIR_merged.bed.gz	-26	PEAK IN last 200nt of 3UTR	PABPC1	S200WT_FCL
0.00822088	0.00776017	0.0086816	LIN28A-WT_ESC_LIF-CHIR_merged.bed.gz	-25	PEAK IN last 200nt of 3UTR	PABPC1	S200WT_FCL
0.00826897	0.00780586	0.00873209	LIN28A-WT_ESC_LIF-CHIR_merged.bed.gz	-24	PEAK IN last 200nt of 3UTR	PABPC1	S200WT_FCL
0.00830962	0.00784403	0.0087752	LIN28A-WT_ESC_LIF-CHIR_merged.bed.gz	-23	PEAK IN last 200nt of 3UTR	PABPC1	S200WT_FCL
0.00833292	0.00786493	0.00880091	LIN28A-WT_ESC_LIF-CHIR_merged.bed.gz	-22	PEAK IN last 200nt of 3UTR	PABPC1	S200WT_FCL
0.00834094	0.00787121	0.00881066	LIN28A-WT_ESC_LIF-CHIR_merged.bed.gz	-21	PEAK IN last 200nt of 3UTR	PABPC1	S200WT_FCL
0.00833273	0.00786263	0.00880283	LIN28A-WT_ESC_LIF-CHIR_merged.bed.gz	-20	PEAK IN last 200nt of 3UTR	PABPC1	S200WT_FCL
0.00829851	0.00782953	0.00876749	LIN28A-WT_ESC_LIF-CHIR_merged.bed.gz	-19	PEAK IN last 200nt of 3UTR	PABPC1	S200WT_FCL
0.00823992	0.00777286	0.00870698	LIN28A-WT_ESC_LIF-CHIR_merged.bed.gz	-18	PEAK IN last 200nt of 3UTR	PABPC1	S200WT_FCL
0.00816255	0.00769869	0.00862642	LIN28A-WT_ESC_LIF-CHIR_merged.bed.gz	-17	PEAK IN last 200nt of 3UTR	PABPC1	S200WT_FCL
0.00806827	0.00760893	0.00852761	LIN28A-WT_ESC_LIF-CHIR_merged.bed.gz	-16	PEAK IN last 200nt of 3UTR	PABPC1	S200WT_FCL
0.0079598	0.00750647	0.00841314	LIN28A-WT_ESC_LIF-CHIR_merged.bed.gz	-15	PEAK IN last 200nt of 3UTR	PABPC1	S200WT_FCL
0.00784702	0.00740068	0.00829335	LIN28A-WT_ESC_LIF-CHIR_merged.bed.gz	-14	PEAK IN last 200nt of 3UTR	PABPC1	S200WT_FCL
0.00774565	0.00730622	0.00818508	LIN28A-WT_ESC_LIF-CHIR_merged.bed.gz	-13	PEAK IN last 200nt of 3UTR	PABPC1	S200WT_FCL
0.0076772	0.00724417	0.00811023	LIN28A-WT_ESC_LIF-CHIR_merged.bed.gz	-12	PEAK IN last 200nt of 3UTR	PABPC1	S200WT_FCL
0.0076582	0.00722963	0.00808677	LIN28A-WT_ESC_LIF-CHIR_merged.bed.gz	-11	PEAK IN last 200nt of 3UTR	PABPC1	S200WT_FCL
0.00770522	0.00727781	0.00813262	LIN28A-WT_ESC_LIF-CHIR_merged.bed.gz	-10	PEAK IN last 200nt of 3UTR	PABPC1	S200WT_FCL
0.00784224	0.00741195	0.00827252	LIN28A-WT_ESC_LIF-CHIR_merged.bed.gz	-9	PEAK IN last 200nt of 3UTR	PABPC1	S200WT_FCL
0.00806744	0.00763114	0.00850374	LIN28A-WT_ESC_LIF-CHIR_merged.bed.gz	-8	PEAK IN last 200nt of 3UTR	PABPC1	S200WT_FCL
0.00836308	0.00791819	0.00880797	LIN28A-WT_ESC_LIF-CHIR_merged.bed.gz	-7	PEAK IN last 200nt of 3UTR	PABPC1	S200WT_FCL
0.00871424	0.00825813	0.00917035	LIN28A-WT_ESC_LIF-CHIR_merged.bed.gz	-6	PEAK IN last 200nt of 3UTR	PABPC1	S200WT_FCL
0.00910063	0.00863152	0.00956973	LIN28A-WT_ESC_LIF-CHIR_merged.bed.gz	-5	PEAK IN last 200nt of 3UTR	PABPC1	S200WT_FCL
0.00949529	0.00901253	0.00997805	LIN28A-WT_ESC_LIF-CHIR_merged.bed.gz	-4	PEAK IN last 200nt of 3UTR	PABPC1	S200WT_FCL
0.00986988	0.00937365	0.0103661	LIN28A-WT_ESC_LIF-CHIR_merged.bed.gz	-3	PEAK IN last 200nt of 3UTR	PABPC1	S200WT_FCL
0.0101912	0.0096832	0.0106993	LIN28A-WT_ESC_LIF-CHIR_merged.bed.gz	-2	PEAK IN last 200nt of 3UTR	PABPC1	S200WT_FCL
0.0104291	0.00991284	0.0109454	LIN28A-WT_ESC_LIF-CHIR_merged.bed.gz	-1	PEAK IN last 200nt of 3UTR	PABPC1	S200WT_FCL
0.0105554	0.0100356	0.0110752	LIN28A-WT_ESC_LIF-CHIR_merged.bed.gz	0	PEAK IN last 200nt of 3UTR	PABPC1	S200WT_FCL
0.0105377	0.0100202	0.0110551	LIN28A-WT_ESC_LIF-CHIR_merged.bed.gz	1	PEAK IN last 200nt of 3UTR	PABPC1	S200WT_FCL
0.0103766	0.00986622	0.010887	LIN28A-WT_ESC_LIF-CHIR_merged.bed.gz	2	PEAK IN last 200nt of 3UTR	PABPC1	S200WT_FCL
0.0101026	0.00960248	0.0106027	LIN28A-WT_ESC_LIF-CHIR_merged.bed.gz	3	PEAK IN last 200nt of 3UTR	PABPC1	S200WT_FCL
0.00974697	0.0092596	0.0102343	LIN28A-WT_ESC_LIF-CHIR_merged.bed.gz	4	PEAK IN last 200nt of 3UTR	PABPC1	S200WT_FCL
0.00934159	0.00886819	0.00981498	LIN28A-WT_ESC_LIF-CHIR_merged.bed.gz	5	PEAK IN last 200nt of 3UTR	PABPC1	S200WT_FCL
0.00891682	0.00845789	0.00937576	LIN28A-WT_ESC_LIF-CHIR_merged.bed.gz	6	PEAK IN last 200nt of 3UTR	PABPC1	S200WT_FCL
0.00850186	0.00805715	0.00894657	LIN28A-WT_ESC_LIF-CHIR_merged.bed.gz	7	PEAK IN last 200nt of 3UTR	PABPC1	S200WT_FCL
0.00812231	0.00769044	0.00855417	LIN28A-WT_ESC_LIF-CHIR_merged.bed.gz	8	PEAK IN last 200nt of 3UTR	PABPC1	S200WT_FCL
0.00779805	0.00737669	0.00821941	LIN28A-WT_ESC_LIF-CHIR_merged.bed.gz	9	PEAK IN last 200nt of 3UTR	PABPC1	S200WT_FCL
0.00754653	0.0071327	0.00796036	LIN28A-WT_ESC_LIF-CHIR_merged.bed.gz	10	PEAK IN last 200nt of 3UTR	PABPC1	S200WT_FCL
0.00738306	0.00697345	0.00779267	LIN28A-WT_ESC_LIF-CHIR_merged.bed.gz	11	PEAK IN last 200nt of 3UTR	PABPC1	S200WT_FCL
0.00730413	0.00689625	0.00771202	LIN28A-WT_ESC_LIF-CHIR_merged.bed.gz	12	PEAK IN last 200nt of 3UTR	PABPC1	S200WT_FCL
0.00729236	0.0068842	0.00770052	LIN28A-WT_ESC_LIF-CHIR_merged.bed.gz	13	PEAK IN last 200nt of 3UTR	PABPC1	S200WT_FCL
0.00733239	0.00692171	0.00774307	LIN28A-WT_ESC_LIF-CHIR_merged.bed.gz	14	PEAK IN last 200nt of 3UTR	PABPC1	S200WT_FCL
0.00740787	0.00699334	0.0078224	LIN28A-WT_ESC_LIF-CHIR_merged.bed.gz	15	PEAK IN last 200nt of 3UTR	PABPC1	S200WT_FCL
0.00750222	0.00708292	0.00792152	LIN28A-WT_ESC_LIF-CHIR_merged.bed.gz	16	PEAK IN last 200nt of 3UTR	PABPC1	S200WT_FCL
0.00760117	0.00717612	0.00802622	LIN28A-WT_ESC_LIF-CHIR_merged.bed.gz	17	PEAK IN last 200nt of 3UTR	PABPC1	S200WT_FCL
0.00769589	0.00726466	0.00812712	LIN28A-WT_ESC_LIF-CHIR_merged.bed.gz	18	PEAK IN last 200nt of 3UTR	PABPC1	S200WT_FCL
0.00777914	0.0073417	0.00821659	LIN28A-WT_ESC_LIF-CHIR_merged.bed.gz	19	PEAK IN last 200nt of 3UTR	PABPC1	S200WT_FCL
0.00784533	0.00740203	0.00828864	LIN28A-WT_ESC_LIF-CHIR_merged.bed.gz	20	PEAK IN last 200nt of 3UTR	PABPC1	S200WT_FCL
0.00789329	0.00744455	0.00834202	LIN28A-WT_ESC_LIF-CHIR_merged.bed.gz	21	PEAK IN last 200nt of 3UTR	PABPC1	S200WT_FCL
0.00792842	0.00747431	0.00838253	LIN28A-WT_ESC_LIF-CHIR_merged.bed.gz	22	PEAK IN last 200nt of 3UTR	PABPC1	S200WT_FCL
0.00795244	0.00749341	0.00841146	LIN28A-WT_ESC_LIF-CHIR_merged.bed.gz	23	PEAK IN last 200nt of 3UTR	PABPC1	S200WT_FCL
0.00795867	0.00749684	0.00842049	LIN28A-WT_ESC_LIF-CHIR_merged.bed.gz	24	PEAK IN last 200nt of 3UTR	PABPC1	S200WT_FCL
0.00794818	0.00748533	0.00841102	LIN28A-WT_ESC_LIF-CHIR_merged.bed.gz	25	PEAK IN last 200nt of 3UTR	PABPC1	S200WT_FCL
0.00792712	0.00746467	0.00838958	LIN28A-WT_ESC_LIF-CHIR_merged.bed.gz	26	PEAK IN last 200nt of 3UTR	PABPC1	S200WT_FCL
0.00789623	0.00743643	0.00835603	LIN28A-WT_ESC_LIF-CHIR_merged.bed.gz	27	PEAK IN last 200nt of 3UTR	PABPC1	S200WT_FCL
0.00785713	0.00740139	0.00831286	LIN28A-WT_ESC_LIF-CHIR_merged.bed.gz	28	PEAK IN last 200nt of 3UTR	PABPC1	S200WT_FCL
0.00781465	0.00736348	0.00826582	LIN28A-WT_ESC_LIF-CHIR_merged.bed.gz	29	PEAK IN last 200nt of 3UTR	PABPC1	S200WT_FCL
0.00777253	0.00732566	0.0082194	LIN28A-WT_ESC_LIF-CHIR_merged.bed.gz	30	PEAK IN last 200nt of 3UTR	PABPC1	S200WT_FCL
0.00773386	0.00729037	0.00817734	LIN28A-WT_ESC_LIF-CHIR_merged.bed.gz	31	PEAK IN last 200nt of 3UTR	PABPC1	S200WT_FCL
0.00769395	0.00725327	0.00813464	LIN28A-WT_ESC_LIF-CHIR_merged.bed.gz	32	PEAK IN last 200nt of 3UTR	PABPC1	S200WT_FCL
0.00764993	0.00721167	0.00808819	LIN28A-WT_ESC_LIF-CHIR_merged.bed.gz	33	PEAK IN last 200nt of 3UTR	PABPC1	S200WT_FCL
0.00760804	0.00717115	0.00804492	LIN28A-WT_ESC_LIF-CHIR_merged.bed.gz	34	PEAK IN last 200nt of 3UTR	PABPC1	S200WT_FCL
0.00756937	0.00713289	0.00800585	LIN28A-WT_ESC_LIF-CHIR_merged.bed.gz	35	PEAK IN last 200nt of 3UTR	PABPC1	S200WT_FCL
0.00753105	0.00709443	0.00796766	LIN28A-WT_ESC_LIF-CHIR_merged.bed.gz	36	PEAK IN last 200nt of 3UTR	PABPC1	S200WT_FCL
0.00749282	0.0070552	0.00793044	LIN28A-WT_ESC_LIF-CHIR_merged.bed.gz	37	PEAK IN last 200nt of 3UTR	PABPC1	S200WT_FCL
0.00745561	0.00701627	0.00789496	LIN28A-WT_ESC_LIF-CHIR_merged.bed.gz	38	PEAK IN last 200nt of 3UTR	PABPC1	S200WT_FCL
0.00741861	0.00697713	0.00786009	LIN28A-WT_ESC_LIF-CHIR_merged.bed.gz	39	PEAK IN last 200nt of 3UTR	PABPC1	S200WT_FCL
0.00737554	0.00693285	0.00781823	LIN28A-WT_ESC_LIF-CHIR_merged.bed.gz	40	PEAK IN last 200nt of 3UTR	PABPC1	S200WT_FCL
0.00732334	0.00688116	0.00776552	LIN28A-WT_ESC_LIF-CHIR_merged.bed.gz	41	PEAK IN last 200nt of 3UTR	PABPC1	S200WT_FCL
0.00726567	0.00682574	0.00770561	LIN28A-WT_ESC_LIF-CHIR_merged.bed.gz	42	PEAK IN last 200nt of 3UTR	PABPC1	S200WT_FCL
0.00720461	0.00676817	0.00764104	LIN28A-WT_ESC_LIF-CHIR_merged.bed.gz	43	PEAK IN last 200nt of 3UTR	PABPC1	S200WT_FCL
0.00714063	0.00670816	0.0075731	LIN28A-WT_ESC_LIF-CHIR_merged.bed.gz	44	PEAK IN last 200nt of 3UTR	PABPC1	S200WT_FCL
0.00707327	0.00664527	0.00750126	LIN28A-WT_ESC_LIF-CHIR_merged.bed.gz	45	PEAK IN last 200nt of 3UTR	PABPC1	S200WT_FCL
0.00700343	0.00657998	0.00742687	LIN28A-WT_ESC_LIF-CHIR_merged.bed.gz	46	PEAK IN last 200nt of 3UTR	PABPC1	S200WT_FCL
0.00693543	0.00651596	0.00735491	LIN28A-WT_ESC_LIF-CHIR_merged.bed.gz	47	PEAK IN last 200nt of 3UTR	PABPC1	S200WT_FCL
0.00686656	0.00645123	0.00728188	LIN28A-WT_ESC_LIF-CHIR_merged.bed.gz	48	PEAK IN last 200nt of 3UTR	PABPC1	S200WT_FCL
0.00679559	0.0063853	0.00720588	LIN28A-WT_ESC_LIF-CHIR_merged.bed.gz	49	PEAK IN last 200nt of 3UTR	PABPC1	S200WT_FCL
0.00673165	0.00632558	0.00713773	LIN28A-WT_ESC_LIF-CHIR_merged.bed.gz	50	PEAK IN last 200nt of 3UTR	PABPC1	S200WT_FCL
0.00667591	0.00627257	0.00707926	LIN28A-WT_ESC_LIF-CHIR_merged.bed.gz	51	PEAK IN last 200nt of 3UTR	PABPC1	S200WT_FCL
0.00662435	0.00622264	0.00702606	LIN28A-WT_ESC_LIF-CHIR_merged.bed.gz	52	PEAK IN last 200nt of 3UTR	PABPC1	S200WT_FCL
0.00657598	0.00617525	0.00697671	LIN28A-WT_ESC_LIF-CHIR_merged.bed.gz	53	PEAK IN last 200nt of 3UTR	PABPC1	S200WT_FCL
0.00653077	0.00613071	0.00693082	LIN28A-WT_ESC_LIF-CHIR_merged.bed.gz	54	PEAK IN last 200nt of 3UTR	PABPC1	S200WT_FCL
0.00648913	0.00608912	0.00688914	LIN28A-WT_ESC_LIF-CHIR_merged.bed.gz	55	PEAK IN last 200nt of 3UTR	PABPC1	S200WT_FCL
0.00644996	0.00604981	0.00685012	LIN28A-WT_ESC_LIF-CHIR_merged.bed.gz	56	PEAK IN last 200nt of 3UTR	PABPC1	S200WT_FCL
0.00641072	0.00601084	0.00681059	LIN28A-WT_ESC_LIF-CHIR_merged.bed.gz	57	PEAK IN last 200nt of 3UTR	PABPC1	S200WT_FCL
0.00637525	0.00597541	0.00677509	LIN28A-WT_ESC_LIF-CHIR_merged.bed.gz	58	PEAK IN last 200nt of 3UTR	PABPC1	S200WT_FCL
0.00634376	0.00594278	0.00674474	LIN28A-WT_ESC_LIF-CHIR_merged.bed.gz	59	PEAK IN last 200nt of 3UTR	PABPC1	S200WT_FCL
0.00630727	0.00590578	0.00670876	LIN28A-WT_ESC_LIF-CHIR_merged.bed.gz	60	PEAK IN last 200nt of 3UTR	PABPC1	S200WT_FCL
0.00626536	0.00586432	0.0066664	LIN28A-WT_ESC_LIF-CHIR_merged.bed.gz	61	PEAK IN last 200nt of 3UTR	PABPC1	S200WT_FCL
0.00622142	0.00582065	0.0066222	LIN28A-WT_ESC_LIF-CHIR_merged.bed.gz	62	PEAK IN last 200nt of 3UTR	PABPC1	S200WT_FCL
0.0061771	0.00577641	0.00657779	LIN28A-WT_ESC_LIF-CHIR_merged.bed.gz	63	PEAK IN last 200nt of 3UTR	PABPC1	S200WT_FCL
0.00613027	0.00572993	0.0065306	LIN28A-WT_ESC_LIF-CHIR_merged.bed.gz	64	PEAK IN last 200nt of 3UTR	PABPC1	S200WT_FCL
0.00607948	0.00567993	0.00647904	LIN28A-WT_ESC_LIF-CHIR_merged.bed.gz	65	PEAK IN last 200nt of 3UTR	PABPC1	S200WT_FCL
0.0060274	0.0056285	0.00642629	LIN28A-WT_ESC_LIF-CHIR_merged.bed.gz	66	PEAK IN last 200nt of 3UTR	PABPC1	S200WT_FCL
0.00597439	0.005576	0.00637279	LIN28A-WT_ESC_LIF-CHIR_merged.bed.gz	67	PEAK IN last 200nt of 3UTR	PABPC1	S200WT_FCL
0.00591663	0.00551912	0.00631415	LIN28A-WT_ESC_LIF-CHIR_merged.bed.gz	68	PEAK IN last 200nt of 3UTR	PABPC1	S200WT_FCL
0.0058519	0.00545671	0.00624709	LIN28A-WT_ESC_LIF-CHIR_merged.bed.gz	69	PEAK IN last 200nt of 3UTR	PABPC1	S200WT_FCL
0.00578591	0.00539361	0.00617821	LIN28A-WT_ESC_LIF-CHIR_merged.bed.gz	70	PEAK IN last 200nt of 3UTR	PABPC1	S200WT_FCL
0.00571809	0.00532936	0.00610682	LIN28A-WT_ESC_LIF-CHIR_merged.bed.gz	71	PEAK IN last 200nt of 3UTR	PABPC1	S200WT_FCL
0.00564989	0.00526564	0.00603414	LIN28A-WT_ESC_LIF-CHIR_merged.bed.gz	72	PEAK IN last 200nt of 3UTR	PABPC1	S200WT_FCL
0.00558414	0.00520413	0.00596414	LIN28A-WT_ESC_LIF-CHIR_merged.bed.gz	73	PEAK IN last 200nt of 3UTR	PABPC1	S200WT_FCL
0.00551952	0.00514332	0.00589572	LIN28A-WT_ESC_LIF-CHIR_merged.bed.gz	74	PEAK IN last 200nt of 3UTR	PABPC1	S200WT_FCL
0.00545815	0.0050856	0.0058307	LIN28A-WT_ESC_LIF-CHIR_merged.bed.gz	75	PEAK IN last 200nt of 3UTR	PABPC1	S200WT_FCL
0.00539999	0.00503089	0.00576909	LIN28A-WT_ESC_LIF-CHIR_merged.bed.gz	76	PEAK IN last 200nt of 3UTR	PABPC1	S200WT_FCL
0.00534375	0.00497787	0.00570962	LIN28A-WT_ESC_LIF-CHIR_merged.bed.gz	77	PEAK IN last 200nt of 3UTR	PABPC1	S200WT_FCL
0.00529071	0.00492734	0.00565409	LIN28A-WT_ESC_LIF-CHIR_merged.bed.gz	78	PEAK IN last 200nt of 3UTR	PABPC1	S200WT_FCL
0.00524386	0.00488152	0.00560621	LIN28A-WT_ESC_LIF-CHIR_merged.bed.gz	79	PEAK IN last 200nt of 3UTR	PABPC1	S200WT_FCL
0.00520034	0.00483748	0.00556319	LIN28A-WT_ESC_LIF-CHIR_merged.bed.gz	80	PEAK IN last 200nt of 3UTR	PABPC1	S200WT_FCL
0.00516072	0.00479531	0.00552614	LIN28A-WT_ESC_LIF-CHIR_merged.bed.gz	81	PEAK IN last 200nt of 3UTR	PABPC1	S200WT_FCL
0.00512179	0.00475303	0.00549055	LIN28A-WT_ESC_LIF-CHIR_merged.bed.gz	82	PEAK IN last 200nt of 3UTR	PABPC1	S200WT_FCL
0.00507857	0.00470733	0.00544981	LIN28A-WT_ESC_LIF-CHIR_merged.bed.gz	83	PEAK IN last 200nt of 3UTR	PABPC1	S200WT_FCL
0.00503545	0.00466215	0.00540874	LIN28A-WT_ESC_LIF-CHIR_merged.bed.gz	84	PEAK IN last 200nt of 3UTR	PABPC1	S200WT_FCL
0.0049915	0.00461609	0.0053669	LIN28A-WT_ESC_LIF-CHIR_merged.bed.gz	85	PEAK IN last 200nt of 3UTR	PABPC1	S200WT_FCL
0.00494263	0.0045659	0.00531937	LIN28A-WT_ESC_LIF-CHIR_merged.bed.gz	86	PEAK IN last 200nt of 3UTR	PABPC1	S200WT_FCL
0.0048894	0.00451216	0.00526665	LIN28A-WT_ESC_LIF-CHIR_merged.bed.gz	87	PEAK IN last 200nt of 3UTR	PABPC1	S200WT_FCL
0.00483406	0.00445729	0.00521083	LIN28A-WT_ESC_LIF-CHIR_merged.bed.gz	88	PEAK IN last 200nt of 3UTR	PABPC1	S200WT_FCL
0.00477632	0.0044013	0.00515134	LIN28A-WT_ESC_LIF-CHIR_merged.bed.gz	89	PEAK IN last 200nt of 3UTR	PABPC1	S200WT_FCL
0.00471754	0.00434586	0.00508923	LIN28A-WT_ESC_LIF-CHIR_merged.bed.gz	90	PEAK IN last 200nt of 3UTR	PABPC1	S200WT_FCL
0.00465704	0.00429108	0.00502299	LIN28A-WT_ESC_LIF-CHIR_merged.bed.gz	91	PEAK IN last 200nt of 3UTR	PABPC1	S200WT_FCL
0.00465704	0.00429108	0.00502299	LIN28A-WT_ESC_LIF-CHIR_merged.bed.gz	92	PEAK IN last 200nt of 3UTR	PABPC1	S200WT_FCL
0.00465704	0.00429108	0.00502299	LIN28A-WT_ESC_LIF-CHIR_merged.bed.gz	93	PEAK IN last 200nt of 3UTR	PABPC1	S200WT_FCL
0.00465704	0.00429108	0.00502299	LIN28A-WT_ESC_LIF-CHIR_merged.bed.gz	94	PEAK IN last 200nt of 3UTR	PABPC1	S200WT_FCL
0.00465704	0.00429108	0.00502299	LIN28A-WT_ESC_LIF-CHIR_merged.bed.gz	95	PEAK IN last 200nt of 3UTR	PABPC1	S200WT_FCL
0.00465704	0.00429108	0.00502299	LIN28A-WT_ESC_LIF-CHIR_merged.bed.gz	96	PEAK IN last 200nt of 3UTR	PABPC1	S200WT_FCL
0.00465704	0.00429108	0.00502299	LIN28A-WT_ESC_LIF-CHIR_merged.bed.gz	97	PEAK IN last 200nt of 3UTR	PABPC1	S200WT_FCL
0.00465704	0.00429108	0.00502299	LIN28A-WT_ESC_LIF-CHIR_merged.bed.gz	98	PEAK IN last 200nt of 3UTR	PABPC1	S200WT_FCL
0.00465704	0.00429108	0.00502299	LIN28A-WT_ESC_LIF-CHIR_merged.bed.gz	99	PEAK IN last 200nt of 3UTR	PABPC1	S200WT_FCL
0.00465704	0.00429108	0.00502299	LIN28A-WT_ESC_LIF-CHIR_merged.bed.gz	100	PEAK IN last 200nt of 3UTR	PABPC1	S200WT_FCL
0.00682912	0.00623172	0.00742651	LIN28A-WT_ESC_LIF-CHIR_merged.bed.gz	-100	PEAK IN last 200nt of 3UTR	PABPC4	S200WT_FCL
0.00682912	0.00623172	0.00742651	LIN28A-WT_ESC_LIF-CHIR_merged.bed.gz	-99	PEAK IN last 200nt of 3UTR	PABPC4	S200WT_FCL
0.00682912	0.00623172	0.00742651	LIN28A-WT_ESC_LIF-CHIR_merged.bed.gz	-98	PEAK IN last 200nt of 3UTR	PABPC4	S200WT_FCL
0.00682912	0.00623172	0.00742651	LIN28A-WT_ESC_LIF-CHIR_merged.bed.gz	-97	PEAK IN last 200nt of 3UTR	PABPC4	S200WT_FCL
0.00682912	0.00623172	0.00742651	LIN28A-WT_ESC_LIF-CHIR_merged.bed.gz	-96	PEAK IN last 200nt of 3UTR	PABPC4	S200WT_FCL
0.00682912	0.00623172	0.00742651	LIN28A-WT_ESC_LIF-CHIR_merged.bed.gz	-95	PEAK IN last 200nt of 3UTR	PABPC4	S200WT_FCL
0.00682912	0.00623172	0.00742651	LIN28A-WT_ESC_LIF-CHIR_merged.bed.gz	-94	PEAK IN last 200nt of 3UTR	PABPC4	S200WT_FCL
0.00682912	0.00623172	0.00742651	LIN28A-WT_ESC_LIF-CHIR_merged.bed.gz	-93	PEAK IN last 200nt of 3UTR	PABPC4	S200WT_FCL
0.00682912	0.00623172	0.00742651	LIN28A-WT_ESC_LIF-CHIR_merged.bed.gz	-92	PEAK IN last 200nt of 3UTR	PABPC4	S200WT_FCL
0.00682912	0.00623172	0.00742651	LIN28A-WT_ESC_LIF-CHIR_merged.bed.gz	-91	PEAK IN last 200nt of 3UTR	PABPC4	S200WT_FCL
0.00682912	0.00623172	0.00742651	LIN28A-WT_ESC_LIF-CHIR_merged.bed.gz	-90	PEAK IN last 200nt of 3UTR	PABPC4	S200WT_FCL
0.0069106	0.00630454	0.00751665	LIN28A-WT_ESC_LIF-CHIR_merged.bed.gz	-89	PEAK IN last 200nt of 3UTR	PABPC4	S200WT_FCL
0.00699388	0.00637967	0.00760809	LIN28A-WT_ESC_LIF-CHIR_merged.bed.gz	-88	PEAK IN last 200nt of 3UTR	PABPC4	S200WT_FCL
0.00707072	0.00645038	0.00769105	LIN28A-WT_ESC_LIF-CHIR_merged.bed.gz	-87	PEAK IN last 200nt of 3UTR	PABPC4	S200WT_FCL
0.00713917	0.0065149	0.00776344	LIN28A-WT_ESC_LIF-CHIR_merged.bed.gz	-86	PEAK IN last 200nt of 3UTR	PABPC4	S200WT_FCL
0.0072013	0.00657334	0.00782926	LIN28A-WT_ESC_LIF-CHIR_merged.bed.gz	-85	PEAK IN last 200nt of 3UTR	PABPC4	S200WT_FCL
0.00725671	0.00662519	0.00788822	LIN28A-WT_ESC_LIF-CHIR_merged.bed.gz	-84	PEAK IN last 200nt of 3UTR	PABPC4	S200WT_FCL
0.00731184	0.00667736	0.00794632	LIN28A-WT_ESC_LIF-CHIR_merged.bed.gz	-83	PEAK IN last 200nt of 3UTR	PABPC4	S200WT_FCL
0.007372	0.00673536	0.00800864	LIN28A-WT_ESC_LIF-CHIR_merged.bed.gz	-82	PEAK IN last 200nt of 3UTR	PABPC4	S200WT_FCL
0.00742234	0.00678612	0.00805856	LIN28A-WT_ESC_LIF-CHIR_merged.bed.gz	-81	PEAK IN last 200nt of 3UTR	PABPC4	S200WT_FCL
0.00745821	0.00682422	0.0080922	LIN28A-WT_ESC_LIF-CHIR_merged.bed.gz	-80	PEAK IN last 200nt of 3UTR	PABPC4	S200WT_FCL
0.007492	0.00685886	0.00812514	LIN28A-WT_ESC_LIF-CHIR_merged.bed.gz	-79	PEAK IN last 200nt of 3UTR	PABPC4	S200WT_FCL
0.00752551	0.00689139	0.00815963	LIN28A-WT_ESC_LIF-CHIR_merged.bed.gz	-78	PEAK IN last 200nt of 3UTR	PABPC4	S200WT_FCL
0.0075675	0.00692912	0.00820588	LIN28A-WT_ESC_LIF-CHIR_merged.bed.gz	-77	PEAK IN last 200nt of 3UTR	PABPC4	S200WT_FCL
0.00762374	0.00697704	0.00827043	LIN28A-WT_ESC_LIF-CHIR_merged.bed.gz	-76	PEAK IN last 200nt of 3UTR	PABPC4	S200WT_FCL
0.00768691	0.00703093	0.00834289	LIN28A-WT_ESC_LIF-CHIR_merged.bed.gz	-75	PEAK IN last 200nt of 3UTR	PABPC4	S200WT_FCL
0.00775677	0.00709049	0.00842304	LIN28A-WT_ESC_LIF-CHIR_merged.bed.gz	-74	PEAK IN last 200nt of 3UTR	PABPC4	S200WT_FCL
0.00782944	0.0071511	0.00850777	LIN28A-WT_ESC_LIF-CHIR_merged.bed.gz	-73	PEAK IN last 200nt of 3UTR	PABPC4	S200WT_FCL
0.00789956	0.00720818	0.00859095	LIN28A-WT_ESC_LIF-CHIR_merged.bed.gz	-72	PEAK IN last 200nt of 3UTR	PABPC4	S200WT_FCL
0.00797517	0.00726951	0.00868082	LIN28A-WT_ESC_LIF-CHIR_merged.bed.gz	-71	PEAK IN last 200nt of 3UTR	PABPC4	S200WT_FCL
0.00805949	0.00733881	0.00878016	LIN28A-WT_ESC_LIF-CHIR_merged.bed.gz	-70	PEAK IN last 200nt of 3UTR	PABPC4	S200WT_FCL
0.0081403	0.0074074	0.0088732	LIN28A-WT_ESC_LIF-CHIR_merged.bed.gz	-69	PEAK IN last 200nt of 3UTR	PABPC4	S200WT_FCL
0.00821921	0.007477	0.00896143	LIN28A-WT_ESC_LIF-CHIR_merged.bed.gz	-68	PEAK IN last 200nt of 3UTR	PABPC4	S200WT_FCL
0.00829791	0.00754971	0.00904611	LIN28A-WT_ESC_LIF-CHIR_merged.bed.gz	-67	PEAK IN last 200nt of 3UTR	PABPC4	S200WT_FCL
0.00836844	0.00761855	0.00911833	LIN28A-WT_ESC_LIF-CHIR_merged.bed.gz	-66	PEAK IN last 200nt of 3UTR	PABPC4	S200WT_FCL
0.00843338	0.00768388	0.00918288	LIN28A-WT_ESC_LIF-CHIR_merged.bed.gz	-65	PEAK IN last 200nt of 3UTR	PABPC4	S200WT_FCL
0.00849516	0.00774817	0.00924215	LIN28A-WT_ESC_LIF-CHIR_merged.bed.gz	-64	PEAK IN last 200nt of 3UTR	PABPC4	S200WT_FCL
0.0085535	0.00781111	0.00929589	LIN28A-WT_ESC_LIF-CHIR_merged.bed.gz	-63	PEAK IN last 200nt of 3UTR	PABPC4	S200WT_FCL
0.00860995	0.00787297	0.00934692	LIN28A-WT_ESC_LIF-CHIR_merged.bed.gz	-62	PEAK IN last 200nt of 3UTR	PABPC4	S200WT_FCL
0.00866304	0.00793152	0.00939456	LIN28A-WT_ESC_LIF-CHIR_merged.bed.gz	-61	PEAK IN last 200nt of 3UTR	PABPC4	S200WT_FCL
0.00871522	0.00798857	0.00944187	LIN28A-WT_ESC_LIF-CHIR_merged.bed.gz	-60	PEAK IN last 200nt of 3UTR	PABPC4	S200WT_FCL
0.00877526	0.00805095	0.00949956	LIN28A-WT_ESC_LIF-CHIR_merged.bed.gz	-59	PEAK IN last 200nt of 3UTR	PABPC4	S200WT_FCL
0.00884215	0.00811818	0.00956611	LIN28A-WT_ESC_LIF-CHIR_merged.bed.gz	-58	PEAK IN last 200nt of 3UTR	PABPC4	S200WT_FCL
0.00891005	0.00818519	0.0096349	LIN28A-WT_ESC_LIF-CHIR_merged.bed.gz	-57	PEAK IN last 200nt of 3UTR	PABPC4	S200WT_FCL
0.0089834	0.00825587	0.00971093	LIN28A-WT_ESC_LIF-CHIR_merged.bed.gz	-56	PEAK IN last 200nt of 3UTR	PABPC4	S200WT_FCL
0.00906667	0.00833462	0.00979872	LIN28A-WT_ESC_LIF-CHIR_merged.bed.gz	-55	PEAK IN last 200nt of 3UTR	PABPC4	S200WT_FCL
0.00915855	0.0084203	0.00989679	LIN28A-WT_ESC_LIF-CHIR_merged.bed.gz	-54	PEAK IN last 200nt of 3UTR	PABPC4	S200WT_FCL
0.00925442	0.00850901	0.00999982	LIN28A-WT_ESC_LIF-CHIR_merged.bed.gz	-53	PEAK IN last 200nt of 3UTR	PABPC4	S200WT_FCL
0.00935257	0.00859956	0.0101056	LIN28A-WT_ESC_LIF-CHIR_merged.bed.gz	-52	PEAK IN last 200nt of 3UTR	PABPC4	S200WT_FCL
0.00946195	0.00869851	0.0102254	LIN28A-WT_ESC_LIF-CHIR_merged.bed.gz	-51	PEAK IN last 200nt of 3UTR	PABPC4	S200WT_FCL
0.00957888	0.00880325	0.0103545	LIN28A-WT_ESC_LIF-CHIR_merged.bed.gz	-50	PEAK IN last 200nt of 3UTR	PABPC4	S200WT_FCL
0.0096955	0.00890773	0.0104833	LIN28A-WT_ESC_LIF-CHIR_merged.bed.gz	-49	PEAK IN last 200nt of 3UTR	PABPC4	S200WT_FCL
0.0098097	0.00900848	0.0106109	LIN28A-WT_ESC_LIF-CHIR_merged.bed.gz	-48	PEAK IN last 200nt of 3UTR	PABPC4	S200WT_FCL
0.00992081	0.0091055	0.0107361	LIN28A-WT_ESC_LIF-CHIR_merged.bed.gz	-47	PEAK IN last 200nt of 3UTR	PABPC4	S200WT_FCL
0.0100276	0.00919816	0.010857	LIN28A-WT_ESC_LIF-CHIR_merged.bed.gz	-46	PEAK IN last 200nt of 3UTR	PABPC4	S200WT_FCL
0.0101223	0.00927988	0.0109648	LIN28A-WT_ESC_LIF-CHIR_merged.bed.gz	-45	PEAK IN last 200nt of 3UTR	PABPC4	S200WT_FCL
0.0102036	0.00934973	0.0110574	LIN28A-WT_ESC_LIF-CHIR_merged.bed.gz	-44	PEAK IN last 200nt of 3UTR	PABPC4	S200WT_FCL
0.0102792	0.00941499	0.0111434	LIN28A-WT_ESC_LIF-CHIR_merged.bed.gz	-43	PEAK IN last 200nt of 3UTR	PABPC4	S200WT_FCL
0.0103518	0.00947845	0.0112251	LIN28A-WT_ESC_LIF-CHIR_merged.bed.gz	-42	PEAK IN last 200nt of 3UTR	PABPC4	S200WT_FCL
0.0104104	0.00953404	0.0112868	LIN28A-WT_ESC_LIF-CHIR_merged.bed.gz	-41	PEAK IN last 200nt of 3UTR	PABPC4	S200WT_FCL
0.0104595	0.00958473	0.0113342	LIN28A-WT_ESC_LIF-CHIR_merged.bed.gz	-40	PEAK IN last 200nt of 3UTR	PABPC4	S200WT_FCL
0.0105063	0.00963562	0.0113769	LIN28A-WT_ESC_LIF-CHIR_merged.bed.gz	-39	PEAK IN last 200nt of 3UTR	PABPC4	S200WT_FCL
0.0105544	0.0096912	0.0114177	LIN28A-WT_ESC_LIF-CHIR_merged.bed.gz	-38	PEAK IN last 200nt of 3UTR	PABPC4	S200WT_FCL
0.0106058	0.00975029	0.0114614	LIN28A-WT_ESC_LIF-CHIR_merged.bed.gz	-37	PEAK IN last 200nt of 3UTR	PABPC4	S200WT_FCL
0.010661	0.00981204	0.01151	LIN28A-WT_ESC_LIF-CHIR_merged.bed.gz	-36	PEAK IN last 200nt of 3UTR	PABPC4	S200WT_FCL
0.0107248	0.00987955	0.0115701	LIN28A-WT_ESC_LIF-CHIR_merged.bed.gz	-35	PEAK IN last 200nt of 3UTR	PABPC4	S200WT_FCL
0.0107952	0.00995041	0.0116399	LIN28A-WT_ESC_LIF-CHIR_merged.bed.gz	-34	PEAK IN last 200nt of 3UTR	PABPC4	S200WT_FCL
0.0108704	0.0100244	0.0117164	LIN28A-WT_ESC_LIF-CHIR_merged.bed.gz	-33	PEAK IN last 200nt of 3UTR	PABPC4	S200WT_FCL
0.0109476	0.0100984	0.0117967	LIN28A-WT_ESC_LIF-CHIR_merged.bed.gz	-32	PEAK IN last 200nt of 3UTR	PABPC4	S200WT_FCL
0.0110292	0.0101734	0.0118849	LIN28A-WT_ESC_LIF-CHIR_merged.bed.gz	-31	PEAK IN last 200nt of 3UTR	PABPC4	S200WT_FCL
0.01111	0.0102461	0.0119739	LIN28A-WT_ESC_LIF-CHIR_merged.bed.gz	-30	PEAK IN last 200nt of 3UTR	PABPC4	S200WT_FCL
0.0111807	0.0103079	0.0120534	LIN28A-WT_ESC_LIF-CHIR_merged.bed.gz	-29	PEAK IN last 200nt of 3UTR	PABPC4	S200WT_FCL
0.0112353	0.0103535	0.012117	LIN28A-WT_ESC_LIF-CHIR_merged.bed.gz	-28	PEAK IN last 200nt of 3UTR	PABPC4	S200WT_FCL
0.0112765	0.010387	0.012166	LIN28A-WT_ESC_LIF-CHIR_merged.bed.gz	-27	PEAK IN last 200nt of 3UTR	PABPC4	S200WT_FCL
0.011308	0.010412	0.012204	LIN28A-WT_ESC_LIF-CHIR_merged.bed.gz	-26	PEAK IN last 200nt of 3UTR	PABPC4	S200WT_FCL
0.0113317	0.0104315	0.0122318	LIN28A-WT_ESC_LIF-CHIR_merged.bed.gz	-25	PEAK IN last 200nt of 3UTR	PABPC4	S200WT_FCL
0.0113499	0.0104481	0.0122517	LIN28A-WT_ESC_LIF-CHIR_merged.bed.gz	-24	PEAK IN last 200nt of 3UTR	PABPC4	S200WT_FCL
0.0113577	0.0104561	0.0122593	LIN28A-WT_ESC_LIF-CHIR_merged.bed.gz	-23	PEAK IN last 200nt of 3UTR	PABPC4	S200WT_FCL
0.0113516	0.0104524	0.0122508	LIN28A-WT_ESC_LIF-CHIR_merged.bed.gz	-22	PEAK IN last 200nt of 3UTR	PABPC4	S200WT_FCL
0.0113257	0.0104302	0.0122212	LIN28A-WT_ESC_LIF-CHIR_merged.bed.gz	-21	PEAK IN last 200nt of 3UTR	PABPC4	S200WT_FCL
0.0112851	0.0103932	0.012177	LIN28A-WT_ESC_LIF-CHIR_merged.bed.gz	-20	PEAK IN last 200nt of 3UTR	PABPC4	S200WT_FCL
0.011238	0.01035	0.012126	LIN28A-WT_ESC_LIF-CHIR_merged.bed.gz	-19	PEAK IN last 200nt of 3UTR	PABPC4	S200WT_FCL
0.0111835	0.0102995	0.0120674	LIN28A-WT_ESC_LIF-CHIR_merged.bed.gz	-18	PEAK IN last 200nt of 3UTR	PABPC4	S200WT_FCL
0.0111224	0.0102435	0.0120014	LIN28A-WT_ESC_LIF-CHIR_merged.bed.gz	-17	PEAK IN last 200nt of 3UTR	PABPC4	S200WT_FCL
0.0110571	0.0101848	0.0119293	LIN28A-WT_ESC_LIF-CHIR_merged.bed.gz	-16	PEAK IN last 200nt of 3UTR	PABPC4	S200WT_FCL
0.0109868	0.0101229	0.0118507	LIN28A-WT_ESC_LIF-CHIR_merged.bed.gz	-15	PEAK IN last 200nt of 3UTR	PABPC4	S200WT_FCL
0.0109235	0.0100688	0.0117782	LIN28A-WT_ESC_LIF-CHIR_merged.bed.gz	-14	PEAK IN last 200nt of 3UTR	PABPC4	S200WT_FCL
0.0108841	0.0100372	0.011731	LIN28A-WT_ESC_LIF-CHIR_merged.bed.gz	-13	PEAK IN last 200nt of 3UTR	PABPC4	S200WT_FCL
0.0108889	0.0100469	0.0117309	LIN28A-WT_ESC_LIF-CHIR_merged.bed.gz	-12	PEAK IN last 200nt of 3UTR	PABPC4	S200WT_FCL
0.0109601	0.0101198	0.0118003	LIN28A-WT_ESC_LIF-CHIR_merged.bed.gz	-11	PEAK IN last 200nt of 3UTR	PABPC4	S200WT_FCL
0.0111139	0.0102712	0.0119566	LIN28A-WT_ESC_LIF-CHIR_merged.bed.gz	-10	PEAK IN last 200nt of 3UTR	PABPC4	S200WT_FCL
0.0113657	0.0105142	0.0122172	LIN28A-WT_ESC_LIF-CHIR_merged.bed.gz	-9	PEAK IN last 200nt of 3UTR	PABPC4	S200WT_FCL
0.0117186	0.0108515	0.0125856	LIN28A-WT_ESC_LIF-CHIR_merged.bed.gz	-8	PEAK IN last 200nt of 3UTR	PABPC4	S200WT_FCL
0.0121495	0.0112611	0.0130379	LIN28A-WT_ESC_LIF-CHIR_merged.bed.gz	-7	PEAK IN last 200nt of 3UTR	PABPC4	S200WT_FCL
0.0126318	0.0117185	0.013545	LIN28A-WT_ESC_LIF-CHIR_merged.bed.gz	-6	PEAK IN last 200nt of 3UTR	PABPC4	S200WT_FCL
0.0131428	0.0122023	0.0140832	LIN28A-WT_ESC_LIF-CHIR_merged.bed.gz	-5	PEAK IN last 200nt of 3UTR	PABPC4	S200WT_FCL
0.0136477	0.0126787	0.0146167	LIN28A-WT_ESC_LIF-CHIR_merged.bed.gz	-4	PEAK IN last 200nt of 3UTR	PABPC4	S200WT_FCL
0.0141116	0.0131156	0.0151075	LIN28A-WT_ESC_LIF-CHIR_merged.bed.gz	-3	PEAK IN last 200nt of 3UTR	PABPC4	S200WT_FCL
0.0144945	0.0134773	0.0155118	LIN28A-WT_ESC_LIF-CHIR_merged.bed.gz	-2	PEAK IN last 200nt of 3UTR	PABPC4	S200WT_FCL
0.0147666	0.0137342	0.015799	LIN28A-WT_ESC_LIF-CHIR_merged.bed.gz	-1	PEAK IN last 200nt of 3UTR	PABPC4	S200WT_FCL
0.0148922	0.013853	0.0159314	LIN28A-WT_ESC_LIF-CHIR_merged.bed.gz	0	PEAK IN last 200nt of 3UTR	PABPC4	S200WT_FCL
0.0148297	0.0137951	0.0158643	LIN28A-WT_ESC_LIF-CHIR_merged.bed.gz	1	PEAK IN last 200nt of 3UTR	PABPC4	S200WT_FCL
0.0145799	0.013561	0.0155989	LIN28A-WT_ESC_LIF-CHIR_merged.bed.gz	2	PEAK IN last 200nt of 3UTR	PABPC4	S200WT_FCL
0.0141829	0.0131878	0.015178	LIN28A-WT_ESC_LIF-CHIR_merged.bed.gz	3	PEAK IN last 200nt of 3UTR	PABPC4	S200WT_FCL
0.0136768	0.01271	0.0146436	LIN28A-WT_ESC_LIF-CHIR_merged.bed.gz	4	PEAK IN last 200nt of 3UTR	PABPC4	S200WT_FCL
0.0130977	0.0121617	0.0140336	LIN28A-WT_ESC_LIF-CHIR_merged.bed.gz	5	PEAK IN last 200nt of 3UTR	PABPC4	S200WT_FCL
0.0124834	0.0115798	0.0133869	LIN28A-WT_ESC_LIF-CHIR_merged.bed.gz	6	PEAK IN last 200nt of 3UTR	PABPC4	S200WT_FCL
0.0118684	0.0109972	0.0127397	LIN28A-WT_ESC_LIF-CHIR_merged.bed.gz	7	PEAK IN last 200nt of 3UTR	PABPC4	S200WT_FCL
0.0112881	0.0104459	0.0121302	LIN28A-WT_ESC_LIF-CHIR_merged.bed.gz	8	PEAK IN last 200nt of 3UTR	PABPC4	S200WT_FCL
0.0107612	0.00994485	0.0115776	LIN28A-WT_ESC_LIF-CHIR_merged.bed.gz	9	PEAK IN last 200nt of 3UTR	PABPC4	S200WT_FCL
0.0103109	0.00951531	0.0111064	LIN28A-WT_ESC_LIF-CHIR_merged.bed.gz	10	PEAK IN last 200nt of 3UTR	PABPC4	S200WT_FCL
0.00996593	0.00918466	0.0107472	LIN28A-WT_ESC_LIF-CHIR_merged.bed.gz	11	PEAK IN last 200nt of 3UTR	PABPC4	S200WT_FCL
0.00973035	0.00895657	0.0105041	LIN28A-WT_ESC_LIF-CHIR_merged.bed.gz	12	PEAK IN last 200nt of 3UTR	PABPC4	S200WT_FCL
0.00958518	0.0088126	0.0103578	LIN28A-WT_ESC_LIF-CHIR_merged.bed.gz	13	PEAK IN last 200nt of 3UTR	PABPC4	S200WT_FCL
0.00951048	0.00873364	0.0102873	LIN28A-WT_ESC_LIF-CHIR_merged.bed.gz	14	PEAK IN last 200nt of 3UTR	PABPC4	S200WT_FCL
0.00948725	0.00870279	0.0102717	LIN28A-WT_ESC_LIF-CHIR_merged.bed.gz	15	PEAK IN last 200nt of 3UTR	PABPC4	S200WT_FCL
0.00949819	0.0087055	0.0102909	LIN28A-WT_ESC_LIF-CHIR_merged.bed.gz	16	PEAK IN last 200nt of 3UTR	PABPC4	S200WT_FCL
0.00952507	0.00872397	0.0103262	LIN28A-WT_ESC_LIF-CHIR_merged.bed.gz	17	PEAK IN last 200nt of 3UTR	PABPC4	S200WT_FCL
0.00955484	0.00874495	0.0103647	LIN28A-WT_ESC_LIF-CHIR_merged.bed.gz	18	PEAK IN last 200nt of 3UTR	PABPC4	S200WT_FCL
0.00957991	0.00876071	0.0103991	LIN28A-WT_ESC_LIF-CHIR_merged.bed.gz	19	PEAK IN last 200nt of 3UTR	PABPC4	S200WT_FCL
0.00959345	0.00876441	0.0104225	LIN28A-WT_ESC_LIF-CHIR_merged.bed.gz	20	PEAK IN last 200nt of 3UTR	PABPC4	S200WT_FCL
0.00959336	0.00875413	0.0104326	LIN28A-WT_ESC_LIF-CHIR_merged.bed.gz	21	PEAK IN last 200nt of 3UTR	PABPC4	S200WT_FCL
0.0095708	0.00872408	0.0104175	LIN28A-WT_ESC_LIF-CHIR_merged.bed.gz	22	PEAK IN last 200nt of 3UTR	PABPC4	S200WT_FCL
0.00952191	0.00867237	0.0103714	LIN28A-WT_ESC_LIF-CHIR_merged.bed.gz	23	PEAK IN last 200nt of 3UTR	PABPC4	S200WT_FCL
0.0094527	0.00860639	0.010299	LIN28A-WT_ESC_LIF-CHIR_merged.bed.gz	24	PEAK IN last 200nt of 3UTR	PABPC4	S200WT_FCL
0.00936931	0.00853038	0.0102082	LIN28A-WT_ESC_LIF-CHIR_merged.bed.gz	25	PEAK IN last 200nt of 3UTR	PABPC4	S200WT_FCL
0.00927645	0.00844515	0.0101078	LIN28A-WT_ESC_LIF-CHIR_merged.bed.gz	26	PEAK IN last 200nt of 3UTR	PABPC4	S200WT_FCL
0.00917928	0.00835611	0.0100025	LIN28A-WT_ESC_LIF-CHIR_merged.bed.gz	27	PEAK IN last 200nt of 3UTR	PABPC4	S200WT_FCL
0.00907836	0.00826465	0.00989207	LIN28A-WT_ESC_LIF-CHIR_merged.bed.gz	28	PEAK IN last 200nt of 3UTR	PABPC4	S200WT_FCL
0.00898075	0.00817691	0.0097846	LIN28A-WT_ESC_LIF-CHIR_merged.bed.gz	29	PEAK IN last 200nt of 3UTR	PABPC4	S200WT_FCL
0.00888522	0.008094	0.00967643	LIN28A-WT_ESC_LIF-CHIR_merged.bed.gz	30	PEAK IN last 200nt of 3UTR	PABPC4	S200WT_FCL
0.00878656	0.00801106	0.00956205	LIN28A-WT_ESC_LIF-CHIR_merged.bed.gz	31	PEAK IN last 200nt of 3UTR	PABPC4	S200WT_FCL
0.00869679	0.00793578	0.00945781	LIN28A-WT_ESC_LIF-CHIR_merged.bed.gz	32	PEAK IN last 200nt of 3UTR	PABPC4	S200WT_FCL
0.0086211	0.0078721	0.0093701	LIN28A-WT_ESC_LIF-CHIR_merged.bed.gz	33	PEAK IN last 200nt of 3UTR	PABPC4	S200WT_FCL
0.00855325	0.00781321	0.00929328	LIN28A-WT_ESC_LIF-CHIR_merged.bed.gz	34	PEAK IN last 200nt of 3UTR	PABPC4	S200WT_FCL
0.00848615	0.00775303	0.00921926	LIN28A-WT_ESC_LIF-CHIR_merged.bed.gz	35	PEAK IN last 200nt of 3UTR	PABPC4	S200WT_FCL
0.00841383	0.00768683	0.00914083	LIN28A-WT_ESC_LIF-CHIR_merged.bed.gz	36	PEAK IN last 200nt of 3UTR	PABPC4	S200WT_FCL
0.0083372	0.00761526	0.00905914	LIN28A-WT_ESC_LIF-CHIR_merged.bed.gz	37	PEAK IN last 200nt of 3UTR	PABPC4	S200WT_FCL
0.00826144	0.00754367	0.0089792	LIN28A-WT_ESC_LIF-CHIR_merged.bed.gz	38	PEAK IN last 200nt of 3UTR	PABPC4	S200WT_FCL
0.0081803	0.00746673	0.00889387	LIN28A-WT_ESC_LIF-CHIR_merged.bed.gz	39	PEAK IN last 200nt of 3UTR	PABPC4	S200WT_FCL
0.00809688	0.00738599	0.00880777	LIN28A-WT_ESC_LIF-CHIR_merged.bed.gz	40	PEAK IN last 200nt of 3UTR	PABPC4	S200WT_FCL
0.00801566	0.00730555	0.00872577	LIN28A-WT_ESC_LIF-CHIR_merged.bed.gz	41	PEAK IN last 200nt of 3UTR	PABPC4	S200WT_FCL
0.00792664	0.00721796	0.00863532	LIN28A-WT_ESC_LIF-CHIR_merged.bed.gz	42	PEAK IN last 200nt of 3UTR	PABPC4	S200WT_FCL
0.00782594	0.00711991	0.00853197	LIN28A-WT_ESC_LIF-CHIR_merged.bed.gz	43	PEAK IN last 200nt of 3UTR	PABPC4	S200WT_FCL
0.00772062	0.00701695	0.00842429	LIN28A-WT_ESC_LIF-CHIR_merged.bed.gz	44	PEAK IN last 200nt of 3UTR	PABPC4	S200WT_FCL
0.00761875	0.00691595	0.00832156	LIN28A-WT_ESC_LIF-CHIR_merged.bed.gz	45	PEAK IN last 200nt of 3UTR	PABPC4	S200WT_FCL
0.00752487	0.00682176	0.00822798	LIN28A-WT_ESC_LIF-CHIR_merged.bed.gz	46	PEAK IN last 200nt of 3UTR	PABPC4	S200WT_FCL
0.00743744	0.00673345	0.00814144	LIN28A-WT_ESC_LIF-CHIR_merged.bed.gz	47	PEAK IN last 200nt of 3UTR	PABPC4	S200WT_FCL
0.00735232	0.00664744	0.0080572	LIN28A-WT_ESC_LIF-CHIR_merged.bed.gz	48	PEAK IN last 200nt of 3UTR	PABPC4	S200WT_FCL
0.00727263	0.00656709	0.00797816	LIN28A-WT_ESC_LIF-CHIR_merged.bed.gz	49	PEAK IN last 200nt of 3UTR	PABPC4	S200WT_FCL
0.00719729	0.00649157	0.007903	LIN28A-WT_ESC_LIF-CHIR_merged.bed.gz	50	PEAK IN last 200nt of 3UTR	PABPC4	S200WT_FCL
0.00712343	0.00641721	0.00782964	LIN28A-WT_ESC_LIF-CHIR_merged.bed.gz	51	PEAK IN last 200nt of 3UTR	PABPC4	S200WT_FCL
0.00705338	0.00634549	0.00776127	LIN28A-WT_ESC_LIF-CHIR_merged.bed.gz	52	PEAK IN last 200nt of 3UTR	PABPC4	S200WT_FCL
0.00698774	0.00627745	0.00769803	LIN28A-WT_ESC_LIF-CHIR_merged.bed.gz	53	PEAK IN last 200nt of 3UTR	PABPC4	S200WT_FCL
0.00692078	0.00620997	0.00763159	LIN28A-WT_ESC_LIF-CHIR_merged.bed.gz	54	PEAK IN last 200nt of 3UTR	PABPC4	S200WT_FCL
0.00684982	0.00614108	0.00755856	LIN28A-WT_ESC_LIF-CHIR_merged.bed.gz	55	PEAK IN last 200nt of 3UTR	PABPC4	S200WT_FCL
0.00677655	0.00607257	0.00748053	LIN28A-WT_ESC_LIF-CHIR_merged.bed.gz	56	PEAK IN last 200nt of 3UTR	PABPC4	S200WT_FCL
0.00669984	0.00600269	0.007397	LIN28A-WT_ESC_LIF-CHIR_merged.bed.gz	57	PEAK IN last 200nt of 3UTR	PABPC4	S200WT_FCL
0.00661999	0.0059297	0.00731029	LIN28A-WT_ESC_LIF-CHIR_merged.bed.gz	58	PEAK IN last 200nt of 3UTR	PABPC4	S200WT_FCL
0.00653762	0.00585413	0.00722111	LIN28A-WT_ESC_LIF-CHIR_merged.bed.gz	59	PEAK IN last 200nt of 3UTR	PABPC4	S200WT_FCL
0.00645427	0.00577731	0.00713124	LIN28A-WT_ESC_LIF-CHIR_merged.bed.gz	60	PEAK IN last 200nt of 3UTR	PABPC4	S200WT_FCL
0.00636955	0.00570062	0.00703848	LIN28A-WT_ESC_LIF-CHIR_merged.bed.gz	61	PEAK IN last 200nt of 3UTR	PABPC4	S200WT_FCL
0.00628508	0.00562562	0.00694453	LIN28A-WT_ESC_LIF-CHIR_merged.bed.gz	62	PEAK IN last 200nt of 3UTR	PABPC4	S200WT_FCL
0.00620542	0.00555499	0.00685586	LIN28A-WT_ESC_LIF-CHIR_merged.bed.gz	63	PEAK IN last 200nt of 3UTR	PABPC4	S200WT_FCL
0.00613266	0.00548963	0.00677568	LIN28A-WT_ESC_LIF-CHIR_merged.bed.gz	64	PEAK IN last 200nt of 3UTR	PABPC4	S200WT_FCL
0.0060631	0.00542657	0.00669963	LIN28A-WT_ESC_LIF-CHIR_merged.bed.gz	65	PEAK IN last 200nt of 3UTR	PABPC4	S200WT_FCL
0.00599328	0.00536242	0.00662414	LIN28A-WT_ESC_LIF-CHIR_merged.bed.gz	66	PEAK IN last 200nt of 3UTR	PABPC4	S200WT_FCL
0.00592889	0.00530127	0.00655652	LIN28A-WT_ESC_LIF-CHIR_merged.bed.gz	67	PEAK IN last 200nt of 3UTR	PABPC4	S200WT_FCL
0.00587182	0.00524563	0.00649801	LIN28A-WT_ESC_LIF-CHIR_merged.bed.gz	68	PEAK IN last 200nt of 3UTR	PABPC4	S200WT_FCL
0.00581795	0.0051907	0.0064452	LIN28A-WT_ESC_LIF-CHIR_merged.bed.gz	69	PEAK IN last 200nt of 3UTR	PABPC4	S200WT_FCL
0.00576596	0.00513545	0.00639647	LIN28A-WT_ESC_LIF-CHIR_merged.bed.gz	70	PEAK IN last 200nt of 3UTR	PABPC4	S200WT_FCL
0.0057184	0.00508262	0.00635418	LIN28A-WT_ESC_LIF-CHIR_merged.bed.gz	71	PEAK IN last 200nt of 3UTR	PABPC4	S200WT_FCL
0.00567202	0.00502996	0.00631409	LIN28A-WT_ESC_LIF-CHIR_merged.bed.gz	72	PEAK IN last 200nt of 3UTR	PABPC4	S200WT_FCL
0.00561919	0.00497163	0.00626675	LIN28A-WT_ESC_LIF-CHIR_merged.bed.gz	73	PEAK IN last 200nt of 3UTR	PABPC4	S200WT_FCL
0.00556029	0.00490744	0.00621314	LIN28A-WT_ESC_LIF-CHIR_merged.bed.gz	74	PEAK IN last 200nt of 3UTR	PABPC4	S200WT_FCL
0.00549842	0.00484005	0.0061568	LIN28A-WT_ESC_LIF-CHIR_merged.bed.gz	75	PEAK IN last 200nt of 3UTR	PABPC4	S200WT_FCL
0.00543594	0.00477184	0.00610004	LIN28A-WT_ESC_LIF-CHIR_merged.bed.gz	76	PEAK IN last 200nt of 3UTR	PABPC4	S200WT_FCL
0.00536884	0.00470174	0.00603595	LIN28A-WT_ESC_LIF-CHIR_merged.bed.gz	77	PEAK IN last 200nt of 3UTR	PABPC4	S200WT_FCL
0.00529559	0.0046284	0.00596279	LIN28A-WT_ESC_LIF-CHIR_merged.bed.gz	78	PEAK IN last 200nt of 3UTR	PABPC4	S200WT_FCL
0.00522087	0.00455709	0.00588465	LIN28A-WT_ESC_LIF-CHIR_merged.bed.gz	79	PEAK IN last 200nt of 3UTR	PABPC4	S200WT_FCL
0.00514413	0.00448582	0.00580244	LIN28A-WT_ESC_LIF-CHIR_merged.bed.gz	80	PEAK IN last 200nt of 3UTR	PABPC4	S200WT_FCL
0.00506087	0.00440825	0.0057135	LIN28A-WT_ESC_LIF-CHIR_merged.bed.gz	81	PEAK IN last 200nt of 3UTR	PABPC4	S200WT_FCL
0.00497544	0.00432941	0.00562147	LIN28A-WT_ESC_LIF-CHIR_merged.bed.gz	82	PEAK IN last 200nt of 3UTR	PABPC4	S200WT_FCL
0.00489729	0.00425732	0.00553727	LIN28A-WT_ESC_LIF-CHIR_merged.bed.gz	83	PEAK IN last 200nt of 3UTR	PABPC4	S200WT_FCL
0.00482531	0.00419105	0.00545956	LIN28A-WT_ESC_LIF-CHIR_merged.bed.gz	84	PEAK IN last 200nt of 3UTR	PABPC4	S200WT_FCL
0.00475693	0.00412828	0.00538558	LIN28A-WT_ESC_LIF-CHIR_merged.bed.gz	85	PEAK IN last 200nt of 3UTR	PABPC4	S200WT_FCL
0.0046882	0.0040653	0.0053111	LIN28A-WT_ESC_LIF-CHIR_merged.bed.gz	86	PEAK IN last 200nt of 3UTR	PABPC4	S200WT_FCL
0.00461954	0.00400148	0.0052376	LIN28A-WT_ESC_LIF-CHIR_merged.bed.gz	87	PEAK IN last 200nt of 3UTR	PABPC4	S200WT_FCL
0.00455428	0.00394116	0.0051674	LIN28A-WT_ESC_LIF-CHIR_merged.bed.gz	88	PEAK IN last 200nt of 3UTR	PABPC4	S200WT_FCL
0.00448881	0.0038808	0.00509682	LIN28A-WT_ESC_LIF-CHIR_merged.bed.gz	89	PEAK IN last 200nt of 3UTR	PABPC4	S200WT_FCL
0.00442387	0.00382309	0.00502465	LIN28A-WT_ESC_LIF-CHIR_merged.bed.gz	90	PEAK IN last 200nt of 3UTR	PABPC4	S200WT_FCL
0.00436639	0.00377476	0.00495801	LIN28A-WT_ESC_LIF-CHIR_merged.bed.gz	91	PEAK IN last 200nt of 3UTR	PABPC4	S200WT_FCL
0.00436639	0.00377476	0.00495801	LIN28A-WT_ESC_LIF-CHIR_merged.bed.gz	92	PEAK IN last 200nt of 3UTR	PABPC4	S200WT_FCL
0.00436639	0.00377476	0.00495801	LIN28A-WT_ESC_LIF-CHIR_merged.bed.gz	93	PEAK IN last 200nt of 3UTR	PABPC4	S200WT_FCL
0.00436639	0.00377476	0.00495801	LIN28A-WT_ESC_LIF-CHIR_merged.bed.gz	94	PEAK IN last 200nt of 3UTR	PABPC4	S200WT_FCL
0.00436639	0.00377476	0.00495801	LIN28A-WT_ESC_LIF-CHIR_merged.bed.gz	95	PEAK IN last 200nt of 3UTR	PABPC4	S200WT_FCL
0.00436639	0.00377476	0.00495801	LIN28A-WT_ESC_LIF-CHIR_merged.bed.gz	96	PEAK IN last 200nt of 3UTR	PABPC4	S200WT_FCL
0.00436639	0.00377476	0.00495801	LIN28A-WT_ESC_LIF-CHIR_merged.bed.gz	97	PEAK IN last 200nt of 3UTR	PABPC4	S200WT_FCL
0.00436639	0.00377476	0.00495801	LIN28A-WT_ESC_LIF-CHIR_merged.bed.gz	98	PEAK IN last 200nt of 3UTR	PABPC4	S200WT_FCL
0.00436639	0.00377476	0.00495801	LIN28A-WT_ESC_LIF-CHIR_merged.bed.gz	99	PEAK IN last 200nt of 3UTR	PABPC4	S200WT_FCL
0.00436639	0.00377476	0.00495801	LIN28A-WT_ESC_LIF-CHIR_merged.bed.gz	100	PEAK IN last 200nt of 3UTR	PABPC4	S200WT_FCL
0.00383858	0.00373461	0.00394256	LIN28A-WT_ESCiLIF_merged.bed.gz	-100	PEAK NOT IN last 200nt of 3UTR	PABPC1	S200WT_2iL
0.00383858	0.00373461	0.00394256	LIN28A-WT_ESCiLIF_merged.bed.gz	-99	PEAK NOT IN last 200nt of 3UTR	PABPC1	S200WT_2iL
0.00383858	0.00373461	0.00394256	LIN28A-WT_ESCiLIF_merged.bed.gz	-98	PEAK NOT IN last 200nt of 3UTR	PABPC1	S200WT_2iL
0.00383858	0.00373461	0.00394256	LIN28A-WT_ESCiLIF_merged.bed.gz	-97	PEAK NOT IN last 200nt of 3UTR	PABPC1	S200WT_2iL
0.00383858	0.00373461	0.00394256	LIN28A-WT_ESCiLIF_merged.bed.gz	-96	PEAK NOT IN last 200nt of 3UTR	PABPC1	S200WT_2iL
0.00383858	0.00373461	0.00394256	LIN28A-WT_ESCiLIF_merged.bed.gz	-95	PEAK NOT IN last 200nt of 3UTR	PABPC1	S200WT_2iL
0.00383858	0.00373461	0.00394256	LIN28A-WT_ESCiLIF_merged.bed.gz	-94	PEAK NOT IN last 200nt of 3UTR	PABPC1	S200WT_2iL
0.00383858	0.00373461	0.00394256	LIN28A-WT_ESCiLIF_merged.bed.gz	-93	PEAK NOT IN last 200nt of 3UTR	PABPC1	S200WT_2iL
0.00383858	0.00373461	0.00394256	LIN28A-WT_ESCiLIF_merged.bed.gz	-92	PEAK NOT IN last 200nt of 3UTR	PABPC1	S200WT_2iL
0.00383858	0.00373461	0.00394256	LIN28A-WT_ESCiLIF_merged.bed.gz	-91	PEAK NOT IN last 200nt of 3UTR	PABPC1	S200WT_2iL
0.00383858	0.00373461	0.00394256	LIN28A-WT_ESCiLIF_merged.bed.gz	-90	PEAK NOT IN last 200nt of 3UTR	PABPC1	S200WT_2iL
0.00384107	0.00373633	0.00394581	LIN28A-WT_ESCiLIF_merged.bed.gz	-89	PEAK NOT IN last 200nt of 3UTR	PABPC1	S200WT_2iL
0.00384033	0.00373543	0.00394524	LIN28A-WT_ESCiLIF_merged.bed.gz	-88	PEAK NOT IN last 200nt of 3UTR	PABPC1	S200WT_2iL
0.00383764	0.00373322	0.00394206	LIN28A-WT_ESCiLIF_merged.bed.gz	-87	PEAK NOT IN last 200nt of 3UTR	PABPC1	S200WT_2iL
0.00383396	0.00373028	0.00393764	LIN28A-WT_ESCiLIF_merged.bed.gz	-86	PEAK NOT IN last 200nt of 3UTR	PABPC1	S200WT_2iL
0.00382996	0.0037271	0.00393283	LIN28A-WT_ESCiLIF_merged.bed.gz	-85	PEAK NOT IN last 200nt of 3UTR	PABPC1	S200WT_2iL
0.00382651	0.00372442	0.0039286	LIN28A-WT_ESCiLIF_merged.bed.gz	-84	PEAK NOT IN last 200nt of 3UTR	PABPC1	S200WT_2iL
0.00382392	0.00372247	0.00392538	LIN28A-WT_ESCiLIF_merged.bed.gz	-83	PEAK NOT IN last 200nt of 3UTR	PABPC1	S200WT_2iL
0.0038225	0.00372152	0.00392349	LIN28A-WT_ESCiLIF_merged.bed.gz	-82	PEAK NOT IN last 200nt of 3UTR	PABPC1	S200WT_2iL
0.00382178	0.00372127	0.00392229	LIN28A-WT_ESCiLIF_merged.bed.gz	-81	PEAK NOT IN last 200nt of 3UTR	PABPC1	S200WT_2iL
0.0038228	0.00372255	0.00392306	LIN28A-WT_ESCiLIF_merged.bed.gz	-80	PEAK NOT IN last 200nt of 3UTR	PABPC1	S200WT_2iL
0.00382678	0.00372641	0.00392715	LIN28A-WT_ESCiLIF_merged.bed.gz	-79	PEAK NOT IN last 200nt of 3UTR	PABPC1	S200WT_2iL
0.00383269	0.00373197	0.0039334	LIN28A-WT_ESCiLIF_merged.bed.gz	-78	PEAK NOT IN last 200nt of 3UTR	PABPC1	S200WT_2iL
0.00383968	0.0037384	0.00394097	LIN28A-WT_ESCiLIF_merged.bed.gz	-77	PEAK NOT IN last 200nt of 3UTR	PABPC1	S200WT_2iL
0.00384772	0.00374571	0.00394973	LIN28A-WT_ESCiLIF_merged.bed.gz	-76	PEAK NOT IN last 200nt of 3UTR	PABPC1	S200WT_2iL
0.00385597	0.00375319	0.00395875	LIN28A-WT_ESCiLIF_merged.bed.gz	-75	PEAK NOT IN last 200nt of 3UTR	PABPC1	S200WT_2iL
0.00386348	0.00375991	0.00396705	LIN28A-WT_ESCiLIF_merged.bed.gz	-74	PEAK NOT IN last 200nt of 3UTR	PABPC1	S200WT_2iL
0.00387008	0.00376561	0.00397454	LIN28A-WT_ESCiLIF_merged.bed.gz	-73	PEAK NOT IN last 200nt of 3UTR	PABPC1	S200WT_2iL
0.00387535	0.00377008	0.00398063	LIN28A-WT_ESCiLIF_merged.bed.gz	-72	PEAK NOT IN last 200nt of 3UTR	PABPC1	S200WT_2iL
0.00387948	0.0037736	0.00398537	LIN28A-WT_ESCiLIF_merged.bed.gz	-71	PEAK NOT IN last 200nt of 3UTR	PABPC1	S200WT_2iL
0.00388242	0.00377621	0.00398864	LIN28A-WT_ESCiLIF_merged.bed.gz	-70	PEAK NOT IN last 200nt of 3UTR	PABPC1	S200WT_2iL
0.00388499	0.00377853	0.00399144	LIN28A-WT_ESCiLIF_merged.bed.gz	-69	PEAK NOT IN last 200nt of 3UTR	PABPC1	S200WT_2iL
0.00388816	0.00378125	0.00399507	LIN28A-WT_ESCiLIF_merged.bed.gz	-68	PEAK NOT IN last 200nt of 3UTR	PABPC1	S200WT_2iL
0.00389162	0.00378407	0.00399916	LIN28A-WT_ESCiLIF_merged.bed.gz	-67	PEAK NOT IN last 200nt of 3UTR	PABPC1	S200WT_2iL
0.00389494	0.00378673	0.00400315	LIN28A-WT_ESCiLIF_merged.bed.gz	-66	PEAK NOT IN last 200nt of 3UTR	PABPC1	S200WT_2iL
0.00389845	0.00378966	0.00400724	LIN28A-WT_ESCiLIF_merged.bed.gz	-65	PEAK NOT IN last 200nt of 3UTR	PABPC1	S200WT_2iL
0.0039029	0.00379362	0.00401219	LIN28A-WT_ESCiLIF_merged.bed.gz	-64	PEAK NOT IN last 200nt of 3UTR	PABPC1	S200WT_2iL
0.00390837	0.00379889	0.00401785	LIN28A-WT_ESCiLIF_merged.bed.gz	-63	PEAK NOT IN last 200nt of 3UTR	PABPC1	S200WT_2iL
0.00391441	0.00380503	0.00402379	LIN28A-WT_ESCiLIF_merged.bed.gz	-62	PEAK NOT IN last 200nt of 3UTR	PABPC1	S200WT_2iL
0.00392128	0.00381183	0.00403074	LIN28A-WT_ESCiLIF_merged.bed.gz	-61	PEAK NOT IN last 200nt of 3UTR	PABPC1	S200WT_2iL
0.00392857	0.00381879	0.00403834	LIN28A-WT_ESCiLIF_merged.bed.gz	-60	PEAK NOT IN last 200nt of 3UTR	PABPC1	S200WT_2iL
0.00393464	0.00382472	0.00404457	LIN28A-WT_ESCiLIF_merged.bed.gz	-59	PEAK NOT IN last 200nt of 3UTR	PABPC1	S200WT_2iL
0.00393913	0.00382944	0.00404883	LIN28A-WT_ESCiLIF_merged.bed.gz	-58	PEAK NOT IN last 200nt of 3UTR	PABPC1	S200WT_2iL
0.00394217	0.00383306	0.00405127	LIN28A-WT_ESCiLIF_merged.bed.gz	-57	PEAK NOT IN last 200nt of 3UTR	PABPC1	S200WT_2iL
0.00394374	0.00383554	0.00405194	LIN28A-WT_ESCiLIF_merged.bed.gz	-56	PEAK NOT IN last 200nt of 3UTR	PABPC1	S200WT_2iL
0.00394447	0.00383733	0.0040516	LIN28A-WT_ESCiLIF_merged.bed.gz	-55	PEAK NOT IN last 200nt of 3UTR	PABPC1	S200WT_2iL
0.00394411	0.0038382	0.00405001	LIN28A-WT_ESCiLIF_merged.bed.gz	-54	PEAK NOT IN last 200nt of 3UTR	PABPC1	S200WT_2iL
0.00394248	0.00383782	0.00404714	LIN28A-WT_ESCiLIF_merged.bed.gz	-53	PEAK NOT IN last 200nt of 3UTR	PABPC1	S200WT_2iL
0.00394088	0.00383719	0.00404456	LIN28A-WT_ESCiLIF_merged.bed.gz	-52	PEAK NOT IN last 200nt of 3UTR	PABPC1	S200WT_2iL
0.00393932	0.00383672	0.00404192	LIN28A-WT_ESCiLIF_merged.bed.gz	-51	PEAK NOT IN last 200nt of 3UTR	PABPC1	S200WT_2iL
0.0039377	0.00383636	0.00403904	LIN28A-WT_ESCiLIF_merged.bed.gz	-50	PEAK NOT IN last 200nt of 3UTR	PABPC1	S200WT_2iL
0.0039367	0.00383648	0.00403691	LIN28A-WT_ESCiLIF_merged.bed.gz	-49	PEAK NOT IN last 200nt of 3UTR	PABPC1	S200WT_2iL
0.00393656	0.00383721	0.00403591	LIN28A-WT_ESCiLIF_merged.bed.gz	-48	PEAK NOT IN last 200nt of 3UTR	PABPC1	S200WT_2iL
0.00393782	0.003839	0.00403665	LIN28A-WT_ESCiLIF_merged.bed.gz	-47	PEAK NOT IN last 200nt of 3UTR	PABPC1	S200WT_2iL
0.00394032	0.00384166	0.00403897	LIN28A-WT_ESCiLIF_merged.bed.gz	-46	PEAK NOT IN last 200nt of 3UTR	PABPC1	S200WT_2iL
0.00394355	0.00384481	0.0040423	LIN28A-WT_ESCiLIF_merged.bed.gz	-45	PEAK NOT IN last 200nt of 3UTR	PABPC1	S200WT_2iL
0.00394818	0.003849	0.00404735	LIN28A-WT_ESCiLIF_merged.bed.gz	-44	PEAK NOT IN last 200nt of 3UTR	PABPC1	S200WT_2iL
0.00395505	0.0038549	0.00405521	LIN28A-WT_ESCiLIF_merged.bed.gz	-43	PEAK NOT IN last 200nt of 3UTR	PABPC1	S200WT_2iL
0.003963	0.00386153	0.00406447	LIN28A-WT_ESCiLIF_merged.bed.gz	-42	PEAK NOT IN last 200nt of 3UTR	PABPC1	S200WT_2iL
0.00397089	0.00386796	0.00407381	LIN28A-WT_ESCiLIF_merged.bed.gz	-41	PEAK NOT IN last 200nt of 3UTR	PABPC1	S200WT_2iL
0.00397885	0.00387443	0.00408328	LIN28A-WT_ESCiLIF_merged.bed.gz	-40	PEAK NOT IN last 200nt of 3UTR	PABPC1	S200WT_2iL
0.00398749	0.00388159	0.0040934	LIN28A-WT_ESCiLIF_merged.bed.gz	-39	PEAK NOT IN last 200nt of 3UTR	PABPC1	S200WT_2iL
0.0039968	0.00388933	0.00410427	LIN28A-WT_ESCiLIF_merged.bed.gz	-38	PEAK NOT IN last 200nt of 3UTR	PABPC1	S200WT_2iL
0.00400616	0.00389708	0.00411524	LIN28A-WT_ESCiLIF_merged.bed.gz	-37	PEAK NOT IN last 200nt of 3UTR	PABPC1	S200WT_2iL
0.00401607	0.00390516	0.00412698	LIN28A-WT_ESCiLIF_merged.bed.gz	-36	PEAK NOT IN last 200nt of 3UTR	PABPC1	S200WT_2iL
0.00402582	0.00391297	0.00413866	LIN28A-WT_ESCiLIF_merged.bed.gz	-35	PEAK NOT IN last 200nt of 3UTR	PABPC1	S200WT_2iL
0.00403385	0.0039192	0.0041485	LIN28A-WT_ESCiLIF_merged.bed.gz	-34	PEAK NOT IN last 200nt of 3UTR	PABPC1	S200WT_2iL
0.00403866	0.00392293	0.0041544	LIN28A-WT_ESCiLIF_merged.bed.gz	-33	PEAK NOT IN last 200nt of 3UTR	PABPC1	S200WT_2iL
0.00404053	0.00392453	0.00415652	LIN28A-WT_ESCiLIF_merged.bed.gz	-32	PEAK NOT IN last 200nt of 3UTR	PABPC1	S200WT_2iL
0.00404056	0.00392474	0.00415638	LIN28A-WT_ESCiLIF_merged.bed.gz	-31	PEAK NOT IN last 200nt of 3UTR	PABPC1	S200WT_2iL
0.00403871	0.00392343	0.004154	LIN28A-WT_ESCiLIF_merged.bed.gz	-30	PEAK NOT IN last 200nt of 3UTR	PABPC1	S200WT_2iL
0.00403436	0.00391985	0.00414887	LIN28A-WT_ESCiLIF_merged.bed.gz	-29	PEAK NOT IN last 200nt of 3UTR	PABPC1	S200WT_2iL
0.00402718	0.00391381	0.00414055	LIN28A-WT_ESCiLIF_merged.bed.gz	-28	PEAK NOT IN last 200nt of 3UTR	PABPC1	S200WT_2iL
0.00401737	0.00390556	0.00412919	LIN28A-WT_ESCiLIF_merged.bed.gz	-27	PEAK NOT IN last 200nt of 3UTR	PABPC1	S200WT_2iL
0.00400427	0.0038947	0.00411384	LIN28A-WT_ESCiLIF_merged.bed.gz	-26	PEAK NOT IN last 200nt of 3UTR	PABPC1	S200WT_2iL
0.00398852	0.00388162	0.00409541	LIN28A-WT_ESCiLIF_merged.bed.gz	-25	PEAK NOT IN last 200nt of 3UTR	PABPC1	S200WT_2iL
0.00397093	0.00386676	0.0040751	LIN28A-WT_ESCiLIF_merged.bed.gz	-24	PEAK NOT IN last 200nt of 3UTR	PABPC1	S200WT_2iL
0.00395154	0.00384979	0.00405329	LIN28A-WT_ESCiLIF_merged.bed.gz	-23	PEAK NOT IN last 200nt of 3UTR	PABPC1	S200WT_2iL
0.00392947	0.00382975	0.00402919	LIN28A-WT_ESCiLIF_merged.bed.gz	-22	PEAK NOT IN last 200nt of 3UTR	PABPC1	S200WT_2iL
0.00390332	0.0038053	0.00400135	LIN28A-WT_ESCiLIF_merged.bed.gz	-21	PEAK NOT IN last 200nt of 3UTR	PABPC1	S200WT_2iL
0.00387149	0.0037748	0.00396819	LIN28A-WT_ESCiLIF_merged.bed.gz	-20	PEAK NOT IN last 200nt of 3UTR	PABPC1	S200WT_2iL
0.00383304	0.00373755	0.00392854	LIN28A-WT_ESCiLIF_merged.bed.gz	-19	PEAK NOT IN last 200nt of 3UTR	PABPC1	S200WT_2iL
0.00378879	0.00369425	0.00388332	LIN28A-WT_ESCiLIF_merged.bed.gz	-18	PEAK NOT IN last 200nt of 3UTR	PABPC1	S200WT_2iL
0.00373962	0.00364589	0.00383336	LIN28A-WT_ESCiLIF_merged.bed.gz	-17	PEAK NOT IN last 200nt of 3UTR	PABPC1	S200WT_2iL
0.00368802	0.0035949	0.00378114	LIN28A-WT_ESCiLIF_merged.bed.gz	-16	PEAK NOT IN last 200nt of 3UTR	PABPC1	S200WT_2iL
0.00363776	0.00354507	0.00373046	LIN28A-WT_ESCiLIF_merged.bed.gz	-15	PEAK NOT IN last 200nt of 3UTR	PABPC1	S200WT_2iL
0.00359275	0.00350063	0.00368486	LIN28A-WT_ESCiLIF_merged.bed.gz	-14	PEAK NOT IN last 200nt of 3UTR	PABPC1	S200WT_2iL
0.00355935	0.00346785	0.00365084	LIN28A-WT_ESCiLIF_merged.bed.gz	-13	PEAK NOT IN last 200nt of 3UTR	PABPC1	S200WT_2iL
0.00354644	0.00345518	0.0036377	LIN28A-WT_ESCiLIF_merged.bed.gz	-12	PEAK NOT IN last 200nt of 3UTR	PABPC1	S200WT_2iL
0.00356443	0.00347293	0.00365593	LIN28A-WT_ESCiLIF_merged.bed.gz	-11	PEAK NOT IN last 200nt of 3UTR	PABPC1	S200WT_2iL
0.00362765	0.00353512	0.00372018	LIN28A-WT_ESCiLIF_merged.bed.gz	-10	PEAK NOT IN last 200nt of 3UTR	PABPC1	S200WT_2iL
0.00374751	0.00365276	0.00384225	LIN28A-WT_ESCiLIF_merged.bed.gz	-9	PEAK NOT IN last 200nt of 3UTR	PABPC1	S200WT_2iL
0.00392417	0.00382631	0.00402203	LIN28A-WT_ESCiLIF_merged.bed.gz	-8	PEAK NOT IN last 200nt of 3UTR	PABPC1	S200WT_2iL
0.00414831	0.00404659	0.00425004	LIN28A-WT_ESCiLIF_merged.bed.gz	-7	PEAK NOT IN last 200nt of 3UTR	PABPC1	S200WT_2iL
0.00440457	0.00429834	0.00451081	LIN28A-WT_ESCiLIF_merged.bed.gz	-6	PEAK NOT IN last 200nt of 3UTR	PABPC1	S200WT_2iL
0.0046767	0.0045656	0.00478779	LIN28A-WT_ESCiLIF_merged.bed.gz	-5	PEAK NOT IN last 200nt of 3UTR	PABPC1	S200WT_2iL
0.00495114	0.00483492	0.00506735	LIN28A-WT_ESCiLIF_merged.bed.gz	-4	PEAK NOT IN last 200nt of 3UTR	PABPC1	S200WT_2iL
0.0052132	0.00509203	0.00533437	LIN28A-WT_ESCiLIF_merged.bed.gz	-3	PEAK NOT IN last 200nt of 3UTR	PABPC1	S200WT_2iL
0.00544545	0.00532002	0.00557088	LIN28A-WT_ESCiLIF_merged.bed.gz	-2	PEAK NOT IN last 200nt of 3UTR	PABPC1	S200WT_2iL
0.00562744	0.00549874	0.00575615	LIN28A-WT_ESCiLIF_merged.bed.gz	-1	PEAK NOT IN last 200nt of 3UTR	PABPC1	S200WT_2iL
0.00573296	0.00560271	0.00586321	LIN28A-WT_ESCiLIF_merged.bed.gz	0	PEAK NOT IN last 200nt of 3UTR	PABPC1	S200WT_2iL
0.00574098	0.00561143	0.00587053	LIN28A-WT_ESCiLIF_merged.bed.gz	1	PEAK NOT IN last 200nt of 3UTR	PABPC1	S200WT_2iL
0.00565009	0.00552323	0.00577694	LIN28A-WT_ESCiLIF_merged.bed.gz	2	PEAK NOT IN last 200nt of 3UTR	PABPC1	S200WT_2iL
0.00547752	0.00535492	0.00560013	LIN28A-WT_ESCiLIF_merged.bed.gz	3	PEAK NOT IN last 200nt of 3UTR	PABPC1	S200WT_2iL
0.00524886	0.00513167	0.00536605	LIN28A-WT_ESCiLIF_merged.bed.gz	4	PEAK NOT IN last 200nt of 3UTR	PABPC1	S200WT_2iL
0.00498732	0.00487633	0.00509831	LIN28A-WT_ESCiLIF_merged.bed.gz	5	PEAK NOT IN last 200nt of 3UTR	PABPC1	S200WT_2iL
0.00471005	0.00460552	0.00481459	LIN28A-WT_ESCiLIF_merged.bed.gz	6	PEAK NOT IN last 200nt of 3UTR	PABPC1	S200WT_2iL
0.00443176	0.00433342	0.0045301	LIN28A-WT_ESCiLIF_merged.bed.gz	7	PEAK NOT IN last 200nt of 3UTR	PABPC1	S200WT_2iL
0.00416674	0.00407414	0.00425933	LIN28A-WT_ESCiLIF_merged.bed.gz	8	PEAK NOT IN last 200nt of 3UTR	PABPC1	S200WT_2iL
0.00392997	0.00384247	0.00401746	LIN28A-WT_ESCiLIF_merged.bed.gz	9	PEAK NOT IN last 200nt of 3UTR	PABPC1	S200WT_2iL
0.00373795	0.00365441	0.00382149	LIN28A-WT_ESCiLIF_merged.bed.gz	10	PEAK NOT IN last 200nt of 3UTR	PABPC1	S200WT_2iL
0.00360291	0.00352198	0.00368385	LIN28A-WT_ESCiLIF_merged.bed.gz	11	PEAK NOT IN last 200nt of 3UTR	PABPC1	S200WT_2iL
0.00352597	0.00344637	0.00360558	LIN28A-WT_ESCiLIF_merged.bed.gz	12	PEAK NOT IN last 200nt of 3UTR	PABPC1	S200WT_2iL
0.0034986	0.00341915	0.00357806	LIN28A-WT_ESCiLIF_merged.bed.gz	13	PEAK NOT IN last 200nt of 3UTR	PABPC1	S200WT_2iL
0.00350773	0.00342752	0.00358794	LIN28A-WT_ESCiLIF_merged.bed.gz	14	PEAK NOT IN last 200nt of 3UTR	PABPC1	S200WT_2iL
0.00354125	0.00345962	0.00362289	LIN28A-WT_ESCiLIF_merged.bed.gz	15	PEAK NOT IN last 200nt of 3UTR	PABPC1	S200WT_2iL
0.00359092	0.00350745	0.00367439	LIN28A-WT_ESCiLIF_merged.bed.gz	16	PEAK NOT IN last 200nt of 3UTR	PABPC1	S200WT_2iL
0.00364994	0.00356444	0.00373543	LIN28A-WT_ESCiLIF_merged.bed.gz	17	PEAK NOT IN last 200nt of 3UTR	PABPC1	S200WT_2iL
0.00371275	0.00362506	0.00380044	LIN28A-WT_ESCiLIF_merged.bed.gz	18	PEAK NOT IN last 200nt of 3UTR	PABPC1	S200WT_2iL
0.00377497	0.00368488	0.00386506	LIN28A-WT_ESCiLIF_merged.bed.gz	19	PEAK NOT IN last 200nt of 3UTR	PABPC1	S200WT_2iL
0.00383224	0.00373984	0.00392465	LIN28A-WT_ESCiLIF_merged.bed.gz	20	PEAK NOT IN last 200nt of 3UTR	PABPC1	S200WT_2iL
0.00388167	0.00378713	0.00397622	LIN28A-WT_ESCiLIF_merged.bed.gz	21	PEAK NOT IN last 200nt of 3UTR	PABPC1	S200WT_2iL
0.0039224	0.00382584	0.00401895	LIN28A-WT_ESCiLIF_merged.bed.gz	22	PEAK NOT IN last 200nt of 3UTR	PABPC1	S200WT_2iL
0.003954	0.00385579	0.00405222	LIN28A-WT_ESCiLIF_merged.bed.gz	23	PEAK NOT IN last 200nt of 3UTR	PABPC1	S200WT_2iL
0.00397765	0.00387801	0.00407728	LIN28A-WT_ESCiLIF_merged.bed.gz	24	PEAK NOT IN last 200nt of 3UTR	PABPC1	S200WT_2iL
0.00399511	0.00389424	0.00409598	LIN28A-WT_ESCiLIF_merged.bed.gz	25	PEAK NOT IN last 200nt of 3UTR	PABPC1	S200WT_2iL
0.00400716	0.00390541	0.00410892	LIN28A-WT_ESCiLIF_merged.bed.gz	26	PEAK NOT IN last 200nt of 3UTR	PABPC1	S200WT_2iL
0.00401481	0.00391255	0.00411707	LIN28A-WT_ESCiLIF_merged.bed.gz	27	PEAK NOT IN last 200nt of 3UTR	PABPC1	S200WT_2iL
0.00401856	0.00391621	0.00412091	LIN28A-WT_ESCiLIF_merged.bed.gz	28	PEAK NOT IN last 200nt of 3UTR	PABPC1	S200WT_2iL
0.00401889	0.00391688	0.00412089	LIN28A-WT_ESCiLIF_merged.bed.gz	29	PEAK NOT IN last 200nt of 3UTR	PABPC1	S200WT_2iL
0.00401748	0.00391593	0.00411903	LIN28A-WT_ESCiLIF_merged.bed.gz	30	PEAK NOT IN last 200nt of 3UTR	PABPC1	S200WT_2iL
0.00401621	0.00391512	0.0041173	LIN28A-WT_ESCiLIF_merged.bed.gz	31	PEAK NOT IN last 200nt of 3UTR	PABPC1	S200WT_2iL
0.00401587	0.00391522	0.00411652	LIN28A-WT_ESCiLIF_merged.bed.gz	32	PEAK NOT IN last 200nt of 3UTR	PABPC1	S200WT_2iL
0.00401619	0.00391582	0.00411656	LIN28A-WT_ESCiLIF_merged.bed.gz	33	PEAK NOT IN last 200nt of 3UTR	PABPC1	S200WT_2iL
0.00401635	0.00391625	0.00411645	LIN28A-WT_ESCiLIF_merged.bed.gz	34	PEAK NOT IN last 200nt of 3UTR	PABPC1	S200WT_2iL
0.00401581	0.00391602	0.0041156	LIN28A-WT_ESCiLIF_merged.bed.gz	35	PEAK NOT IN last 200nt of 3UTR	PABPC1	S200WT_2iL
0.00401437	0.00391483	0.00411391	LIN28A-WT_ESCiLIF_merged.bed.gz	36	PEAK NOT IN last 200nt of 3UTR	PABPC1	S200WT_2iL
0.00401231	0.00391286	0.00411177	LIN28A-WT_ESCiLIF_merged.bed.gz	37	PEAK NOT IN last 200nt of 3UTR	PABPC1	S200WT_2iL
0.00401	0.00391064	0.00410936	LIN28A-WT_ESCiLIF_merged.bed.gz	38	PEAK NOT IN last 200nt of 3UTR	PABPC1	S200WT_2iL
0.00400694	0.00390785	0.00410603	LIN28A-WT_ESCiLIF_merged.bed.gz	39	PEAK NOT IN last 200nt of 3UTR	PABPC1	S200WT_2iL
0.00400323	0.00390461	0.00410185	LIN28A-WT_ESCiLIF_merged.bed.gz	40	PEAK NOT IN last 200nt of 3UTR	PABPC1	S200WT_2iL
0.00399903	0.00390089	0.00409716	LIN28A-WT_ESCiLIF_merged.bed.gz	41	PEAK NOT IN last 200nt of 3UTR	PABPC1	S200WT_2iL
0.00399378	0.00389613	0.00409142	LIN28A-WT_ESCiLIF_merged.bed.gz	42	PEAK NOT IN last 200nt of 3UTR	PABPC1	S200WT_2iL
0.00398811	0.00389087	0.00408535	LIN28A-WT_ESCiLIF_merged.bed.gz	43	PEAK NOT IN last 200nt of 3UTR	PABPC1	S200WT_2iL
0.00398221	0.00388523	0.00407918	LIN28A-WT_ESCiLIF_merged.bed.gz	44	PEAK NOT IN last 200nt of 3UTR	PABPC1	S200WT_2iL
0.00397633	0.00387955	0.00407311	LIN28A-WT_ESCiLIF_merged.bed.gz	45	PEAK NOT IN last 200nt of 3UTR	PABPC1	S200WT_2iL
0.00397135	0.00387461	0.00406809	LIN28A-WT_ESCiLIF_merged.bed.gz	46	PEAK NOT IN last 200nt of 3UTR	PABPC1	S200WT_2iL
0.00396711	0.00387022	0.00406399	LIN28A-WT_ESCiLIF_merged.bed.gz	47	PEAK NOT IN last 200nt of 3UTR	PABPC1	S200WT_2iL
0.00396351	0.00386616	0.00406085	LIN28A-WT_ESCiLIF_merged.bed.gz	48	PEAK NOT IN last 200nt of 3UTR	PABPC1	S200WT_2iL
0.00396111	0.00386295	0.00405927	LIN28A-WT_ESCiLIF_merged.bed.gz	49	PEAK NOT IN last 200nt of 3UTR	PABPC1	S200WT_2iL
0.00395966	0.00386042	0.0040589	LIN28A-WT_ESCiLIF_merged.bed.gz	50	PEAK NOT IN last 200nt of 3UTR	PABPC1	S200WT_2iL
0.0039578	0.00385741	0.0040582	LIN28A-WT_ESCiLIF_merged.bed.gz	51	PEAK NOT IN last 200nt of 3UTR	PABPC1	S200WT_2iL
0.00395562	0.00385422	0.00405702	LIN28A-WT_ESCiLIF_merged.bed.gz	52	PEAK NOT IN last 200nt of 3UTR	PABPC1	S200WT_2iL
0.00395316	0.00385122	0.00405511	LIN28A-WT_ESCiLIF_merged.bed.gz	53	PEAK NOT IN last 200nt of 3UTR	PABPC1	S200WT_2iL
0.00395085	0.0038486	0.0040531	LIN28A-WT_ESCiLIF_merged.bed.gz	54	PEAK NOT IN last 200nt of 3UTR	PABPC1	S200WT_2iL
0.00394836	0.00384573	0.00405098	LIN28A-WT_ESCiLIF_merged.bed.gz	55	PEAK NOT IN last 200nt of 3UTR	PABPC1	S200WT_2iL
0.00394479	0.00384187	0.00404772	LIN28A-WT_ESCiLIF_merged.bed.gz	56	PEAK NOT IN last 200nt of 3UTR	PABPC1	S200WT_2iL
0.0039403	0.00383731	0.0040433	LIN28A-WT_ESCiLIF_merged.bed.gz	57	PEAK NOT IN last 200nt of 3UTR	PABPC1	S200WT_2iL
0.00393522	0.00383239	0.00403806	LIN28A-WT_ESCiLIF_merged.bed.gz	58	PEAK NOT IN last 200nt of 3UTR	PABPC1	S200WT_2iL
0.00392988	0.00382721	0.00403255	LIN28A-WT_ESCiLIF_merged.bed.gz	59	PEAK NOT IN last 200nt of 3UTR	PABPC1	S200WT_2iL
0.00392382	0.0038214	0.00402624	LIN28A-WT_ESCiLIF_merged.bed.gz	60	PEAK NOT IN last 200nt of 3UTR	PABPC1	S200WT_2iL
0.00391731	0.00381527	0.00401935	LIN28A-WT_ESCiLIF_merged.bed.gz	61	PEAK NOT IN last 200nt of 3UTR	PABPC1	S200WT_2iL
0.00391015	0.00380854	0.00401175	LIN28A-WT_ESCiLIF_merged.bed.gz	62	PEAK NOT IN last 200nt of 3UTR	PABPC1	S200WT_2iL
0.00390226	0.00380086	0.00400366	LIN28A-WT_ESCiLIF_merged.bed.gz	63	PEAK NOT IN last 200nt of 3UTR	PABPC1	S200WT_2iL
0.00389398	0.00379272	0.00399523	LIN28A-WT_ESCiLIF_merged.bed.gz	64	PEAK NOT IN last 200nt of 3UTR	PABPC1	S200WT_2iL
0.00388628	0.00378532	0.00398724	LIN28A-WT_ESCiLIF_merged.bed.gz	65	PEAK NOT IN last 200nt of 3UTR	PABPC1	S200WT_2iL
0.00387985	0.00377921	0.0039805	LIN28A-WT_ESCiLIF_merged.bed.gz	66	PEAK NOT IN last 200nt of 3UTR	PABPC1	S200WT_2iL
0.00387445	0.00377404	0.00397486	LIN28A-WT_ESCiLIF_merged.bed.gz	67	PEAK NOT IN last 200nt of 3UTR	PABPC1	S200WT_2iL
0.00386944	0.00376921	0.00396968	LIN28A-WT_ESCiLIF_merged.bed.gz	68	PEAK NOT IN last 200nt of 3UTR	PABPC1	S200WT_2iL
0.00386416	0.00376417	0.00396415	LIN28A-WT_ESCiLIF_merged.bed.gz	69	PEAK NOT IN last 200nt of 3UTR	PABPC1	S200WT_2iL
0.00385944	0.00375972	0.00395915	LIN28A-WT_ESCiLIF_merged.bed.gz	70	PEAK NOT IN last 200nt of 3UTR	PABPC1	S200WT_2iL
0.00385578	0.00375629	0.00395526	LIN28A-WT_ESCiLIF_merged.bed.gz	71	PEAK NOT IN last 200nt of 3UTR	PABPC1	S200WT_2iL
0.00385365	0.00375414	0.00395316	LIN28A-WT_ESCiLIF_merged.bed.gz	72	PEAK NOT IN last 200nt of 3UTR	PABPC1	S200WT_2iL
0.00385337	0.00375367	0.00395308	LIN28A-WT_ESCiLIF_merged.bed.gz	73	PEAK NOT IN last 200nt of 3UTR	PABPC1	S200WT_2iL
0.00385405	0.00375413	0.00395397	LIN28A-WT_ESCiLIF_merged.bed.gz	74	PEAK NOT IN last 200nt of 3UTR	PABPC1	S200WT_2iL
0.00385383	0.0037538	0.00395386	LIN28A-WT_ESCiLIF_merged.bed.gz	75	PEAK NOT IN last 200nt of 3UTR	PABPC1	S200WT_2iL
0.00385154	0.00375165	0.00395143	LIN28A-WT_ESCiLIF_merged.bed.gz	76	PEAK NOT IN last 200nt of 3UTR	PABPC1	S200WT_2iL
0.00384738	0.00374785	0.00394691	LIN28A-WT_ESCiLIF_merged.bed.gz	77	PEAK NOT IN last 200nt of 3UTR	PABPC1	S200WT_2iL
0.00384252	0.00374339	0.00394165	LIN28A-WT_ESCiLIF_merged.bed.gz	78	PEAK NOT IN last 200nt of 3UTR	PABPC1	S200WT_2iL
0.00383764	0.00373888	0.00393641	LIN28A-WT_ESCiLIF_merged.bed.gz	79	PEAK NOT IN last 200nt of 3UTR	PABPC1	S200WT_2iL
0.00383202	0.00373371	0.00393032	LIN28A-WT_ESCiLIF_merged.bed.gz	80	PEAK NOT IN last 200nt of 3UTR	PABPC1	S200WT_2iL
0.00382587	0.00372811	0.00392363	LIN28A-WT_ESCiLIF_merged.bed.gz	81	PEAK NOT IN last 200nt of 3UTR	PABPC1	S200WT_2iL
0.00381886	0.00372189	0.00391583	LIN28A-WT_ESCiLIF_merged.bed.gz	82	PEAK NOT IN last 200nt of 3UTR	PABPC1	S200WT_2iL
0.00381031	0.00371435	0.00390628	LIN28A-WT_ESCiLIF_merged.bed.gz	83	PEAK NOT IN last 200nt of 3UTR	PABPC1	S200WT_2iL
0.0038012	0.00370616	0.00389624	LIN28A-WT_ESCiLIF_merged.bed.gz	84	PEAK NOT IN last 200nt of 3UTR	PABPC1	S200WT_2iL
0.00379325	0.00369886	0.00388765	LIN28A-WT_ESCiLIF_merged.bed.gz	85	PEAK NOT IN last 200nt of 3UTR	PABPC1	S200WT_2iL
0.00378785	0.00369371	0.003882	LIN28A-WT_ESCiLIF_merged.bed.gz	86	PEAK NOT IN last 200nt of 3UTR	PABPC1	S200WT_2iL
0.00378487	0.00369053	0.00387922	LIN28A-WT_ESCiLIF_merged.bed.gz	87	PEAK NOT IN last 200nt of 3UTR	PABPC1	S200WT_2iL
0.00378318	0.0036885	0.00387786	LIN28A-WT_ESCiLIF_merged.bed.gz	88	PEAK NOT IN last 200nt of 3UTR	PABPC1	S200WT_2iL
0.00378189	0.00368689	0.00387689	LIN28A-WT_ESCiLIF_merged.bed.gz	89	PEAK NOT IN last 200nt of 3UTR	PABPC1	S200WT_2iL
0.00378145	0.00368587	0.00387702	LIN28A-WT_ESCiLIF_merged.bed.gz	90	PEAK NOT IN last 200nt of 3UTR	PABPC1	S200WT_2iL
0.0037815	0.0036851	0.0038779	LIN28A-WT_ESCiLIF_merged.bed.gz	91	PEAK NOT IN last 200nt of 3UTR	PABPC1	S200WT_2iL
0.0037815	0.0036851	0.0038779	LIN28A-WT_ESCiLIF_merged.bed.gz	92	PEAK NOT IN last 200nt of 3UTR	PABPC1	S200WT_2iL
0.0037815	0.0036851	0.0038779	LIN28A-WT_ESCiLIF_merged.bed.gz	93	PEAK NOT IN last 200nt of 3UTR	PABPC1	S200WT_2iL
0.0037815	0.0036851	0.0038779	LIN28A-WT_ESCiLIF_merged.bed.gz	94	PEAK NOT IN last 200nt of 3UTR	PABPC1	S200WT_2iL
0.0037815	0.0036851	0.0038779	LIN28A-WT_ESCiLIF_merged.bed.gz	95	PEAK NOT IN last 200nt of 3UTR	PABPC1	S200WT_2iL
0.0037815	0.0036851	0.0038779	LIN28A-WT_ESCiLIF_merged.bed.gz	96	PEAK NOT IN last 200nt of 3UTR	PABPC1	S200WT_2iL
0.0037815	0.0036851	0.0038779	LIN28A-WT_ESCiLIF_merged.bed.gz	97	PEAK NOT IN last 200nt of 3UTR	PABPC1	S200WT_2iL
0.0037815	0.0036851	0.0038779	LIN28A-WT_ESCiLIF_merged.bed.gz	98	PEAK NOT IN last 200nt of 3UTR	PABPC1	S200WT_2iL
0.0037815	0.0036851	0.0038779	LIN28A-WT_ESCiLIF_merged.bed.gz	99	PEAK NOT IN last 200nt of 3UTR	PABPC1	S200WT_2iL
0.0037815	0.0036851	0.0038779	LIN28A-WT_ESCiLIF_merged.bed.gz	100	PEAK NOT IN last 200nt of 3UTR	PABPC1	S200WT_2iL
0.004155	0.00392835	0.00438166	LIN28A-WT_ESCiLIF_merged.bed.gz	-100	PEAK NOT IN last 200nt of 3UTR	PABPC4	S200WT_2iL
0.004155	0.00392835	0.00438166	LIN28A-WT_ESCiLIF_merged.bed.gz	-99	PEAK NOT IN last 200nt of 3UTR	PABPC4	S200WT_2iL
0.004155	0.00392835	0.00438166	LIN28A-WT_ESCiLIF_merged.bed.gz	-98	PEAK NOT IN last 200nt of 3UTR	PABPC4	S200WT_2iL
0.004155	0.00392835	0.00438166	LIN28A-WT_ESCiLIF_merged.bed.gz	-97	PEAK NOT IN last 200nt of 3UTR	PABPC4	S200WT_2iL
0.004155	0.00392835	0.00438166	LIN28A-WT_ESCiLIF_merged.bed.gz	-96	PEAK NOT IN last 200nt of 3UTR	PABPC4	S200WT_2iL
0.004155	0.00392835	0.00438166	LIN28A-WT_ESCiLIF_merged.bed.gz	-95	PEAK NOT IN last 200nt of 3UTR	PABPC4	S200WT_2iL
0.004155	0.00392835	0.00438166	LIN28A-WT_ESCiLIF_merged.bed.gz	-94	PEAK NOT IN last 200nt of 3UTR	PABPC4	S200WT_2iL
0.004155	0.00392835	0.00438166	LIN28A-WT_ESCiLIF_merged.bed.gz	-93	PEAK NOT IN last 200nt of 3UTR	PABPC4	S200WT_2iL
0.004155	0.00392835	0.00438166	LIN28A-WT_ESCiLIF_merged.bed.gz	-92	PEAK NOT IN last 200nt of 3UTR	PABPC4	S200WT_2iL
0.004155	0.00392835	0.00438166	LIN28A-WT_ESCiLIF_merged.bed.gz	-91	PEAK NOT IN last 200nt of 3UTR	PABPC4	S200WT_2iL
0.004155	0.00392835	0.00438166	LIN28A-WT_ESCiLIF_merged.bed.gz	-90	PEAK NOT IN last 200nt of 3UTR	PABPC4	S200WT_2iL
0.0041615	0.00393498	0.00438802	LIN28A-WT_ESCiLIF_merged.bed.gz	-89	PEAK NOT IN last 200nt of 3UTR	PABPC4	S200WT_2iL
0.00416928	0.00394315	0.00439542	LIN28A-WT_ESCiLIF_merged.bed.gz	-88	PEAK NOT IN last 200nt of 3UTR	PABPC4	S200WT_2iL
0.00417841	0.00395248	0.00440434	LIN28A-WT_ESCiLIF_merged.bed.gz	-87	PEAK NOT IN last 200nt of 3UTR	PABPC4	S200WT_2iL
0.00418732	0.00396171	0.00441294	LIN28A-WT_ESCiLIF_merged.bed.gz	-86	PEAK NOT IN last 200nt of 3UTR	PABPC4	S200WT_2iL
0.00419593	0.00397036	0.00442149	LIN28A-WT_ESCiLIF_merged.bed.gz	-85	PEAK NOT IN last 200nt of 3UTR	PABPC4	S200WT_2iL
0.00420241	0.00397807	0.00442675	LIN28A-WT_ESCiLIF_merged.bed.gz	-84	PEAK NOT IN last 200nt of 3UTR	PABPC4	S200WT_2iL
0.00420549	0.00398395	0.00442702	LIN28A-WT_ESCiLIF_merged.bed.gz	-83	PEAK NOT IN last 200nt of 3UTR	PABPC4	S200WT_2iL
0.00420657	0.00398773	0.00442541	LIN28A-WT_ESCiLIF_merged.bed.gz	-82	PEAK NOT IN last 200nt of 3UTR	PABPC4	S200WT_2iL
0.00420764	0.00399094	0.00442434	LIN28A-WT_ESCiLIF_merged.bed.gz	-81	PEAK NOT IN last 200nt of 3UTR	PABPC4	S200WT_2iL
0.0042122	0.00399584	0.00442855	LIN28A-WT_ESCiLIF_merged.bed.gz	-80	PEAK NOT IN last 200nt of 3UTR	PABPC4	S200WT_2iL
0.00422056	0.00400258	0.00443854	LIN28A-WT_ESCiLIF_merged.bed.gz	-79	PEAK NOT IN last 200nt of 3UTR	PABPC4	S200WT_2iL
0.00423056	0.00400994	0.00445118	LIN28A-WT_ESCiLIF_merged.bed.gz	-78	PEAK NOT IN last 200nt of 3UTR	PABPC4	S200WT_2iL
0.00424016	0.0040174	0.00446293	LIN28A-WT_ESCiLIF_merged.bed.gz	-77	PEAK NOT IN last 200nt of 3UTR	PABPC4	S200WT_2iL
0.00424874	0.00402445	0.00447303	LIN28A-WT_ESCiLIF_merged.bed.gz	-76	PEAK NOT IN last 200nt of 3UTR	PABPC4	S200WT_2iL
0.00425568	0.0040298	0.00448156	LIN28A-WT_ESCiLIF_merged.bed.gz	-75	PEAK NOT IN last 200nt of 3UTR	PABPC4	S200WT_2iL
0.00426201	0.00403395	0.00449008	LIN28A-WT_ESCiLIF_merged.bed.gz	-74	PEAK NOT IN last 200nt of 3UTR	PABPC4	S200WT_2iL
0.00426891	0.00403809	0.00449972	LIN28A-WT_ESCiLIF_merged.bed.gz	-73	PEAK NOT IN last 200nt of 3UTR	PABPC4	S200WT_2iL
0.00427622	0.00404229	0.00451016	LIN28A-WT_ESCiLIF_merged.bed.gz	-72	PEAK NOT IN last 200nt of 3UTR	PABPC4	S200WT_2iL
0.00428372	0.00404671	0.00452072	LIN28A-WT_ESCiLIF_merged.bed.gz	-71	PEAK NOT IN last 200nt of 3UTR	PABPC4	S200WT_2iL
0.00428884	0.00405019	0.00452749	LIN28A-WT_ESCiLIF_merged.bed.gz	-70	PEAK NOT IN last 200nt of 3UTR	PABPC4	S200WT_2iL
0.00429083	0.00405197	0.0045297	LIN28A-WT_ESCiLIF_merged.bed.gz	-69	PEAK NOT IN last 200nt of 3UTR	PABPC4	S200WT_2iL
0.00429179	0.00405287	0.00453071	LIN28A-WT_ESCiLIF_merged.bed.gz	-68	PEAK NOT IN last 200nt of 3UTR	PABPC4	S200WT_2iL
0.00429409	0.00405386	0.00453432	LIN28A-WT_ESCiLIF_merged.bed.gz	-67	PEAK NOT IN last 200nt of 3UTR	PABPC4	S200WT_2iL
0.00429892	0.00405649	0.00454135	LIN28A-WT_ESCiLIF_merged.bed.gz	-66	PEAK NOT IN last 200nt of 3UTR	PABPC4	S200WT_2iL
0.00430671	0.00406225	0.00455116	LIN28A-WT_ESCiLIF_merged.bed.gz	-65	PEAK NOT IN last 200nt of 3UTR	PABPC4	S200WT_2iL
0.00431737	0.00407071	0.00456404	LIN28A-WT_ESCiLIF_merged.bed.gz	-64	PEAK NOT IN last 200nt of 3UTR	PABPC4	S200WT_2iL
0.00433054	0.00408133	0.00457974	LIN28A-WT_ESCiLIF_merged.bed.gz	-63	PEAK NOT IN last 200nt of 3UTR	PABPC4	S200WT_2iL
0.00434406	0.00409341	0.00459472	LIN28A-WT_ESCiLIF_merged.bed.gz	-62	PEAK NOT IN last 200nt of 3UTR	PABPC4	S200WT_2iL
0.00435692	0.00410595	0.00460788	LIN28A-WT_ESCiLIF_merged.bed.gz	-61	PEAK NOT IN last 200nt of 3UTR	PABPC4	S200WT_2iL
0.00436964	0.00411842	0.00462086	LIN28A-WT_ESCiLIF_merged.bed.gz	-60	PEAK NOT IN last 200nt of 3UTR	PABPC4	S200WT_2iL
0.00438195	0.00413034	0.00463355	LIN28A-WT_ESCiLIF_merged.bed.gz	-59	PEAK NOT IN last 200nt of 3UTR	PABPC4	S200WT_2iL
0.00439259	0.00414166	0.00464352	LIN28A-WT_ESCiLIF_merged.bed.gz	-58	PEAK NOT IN last 200nt of 3UTR	PABPC4	S200WT_2iL
0.00439942	0.00415117	0.00464768	LIN28A-WT_ESCiLIF_merged.bed.gz	-57	PEAK NOT IN last 200nt of 3UTR	PABPC4	S200WT_2iL
0.00440206	0.00415766	0.00464647	LIN28A-WT_ESCiLIF_merged.bed.gz	-56	PEAK NOT IN last 200nt of 3UTR	PABPC4	S200WT_2iL
0.00440097	0.00416084	0.00464109	LIN28A-WT_ESCiLIF_merged.bed.gz	-55	PEAK NOT IN last 200nt of 3UTR	PABPC4	S200WT_2iL
0.00439604	0.00416104	0.00463105	LIN28A-WT_ESCiLIF_merged.bed.gz	-54	PEAK NOT IN last 200nt of 3UTR	PABPC4	S200WT_2iL
0.0043867	0.00415822	0.00461518	LIN28A-WT_ESCiLIF_merged.bed.gz	-53	PEAK NOT IN last 200nt of 3UTR	PABPC4	S200WT_2iL
0.0043754	0.00415322	0.00459758	LIN28A-WT_ESCiLIF_merged.bed.gz	-52	PEAK NOT IN last 200nt of 3UTR	PABPC4	S200WT_2iL
0.00436299	0.00414622	0.00457976	LIN28A-WT_ESCiLIF_merged.bed.gz	-51	PEAK NOT IN last 200nt of 3UTR	PABPC4	S200WT_2iL
0.00434966	0.00413803	0.00456128	LIN28A-WT_ESCiLIF_merged.bed.gz	-50	PEAK NOT IN last 200nt of 3UTR	PABPC4	S200WT_2iL
0.00433671	0.00413009	0.00454333	LIN28A-WT_ESCiLIF_merged.bed.gz	-49	PEAK NOT IN last 200nt of 3UTR	PABPC4	S200WT_2iL
0.00432395	0.00412201	0.00452589	LIN28A-WT_ESCiLIF_merged.bed.gz	-48	PEAK NOT IN last 200nt of 3UTR	PABPC4	S200WT_2iL
0.00431318	0.00411507	0.00451128	LIN28A-WT_ESCiLIF_merged.bed.gz	-47	PEAK NOT IN last 200nt of 3UTR	PABPC4	S200WT_2iL
0.00430519	0.00411005	0.00450032	LIN28A-WT_ESCiLIF_merged.bed.gz	-46	PEAK NOT IN last 200nt of 3UTR	PABPC4	S200WT_2iL
0.00430121	0.00410828	0.00449415	LIN28A-WT_ESCiLIF_merged.bed.gz	-45	PEAK NOT IN last 200nt of 3UTR	PABPC4	S200WT_2iL
0.00430242	0.00411044	0.00449441	LIN28A-WT_ESCiLIF_merged.bed.gz	-44	PEAK NOT IN last 200nt of 3UTR	PABPC4	S200WT_2iL
0.00430827	0.00411573	0.00450082	LIN28A-WT_ESCiLIF_merged.bed.gz	-43	PEAK NOT IN last 200nt of 3UTR	PABPC4	S200WT_2iL
0.00431628	0.0041231	0.00450945	LIN28A-WT_ESCiLIF_merged.bed.gz	-42	PEAK NOT IN last 200nt of 3UTR	PABPC4	S200WT_2iL
0.0043267	0.00413301	0.00452038	LIN28A-WT_ESCiLIF_merged.bed.gz	-41	PEAK NOT IN last 200nt of 3UTR	PABPC4	S200WT_2iL
0.00434054	0.00414574	0.00453535	LIN28A-WT_ESCiLIF_merged.bed.gz	-40	PEAK NOT IN last 200nt of 3UTR	PABPC4	S200WT_2iL
0.00435559	0.00415941	0.00455176	LIN28A-WT_ESCiLIF_merged.bed.gz	-39	PEAK NOT IN last 200nt of 3UTR	PABPC4	S200WT_2iL
0.00437206	0.00417416	0.00456996	LIN28A-WT_ESCiLIF_merged.bed.gz	-38	PEAK NOT IN last 200nt of 3UTR	PABPC4	S200WT_2iL
0.00439009	0.00419014	0.00459004	LIN28A-WT_ESCiLIF_merged.bed.gz	-37	PEAK NOT IN last 200nt of 3UTR	PABPC4	S200WT_2iL
0.00440869	0.00420671	0.00461066	LIN28A-WT_ESCiLIF_merged.bed.gz	-36	PEAK NOT IN last 200nt of 3UTR	PABPC4	S200WT_2iL
0.00442459	0.00422078	0.0046284	LIN28A-WT_ESCiLIF_merged.bed.gz	-35	PEAK NOT IN last 200nt of 3UTR	PABPC4	S200WT_2iL
0.00443538	0.00423045	0.00464031	LIN28A-WT_ESCiLIF_merged.bed.gz	-34	PEAK NOT IN last 200nt of 3UTR	PABPC4	S200WT_2iL
0.00444251	0.00423723	0.00464779	LIN28A-WT_ESCiLIF_merged.bed.gz	-33	PEAK NOT IN last 200nt of 3UTR	PABPC4	S200WT_2iL
0.00444704	0.0042416	0.00465249	LIN28A-WT_ESCiLIF_merged.bed.gz	-32	PEAK NOT IN last 200nt of 3UTR	PABPC4	S200WT_2iL
0.00444641	0.00424181	0.00465101	LIN28A-WT_ESCiLIF_merged.bed.gz	-31	PEAK NOT IN last 200nt of 3UTR	PABPC4	S200WT_2iL
0.00444072	0.00423774	0.00464371	LIN28A-WT_ESCiLIF_merged.bed.gz	-30	PEAK NOT IN last 200nt of 3UTR	PABPC4	S200WT_2iL
0.00443349	0.00423183	0.00463515	LIN28A-WT_ESCiLIF_merged.bed.gz	-29	PEAK NOT IN last 200nt of 3UTR	PABPC4	S200WT_2iL
0.00442336	0.00422324	0.00462347	LIN28A-WT_ESCiLIF_merged.bed.gz	-28	PEAK NOT IN last 200nt of 3UTR	PABPC4	S200WT_2iL
0.00440904	0.0042105	0.00460758	LIN28A-WT_ESCiLIF_merged.bed.gz	-27	PEAK NOT IN last 200nt of 3UTR	PABPC4	S200WT_2iL
0.00439185	0.00419436	0.00458934	LIN28A-WT_ESCiLIF_merged.bed.gz	-26	PEAK NOT IN last 200nt of 3UTR	PABPC4	S200WT_2iL
0.00437402	0.00417711	0.00457093	LIN28A-WT_ESCiLIF_merged.bed.gz	-25	PEAK NOT IN last 200nt of 3UTR	PABPC4	S200WT_2iL
0.00435672	0.00415995	0.00455348	LIN28A-WT_ESCiLIF_merged.bed.gz	-24	PEAK NOT IN last 200nt of 3UTR	PABPC4	S200WT_2iL
0.00433833	0.00414139	0.00453526	LIN28A-WT_ESCiLIF_merged.bed.gz	-23	PEAK NOT IN last 200nt of 3UTR	PABPC4	S200WT_2iL
0.00431876	0.00412136	0.00451615	LIN28A-WT_ESCiLIF_merged.bed.gz	-22	PEAK NOT IN last 200nt of 3UTR	PABPC4	S200WT_2iL
0.00429985	0.00410088	0.00449883	LIN28A-WT_ESCiLIF_merged.bed.gz	-21	PEAK NOT IN last 200nt of 3UTR	PABPC4	S200WT_2iL
0.00427881	0.0040783	0.00447933	LIN28A-WT_ESCiLIF_merged.bed.gz	-20	PEAK NOT IN last 200nt of 3UTR	PABPC4	S200WT_2iL
0.00425226	0.00405128	0.00445325	LIN28A-WT_ESCiLIF_merged.bed.gz	-19	PEAK NOT IN last 200nt of 3UTR	PABPC4	S200WT_2iL
0.00422316	0.00402171	0.00442462	LIN28A-WT_ESCiLIF_merged.bed.gz	-18	PEAK NOT IN last 200nt of 3UTR	PABPC4	S200WT_2iL
0.00419273	0.00399141	0.00439405	LIN28A-WT_ESCiLIF_merged.bed.gz	-17	PEAK NOT IN last 200nt of 3UTR	PABPC4	S200WT_2iL
0.00416122	0.00396166	0.00436077	LIN28A-WT_ESCiLIF_merged.bed.gz	-16	PEAK NOT IN last 200nt of 3UTR	PABPC4	S200WT_2iL
0.00413234	0.00393578	0.0043289	LIN28A-WT_ESCiLIF_merged.bed.gz	-15	PEAK NOT IN last 200nt of 3UTR	PABPC4	S200WT_2iL
0.00411179	0.00391862	0.00430495	LIN28A-WT_ESCiLIF_merged.bed.gz	-14	PEAK NOT IN last 200nt of 3UTR	PABPC4	S200WT_2iL
0.00410734	0.003917	0.00429769	LIN28A-WT_ESCiLIF_merged.bed.gz	-13	PEAK NOT IN last 200nt of 3UTR	PABPC4	S200WT_2iL
0.00412629	0.00393773	0.00431486	LIN28A-WT_ESCiLIF_merged.bed.gz	-12	PEAK NOT IN last 200nt of 3UTR	PABPC4	S200WT_2iL
0.00417685	0.00398915	0.00436455	LIN28A-WT_ESCiLIF_merged.bed.gz	-11	PEAK NOT IN last 200nt of 3UTR	PABPC4	S200WT_2iL
0.00427092	0.00408248	0.00445936	LIN28A-WT_ESCiLIF_merged.bed.gz	-10	PEAK NOT IN last 200nt of 3UTR	PABPC4	S200WT_2iL
0.00441998	0.00422844	0.00461153	LIN28A-WT_ESCiLIF_merged.bed.gz	-9	PEAK NOT IN last 200nt of 3UTR	PABPC4	S200WT_2iL
0.00462228	0.00442558	0.00481899	LIN28A-WT_ESCiLIF_merged.bed.gz	-8	PEAK NOT IN last 200nt of 3UTR	PABPC4	S200WT_2iL
0.00486822	0.00466437	0.00507206	LIN28A-WT_ESCiLIF_merged.bed.gz	-7	PEAK NOT IN last 200nt of 3UTR	PABPC4	S200WT_2iL
0.00514547	0.00493247	0.00535848	LIN28A-WT_ESCiLIF_merged.bed.gz	-6	PEAK NOT IN last 200nt of 3UTR	PABPC4	S200WT_2iL
0.00543791	0.00521404	0.00566178	LIN28A-WT_ESCiLIF_merged.bed.gz	-5	PEAK NOT IN last 200nt of 3UTR	PABPC4	S200WT_2iL
0.00573009	0.00549412	0.00596606	LIN28A-WT_ESCiLIF_merged.bed.gz	-4	PEAK NOT IN last 200nt of 3UTR	PABPC4	S200WT_2iL
0.00600531	0.00575746	0.00625316	LIN28A-WT_ESCiLIF_merged.bed.gz	-3	PEAK NOT IN last 200nt of 3UTR	PABPC4	S200WT_2iL
0.00624576	0.00598771	0.00650382	LIN28A-WT_ESCiLIF_merged.bed.gz	-2	PEAK NOT IN last 200nt of 3UTR	PABPC4	S200WT_2iL
0.0064322	0.00616631	0.00669809	LIN28A-WT_ESCiLIF_merged.bed.gz	-1	PEAK NOT IN last 200nt of 3UTR	PABPC4	S200WT_2iL
0.00654262	0.0062718	0.00681343	LIN28A-WT_ESCiLIF_merged.bed.gz	0	PEAK NOT IN last 200nt of 3UTR	PABPC4	S200WT_2iL
0.00655553	0.00628351	0.00682755	LIN28A-WT_ESCiLIF_merged.bed.gz	1	PEAK NOT IN last 200nt of 3UTR	PABPC4	S200WT_2iL
0.00647008	0.00620085	0.00673931	LIN28A-WT_ESCiLIF_merged.bed.gz	2	PEAK NOT IN last 200nt of 3UTR	PABPC4	S200WT_2iL
0.00630383	0.0060401	0.00656757	LIN28A-WT_ESCiLIF_merged.bed.gz	3	PEAK NOT IN last 200nt of 3UTR	PABPC4	S200WT_2iL
0.00607744	0.00582095	0.00633394	LIN28A-WT_ESCiLIF_merged.bed.gz	4	PEAK NOT IN last 200nt of 3UTR	PABPC4	S200WT_2iL
0.00581179	0.00556471	0.00605887	LIN28A-WT_ESCiLIF_merged.bed.gz	5	PEAK NOT IN last 200nt of 3UTR	PABPC4	S200WT_2iL
0.00552339	0.00528812	0.00575866	LIN28A-WT_ESCiLIF_merged.bed.gz	6	PEAK NOT IN last 200nt of 3UTR	PABPC4	S200WT_2iL
0.00522759	0.00500506	0.00545012	LIN28A-WT_ESCiLIF_merged.bed.gz	7	PEAK NOT IN last 200nt of 3UTR	PABPC4	S200WT_2iL
0.00494015	0.00472946	0.00515085	LIN28A-WT_ESCiLIF_merged.bed.gz	8	PEAK NOT IN last 200nt of 3UTR	PABPC4	S200WT_2iL
0.00467637	0.00447557	0.00487717	LIN28A-WT_ESCiLIF_merged.bed.gz	9	PEAK NOT IN last 200nt of 3UTR	PABPC4	S200WT_2iL
0.00445077	0.00425775	0.00464379	LIN28A-WT_ESCiLIF_merged.bed.gz	10	PEAK NOT IN last 200nt of 3UTR	PABPC4	S200WT_2iL
0.00427705	0.00408942	0.00446468	LIN28A-WT_ESCiLIF_merged.bed.gz	11	PEAK NOT IN last 200nt of 3UTR	PABPC4	S200WT_2iL
0.00415791	0.00397303	0.0043428	LIN28A-WT_ESCiLIF_merged.bed.gz	12	PEAK NOT IN last 200nt of 3UTR	PABPC4	S200WT_2iL
0.00408424	0.00390085	0.00426763	LIN28A-WT_ESCiLIF_merged.bed.gz	13	PEAK NOT IN last 200nt of 3UTR	PABPC4	S200WT_2iL
0.00404657	0.00386419	0.00422896	LIN28A-WT_ESCiLIF_merged.bed.gz	14	PEAK NOT IN last 200nt of 3UTR	PABPC4	S200WT_2iL
0.00403618	0.00385337	0.00421898	LIN28A-WT_ESCiLIF_merged.bed.gz	15	PEAK NOT IN last 200nt of 3UTR	PABPC4	S200WT_2iL
0.00404551	0.00386065	0.00423038	LIN28A-WT_ESCiLIF_merged.bed.gz	16	PEAK NOT IN last 200nt of 3UTR	PABPC4	S200WT_2iL
0.00406819	0.00388072	0.00425567	LIN28A-WT_ESCiLIF_merged.bed.gz	17	PEAK NOT IN last 200nt of 3UTR	PABPC4	S200WT_2iL
0.00409819	0.00390839	0.00428799	LIN28A-WT_ESCiLIF_merged.bed.gz	18	PEAK NOT IN last 200nt of 3UTR	PABPC4	S200WT_2iL
0.00412972	0.00393876	0.00432069	LIN28A-WT_ESCiLIF_merged.bed.gz	19	PEAK NOT IN last 200nt of 3UTR	PABPC4	S200WT_2iL
0.00415975	0.00396866	0.00435084	LIN28A-WT_ESCiLIF_merged.bed.gz	20	PEAK NOT IN last 200nt of 3UTR	PABPC4	S200WT_2iL
0.00418596	0.00399522	0.0043767	LIN28A-WT_ESCiLIF_merged.bed.gz	21	PEAK NOT IN last 200nt of 3UTR	PABPC4	S200WT_2iL
0.00420639	0.0040167	0.00439608	LIN28A-WT_ESCiLIF_merged.bed.gz	22	PEAK NOT IN last 200nt of 3UTR	PABPC4	S200WT_2iL
0.00422233	0.00403365	0.00441101	LIN28A-WT_ESCiLIF_merged.bed.gz	23	PEAK NOT IN last 200nt of 3UTR	PABPC4	S200WT_2iL
0.0042345	0.00404624	0.00442277	LIN28A-WT_ESCiLIF_merged.bed.gz	24	PEAK NOT IN last 200nt of 3UTR	PABPC4	S200WT_2iL
0.00424257	0.00405483	0.00443032	LIN28A-WT_ESCiLIF_merged.bed.gz	25	PEAK NOT IN last 200nt of 3UTR	PABPC4	S200WT_2iL
0.00424763	0.00406068	0.00443458	LIN28A-WT_ESCiLIF_merged.bed.gz	26	PEAK NOT IN last 200nt of 3UTR	PABPC4	S200WT_2iL
0.00425017	0.00406403	0.00443631	LIN28A-WT_ESCiLIF_merged.bed.gz	27	PEAK NOT IN last 200nt of 3UTR	PABPC4	S200WT_2iL
0.00425073	0.00406557	0.0044359	LIN28A-WT_ESCiLIF_merged.bed.gz	28	PEAK NOT IN last 200nt of 3UTR	PABPC4	S200WT_2iL
0.00425142	0.00406675	0.0044361	LIN28A-WT_ESCiLIF_merged.bed.gz	29	PEAK NOT IN last 200nt of 3UTR	PABPC4	S200WT_2iL
0.00425318	0.00406814	0.00443823	LIN28A-WT_ESCiLIF_merged.bed.gz	30	PEAK NOT IN last 200nt of 3UTR	PABPC4	S200WT_2iL
0.00425598	0.0040703	0.00444167	LIN28A-WT_ESCiLIF_merged.bed.gz	31	PEAK NOT IN last 200nt of 3UTR	PABPC4	S200WT_2iL
0.00425888	0.0040724	0.00444535	LIN28A-WT_ESCiLIF_merged.bed.gz	32	PEAK NOT IN last 200nt of 3UTR	PABPC4	S200WT_2iL
0.00426062	0.00407334	0.00444789	LIN28A-WT_ESCiLIF_merged.bed.gz	33	PEAK NOT IN last 200nt of 3UTR	PABPC4	S200WT_2iL
0.00426078	0.00407288	0.00444869	LIN28A-WT_ESCiLIF_merged.bed.gz	34	PEAK NOT IN last 200nt of 3UTR	PABPC4	S200WT_2iL
0.00425887	0.00407045	0.00444728	LIN28A-WT_ESCiLIF_merged.bed.gz	35	PEAK NOT IN last 200nt of 3UTR	PABPC4	S200WT_2iL
0.0042543	0.00406544	0.00444316	LIN28A-WT_ESCiLIF_merged.bed.gz	36	PEAK NOT IN last 200nt of 3UTR	PABPC4	S200WT_2iL
0.00424797	0.00405842	0.00443753	LIN28A-WT_ESCiLIF_merged.bed.gz	37	PEAK NOT IN last 200nt of 3UTR	PABPC4	S200WT_2iL
0.00424133	0.00405065	0.004432	LIN28A-WT_ESCiLIF_merged.bed.gz	38	PEAK NOT IN last 200nt of 3UTR	PABPC4	S200WT_2iL
0.00423348	0.00404195	0.00442502	LIN28A-WT_ESCiLIF_merged.bed.gz	39	PEAK NOT IN last 200nt of 3UTR	PABPC4	S200WT_2iL
0.00422323	0.00403139	0.00441506	LIN28A-WT_ESCiLIF_merged.bed.gz	40	PEAK NOT IN last 200nt of 3UTR	PABPC4	S200WT_2iL
0.0042115	0.00401942	0.00440358	LIN28A-WT_ESCiLIF_merged.bed.gz	41	PEAK NOT IN last 200nt of 3UTR	PABPC4	S200WT_2iL
0.00420038	0.00400809	0.00439268	LIN28A-WT_ESCiLIF_merged.bed.gz	42	PEAK NOT IN last 200nt of 3UTR	PABPC4	S200WT_2iL
0.00418989	0.00399723	0.00438256	LIN28A-WT_ESCiLIF_merged.bed.gz	43	PEAK NOT IN last 200nt of 3UTR	PABPC4	S200WT_2iL
0.00417947	0.00398645	0.00437249	LIN28A-WT_ESCiLIF_merged.bed.gz	44	PEAK NOT IN last 200nt of 3UTR	PABPC4	S200WT_2iL
0.00417113	0.00397768	0.00436458	LIN28A-WT_ESCiLIF_merged.bed.gz	45	PEAK NOT IN last 200nt of 3UTR	PABPC4	S200WT_2iL
0.00416622	0.00397196	0.00436047	LIN28A-WT_ESCiLIF_merged.bed.gz	46	PEAK NOT IN last 200nt of 3UTR	PABPC4	S200WT_2iL
0.00416404	0.00396908	0.004359	LIN28A-WT_ESCiLIF_merged.bed.gz	47	PEAK NOT IN last 200nt of 3UTR	PABPC4	S200WT_2iL
0.00416315	0.00396756	0.00435873	LIN28A-WT_ESCiLIF_merged.bed.gz	48	PEAK NOT IN last 200nt of 3UTR	PABPC4	S200WT_2iL
0.00416344	0.00396675	0.00436013	LIN28A-WT_ESCiLIF_merged.bed.gz	49	PEAK NOT IN last 200nt of 3UTR	PABPC4	S200WT_2iL
0.00416564	0.00396738	0.00436391	LIN28A-WT_ESCiLIF_merged.bed.gz	50	PEAK NOT IN last 200nt of 3UTR	PABPC4	S200WT_2iL
0.00416929	0.00396901	0.00436958	LIN28A-WT_ESCiLIF_merged.bed.gz	51	PEAK NOT IN last 200nt of 3UTR	PABPC4	S200WT_2iL
0.00417495	0.00397122	0.00437869	LIN28A-WT_ESCiLIF_merged.bed.gz	52	PEAK NOT IN last 200nt of 3UTR	PABPC4	S200WT_2iL
0.0041822	0.00397445	0.00438995	LIN28A-WT_ESCiLIF_merged.bed.gz	53	PEAK NOT IN last 200nt of 3UTR	PABPC4	S200WT_2iL
0.00418944	0.0039775	0.00440139	LIN28A-WT_ESCiLIF_merged.bed.gz	54	PEAK NOT IN last 200nt of 3UTR	PABPC4	S200WT_2iL
0.00419464	0.00397783	0.00441146	LIN28A-WT_ESCiLIF_merged.bed.gz	55	PEAK NOT IN last 200nt of 3UTR	PABPC4	S200WT_2iL
0.00419668	0.00397476	0.0044186	LIN28A-WT_ESCiLIF_merged.bed.gz	56	PEAK NOT IN last 200nt of 3UTR	PABPC4	S200WT_2iL
0.00419649	0.00396907	0.00442391	LIN28A-WT_ESCiLIF_merged.bed.gz	57	PEAK NOT IN last 200nt of 3UTR	PABPC4	S200WT_2iL
0.00419494	0.00396183	0.00442806	LIN28A-WT_ESCiLIF_merged.bed.gz	58	PEAK NOT IN last 200nt of 3UTR	PABPC4	S200WT_2iL
0.0041922	0.00395353	0.00443088	LIN28A-WT_ESCiLIF_merged.bed.gz	59	PEAK NOT IN last 200nt of 3UTR	PABPC4	S200WT_2iL
0.0041876	0.00394396	0.00443124	LIN28A-WT_ESCiLIF_merged.bed.gz	60	PEAK NOT IN last 200nt of 3UTR	PABPC4	S200WT_2iL
0.00417973	0.00393256	0.0044269	LIN28A-WT_ESCiLIF_merged.bed.gz	61	PEAK NOT IN last 200nt of 3UTR	PABPC4	S200WT_2iL
0.00416581	0.00391808	0.00441354	LIN28A-WT_ESCiLIF_merged.bed.gz	62	PEAK NOT IN last 200nt of 3UTR	PABPC4	S200WT_2iL
0.00414821	0.00390196	0.00439446	LIN28A-WT_ESCiLIF_merged.bed.gz	63	PEAK NOT IN last 200nt of 3UTR	PABPC4	S200WT_2iL
0.00413026	0.0038869	0.00437363	LIN28A-WT_ESCiLIF_merged.bed.gz	64	PEAK NOT IN last 200nt of 3UTR	PABPC4	S200WT_2iL
0.00411243	0.00387387	0.00435099	LIN28A-WT_ESCiLIF_merged.bed.gz	65	PEAK NOT IN last 200nt of 3UTR	PABPC4	S200WT_2iL
0.00409555	0.00386315	0.00432795	LIN28A-WT_ESCiLIF_merged.bed.gz	66	PEAK NOT IN last 200nt of 3UTR	PABPC4	S200WT_2iL
0.00407881	0.00385364	0.00430397	LIN28A-WT_ESCiLIF_merged.bed.gz	67	PEAK NOT IN last 200nt of 3UTR	PABPC4	S200WT_2iL
0.0040612	0.00384384	0.00427856	LIN28A-WT_ESCiLIF_merged.bed.gz	68	PEAK NOT IN last 200nt of 3UTR	PABPC4	S200WT_2iL
0.00404447	0.00383453	0.00425442	LIN28A-WT_ESCiLIF_merged.bed.gz	69	PEAK NOT IN last 200nt of 3UTR	PABPC4	S200WT_2iL
0.00403195	0.00382793	0.00423598	LIN28A-WT_ESCiLIF_merged.bed.gz	70	PEAK NOT IN last 200nt of 3UTR	PABPC4	S200WT_2iL
0.00402501	0.00382501	0.00422501	LIN28A-WT_ESCiLIF_merged.bed.gz	71	PEAK NOT IN last 200nt of 3UTR	PABPC4	S200WT_2iL
0.00402435	0.0038257	0.00422301	LIN28A-WT_ESCiLIF_merged.bed.gz	72	PEAK NOT IN last 200nt of 3UTR	PABPC4	S200WT_2iL
0.0040278	0.00382789	0.0042277	LIN28A-WT_ESCiLIF_merged.bed.gz	73	PEAK NOT IN last 200nt of 3UTR	PABPC4	S200WT_2iL
0.00403333	0.00383012	0.00423655	LIN28A-WT_ESCiLIF_merged.bed.gz	74	PEAK NOT IN last 200nt of 3UTR	PABPC4	S200WT_2iL
0.00403981	0.00383208	0.00424755	LIN28A-WT_ESCiLIF_merged.bed.gz	75	PEAK NOT IN last 200nt of 3UTR	PABPC4	S200WT_2iL
0.00404589	0.00383294	0.00425884	LIN28A-WT_ESCiLIF_merged.bed.gz	76	PEAK NOT IN last 200nt of 3UTR	PABPC4	S200WT_2iL
0.00405241	0.00383344	0.00427138	LIN28A-WT_ESCiLIF_merged.bed.gz	77	PEAK NOT IN last 200nt of 3UTR	PABPC4	S200WT_2iL
0.00406031	0.00383509	0.00428553	LIN28A-WT_ESCiLIF_merged.bed.gz	78	PEAK NOT IN last 200nt of 3UTR	PABPC4	S200WT_2iL
0.00406783	0.0038374	0.00429826	LIN28A-WT_ESCiLIF_merged.bed.gz	79	PEAK NOT IN last 200nt of 3UTR	PABPC4	S200WT_2iL
0.00407064	0.00383692	0.00430435	LIN28A-WT_ESCiLIF_merged.bed.gz	80	PEAK NOT IN last 200nt of 3UTR	PABPC4	S200WT_2iL
0.00406758	0.00383234	0.00430282	LIN28A-WT_ESCiLIF_merged.bed.gz	81	PEAK NOT IN last 200nt of 3UTR	PABPC4	S200WT_2iL
0.00405959	0.0038248	0.00429437	LIN28A-WT_ESCiLIF_merged.bed.gz	82	PEAK NOT IN last 200nt of 3UTR	PABPC4	S200WT_2iL
0.00404709	0.00381536	0.00427882	LIN28A-WT_ESCiLIF_merged.bed.gz	83	PEAK NOT IN last 200nt of 3UTR	PABPC4	S200WT_2iL
0.00403035	0.00380369	0.004257	LIN28A-WT_ESCiLIF_merged.bed.gz	84	PEAK NOT IN last 200nt of 3UTR	PABPC4	S200WT_2iL
0.00401335	0.00379137	0.00423534	LIN28A-WT_ESCiLIF_merged.bed.gz	85	PEAK NOT IN last 200nt of 3UTR	PABPC4	S200WT_2iL
0.00399902	0.00378052	0.00421752	LIN28A-WT_ESCiLIF_merged.bed.gz	86	PEAK NOT IN last 200nt of 3UTR	PABPC4	S200WT_2iL
0.00398508	0.00377012	0.00420005	LIN28A-WT_ESCiLIF_merged.bed.gz	87	PEAK NOT IN last 200nt of 3UTR	PABPC4	S200WT_2iL
0.00396998	0.00375874	0.00418121	LIN28A-WT_ESCiLIF_merged.bed.gz	88	PEAK NOT IN last 200nt of 3UTR	PABPC4	S200WT_2iL
[truncated: 414 more rows]
