# Supplementary material for: Poised PABP–RNA hubs implement signal-dependent mRNA decay in development
Source: Nat Struct Mol Biol. 2024 Jul 25;31(9):1439–47. doi: 10.1038/s41594-024-01363-x (PMC11402784; doi:10.1038/s41594-024-01363-x)
Supplement: Supplementary file 15 — Source data for Extended Data Fig. 8a: metaprofiles of PABPC1 CLIP signal 500 nt upstream of 3′-end. Source data for Extended Data Fig. 8b: metaprofiles of PABPC4 CLIP signal 500 nt upstream of 3′-end. Source data for Extended Data Fig. 8c: metaprofiles of CLIP signal around the PAS. Source data for Extended Data Fig. 8d: significantly enriched k-mers for PABC iCLIP samples. Source data for Extended Data Fig. 8e: expression-normalized PABPC1 CLIP signal in 300-nt-long regions upstream of 3′-end. Source data for Extended Data Fig. 8f: expression-normalized PABPC4 CLIP signal in 300-nt-long regions upstream of 3′-end. Source data for Extended Data Fig. 8g: expression-normalized LIN28A CLIP signal in 300-nt-long regions upstream of 3′-end. Source data for Extended Data Fig. 8h: log2 fold changes in expression-normalized CLIP signal calculated at the 5′-ends and 3′-ends of the 3′UTRs. [file 41594_2024_1363_MOESM15_ESM.xlsx]

## Sheet: ExtFig8 a,b,c Legend
# These tables contain underlying data for generation of CLIP metaprofiles in the region 200nt upstream and 50nt downstream of polyA signal.
Column legend	Explanation
Mean normalised signal at position	Mean of expression normalised CLIP signal, given as CPM per TPM, across all evaluated regions, that fell into UP+CONTROL or DOWN gene groups.
95% CI min, 95% CI max	Bottom and top limits for the 95% confidence interval for the mean.
Sample	CLIP sample in which the crosslink signal was evaluated
Position (nt)	nucleotide position in the region for which mean normalised CLIP signal and confidence intervals are given; position 0 corresponds to the start of the polyA signal
Gene group	The group of genes for which the measurement is given, according to their regulation upon LIN28A phosphorylation.
Condition	Condition of CLIP experiment, given as genotype_medium combination.
Protein	iCLIP target

## Sheet: ExtFig8 a PABPC1
Mean normalised signal at position	95% CI min	95% CI max	Sample	Position (nt)	Gene Group	Condition	Protein
0.0027767893060014637	0.001995153306067004	0.0035584253059359424	KO_C1_Crick_merged.bed.gz	-500	DOWN	KO_FCL	PABPC1
0.0027767893060014637	0.001995153306067004	0.0035584253059359424	KO_C1_Crick_merged.bed.gz	-499	DOWN	KO_FCL	PABPC1
0.0027767893060014637	0.001995153306067004	0.0035584253059359424	KO_C1_Crick_merged.bed.gz	-498	DOWN	KO_FCL	PABPC1
0.0027767893060014637	0.001995153306067004	0.0035584253059359424	KO_C1_Crick_merged.bed.gz	-497	DOWN	KO_FCL	PABPC1
0.0027767893060014637	0.001995153306067004	0.0035584253059359424	KO_C1_Crick_merged.bed.gz	-496	DOWN	KO_FCL	PABPC1
0.0027767893060014637	0.001995153306067004	0.0035584253059359424	KO_C1_Crick_merged.bed.gz	-495	DOWN	KO_FCL	PABPC1
0.0027767893060014637	0.001995153306067004	0.0035584253059359424	KO_C1_Crick_merged.bed.gz	-494	DOWN	KO_FCL	PABPC1
0.0027767893060014637	0.001995153306067004	0.0035584253059359424	KO_C1_Crick_merged.bed.gz	-493	DOWN	KO_FCL	PABPC1
0.0027767893060014637	0.001995153306067004	0.0035584253059359424	KO_C1_Crick_merged.bed.gz	-492	DOWN	KO_FCL	PABPC1
0.0027767893060014637	0.001995153306067004	0.0035584253059359424	KO_C1_Crick_merged.bed.gz	-491	DOWN	KO_FCL	PABPC1
0.0027767893060014637	0.001995153306067004	0.0035584253059359424	KO_C1_Crick_merged.bed.gz	-490	DOWN	KO_FCL	PABPC1
0.0028118162571377737	0.002015475884672804	0.003608156629602766	KO_C1_Crick_merged.bed.gz	-489	DOWN	KO_FCL	PABPC1
0.0028558174603282452	0.0020445016966478017	0.003667133224008715	KO_C1_Crick_merged.bed.gz	-488	DOWN	KO_FCL	PABPC1
0.0028995064739197624	0.002075499421954217	0.0037235135258853387	KO_C1_Crick_merged.bed.gz	-487	DOWN	KO_FCL	PABPC1
0.002941463559343512	0.0021041207682387475	0.003778806350448306	KO_C1_Crick_merged.bed.gz	-486	DOWN	KO_FCL	PABPC1
0.002983938515509658	0.0021289455524994205	0.0038389314785199262	KO_C1_Crick_merged.bed.gz	-485	DOWN	KO_FCL	PABPC1
0.0030249293248921527	0.002152469489433642	0.0038973891603506956	KO_C1_Crick_merged.bed.gz	-484	DOWN	KO_FCL	PABPC1
0.003063268748125988	0.0021785758381406067	0.003947961658111402	KO_C1_Crick_merged.bed.gz	-483	DOWN	KO_FCL	PABPC1
0.0030997802055955414	0.0022070372514736225	0.003992523159717495	KO_C1_Crick_merged.bed.gz	-482	DOWN	KO_FCL	PABPC1
0.0031308046120705397	0.002233960800847046	0.0040276484232940665	KO_C1_Crick_merged.bed.gz	-481	DOWN	KO_FCL	PABPC1
0.0031548985075319294	0.002254096838031749	0.004055700177032143	KO_C1_Crick_merged.bed.gz	-480	DOWN	KO_FCL	PABPC1
0.003165477990528713	0.0022619311504736245	0.004069024830583833	KO_C1_Crick_merged.bed.gz	-479	DOWN	KO_FCL	PABPC1
0.003155601124529813	0.0022563471063501996	0.004054855142709458	KO_C1_Crick_merged.bed.gz	-478	DOWN	KO_FCL	PABPC1
0.0031356776161622227	0.002244444262530267	0.0040269109697942135	KO_C1_Crick_merged.bed.gz	-477	DOWN	KO_FCL	PABPC1
0.00311117937166622	0.002230615376087746	0.003991743367244731	KO_C1_Crick_merged.bed.gz	-476	DOWN	KO_FCL	PABPC1
0.0030813202964251407	0.0022160969227376067	0.003946543670112717	KO_C1_Crick_merged.bed.gz	-475	DOWN	KO_FCL	PABPC1
0.0030495682363318654	0.002200857325707443	0.00389827914695633	KO_C1_Crick_merged.bed.gz	-474	DOWN	KO_FCL	PABPC1
0.0030172960343297353	0.0021829746752451947	0.00385161739341432	KO_C1_Crick_merged.bed.gz	-473	DOWN	KO_FCL	PABPC1
0.0029839703777721767	0.0021630066650851773	0.0038049340904592207	KO_C1_Crick_merged.bed.gz	-472	DOWN	KO_FCL	PABPC1
0.0029505928916932233	0.002143392188591075	0.0037577935947954175	KO_C1_Crick_merged.bed.gz	-471	DOWN	KO_FCL	PABPC1
0.002916569985066311	0.0021290710815197508	0.0037040688886129185	KO_C1_Crick_merged.bed.gz	-470	DOWN	KO_FCL	PABPC1
0.0028866066983129334	0.002122013379588898	0.0036512000170370222	KO_C1_Crick_merged.bed.gz	-469	DOWN	KO_FCL	PABPC1
0.0028675164248755077	0.0021199351818873492	0.003615097667863724	KO_C1_Crick_merged.bed.gz	-468	DOWN	KO_FCL	PABPC1
0.002852024774180349	0.002118461645391907	0.003585587902968846	KO_C1_Crick_merged.bed.gz	-467	DOWN	KO_FCL	PABPC1
0.00283781552855482	0.0021171816483002356	0.0035584494088094602	KO_C1_Crick_merged.bed.gz	-466	DOWN	KO_FCL	PABPC1
0.0028302252557607763	0.0021170893520023114	0.0035433611595192954	KO_C1_Crick_merged.bed.gz	-465	DOWN	KO_FCL	PABPC1
0.002830611223443422	0.0021193361138414357	0.003541886333045463	KO_C1_Crick_merged.bed.gz	-464	DOWN	KO_FCL	PABPC1
0.002835882255380685	0.0021247637668670777	0.003547000743894346	KO_C1_Crick_merged.bed.gz	-463	DOWN	KO_FCL	PABPC1
0.0028422948047596326	0.0021300786510856885	0.003554510958433627	KO_C1_Crick_merged.bed.gz	-462	DOWN	KO_FCL	PABPC1
0.002850550535012994	0.0021341139849042363	0.003566987085121799	KO_C1_Crick_merged.bed.gz	-461	DOWN	KO_FCL	PABPC1
0.0028599802260502747	0.002133267224897731	0.0035866932272028604	KO_C1_Crick_merged.bed.gz	-460	DOWN	KO_FCL	PABPC1
0.002866445328993197	0.0021266090736925887	0.0036062815842938397	KO_C1_Crick_merged.bed.gz	-459	DOWN	KO_FCL	PABPC1
0.0028711862706133637	0.0021194763618015726	0.003622896179425182	KO_C1_Crick_merged.bed.gz	-458	DOWN	KO_FCL	PABPC1
0.00287938736261775	0.0021144314676079176	0.0036443432576276033	KO_C1_Crick_merged.bed.gz	-457	DOWN	KO_FCL	PABPC1
0.002888021409266742	0.002108904279095388	0.0036671385394381126	KO_C1_Crick_merged.bed.gz	-456	DOWN	KO_FCL	PABPC1
0.0028884476559388377	0.002102016178934386	0.0036748791329432986	KO_C1_Crick_merged.bed.gz	-455	DOWN	KO_FCL	PABPC1
0.002875711022043017	0.0020905434927877267	0.0036608785512983097	KO_C1_Crick_merged.bed.gz	-454	DOWN	KO_FCL	PABPC1
0.0028520959380008183	0.002072605683886828	0.003631586192114806	KO_C1_Crick_merged.bed.gz	-453	DOWN	KO_FCL	PABPC1
0.0028255004870907977	0.0020542822564618363	0.003596718717719753	KO_C1_Crick_merged.bed.gz	-452	DOWN	KO_FCL	PABPC1
0.002799621686566206	0.002037664645729884	0.0035615787274025186	KO_C1_Crick_merged.bed.gz	-451	DOWN	KO_FCL	PABPC1
0.0027779217653739934	0.0020266169877823036	0.00352922654296567	KO_C1_Crick_merged.bed.gz	-450	DOWN	KO_FCL	PABPC1
0.002766861961114524	0.002024642236820815	0.003509081685408217	KO_C1_Crick_merged.bed.gz	-449	DOWN	KO_FCL	PABPC1
0.0027651610811720235	0.002027080919422466	0.0035032412429215633	KO_C1_Crick_merged.bed.gz	-448	DOWN	KO_FCL	PABPC1
0.002765975244015518	0.0020310478425712383	0.0035009026454597774	KO_C1_Crick_merged.bed.gz	-447	DOWN	KO_FCL	PABPC1
0.002772645204537303	0.0020371273061082036	0.0035081631029663814	KO_C1_Crick_merged.bed.gz	-446	DOWN	KO_FCL	PABPC1
0.002787128286931633	0.0020425349581518187	0.0035317216157114252	KO_C1_Crick_merged.bed.gz	-445	DOWN	KO_FCL	PABPC1
0.0028078510700156154	0.00204978376648574	0.0035659183735454675	KO_C1_Crick_merged.bed.gz	-444	DOWN	KO_FCL	PABPC1
0.0028351967836682834	0.0020609397568197596	0.0036094538105167833	KO_C1_Crick_merged.bed.gz	-443	DOWN	KO_FCL	PABPC1
0.002863413559770358	0.0020715714366497666	0.0036552556828909253	KO_C1_Crick_merged.bed.gz	-442	DOWN	KO_FCL	PABPC1
0.0028890316997214173	0.0020807736900452295	0.0036972897093975818	KO_C1_Crick_merged.bed.gz	-441	DOWN	KO_FCL	PABPC1
0.0029090789599624705	0.0020864860999119527	0.003731671820012966	KO_C1_Crick_merged.bed.gz	-440	DOWN	KO_FCL	PABPC1
0.0029190481548673685	0.0020862523863625325	0.003751843923372182	KO_C1_Crick_merged.bed.gz	-439	DOWN	KO_FCL	PABPC1
0.0029173789339179516	0.002081504730124255	0.0037532531377116284	KO_C1_Crick_merged.bed.gz	-438	DOWN	KO_FCL	PABPC1
0.0029105805210949127	0.0020754100171469295	0.0037457510250428786	KO_C1_Crick_merged.bed.gz	-437	DOWN	KO_FCL	PABPC1
0.002894878811521906	0.0020699342284650093	0.003719823394578787	KO_C1_Crick_merged.bed.gz	-436	DOWN	KO_FCL	PABPC1
0.002872743579421939	0.0020679115841660224	0.0036775755746778415	KO_C1_Crick_merged.bed.gz	-435	DOWN	KO_FCL	PABPC1
0.00285364917183957	0.0020680939103987226	0.0036392044332804055	KO_C1_Crick_merged.bed.gz	-434	DOWN	KO_FCL	PABPC1
0.0028384627436283385	0.0020702388481267796	0.0036066866391298844	KO_C1_Crick_merged.bed.gz	-433	DOWN	KO_FCL	PABPC1
0.002827756779789586	0.0020759999173761276	0.003579513642203031	KO_C1_Crick_merged.bed.gz	-432	DOWN	KO_FCL	PABPC1
0.0028200094934997585	0.0020843224107932445	0.0035556965762062603	KO_C1_Crick_merged.bed.gz	-431	DOWN	KO_FCL	PABPC1
0.0028176585025510023	0.00209596325702543	0.0035393537480765645	KO_C1_Crick_merged.bed.gz	-430	DOWN	KO_FCL	PABPC1
0.0028212506403628877	0.0021101813578836615	0.0035323199228421047	KO_C1_Crick_merged.bed.gz	-429	DOWN	KO_FCL	PABPC1
0.0028290677718740926	0.002126020418059248	0.0035321151256889295	KO_C1_Crick_merged.bed.gz	-428	DOWN	KO_FCL	PABPC1
0.0028370014956249105	0.0021410352855552924	0.0035329677056945225	KO_C1_Crick_merged.bed.gz	-427	DOWN	KO_FCL	PABPC1
0.002849283029993926	0.002154624271212217	0.0035439417887756313	KO_C1_Crick_merged.bed.gz	-426	DOWN	KO_FCL	PABPC1
0.002864556756668468	0.002165728046139661	0.003563385467197275	KO_C1_Crick_merged.bed.gz	-425	DOWN	KO_FCL	PABPC1
0.002873360568360595	0.0021729947541398458	0.0035737263825813465	KO_C1_Crick_merged.bed.gz	-424	DOWN	KO_FCL	PABPC1
0.002873893855453852	0.0021763512287957107	0.0035714364821120047	KO_C1_Crick_merged.bed.gz	-423	DOWN	KO_FCL	PABPC1
0.0028703238586613522	0.002176923063256967	0.0035637246540657546	KO_C1_Crick_merged.bed.gz	-422	DOWN	KO_FCL	PABPC1
0.0028667981182232075	0.0021766152332372917	0.0035569810032091463	KO_C1_Crick_merged.bed.gz	-421	DOWN	KO_FCL	PABPC1
0.002858907175347417	0.002172221640125857	0.0035455927105690057	KO_C1_Crick_merged.bed.gz	-420	DOWN	KO_FCL	PABPC1
0.0028464936387095486	0.0021632686221879087	0.0035297186552312202	KO_C1_Crick_merged.bed.gz	-419	DOWN	KO_FCL	PABPC1
0.002834224275796082	0.002152869246889204	0.0035155793047029907	KO_C1_Crick_merged.bed.gz	-418	DOWN	KO_FCL	PABPC1
0.002823644544694374	0.0021430077285800693	0.0035042813608087064	KO_C1_Crick_merged.bed.gz	-417	DOWN	KO_FCL	PABPC1
0.0028120206024812525	0.0021330755222337735	0.0034909656827287598	KO_C1_Crick_merged.bed.gz	-416	DOWN	KO_FCL	PABPC1
0.002801240730326359	0.0021242251400748445	0.0034782563205778957	KO_C1_Crick_merged.bed.gz	-415	DOWN	KO_FCL	PABPC1
0.0027995630427993926	0.0021198765200301064	0.0034792495655686976	KO_C1_Crick_merged.bed.gz	-414	DOWN	KO_FCL	PABPC1
0.0028091839583821512	0.0021211560071274786	0.0034972119096368373	KO_C1_Crick_merged.bed.gz	-413	DOWN	KO_FCL	PABPC1
0.002824621434856224	0.002126313043510127	0.003522929826202327	KO_C1_Crick_merged.bed.gz	-412	DOWN	KO_FCL	PABPC1
0.002842292074239397	0.0021327651903708437	0.0035518189581079467	KO_C1_Crick_merged.bed.gz	-411	DOWN	KO_FCL	PABPC1
0.002867384438419325	0.0021449836351795384	0.003589785241659103	KO_C1_Crick_merged.bed.gz	-410	DOWN	KO_FCL	PABPC1
0.0029002914734872747	0.0021656337058370717	0.0036349492411374648	KO_C1_Crick_merged.bed.gz	-409	DOWN	KO_FCL	PABPC1
0.0029369501827300392	0.0021906884451790326	0.0036832119202810315	KO_C1_Crick_merged.bed.gz	-408	DOWN	KO_FCL	PABPC1
0.0029757495348162015	0.0022161170622903084	0.00373538200734208	KO_C1_Crick_merged.bed.gz	-407	DOWN	KO_FCL	PABPC1
0.0030137038875971646	0.0022386604206775006	0.0037887473545168146	KO_C1_Crick_merged.bed.gz	-406	DOWN	KO_FCL	PABPC1
0.0030478256600371895	0.002257890987820858	0.0038377603322535063	KO_C1_Crick_merged.bed.gz	-405	DOWN	KO_FCL	PABPC1
0.0030716319371723476	0.00227309117234725	0.003870172701997435	KO_C1_Crick_merged.bed.gz	-404	DOWN	KO_FCL	PABPC1
0.0030810337171532144	0.0022800830233031524	0.0038819844110032655	KO_C1_Crick_merged.bed.gz	-403	DOWN	KO_FCL	PABPC1
0.0030800823450172566	0.002278366124203279	0.0038817985658312305	KO_C1_Crick_merged.bed.gz	-402	DOWN	KO_FCL	PABPC1
0.003069910182368674	0.002270523418471269	0.0038692969462660763	KO_C1_Crick_merged.bed.gz	-401	DOWN	KO_FCL	PABPC1
0.003044869022366171	0.0022533204527879535	0.0038364175919443876	KO_C1_Crick_merged.bed.gz	-400	DOWN	KO_FCL	PABPC1
0.0030050222024631144	0.0022247206855325764	0.0037853237193936546	KO_C1_Crick_merged.bed.gz	-399	DOWN	KO_FCL	PABPC1
0.0029531469800280104	0.0021874144864487194	0.0037188794736073027	KO_C1_Crick_merged.bed.gz	-398	DOWN	KO_FCL	PABPC1
0.0028921467406498205	0.002145957513781767	0.0036383359675178743	KO_C1_Crick_merged.bed.gz	-397	DOWN	KO_FCL	PABPC1
0.0028309131768027404	0.002108238288387058	0.003553588065218422	KO_C1_Crick_merged.bed.gz	-396	DOWN	KO_FCL	PABPC1
0.0027714248978728787	0.0020743475014482265	0.0034685022942975282	KO_C1_Crick_merged.bed.gz	-395	DOWN	KO_FCL	PABPC1
0.002714750849961623	0.0020411803194206805	0.0033883213805025606	KO_C1_Crick_merged.bed.gz	-394	DOWN	KO_FCL	PABPC1
0.0026635905451110817	0.0020123494613092383	0.0033148316289129177	KO_C1_Crick_merged.bed.gz	-393	DOWN	KO_FCL	PABPC1
0.002613938534466477	0.0019878026674122673	0.003240074401520677	KO_C1_Crick_merged.bed.gz	-392	DOWN	KO_FCL	PABPC1
0.0025674236838053085	0.0019665522585231147	0.0031682951090874884	KO_C1_Crick_merged.bed.gz	-391	DOWN	KO_FCL	PABPC1
0.0025312607919020557	0.0019508138118230589	0.003111707771981032	KO_C1_Crick_merged.bed.gz	-390	DOWN	KO_FCL	PABPC1
0.0025047667969072657	0.0019406332209502548	0.003068900372864252	KO_C1_Crick_merged.bed.gz	-389	DOWN	KO_FCL	PABPC1
0.0024867756755732003	0.0019360229944388428	0.00303752835670753	KO_C1_Crick_merged.bed.gz	-388	DOWN	KO_FCL	PABPC1
0.0024786152648895872	0.0019373816247105068	0.0030198489050686367	KO_C1_Crick_merged.bed.gz	-387	DOWN	KO_FCL	PABPC1
0.0024711149476276603	0.0019374007349120068	0.00300482916034328	KO_C1_Crick_merged.bed.gz	-386	DOWN	KO_FCL	PABPC1
0.002462633294821679	0.00193489939776851	0.002990367191874812	KO_C1_Crick_merged.bed.gz	-385	DOWN	KO_FCL	PABPC1
0.002457463231214975	0.001934336952991568	0.0029805895094383457	KO_C1_Crick_merged.bed.gz	-384	DOWN	KO_FCL	PABPC1
0.0024572588158157634	0.0019358768036637757	0.0029786408279677138	KO_C1_Crick_merged.bed.gz	-383	DOWN	KO_FCL	PABPC1
0.0024658700564296	0.0019415013019047772	0.0029902388109543853	KO_C1_Crick_merged.bed.gz	-382	DOWN	KO_FCL	PABPC1
0.0024804376874666125	0.001950391917643937	0.0030104834572892538	KO_C1_Crick_merged.bed.gz	-381	DOWN	KO_FCL	PABPC1
0.0024935562213312767	0.0019597077526521964	0.0030274046900103254	KO_C1_Crick_merged.bed.gz	-380	DOWN	KO_FCL	PABPC1
0.002504639715392407	0.0019693705475417288	0.003039908883243057	KO_C1_Crick_merged.bed.gz	-379	DOWN	KO_FCL	PABPC1
0.002514869668903937	0.0019788470330146034	0.0030508923047932466	KO_C1_Crick_merged.bed.gz	-378	DOWN	KO_FCL	PABPC1
0.0025187015492434918	0.001983974818384375	0.0030534282801025882	KO_C1_Crick_merged.bed.gz	-377	DOWN	KO_FCL	PABPC1
0.0025228283192177377	0.001989536593728437	0.003056120044707021	KO_C1_Crick_merged.bed.gz	-376	DOWN	KO_FCL	PABPC1
0.0025319413268217452	0.0019986978446811816	0.003065184808962296	KO_C1_Crick_merged.bed.gz	-375	DOWN	KO_FCL	PABPC1
0.0025417001756544025	0.0020086078023874776	0.0030747925489213184	KO_C1_Crick_merged.bed.gz	-374	DOWN	KO_FCL	PABPC1
0.0025503918682013623	0.002018014541735283	0.0030827691946674366	KO_C1_Crick_merged.bed.gz	-373	DOWN	KO_FCL	PABPC1
0.002555618283230184	0.0020246611077804006	0.0030865754586799645	KO_C1_Crick_merged.bed.gz	-372	DOWN	KO_FCL	PABPC1
0.0025576517182709767	0.002027797907516429	0.003087505529025523	KO_C1_Crick_merged.bed.gz	-371	DOWN	KO_FCL	PABPC1
0.002562045060223499	0.0020311916326134884	0.003092898487833509	KO_C1_Crick_merged.bed.gz	-370	DOWN	KO_FCL	PABPC1
0.002571205884590991	0.0020371889348231448	0.0031052228343588376	KO_C1_Crick_merged.bed.gz	-369	DOWN	KO_FCL	PABPC1
0.0025835761749896232	0.0020450009677810584	0.0031221513821981894	KO_C1_Crick_merged.bed.gz	-368	DOWN	KO_FCL	PABPC1
0.0026040071576011706	0.0020583257236134814	0.00314968859158886	KO_C1_Crick_merged.bed.gz	-367	DOWN	KO_FCL	PABPC1
0.0026296352050584	0.0020750039001501954	0.003184266509966603	KO_C1_Crick_merged.bed.gz	-366	DOWN	KO_FCL	PABPC1
0.0026552281955261924	0.0020917234371747905	0.00321873295387759	KO_C1_Crick_merged.bed.gz	-365	DOWN	KO_FCL	PABPC1
0.0026796269155551873	0.00210754625553932	0.0032517075755710487	KO_C1_Crick_merged.bed.gz	-364	DOWN	KO_FCL	PABPC1
0.002701292179130256	0.0021211207302982557	0.0032814636279622474	KO_C1_Crick_merged.bed.gz	-363	DOWN	KO_FCL	PABPC1
0.002721800500578829	0.002133893340477414	0.0033097076606802326	KO_C1_Crick_merged.bed.gz	-362	DOWN	KO_FCL	PABPC1
0.0027430614039464112	0.002148158427368283	0.003337964380524526	KO_C1_Crick_merged.bed.gz	-361	DOWN	KO_FCL	PABPC1
0.002762476302931509	0.0021610732223238463	0.0033638793835391576	KO_C1_Crick_merged.bed.gz	-360	DOWN	KO_FCL	PABPC1
0.002780025704282935	0.002172131020265913	0.0033879203882999434	KO_C1_Crick_merged.bed.gz	-359	DOWN	KO_FCL	PABPC1
0.002794655029517087	0.002181675421560057	0.0034076346374741035	KO_C1_Crick_merged.bed.gz	-358	DOWN	KO_FCL	PABPC1
0.002800632320914457	0.0021851067016726558	0.0034161579401562462	KO_C1_Crick_merged.bed.gz	-357	DOWN	KO_FCL	PABPC1
0.002797407416225366	0.002182203724114009	0.0034126111083367114	KO_C1_Crick_merged.bed.gz	-356	DOWN	KO_FCL	PABPC1
0.0027893604435541963	0.002175144421882284	0.0034035764652261048	KO_C1_Crick_merged.bed.gz	-355	DOWN	KO_FCL	PABPC1
0.002781478367202027	0.0021666656120047922	0.0033962911223992627	KO_C1_Crick_merged.bed.gz	-354	DOWN	KO_FCL	PABPC1
0.0027750918231388656	0.002159899305880795	0.003390284340396945	KO_C1_Crick_merged.bed.gz	-353	DOWN	KO_FCL	PABPC1
0.002769611747036815	0.002155181429063862	0.003384042065009784	KO_C1_Crick_merged.bed.gz	-352	DOWN	KO_FCL	PABPC1
0.0027622335710770314	0.002149857480301551	0.0033746096618525365	KO_C1_Crick_merged.bed.gz	-351	DOWN	KO_FCL	PABPC1
0.0027517441297436477	0.0021444825984951368	0.003359005660992191	KO_C1_Crick_merged.bed.gz	-350	DOWN	KO_FCL	PABPC1
0.0027370983509196335	0.0021376579912109656	0.003336538710628341	KO_C1_Crick_merged.bed.gz	-349	DOWN	KO_FCL	PABPC1
0.0027250369344206772	0.002131687130855192	0.003318386737986205	KO_C1_Crick_merged.bed.gz	-348	DOWN	KO_FCL	PABPC1
0.002723433919932608	0.002131968567889076	0.003314899271976187	KO_C1_Crick_merged.bed.gz	-347	DOWN	KO_FCL	PABPC1
0.002729964762819691	0.0021372824178972935	0.003322647107742134	KO_C1_Crick_merged.bed.gz	-346	DOWN	KO_FCL	PABPC1
0.00273918834891701	0.0021458180648651014	0.0033325586329689626	KO_C1_Crick_merged.bed.gz	-345	DOWN	KO_FCL	PABPC1
0.002749935789910076	0.002157296149063778	0.0033425754307564123	KO_C1_Crick_merged.bed.gz	-344	DOWN	KO_FCL	PABPC1
0.002763083948092161	0.0021701116629928422	0.003356056233191512	KO_C1_Crick_merged.bed.gz	-343	DOWN	KO_FCL	PABPC1
0.0027764782659272713	0.00218253703940452	0.0033704194924500464	KO_C1_Crick_merged.bed.gz	-342	DOWN	KO_FCL	PABPC1
0.002794444470371767	0.0021982148011689615	0.003390674139574585	KO_C1_Crick_merged.bed.gz	-341	DOWN	KO_FCL	PABPC1
0.0028177322576262613	0.002216589415422375	0.0034188750998301507	KO_C1_Crick_merged.bed.gz	-340	DOWN	KO_FCL	PABPC1
0.0028423823175247028	0.0022346934782669203	0.0034500711567824792	KO_C1_Crick_merged.bed.gz	-339	DOWN	KO_FCL	PABPC1
0.002862455825039553	0.002250647667611994	0.0034742639824670942	KO_C1_Crick_merged.bed.gz	-338	DOWN	KO_FCL	PABPC1
0.0028725673937271207	0.002262054634405113	0.003483080153049103	KO_C1_Crick_merged.bed.gz	-337	DOWN	KO_FCL	PABPC1
0.002876792963710121	0.0022710885043838126	0.003482497423036401	KO_C1_Crick_merged.bed.gz	-336	DOWN	KO_FCL	PABPC1
0.0028792201024505993	0.002278444933605384	0.003479995271295784	KO_C1_Crick_merged.bed.gz	-335	DOWN	KO_FCL	PABPC1
0.002878874835271941	0.002283271876198084	0.0034744777943457677	KO_C1_Crick_merged.bed.gz	-334	DOWN	KO_FCL	PABPC1
0.002874425284246039	0.0022854736878015333	0.0034633768806905155	KO_C1_Crick_merged.bed.gz	-333	DOWN	KO_FCL	PABPC1
0.002866348601221458	0.0022853008417785463	0.003447396360664342	KO_C1_Crick_merged.bed.gz	-332	DOWN	KO_FCL	PABPC1
0.0028520347389252017	0.0022796133424865805	0.0034244561353638015	KO_C1_Crick_merged.bed.gz	-331	DOWN	KO_FCL	PABPC1
0.0028350158908573824	0.002270197627560111	0.0033998341541546357	KO_C1_Crick_merged.bed.gz	-330	DOWN	KO_FCL	PABPC1
0.0028211759643103377	0.0022627974176120105	0.0033795545110086507	KO_C1_Crick_merged.bed.gz	-329	DOWN	KO_FCL	PABPC1
0.0028090327204523457	0.002256062079145144	0.003362003361759542	KO_C1_Crick_merged.bed.gz	-328	DOWN	KO_FCL	PABPC1
0.002799122277742906	0.002248590379883649	0.003349654175602161	KO_C1_Crick_merged.bed.gz	-327	DOWN	KO_FCL	PABPC1
0.0027909122616646283	0.0022396667710541164	0.0033421577522751425	KO_C1_Crick_merged.bed.gz	-326	DOWN	KO_FCL	PABPC1
0.0027834095404755737	0.0022300642450347402	0.003336754835916416	KO_C1_Crick_merged.bed.gz	-325	DOWN	KO_FCL	PABPC1
0.0027755200263233862	0.002219501370099356	0.003331538682547428	KO_C1_Crick_merged.bed.gz	-324	DOWN	KO_FCL	PABPC1
0.002770652158328126	0.0022103924226385746	0.003330911894017692	KO_C1_Crick_merged.bed.gz	-323	DOWN	KO_FCL	PABPC1
0.002773295753387686	0.0022058189829497346	0.0033407725238256544	KO_C1_Crick_merged.bed.gz	-322	DOWN	KO_FCL	PABPC1
0.0027805841552353645	0.0022055726067937713	0.00335559570367698	KO_C1_Crick_merged.bed.gz	-321	DOWN	KO_FCL	PABPC1
0.0027880143749699215	0.002208188751172068	0.0033678399987677994	KO_C1_Crick_merged.bed.gz	-320	DOWN	KO_FCL	PABPC1
0.0027951586017516614	0.0022112987638334748	0.0033790184396698723	KO_C1_Crick_merged.bed.gz	-319	DOWN	KO_FCL	PABPC1
0.0028039121007637476	0.0022150600116198674	0.0033927641899076503	KO_C1_Crick_merged.bed.gz	-318	DOWN	KO_FCL	PABPC1
0.0028164415312937094	0.0022221103307594066	0.003410772731828036	KO_C1_Crick_merged.bed.gz	-317	DOWN	KO_FCL	PABPC1
0.0028337763332556437	0.002233733555862657	0.0034338191106486524	KO_C1_Crick_merged.bed.gz	-316	DOWN	KO_FCL	PABPC1
0.0028547961227705023	0.0022492272081574196	0.003460365037383601	KO_C1_Crick_merged.bed.gz	-315	DOWN	KO_FCL	PABPC1
0.0028795221176033162	0.00226926987846962	0.003489774356737024	KO_C1_Crick_merged.bed.gz	-314	DOWN	KO_FCL	PABPC1
0.0029020727901453935	0.002289402069820781	0.0035147435104700177	KO_C1_Crick_merged.bed.gz	-313	DOWN	KO_FCL	PABPC1
0.002918622857946842	0.002305897627755099	0.0035313480881385925	KO_C1_Crick_merged.bed.gz	-312	DOWN	KO_FCL	PABPC1
0.0029341151857652484	0.002321311564640101	0.0035469188068904026	KO_C1_Crick_merged.bed.gz	-311	DOWN	KO_FCL	PABPC1
0.0029509320532810053	0.0023362525907826255	0.003565611515779394	KO_C1_Crick_merged.bed.gz	-310	DOWN	KO_FCL	PABPC1
0.0029664202696114386	0.0023499647372584613	0.0035828758019644247	KO_C1_Crick_merged.bed.gz	-309	DOWN	KO_FCL	PABPC1
0.0029830923052728913	0.0023643371142391656	0.003601847496306627	KO_C1_Crick_merged.bed.gz	-308	DOWN	KO_FCL	PABPC1
0.002999621887094594	0.0023786362491607883	0.0036206075250284062	KO_C1_Crick_merged.bed.gz	-307	DOWN	KO_FCL	PABPC1
0.003015132798721106	0.002394124229004719	0.003636141368437504	KO_C1_Crick_merged.bed.gz	-306	DOWN	KO_FCL	PABPC1
0.0030310164125191717	0.0024102616675762086	0.0036517711574621478	KO_C1_Crick_merged.bed.gz	-305	DOWN	KO_FCL	PABPC1
0.0030457275248065734	0.002424000857837632	0.003667454191775531	KO_C1_Crick_merged.bed.gz	-304	DOWN	KO_FCL	PABPC1
0.0030627419984515384	0.0024375891932568506	0.003687894803646246	KO_C1_Crick_merged.bed.gz	-303	DOWN	KO_FCL	PABPC1
0.003083833153900405	0.0024522086599541018	0.0037154576478467248	KO_C1_Crick_merged.bed.gz	-302	DOWN	KO_FCL	PABPC1
0.003108293469677603	0.002468221051107951	0.003748365888247271	KO_C1_Crick_merged.bed.gz	-301	DOWN	KO_FCL	PABPC1
0.0031361679836745355	0.002487455912451538	0.003784880054897545	KO_C1_Crick_merged.bed.gz	-300	DOWN	KO_FCL	PABPC1
0.003168354665113458	0.002510328176238692	0.0038263811539882347	KO_C1_Crick_merged.bed.gz	-299	DOWN	KO_FCL	PABPC1
0.003202729112176042	0.002536731779182177	0.0038687264451699164	KO_C1_Crick_merged.bed.gz	-298	DOWN	KO_FCL	PABPC1
0.003236215261366701	0.0025638091256121945	0.003908621397121217	KO_C1_Crick_merged.bed.gz	-297	DOWN	KO_FCL	PABPC1
0.003263433800860158	0.00258411623460141	0.003942751367118914	KO_C1_Crick_merged.bed.gz	-296	DOWN	KO_FCL	PABPC1
0.003283121535357307	0.002596286524270735	0.003969956546443882	KO_C1_Crick_merged.bed.gz	-295	DOWN	KO_FCL	PABPC1
0.0032998986438769174	0.0026041429834541105	0.003995654304299725	KO_C1_Crick_merged.bed.gz	-294	DOWN	KO_FCL	PABPC1
0.0033144138410395366	0.0026093415823855264	0.004019486099693549	KO_C1_Crick_merged.bed.gz	-293	DOWN	KO_FCL	PABPC1
0.0033240222338058985	0.00261337475882931	0.004034669708782488	KO_C1_Crick_merged.bed.gz	-292	DOWN	KO_FCL	PABPC1
0.003327399490085048	0.0026144846276114435	0.004040314352558657	KO_C1_Crick_merged.bed.gz	-291	DOWN	KO_FCL	PABPC1
0.003324931026847155	0.0026097242477035256	0.0040401378059907915	KO_C1_Crick_merged.bed.gz	-290	DOWN	KO_FCL	PABPC1
0.0033159686556150313	0.0025988620662449674	0.0040330752449851005	KO_C1_Crick_merged.bed.gz	-289	DOWN	KO_FCL	PABPC1
0.00329786253799222	0.002579435572076187	0.00401628950390826	KO_C1_Crick_merged.bed.gz	-288	DOWN	KO_FCL	PABPC1
0.003273559450824827	0.002553903804257935	0.003993215097391727	KO_C1_Crick_merged.bed.gz	-287	DOWN	KO_FCL	PABPC1
0.0032498938585770526	0.002529061819371455	0.003970725897782658	KO_C1_Crick_merged.bed.gz	-286	DOWN	KO_FCL	PABPC1
0.0032257146194355608	0.0025064960024095773	0.003944933236461553	KO_C1_Crick_merged.bed.gz	-285	DOWN	KO_FCL	PABPC1
0.003197705874206399	0.0024855493265073026	0.003909862421905512	KO_C1_Crick_merged.bed.gz	-284	DOWN	KO_FCL	PABPC1
0.0031648699259764768	0.002463921564428969	0.003865818287523999	KO_C1_Crick_merged.bed.gz	-283	DOWN	KO_FCL	PABPC1
0.0031305935911266985	0.002439914200488916	0.0038212729817644958	KO_C1_Crick_merged.bed.gz	-282	DOWN	KO_FCL	PABPC1
0.003096820955549788	0.002414860884028399	0.0037787810270711922	KO_C1_Crick_merged.bed.gz	-281	DOWN	KO_FCL	PABPC1
0.003063290772559223	0.0023910407027335416	0.0037355408423849204	KO_C1_Crick_merged.bed.gz	-280	DOWN	KO_FCL	PABPC1
0.003035215262496978	0.002371643148648743	0.0036987873763452287	KO_C1_Crick_merged.bed.gz	-279	DOWN	KO_FCL	PABPC1
0.0030168005156042225	0.0023582130699881646	0.003675387961220294	KO_C1_Crick_merged.bed.gz	-278	DOWN	KO_FCL	PABPC1
0.0030072789427314076	0.0023509783419577756	0.0036635795435050545	KO_C1_Crick_merged.bed.gz	-277	DOWN	KO_FCL	PABPC1
0.0030053805913807176	0.0023500483376528596	0.00366071284510859	KO_C1_Crick_merged.bed.gz	-276	DOWN	KO_FCL	PABPC1
0.003016341946960957	0.0023581613804798647	0.003674522513442062	KO_C1_Crick_merged.bed.gz	-275	DOWN	KO_FCL	PABPC1
0.003040459024760818	0.0023742660431411407	0.003706652006380504	KO_C1_Crick_merged.bed.gz	-274	DOWN	KO_FCL	PABPC1
0.003074709774640029	0.002396560565530696	0.0037528589837493693	KO_C1_Crick_merged.bed.gz	-273	DOWN	KO_FCL	PABPC1
0.0031165533740668875	0.002424509255880395	0.003808597492253385	KO_C1_Crick_merged.bed.gz	-272	DOWN	KO_FCL	PABPC1
0.003164334756857521	0.0024569152778031404	0.003871754235911904	KO_C1_Crick_merged.bed.gz	-271	DOWN	KO_FCL	PABPC1
0.0032189020998564777	0.0024942008052423826	0.003943603394470574	KO_C1_Crick_merged.bed.gz	-270	DOWN	KO_FCL	PABPC1
0.003271902895783562	0.002531693524434481	0.004012112267132641	KO_C1_Crick_merged.bed.gz	-269	DOWN	KO_FCL	PABPC1
0.0033181266856184568	0.0025676721135218785	0.004068581257715032	KO_C1_Crick_merged.bed.gz	-268	DOWN	KO_FCL	PABPC1
0.0033604736635359594	0.0026019853662700857	0.0041189619608018304	KO_C1_Crick_merged.bed.gz	-267	DOWN	KO_FCL	PABPC1
0.0034010759953992512	0.0026338909173240473	0.004168261073474453	KO_C1_Crick_merged.bed.gz	-266	DOWN	KO_FCL	PABPC1
0.0034366768204441753	0.00266114783627648	0.004212205804611864	KO_C1_Crick_merged.bed.gz	-265	DOWN	KO_FCL	PABPC1
0.0034706275582584807	0.002685598306287119	0.00425565681022984	KO_C1_Crick_merged.bed.gz	-264	DOWN	KO_FCL	PABPC1
0.003508118182726173	0.0027119433475200276	0.004304293017932316	KO_C1_Crick_merged.bed.gz	-263	DOWN	KO_FCL	PABPC1
0.0035453151990214476	0.0027380850023962936	0.0043525453956466	KO_C1_Crick_merged.bed.gz	-262	DOWN	KO_FCL	PABPC1
0.0035803542195332848	0.0027600815553906212	0.004400626883675947	KO_C1_Crick_merged.bed.gz	-261	DOWN	KO_FCL	PABPC1
0.0036094853944184484	0.002774150229825412	0.004444820559011486	KO_C1_Crick_merged.bed.gz	-260	DOWN	KO_FCL	PABPC1
0.003634263288325771	0.002782382179578652	0.004486144397072894	KO_C1_Crick_merged.bed.gz	-259	DOWN	KO_FCL	PABPC1
0.0036602426029027344	0.0027888146850129133	0.004531670520792565	KO_C1_Crick_merged.bed.gz	-258	DOWN	KO_FCL	PABPC1
0.0036861244446693086	0.002794767737642003	0.004577481151696628	KO_C1_Crick_merged.bed.gz	-257	DOWN	KO_FCL	PABPC1
0.0037098725961187363	0.0027996022743220737	0.004620142917915413	KO_C1_Crick_merged.bed.gz	-256	DOWN	KO_FCL	PABPC1
0.0037331253574002495	0.0028038330455508664	0.004662417669249647	KO_C1_Crick_merged.bed.gz	-255	DOWN	KO_FCL	PABPC1
0.0037510196044623196	0.002803832630412807	0.004698206578511849	KO_C1_Crick_merged.bed.gz	-254	DOWN	KO_FCL	PABPC1
0.0037588406672498555	0.002794645228621039	0.004723036105878689	KO_C1_Crick_merged.bed.gz	-253	DOWN	KO_FCL	PABPC1
0.0037616363877881615	0.0027809448170816814	0.004742327958494657	KO_C1_Crick_merged.bed.gz	-252	DOWN	KO_FCL	PABPC1
0.0037643369430636958	0.0027687425748714007	0.00475993131125601	KO_C1_Crick_merged.bed.gz	-251	DOWN	KO_FCL	PABPC1
0.0037713917671306383	0.0027615640508472593	0.004781219483414036	KO_C1_Crick_merged.bed.gz	-250	DOWN	KO_FCL	PABPC1
0.0037869216906903183	0.0027620907025738485	0.0048117526788068014	KO_C1_Crick_merged.bed.gz	-249	DOWN	KO_FCL	PABPC1
0.0038111162890066925	0.0027677882973472703	0.004854444280666126	KO_C1_Crick_merged.bed.gz	-248	DOWN	KO_FCL	PABPC1
0.0038382626393470335	0.002772946653492857	0.004903578625201217	KO_C1_Crick_merged.bed.gz	-247	DOWN	KO_FCL	PABPC1
0.003860593028619455	0.002774362341610271	0.004946823715628639	KO_C1_Crick_merged.bed.gz	-246	DOWN	KO_FCL	PABPC1
0.0038733257682918945	0.0027701237407117977	0.004976527795871992	KO_C1_Crick_merged.bed.gz	-245	DOWN	KO_FCL	PABPC1
0.003877506097027058	0.002763626358522278	0.004991385835531831	KO_C1_Crick_merged.bed.gz	-244	DOWN	KO_FCL	PABPC1
0.003877008961351185	0.0027600864918729366	0.004993931430829426	KO_C1_Crick_merged.bed.gz	-243	DOWN	KO_FCL	PABPC1
0.0038766902437062643	0.002759913890672809	0.004993466596739709	KO_C1_Crick_merged.bed.gz	-242	DOWN	KO_FCL	PABPC1
0.0038710950613362024	0.002761833538265148	0.004980356584407244	KO_C1_Crick_merged.bed.gz	-241	DOWN	KO_FCL	PABPC1
0.0038535844144796487	0.0027616060874342914	0.0049455627415249896	KO_C1_Crick_merged.bed.gz	-240	DOWN	KO_FCL	PABPC1
0.003823178833765508	0.002752586645468791	0.004893771022062206	KO_C1_Crick_merged.bed.gz	-239	DOWN	KO_FCL	PABPC1
0.003778335306780472	0.002736579663471475	0.004820090950089446	KO_C1_Crick_merged.bed.gz	-238	DOWN	KO_FCL	PABPC1
0.0037277815728278554	0.00272207676921814	0.004733486376437549	KO_C1_Crick_merged.bed.gz	-237	DOWN	KO_FCL	PABPC1
0.0036842950456329204	0.002713407271060051	0.004655182820205767	KO_C1_Crick_merged.bed.gz	-236	DOWN	KO_FCL	PABPC1
0.0036504656060133605	0.0027103106535483644	0.004590620558478336	KO_C1_Crick_merged.bed.gz	-235	DOWN	KO_FCL	PABPC1
0.0036253668962014764	0.0027106394081620523	0.004540094384240878	KO_C1_Crick_merged.bed.gz	-234	DOWN	KO_FCL	PABPC1
0.003606898398994321	0.0027116804261308873	0.004502116371857735	KO_C1_Crick_merged.bed.gz	-233	DOWN	KO_FCL	PABPC1
0.003586786426808178	0.002710716033477351	0.004462856820138984	KO_C1_Crick_merged.bed.gz	-232	DOWN	KO_FCL	PABPC1
0.003568273938318082	0.0027077534892589903	0.004428794387377152	KO_C1_Crick_merged.bed.gz	-231	DOWN	KO_FCL	PABPC1
0.0035601104684649595	0.0027063220224635377	0.004413898914466364	KO_C1_Crick_merged.bed.gz	-230	DOWN	KO_FCL	PABPC1
0.0035591636132847513	0.002709294174345739	0.004409033052223752	KO_C1_Crick_merged.bed.gz	-229	DOWN	KO_FCL	PABPC1
0.0035638182036263357	0.002716942228775518	0.004410694178477145	KO_C1_Crick_merged.bed.gz	-228	DOWN	KO_FCL	PABPC1
0.003572441276292813	0.0027255667033416944	0.004419315849243925	KO_C1_Crick_merged.bed.gz	-227	DOWN	KO_FCL	PABPC1
0.0035774402601444185	0.0027334091471544536	0.00442147137313438	KO_C1_Crick_merged.bed.gz	-226	DOWN	KO_FCL	PABPC1
0.0035810606103894083	0.0027433070495459914	0.004418814171232825	KO_C1_Crick_merged.bed.gz	-225	DOWN	KO_FCL	PABPC1
0.003587218557836317	0.0027568249437805612	0.004417612171892077	KO_C1_Crick_merged.bed.gz	-224	DOWN	KO_FCL	PABPC1
0.003595050869224417	0.002772939216627889	0.004417162521820951	KO_C1_Crick_merged.bed.gz	-223	DOWN	KO_FCL	PABPC1
0.0036096076235271196	0.002793080017658733	0.004426135229395513	KO_C1_Crick_merged.bed.gz	-222	DOWN	KO_FCL	PABPC1
0.0036314371773480993	0.0028186265930877446	0.004444247761608464	KO_C1_Crick_merged.bed.gz	-221	DOWN	KO_FCL	PABPC1
0.003652655939351823	0.0028483568127638664	0.004456955065939788	KO_C1_Crick_merged.bed.gz	-220	DOWN	KO_FCL	PABPC1
0.003676559638734598	0.0028826837873892398	0.00447043549007996	KO_C1_Crick_merged.bed.gz	-219	DOWN	KO_FCL	PABPC1
0.003705685178768698	0.00291878599554891	0.004492584361988487	KO_C1_Crick_merged.bed.gz	-218	DOWN	KO_FCL	PABPC1
0.003736195989280663	0.002954639349009425	0.004517752629551898	KO_C1_Crick_merged.bed.gz	-217	DOWN	KO_FCL	PABPC1
0.0037677684435294366	0.00298805524309965	0.004547481643959219	KO_C1_Crick_merged.bed.gz	-216	DOWN	KO_FCL	PABPC1
0.003796666566768671	0.0030165937748682396	0.004576739358669093	KO_C1_Crick_merged.bed.gz	-215	DOWN	KO_FCL	PABPC1
0.0038248319964353647	0.0030428474757110318	0.004606816517159686	KO_C1_Crick_merged.bed.gz	-214	DOWN	KO_FCL	PABPC1
0.003858382607945744	0.003070385561234816	0.00464637965465666	KO_C1_Crick_merged.bed.gz	-213	DOWN	KO_FCL	PABPC1
0.003892263341894875	0.003095993373668668	0.004688533310121071	KO_C1_Crick_merged.bed.gz	-212	DOWN	KO_FCL	PABPC1
0.003922240769203651	0.0031144790834387232	0.0047300024549685685	KO_C1_Crick_merged.bed.gz	-211	DOWN	KO_FCL	PABPC1
0.003952946278317812	0.0031264035778790526	0.004779488978756565	KO_C1_Crick_merged.bed.gz	-210	DOWN	KO_FCL	PABPC1
0.0039842990953944096	0.003132667797693843	0.004835930393094971	KO_C1_Crick_merged.bed.gz	-209	DOWN	KO_FCL	PABPC1
0.004014842811707596	0.0031355727429293115	0.004894112880485882	KO_C1_Crick_merged.bed.gz	-208	DOWN	KO_FCL	PABPC1
0.0040454058486657915	0.0031381276610818213	0.004952684036249772	KO_C1_Crick_merged.bed.gz	-207	DOWN	KO_FCL	PABPC1
0.004077986272130965	0.0031433761841430713	0.0050125963601188785	KO_C1_Crick_merged.bed.gz	-206	DOWN	KO_FCL	PABPC1
0.004114874349399676	0.0031531641134705628	0.005076584585328809	KO_C1_Crick_merged.bed.gz	-205	DOWN	KO_FCL	PABPC1
0.004151884484452546	0.0031635211685470898	0.005140247800358025	KO_C1_Crick_merged.bed.gz	-204	DOWN	KO_FCL	PABPC1
0.004186326573704655	0.003171647090979298	0.005201006056430035	KO_C1_Crick_merged.bed.gz	-203	DOWN	KO_FCL	PABPC1
0.004225265036452732	0.00317895319095519	0.005271576881950296	KO_C1_Crick_merged.bed.gz	-202	DOWN	KO_FCL	PABPC1
0.00427121890829704	0.0031878979189454587	0.005354539897648644	KO_C1_Crick_merged.bed.gz	-201	DOWN	KO_FCL	PABPC1
0.0043186650352554715	0.003200011378816725	0.005437318691694235	KO_C1_Crick_merged.bed.gz	-200	DOWN	KO_FCL	PABPC1
0.00436402172811492	0.0032153928981342094	0.005512650558095641	KO_C1_Crick_merged.bed.gz	-199	DOWN	KO_FCL	PABPC1
0.004407078450453262	0.003231597522976145	0.005582559377930387	KO_C1_Crick_merged.bed.gz	-198	DOWN	KO_FCL	PABPC1
0.004449144144220341	0.0032472958164118846	0.0056509924720288	KO_C1_Crick_merged.bed.gz	-197	DOWN	KO_FCL	PABPC1
0.004489767408569207	0.0032624362288119864	0.005717098588326422	KO_C1_Crick_merged.bed.gz	-196	DOWN	KO_FCL	PABPC1
0.00453154655964014	0.00327468344115912	0.005788409678121155	KO_C1_Crick_merged.bed.gz	-195	DOWN	KO_FCL	PABPC1
0.004574255576843404	0.003284472172778339	0.005864038980908456	KO_C1_Crick_merged.bed.gz	-194	DOWN	KO_FCL	PABPC1
0.004609631446344689	0.0032924744323292337	0.0059267884603601325	KO_C1_Crick_merged.bed.gz	-193	DOWN	KO_FCL	PABPC1
0.004631553081871341	0.0033035981699912503	0.0059595079937514225	KO_C1_Crick_merged.bed.gz	-192	DOWN	KO_FCL	PABPC1
0.004643349916642031	0.0033221483074965994	0.005964551525787452	KO_C1_Crick_merged.bed.gz	-191	DOWN	KO_FCL	PABPC1
0.004656729947764433	0.003346605026071321	0.005966854869457535	KO_C1_Crick_merged.bed.gz	-190	DOWN	KO_FCL	PABPC1
0.004678036753365493	0.0033738233594926567	0.0059822501472383185	KO_C1_Crick_merged.bed.gz	-189	DOWN	KO_FCL	PABPC1
0.004704065648801482	0.0033996333714166006	0.006008497926186354	KO_C1_Crick_merged.bed.gz	-188	DOWN	KO_FCL	PABPC1
0.004733842450797328	0.003423221387939971	0.006044463513654676	KO_C1_Crick_merged.bed.gz	-187	DOWN	KO_FCL	PABPC1
0.004768324306200554	0.003447321294673141	0.006089327317727957	KO_C1_Crick_merged.bed.gz	-186	DOWN	KO_FCL	PABPC1
0.004799996823792558	0.0034751477388321496	0.0061248459087529595	KO_C1_Crick_merged.bed.gz	-185	DOWN	KO_FCL	PABPC1
0.004827144389086114	0.003506719589738498	0.006147569188433724	KO_C1_Crick_merged.bed.gz	-184	DOWN	KO_FCL	PABPC1
0.004859267489865998	0.0035417370413126487	0.00617679793841934	KO_C1_Crick_merged.bed.gz	-183	DOWN	KO_FCL	PABPC1
0.004898418794553455	0.0035744855079273947	0.006222352081179511	KO_C1_Crick_merged.bed.gz	-182	DOWN	KO_FCL	PABPC1
0.004934866975292489	0.0035969716613614747	0.006272762289223495	KO_C1_Crick_merged.bed.gz	-181	DOWN	KO_FCL	PABPC1
0.004954874733325408	0.003605903755201757	0.006303845711449057	KO_C1_Crick_merged.bed.gz	-180	DOWN	KO_FCL	PABPC1
0.004954268380505099	0.003607144992250357	0.006301391768759841	KO_C1_Crick_merged.bed.gz	-179	DOWN	KO_FCL	PABPC1
0.0049434570460583395	0.0036119009627570476	0.006275013129359633	KO_C1_Crick_merged.bed.gz	-178	DOWN	KO_FCL	PABPC1
0.00492506843494865	0.0036204007545281762	0.006229736115369125	KO_C1_Crick_merged.bed.gz	-177	DOWN	KO_FCL	PABPC1
0.004901186221900246	0.0036294221943006244	0.006172950249499868	KO_C1_Crick_merged.bed.gz	-176	DOWN	KO_FCL	PABPC1
0.00487978944834856	0.0036381383037581163	0.0061214405929390075	KO_C1_Crick_merged.bed.gz	-175	DOWN	KO_FCL	PABPC1
0.004861231387156424	0.00364414139057227	0.0060783213837405795	KO_C1_Crick_merged.bed.gz	-174	DOWN	KO_FCL	PABPC1
0.0048410312899676965	0.003646975296129141	0.006035087283806257	KO_C1_Crick_merged.bed.gz	-173	DOWN	KO_FCL	PABPC1
0.004818743240034129	0.0036501527898665466	0.0059873336902017136	KO_C1_Crick_merged.bed.gz	-172	DOWN	KO_FCL	PABPC1
0.004809176555383082	0.0036574809557291437	0.005960872155037027	KO_C1_Crick_merged.bed.gz	-171	DOWN	KO_FCL	PABPC1
0.004822333549479189	0.0036719718083513624	0.005972695290607022	KO_C1_Crick_merged.bed.gz	-170	DOWN	KO_FCL	PABPC1
0.004852143651600287	0.0036911578175513977	0.006013129485649185	KO_C1_Crick_merged.bed.gz	-169	DOWN	KO_FCL	PABPC1
0.004886652177496565	0.003710295215682614	0.006063009139310524	KO_C1_Crick_merged.bed.gz	-168	DOWN	KO_FCL	PABPC1
0.0049219811008150505	0.0037288489520424907	0.00611511324958762	KO_C1_Crick_merged.bed.gz	-167	DOWN	KO_FCL	PABPC1
0.004954748222950516	0.003744205345113769	0.00616529110078727	KO_C1_Crick_merged.bed.gz	-166	DOWN	KO_FCL	PABPC1
0.004982563282443656	0.0037556709670262924	0.006209455597861031	KO_C1_Crick_merged.bed.gz	-165	DOWN	KO_FCL	PABPC1
0.00501265926987189	0.0037690826099162863	0.00625623592982751	KO_C1_Crick_merged.bed.gz	-164	DOWN	KO_FCL	PABPC1
0.005049104710542171	0.0037855315077703947	0.006312677913313962	KO_C1_Crick_merged.bed.gz	-163	DOWN	KO_FCL	PABPC1
0.005094677797888459	0.003805147781500752	0.006384207814276184	KO_C1_Crick_merged.bed.gz	-162	DOWN	KO_FCL	PABPC1
0.005143303897262573	0.0038354028060154518	0.006451204988509714	KO_C1_Crick_merged.bed.gz	-161	DOWN	KO_FCL	PABPC1
0.0051906176011708655	0.0038782849511201636	0.006502950251221586	KO_C1_Crick_merged.bed.gz	-160	DOWN	KO_FCL	PABPC1
0.005242316452924627	0.003928496102175028	0.006556136803674245	KO_C1_Crick_merged.bed.gz	-159	DOWN	KO_FCL	PABPC1
0.005301007781248718	0.003981334590162941	0.006620680972334515	KO_C1_Crick_merged.bed.gz	-158	DOWN	KO_FCL	PABPC1
0.0053664738168066155	0.004036266690437612	0.006696680943175641	KO_C1_Crick_merged.bed.gz	-157	DOWN	KO_FCL	PABPC1
0.0054375685977466875	0.0040939877783599445	0.00678114941713345	KO_C1_Crick_merged.bed.gz	-156	DOWN	KO_FCL	PABPC1
0.005508637148145666	0.0041511796195422765	0.006866094676749074	KO_C1_Crick_merged.bed.gz	-155	DOWN	KO_FCL	PABPC1
0.005569399605555355	0.004202736321056952	0.006936062890053776	KO_C1_Crick_merged.bed.gz	-154	DOWN	KO_FCL	PABPC1
0.005620404680034748	0.0042474879814639694	0.006993321378605541	KO_C1_Crick_merged.bed.gz	-153	DOWN	KO_FCL	PABPC1
0.0056601446977279524	0.004283211210380059	0.007037078185075862	KO_C1_Crick_merged.bed.gz	-152	DOWN	KO_FCL	PABPC1
0.005676776189977811	0.0042991267800584505	0.007054425599897192	KO_C1_Crick_merged.bed.gz	-151	DOWN	KO_FCL	PABPC1
0.005669393085469896	0.004293228831941104	0.007045557338998709	KO_C1_Crick_merged.bed.gz	-150	DOWN	KO_FCL	PABPC1
0.0056470159093029194	0.004274851898141327	0.007019179920464538	KO_C1_Crick_merged.bed.gz	-149	DOWN	KO_FCL	PABPC1
0.005617826419570735	0.004250090008440227	0.00698556283070127	KO_C1_Crick_merged.bed.gz	-148	DOWN	KO_FCL	PABPC1
0.005590656122030485	0.004223253234078671	0.006958059009982328	KO_C1_Crick_merged.bed.gz	-147	DOWN	KO_FCL	PABPC1
0.0055710560867538025	0.004198752372632411	0.006943359800875226	KO_C1_Crick_merged.bed.gz	-146	DOWN	KO_FCL	PABPC1
0.005565243881864464	0.004181521206481966	0.006948966557247001	KO_C1_Crick_merged.bed.gz	-145	DOWN	KO_FCL	PABPC1
0.005580355179616933	0.0041749415543827885	0.006985768804851117	KO_C1_Crick_merged.bed.gz	-144	DOWN	KO_FCL	PABPC1
0.005607601128876756	0.004181668611083014	0.007033533646670531	KO_C1_Crick_merged.bed.gz	-143	DOWN	KO_FCL	PABPC1
0.005639845437058788	0.0041993962532516655	0.007080294620865941	KO_C1_Crick_merged.bed.gz	-142	DOWN	KO_FCL	PABPC1
0.005685919315348638	0.004228043751972517	0.007143794878724789	KO_C1_Crick_merged.bed.gz	-141	DOWN	KO_FCL	PABPC1
0.00574999185251989	0.004268980779137464	0.007231002925902339	KO_C1_Crick_merged.bed.gz	-140	DOWN	KO_FCL	PABPC1
0.005824571544937965	0.004317268728671733	0.007331874361204216	KO_C1_Crick_merged.bed.gz	-139	DOWN	KO_FCL	PABPC1
0.005906378136825154	0.004372414511954407	0.007440341761695908	KO_C1_Crick_merged.bed.gz	-138	DOWN	KO_FCL	PABPC1
0.005990448943791253	0.004429776649754579	0.00755112123782793	KO_C1_Crick_merged.bed.gz	-137	DOWN	KO_FCL	PABPC1
0.006072968112829328	0.004484321514641447	0.007661614711017203	KO_C1_Crick_merged.bed.gz	-136	DOWN	KO_FCL	PABPC1
0.006148625016269171	0.004535476726376034	0.007761773306162303	KO_C1_Crick_merged.bed.gz	-135	DOWN	KO_FCL	PABPC1
0.006206688264482041	0.004579361070658543	0.007834015458305527	KO_C1_Crick_merged.bed.gz	-134	DOWN	KO_FCL	PABPC1
0.006251242112648289	0.004612349918475985	0.007890134306820576	KO_C1_Crick_merged.bed.gz	-133	DOWN	KO_FCL	PABPC1
0.006292072352446431	0.004639268753913793	0.007944875950979053	KO_C1_Crick_merged.bed.gz	-132	DOWN	KO_FCL	PABPC1
0.006333516941972586	0.004666623281951234	0.008000410601993923	KO_C1_Crick_merged.bed.gz	-131	DOWN	KO_FCL	PABPC1
0.0063754641066149685	0.004693779812670743	0.008057148400559187	KO_C1_Crick_merged.bed.gz	-130	DOWN	KO_FCL	PABPC1
0.006416846260271024	0.00471977645660746	0.008113916063934584	KO_C1_Crick_merged.bed.gz	-129	DOWN	KO_FCL	PABPC1
0.006456235550182888	0.004741510508557424	0.008170960591808357	KO_C1_Crick_merged.bed.gz	-128	DOWN	KO_FCL	PABPC1
0.006490297304515178	0.0047603348221323845	0.008220259786897978	KO_C1_Crick_merged.bed.gz	-127	DOWN	KO_FCL	PABPC1
0.006515978589152904	0.004776498948015471	0.008255458230290353	KO_C1_Crick_merged.bed.gz	-126	DOWN	KO_FCL	PABPC1
0.006542653587293027	0.004787269640821371	0.0082980375337647	KO_C1_Crick_merged.bed.gz	-125	DOWN	KO_FCL	PABPC1
0.006581556730079523	0.004799674095730188	0.008363439364428876	KO_C1_Crick_merged.bed.gz	-124	DOWN	KO_FCL	PABPC1
0.0066309733554032095	0.0048189730606770535	0.00844297365012939	KO_C1_Crick_merged.bed.gz	-123	DOWN	KO_FCL	PABPC1
0.006688221726887491	0.004842272393670985	0.008534171060104028	KO_C1_Crick_merged.bed.gz	-122	DOWN	KO_FCL	PABPC1
0.006753101818497624	0.004867911247347959	0.008638292389647325	KO_C1_Crick_merged.bed.gz	-121	DOWN	KO_FCL	PABPC1
0.006825746958038727	0.00489704909082099	0.008754444825256497	KO_C1_Crick_merged.bed.gz	-120	DOWN	KO_FCL	PABPC1
0.006909069384865274	0.004934017811025868	0.008884120958704715	KO_C1_Crick_merged.bed.gz	-119	DOWN	KO_FCL	PABPC1
0.006993043129889251	0.004979052663690484	0.009007033596088046	KO_C1_Crick_merged.bed.gz	-118	DOWN	KO_FCL	PABPC1
0.0070666183434156095	0.005029173936101208	0.009104062750730038	KO_C1_Crick_merged.bed.gz	-117	DOWN	KO_FCL	PABPC1
0.007128348717014403	0.00508597882988245	0.009170718604146384	KO_C1_Crick_merged.bed.gz	-116	DOWN	KO_FCL	PABPC1
0.007170453867282786	0.005150741018650507	0.009190166715915086	KO_C1_Crick_merged.bed.gz	-115	DOWN	KO_FCL	PABPC1
0.00719734453485898	0.005218006446092359	0.009176682623625618	KO_C1_Crick_merged.bed.gz	-114	DOWN	KO_FCL	PABPC1
0.007213242192134217	0.005278111985274629	0.009148372398993816	KO_C1_Crick_merged.bed.gz	-113	DOWN	KO_FCL	PABPC1
0.00721798619434946	0.005327263553599012	0.009108708835099915	KO_C1_Crick_merged.bed.gz	-112	DOWN	KO_FCL	PABPC1
0.0072071588210620595	0.005365469050555019	0.009048848591569094	KO_C1_Crick_merged.bed.gz	-111	DOWN	KO_FCL	PABPC1
0.0071777161688325024	0.005396231110052887	0.008959201227612113	KO_C1_Crick_merged.bed.gz	-110	DOWN	KO_FCL	PABPC1
0.007134032556265754	0.005418983452910559	0.008849081659620946	KO_C1_Crick_merged.bed.gz	-109	DOWN	KO_FCL	PABPC1
0.0070905014603766916	0.0054376728771271966	0.008743330043626185	KO_C1_Crick_merged.bed.gz	-108	DOWN	KO_FCL	PABPC1
0.007061743873224405	0.0054571988705331064	0.0086662888759157	KO_C1_Crick_merged.bed.gz	-107	DOWN	KO_FCL	PABPC1
0.007050243607963932	0.0054761430363929236	0.008624344179534938	KO_C1_Crick_merged.bed.gz	-106	DOWN	KO_FCL	PABPC1
0.007053906115263363	0.005492627974916602	0.008615184255610118	KO_C1_Crick_merged.bed.gz	-105	DOWN	KO_FCL	PABPC1
0.007062724391672525	0.005505221398489639	0.008620227384855407	KO_C1_Crick_merged.bed.gz	-104	DOWN	KO_FCL	PABPC1
0.0070834494106938265	0.0055249535048710425	0.008641945316516606	KO_C1_Crick_merged.bed.gz	-103	DOWN	KO_FCL	PABPC1
0.007117873234701944	0.00556397477159218	0.008671771697811696	KO_C1_Crick_merged.bed.gz	-102	DOWN	KO_FCL	PABPC1
0.007161920684459566	0.005617032547427606	0.008706808821491517	KO_C1_Crick_merged.bed.gz	-101	DOWN	KO_FCL	PABPC1
0.007210634298258185	0.00567125986557247	0.008750008730943887	KO_C1_Crick_merged.bed.gz	-100	DOWN	KO_FCL	PABPC1
0.007251324887969153	0.0057211145861886135	0.008781535189749676	KO_C1_Crick_merged.bed.gz	-99	DOWN	KO_FCL	PABPC1
0.007279776510916501	0.005763278569160875	0.008796274452672103	KO_C1_Crick_merged.bed.gz	-98	DOWN	KO_FCL	PABPC1
0.007301703049998954	0.005801307270672582	0.008802098829325304	KO_C1_Crick_merged.bed.gz	-97	DOWN	KO_FCL	PABPC1
0.007322247281587159	0.005839688107697465	0.008804806455476835	KO_C1_Crick_merged.bed.gz	-96	DOWN	KO_FCL	PABPC1
0.0073504534266494405	0.0058842054237661	0.008816701429532758	KO_C1_Crick_merged.bed.gz	-95	DOWN	KO_FCL	PABPC1
0.007391381214972947	0.005939122767736822	0.008843639662209045	KO_C1_Crick_merged.bed.gz	-94	DOWN	KO_FCL	PABPC1
0.007433105993348736	0.0059962164018955225	0.008869995584801926	KO_C1_Crick_merged.bed.gz	-93	DOWN	KO_FCL	PABPC1
0.007471217588916497	0.006045748680960988	0.008896686496871978	KO_C1_Crick_merged.bed.gz	-92	DOWN	KO_FCL	PABPC1
0.007512841946188157	0.006093302721960273	0.008932381170416016	KO_C1_Crick_merged.bed.gz	-91	DOWN	KO_FCL	PABPC1
0.0075697480036660755	0.006149522849145481	0.00898997315818665	KO_C1_Crick_merged.bed.gz	-90	DOWN	KO_FCL	PABPC1
0.0076465464802603425	0.006214479729696956	0.009078613230823712	KO_C1_Crick_merged.bed.gz	-89	DOWN	KO_FCL	PABPC1
0.007738407171642691	0.006286868954080779	0.009189945389204587	KO_C1_Crick_merged.bed.gz	-88	DOWN	KO_FCL	PABPC1
0.007831645231812553	0.0063595525687540596	0.009303737894871036	KO_C1_Crick_merged.bed.gz	-87	DOWN	KO_FCL	PABPC1
0.00792337660388873	0.006430802225660975	0.009415950982116478	KO_C1_Crick_merged.bed.gz	-86	DOWN	KO_FCL	PABPC1
0.008012036416339125	0.006498304126258202	0.009525768706420037	KO_C1_Crick_merged.bed.gz	-85	DOWN	KO_FCL	PABPC1
0.008097619933159536	0.006561543622175078	0.009633696244143983	KO_C1_Crick_merged.bed.gz	-84	DOWN	KO_FCL	PABPC1
0.008187667379809343	0.00662574902796406	0.009749585731654617	KO_C1_Crick_merged.bed.gz	-83	DOWN	KO_FCL	PABPC1
0.008287416807253927	0.006695389481937314	0.009879444132570537	KO_C1_Crick_merged.bed.gz	-82	DOWN	KO_FCL	PABPC1
0.008400679062439497	0.006772300309596774	0.010029057815282218	KO_C1_Crick_merged.bed.gz	-81	DOWN	KO_FCL	PABPC1
0.008512297354274752	0.006847748440504368	0.010176846268045135	KO_C1_Crick_merged.bed.gz	-80	DOWN	KO_FCL	PABPC1
0.008616312495637221	0.006923178576762316	0.01030944641451213	KO_C1_Crick_merged.bed.gz	-79	DOWN	KO_FCL	PABPC1
0.00871929734036662	0.007002009969725923	0.010436584711007318	KO_C1_Crick_merged.bed.gz	-78	DOWN	KO_FCL	PABPC1
0.008825049092688107	0.007083681571938359	0.01056641661343787	KO_C1_Crick_merged.bed.gz	-77	DOWN	KO_FCL	PABPC1
0.008933332685831475	0.007166501547922016	0.010700163823740947	KO_C1_Crick_merged.bed.gz	-76	DOWN	KO_FCL	PABPC1
0.009042463866671409	0.007246522109649897	0.010838405623692943	KO_C1_Crick_merged.bed.gz	-75	DOWN	KO_FCL	PABPC1
0.009146071108593529	0.0073207484120172955	0.010971393805169783	KO_C1_Crick_merged.bed.gz	-74	DOWN	KO_FCL	PABPC1
0.009239503117931046	0.007387422761969473	0.01109158347389265	KO_C1_Crick_merged.bed.gz	-73	DOWN	KO_FCL	PABPC1
0.009321777771194818	0.007445966152725999	0.011197589389663667	KO_C1_Crick_merged.bed.gz	-72	DOWN	KO_FCL	PABPC1
0.009378287539350513	0.007491617972184279	0.011264957106516777	KO_C1_Crick_merged.bed.gz	-71	DOWN	KO_FCL	PABPC1
0.00942066260906889	0.007532892606544016	0.011308432611593797	KO_C1_Crick_merged.bed.gz	-70	DOWN	KO_FCL	PABPC1
0.009461383517535735	0.0075733699583148475	0.011349397076756657	KO_C1_Crick_merged.bed.gz	-69	DOWN	KO_FCL	PABPC1
0.009491379507231178	0.007606139121918004	0.01137661989254439	KO_C1_Crick_merged.bed.gz	-68	DOWN	KO_FCL	PABPC1
0.009514340531175008	0.007633305052518138	0.011395376009831908	KO_C1_Crick_merged.bed.gz	-67	DOWN	KO_FCL	PABPC1
0.009534406489039327	0.00765882783695513	0.011409985141123544	KO_C1_Crick_merged.bed.gz	-66	DOWN	KO_FCL	PABPC1
0.009546742389572918	0.007686397469825847	0.011407087309320005	KO_C1_Crick_merged.bed.gz	-65	DOWN	KO_FCL	PABPC1
0.00955182864463452	0.007712648249582786	0.01139100903968627	KO_C1_Crick_merged.bed.gz	-64	DOWN	KO_FCL	PABPC1
0.00954758865285402	0.007732729997788684	0.011362447307919363	KO_C1_Crick_merged.bed.gz	-63	DOWN	KO_FCL	PABPC1
0.00952582781371417	0.007740387537414942	0.01131126809001341	KO_C1_Crick_merged.bed.gz	-62	DOWN	KO_FCL	PABPC1
0.009503399434308443	0.007738506199453578	0.011268292669163312	KO_C1_Crick_merged.bed.gz	-61	DOWN	KO_FCL	PABPC1
0.009481844521897558	0.007727161583008431	0.01123652746078669	KO_C1_Crick_merged.bed.gz	-60	DOWN	KO_FCL	PABPC1
0.009457042324339075	0.0077059797741594206	0.011208104874518728	KO_C1_Crick_merged.bed.gz	-59	DOWN	KO_FCL	PABPC1
0.009437846518987277	0.007683424083963249	0.011192268954011306	KO_C1_Crick_merged.bed.gz	-58	DOWN	KO_FCL	PABPC1
0.009418700298144062	0.0076589033639781175	0.011178497232310005	KO_C1_Crick_merged.bed.gz	-57	DOWN	KO_FCL	PABPC1
0.009389837646465764	0.007625314268588625	0.011154361024342904	KO_C1_Crick_merged.bed.gz	-56	DOWN	KO_FCL	PABPC1
0.009349347131282455	0.007578175029237799	0.011120519233327112	KO_C1_Crick_merged.bed.gz	-55	DOWN	KO_FCL	PABPC1
0.009301583793948605	0.007523365577677678	0.011079802010219532	KO_C1_Crick_merged.bed.gz	-54	DOWN	KO_FCL	PABPC1
0.009247146763072884	0.007463957473596704	0.011030336052549064	KO_C1_Crick_merged.bed.gz	-53	DOWN	KO_FCL	PABPC1
0.009190747440274916	0.007404259695974229	0.010977235184575596	KO_C1_Crick_merged.bed.gz	-52	DOWN	KO_FCL	PABPC1
0.009119396743396556	0.0073415203710831935	0.010897273115709916	KO_C1_Crick_merged.bed.gz	-51	DOWN	KO_FCL	PABPC1
0.009019532974226242	0.007265361508465044	0.010773704439987434	KO_C1_Crick_merged.bed.gz	-50	DOWN	KO_FCL	PABPC1
0.008885516372515667	0.007168348879076929	0.010602683865954393	KO_C1_Crick_merged.bed.gz	-49	DOWN	KO_FCL	PABPC1
0.008715732783541274	0.007046291863893951	0.010385173703188592	KO_C1_Crick_merged.bed.gz	-48	DOWN	KO_FCL	PABPC1
0.008517782126655974	0.006901360462611103	0.010134203790700833	KO_C1_Crick_merged.bed.gz	-47	DOWN	KO_FCL	PABPC1
0.008298588926236415	0.0067372938671471485	0.009859883985325666	KO_C1_Crick_merged.bed.gz	-46	DOWN	KO_FCL	PABPC1
0.008065786364733271	0.0065573697061813725	0.009574203023285151	KO_C1_Crick_merged.bed.gz	-45	DOWN	KO_FCL	PABPC1
0.007820429363459287	0.006361887007675739	0.009278971719242819	KO_C1_Crick_merged.bed.gz	-44	DOWN	KO_FCL	PABPC1
0.007564035856737495	0.0061533877325468025	0.008974683980928164	KO_C1_Crick_merged.bed.gz	-43	DOWN	KO_FCL	PABPC1
0.007297605664257342	0.0059310326635659645	0.008664178664948695	KO_C1_Crick_merged.bed.gz	-42	DOWN	KO_FCL	PABPC1
0.007029657631728395	0.005694544511731656	0.008364770751725118	KO_C1_Crick_merged.bed.gz	-41	DOWN	KO_FCL	PABPC1
0.0067718871195122255	0.005451716208752961	0.008092058030271482	KO_C1_Crick_merged.bed.gz	-40	DOWN	KO_FCL	PABPC1
0.006525548700342382	0.0052089760639620186	0.007842121336722746	KO_C1_Crick_merged.bed.gz	-39	DOWN	KO_FCL	PABPC1
0.006283571176549952	0.004966426041729323	0.0076007163113705825	KO_C1_Crick_merged.bed.gz	-38	DOWN	KO_FCL	PABPC1
0.0060401221903531675	0.004722912707091668	0.007357331673614677	KO_C1_Crick_merged.bed.gz	-37	DOWN	KO_FCL	PABPC1
0.005794475512330867	0.00447938737395196	0.007109563650709795	KO_C1_Crick_merged.bed.gz	-36	DOWN	KO_FCL	PABPC1
0.005541192853389515	0.004235040671313249	0.006847345035465804	KO_C1_Crick_merged.bed.gz	-35	DOWN	KO_FCL	PABPC1
0.00527870295177831	0.0039890594421585724	0.006568346461398075	KO_C1_Crick_merged.bed.gz	-34	DOWN	KO_FCL	PABPC1
0.005010941837183221	0.00374058495704918	0.006281298717317292	KO_C1_Crick_merged.bed.gz	-33	DOWN	KO_FCL	PABPC1
0.004735098419570826	0.003489275311376214	0.005980921527765469	KO_C1_Crick_merged.bed.gz	-32	DOWN	KO_FCL	PABPC1
0.004445270336190089	0.003238849826723439	0.005651690845656768	KO_C1_Crick_merged.bed.gz	-31	DOWN	KO_FCL	PABPC1
0.0041412654062948735	0.002992582198180621	0.005289948614409152	KO_C1_Crick_merged.bed.gz	-30	DOWN	KO_FCL	PABPC1
0.003829714758510736	0.0027484307201733693	0.004910998796848124	KO_C1_Crick_merged.bed.gz	-29	DOWN	KO_FCL	PABPC1
0.0035217562445009343	0.00250798496657065	0.004535527522431233	KO_C1_Crick_merged.bed.gz	-28	DOWN	KO_FCL	PABPC1
0.0032230060777354913	0.002273950173311337	0.004172061982159654	KO_C1_Crick_merged.bed.gz	-27	DOWN	KO_FCL	PABPC1
0.002934628965537401	0.00204739683181258	0.0038218610992622254	KO_C1_Crick_merged.bed.gz	-26	DOWN	KO_FCL	PABPC1
0.00266220252083874	0.0018318498760624528	0.00349255516561503	KO_C1_Crick_merged.bed.gz	-25	DOWN	KO_FCL	PABPC1
0.0024061108631960905	0.0016281772492620149	0.003184044477130165	KO_C1_Crick_merged.bed.gz	-24	DOWN	KO_FCL	PABPC1
0.0021654296216874988	0.0014384405786184668	0.0028924186647565292	KO_C1_Crick_merged.bed.gz	-23	DOWN	KO_FCL	PABPC1
0.0019462353949498748	0.0012662903382685332	0.002626180451631213	KO_C1_Crick_merged.bed.gz	-22	DOWN	KO_FCL	PABPC1
0.0017508177074317041	0.0011092120680467458	0.0023924233468166573	KO_C1_Crick_merged.bed.gz	-21	DOWN	KO_FCL	PABPC1
0.0015779464104898188	0.000964720759484497	0.0021911720614951344	KO_C1_Crick_merged.bed.gz	-20	DOWN	KO_FCL	PABPC1
0.001426190038160863	0.0008377062683436458	0.0020146738079780723	KO_C1_Crick_merged.bed.gz	-19	DOWN	KO_FCL	PABPC1
0.0012920123444983755	0.0007278859578343159	0.0018561387311624255	KO_C1_Crick_merged.bed.gz	-18	DOWN	KO_FCL	PABPC1
0.0011721907918684747	0.000632488387058825	0.0017118931966781117	KO_C1_Crick_merged.bed.gz	-17	DOWN	KO_FCL	PABPC1
0.0010647382916949264	0.0005508573970785421	0.0015786191863112922	KO_C1_Crick_merged.bed.gz	-16	DOWN	KO_FCL	PABPC1
0.0009667402326381651	0.0004802316089342044	0.0014532488563421045	KO_C1_Crick_merged.bed.gz	-15	DOWN	KO_FCL	PABPC1
0.0008766941143034963	0.0004189497347006991	0.001334438493906268	KO_C1_Crick_merged.bed.gz	-14	DOWN	KO_FCL	PABPC1
0.0007932189326267204	0.00036501794958343655	0.0012214199156699794	KO_C1_Crick_merged.bed.gz	-13	DOWN	KO_FCL	PABPC1
0.0007144795589692024	0.00031698564980444494	0.0011119734681339368	KO_C1_Crick_merged.bed.gz	-12	DOWN	KO_FCL	PABPC1
0.0006417944466276895	0.00027605745696207464	0.0010075314362932835	KO_C1_Crick_merged.bed.gz	-11	DOWN	KO_FCL	PABPC1
0.000575579417378461	0.0002418576117300205	0.0009093012230268835	KO_C1_Crick_merged.bed.gz	-10	DOWN	KO_FCL	PABPC1
0.000513887531568479	0.00021064534498693445	0.0008171297181500099	KO_C1_Crick_merged.bed.gz	-9	DOWN	KO_FCL	PABPC1
0.000513887531568479	0.00021064534498693445	0.0008171297181500099	KO_C1_Crick_merged.bed.gz	-8	DOWN	KO_FCL	PABPC1
0.000513887531568479	0.00021064534498693445	0.0008171297181500099	KO_C1_Crick_merged.bed.gz	-7	DOWN	KO_FCL	PABPC1
0.000513887531568479	0.00021064534498693445	0.0008171297181500099	KO_C1_Crick_merged.bed.gz	-6	DOWN	KO_FCL	PABPC1
0.000513887531568479	0.00021064534498693445	0.0008171297181500099	KO_C1_Crick_merged.bed.gz	-5	DOWN	KO_FCL	PABPC1
0.000513887531568479	0.00021064534498693445	0.0008171297181500099	KO_C1_Crick_merged.bed.gz	-4	DOWN	KO_FCL	PABPC1
0.000513887531568479	0.00021064534498693445	0.0008171297181500099	KO_C1_Crick_merged.bed.gz	-3	DOWN	KO_FCL	PABPC1
0.000513887531568479	0.00021064534498693445	0.0008171297181500099	KO_C1_Crick_merged.bed.gz	-2	DOWN	KO_FCL	PABPC1
0.000513887531568479	0.00021064534498693445	0.0008171297181500099	KO_C1_Crick_merged.bed.gz	-1	DOWN	KO_FCL	PABPC1
0.000513887531568479	0.00021064534498693445	0.0008171297181500099	KO_C1_Crick_merged.bed.gz	0	DOWN	KO_FCL	PABPC1
0.0021715415789861203	0.0018228697177624527	0.002520213440209773	KO_C1_Crick_merged.bed.gz	-500	UP+CONTROL	KO_FCL	PABPC1
0.0021715415789861203	0.0018228697177624527	0.002520213440209773	KO_C1_Crick_merged.bed.gz	-499	UP+CONTROL	KO_FCL	PABPC1
0.0021715415789861203	0.0018228697177624527	0.002520213440209773	KO_C1_Crick_merged.bed.gz	-498	UP+CONTROL	KO_FCL	PABPC1
0.0021715415789861203	0.0018228697177624527	0.002520213440209773	KO_C1_Crick_merged.bed.gz	-497	UP+CONTROL	KO_FCL	PABPC1
0.0021715415789861203	0.0018228697177624527	0.002520213440209773	KO_C1_Crick_merged.bed.gz	-496	UP+CONTROL	KO_FCL	PABPC1
0.0021715415789861203	0.0018228697177624527	0.002520213440209773	KO_C1_Crick_merged.bed.gz	-495	UP+CONTROL	KO_FCL	PABPC1
0.0021715415789861203	0.0018228697177624527	0.002520213440209773	KO_C1_Crick_merged.bed.gz	-494	UP+CONTROL	KO_FCL	PABPC1
0.0021715415789861203	0.0018228697177624527	0.002520213440209773	KO_C1_Crick_merged.bed.gz	-493	UP+CONTROL	KO_FCL	PABPC1
0.0021715415789861203	0.0018228697177624527	0.002520213440209773	KO_C1_Crick_merged.bed.gz	-492	UP+CONTROL	KO_FCL	PABPC1
0.0021715415789861203	0.0018228697177624527	0.002520213440209773	KO_C1_Crick_merged.bed.gz	-491	UP+CONTROL	KO_FCL	PABPC1
0.0021715415789861203	0.0018228697177624527	0.002520213440209773	KO_C1_Crick_merged.bed.gz	-490	UP+CONTROL	KO_FCL	PABPC1
0.002177375283670963	0.001830999781319513	0.0025237507860224	KO_C1_Crick_merged.bed.gz	-489	UP+CONTROL	KO_FCL	PABPC1
0.002182744615436928	0.0018384405538664974	0.002527048677007345	KO_C1_Crick_merged.bed.gz	-488	UP+CONTROL	KO_FCL	PABPC1
0.002186201897643934	0.001844177492147361	0.0025282263031404907	KO_C1_Crick_merged.bed.gz	-487	UP+CONTROL	KO_FCL	PABPC1
0.0021914412407917287	0.0018496690796127532	0.0025332134019706884	KO_C1_Crick_merged.bed.gz	-486	UP+CONTROL	KO_FCL	PABPC1
0.0021984913265367364	0.0018548767866890955	0.0025421058663843616	KO_C1_Crick_merged.bed.gz	-485	UP+CONTROL	KO_FCL	PABPC1
0.002207070116108374	0.0018604370479098973	0.002553703184306836	KO_C1_Crick_merged.bed.gz	-484	UP+CONTROL	KO_FCL	PABPC1
0.002216529396075634	0.0018662022489339912	0.002566856543217261	KO_C1_Crick_merged.bed.gz	-483	UP+CONTROL	KO_FCL	PABPC1
0.002227025394404678	0.0018725218361824274	0.0025815289526269092	KO_C1_Crick_merged.bed.gz	-482	UP+CONTROL	KO_FCL	PABPC1
0.002239715154070445	0.0018802842467933872	0.0025991460613474814	KO_C1_Crick_merged.bed.gz	-481	UP+CONTROL	KO_FCL	PABPC1
0.0022560002555083434	0.0018911190217214488	0.0026208814892952183	KO_C1_Crick_merged.bed.gz	-480	UP+CONTROL	KO_FCL	PABPC1
0.0022742871177936497	0.0019039874565916384	0.0026445867789956427	KO_C1_Crick_merged.bed.gz	-479	UP+CONTROL	KO_FCL	PABPC1
0.0022916583989093945	0.0019162394486634364	0.002667077349155336	KO_C1_Crick_merged.bed.gz	-478	UP+CONTROL	KO_FCL	PABPC1
0.0023072744202530405	0.0019270864661161632	0.0026874623743899043	KO_C1_Crick_merged.bed.gz	-477	UP+CONTROL	KO_FCL	PABPC1
0.002318210109703118	0.0019346818197704216	0.0027017383996358014	KO_C1_Crick_merged.bed.gz	-476	UP+CONTROL	KO_FCL	PABPC1
0.0023233055237997023	0.001938966819285686	0.002707644228313707	KO_C1_Crick_merged.bed.gz	-475	UP+CONTROL	KO_FCL	PABPC1
0.0023225432515007064	0.0019399621020839528	0.0027051244009174474	KO_C1_Crick_merged.bed.gz	-474	UP+CONTROL	KO_FCL	PABPC1
0.002317738465300497	0.0019382533828021706	0.0026972235477988114	KO_C1_Crick_merged.bed.gz	-473	UP+CONTROL	KO_FCL	PABPC1
0.0023102018136033587	0.001934775422382214	0.002685628204824493	KO_C1_Crick_merged.bed.gz	-472	UP+CONTROL	KO_FCL	PABPC1
0.002298003399129237	0.0019280103900912236	0.0026679964081672424	KO_C1_Crick_merged.bed.gz	-471	UP+CONTROL	KO_FCL	PABPC1
0.0022791929499313126	0.0019163842415549903	0.0026420016583076304	KO_C1_Crick_merged.bed.gz	-470	UP+CONTROL	KO_FCL	PABPC1
0.002254714847363256	0.0019007313000083668	0.0026086983947181423	KO_C1_Crick_merged.bed.gz	-469	UP+CONTROL	KO_FCL	PABPC1
0.002228287266888497	0.00188372594951364	0.0025728485842633495	KO_C1_Crick_merged.bed.gz	-468	UP+CONTROL	KO_FCL	PABPC1
0.0022028521027958976	0.0018675089425999765	0.002538195262991815	KO_C1_Crick_merged.bed.gz	-467	UP+CONTROL	KO_FCL	PABPC1
0.0021810104659340654	0.0018535345002860496	0.002508486431582079	KO_C1_Crick_merged.bed.gz	-466	UP+CONTROL	KO_FCL	PABPC1
0.0021652680534390407	0.0018434591407589102	0.0024870769661191716	KO_C1_Crick_merged.bed.gz	-465	UP+CONTROL	KO_FCL	PABPC1
0.0021564160850697017	0.0018376867361492234	0.0024751454339901817	KO_C1_Crick_merged.bed.gz	-464	UP+CONTROL	KO_FCL	PABPC1
0.002153582887824394	0.001835647478319119	0.002471518297329677	KO_C1_Crick_merged.bed.gz	-463	UP+CONTROL	KO_FCL	PABPC1
0.0021550040825223616	0.0018363797412220908	0.0024736284238226413	KO_C1_Crick_merged.bed.gz	-462	UP+CONTROL	KO_FCL	PABPC1
0.002162285426855318	0.001841023574185322	0.0024835472795253256	KO_C1_Crick_merged.bed.gz	-461	UP+CONTROL	KO_FCL	PABPC1
0.002175884889144613	0.001850038348413598	0.002501731429875639	KO_C1_Crick_merged.bed.gz	-460	UP+CONTROL	KO_FCL	PABPC1
0.0021948374300029246	0.0018626279704717801	0.002527046889534083	KO_C1_Crick_merged.bed.gz	-459	UP+CONTROL	KO_FCL	PABPC1
0.002216801901870123	0.0018769846875301577	0.0025566191162101036	KO_C1_Crick_merged.bed.gz	-458	UP+CONTROL	KO_FCL	PABPC1
0.0022379963480715216	0.0018906297550959443	0.0025853629410471164	KO_C1_Crick_merged.bed.gz	-457	UP+CONTROL	KO_FCL	PABPC1
0.0022561840924319506	0.0019024079773290476	0.002609960207534875	KO_C1_Crick_merged.bed.gz	-456	UP+CONTROL	KO_FCL	PABPC1
0.002269907204656021	0.0019107688916480832	0.002629045517663983	KO_C1_Crick_merged.bed.gz	-455	UP+CONTROL	KO_FCL	PABPC1
0.002279550444476212	0.001916274049354142	0.002642826839598306	KO_C1_Crick_merged.bed.gz	-454	UP+CONTROL	KO_FCL	PABPC1
0.002283792144536702	0.0019184434539233324	0.002649140835150095	KO_C1_Crick_merged.bed.gz	-453	UP+CONTROL	KO_FCL	PABPC1
0.0022830566967717647	0.0019170619219737	0.0026490514715698543	KO_C1_Crick_merged.bed.gz	-452	UP+CONTROL	KO_FCL	PABPC1
0.00227766874552698	0.001912723138938549	0.0026426143521154385	KO_C1_Crick_merged.bed.gz	-451	UP+CONTROL	KO_FCL	PABPC1
0.0022684361182620572	0.0019054781614033524	0.002631394075120791	KO_C1_Crick_merged.bed.gz	-450	UP+CONTROL	KO_FCL	PABPC1
0.0022574166701708484	0.0018964882534419354	0.002618345086899792	KO_C1_Crick_merged.bed.gz	-449	UP+CONTROL	KO_FCL	PABPC1
0.0022471683672329336	0.001888403716800807	0.0026059330176650937	KO_C1_Crick_merged.bed.gz	-448	UP+CONTROL	KO_FCL	PABPC1
0.0022407878290370627	0.001882360819745606	0.002599214838328554	KO_C1_Crick_merged.bed.gz	-447	UP+CONTROL	KO_FCL	PABPC1
0.002237858857800501	0.0018774792768284291	0.0025982384387726073	KO_C1_Crick_merged.bed.gz	-446	UP+CONTROL	KO_FCL	PABPC1
0.0022366949998699724	0.001873470695862778	0.002599919303877202	KO_C1_Crick_merged.bed.gz	-445	UP+CONTROL	KO_FCL	PABPC1
0.0022350010868149575	0.0018684766981908734	0.0026015254754390765	KO_C1_Crick_merged.bed.gz	-444	UP+CONTROL	KO_FCL	PABPC1
0.0022355230431552204	0.0018648965253871333	0.002606149560923341	KO_C1_Crick_merged.bed.gz	-443	UP+CONTROL	KO_FCL	PABPC1
0.002242910228401136	0.0018651785429907783	0.002620641913811528	KO_C1_Crick_merged.bed.gz	-442	UP+CONTROL	KO_FCL	PABPC1
0.002258090583644738	0.0018683516751676836	0.002647829492121824	KO_C1_Crick_merged.bed.gz	-441	UP+CONTROL	KO_FCL	PABPC1
0.002280427586949193	0.0018758427123475318	0.002685012461550884	KO_C1_Crick_merged.bed.gz	-440	UP+CONTROL	KO_FCL	PABPC1
0.002306307024268487	0.0018864859978351303	0.002726128050701871	KO_C1_Crick_merged.bed.gz	-439	UP+CONTROL	KO_FCL	PABPC1
0.002331158006920884	0.001895642935246374	0.002766673078595415	KO_C1_Crick_merged.bed.gz	-438	UP+CONTROL	KO_FCL	PABPC1
0.0023529353536178407	0.001902056374808828	0.0028038143324268694	KO_C1_Crick_merged.bed.gz	-437	UP+CONTROL	KO_FCL	PABPC1
0.0023739889088145558	0.001908499850084032	0.0028394779675450883	KO_C1_Crick_merged.bed.gz	-436	UP+CONTROL	KO_FCL	PABPC1
0.0023963803553905265	0.0019163300305869845	0.0028764306801940713	KO_C1_Crick_merged.bed.gz	-435	UP+CONTROL	KO_FCL	PABPC1
0.00242247885301896	0.0019265209085181268	0.002918436797519795	KO_C1_Crick_merged.bed.gz	-434	UP+CONTROL	KO_FCL	PABPC1
0.002451600475159036	0.001935495842106965	0.0029677051082111056	KO_C1_Crick_merged.bed.gz	-433	UP+CONTROL	KO_FCL	PABPC1
0.0024750872081330606	0.0019406030297450562	0.003009571386521059	KO_C1_Crick_merged.bed.gz	-432	UP+CONTROL	KO_FCL	PABPC1
0.0024884297681666955	0.0019432059253696745	0.0030336536109637083	KO_C1_Crick_merged.bed.gz	-431	UP+CONTROL	KO_FCL	PABPC1
0.002494111560065258	0.0019419478469007195	0.0030462752732297875	KO_C1_Crick_merged.bed.gz	-430	UP+CONTROL	KO_FCL	PABPC1
0.00249592481466081	0.0019375465017656113	0.0030543031275559957	KO_C1_Crick_merged.bed.gz	-429	UP+CONTROL	KO_FCL	PABPC1
0.002495862339534508	0.0019323143167706077	0.0030594103622983994	KO_C1_Crick_merged.bed.gz	-428	UP+CONTROL	KO_FCL	PABPC1
0.002493789338493478	0.0019281437497653965	0.003059434927221555	KO_C1_Crick_merged.bed.gz	-427	UP+CONTROL	KO_FCL	PABPC1
0.0024891846387404284	0.0019237619449569334	0.0030546073325239224	KO_C1_Crick_merged.bed.gz	-426	UP+CONTROL	KO_FCL	PABPC1
0.002481751248434418	0.0019171018953142917	0.003046400601554546	KO_C1_Crick_merged.bed.gz	-425	UP+CONTROL	KO_FCL	PABPC1
0.002469764112366149	0.001907635289716636	0.003031892935015666	KO_C1_Crick_merged.bed.gz	-424	UP+CONTROL	KO_FCL	PABPC1
0.0024522801607181166	0.0018994127388971764	0.003005147582539063	KO_C1_Crick_merged.bed.gz	-423	UP+CONTROL	KO_FCL	PABPC1
0.00243571171322497	0.0018945292579596509	0.002976894168490297	KO_C1_Crick_merged.bed.gz	-422	UP+CONTROL	KO_FCL	PABPC1
0.0024248940602910603	0.001890851087063895	0.0029589370335182364	KO_C1_Crick_merged.bed.gz	-421	UP+CONTROL	KO_FCL	PABPC1
0.0024153526531295075	0.0018870656462715112	0.002943639659987513	KO_C1_Crick_merged.bed.gz	-420	UP+CONTROL	KO_FCL	PABPC1
0.002404571402848863	0.0018826783638372386	0.002926464441860499	KO_C1_Crick_merged.bed.gz	-419	UP+CONTROL	KO_FCL	PABPC1
0.0023946886144805284	0.0018792611617496323	0.0029101160672114343	KO_C1_Crick_merged.bed.gz	-418	UP+CONTROL	KO_FCL	PABPC1
0.002387490148062012	0.0018766859029036998	0.002898294393220333	KO_C1_Crick_merged.bed.gz	-417	UP+CONTROL	KO_FCL	PABPC1
0.002383147495639888	0.0018758757146527228	0.002890419276627062	KO_C1_Crick_merged.bed.gz	-416	UP+CONTROL	KO_FCL	PABPC1
0.002381890291082255	0.0018786751694138033	0.0028851054127507175	KO_C1_Crick_merged.bed.gz	-415	UP+CONTROL	KO_FCL	PABPC1
0.00238364861392602	0.00188549357375726	0.0028818036540947936	KO_C1_Crick_merged.bed.gz	-414	UP+CONTROL	KO_FCL	PABPC1
0.0023879109382758086	0.0018937205874375502	0.0028821012891140805	KO_C1_Crick_merged.bed.gz	-413	UP+CONTROL	KO_FCL	PABPC1
0.002394178286870599	0.001900943218628379	0.002887413355112833	KO_C1_Crick_merged.bed.gz	-412	UP+CONTROL	KO_FCL	PABPC1
0.0023997290935953153	0.0019072365423954535	0.0028922216447951916	KO_C1_Crick_merged.bed.gz	-411	UP+CONTROL	KO_FCL	PABPC1
0.0024071651104068934	0.0019144435911489992	0.0028998866296648033	KO_C1_Crick_merged.bed.gz	-410	UP+CONTROL	KO_FCL	PABPC1
0.0024180943600494113	0.001923332815811175	0.0029128559042876645	KO_C1_Crick_merged.bed.gz	-409	UP+CONTROL	KO_FCL	PABPC1
0.0024294302837322415	0.0019331961013613053	0.002925664466103195	KO_C1_Crick_merged.bed.gz	-408	UP+CONTROL	KO_FCL	PABPC1
0.002440166470199073	0.001942661049649927	0.0029376718907482384	KO_C1_Crick_merged.bed.gz	-407	UP+CONTROL	KO_FCL	PABPC1
0.0024496257163182126	0.001949580218994828	0.002949671213641617	KO_C1_Crick_merged.bed.gz	-406	UP+CONTROL	KO_FCL	PABPC1
0.00245783866643074	0.0019543271247552444	0.0029613502081062546	KO_C1_Crick_merged.bed.gz	-405	UP+CONTROL	KO_FCL	PABPC1
0.0024666599732951	0.0019578403980316586	0.0029754795485585584	KO_C1_Crick_merged.bed.gz	-404	UP+CONTROL	KO_FCL	PABPC1
0.0024751773995008485	0.001959649290225613	0.0029907055087761	KO_C1_Crick_merged.bed.gz	-403	UP+CONTROL	KO_FCL	PABPC1
0.002480130186755224	0.0019610740687790863	0.002999186304731379	KO_C1_Crick_merged.bed.gz	-402	UP+CONTROL	KO_FCL	PABPC1
0.002483225845760647	0.0019635076909455167	0.003002944000575796	KO_C1_Crick_merged.bed.gz	-401	UP+CONTROL	KO_FCL	PABPC1
0.0024839701097860985	0.0019668248110076966	0.003001115408564516	KO_C1_Crick_merged.bed.gz	-400	UP+CONTROL	KO_FCL	PABPC1
0.0024805985059598934	0.0019698787563615567	0.002991318255558242	KO_C1_Crick_merged.bed.gz	-399	UP+CONTROL	KO_FCL	PABPC1
0.002475125368661241	0.0019702521136492125	0.002979998623673279	KO_C1_Crick_merged.bed.gz	-398	UP+CONTROL	KO_FCL	PABPC1
0.002466771533182579	0.001968772863002292	0.0029647702033628693	KO_C1_Crick_merged.bed.gz	-397	UP+CONTROL	KO_FCL	PABPC1
0.002456644526215358	0.0019677647907873626	0.0029455242616433517	KO_C1_Crick_merged.bed.gz	-396	UP+CONTROL	KO_FCL	PABPC1
0.0024449081996664175	0.0019658350391832244	0.002923981360149606	KO_C1_Crick_merged.bed.gz	-395	UP+CONTROL	KO_FCL	PABPC1
0.0024279909582792104	0.00196105503947601	0.002894926877082404	KO_C1_Crick_merged.bed.gz	-394	UP+CONTROL	KO_FCL	PABPC1
0.0024083596474840036	0.0019550840752668086	0.0028616352197011895	KO_C1_Crick_merged.bed.gz	-393	UP+CONTROL	KO_FCL	PABPC1
0.002388278105022984	0.001948552711821701	0.002828003498224256	KO_C1_Crick_merged.bed.gz	-392	UP+CONTROL	KO_FCL	PABPC1
0.0023664238613393474	0.0019411966816571264	0.0027916510410215577	KO_C1_Crick_merged.bed.gz	-391	UP+CONTROL	KO_FCL	PABPC1
0.002344225402351799	0.0019324321255949986	0.002756018679108593	KO_C1_Crick_merged.bed.gz	-390	UP+CONTROL	KO_FCL	PABPC1
0.002325042459775052	0.0019235199101922166	0.0027265650093578845	KO_C1_Crick_merged.bed.gz	-389	UP+CONTROL	KO_FCL	PABPC1
0.0023079711509088074	0.0019165782536969575	0.002699364048120658	KO_C1_Crick_merged.bed.gz	-388	UP+CONTROL	KO_FCL	PABPC1
0.002294333682782283	0.0019119816927545747	0.0026766856728099976	KO_C1_Crick_merged.bed.gz	-387	UP+CONTROL	KO_FCL	PABPC1
0.002282642004667052	0.0019079647834970715	0.0026573192258370444	KO_C1_Crick_merged.bed.gz	-386	UP+CONTROL	KO_FCL	PABPC1
0.0022713535831710412	0.0019041378550165209	0.0026385693113255785	KO_C1_Crick_merged.bed.gz	-385	UP+CONTROL	KO_FCL	PABPC1
0.0022646115757536437	0.0019019562222891543	0.002627266929218151	KO_C1_Crick_merged.bed.gz	-384	UP+CONTROL	KO_FCL	PABPC1
0.002261488675109667	0.0019009733446356113	0.0026220040055837447	KO_C1_Crick_merged.bed.gz	-383	UP+CONTROL	KO_FCL	PABPC1
0.002261276725774531	0.0019009672350455114	0.0026215862165035755	KO_C1_Crick_merged.bed.gz	-382	UP+CONTROL	KO_FCL	PABPC1
0.0022647389355090176	0.0019019654375673032	0.0026275124334507543	KO_C1_Crick_merged.bed.gz	-381	UP+CONTROL	KO_FCL	PABPC1
0.0022703007994246665	0.0019040401285101993	0.002636561470339153	KO_C1_Crick_merged.bed.gz	-380	UP+CONTROL	KO_FCL	PABPC1
0.002274958019429469	0.0019063443273031598	0.002643571711555795	KO_C1_Crick_merged.bed.gz	-379	UP+CONTROL	KO_FCL	PABPC1
0.0022804392404181376	0.0019096202072186343	0.0026512582736176573	KO_C1_Crick_merged.bed.gz	-378	UP+CONTROL	KO_FCL	PABPC1
0.0022849669708687797	0.0019129700413172644	0.00265696390042031	KO_C1_Crick_merged.bed.gz	-377	UP+CONTROL	KO_FCL	PABPC1
0.002287808474607582	0.00191602648223471	0.002659590466980466	KO_C1_Crick_merged.bed.gz	-376	UP+CONTROL	KO_FCL	PABPC1
0.0022908168231112	0.0019198875034281537	0.0026617461427942577	KO_C1_Crick_merged.bed.gz	-375	UP+CONTROL	KO_FCL	PABPC1
0.0022929707873071375	0.0019241001052320047	0.0026618414693822816	KO_C1_Crick_merged.bed.gz	-374	UP+CONTROL	KO_FCL	PABPC1
0.0022951328153410382	0.0019286547138284097	0.002661610916853678	KO_C1_Crick_merged.bed.gz	-373	UP+CONTROL	KO_FCL	PABPC1
0.0022985095780577373	0.001933646827552335	0.0026633723285631517	KO_C1_Crick_merged.bed.gz	-372	UP+CONTROL	KO_FCL	PABPC1
0.0023025371988516464	0.0019384314057056817	0.002666642991997624	KO_C1_Crick_merged.bed.gz	-371	UP+CONTROL	KO_FCL	PABPC1
0.0023063228952660193	0.0019428068363771863	0.002669838954154866	KO_C1_Crick_merged.bed.gz	-370	UP+CONTROL	KO_FCL	PABPC1
0.00231010403273608	0.0019467820544741329	0.0026734260109980397	KO_C1_Crick_merged.bed.gz	-369	UP+CONTROL	KO_FCL	PABPC1
0.002311775841207849	0.0019486023467636996	0.0026749493356520116	KO_C1_Crick_merged.bed.gz	-368	UP+CONTROL	KO_FCL	PABPC1
0.0023144969070919377	0.0019496424944441045	0.0026793513197397823	KO_C1_Crick_merged.bed.gz	-367	UP+CONTROL	KO_FCL	PABPC1
0.0023209395665826594	0.0019518590643296057	0.0026900200688357227	KO_C1_Crick_merged.bed.gz	-366	UP+CONTROL	KO_FCL	PABPC1
0.002328602632024711	0.001954118310135423	0.0027030869539140076	KO_C1_Crick_merged.bed.gz	-365	UP+CONTROL	KO_FCL	PABPC1
0.002336921334307394	0.0019564712798512437	0.0027173713887635445	KO_C1_Crick_merged.bed.gz	-364	UP+CONTROL	KO_FCL	PABPC1
0.0023445471480614327	0.0019583025384206543	0.002730791757702207	KO_C1_Crick_merged.bed.gz	-363	UP+CONTROL	KO_FCL	PABPC1
0.0023486014583742956	0.001958173246964689	0.0027390296697838916	KO_C1_Crick_merged.bed.gz	-362	UP+CONTROL	KO_FCL	PABPC1
0.0023495347550023483	0.0019569852446187806	0.0027420842653859004	KO_C1_Crick_merged.bed.gz	-361	UP+CONTROL	KO_FCL	PABPC1
0.0023485741730937945	0.0019548201680658446	0.0027423281781217257	KO_C1_Crick_merged.bed.gz	-360	UP+CONTROL	KO_FCL	PABPC1
0.0023469094008065445	0.0019515174950419378	0.002742301306571129	KO_C1_Crick_merged.bed.gz	-359	UP+CONTROL	KO_FCL	PABPC1
0.0023440701504377362	0.0019468444347818677	0.0027412958660935783	KO_C1_Crick_merged.bed.gz	-358	UP+CONTROL	KO_FCL	PABPC1
0.002336438073674055	0.0019396463775538536	0.002733229769794229	KO_C1_Crick_merged.bed.gz	-357	UP+CONTROL	KO_FCL	PABPC1
0.002324462555943765	0.0019301006079523724	0.00271882450393513	KO_C1_Crick_merged.bed.gz	-356	UP+CONTROL	KO_FCL	PABPC1
0.0023124332846792533	0.0019208290779952075	0.0027040374913632733	KO_C1_Crick_merged.bed.gz	-355	UP+CONTROL	KO_FCL	PABPC1
0.0022996507315547012	0.001913146609859665	0.0026861548532497157	KO_C1_Crick_merged.bed.gz	-354	UP+CONTROL	KO_FCL	PABPC1
0.0022857494087189425	0.0019067442076984658	0.0026647546097394027	KO_C1_Crick_merged.bed.gz	-353	UP+CONTROL	KO_FCL	PABPC1
0.00227427023297295	0.0019022378079609856	0.002646302657984904	KO_C1_Crick_merged.bed.gz	-352	UP+CONTROL	KO_FCL	PABPC1
0.0022655843179521613	0.0018991510608650827	0.0026320175750392345	KO_C1_Crick_merged.bed.gz	-351	UP+CONTROL	KO_FCL	PABPC1
0.0022602129777093633	0.0018972609281178103	0.0026231650273009135	KO_C1_Crick_merged.bed.gz	-350	UP+CONTROL	KO_FCL	PABPC1
0.002257848023856718	0.0018978837771008352	0.0026178122706126032	KO_C1_Crick_merged.bed.gz	-349	UP+CONTROL	KO_FCL	PABPC1
0.002261352785876125	0.0019038779842693789	0.0026188275874828755	KO_C1_Crick_merged.bed.gz	-348	UP+CONTROL	KO_FCL	PABPC1
0.002272360954331297	0.0019149256883773346	0.002629796220285267	KO_C1_Crick_merged.bed.gz	-347	UP+CONTROL	KO_FCL	PABPC1
0.002285446128327676	0.0019275349549247075	0.0026433573017306537	KO_C1_Crick_merged.bed.gz	-346	UP+CONTROL	KO_FCL	PABPC1
0.0022979789644782854	0.0019398155129693687	0.0026561424159872163	KO_C1_Crick_merged.bed.gz	-345	UP+CONTROL	KO_FCL	PABPC1
0.0023111308706081075	0.0019505184526344304	0.0026717432885817985	KO_C1_Crick_merged.bed.gz	-344	UP+CONTROL	KO_FCL	PABPC1
0.002325699808745181	0.001960259548769242	0.0026911400687211345	KO_C1_Crick_merged.bed.gz	-343	UP+CONTROL	KO_FCL	PABPC1
0.002341175191019815	0.0019702888772902888	0.002712061504749356	KO_C1_Crick_merged.bed.gz	-342	UP+CONTROL	KO_FCL	PABPC1
0.0023567935744200122	0.0019807036474008286	0.0027328835014392133	KO_C1_Crick_merged.bed.gz	-341	UP+CONTROL	KO_FCL	PABPC1
0.0023710325912964588	0.0019915229498208356	0.0027505422327721	KO_C1_Crick_merged.bed.gz	-340	UP+CONTROL	KO_FCL	PABPC1
0.0023825641309112655	0.002001030992739191	0.002764097269083359	KO_C1_Crick_merged.bed.gz	-339	UP+CONTROL	KO_FCL	PABPC1
0.0023901376342744945	0.0020071553966287637	0.002773119871920243	KO_C1_Crick_merged.bed.gz	-338	UP+CONTROL	KO_FCL	PABPC1
0.0023935747942464883	0.0020100894615046427	0.002777060126988351	KO_C1_Crick_merged.bed.gz	-337	UP+CONTROL	KO_FCL	PABPC1
0.0023979403984879274	0.0020134066986120516	0.002782474098363818	KO_C1_Crick_merged.bed.gz	-336	UP+CONTROL	KO_FCL	PABPC1
0.002403187900964169	0.002017371384606085	0.0027890044173222617	KO_C1_Crick_merged.bed.gz	-335	UP+CONTROL	KO_FCL	PABPC1
0.0024063834459879412	0.002020245641717303	0.0027925212502585843	KO_C1_Crick_merged.bed.gz	-334	UP+CONTROL	KO_FCL	PABPC1
0.0024073493990105052	0.0020221404322098993	0.0027925583658111094	KO_C1_Crick_merged.bed.gz	-333	UP+CONTROL	KO_FCL	PABPC1
0.0024048465377398054	0.0020220199618402974	0.00278767311363931	KO_C1_Crick_merged.bed.gz	-332	UP+CONTROL	KO_FCL	PABPC1
0.0024010238312224498	0.0020208220863441443	0.002781225576100746	KO_C1_Crick_merged.bed.gz	-331	UP+CONTROL	KO_FCL	PABPC1
0.0023982451783125082	0.002020353941941025	0.0027761364146839792	KO_C1_Crick_merged.bed.gz	-330	UP+CONTROL	KO_FCL	PABPC1
0.0023953096632479674	0.002019850279603706	0.0027707690468922177	KO_C1_Crick_merged.bed.gz	-329	UP+CONTROL	KO_FCL	PABPC1
0.002390543170706148	0.002018339590867397	0.0027627467505448905	KO_C1_Crick_merged.bed.gz	-328	UP+CONTROL	KO_FCL	PABPC1
0.002385057184902557	0.0020169857522850704	0.002753128617520037	KO_C1_Crick_merged.bed.gz	-327	UP+CONTROL	KO_FCL	PABPC1
0.0023778670803197887	0.002014568910112471	0.002741165250527103	KO_C1_Crick_merged.bed.gz	-326	UP+CONTROL	KO_FCL	PABPC1
0.0023704825399220456	0.002012169542147626	0.0027287955376964624	KO_C1_Crick_merged.bed.gz	-325	UP+CONTROL	KO_FCL	PABPC1
0.0023671807036244187	0.0020130139317221254	0.0027213474755267155	KO_C1_Crick_merged.bed.gz	-324	UP+CONTROL	KO_FCL	PABPC1
0.00236900400433732	0.002017510336055917	0.002720497672618728	KO_C1_Crick_merged.bed.gz	-323	UP+CONTROL	KO_FCL	PABPC1
0.0023755029275953753	0.0020253034537051143	0.0027257024014856446	KO_C1_Crick_merged.bed.gz	-322	UP+CONTROL	KO_FCL	PABPC1
0.0023827700853112925	0.002033961757967175	0.0027315784126554186	KO_C1_Crick_merged.bed.gz	-321	UP+CONTROL	KO_FCL	PABPC1
0.002389741546624993	0.0020398085729858273	0.0027396745202641674	KO_C1_Crick_merged.bed.gz	-320	UP+CONTROL	KO_FCL	PABPC1
0.0024009739256296687	0.0020458217615666957	0.002756126089692649	KO_C1_Crick_merged.bed.gz	-319	UP+CONTROL	KO_FCL	PABPC1
0.002417829816804985	0.0020554665702494897	0.002780193063360482	KO_C1_Crick_merged.bed.gz	-318	UP+CONTROL	KO_FCL	PABPC1
0.002438610096315112	0.0020672442093237603	0.002809975983306463	KO_C1_Crick_merged.bed.gz	-317	UP+CONTROL	KO_FCL	PABPC1
0.002463254769168906	0.00208190366517613	0.0028446058731616793	KO_C1_Crick_merged.bed.gz	-316	UP+CONTROL	KO_FCL	PABPC1
0.0024883691683063288	0.0020963173844933346	0.0028804209521193207	KO_C1_Crick_merged.bed.gz	-315	UP+CONTROL	KO_FCL	PABPC1
0.002508787578802043	0.002106397321823996	0.002911177835780089	KO_C1_Crick_merged.bed.gz	-314	UP+CONTROL	KO_FCL	PABPC1
0.002524066431887109	0.002112485090216741	0.0029356477735574763	KO_C1_Crick_merged.bed.gz	-313	UP+CONTROL	KO_FCL	PABPC1
0.0025355247750181156	0.0021153727690245185	0.0029556767810117114	KO_C1_Crick_merged.bed.gz	-312	UP+CONTROL	KO_FCL	PABPC1
0.0025453803121144197	0.002116647589041146	0.0029741130351876918	KO_C1_Crick_merged.bed.gz	-311	UP+CONTROL	KO_FCL	PABPC1
0.0025537510645155586	0.0021214450934096876	0.002986057035621432	KO_C1_Crick_merged.bed.gz	-310	UP+CONTROL	KO_FCL	PABPC1
0.002558915416315223	0.002129043327765998	0.002988787504864454	KO_C1_Crick_merged.bed.gz	-309	UP+CONTROL	KO_FCL	PABPC1
0.002560010378701557	0.00213400169752384	0.002986019059879284	KO_C1_Crick_merged.bed.gz	-308	UP+CONTROL	KO_FCL	PABPC1
0.0025568246469778472	0.0021360677025231618	0.002977581591432548	KO_C1_Crick_merged.bed.gz	-307	UP+CONTROL	KO_FCL	PABPC1
0.0025478092822033213	0.0021332368106001393	0.00296238175380652	KO_C1_Crick_merged.bed.gz	-306	UP+CONTROL	KO_FCL	PABPC1
0.0025337195295470983	0.0021266879201694675	0.0029407511389247455	KO_C1_Crick_merged.bed.gz	-305	UP+CONTROL	KO_FCL	PABPC1
0.0025193313038881096	0.002120320322466371	0.0029183422853098647	KO_C1_Crick_merged.bed.gz	-304	UP+CONTROL	KO_FCL	PABPC1
0.0025058186155951486	0.002114165785727571	0.002897471445462744	KO_C1_Crick_merged.bed.gz	-303	UP+CONTROL	KO_FCL	PABPC1
0.002493807607875633	0.0021090390116320877	0.0028785762041191962	KO_C1_Crick_merged.bed.gz	-302	UP+CONTROL	KO_FCL	PABPC1
0.0024827794768810755	0.0021045143853674507	0.0028610445683947194	KO_C1_Crick_merged.bed.gz	-301	UP+CONTROL	KO_FCL	PABPC1
0.002470480709204296	0.002096111726568523	0.0028448496918400913	KO_C1_Crick_merged.bed.gz	-300	UP+CONTROL	KO_FCL	PABPC1
0.0024542019746974795	0.002081578115216612	0.002826825834178364	KO_C1_Crick_merged.bed.gz	-299	UP+CONTROL	KO_FCL	PABPC1
0.0024354156851384714	0.002064955758277817	0.0028058756119991404	KO_C1_Crick_merged.bed.gz	-298	UP+CONTROL	KO_FCL	PABPC1
0.0024169817536580174	0.0020484689647314288	0.0027854945425846195	KO_C1_Crick_merged.bed.gz	-297	UP+CONTROL	KO_FCL	PABPC1
0.0024002821143466455	0.0020336384732201496	0.00276692575547315	KO_C1_Crick_merged.bed.gz	-296	UP+CONTROL	KO_FCL	PABPC1
0.0023877613610378866	0.002022583080211627	0.0027529396418641545	KO_C1_Crick_merged.bed.gz	-295	UP+CONTROL	KO_FCL	PABPC1
0.0023799910145007952	0.0020155035274607423	0.002744478501540855	KO_C1_Crick_merged.bed.gz	-294	UP+CONTROL	KO_FCL	PABPC1
0.0023739932778340956	0.0020105249981722663	0.0027374615574959306	KO_C1_Crick_merged.bed.gz	-293	UP+CONTROL	KO_FCL	PABPC1
0.002365703276741522	0.002004198539118235	0.0027272080143648137	KO_C1_Crick_merged.bed.gz	-292	UP+CONTROL	KO_FCL	PABPC1
0.0023557518622125562	0.0019966438040613455	0.0027148599203637713	KO_C1_Crick_merged.bed.gz	-291	UP+CONTROL	KO_FCL	PABPC1
0.0023462256891949923	0.001990088827141697	0.002702362551248294	KO_C1_Crick_merged.bed.gz	-290	UP+CONTROL	KO_FCL	PABPC1
0.0023404505439424714	0.0019868771969262706	0.002694023890958681	KO_C1_Crick_merged.bed.gz	-289	UP+CONTROL	KO_FCL	PABPC1
0.0023391805064277437	0.001986659778304357	0.002691701234551141	KO_C1_Crick_merged.bed.gz	-288	UP+CONTROL	KO_FCL	PABPC1
0.002340566735258636	0.0019884515874846525	0.0026926818830326324	KO_C1_Crick_merged.bed.gz	-287	UP+CONTROL	KO_FCL	PABPC1
0.002344014333815576	0.0019919569841319916	0.002696071683499177	KO_C1_Crick_merged.bed.gz	-286	UP+CONTROL	KO_FCL	PABPC1
0.0023487368940642	0.001995591188543132	0.002701882599585287	KO_C1_Crick_merged.bed.gz	-285	UP+CONTROL	KO_FCL	PABPC1
0.002351155605658809	0.0019966726376976296	0.002705638573620008	KO_C1_Crick_merged.bed.gz	-284	UP+CONTROL	KO_FCL	PABPC1
0.002351893470553776	0.001995732568625206	0.0027080543724823654	KO_C1_Crick_merged.bed.gz	-283	UP+CONTROL	KO_FCL	PABPC1
0.00235623090453075	0.00199706679675046	0.002715395012311059	KO_C1_Crick_merged.bed.gz	-282	UP+CONTROL	KO_FCL	PABPC1
0.0023644921800444582	0.0020017920080619444	0.002727192352026991	KO_C1_Crick_merged.bed.gz	-281	UP+CONTROL	KO_FCL	PABPC1
0.002376231932904168	0.0020083276864566583	0.002744136179351692	KO_C1_Crick_merged.bed.gz	-280	UP+CONTROL	KO_FCL	PABPC1
0.0023902178840041607	0.002015881918211865	0.0027645538497964675	KO_C1_Crick_merged.bed.gz	-279	UP+CONTROL	KO_FCL	PABPC1
0.002404140267362605	0.002024162199071653	0.0027841183356535635	KO_C1_Crick_merged.bed.gz	-278	UP+CONTROL	KO_FCL	PABPC1
0.002416938315699213	0.0020321047230629757	0.002801771908335455	KO_C1_Crick_merged.bed.gz	-277	UP+CONTROL	KO_FCL	PABPC1
0.002428873666613598	0.002038932679669574	0.002818814653557623	KO_C1_Crick_merged.bed.gz	-276	UP+CONTROL	KO_FCL	PABPC1
0.0024387012864765067	0.0020444279307142116	0.0028329746422388015	KO_C1_Crick_merged.bed.gz	-275	UP+CONTROL	KO_FCL	PABPC1
0.0024472426689800147	0.002050075315557037	0.0028444100224029913	KO_C1_Crick_merged.bed.gz	-274	UP+CONTROL	KO_FCL	PABPC1
0.002456674206521744	0.002057390915791111	0.0028559574972523783	KO_C1_Crick_merged.bed.gz	-273	UP+CONTROL	KO_FCL	PABPC1
0.0024639384280673894	0.002063795243969818	0.002864081612164962	KO_C1_Crick_merged.bed.gz	-272	UP+CONTROL	KO_FCL	PABPC1
0.0024688977357235267	0.0020682417087274775	0.002869553762719578	KO_C1_Crick_merged.bed.gz	-271	UP+CONTROL	KO_FCL	PABPC1
0.0024721156693904233	0.002072935609702168	0.002871295729078684	KO_C1_Crick_merged.bed.gz	-270	UP+CONTROL	KO_FCL	PABPC1
0.0024711208014057224	0.0020764506462489125	0.00286579095656254	KO_C1_Crick_merged.bed.gz	-269	UP+CONTROL	KO_FCL	PABPC1
0.0024670622441449854	0.002077760452707113	0.0028563640355828675	KO_C1_Crick_merged.bed.gz	-268	UP+CONTROL	KO_FCL	PABPC1
0.0024625617204920443	0.0020786639662733427	0.0028464594747107624	KO_C1_Crick_merged.bed.gz	-267	UP+CONTROL	KO_FCL	PABPC1
0.0024576943403352047	0.0020805283035061615	0.0028348603771642666	KO_C1_Crick_merged.bed.gz	-266	UP+CONTROL	KO_FCL	PABPC1
0.002453486485493415	0.0020837784471417374	0.002823194523845115	KO_C1_Crick_merged.bed.gz	-265	UP+CONTROL	KO_FCL	PABPC1
0.002451777314806777	0.002088406898860227	0.002815147730753352	KO_C1_Crick_merged.bed.gz	-264	UP+CONTROL	KO_FCL	PABPC1
0.002450624739099857	0.0020931688292519825	0.0028080806489477568	KO_C1_Crick_merged.bed.gz	-263	UP+CONTROL	KO_FCL	PABPC1
0.002448885792513685	0.0020971946576921205	0.0028005769273352714	KO_C1_Crick_merged.bed.gz	-262	UP+CONTROL	KO_FCL	PABPC1
0.0024457324842677435	0.0020999674494818583	0.0027914975190536486	KO_C1_Crick_merged.bed.gz	-261	UP+CONTROL	KO_FCL	PABPC1
0.002441864299090043	0.002101111919620627	0.0027826166785594767	KO_C1_Crick_merged.bed.gz	-260	UP+CONTROL	KO_FCL	PABPC1
0.0024411095876936953	0.0021034209407330725	0.0027787982346543336	KO_C1_Crick_merged.bed.gz	-259	UP+CONTROL	KO_FCL	PABPC1
0.0024435477370054865	0.002107990653485191	0.0027791048205257915	KO_C1_Crick_merged.bed.gz	-258	UP+CONTROL	KO_FCL	PABPC1
0.0024478373593713387	0.0021136982301415198	0.0027819764886011606	KO_C1_Crick_merged.bed.gz	-257	UP+CONTROL	KO_FCL	PABPC1
0.002453735706121942	0.002119937091962934	0.0027875343202809475	KO_C1_Crick_merged.bed.gz	-256	UP+CONTROL	KO_FCL	PABPC1
0.0024610016994320826	0.0021268384611734907	0.0027951649376906696	KO_C1_Crick_merged.bed.gz	-255	UP+CONTROL	KO_FCL	PABPC1
0.002468141229607657	0.002133618797937291	0.0028026636612780145	KO_C1_Crick_merged.bed.gz	-254	UP+CONTROL	KO_FCL	PABPC1
0.0024772661276527973	0.002141282597407452	0.0028132496578981343	KO_C1_Crick_merged.bed.gz	-253	UP+CONTROL	KO_FCL	PABPC1
0.0024922971989959717	0.0021528858712459254	0.002831708526746011	KO_C1_Crick_merged.bed.gz	-252	UP+CONTROL	KO_FCL	PABPC1
0.0025105757121427668	0.0021672643150251448	0.0028538871092603823	KO_C1_Crick_merged.bed.gz	-251	UP+CONTROL	KO_FCL	PABPC1
0.0025293155134062176	0.0021823874874936466	0.0028762435393187855	KO_C1_Crick_merged.bed.gz	-250	UP+CONTROL	KO_FCL	PABPC1
0.0025483344220747143	0.0021974753056562078	0.002899193538493221	KO_C1_Crick_merged.bed.gz	-249	UP+CONTROL	KO_FCL	PABPC1
0.0025662799961779113	0.002211489721613364	0.0029210702707424623	KO_C1_Crick_merged.bed.gz	-248	UP+CONTROL	KO_FCL	PABPC1
0.002581510109029709	0.0022231175144361713	0.0029399027036232546	KO_C1_Crick_merged.bed.gz	-247	UP+CONTROL	KO_FCL	PABPC1
0.00259420806509838	0.0022317917709676035	0.0029566243592291665	KO_C1_Crick_merged.bed.gz	-246	UP+CONTROL	KO_FCL	PABPC1
0.002605617312739035	0.002238642859639058	0.0029725917658390225	KO_C1_Crick_merged.bed.gz	-245	UP+CONTROL	KO_FCL	PABPC1
0.0026157361377765016	0.002244438480997806	0.0029870337945552034	KO_C1_Crick_merged.bed.gz	-244	UP+CONTROL	KO_FCL	PABPC1
0.0026206405215182882	0.002246989478068645	0.0029942915649679336	KO_C1_Crick_merged.bed.gz	-243	UP+CONTROL	KO_FCL	PABPC1
0.0026176917061960583	0.0022444780016868545	0.0029909054107052618	KO_C1_Crick_merged.bed.gz	-242	UP+CONTROL	KO_FCL	PABPC1
0.002613400384724909	0.002241015762965706	0.0029857850064841074	KO_C1_Crick_merged.bed.gz	-241	UP+CONTROL	KO_FCL	PABPC1
0.0026104263384759876	0.002238241775143482	0.002982610901808483	KO_C1_Crick_merged.bed.gz	-240	UP+CONTROL	KO_FCL	PABPC1
0.00260668067759019	0.0022347503153672312	0.002978611039813132	KO_C1_Crick_merged.bed.gz	-239	UP+CONTROL	KO_FCL	PABPC1
0.0026044845248428946	0.0022324359038108496	0.0029765331458749193	KO_C1_Crick_merged.bed.gz	-238	UP+CONTROL	KO_FCL	PABPC1
0.0026064923447876973	0.002233945765577405	0.002979038923997964	KO_C1_Crick_merged.bed.gz	-237	UP+CONTROL	KO_FCL	PABPC1
0.002611512741477876	0.0022391002891702667	0.0029839251937854583	KO_C1_Crick_merged.bed.gz	-236	UP+CONTROL	KO_FCL	PABPC1
0.0026162829280168406	0.002244733251269374	0.0029878326047642787	KO_C1_Crick_merged.bed.gz	-235	UP+CONTROL	KO_FCL	PABPC1
0.002621226202103465	0.002250407817658948	0.002992044586547955	KO_C1_Crick_merged.bed.gz	-234	UP+CONTROL	KO_FCL	PABPC1
0.002630097784595065	0.002258792349009101	0.003001403220181005	KO_C1_Crick_merged.bed.gz	-233	UP+CONTROL	KO_FCL	PABPC1
0.0026439301144301893	0.002270457270963082	0.0030174029578972747	KO_C1_Crick_merged.bed.gz	-232	UP+CONTROL	KO_FCL	PABPC1
0.00265842833179866	0.0022825149309945066	0.003034341732602796	KO_C1_Crick_merged.bed.gz	-231	UP+CONTROL	KO_FCL	PABPC1
0.002672126894478707	0.002294510721601522	0.0030497430673558784	KO_C1_Crick_merged.bed.gz	-230	UP+CONTROL	KO_FCL	PABPC1
0.002685698535876777	0.002307217419044684	0.0030641796527088594	KO_C1_Crick_merged.bed.gz	-229	UP+CONTROL	KO_FCL	PABPC1
0.0026978331353182425	0.002318964586175396	0.003076701684461079	KO_C1_Crick_merged.bed.gz	-228	UP+CONTROL	KO_FCL	PABPC1
0.0027073565470576632	0.00232810182645487	0.003086611267660448	KO_C1_Crick_merged.bed.gz	-227	UP+CONTROL	KO_FCL	PABPC1
0.002717356198802824	0.0023370094599536088	0.003097702937652034	KO_C1_Crick_merged.bed.gz	-226	UP+CONTROL	KO_FCL	PABPC1
0.0027301995520283466	0.0023484777850653364	0.003111921318991355	KO_C1_Crick_merged.bed.gz	-225	UP+CONTROL	KO_FCL	PABPC1
0.0027457577388497675	0.002362621230459415	0.00312889424724012	KO_C1_Crick_merged.bed.gz	-224	UP+CONTROL	KO_FCL	PABPC1
0.0027637381574434888	0.0023778585303821866	0.0031496177845047927	KO_C1_Crick_merged.bed.gz	-223	UP+CONTROL	KO_FCL	PABPC1
0.0027827326574256695	0.0023930066905301734	0.0031724586243211707	KO_C1_Crick_merged.bed.gz	-222	UP+CONTROL	KO_FCL	PABPC1
0.0028019350267270158	0.002407493416589794	0.0031963766368642453	KO_C1_Crick_merged.bed.gz	-221	UP+CONTROL	KO_FCL	PABPC1
0.002821188517178011	0.002420913691477609	0.0032214633428784244	KO_C1_Crick_merged.bed.gz	-220	UP+CONTROL	KO_FCL	PABPC1
0.0028416263194594835	0.002434394000941839	0.003248858637977146	KO_C1_Crick_merged.bed.gz	-219	UP+CONTROL	KO_FCL	PABPC1
0.002862189393758441	0.0024481186207672995	0.0032762601667496115	KO_C1_Crick_merged.bed.gz	-218	UP+CONTROL	KO_FCL	PABPC1
0.0028808910353138022	0.0024615566910528965	0.0033002253795747435	KO_C1_Crick_merged.bed.gz	-217	UP+CONTROL	KO_FCL	PABPC1
0.0028942351004475723	0.002471504687163734	0.0033169655137314487	KO_C1_Crick_merged.bed.gz	-216	UP+CONTROL	KO_FCL	PABPC1
0.002904180590142852	0.002477120111100969	0.0033312410691847746	KO_C1_Crick_merged.bed.gz	-215	UP+CONTROL	KO_FCL	PABPC1
0.0029125306658935777	0.0024782062003844713	0.0033468551314027248	KO_C1_Crick_merged.bed.gz	-214	UP+CONTROL	KO_FCL	PABPC1
0.002915742356721279	0.0024753225118478777	0.0033561622015947207	KO_C1_Crick_merged.bed.gz	-213	UP+CONTROL	KO_FCL	PABPC1
0.0029141125876058693	0.0024707616902135505	0.0033574634849982284	KO_C1_Crick_merged.bed.gz	-212	UP+CONTROL	KO_FCL	PABPC1
0.0029114355449545624	0.002466980599573285	0.003355890490335875	KO_C1_Crick_merged.bed.gz	-211	UP+CONTROL	KO_FCL	PABPC1
0.002908636955482901	0.0024642230479043213	0.0033530508630615088	KO_C1_Crick_merged.bed.gz	-210	UP+CONTROL	KO_FCL	PABPC1
0.0029031066021971107	0.0024596941264434674	0.0033465190779507735	KO_C1_Crick_merged.bed.gz	-209	UP+CONTROL	KO_FCL	PABPC1
0.00289815800186863	0.002455033765738379	0.0033412822379988876	KO_C1_Crick_merged.bed.gz	-208	UP+CONTROL	KO_FCL	PABPC1
0.002897490760013863	0.0024521871729566306	0.0033427943470710937	KO_C1_Crick_merged.bed.gz	-207	UP+CONTROL	KO_FCL	PABPC1
0.0029025858072382863	0.002452892876243657	0.0033522787382329047	KO_C1_Crick_merged.bed.gz	-206	UP+CONTROL	KO_FCL	PABPC1
0.0029095866974260627	0.002456210944512583	0.003362962450339526	KO_C1_Crick_merged.bed.gz	-205	UP+CONTROL	KO_FCL	PABPC1
0.002914873694782762	0.0024626352701682427	0.0033671121193972623	KO_C1_Crick_merged.bed.gz	-204	UP+CONTROL	KO_FCL	PABPC1
0.0029227058508619133	0.002473218617715419	0.003372193084008387	KO_C1_Crick_merged.bed.gz	-203	UP+CONTROL	KO_FCL	PABPC1
0.002935224367937547	0.002486348782554767	0.003384099953320311	KO_C1_Crick_merged.bed.gz	-202	UP+CONTROL	KO_FCL	PABPC1
0.0029495411182220484	0.002500191888551974	0.003398890347892109	KO_C1_Crick_merged.bed.gz	-201	UP+CONTROL	KO_FCL	PABPC1
0.0029656573945683815	0.0025149431578952858	0.0034163716312414646	KO_C1_Crick_merged.bed.gz	-200	UP+CONTROL	KO_FCL	PABPC1
0.0029858480061428962	0.0025329584028965114	0.0034387376093892733	KO_C1_Crick_merged.bed.gz	-199	UP+CONTROL	KO_FCL	PABPC1
0.0030048359949039383	0.0025508316093213967	0.0034588403804864734	KO_C1_Crick_merged.bed.gz	-198	UP+CONTROL	KO_FCL	PABPC1
0.003019871380986933	0.0025669805174791576	0.0034727622444947056	KO_C1_Crick_merged.bed.gz	-197	UP+CONTROL	KO_FCL	PABPC1
0.003033275999933104	0.0025827604544428613	0.0034837915454233466	KO_C1_Crick_merged.bed.gz	-196	UP+CONTROL	KO_FCL	PABPC1
0.00304710770951872	0.002600084043274143	0.0034941313757632974	KO_C1_Crick_merged.bed.gz	-195	UP+CONTROL	KO_FCL	PABPC1
0.003062981986558862	0.0026184480264241743	0.003507515946693547	KO_C1_Crick_merged.bed.gz	-194	UP+CONTROL	KO_FCL	PABPC1
0.0030807897678850208	0.002635788252650702	0.003525791283119336	KO_C1_Crick_merged.bed.gz	-193	UP+CONTROL	KO_FCL	PABPC1
0.003098816855024941	0.0026519693082072146	0.003545664401842656	KO_C1_Crick_merged.bed.gz	-192	UP+CONTROL	KO_FCL	PABPC1
0.0031168286765534416	0.0026680267905769004	0.00356563056252997	KO_C1_Crick_merged.bed.gz	-191	UP+CONTROL	KO_FCL	PABPC1
0.003133934566625197	0.002683681208972737	0.003584187924277643	KO_C1_Crick_merged.bed.gz	-190	UP+CONTROL	KO_FCL	PABPC1
0.003148100784052902	0.0026971488064434024	0.003599052761662387	KO_C1_Crick_merged.bed.gz	-189	UP+CONTROL	KO_FCL	PABPC1
0.00316409016410798	0.0027116831905674953	0.0036164971376484527	KO_C1_Crick_merged.bed.gz	-188	UP+CONTROL	KO_FCL	PABPC1
0.0031832912309761874	0.0027280067550307626	0.0036385757069216	KO_C1_Crick_merged.bed.gz	-187	UP+CONTROL	KO_FCL	PABPC1
0.0032007455338821872	0.0027424138383419826	0.003659077229422378	KO_C1_Crick_merged.bed.gz	-186	UP+CONTROL	KO_FCL	PABPC1
0.0032166676076637027	0.002754708776741882	0.0036786264385855116	KO_C1_Crick_merged.bed.gz	-185	UP+CONTROL	KO_FCL	PABPC1
0.0032313181883755226	0.0027652756943365594	0.003697360682414475	KO_C1_Crick_merged.bed.gz	-184	UP+CONTROL	KO_FCL	PABPC1
0.0032399482947417847	0.00277323728272392	0.0037066593067596383	KO_C1_Crick_merged.bed.gz	-183	UP+CONTROL	KO_FCL	PABPC1
0.003243518055909951	0.0027795767689437457	0.0037074593428761465	KO_C1_Crick_merged.bed.gz	-182	UP+CONTROL	KO_FCL	PABPC1
0.0032432874823157412	0.0027831710980657075	0.0037034038665657667	KO_C1_Crick_merged.bed.gz	-181	UP+CONTROL	KO_FCL	PABPC1
0.0032390651036215607	0.0027836817384897334	0.0036944484687533793	KO_C1_Crick_merged.bed.gz	-180	UP+CONTROL	KO_FCL	PABPC1
0.003233621109638147	0.002783250230457058	0.0036839919888192255	KO_C1_Crick_merged.bed.gz	-179	UP+CONTROL	KO_FCL	PABPC1
0.00322523442026723	0.0027808001842064044	0.003669668656328044	KO_C1_Crick_merged.bed.gz	-178	UP+CONTROL	KO_FCL	PABPC1
0.0032139734890492865	0.002776507073148916	0.0036514399049496467	KO_C1_Crick_merged.bed.gz	-177	UP+CONTROL	KO_FCL	PABPC1
0.003204235692890157	0.002773721216969349	0.0036347501688109574	KO_C1_Crick_merged.bed.gz	-176	UP+CONTROL	KO_FCL	PABPC1
0.003194084436574976	0.0027704302050151016	0.003617738668134845	KO_C1_Crick_merged.bed.gz	-175	UP+CONTROL	KO_FCL	PABPC1
0.003185936015675675	0.0027682695171529883	0.0036036025141983593	KO_C1_Crick_merged.bed.gz	-174	UP+CONTROL	KO_FCL	PABPC1
0.003186786110298237	0.0027724695675765973	0.0036011026530198727	KO_C1_Crick_merged.bed.gz	-173	UP+CONTROL	KO_FCL	PABPC1
0.003195002066806426	0.002781316081723709	0.0036086880518891398	KO_C1_Crick_merged.bed.gz	-172	UP+CONTROL	KO_FCL	PABPC1
0.003211909318384714	0.0027946179992696506	0.0036292006374997765	KO_C1_Crick_merged.bed.gz	-171	UP+CONTROL	KO_FCL	PABPC1
0.00323933722671661	0.002813588673856427	0.003665085779576792	KO_C1_Crick_merged.bed.gz	-170	UP+CONTROL	KO_FCL	PABPC1
0.003273544443654104	0.002836893449192328	0.0037101954381158846	KO_C1_Crick_merged.bed.gz	-169	UP+CONTROL	KO_FCL	PABPC1
0.0033125430962907204	0.0028634027566287216	0.0037616834359527223	KO_C1_Crick_merged.bed.gz	-168	UP+CONTROL	KO_FCL	PABPC1
0.0033548528729737707	0.0028920108917091223	0.003817694854238421	KO_C1_Crick_merged.bed.gz	-167	UP+CONTROL	KO_FCL	PABPC1
0.00340087593130965	0.0029225174947984205	0.0038792343678208828	KO_C1_Crick_merged.bed.gz	-166	UP+CONTROL	KO_FCL	PABPC1
0.003453051159039005	0.0029571995081015107	0.003948902809976503	KO_C1_Crick_merged.bed.gz	-165	UP+CONTROL	KO_FCL	PABPC1
0.003505411801961503	0.002991923804536443	0.004018899799386565	KO_C1_Crick_merged.bed.gz	-164	UP+CONTROL	KO_FCL	PABPC1
0.0035511727433566926	0.0030207793058828957	0.004081566180830496	KO_C1_Crick_merged.bed.gz	-163	UP+CONTROL	KO_FCL	PABPC1
0.003590773888950851	0.0030452603510738104	0.004136287426827898	KO_C1_Crick_merged.bed.gz	-162	UP+CONTROL	KO_FCL	PABPC1
0.003621690966394083	0.003066718345634304	0.004176663587153871	KO_C1_Crick_merged.bed.gz	-161	UP+CONTROL	KO_FCL	PABPC1
0.003643058103110831	0.0030844121698042604	0.004201704036417408	KO_C1_Crick_merged.bed.gz	-160	UP+CONTROL	KO_FCL	PABPC1
0.0036588273086623295	0.0030983832506968345	0.004219271366627834	KO_C1_Crick_merged.bed.gz	-159	UP+CONTROL	KO_FCL	PABPC1
0.0036720033288344897	0.0031099363881731657	0.004234070269495822	KO_C1_Crick_merged.bed.gz	-158	UP+CONTROL	KO_FCL	PABPC1
0.003683710700344599	0.0031200002650974526	0.004247421135591752	KO_C1_Crick_merged.bed.gz	-157	UP+CONTROL	KO_FCL	PABPC1
0.0036886896730373648	0.0031259406536533114	0.00425143869242142	KO_C1_Crick_merged.bed.gz	-156	UP+CONTROL	KO_FCL	PABPC1
0.003685064292862706	0.0031265054076660406	0.004243623178059366	KO_C1_Crick_merged.bed.gz	-155	UP+CONTROL	KO_FCL	PABPC1
0.0036793170543942245	0.003125928602841118	0.00423270550594732	KO_C1_Crick_merged.bed.gz	-154	UP+CONTROL	KO_FCL	PABPC1
0.003674300286422589	0.003126554546097583	0.0042220460267475765	KO_C1_Crick_merged.bed.gz	-153	UP+CONTROL	KO_FCL	PABPC1
0.0036703777106950842	0.0031272810087757765	0.00421347441261437	KO_C1_Crick_merged.bed.gz	-152	UP+CONTROL	KO_FCL	PABPC1
0.003669297320889819	0.003127837703249252	0.004210756938530365	KO_C1_Crick_merged.bed.gz	-151	UP+CONTROL	KO_FCL	PABPC1
0.003671174695079555	0.003128763694701453	0.004213585695457635	KO_C1_Crick_merged.bed.gz	-150	UP+CONTROL	KO_FCL	PABPC1
0.003675027601990938	0.003130379968032354	0.004219675235949499	KO_C1_Crick_merged.bed.gz	-149	UP+CONTROL	KO_FCL	PABPC1
0.0036804054434221153	0.003133216733331081	0.004227594153513129	KO_C1_Crick_merged.bed.gz	-148	UP+CONTROL	KO_FCL	PABPC1
0.003687044252138702	0.0031375856268251964	0.004236502877452187	KO_C1_Crick_merged.bed.gz	-147	UP+CONTROL	KO_FCL	PABPC1
0.0036994770329424253	0.0031449286557782277	0.004254025410106606	KO_C1_Crick_merged.bed.gz	-146	UP+CONTROL	KO_FCL	PABPC1
0.0037182806718937347	0.0031554031592417216	0.004281158184545736	KO_C1_Crick_merged.bed.gz	-145	UP+CONTROL	KO_FCL	PABPC1
0.003737456994276695	0.0031662568674252463	0.004308657121128139	KO_C1_Crick_merged.bed.gz	-144	UP+CONTROL	KO_FCL	PABPC1
0.0037582754469175092	0.003178605158629945	0.0043379457352050715	KO_C1_Crick_merged.bed.gz	-143	UP+CONTROL	KO_FCL	PABPC1
0.0037817335667810954	0.003194123055898785	0.004369344077663406	KO_C1_Crick_merged.bed.gz	-142	UP+CONTROL	KO_FCL	PABPC1
0.003805213254465661	0.0032114938249529724	0.004398932683978347	KO_C1_Crick_merged.bed.gz	-141	UP+CONTROL	KO_FCL	PABPC1
0.0038278309022707125	0.0032296958260951947	0.004425965978446229	KO_C1_Crick_merged.bed.gz	-140	UP+CONTROL	KO_FCL	PABPC1
0.0038497571470060615	0.003249370472433853	0.004450143821578267	KO_C1_Crick_merged.bed.gz	-139	UP+CONTROL	KO_FCL	PABPC1
0.0038730218922615094	0.003270800554625802	0.004475243229897215	KO_C1_Crick_merged.bed.gz	-138	UP+CONTROL	KO_FCL	PABPC1
0.0038984029970549616	0.003293458204573666	0.004503347789536259	KO_C1_Crick_merged.bed.gz	-137	UP+CONTROL	KO_FCL	PABPC1
0.003921586129603208	0.0033170365567259962	0.00452613570248042	KO_C1_Crick_merged.bed.gz	-136	UP+CONTROL	KO_FCL	PABPC1
0.003943772063262923	0.0033417409894704814	0.004545803137055363	KO_C1_Crick_merged.bed.gz	-135	UP+CONTROL	KO_FCL	PABPC1
0.00396980953985468	0.0033680747974145415	0.0045715442822948146	KO_C1_Crick_merged.bed.gz	-134	UP+CONTROL	KO_FCL	PABPC1
0.003996048155978006	0.003393263227199453	0.004598833084756555	KO_C1_Crick_merged.bed.gz	-133	UP+CONTROL	KO_FCL	PABPC1
0.004020072633450023	0.0034156645630388552	0.004624480703861184	KO_C1_Crick_merged.bed.gz	-132	UP+CONTROL	KO_FCL	PABPC1
0.004044785152714421	0.0034374216110008827	0.004652148694427955	KO_C1_Crick_merged.bed.gz	-131	UP+CONTROL	KO_FCL	PABPC1
0.004071803630407499	0.003460109442600376	0.004683497818214621	KO_C1_Crick_merged.bed.gz	-130	UP+CONTROL	KO_FCL	PABPC1
0.004100452117086348	0.0034834184611776467	0.004717485772995045	KO_C1_Crick_merged.bed.gz	-129	UP+CONTROL	KO_FCL	PABPC1
0.0041266888188067905	0.003504795384935481	0.004748582252678091	KO_C1_Crick_merged.bed.gz	-128	UP+CONTROL	KO_FCL	PABPC1
0.004151160175336295	0.0035243245510480268	0.004777995799624556	KO_C1_Crick_merged.bed.gz	-127	UP+CONTROL	KO_FCL	PABPC1
0.004179977003931039	0.003544778901054209	0.00481517510680786	KO_C1_Crick_merged.bed.gz	-126	UP+CONTROL	KO_FCL	PABPC1
0.0042091990137286	0.003564419540379413	0.0048539784870777775	KO_C1_Crick_merged.bed.gz	-125	UP+CONTROL	KO_FCL	PABPC1
0.004236810644292404	0.0035831836094808818	0.004890437679103921	KO_C1_Crick_merged.bed.gz	-124	UP+CONTROL	KO_FCL	PABPC1
0.004269878923040412	0.0036050232938064073	0.004934734552274415	KO_C1_Crick_merged.bed.gz	-123	UP+CONTROL	KO_FCL	PABPC1
0.004310203831935652	0.0036304905704567813	0.004989917093414521	KO_C1_Crick_merged.bed.gz	-122	UP+CONTROL	KO_FCL	PABPC1
0.0043525216797964585	0.0036571579415965024	0.005047885417996413	KO_C1_Crick_merged.bed.gz	-121	UP+CONTROL	KO_FCL	PABPC1
0.004393192454210359	0.0036828355445388677	0.005103549363881848	KO_C1_Crick_merged.bed.gz	-120	UP+CONTROL	KO_FCL	PABPC1
0.004430906574147223	0.003705937386584263	0.005155875761710181	KO_C1_Crick_merged.bed.gz	-119	UP+CONTROL	KO_FCL	PABPC1
0.00446687746190088	0.0037286826747207113	0.005205072249081045	KO_C1_Crick_merged.bed.gz	-118	UP+CONTROL	KO_FCL	PABPC1
0.004498817571163585	0.003750595987183436	0.005247039155143731	KO_C1_Crick_merged.bed.gz	-117	UP+CONTROL	KO_FCL	PABPC1
0.004523970444817494	0.003768093132078202	0.005279847757556781	KO_C1_Crick_merged.bed.gz	-116	UP+CONTROL	KO_FCL	PABPC1
0.004547135094412933	0.003783771998689465	0.005310498190136392	KO_C1_Crick_merged.bed.gz	-115	UP+CONTROL	KO_FCL	PABPC1
0.004567660621518916	0.0037986867678015284	0.005336634475236292	KO_C1_Crick_merged.bed.gz	-114	UP+CONTROL	KO_FCL	PABPC1
0.004579175697103014	0.0038111490948792457	0.005347202299326765	KO_C1_Crick_merged.bed.gz	-113	UP+CONTROL	KO_FCL	PABPC1
0.004583055517264738	0.0038230516469478573	0.005343059387581598	KO_C1_Crick_merged.bed.gz	-112	UP+CONTROL	KO_FCL	PABPC1
0.0045859496465640035	0.0038359087475376185	0.005335990545590372	KO_C1_Crick_merged.bed.gz	-111	UP+CONTROL	KO_FCL	PABPC1
0.0045916479837806706	0.003851364487068689	0.005331931480492633	KO_C1_Crick_merged.bed.gz	-110	UP+CONTROL	KO_FCL	PABPC1
0.004601445052204308	0.0038710475492550627	0.005331842555153541	KO_C1_Crick_merged.bed.gz	-109	UP+CONTROL	KO_FCL	PABPC1
0.0046149327713254406	0.0038936551342277853	0.005336210408423088	KO_C1_Crick_merged.bed.gz	-108	UP+CONTROL	KO_FCL	PABPC1
0.004635588861928243	0.003921951724870589	0.0053492259989858975	KO_C1_Crick_merged.bed.gz	-107	UP+CONTROL	KO_FCL	PABPC1
0.00466466962875744	0.003957326890706331	0.0053720123668085555	KO_C1_Crick_merged.bed.gz	-106	UP+CONTROL	KO_FCL	PABPC1
0.004701742315062793	0.003997683007116441	0.005405801623009155	KO_C1_Crick_merged.bed.gz	-105	UP+CONTROL	KO_FCL	PABPC1
0.004746995629645513	0.0040430494510738674	0.005450941808217175	KO_C1_Crick_merged.bed.gz	-104	UP+CONTROL	KO_FCL	PABPC1
0.004801714879407	0.004093125465370594	0.005510304293443428	KO_C1_Crick_merged.bed.gz	-103	UP+CONTROL	KO_FCL	PABPC1
0.004862810393336746	0.0041445065765291006	0.005581114210144418	KO_C1_Crick_merged.bed.gz	-102	UP+CONTROL	KO_FCL	PABPC1
0.0049253029508247465	0.004196308827843812	0.005654297073805709	KO_C1_Crick_merged.bed.gz	-101	UP+CONTROL	KO_FCL	PABPC1
0.004985290019877121	0.004246482436104774	0.005724097603649491	KO_C1_Crick_merged.bed.gz	-100	UP+CONTROL	KO_FCL	PABPC1
0.005042096096265611	0.004293844669233495	0.005790347523297752	KO_C1_Crick_merged.bed.gz	-99	UP+CONTROL	KO_FCL	PABPC1
0.005096692878896247	0.00433908522881842	0.005854300528974091	KO_C1_Crick_merged.bed.gz	-98	UP+CONTROL	KO_FCL	PABPC1
0.005143228916030824	0.004377534370070876	0.005908923461990782	KO_C1_Crick_merged.bed.gz	-97	UP+CONTROL	KO_FCL	PABPC1
0.005179015280556422	0.004410614422088087	0.0059474161390247636	KO_C1_Crick_merged.bed.gz	-96	UP+CONTROL	KO_FCL	PABPC1
0.005202976089455257	0.004442090205794411	0.005963861973116109	KO_C1_Crick_merged.bed.gz	-95	UP+CONTROL	KO_FCL	PABPC1
0.00521645480754946	0.004469954335165181	0.005962955279933738	KO_C1_Crick_merged.bed.gz	-94	UP+CONTROL	KO_FCL	PABPC1
0.005221302668221069	0.00449374652696873	0.0059488588094734045	KO_C1_Crick_merged.bed.gz	-93	UP+CONTROL	KO_FCL	PABPC1
0.005221818392457341	0.004517184350989306	0.005926452433925371	KO_C1_Crick_merged.bed.gz	-92	UP+CONTROL	KO_FCL	PABPC1
0.0052231128857181995	0.004541707780635769	0.005904517990800619	KO_C1_Crick_merged.bed.gz	-91	UP+CONTROL	KO_FCL	PABPC1
0.0052278142566405915	0.004568262760830555	0.005887365752450621	KO_C1_Crick_merged.bed.gz	-90	UP+CONTROL	KO_FCL	PABPC1
0.0052359052454379554	0.004597159636609746	0.005874650854266159	KO_C1_Crick_merged.bed.gz	-89	UP+CONTROL	KO_FCL	PABPC1
0.005248542773525633	0.004629710634692919	0.005867374912358347	KO_C1_Crick_merged.bed.gz	-88	UP+CONTROL	KO_FCL	PABPC1
0.005270485962726792	0.004669158292145403	0.0058718136333081854	KO_C1_Crick_merged.bed.gz	-87	UP+CONTROL	KO_FCL	PABPC1
0.005301789745277205	0.004712903145408537	0.0058906763451458816	KO_C1_Crick_merged.bed.gz	-86	UP+CONTROL	KO_FCL	PABPC1
0.005338547120936053	0.004755394771028195	0.005921699470843919	KO_C1_Crick_merged.bed.gz	-85	UP+CONTROL	KO_FCL	PABPC1
0.005381735943075813	0.004799293700146525	0.005964178186005109	KO_C1_Crick_merged.bed.gz	-84	UP+CONTROL	KO_FCL	PABPC1
0.005431247903243475	0.004845978309412473	0.006016517497074486	KO_C1_Crick_merged.bed.gz	-83	UP+CONTROL	KO_FCL	PABPC1
0.0054800919514683705	0.004890849321853732	0.006069334581083022	KO_C1_Crick_merged.bed.gz	-82	UP+CONTROL	KO_FCL	PABPC1
0.005524351682640069	0.0049315756009613385	0.006117127764318816	KO_C1_Crick_merged.bed.gz	-81	UP+CONTROL	KO_FCL	PABPC1
0.005567175565908165	0.0049710099662267195	0.006163341165589632	KO_C1_Crick_merged.bed.gz	-80	UP+CONTROL	KO_FCL	PABPC1
0.005610184731892281	0.005010889873982955	0.006209479589801629	KO_C1_Crick_merged.bed.gz	-79	UP+CONTROL	KO_FCL	PABPC1
0.005650291972320487	0.00504805539939775	0.006252528545243244	KO_C1_Crick_merged.bed.gz	-78	UP+CONTROL	KO_FCL	PABPC1
0.005687588149053772	0.005082664317101455	0.006292511981006115	KO_C1_Crick_merged.bed.gz	-77	UP+CONTROL	KO_FCL	PABPC1
0.005725355950025674	0.005117620532012363	0.006333091368039013	KO_C1_Crick_merged.bed.gz	-76	UP+CONTROL	KO_FCL	PABPC1
0.005770359081105171	0.005158078167062513	0.006382639995147858	KO_C1_Crick_merged.bed.gz	-75	UP+CONTROL	KO_FCL	PABPC1
0.005819339095219309	0.005201400040037479	0.006437278150401173	KO_C1_Crick_merged.bed.gz	-74	UP+CONTROL	KO_FCL	PABPC1
0.005864795018349337	0.005241688542143258	0.006487901494555448	KO_C1_Crick_merged.bed.gz	-73	UP+CONTROL	KO_FCL	PABPC1
0.00591219003876426	0.0052809841632442105	0.006543395914284341	KO_C1_Crick_merged.bed.gz	-72	UP+CONTROL	KO_FCL	PABPC1
0.0059663930621414825	0.005319564605324045	0.00661322151895895	KO_C1_Crick_merged.bed.gz	-71	UP+CONTROL	KO_FCL	PABPC1
0.006021586019572741	0.00535417898970586	0.006688993049439644	KO_C1_Crick_merged.bed.gz	-70	UP+CONTROL	KO_FCL	PABPC1
0.006074700363922736	0.005384953291066725	0.006764447436778768	KO_C1_Crick_merged.bed.gz	-69	UP+CONTROL	KO_FCL	PABPC1
0.006125436551623565	0.005412589623035835	0.006838283480211309	KO_C1_Crick_merged.bed.gz	-68	UP+CONTROL	KO_FCL	PABPC1
0.006167025220577856	0.005432652873514134	0.006901397567641585	KO_C1_Crick_merged.bed.gz	-67	UP+CONTROL	KO_FCL	PABPC1
0.006194689461404122	0.005440767216970724	0.0069486117058375155	KO_C1_Crick_merged.bed.gz	-66	UP+CONTROL	KO_FCL	PABPC1
0.006203216734179285	0.005433329914300332	0.0069731035540582294	KO_C1_Crick_merged.bed.gz	-65	UP+CONTROL	KO_FCL	PABPC1
0.0061942070837425435	0.005412237801787188	0.006976176365697882	KO_C1_Crick_merged.bed.gz	-64	UP+CONTROL	KO_FCL	PABPC1
0.006177414132476152	0.005385056592049442	0.00696977167290284	KO_C1_Crick_merged.bed.gz	-63	UP+CONTROL	KO_FCL	PABPC1
0.006151938536508582	0.005352554817289778	0.006951322255727356	KO_C1_Crick_merged.bed.gz	-62	UP+CONTROL	KO_FCL	PABPC1
0.0061108530091717765	0.005316995440396644	0.006904710577946879	KO_C1_Crick_merged.bed.gz	-61	UP+CONTROL	KO_FCL	PABPC1
0.0060555811694619115	0.005278112498454779	0.006833049840469009	KO_C1_Crick_merged.bed.gz	-60	UP+CONTROL	KO_FCL	PABPC1
0.0059905801928028	0.0052333092908945795	0.006747851094710988	KO_C1_Crick_merged.bed.gz	-59	UP+CONTROL	KO_FCL	PABPC1
0.005920561414962348	0.005185381033080487	0.006655741796844178	KO_C1_Crick_merged.bed.gz	-58	UP+CONTROL	KO_FCL	PABPC1
0.00585341145387469	0.005138605952458905	0.006568216955290446	KO_C1_Crick_merged.bed.gz	-57	UP+CONTROL	KO_FCL	PABPC1
0.005789991165075411	0.0050949562870563556	0.006485026043094441	KO_C1_Crick_merged.bed.gz	-56	UP+CONTROL	KO_FCL	PABPC1
0.005732218281589502	0.0050560790822886705	0.00640835748089031	KO_C1_Crick_merged.bed.gz	-55	UP+CONTROL	KO_FCL	PABPC1
0.005682512817617877	0.005022188891868387	0.00634283674336735	KO_C1_Crick_merged.bed.gz	-54	UP+CONTROL	KO_FCL	PABPC1
0.005635044872771056	0.004988179168512701	0.0062819105770294025	KO_C1_Crick_merged.bed.gz	-53	UP+CONTROL	KO_FCL	PABPC1
0.005582557297649474	0.0049494389893812085	0.006215675605917742	KO_C1_Crick_merged.bed.gz	-52	UP+CONTROL	KO_FCL	PABPC1
0.00552552090920771	0.004902991271933325	0.0061480505464820995	KO_C1_Crick_merged.bed.gz	-51	UP+CONTROL	KO_FCL	PABPC1
0.005468684698858436	0.00485199115652691	0.006085378241189973	KO_C1_Crick_merged.bed.gz	-50	UP+CONTROL	KO_FCL	PABPC1
0.005408689932420594	0.004796472362036306	0.006020907502804899	KO_C1_Crick_merged.bed.gz	-49	UP+CONTROL	KO_FCL	PABPC1
0.005339767009878258	0.004731858061751419	0.00594767595800511	KO_C1_Crick_merged.bed.gz	-48	UP+CONTROL	KO_FCL	PABPC1
0.005259060335059845	0.004657242865818242	0.005860877804301457	KO_C1_Crick_merged.bed.gz	-47	UP+CONTROL	KO_FCL	PABPC1
0.005168564814795331	0.004573919134895084	0.0057632104946955835	KO_C1_Crick_merged.bed.gz	-46	UP+CONTROL	KO_FCL	PABPC1
0.0050644323944544975	0.004478024197148703	0.005650840591760296	KO_C1_Crick_merged.bed.gz	-45	UP+CONTROL	KO_FCL	PABPC1
0.0049397081984617385	0.004365764877794499	0.005513651519128977	KO_C1_Crick_merged.bed.gz	-44	UP+CONTROL	KO_FCL	PABPC1
0.004798676908647084	0.00424105465857442	0.005356299158719742	KO_C1_Crick_merged.bed.gz	-43	UP+CONTROL	KO_FCL	PABPC1
0.004651166446043755	0.004110330206674436	0.00519200268541306	KO_C1_Crick_merged.bed.gz	-42	UP+CONTROL	KO_FCL	PABPC1
0.004501167481146358	0.0039764880047702175	0.005025846957522479	KO_C1_Crick_merged.bed.gz	-41	UP+CONTROL	KO_FCL	PABPC1
0.004343458879156587	0.0038360655336669913	0.004850852224646153	KO_C1_Crick_merged.bed.gz	-40	UP+CONTROL	KO_FCL	PABPC1
0.004178086616772655	0.003689297257460841	0.004666875976084437	KO_C1_Crick_merged.bed.gz	-39	UP+CONTROL	KO_FCL	PABPC1
0.00400929022268626	0.003539921880268291	0.004478658565104199	KO_C1_Crick_merged.bed.gz	-38	UP+CONTROL	KO_FCL	PABPC1
0.0038366855237821607	0.0033867226647126152	0.004286648382851678	KO_C1_Crick_merged.bed.gz	-37	UP+CONTROL	KO_FCL	PABPC1
0.003659469070189101	0.00322792480433205	0.004091013336046124	KO_C1_Crick_merged.bed.gz	-36	UP+CONTROL	KO_FCL	PABPC1
0.0034837673506079676	0.0030689489537511537	0.003898585747464754	KO_C1_Crick_merged.bed.gz	-35	UP+CONTROL	KO_FCL	PABPC1
0.003313839811984268	0.0029125018784283228	0.0037151777455401887	KO_C1_Crick_merged.bed.gz	-34	UP+CONTROL	KO_FCL	PABPC1
0.003145450583501166	0.0027548809411653942	0.0035360202258369173	KO_C1_Crick_merged.bed.gz	-33	UP+CONTROL	KO_FCL	PABPC1
0.002976723073027026	0.0025945575445639507	0.003358888601490089	KO_C1_Crick_merged.bed.gz	-32	UP+CONTROL	KO_FCL	PABPC1
0.002807369649372883	0.00243127656226994	0.003183462736475824	KO_C1_Crick_merged.bed.gz	-31	UP+CONTROL	KO_FCL	PABPC1
0.0026395657943165023	0.002266965235158287	0.003012166353474721	KO_C1_Crick_merged.bed.gz	-30	UP+CONTROL	KO_FCL	PABPC1
0.0024743706503369046	0.0021030979620209013	0.0028456433386529175	KO_C1_Crick_merged.bed.gz	-29	UP+CONTROL	KO_FCL	PABPC1
0.0023098353263416266	0.0019390686573613146	0.0026806019953219524	KO_C1_Crick_merged.bed.gz	-28	UP+CONTROL	KO_FCL	PABPC1
0.0021465647032377086	0.0017766766920223002	0.0025164527144531314	KO_C1_Crick_merged.bed.gz	-27	UP+CONTROL	KO_FCL	PABPC1
0.001986130682226697	0.0016182608690863676	0.002354000495367043	KO_C1_Crick_merged.bed.gz	-26	UP+CONTROL	KO_FCL	PABPC1
0.0018272329117331155	0.001463339695825757	0.0021911261276404913	KO_C1_Crick_merged.bed.gz	-25	UP+CONTROL	KO_FCL	PABPC1
0.0016718725275223366	0.0013139547739034283	0.002029790281141261	KO_C1_Crick_merged.bed.gz	-24	UP+CONTROL	KO_FCL	PABPC1
0.0015242978162479004	0.0011741479836512828	0.0018744476488445328	KO_C1_Crick_merged.bed.gz	-23	UP+CONTROL	KO_FCL	PABPC1
0.0013840643056891538	0.001044336753869141	0.0017237918575091784	KO_C1_Crick_merged.bed.gz	-22	UP+CONTROL	KO_FCL	PABPC1
0.0012513672007408328	0.0009248606670907902	0.001577873734390883	KO_C1_Crick_merged.bed.gz	-21	UP+CONTROL	KO_FCL	PABPC1
0.001127078611105683	0.0008165860133559713	0.0014375712088553999	KO_C1_Crick_merged.bed.gz	-20	UP+CONTROL	KO_FCL	PABPC1
0.0010122249175717	0.000719533220559786	0.001304916614583616	KO_C1_Crick_merged.bed.gz	-19	UP+CONTROL	KO_FCL	PABPC1
0.0009088200011225584	0.000634229837171838	0.001183410165073279	KO_C1_Crick_merged.bed.gz	-18	UP+CONTROL	KO_FCL	PABPC1
0.0008180574525874813	0.0005613498225980919	0.0010747650825768686	KO_C1_Crick_merged.bed.gz	-17	UP+CONTROL	KO_FCL	PABPC1
0.000738598927264357	0.000499298719716269	0.0009778991348124385	KO_C1_Crick_merged.bed.gz	-16	UP+CONTROL	KO_FCL	PABPC1
0.0006690210665448394	0.00044592535601060154	0.0008921167770790676	KO_C1_Crick_merged.bed.gz	-15	UP+CONTROL	KO_FCL	PABPC1
0.0006076692412983729	0.0003997351662381658	0.0008156033163585711	KO_C1_Crick_merged.bed.gz	-14	UP+CONTROL	KO_FCL	PABPC1
0.0005523766346513544	0.0003588373312536285	0.0007459159380490729	KO_C1_Crick_merged.bed.gz	-13	UP+CONTROL	KO_FCL	PABPC1
0.000502489282380215	0.00032232826135062255	0.0006826503034098014	KO_C1_Crick_merged.bed.gz	-12	UP+CONTROL	KO_FCL	PABPC1
0.0004570298924022005	0.0002893186854079087	0.0006247410993964885	KO_C1_Crick_merged.bed.gz	-11	UP+CONTROL	KO_FCL	PABPC1
0.0004150118731902076	0.00025894005933266263	0.0005710836870477511	KO_C1_Crick_merged.bed.gz	-10	UP+CONTROL	KO_FCL	PABPC1
0.000375789077551766	0.00023091017601150498	0.0005206679790920285	KO_C1_Crick_merged.bed.gz	-9	UP+CONTROL	KO_FCL	PABPC1
0.000375789077551766	0.00023091017601150498	0.0005206679790920285	KO_C1_Crick_merged.bed.gz	-8	UP+CONTROL	KO_FCL	PABPC1
0.000375789077551766	0.00023091017601150498	0.0005206679790920285	KO_C1_Crick_merged.bed.gz	-7	UP+CONTROL	KO_FCL	PABPC1
0.000375789077551766	0.00023091017601150498	0.0005206679790920285	KO_C1_Crick_merged.bed.gz	-6	UP+CONTROL	KO_FCL	PABPC1
0.000375789077551766	0.00023091017601150498	0.0005206679790920285	KO_C1_Crick_merged.bed.gz	-5	UP+CONTROL	KO_FCL	PABPC1
0.000375789077551766	0.00023091017601150498	0.0005206679790920285	KO_C1_Crick_merged.bed.gz	-4	UP+CONTROL	KO_FCL	PABPC1
0.000375789077551766	0.00023091017601150498	0.0005206679790920285	KO_C1_Crick_merged.bed.gz	-3	UP+CONTROL	KO_FCL	PABPC1
0.000375789077551766	0.00023091017601150498	0.0005206679790920285	KO_C1_Crick_merged.bed.gz	-2	UP+CONTROL	KO_FCL	PABPC1
0.000375789077551766	0.00023091017601150498	0.0005206679790920285	KO_C1_Crick_merged.bed.gz	-1	UP+CONTROL	KO_FCL	PABPC1
0.000375789077551766	0.00023091017601150498	0.0005206679790920285	KO_C1_Crick_merged.bed.gz	0	UP+CONTROL	KO_FCL	PABPC1
0.006384855533925588	0.004150874159751737	0.008618836908099437	DOX_C1_Crick_merged.bed.gz	-500	DOWN	S200WT_FCL	PABPC1
0.006384855533925588	0.004150874159751737	0.008618836908099437	DOX_C1_Crick_merged.bed.gz	-499	DOWN	S200WT_FCL	PABPC1
0.006384855533925588	0.004150874159751737	0.008618836908099437	DOX_C1_Crick_merged.bed.gz	-498	DOWN	S200WT_FCL	PABPC1
0.006384855533925588	0.004150874159751737	0.008618836908099437	DOX_C1_Crick_merged.bed.gz	-497	DOWN	S200WT_FCL	PABPC1
0.006384855533925588	0.004150874159751737	0.008618836908099437	DOX_C1_Crick_merged.bed.gz	-496	DOWN	S200WT_FCL	PABPC1
0.006384855533925588	0.004150874159751737	0.008618836908099437	DOX_C1_Crick_merged.bed.gz	-495	DOWN	S200WT_FCL	PABPC1
0.006384855533925588	0.004150874159751737	0.008618836908099437	DOX_C1_Crick_merged.bed.gz	-494	DOWN	S200WT_FCL	PABPC1
0.006384855533925588	0.004150874159751737	0.008618836908099437	DOX_C1_Crick_merged.bed.gz	-493	DOWN	S200WT_FCL	PABPC1
0.006384855533925588	0.004150874159751737	0.008618836908099437	DOX_C1_Crick_merged.bed.gz	-492	DOWN	S200WT_FCL	PABPC1
0.006384855533925588	0.004150874159751737	0.008618836908099437	DOX_C1_Crick_merged.bed.gz	-491	DOWN	S200WT_FCL	PABPC1
0.006384855533925588	0.004150874159751737	0.008618836908099437	DOX_C1_Crick_merged.bed.gz	-490	DOWN	S200WT_FCL	PABPC1
0.006467350121640533	0.0041826592411079435	0.008752041002173123	DOX_C1_Crick_merged.bed.gz	-489	DOWN	S200WT_FCL	PABPC1
0.006570669324900605	0.0042379796776363336	0.008903358972164875	DOX_C1_Crick_merged.bed.gz	-488	DOWN	S200WT_FCL	PABPC1
0.006669870553006758	0.00430090163164276	0.009038839474370753	DOX_C1_Crick_merged.bed.gz	-487	DOWN	S200WT_FCL	PABPC1
0.006766354207331117	0.004356786060434907	0.009175922354227319	DOX_C1_Crick_merged.bed.gz	-486	DOWN	S200WT_FCL	PABPC1
0.00686195956784396	0.004400298021686502	0.009323621114001406	DOX_C1_Crick_merged.bed.gz	-485	DOWN	S200WT_FCL	PABPC1
0.006949794488044501	0.004440296296930818	0.009459292679158173	DOX_C1_Crick_merged.bed.gz	-484	DOWN	S200WT_FCL	PABPC1
0.007024962495670274	0.004494057795670044	0.009555867195670493	DOX_C1_Crick_merged.bed.gz	-483	DOWN	S200WT_FCL	PABPC1
0.007084762333535569	0.004561206675301661	0.009608317991769462	DOX_C1_Crick_merged.bed.gz	-482	DOWN	S200WT_FCL	PABPC1
0.007118345698854109	0.004639664101034639	0.009597027296673565	DOX_C1_Crick_merged.bed.gz	-481	DOWN	S200WT_FCL	PABPC1
0.0071220395957097195	0.004712289023481834	0.009531790167937594	DOX_C1_Crick_merged.bed.gz	-480	DOWN	S200WT_FCL	PABPC1
0.007084889442649201	0.004757016792457172	0.009412762092841219	DOX_C1_Crick_merged.bed.gz	-479	DOWN	S200WT_FCL	PABPC1
0.007000732159030252	0.0047751193414710316	0.009226344976589461	DOX_C1_Crick_merged.bed.gz	-478	DOWN	S200WT_FCL	PABPC1
0.006890985647635864	0.0047746960051357114	0.009007275290136004	DOX_C1_Crick_merged.bed.gz	-477	DOWN	S200WT_FCL	PABPC1
0.0067683183450260006	0.0047660460382428094	0.008770590651809183	DOX_C1_Crick_merged.bed.gz	-476	DOWN	S200WT_FCL	PABPC1
0.006634319162611056	0.004754561588119081	0.008514076737103029	DOX_C1_Crick_merged.bed.gz	-475	DOWN	S200WT_FCL	PABPC1
0.006496832240590895	0.0047382239874742505	0.00825544049370754	DOX_C1_Crick_merged.bed.gz	-474	DOWN	S200WT_FCL	PABPC1
0.0063616071493421186	0.004710803672234284	0.008012410626449957	DOX_C1_Crick_merged.bed.gz	-473	DOWN	S200WT_FCL	PABPC1
0.006232134161548003	0.004674189110765709	0.007790079212330299	DOX_C1_Crick_merged.bed.gz	-472	DOWN	S200WT_FCL	PABPC1
0.006120577097161149	0.004637574877946736	0.007603579316375566	DOX_C1_Crick_merged.bed.gz	-471	DOWN	S200WT_FCL	PABPC1
0.00602832162963135	0.00461011180155208	0.007446531457710623	DOX_C1_Crick_merged.bed.gz	-470	DOWN	S200WT_FCL	PABPC1
0.005953830498591524	0.004593929799694458	0.007313731197488596	DOX_C1_Crick_merged.bed.gz	-469	DOWN	S200WT_FCL	PABPC1
0.0059049797941205465	0.004584195694236903	0.007225763894004193	DOX_C1_Crick_merged.bed.gz	-468	DOWN	S200WT_FCL	PABPC1
0.00587591778098066	0.004582906073286086	0.007168929488675239	DOX_C1_Crick_merged.bed.gz	-467	DOWN	S200WT_FCL	PABPC1
0.005855698763562305	0.0045862778500154215	0.007125119677109187	DOX_C1_Crick_merged.bed.gz	-466	DOWN	S200WT_FCL	PABPC1
0.005856700100376715	0.004591248421299311	0.007122151779454118	DOX_C1_Crick_merged.bed.gz	-465	DOWN	S200WT_FCL	PABPC1
0.005879580033742254	0.004599813935168786	0.0071593461323157205	DOX_C1_Crick_merged.bed.gz	-464	DOWN	S200WT_FCL	PABPC1
0.005910281178087283	0.004610580032933735	0.007209982323240827	DOX_C1_Crick_merged.bed.gz	-463	DOWN	S200WT_FCL	PABPC1
0.00594495398984174	0.004618224412409951	0.0072716835672735234	DOX_C1_Crick_merged.bed.gz	-462	DOWN	S200WT_FCL	PABPC1
0.005972379756359285	0.0046114629451120305	0.007333296567606534	DOX_C1_Crick_merged.bed.gz	-461	DOWN	S200WT_FCL	PABPC1
0.005989742372535279	0.004587971733539984	0.0073915130115305705	DOX_C1_Crick_merged.bed.gz	-460	DOWN	S200WT_FCL	PABPC1
0.006002327028362576	0.0045563087897450795	0.007448345266980072	DOX_C1_Crick_merged.bed.gz	-459	DOWN	S200WT_FCL	PABPC1
0.006013300935382319	0.004521801873919826	0.007504799996844809	DOX_C1_Crick_merged.bed.gz	-458	DOWN	S200WT_FCL	PABPC1
0.006021648793179711	0.004483715345765993	0.007559582240593428	DOX_C1_Crick_merged.bed.gz	-457	DOWN	S200WT_FCL	PABPC1
0.006027958850018354	0.004443850542114303	0.007612067157922407	DOX_C1_Crick_merged.bed.gz	-456	DOWN	S200WT_FCL	PABPC1
0.00601027985760392	0.00440347444168259	0.007617085273525255	DOX_C1_Crick_merged.bed.gz	-455	DOWN	S200WT_FCL	PABPC1
0.00596149369943212	0.004360078794085141	0.007562908604779109	DOX_C1_Crick_merged.bed.gz	-454	DOWN	S200WT_FCL	PABPC1
0.00589912966557492	0.004312471301904403	0.007485788029245452	DOX_C1_Crick_merged.bed.gz	-453	DOWN	S200WT_FCL	PABPC1
0.005830455644513588	0.004268371039104176	0.0073925402499230184	DOX_C1_Crick_merged.bed.gz	-452	DOWN	S200WT_FCL	PABPC1
0.005770369570360228	0.004238468810957499	0.007302270329762975	DOX_C1_Crick_merged.bed.gz	-451	DOWN	S200WT_FCL	PABPC1
0.005727984042251335	0.004228548868516211	0.007227419215986475	DOX_C1_Crick_merged.bed.gz	-450	DOWN	S200WT_FCL	PABPC1
0.005708550716864104	0.004236795859062081	0.007180305574666143	DOX_C1_Crick_merged.bed.gz	-449	DOWN	S200WT_FCL	PABPC1
0.005713674249609904	0.004260015310050435	0.0071673331891693864	DOX_C1_Crick_merged.bed.gz	-448	DOWN	S200WT_FCL	PABPC1
0.00573842958734245	0.004294080565727373	0.007182778608957535	DOX_C1_Crick_merged.bed.gz	-447	DOWN	S200WT_FCL	PABPC1
0.005782133437180759	0.00433347856478929	0.0072307883095722334	DOX_C1_Crick_merged.bed.gz	-446	DOWN	S200WT_FCL	PABPC1
0.005843192417643354	0.004372775573741745	0.007313609261544965	DOX_C1_Crick_merged.bed.gz	-445	DOWN	S200WT_FCL	PABPC1
0.005917195669846401	0.004412087939457744	0.007422303400235057	DOX_C1_Crick_merged.bed.gz	-444	DOWN	S200WT_FCL	PABPC1
0.005999146064980721	0.004454748554611301	0.007543543575350133	DOX_C1_Crick_merged.bed.gz	-443	DOWN	S200WT_FCL	PABPC1
0.006084532625983172	0.004496064719272209	0.00767300053269412	DOX_C1_Crick_merged.bed.gz	-442	DOWN	S200WT_FCL	PABPC1
0.006165831317415008	0.004530511053701929	0.00780115158112807	DOX_C1_Crick_merged.bed.gz	-441	DOWN	S200WT_FCL	PABPC1
0.006235211204067509	0.004552562517825349	0.007917859890309648	DOX_C1_Crick_merged.bed.gz	-440	DOWN	S200WT_FCL	PABPC1
0.006286059221655692	0.00456228235357634	0.008009836089735026	DOX_C1_Crick_merged.bed.gz	-439	DOWN	S200WT_FCL	PABPC1
0.00630928823998782	0.0045578604576028995	0.008060716022372724	DOX_C1_Crick_merged.bed.gz	-438	DOWN	S200WT_FCL	PABPC1
0.006308742612782149	0.004542177190256102	0.008075308035308183	DOX_C1_Crick_merged.bed.gz	-437	DOWN	S200WT_FCL	PABPC1
0.0062841883905952415	0.004523351968389797	0.008045024812800675	DOX_C1_Crick_merged.bed.gz	-436	DOWN	S200WT_FCL	PABPC1
0.006248870541859395	0.004506801609173711	0.007990939474545067	DOX_C1_Crick_merged.bed.gz	-435	DOWN	S200WT_FCL	PABPC1
0.006218457505864446	0.0044935901239051175	0.007943324887823767	DOX_C1_Crick_merged.bed.gz	-434	DOWN	S200WT_FCL	PABPC1
0.006195144589122492	0.004486198842129409	0.00790409033611557	DOX_C1_Crick_merged.bed.gz	-433	DOWN	S200WT_FCL	PABPC1
0.006177190438973261	0.0044872124949731935	0.00786716838297333	DOX_C1_Crick_merged.bed.gz	-432	DOWN	S200WT_FCL	PABPC1
0.006161339028321852	0.004495458438515837	0.007827219618127868	DOX_C1_Crick_merged.bed.gz	-431	DOWN	S200WT_FCL	PABPC1
0.006148413763253043	0.004511398351114496	0.007785429175391596	DOX_C1_Crick_merged.bed.gz	-430	DOWN	S200WT_FCL	PABPC1
0.006136284514350775	0.004531041784580062	0.007741527244121492	DOX_C1_Crick_merged.bed.gz	-429	DOWN	S200WT_FCL	PABPC1
0.006134139715321772	0.004555505727276559	0.0077127737033669845	DOX_C1_Crick_merged.bed.gz	-428	DOWN	S200WT_FCL	PABPC1
0.006152521660078254	0.004581875711577268	0.00772316760857924	DOX_C1_Crick_merged.bed.gz	-427	DOWN	S200WT_FCL	PABPC1
0.0061902996257650195	0.004606503848021341	0.0077740954035086934	DOX_C1_Crick_merged.bed.gz	-426	DOWN	S200WT_FCL	PABPC1
0.006236283087067566	0.004631705857095106	0.007840860317040023	DOX_C1_Crick_merged.bed.gz	-425	DOWN	S200WT_FCL	PABPC1
0.0062762919134833894	0.004652823972244506	0.007899759854722263	DOX_C1_Crick_merged.bed.gz	-424	DOWN	S200WT_FCL	PABPC1
0.006300210925396145	0.004661504052438574	0.007938917798353701	DOX_C1_Crick_merged.bed.gz	-423	DOWN	S200WT_FCL	PABPC1
0.006317007748172001	0.004658518021372866	0.007975497474971121	DOX_C1_Crick_merged.bed.gz	-422	DOWN	S200WT_FCL	PABPC1
0.006335356673784359	0.004647512781937127	0.00802320056563157	DOX_C1_Crick_merged.bed.gz	-421	DOWN	S200WT_FCL	PABPC1
0.006353828991561536	0.00463080765473326	0.008076850328389795	DOX_C1_Crick_merged.bed.gz	-420	DOWN	S200WT_FCL	PABPC1
0.00637125563163909	0.004610298619239124	0.00813221264403904	DOX_C1_Crick_merged.bed.gz	-419	DOWN	S200WT_FCL	PABPC1
0.00638403616629728	0.004589166021930989	0.008178906310663554	DOX_C1_Crick_merged.bed.gz	-418	DOWN	S200WT_FCL	PABPC1
0.006379827254800368	0.004578893887839756	0.00818076062176096	DOX_C1_Crick_merged.bed.gz	-417	DOWN	S200WT_FCL	PABPC1
0.006361291954195647	0.00457741372869788	0.008145170179693396	DOX_C1_Crick_merged.bed.gz	-416	DOWN	S200WT_FCL	PABPC1
0.006345561133316195	0.0045763331192172785	0.008114789147415102	DOX_C1_Crick_merged.bed.gz	-415	DOWN	S200WT_FCL	PABPC1
0.0063514954491351305	0.004582247111388075	0.00812074378688218	DOX_C1_Crick_merged.bed.gz	-414	DOWN	S200WT_FCL	PABPC1
0.006394080417028138	0.004598004574436829	0.008190156259619445	DOX_C1_Crick_merged.bed.gz	-413	DOWN	S200WT_FCL	PABPC1
0.006451181504627053	0.004621087223925691	0.008281275785328421	DOX_C1_Crick_merged.bed.gz	-412	DOWN	S200WT_FCL	PABPC1
0.00650421766206481	0.004647436669656523	0.0083609986544731	DOX_C1_Crick_merged.bed.gz	-411	DOWN	S200WT_FCL	PABPC1
0.0065603723747139405	0.004675475572463759	0.008445269176964131	DOX_C1_Crick_merged.bed.gz	-410	DOWN	S200WT_FCL	PABPC1
0.006626863014041681	0.004709170391455937	0.008544555636627437	DOX_C1_Crick_merged.bed.gz	-409	DOWN	S200WT_FCL	PABPC1
0.006699512683574389	0.004742914728212478	0.008656110638936312	DOX_C1_Crick_merged.bed.gz	-408	DOWN	S200WT_FCL	PABPC1
0.006775768557196707	0.0047622888268253	0.008789248287568132	DOX_C1_Crick_merged.bed.gz	-407	DOWN	S200WT_FCL	PABPC1
0.006845886252225261	0.004766884067695808	0.008924888436754732	DOX_C1_Crick_merged.bed.gz	-406	DOWN	S200WT_FCL	PABPC1
0.006895370176576013	0.004763127451395309	0.009027612901756738	DOX_C1_Crick_merged.bed.gz	-405	DOWN	S200WT_FCL	PABPC1
0.006908632815359994	0.004748312756023385	0.009068952874696622	DOX_C1_Crick_merged.bed.gz	-404	DOWN	S200WT_FCL	PABPC1
0.0068730317213365035	0.004728264383951687	0.009017799058721339	DOX_C1_Crick_merged.bed.gz	-403	DOWN	S200WT_FCL	PABPC1
0.0068166242204714	0.004706441761117568	0.008926806679825249	DOX_C1_Crick_merged.bed.gz	-402	DOWN	S200WT_FCL	PABPC1
0.006759007176110492	0.004686563871926485	0.008831450480294508	DOX_C1_Crick_merged.bed.gz	-401	DOWN	S200WT_FCL	PABPC1
0.0066841079168969055	0.004663660491715886	0.008704555342077928	DOX_C1_Crick_merged.bed.gz	-400	DOWN	S200WT_FCL	PABPC1
0.006585208491811994	0.0046291562109225	0.008541260772701492	DOX_C1_Crick_merged.bed.gz	-399	DOWN	S200WT_FCL	PABPC1
0.006478017966853667	0.004582261255531463	0.00837377467817587	DOX_C1_Crick_merged.bed.gz	-398	DOWN	S200WT_FCL	PABPC1
0.006378775609847023	0.004516268012944002	0.00824128320675004	DOX_C1_Crick_merged.bed.gz	-397	DOWN	S200WT_FCL	PABPC1
0.006301702827327752	0.004439038317407678	0.008164367337247822	DOX_C1_Crick_merged.bed.gz	-396	DOWN	S200WT_FCL	PABPC1
0.00624655658097672	0.004363856637711615	0.008129256524241821	DOX_C1_Crick_merged.bed.gz	-395	DOWN	S200WT_FCL	PABPC1
0.0062089170649705944	0.004294548627471062	0.008123285502470124	DOX_C1_Crick_merged.bed.gz	-394	DOWN	S200WT_FCL	PABPC1
0.006187494585341554	0.004223470735255639	0.008151518435427472	DOX_C1_Crick_merged.bed.gz	-393	DOWN	S200WT_FCL	PABPC1
0.006165748482540664	0.004142828259203595	0.008188668705877738	DOX_C1_Crick_merged.bed.gz	-392	DOWN	S200WT_FCL	PABPC1
0.0061412640801993285	0.0040493207766467915	0.008233207383751879	DOX_C1_Crick_merged.bed.gz	-391	DOWN	S200WT_FCL	PABPC1
0.0061391890460472205	0.003948377085740232	0.00833000100635422	DOX_C1_Crick_merged.bed.gz	-390	DOWN	S200WT_FCL	PABPC1
0.006164179053127489	0.003849324641904734	0.008479033464350262	DOX_C1_Crick_merged.bed.gz	-389	DOWN	S200WT_FCL	PABPC1
0.006194812274827527	0.0037683739178575085	0.008621250631797568	DOX_C1_Crick_merged.bed.gz	-388	DOWN	S200WT_FCL	PABPC1
0.006216801912577201	0.00373238257258149	0.008701221252572939	DOX_C1_Crick_merged.bed.gz	-387	DOWN	S200WT_FCL	PABPC1
0.006217788294009863	0.0037319969399725065	0.008703579648047249	DOX_C1_Crick_merged.bed.gz	-386	DOWN	S200WT_FCL	PABPC1
0.006211511478244875	0.003736002654828663	0.008687020301661113	DOX_C1_Crick_merged.bed.gz	-385	DOWN	S200WT_FCL	PABPC1
0.00621494415461739	0.003740622722623077	0.008689265586611724	DOX_C1_Crick_merged.bed.gz	-384	DOWN	S200WT_FCL	PABPC1
0.006234336442216015	0.003758077499358981	0.008710595385073067	DOX_C1_Crick_merged.bed.gz	-383	DOWN	S200WT_FCL	PABPC1
0.006273237551090216	0.0037946734951726673	0.008751801607007783	DOX_C1_Crick_merged.bed.gz	-382	DOWN	S200WT_FCL	PABPC1
0.0063213145988428145	0.003853430499777375	0.00878919869790826	DOX_C1_Crick_merged.bed.gz	-381	DOWN	S200WT_FCL	PABPC1
0.006355011814061057	0.003936421298042105	0.008773602330080007	DOX_C1_Crick_merged.bed.gz	-380	DOWN	S200WT_FCL	PABPC1
0.0063757553700422905	0.0040366467032481885	0.00871486403683639	DOX_C1_Crick_merged.bed.gz	-379	DOWN	S200WT_FCL	PABPC1
0.0063982604683355425	0.004136587919004597	0.00865993301766648	DOX_C1_Crick_merged.bed.gz	-378	DOWN	S200WT_FCL	PABPC1
0.0064139053261863576	0.004217875788463716	0.008609934863908984	DOX_C1_Crick_merged.bed.gz	-377	DOWN	S200WT_FCL	PABPC1
0.0064321869250818075	0.004285549046757138	0.008578824803406456	DOX_C1_Crick_merged.bed.gz	-376	DOWN	S200WT_FCL	PABPC1
0.006453734552855079	0.004360729123901954	0.008546739981808178	DOX_C1_Crick_merged.bed.gz	-375	DOWN	S200WT_FCL	PABPC1
0.00646814309136001	0.004441288950788812	0.008494997231931183	DOX_C1_Crick_merged.bed.gz	-374	DOWN	S200WT_FCL	PABPC1
0.0064763835886715694	0.004515920856106798	0.00843684632123631	DOX_C1_Crick_merged.bed.gz	-373	DOWN	S200WT_FCL	PABPC1
0.006475411670184177	0.004581071733730501	0.008369751606637825	DOX_C1_Crick_merged.bed.gz	-372	DOWN	S200WT_FCL	PABPC1
0.006466208497998327	0.004630638235563276	0.008301778760433354	DOX_C1_Crick_merged.bed.gz	-371	DOWN	S200WT_FCL	PABPC1
0.006466342401571179	0.004661240513728649	0.008271444289413692	DOX_C1_Crick_merged.bed.gz	-370	DOWN	S200WT_FCL	PABPC1
0.00647692529373513	0.00467310823113538	0.008280742356334867	DOX_C1_Crick_merged.bed.gz	-369	DOWN	S200WT_FCL	PABPC1
0.006491620056592401	0.004679168732455082	0.008304071380729706	DOX_C1_Crick_merged.bed.gz	-368	DOWN	S200WT_FCL	PABPC1
0.00652297625829113	0.004692922897373818	0.00835302961920843	DOX_C1_Crick_merged.bed.gz	-367	DOWN	S200WT_FCL	PABPC1
0.0065705595878439	0.004711087168442793	0.008430032007244999	DOX_C1_Crick_merged.bed.gz	-366	DOWN	S200WT_FCL	PABPC1
0.0066165951792231765	0.004725320725853884	0.008507869632592462	DOX_C1_Crick_merged.bed.gz	-365	DOWN	S200WT_FCL	PABPC1
0.0066550513322926564	0.004733804744381559	0.008576297920203747	DOX_C1_Crick_merged.bed.gz	-364	DOWN	S200WT_FCL	PABPC1
0.006681655848115477	0.004734673704608063	0.008628637991622879	DOX_C1_Crick_merged.bed.gz	-363	DOWN	S200WT_FCL	PABPC1
0.006701182557812995	0.0047331742859961275	0.00866919082962985	DOX_C1_Crick_merged.bed.gz	-362	DOWN	S200WT_FCL	PABPC1
0.006720915778160886	0.004736492853424516	0.008705338702897235	DOX_C1_Crick_merged.bed.gz	-361	DOWN	S200WT_FCL	PABPC1
0.00672588162052572	0.004746593845401919	0.008705169395649496	DOX_C1_Crick_merged.bed.gz	-360	DOWN	S200WT_FCL	PABPC1
0.006710753654073103	0.004770936659191654	0.008650570648954522	DOX_C1_Crick_merged.bed.gz	-359	DOWN	S200WT_FCL	PABPC1
0.00667714572933875	0.004793758627827935	0.008560532830849527	DOX_C1_Crick_merged.bed.gz	-358	DOWN	S200WT_FCL	PABPC1
0.006626214386548935	0.004799917519302131	0.008452511253795696	DOX_C1_Crick_merged.bed.gz	-357	DOWN	S200WT_FCL	PABPC1
0.006559931005288608	0.004796755628503133	0.008323106382074034	DOX_C1_Crick_merged.bed.gz	-356	DOWN	S200WT_FCL	PABPC1
0.006495706608499137	0.004789887169413558	0.00820152604758467	DOX_C1_Crick_merged.bed.gz	-355	DOWN	S200WT_FCL	PABPC1
0.006440607635879142	0.004783573708526226	0.008097641563232012	DOX_C1_Crick_merged.bed.gz	-354	DOWN	S200WT_FCL	PABPC1
0.0063965198930600155	0.00478653967528484	0.008006500110835146	DOX_C1_Crick_merged.bed.gz	-353	DOWN	S200WT_FCL	PABPC1
0.006360989151904697	0.0047943487086559	0.007927629595153456	DOX_C1_Crick_merged.bed.gz	-352	DOWN	S200WT_FCL	PABPC1
0.0063259406571275515	0.004798776376426823	0.007853104937828242	DOX_C1_Crick_merged.bed.gz	-351	DOWN	S200WT_FCL	PABPC1
0.006301795761028158	0.004800806509174029	0.007802785012882253	DOX_C1_Crick_merged.bed.gz	-350	DOWN	S200WT_FCL	PABPC1
0.006298256980113932	0.004802600531012844	0.007793913429214992	DOX_C1_Crick_merged.bed.gz	-349	DOWN	S200WT_FCL	PABPC1
0.006323242078713662	0.004816707724531301	0.007829776432895995	DOX_C1_Crick_merged.bed.gz	-348	DOWN	S200WT_FCL	PABPC1
0.006376411374253488	0.004848942891172188	0.007903879857334765	DOX_C1_Crick_merged.bed.gz	-347	DOWN	S200WT_FCL	PABPC1
0.006442172950659486	0.004886638829475275	0.007997707071843675	DOX_C1_Crick_merged.bed.gz	-346	DOWN	S200WT_FCL	PABPC1
0.006503328839480442	0.004926273617606647	0.00808038406135422	DOX_C1_Crick_merged.bed.gz	-345	DOWN	S200WT_FCL	PABPC1
0.0065672004141099135	0.004972580536463715	0.0081618202917561	DOX_C1_Crick_merged.bed.gz	-344	DOWN	S200WT_FCL	PABPC1
0.00663369568441666	0.005017252085684633	0.008250139283148671	DOX_C1_Crick_merged.bed.gz	-343	DOWN	S200WT_FCL	PABPC1
0.006698945908013974	0.005060355900634925	0.008337535915393008	DOX_C1_Crick_merged.bed.gz	-342	DOWN	S200WT_FCL	PABPC1
0.00677686628414087	0.005115579504105819	0.008438153064175913	DOX_C1_Crick_merged.bed.gz	-341	DOWN	S200WT_FCL	PABPC1
0.006858613906531896	0.0051773121236266505	0.008539915689437134	DOX_C1_Crick_merged.bed.gz	-340	DOWN	S200WT_FCL	PABPC1
0.006923013048817141	0.005227663607202675	0.008618362490431597	DOX_C1_Crick_merged.bed.gz	-339	DOWN	S200WT_FCL	PABPC1
0.006957614619029664	0.0052581255469837315	0.008657103691075588	DOX_C1_Crick_merged.bed.gz	-338	DOWN	S200WT_FCL	PABPC1
0.006961303795118366	0.005269997767168083	0.00865260982306864	DOX_C1_Crick_merged.bed.gz	-337	DOWN	S200WT_FCL	PABPC1
0.006954943159001735	0.0052792291265026225	0.008630657191500834	DOX_C1_Crick_merged.bed.gz	-336	DOWN	S200WT_FCL	PABPC1
0.0069478515704984615	0.005286278410093622	0.00860942473090329	DOX_C1_Crick_merged.bed.gz	-335	DOWN	S200WT_FCL	PABPC1
0.006925590796356326	0.005281813565854577	0.008569368026858058	DOX_C1_Crick_merged.bed.gz	-334	DOWN	S200WT_FCL	PABPC1
0.006891791799794643	0.005272474266927534	0.008511109332661738	DOX_C1_Crick_merged.bed.gz	-333	DOWN	S200WT_FCL	PABPC1
0.00685400895627498	0.005257994622259682	0.008450023290290265	DOX_C1_Crick_merged.bed.gz	-332	DOWN	S200WT_FCL	PABPC1
0.006799650849158534	0.005226103201424706	0.008373198496892355	DOX_C1_Crick_merged.bed.gz	-331	DOWN	S200WT_FCL	PABPC1
0.006743183662900389	0.005187556089026222	0.008298811236774551	DOX_C1_Crick_merged.bed.gz	-330	DOWN	S200WT_FCL	PABPC1
0.00670493624598566	0.005159469624202925	0.008250402867768382	DOX_C1_Crick_merged.bed.gz	-329	DOWN	S200WT_FCL	PABPC1
0.006683226959509121	0.005144238921770682	0.008222214997247549	DOX_C1_Crick_merged.bed.gz	-328	DOWN	S200WT_FCL	PABPC1
0.006679135201658057	0.0051419099913345145	0.008216360411981587	DOX_C1_Crick_merged.bed.gz	-327	DOWN	S200WT_FCL	PABPC1
0.006677908040083944	0.005140079750779175	0.008215736329388702	DOX_C1_Crick_merged.bed.gz	-326	DOWN	S200WT_FCL	PABPC1
0.006674659888967656	0.005137007874083338	0.00821231190385196	DOX_C1_Crick_merged.bed.gz	-325	DOWN	S200WT_FCL	PABPC1
0.006683127404935238	0.00513870672042148	0.008227548089448975	DOX_C1_Crick_merged.bed.gz	-324	DOWN	S200WT_FCL	PABPC1
0.006703182560754721	0.005145727597052724	0.008260637524456698	DOX_C1_Crick_merged.bed.gz	-323	DOWN	S200WT_FCL	PABPC1
0.006735330240177616	0.005163203425232065	0.008307457055123143	DOX_C1_Crick_merged.bed.gz	-322	DOWN	S200WT_FCL	PABPC1
0.006784103469732597	0.0051951221896222016	0.00837308474984296	DOX_C1_Crick_merged.bed.gz	-321	DOWN	S200WT_FCL	PABPC1
0.006828839805984728	0.005227714861416987	0.008429964750552434	DOX_C1_Crick_merged.bed.gz	-320	DOWN	S200WT_FCL	PABPC1
0.0068596560153216316	0.0052526443933285805	0.008466667637314646	DOX_C1_Crick_merged.bed.gz	-319	DOWN	S200WT_FCL	PABPC1
0.006889602459606603	0.005275633525234201	0.008503571393978969	DOX_C1_Crick_merged.bed.gz	-318	DOWN	S200WT_FCL	PABPC1
0.006919757620663163	0.00529205341151203	0.008547461829814255	DOX_C1_Crick_merged.bed.gz	-317	DOWN	S200WT_FCL	PABPC1
0.00695780002889666	0.00530396934467709	0.008611630713116195	DOX_C1_Crick_merged.bed.gz	-316	DOWN	S200WT_FCL	PABPC1
0.007001443912623839	0.005315789545275567	0.008687098279972081	DOX_C1_Crick_merged.bed.gz	-315	DOWN	S200WT_FCL	PABPC1
0.007036019365243044	0.005324639882017298	0.008747398848468762	DOX_C1_Crick_merged.bed.gz	-314	DOWN	S200WT_FCL	PABPC1
0.007058205868980377	0.005326439100056945	0.008789972637903789	DOX_C1_Crick_merged.bed.gz	-313	DOWN	S200WT_FCL	PABPC1
0.007064204909688734	0.005318257921898821	0.008810151897478628	DOX_C1_Crick_merged.bed.gz	-312	DOWN	S200WT_FCL	PABPC1
0.007056440256889097	0.005304032216092992	0.008808848297685194	DOX_C1_Crick_merged.bed.gz	-311	DOWN	S200WT_FCL	PABPC1
0.007057617037579235	0.0052958698357439705	0.008819364239414493	DOX_C1_Crick_merged.bed.gz	-310	DOWN	S200WT_FCL	PABPC1
0.007071013056903924	0.005296278421161372	0.008845747692646474	DOX_C1_Crick_merged.bed.gz	-309	DOWN	S200WT_FCL	PABPC1
0.007081459257114081	0.005296399037278724	0.008866519476949436	DOX_C1_Crick_merged.bed.gz	-308	DOWN	S200WT_FCL	PABPC1
0.007083331092099183	0.005303522378608873	0.008863139805589492	DOX_C1_Crick_merged.bed.gz	-307	DOWN	S200WT_FCL	PABPC1
0.0070774855069191496	0.005325051835866985	0.008829919177971313	DOX_C1_Crick_merged.bed.gz	-306	DOWN	S200WT_FCL	PABPC1
0.007081084964872965	0.005360602670434892	0.008801567259311034	DOX_C1_Crick_merged.bed.gz	-305	DOWN	S200WT_FCL	PABPC1
0.007103169082678019	0.005408653290019489	0.008797684875336548	DOX_C1_Crick_merged.bed.gz	-304	DOWN	S200WT_FCL	PABPC1
0.00713923896320974	0.005464939601583667	0.008813538324835807	DOX_C1_Crick_merged.bed.gz	-303	DOWN	S200WT_FCL	PABPC1
0.007192316062724806	0.005530440327431113	0.008854191798018489	DOX_C1_Crick_merged.bed.gz	-302	DOWN	S200WT_FCL	PABPC1
0.007261452243147349	0.005604126937046034	0.008918777549248661	DOX_C1_Crick_merged.bed.gz	-301	DOWN	S200WT_FCL	PABPC1
0.007328994428994463	0.00567686343545744	0.008981125422531478	DOX_C1_Crick_merged.bed.gz	-300	DOWN	S200WT_FCL	PABPC1
0.007388851863025779	0.005744618493884539	0.009033085232167013	DOX_C1_Crick_merged.bed.gz	-299	DOWN	S200WT_FCL	PABPC1
0.0074553286251089965	0.005815145164222002	0.009095512085995983	DOX_C1_Crick_merged.bed.gz	-298	DOWN	S200WT_FCL	PABPC1
0.0075320501370999505	0.0058822725159996024	0.009181827758200289	DOX_C1_Crick_merged.bed.gz	-297	DOWN	S200WT_FCL	PABPC1
0.007607272145572931	0.005934033685556233	0.009280510605589622	DOX_C1_Crick_merged.bed.gz	-296	DOWN	S200WT_FCL	PABPC1
0.007663961268889044	0.005965460120554799	0.009362462417223286	DOX_C1_Crick_merged.bed.gz	-295	DOWN	S200WT_FCL	PABPC1
0.007704293188297165	0.005982659154046807	0.009425927222547517	DOX_C1_Crick_merged.bed.gz	-294	DOWN	S200WT_FCL	PABPC1
0.007739027088932994	0.005996653347112361	0.009481400830753623	DOX_C1_Crick_merged.bed.gz	-293	DOWN	S200WT_FCL	PABPC1
0.007763056204053669	0.006005270813365719	0.009520841594741612	DOX_C1_Crick_merged.bed.gz	-292	DOWN	S200WT_FCL	PABPC1
0.007768870390086001	0.005999982263282419	0.009537758516889585	DOX_C1_Crick_merged.bed.gz	-291	DOWN	S200WT_FCL	PABPC1
0.0077601136323751955	0.005981822279170406	0.009538404985579993	DOX_C1_Crick_merged.bed.gz	-290	DOWN	S200WT_FCL	PABPC1
0.007748294419844605	0.005958671166628962	0.009537917673060253	DOX_C1_Crick_merged.bed.gz	-289	DOWN	S200WT_FCL	PABPC1
0.00772349582539777	0.0059251146519476395	0.00952187699884791	DOX_C1_Crick_merged.bed.gz	-288	DOWN	S200WT_FCL	PABPC1
0.007674749232906367	0.005879130296750502	0.009470368169062238	DOX_C1_Crick_merged.bed.gz	-287	DOWN	S200WT_FCL	PABPC1
0.007617326129452083	0.005831558392854616	0.009403093866049555	DOX_C1_Crick_merged.bed.gz	-286	DOWN	S200WT_FCL	PABPC1
0.0075591469445104335	0.005786302743988214	0.009331991145032659	DOX_C1_Crick_merged.bed.gz	-285	DOWN	S200WT_FCL	PABPC1
0.007495385780513496	0.0057385938973943925	0.009252177663632606	DOX_C1_Crick_merged.bed.gz	-284	DOWN	S200WT_FCL	PABPC1
0.007418690149292538	0.005682326620087505	0.009155053678497576	DOX_C1_Crick_merged.bed.gz	-283	DOWN	S200WT_FCL	PABPC1
0.007332095106005609	0.00561863303254847	0.00904555717946276	DOX_C1_Crick_merged.bed.gz	-282	DOWN	S200WT_FCL	PABPC1
0.0072473179519495405	0.005558284618512379	0.008936351285386713	DOX_C1_Crick_merged.bed.gz	-281	DOWN	S200WT_FCL	PABPC1
0.00717407682965136	0.005509990772782707	0.008838162886520026	DOX_C1_Crick_merged.bed.gz	-280	DOWN	S200WT_FCL	PABPC1
0.007113057351712626	0.005471949922184202	0.008754164781241056	DOX_C1_Crick_merged.bed.gz	-279	DOWN	S200WT_FCL	PABPC1
0.007073589247548803	0.005450287020483529	0.008696891474614086	DOX_C1_Crick_merged.bed.gz	-278	DOWN	S200WT_FCL	PABPC1
0.007066182699664418	0.005448901179864037	0.008683464219464808	DOX_C1_Crick_merged.bed.gz	-277	DOWN	S200WT_FCL	PABPC1
0.007079175847606788	0.005457918535720979	0.00870043315949261	DOX_C1_Crick_merged.bed.gz	-276	DOWN	S200WT_FCL	PABPC1
0.007116734380361525	0.005482392597362574	0.008751076163360485	DOX_C1_Crick_merged.bed.gz	-275	DOWN	S200WT_FCL	PABPC1
0.007176591158181372	0.00552248803944201	0.008830694276920745	DOX_C1_Crick_merged.bed.gz	-274	DOWN	S200WT_FCL	PABPC1
0.00725129350317788	0.0055727406694215656	0.0089298463369342	DOX_C1_Crick_merged.bed.gz	-273	DOWN	S200WT_FCL	PABPC1
0.007346582368194868	0.005634532467249544	0.009058632269140197	DOX_C1_Crick_merged.bed.gz	-272	DOWN	S200WT_FCL	PABPC1
0.007463131716519767	0.005705700541640442	0.009220562891399092	DOX_C1_Crick_merged.bed.gz	-271	DOWN	S200WT_FCL	PABPC1
0.007592521702850891	0.0057802065128774605	0.009404836892824325	DOX_C1_Crick_merged.bed.gz	-270	DOWN	S200WT_FCL	PABPC1
0.007714733458498465	0.005851652828040914	0.009577814088956027	DOX_C1_Crick_merged.bed.gz	-269	DOWN	S200WT_FCL	PABPC1
0.007814660177948247	0.005910491598979733	0.009718828756916771	DOX_C1_Crick_merged.bed.gz	-268	DOWN	S200WT_FCL	PABPC1
0.007897388524570604	0.00595887729619045	0.00983589975295077	DOX_C1_Crick_merged.bed.gz	-267	DOWN	S200WT_FCL	PABPC1
0.007976618098906669	0.00600976067150039	0.009943475526312964	DOX_C1_Crick_merged.bed.gz	-266	DOWN	S200WT_FCL	PABPC1
0.0080445760817307	0.006056819948342755	0.01003233221511866	DOX_C1_Crick_merged.bed.gz	-265	DOWN	S200WT_FCL	PABPC1
0.008109077607695496	0.006102405948066117	0.010115749267324888	DOX_C1_Crick_merged.bed.gz	-264	DOWN	S200WT_FCL	PABPC1
0.008187489838929116	0.006158243535604085	0.010216736142254166	DOX_C1_Crick_merged.bed.gz	-263	DOWN	S200WT_FCL	PABPC1
0.008255274535678363	0.006212882516236138	0.010297666555120608	DOX_C1_Crick_merged.bed.gz	-262	DOWN	S200WT_FCL	PABPC1
0.00828724746895041	0.0062511822143109675	0.010323312723589875	DOX_C1_Crick_merged.bed.gz	-261	DOWN	S200WT_FCL	PABPC1
0.008284247361726236	0.006270884917818737	0.010297609805633752	DOX_C1_Crick_merged.bed.gz	-260	DOWN	S200WT_FCL	PABPC1
0.008267325399026807	0.006276669639296359	0.010257981158757276	DOX_C1_Crick_merged.bed.gz	-259	DOWN	S200WT_FCL	PABPC1
0.00825272441844564	0.0062791500179857655	0.010226298818905532	DOX_C1_Crick_merged.bed.gz	-258	DOWN	S200WT_FCL	PABPC1
0.008240554748181373	0.006283537574349918	0.010197571922012847	DOX_C1_Crick_merged.bed.gz	-257	DOWN	S200WT_FCL	PABPC1
0.008218987794834978	0.006282770425729689	0.010155205163940282	DOX_C1_Crick_merged.bed.gz	-256	DOWN	S200WT_FCL	PABPC1
0.008192274881822881	0.0062761657186432614	0.010108384045002517	DOX_C1_Crick_merged.bed.gz	-255	DOWN	S200WT_FCL	PABPC1
0.008156713452444267	0.006258612113006841	0.0100548147918817	DOX_C1_Crick_merged.bed.gz	-254	DOWN	S200WT_FCL	PABPC1
0.008094136475480561	0.006218736612257932	0.009969536338703195	DOX_C1_Crick_merged.bed.gz	-253	DOWN	S200WT_FCL	PABPC1
0.008029329337570357	0.006171157166855191	0.009887501508285521	DOX_C1_Crick_merged.bed.gz	-252	DOWN	S200WT_FCL	PABPC1
0.007994988456667365	0.006137304805958951	0.009852672107375775	DOX_C1_Crick_merged.bed.gz	-251	DOWN	S200WT_FCL	PABPC1
0.007994573904458843	0.006121368088723067	0.00986777972019461	DOX_C1_Crick_merged.bed.gz	-250	DOWN	S200WT_FCL	PABPC1
0.008015797422084593	0.006124578503377013	0.009907016340792166	DOX_C1_Crick_merged.bed.gz	-249	DOWN	S200WT_FCL	PABPC1
0.008045578063166739	0.0061373448473036035	0.009953811279029865	DOX_C1_Crick_merged.bed.gz	-248	DOWN	S200WT_FCL	PABPC1
0.00807410078701436	0.006145528844235075	0.010002672729793638	DOX_C1_Crick_merged.bed.gz	-247	DOWN	S200WT_FCL	PABPC1
0.008101154545452731	0.006146603558512526	0.010055705532392926	DOX_C1_Crick_merged.bed.gz	-246	DOWN	S200WT_FCL	PABPC1
0.008115321772344003	0.006138900706903152	0.01009174283778484	DOX_C1_Crick_merged.bed.gz	-245	DOWN	S200WT_FCL	PABPC1
0.008118740102248683	0.006130776538975403	0.010106703665521955	DOX_C1_Crick_merged.bed.gz	-244	DOWN	S200WT_FCL	PABPC1
0.008130646641326867	0.006133409669577683	0.010127883613076042	DOX_C1_Crick_merged.bed.gz	-243	DOWN	S200WT_FCL	PABPC1
0.008152566252645665	0.006139373300305985	0.010165759204985343	DOX_C1_Crick_merged.bed.gz	-242	DOWN	S200WT_FCL	PABPC1
0.008162392242028107	0.006135274146715842	0.010189510337340375	DOX_C1_Crick_merged.bed.gz	-241	DOWN	S200WT_FCL	PABPC1
0.00814593983715626	0.006118512679296891	0.010173366995015644	DOX_C1_Crick_merged.bed.gz	-240	DOWN	S200WT_FCL	PABPC1
0.008115315556201428	0.006088910313424049	0.010141720798978824	DOX_C1_Crick_merged.bed.gz	-239	DOWN	S200WT_FCL	PABPC1
0.008085878679118436	0.006056631560407876	0.010115125797829016	DOX_C1_Crick_merged.bed.gz	-238	DOWN	S200WT_FCL	PABPC1
0.008060917333021202	0.00602880444033097	0.010093030225711454	DOX_C1_Crick_merged.bed.gz	-237	DOWN	S200WT_FCL	PABPC1
0.008046174660201074	0.0060079774425528245	0.010084371877849349	DOX_C1_Crick_merged.bed.gz	-236	DOWN	S200WT_FCL	PABPC1
0.00805356319446934	0.005995496212047027	0.010111630176891689	DOX_C1_Crick_merged.bed.gz	-235	DOWN	S200WT_FCL	PABPC1
0.008077565843202655	0.005983379632417443	0.010171752053987898	DOX_C1_Crick_merged.bed.gz	-234	DOWN	S200WT_FCL	PABPC1
0.008108559082596733	0.0059707628289565225	0.010246355336236974	DOX_C1_Crick_merged.bed.gz	-233	DOWN	S200WT_FCL	PABPC1
0.008135552502660681	0.005968251604540288	0.010302853400781105	DOX_C1_Crick_merged.bed.gz	-232	DOWN	S200WT_FCL	PABPC1
0.008165714646938127	0.005981083400458678	0.010350345893417602	DOX_C1_Crick_merged.bed.gz	-231	DOWN	S200WT_FCL	PABPC1
0.008214929392614772	0.006001994593762855	0.010427864191466714	DOX_C1_Crick_merged.bed.gz	-230	DOWN	S200WT_FCL	PABPC1
0.008269116795243281	0.006027214412299234	0.010511019178187354	DOX_C1_Crick_merged.bed.gz	-229	DOWN	S200WT_FCL	PABPC1
0.008316362241060178	0.00605320748213816	0.010579516999982217	DOX_C1_Crick_merged.bed.gz	-228	DOWN	S200WT_FCL	PABPC1
0.008366968684612276	0.006085285036853358	0.010648652332371208	DOX_C1_Crick_merged.bed.gz	-227	DOWN	S200WT_FCL	PABPC1
0.008417460803773608	0.006122583237974254	0.01071233836957297	DOX_C1_Crick_merged.bed.gz	-226	DOWN	S200WT_FCL	PABPC1
0.008461608848451426	0.00616909236868067	0.010754125328222178	DOX_C1_Crick_merged.bed.gz	-225	DOWN	S200WT_FCL	PABPC1
0.008502956693850486	0.00623289616822213	0.010773017219478844	DOX_C1_Crick_merged.bed.gz	-224	DOWN	S200WT_FCL	PABPC1
0.008536798741106619	0.006301157086923299	0.010772440395289937	DOX_C1_Crick_merged.bed.gz	-223	DOWN	S200WT_FCL	PABPC1
0.008567509617964132	0.006361907610647569	0.01077311162528069	DOX_C1_Crick_merged.bed.gz	-222	DOWN	S200WT_FCL	PABPC1
0.008599946692202824	0.006415663496498067	0.01078422988790757	DOX_C1_Crick_merged.bed.gz	-221	DOWN	S200WT_FCL	PABPC1
0.008623756820091092	0.0064702631481691406	0.010777250492013035	DOX_C1_Crick_merged.bed.gz	-220	DOWN	S200WT_FCL	PABPC1
0.008641809434611852	0.006525658969160561	0.01075795990006313	DOX_C1_Crick_merged.bed.gz	-219	DOWN	S200WT_FCL	PABPC1
0.008662848150589722	0.00658163075720327	0.010744065543976156	DOX_C1_Crick_merged.bed.gz	-218	DOWN	S200WT_FCL	PABPC1
0.008680704731536953	0.006633306444956045	0.010728103018117847	DOX_C1_Crick_merged.bed.gz	-217	DOWN	S200WT_FCL	PABPC1
0.008693366327925469	0.006676598423635935	0.010710134232214985	DOX_C1_Crick_merged.bed.gz	-216	DOWN	S200WT_FCL	PABPC1
0.008702735710514732	0.006710176121092311	0.010695295299937128	DOX_C1_Crick_merged.bed.gz	-215	DOWN	S200WT_FCL	PABPC1
0.008714517116265173	0.006731792620883144	0.010697241611647182	DOX_C1_Crick_merged.bed.gz	-214	DOWN	S200WT_FCL	PABPC1
0.008738336242347013	0.006748701034705279	0.010727971449988723	DOX_C1_Crick_merged.bed.gz	-213	DOWN	S200WT_FCL	PABPC1
0.008763107754570568	0.006757996001705645	0.010768219507435466	DOX_C1_Crick_merged.bed.gz	-212	DOWN	S200WT_FCL	PABPC1
0.008783674227633365	0.0067606601798801975	0.010806688275386512	DOX_C1_Crick_merged.bed.gz	-211	DOWN	S200WT_FCL	PABPC1
0.008816974641163098	0.006766442700709143	0.01086750658161703	DOX_C1_Crick_merged.bed.gz	-210	DOWN	S200WT_FCL	PABPC1
0.008872888189607154	0.006776348451988981	0.010969427927225304	DOX_C1_Crick_merged.bed.gz	-209	DOWN	S200WT_FCL	PABPC1
0.008942241065946271	0.0067840553391458796	0.011100426792746646	DOX_C1_Crick_merged.bed.gz	-208	DOWN	S200WT_FCL	PABPC1
0.009006128357882304	0.006786018777828777	0.011226237937935812	DOX_C1_Crick_merged.bed.gz	-207	DOWN	S200WT_FCL	PABPC1
0.009072930562337423	0.006791223252564019	0.011354637872110818	DOX_C1_Crick_merged.bed.gz	-206	DOWN	S200WT_FCL	PABPC1
0.00915598039448401	0.006804531982284571	0.011507428806683446	DOX_C1_Crick_merged.bed.gz	-205	DOWN	S200WT_FCL	PABPC1
0.009240150618541982	0.006820170327836367	0.011660130909247586	DOX_C1_Crick_merged.bed.gz	-204	DOWN	S200WT_FCL	PABPC1
0.009314177755159733	0.006837832966807738	0.01179052254351172	DOX_C1_Crick_merged.bed.gz	-203	DOWN	S200WT_FCL	PABPC1
0.009395313115806344	0.00686983695340782	0.011920789278204856	DOX_C1_Crick_merged.bed.gz	-202	DOWN	S200WT_FCL	PABPC1
0.009487177667709738	0.006913669897371101	0.012060685438048372	DOX_C1_Crick_merged.bed.gz	-201	DOWN	S200WT_FCL	PABPC1
0.009567978449253728	0.006951296249842341	0.012184660648665116	DOX_C1_Crick_merged.bed.gz	-200	DOWN	S200WT_FCL	PABPC1
0.009631389898743811	0.006983426863134248	0.01227935293435337	DOX_C1_Crick_merged.bed.gz	-199	DOWN	S200WT_FCL	PABPC1
0.009683311764678404	0.0070185053213325365	0.012348118208024266	DOX_C1_Crick_merged.bed.gz	-198	DOWN	S200WT_FCL	PABPC1
0.009749097909233014	0.007065055084898292	0.012433140733567731	DOX_C1_Crick_merged.bed.gz	-197	DOWN	S200WT_FCL	PABPC1
0.009819613083782281	0.007118864436660403	0.01252036173090415	DOX_C1_Crick_merged.bed.gz	-196	DOWN	S200WT_FCL	PABPC1
0.009877294305596859	0.007170167742754715	0.01258442086843899	DOX_C1_Crick_merged.bed.gz	-195	DOWN	S200WT_FCL	PABPC1
0.009939217158972547	0.007224282685290226	0.012654151632654851	DOX_C1_Crick_merged.bed.gz	-194	DOWN	S200WT_FCL	PABPC1
0.010011712183155328	0.007283851080916582	0.012739573285394056	DOX_C1_Crick_merged.bed.gz	-193	DOWN	S200WT_FCL	PABPC1
0.010088835166222063	0.007345672365537974	0.012831997966906128	DOX_C1_Crick_merged.bed.gz	-192	DOWN	S200WT_FCL	PABPC1
0.01017067351966939	0.0074094629743619396	0.012931884064976815	DOX_C1_Crick_merged.bed.gz	-191	DOWN	S200WT_FCL	PABPC1
0.010269236985756824	0.007481946823310522	0.013056527148203096	DOX_C1_Crick_merged.bed.gz	-190	DOWN	S200WT_FCL	PABPC1
0.01038727311503606	0.00756814892186258	0.013206397308209505	DOX_C1_Crick_merged.bed.gz	-189	DOWN	S200WT_FCL	PABPC1
0.010517876800135741	0.007660916129799783	0.013374837470471667	DOX_C1_Crick_merged.bed.gz	-188	DOWN	S200WT_FCL	PABPC1
0.010639505387874018	0.007747058710687427	0.013531952065060573	DOX_C1_Crick_merged.bed.gz	-187	DOWN	S200WT_FCL	PABPC1
0.010752673807803958	0.007826188985297921	0.013679158630309962	DOX_C1_Crick_merged.bed.gz	-186	DOWN	S200WT_FCL	PABPC1
0.01086011677878911	0.007901010639272921	0.013819222918305266	DOX_C1_Crick_merged.bed.gz	-185	DOWN	S200WT_FCL	PABPC1
0.010951097956926639	0.007969967841422327	0.013932228072430922	DOX_C1_Crick_merged.bed.gz	-184	DOWN	S200WT_FCL	PABPC1
0.011036204910603196	0.008037388937603899	0.01403502088360247	DOX_C1_Crick_merged.bed.gz	-183	DOWN	S200WT_FCL	PABPC1
0.0111124925278944	0.008093034513907544	0.014131950541881235	DOX_C1_Crick_merged.bed.gz	-182	DOWN	S200WT_FCL	PABPC1
0.011159105268595282	0.008128374028842183	0.014189836508348366	DOX_C1_Crick_merged.bed.gz	-181	DOWN	S200WT_FCL	PABPC1
0.011167180447523063	0.008146642472346647	0.014187718422699464	DOX_C1_Crick_merged.bed.gz	-180	DOWN	S200WT_FCL	PABPC1
0.011129429180580318	0.008139192579762379	0.014119665781398245	DOX_C1_Crick_merged.bed.gz	-179	DOWN	S200WT_FCL	PABPC1
0.011065049562651221	0.008110225162261972	0.014019873963040459	DOX_C1_Crick_merged.bed.gz	-178	DOWN	S200WT_FCL	PABPC1
0.010998144045913252	0.00807134612631171	0.013924941965514784	DOX_C1_Crick_merged.bed.gz	-177	DOWN	S200WT_FCL	PABPC1
0.010932201987624396	0.008029817842837888	0.013834586132410894	DOX_C1_Crick_merged.bed.gz	-176	DOWN	S200WT_FCL	PABPC1
0.010879768108735442	0.007994562854810913	0.013764973362659968	DOX_C1_Crick_merged.bed.gz	-175	DOWN	S200WT_FCL	PABPC1
0.01083934131435075	0.00796282889611771	0.013715853732583782	DOX_C1_Crick_merged.bed.gz	-174	DOWN	S200WT_FCL	PABPC1
0.01078863173848773	0.007920973151775396	0.01365629032520006	DOX_C1_Crick_merged.bed.gz	-173	DOWN	S200WT_FCL	PABPC1
0.010725090869721678	0.007874475553590738	0.013575706185852614	DOX_C1_Crick_merged.bed.gz	-172	DOWN	S200WT_FCL	PABPC1
0.010687154058657933	0.007833973519898616	0.013540334597417252	DOX_C1_Crick_merged.bed.gz	-171	DOWN	S200WT_FCL	PABPC1
0.01070241562888369	0.007797993524617425	0.01360683773314996	DOX_C1_Crick_merged.bed.gz	-170	DOWN	S200WT_FCL	PABPC1
0.0107672779393878	0.0077751741370149135	0.013759381741760687	DOX_C1_Crick_merged.bed.gz	-169	DOWN	S200WT_FCL	PABPC1
0.010849322766833563	0.007771236647420465	0.013927408886246665	DOX_C1_Crick_merged.bed.gz	-168	DOWN	S200WT_FCL	PABPC1
0.01093339000808379	0.007782626536042567	0.014084153480125016	DOX_C1_Crick_merged.bed.gz	-167	DOWN	S200WT_FCL	PABPC1
0.01102256644211401	0.0077971077796541565	0.014248025104573871	DOX_C1_Crick_merged.bed.gz	-166	DOWN	S200WT_FCL	PABPC1
0.011098336260126702	0.007801573485830826	0.014395099034422579	DOX_C1_Crick_merged.bed.gz	-165	DOWN	S200WT_FCL	PABPC1
0.011169909372802971	0.007801249343175503	0.014538569402430432	DOX_C1_Crick_merged.bed.gz	-164	DOWN	S200WT_FCL	PABPC1
0.011255586383100532	0.007810799910862394	0.01470037285533867	DOX_C1_Crick_merged.bed.gz	-163	DOWN	S200WT_FCL	PABPC1
0.011365714422647095	0.007843738587534123	0.014887690257760069	DOX_C1_Crick_merged.bed.gz	-162	DOWN	S200WT_FCL	PABPC1
0.01148584745187375	0.00791023557449853	0.015061459329248971	DOX_C1_Crick_merged.bed.gz	-161	DOWN	S200WT_FCL	PABPC1
0.011589529410271198	0.008013252986673318	0.015165805833869084	DOX_C1_Crick_merged.bed.gz	-160	DOWN	S200WT_FCL	PABPC1
0.011684589040486873	0.008142941460891754	0.01522623662008199	DOX_C1_Crick_merged.bed.gz	-159	DOWN	S200WT_FCL	PABPC1
0.011780587707003066	0.008280568128323892	0.015280607285682233	DOX_C1_Crick_merged.bed.gz	-158	DOWN	S200WT_FCL	PABPC1
0.011875239717165281	0.008418934110612047	0.015331545323718518	DOX_C1_Crick_merged.bed.gz	-157	DOWN	S200WT_FCL	PABPC1
0.011966339428972584	0.008562848337963263	0.01536983051998191	DOX_C1_Crick_merged.bed.gz	-156	DOWN	S200WT_FCL	PABPC1
0.012062522098089444	0.008714846371251295	0.015410197824927594	DOX_C1_Crick_merged.bed.gz	-155	DOWN	S200WT_FCL	PABPC1
0.012147573963034616	0.008861463241035887	0.015433684685033335	DOX_C1_Crick_merged.bed.gz	-154	DOWN	S200WT_FCL	PABPC1
0.012220572166421846	0.008995351200194039	0.015445793132649646	DOX_C1_Crick_merged.bed.gz	-153	DOWN	S200WT_FCL	PABPC1
0.012284384414557566	0.009109736337850423	0.015459032491264698	DOX_C1_Crick_merged.bed.gz	-152	DOWN	S200WT_FCL	PABPC1
0.012309429214148921	0.009183497327135104	0.01543536110116274	DOX_C1_Crick_merged.bed.gz	-151	DOWN	S200WT_FCL	PABPC1
0.012287021359010343	0.009207522162973726	0.015366520555046958	DOX_C1_Crick_merged.bed.gz	-150	DOWN	S200WT_FCL	PABPC1
0.012235335252071666	0.009197830648241333	0.015272839855901995	DOX_C1_Crick_merged.bed.gz	-149	DOWN	S200WT_FCL	PABPC1
0.012188219031090543	0.009180467166381363	0.015195970895799715	DOX_C1_Crick_merged.bed.gz	-148	DOWN	S200WT_FCL	PABPC1
0.012164088189269387	0.00916792106535768	0.01516025531318109	DOX_C1_Crick_merged.bed.gz	-147	DOWN	S200WT_FCL	PABPC1
0.012158133818849608	0.009157004086346898	0.015159263551352317	DOX_C1_Crick_merged.bed.gz	-146	DOWN	S200WT_FCL	PABPC1
0.012168956557150185	0.009154227879168789	0.01518368523513158	DOX_C1_Crick_merged.bed.gz	-145	DOWN	S200WT_FCL	PABPC1
0.012215439651932457	0.009179774874959048	0.01525110442890587	DOX_C1_Crick_merged.bed.gz	-144	DOWN	S200WT_FCL	PABPC1
0.012282977142569023	0.009231743979896954	0.0153342103052411	DOX_C1_Crick_merged.bed.gz	-143	DOWN	S200WT_FCL	PABPC1
0.012342718439554718	0.009294881044302624	0.01539055583480683	DOX_C1_Crick_merged.bed.gz	-142	DOWN	S200WT_FCL	PABPC1
0.012424844770095209	0.009378539152361242	0.015471150387829188	DOX_C1_Crick_merged.bed.gz	-141	DOWN	S200WT_FCL	PABPC1
0.012558933104289433	0.009495671611870739	0.015622194596708133	DOX_C1_Crick_merged.bed.gz	-140	DOWN	S200WT_FCL	PABPC1
0.01272237073192925	0.009629582046469815	0.015815159417388695	DOX_C1_Crick_merged.bed.gz	-139	DOWN	S200WT_FCL	PABPC1
0.012875506459474351	0.009757039756344484	0.01599397316260422	DOX_C1_Crick_merged.bed.gz	-138	DOWN	S200WT_FCL	PABPC1
0.013003345460630764	0.00987192510324764	0.01613476581801388	DOX_C1_Crick_merged.bed.gz	-137	DOWN	S200WT_FCL	PABPC1
0.013120438115860675	0.009984270464132432	0.016256605767588923	DOX_C1_Crick_merged.bed.gz	-136	DOWN	S200WT_FCL	PABPC1
0.013228816395673984	0.010090265000526982	0.01636736779082098	DOX_C1_Crick_merged.bed.gz	-135	DOWN	S200WT_FCL	PABPC1
0.013311770571665469	0.01017415678959295	0.016449384353737977	DOX_C1_Crick_merged.bed.gz	-134	DOWN	S200WT_FCL	PABPC1
0.01337168869689288	0.010234383052769429	0.016508994341016322	DOX_C1_Crick_merged.bed.gz	-133	DOWN	S200WT_FCL	PABPC1
0.013428411314642775	0.010280625235638358	0.01657619739364719	DOX_C1_Crick_merged.bed.gz	-132	DOWN	S200WT_FCL	PABPC1
0.013475018663866781	0.010312922249405007	0.016637115078328543	DOX_C1_Crick_merged.bed.gz	-131	DOWN	S200WT_FCL	PABPC1
0.013502167424507347	0.010328708383309616	0.01667562646570507	DOX_C1_Crick_merged.bed.gz	-130	DOWN	S200WT_FCL	PABPC1
0.013519451487662312	0.010339465465837269	0.01669943750948734	DOX_C1_Crick_merged.bed.gz	-129	DOWN	S200WT_FCL	PABPC1
0.013549311613763642	0.010358803170417966	0.016739820057109313	DOX_C1_Crick_merged.bed.gz	-128	DOWN	S200WT_FCL	PABPC1
0.013593604711156082	0.01038507899346622	0.01680213042884594	DOX_C1_Crick_merged.bed.gz	-127	DOWN	S200WT_FCL	PABPC1
0.013637690400006761	0.010409819232750622	0.01686556156726289	DOX_C1_Crick_merged.bed.gz	-126	DOWN	S200WT_FCL	PABPC1
0.01368534337593689	0.010432202031382773	0.016938484720491007	DOX_C1_Crick_merged.bed.gz	-125	DOWN	S200WT_FCL	PABPC1
0.013744727019841784	0.010458454257255763	0.01703099978242781	DOX_C1_Crick_merged.bed.gz	-124	DOWN	S200WT_FCL	PABPC1
0.01383233903202299	0.010503925046554945	0.01716075301749103	DOX_C1_Crick_merged.bed.gz	-123	DOWN	S200WT_FCL	PABPC1
0.013945900770670627	0.010568385346028547	0.01732341619531272	DOX_C1_Crick_merged.bed.gz	-122	DOWN	S200WT_FCL	PABPC1
0.014078897147151968	0.010646553244760723	0.017511241049543227	DOX_C1_Crick_merged.bed.gz	-121	DOWN	S200WT_FCL	PABPC1
0.014231027878796413	0.010736149671962316	0.017725906085630537	DOX_C1_Crick_merged.bed.gz	-120	DOWN	S200WT_FCL	PABPC1
0.014403809419929327	0.010836122925203218	0.017971495914655466	DOX_C1_Crick_merged.bed.gz	-119	DOWN	S200WT_FCL	PABPC1
0.014576483479450028	0.010941327913881183	0.01821163904501889	DOX_C1_Crick_merged.bed.gz	-118	DOWN	S200WT_FCL	PABPC1
0.014729139120425866	0.011045703574061018	0.01841257466679072	DOX_C1_Crick_merged.bed.gz	-117	DOWN	S200WT_FCL	PABPC1
0.014852032875562884	0.011144386245453422	0.018559679505672354	DOX_C1_Crick_merged.bed.gz	-116	DOWN	S200WT_FCL	PABPC1
0.014935313003242492	0.011237305135895497	0.018633320870589495	DOX_C1_Crick_merged.bed.gz	-115	DOWN	S200WT_FCL	PABPC1
0.014991837883436268	0.011328116462518406	0.018655559304354134	DOX_C1_Crick_merged.bed.gz	-114	DOWN	S200WT_FCL	PABPC1
0.01500707837905237	0.011394069977758822	0.018620086780345914	DOX_C1_Crick_merged.bed.gz	-113	DOWN	S200WT_FCL	PABPC1
0.014997661463030571	0.011433599758796353	0.01856172316726478	DOX_C1_Crick_merged.bed.gz	-112	DOWN	S200WT_FCL	PABPC1
0.01498319089591564	0.011460882000502017	0.018505499791329236	DOX_C1_Crick_merged.bed.gz	-111	DOWN	S200WT_FCL	PABPC1
0.01494779674619138	0.011479530388407174	0.018416063103975575	DOX_C1_Crick_merged.bed.gz	-110	DOWN	S200WT_FCL	PABPC1
0.014890744873363001	0.01148566724152747	0.018295822505198504	DOX_C1_Crick_merged.bed.gz	-109	DOWN	S200WT_FCL	PABPC1
0.014826157569876219	0.011479990964502838	0.01817232417524957	DOX_C1_Crick_merged.bed.gz	-108	DOWN	S200WT_FCL	PABPC1
0.014774770948209245	0.011474683625739942	0.018074858270678503	DOX_C1_Crick_merged.bed.gz	-107	DOWN	S200WT_FCL	PABPC1
0.014753162085920346	0.011477157129891554	0.018029167041949096	DOX_C1_Crick_merged.bed.gz	-106	DOWN	S200WT_FCL	PABPC1
0.014762979429458468	0.011482775014832896	0.018043183844083995	DOX_C1_Crick_merged.bed.gz	-105	DOWN	S200WT_FCL	PABPC1
0.014789134970947224	0.011486952865824436	0.018091317076069965	DOX_C1_Crick_merged.bed.gz	-104	DOWN	S200WT_FCL	PABPC1
0.01484739997724353	0.011515011111990953	0.018179788842496068	DOX_C1_Crick_merged.bed.gz	-103	DOWN	S200WT_FCL	PABPC1
0.014922312899728275	0.011581401791158161	0.018263224008298336	DOX_C1_Crick_merged.bed.gz	-102	DOWN	S200WT_FCL	PABPC1
0.014995698641895195	0.011670127109959827	0.018321270173830513	DOX_C1_Crick_merged.bed.gz	-101	DOWN	S200WT_FCL	PABPC1
0.015074869612905125	0.011759953848843149	0.018389785376967057	DOX_C1_Crick_merged.bed.gz	-100	DOWN	S200WT_FCL	PABPC1
0.015138319239683364	0.011843493965090686	0.018433144514275995	DOX_C1_Crick_merged.bed.gz	-99	DOWN	S200WT_FCL	PABPC1
0.015195711080767421	0.011928033226752833	0.018463388934781968	DOX_C1_Crick_merged.bed.gz	-98	DOWN	S200WT_FCL	PABPC1
0.015263984068553352	0.012016133770114578	0.018511834366992087	DOX_C1_Crick_merged.bed.gz	-97	DOWN	S200WT_FCL	PABPC1
0.015331227809588111	0.012104536849959747	0.01855791876921644	DOX_C1_Crick_merged.bed.gz	-96	DOWN	S200WT_FCL	PABPC1
0.015413421416125322	0.012212843443913424	0.01861399938833718	DOX_C1_Crick_merged.bed.gz	-95	DOWN	S200WT_FCL	PABPC1
0.015519924060183002	0.012343323519434474	0.01869652460093152	DOX_C1_Crick_merged.bed.gz	-94	DOWN	S200WT_FCL	PABPC1
0.01563432305682169	0.012470858550996923	0.018797787562646443	DOX_C1_Crick_merged.bed.gz	-93	DOWN	S200WT_FCL	PABPC1
0.01575313719683104	0.012583056972897664	0.01892321742076441	DOX_C1_Crick_merged.bed.gz	-92	DOWN	S200WT_FCL	PABPC1
0.01587773004463413	0.012689166259402886	0.019066293829865362	DOX_C1_Crick_merged.bed.gz	-91	DOWN	S200WT_FCL	PABPC1
0.016027618557620537	0.012808355555383791	0.019246881559857272	DOX_C1_Crick_merged.bed.gz	-90	DOWN	S200WT_FCL	PABPC1
0.016220405048382687	0.012944914512578976	0.0194958955841864	DOX_C1_Crick_merged.bed.gz	-89	DOWN	S200WT_FCL	PABPC1
0.016431754467880876	0.013084825866691718	0.01977868306907004	DOX_C1_Crick_merged.bed.gz	-88	DOWN	S200WT_FCL	PABPC1
0.01663548736716982	0.013218203214844534	0.0200527715194951	DOX_C1_Crick_merged.bed.gz	-87	DOWN	S200WT_FCL	PABPC1
0.016843556663305944	0.013352811115263036	0.020334302211348857	DOX_C1_Crick_merged.bed.gz	-86	DOWN	S200WT_FCL	PABPC1
0.01704081069620072	0.013470380458811451	0.020611240933589983	DOX_C1_Crick_merged.bed.gz	-85	DOWN	S200WT_FCL	PABPC1
0.01722145568741037	0.013571823826054551	0.0208710875487662	DOX_C1_Crick_merged.bed.gz	-84	DOWN	S200WT_FCL	PABPC1
0.017394823825522036	0.013671380292906047	0.021118267358138036	DOX_C1_Crick_merged.bed.gz	-83	DOWN	S200WT_FCL	PABPC1
0.017562867421593915	0.013767213037170118	0.021358521806017723	DOX_C1_Crick_merged.bed.gz	-82	DOWN	S200WT_FCL	PABPC1
0.017730598527077406	0.013856896456834555	0.021604300597320266	DOX_C1_Crick_merged.bed.gz	-81	DOWN	S200WT_FCL	PABPC1
0.017865780133379812	0.013930925273398684	0.021800634993360955	DOX_C1_Crick_merged.bed.gz	-80	DOWN	S200WT_FCL	PABPC1
0.01796594387047702	0.01399676187226882	0.021935125868685224	DOX_C1_Crick_merged.bed.gz	-79	DOWN	S200WT_FCL	PABPC1
0.018046388950758892	0.014063019379207897	0.022029758522309897	DOX_C1_Crick_merged.bed.gz	-78	DOWN	S200WT_FCL	PABPC1
0.01811138532797752	0.014127552047878345	0.0220952186080767	DOX_C1_Crick_merged.bed.gz	-77	DOWN	S200WT_FCL	PABPC1
0.018167051915772864	0.014186550257786956	0.02214755357375877	DOX_C1_Crick_merged.bed.gz	-76	DOWN	S200WT_FCL	PABPC1
0.018239321206423555	0.014245460077297526	0.022233182335549582	DOX_C1_Crick_merged.bed.gz	-75	DOWN	S200WT_FCL	PABPC1
0.01831728295329402	0.014294789666885289	0.022339776239702753	DOX_C1_Crick_merged.bed.gz	-74	DOWN	S200WT_FCL	PABPC1
0.018377086082628818	0.01432649972324379	0.02242767244201385	DOX_C1_Crick_merged.bed.gz	-73	DOWN	S200WT_FCL	PABPC1
0.018431410586095508	0.014351240173187969	0.022511580999003047	DOX_C1_Crick_merged.bed.gz	-72	DOWN	S200WT_FCL	PABPC1
0.018478013697809565	0.014376746424608091	0.022579280971011032	DOX_C1_Crick_merged.bed.gz	-71	DOWN	S200WT_FCL	PABPC1
0.018529547657645678	0.014409255319655173	0.02264983999563617	DOX_C1_Crick_merged.bed.gz	-70	DOWN	S200WT_FCL	PABPC1
0.018582498762020734	0.014436930959028283	0.022728066565013184	DOX_C1_Crick_merged.bed.gz	-69	DOWN	S200WT_FCL	PABPC1
0.018627138913338694	0.014452394674385189	0.02280188315229221	DOX_C1_Crick_merged.bed.gz	-68	DOWN	S200WT_FCL	PABPC1
0.01866752250468933	0.014460339716128595	0.022874705293250055	DOX_C1_Crick_merged.bed.gz	-67	DOWN	S200WT_FCL	PABPC1
0.018702927201748144	0.014463709329037741	0.022942145074458548	DOX_C1_Crick_merged.bed.gz	-66	DOWN	S200WT_FCL	PABPC1
0.018695964303001817	0.014462668900034125	0.02292925970596949	DOX_C1_Crick_merged.bed.gz	-65	DOWN	S200WT_FCL	PABPC1
0.018651173145690637	0.014454398324377652	0.02284794796700362	DOX_C1_Crick_merged.bed.gz	-64	DOWN	S200WT_FCL	PABPC1
0.01859036244879473	0.014434789678721185	0.022745935218868283	DOX_C1_Crick_merged.bed.gz	-63	DOWN	S200WT_FCL	PABPC1
0.01849534513816778	0.014390117476664984	0.022600572799670572	DOX_C1_Crick_merged.bed.gz	-62	DOWN	S200WT_FCL	PABPC1
0.018382317981596293	0.014313874951688099	0.022450761011504488	DOX_C1_Crick_merged.bed.gz	-61	DOWN	S200WT_FCL	PABPC1
0.018258931965981412	0.014210312096950724	0.022307551835012096	DOX_C1_Crick_merged.bed.gz	-60	DOWN	S200WT_FCL	PABPC1
0.018126459876527563	0.014086815838298	0.022166103914757117	DOX_C1_Crick_merged.bed.gz	-59	DOWN	S200WT_FCL	PABPC1
0.017995983849686127	0.01395233882205966	0.02203962887731259	DOX_C1_Crick_merged.bed.gz	-58	DOWN	S200WT_FCL	PABPC1
0.017868644525495768	0.013811924508299364	0.021925364542692158	DOX_C1_Crick_merged.bed.gz	-57	DOWN	S200WT_FCL	PABPC1
0.01771918012028951	0.013652008039206598	0.021786352201372403	DOX_C1_Crick_merged.bed.gz	-56	DOWN	S200WT_FCL	PABPC1
0.01754342661986041	0.013461507890730539	0.02162534534899028	DOX_C1_Crick_merged.bed.gz	-55	DOWN	S200WT_FCL	PABPC1
0.017348785101790755	0.01325625374118811	0.02144131646239339	DOX_C1_Crick_merged.bed.gz	-54	DOWN	S200WT_FCL	PABPC1
0.017136867013236752	0.01305219865525797	0.021221535371215523	DOX_C1_Crick_merged.bed.gz	-53	DOWN	S200WT_FCL	PABPC1
0.016905912682196142	0.012850037100362064	0.020961788264030203	DOX_C1_Crick_merged.bed.gz	-52	DOWN	S200WT_FCL	PABPC1
0.016623886893162437	0.012637766992601152	0.020610006793723712	DOX_C1_Crick_merged.bed.gz	-51	DOWN	S200WT_FCL	PABPC1
0.01628418931815704	0.012404162737801264	0.02016421589851281	DOX_C1_Crick_merged.bed.gz	-50	DOWN	S200WT_FCL	PABPC1
0.015895071991368328	0.012148143256323383	0.019642000726413266	DOX_C1_Crick_merged.bed.gz	-49	DOWN	S200WT_FCL	PABPC1
0.01545718347136157	0.011866694960886385	0.01904767198183675	DOX_C1_Crick_merged.bed.gz	-48	DOWN	S200WT_FCL	PABPC1
0.014970981817875723	0.011549664590360467	0.018392299045390973	DOX_C1_Crick_merged.bed.gz	-47	DOWN	S200WT_FCL	PABPC1
0.014456633705267938	0.011207663193708563	0.017705604216827302	DOX_C1_Crick_merged.bed.gz	-46	DOWN	S200WT_FCL	PABPC1
0.013938724427328839	0.010857405438339188	0.017020043416318485	DOX_C1_Crick_merged.bed.gz	-45	DOWN	S200WT_FCL	PABPC1
0.013415286313438171	0.010494785560195192	0.01633578706668115	DOX_C1_Crick_merged.bed.gz	-44	DOWN	S200WT_FCL	PABPC1
0.012883936056772993	0.010113622086821197	0.015654250026724784	DOX_C1_Crick_merged.bed.gz	-43	DOWN	S200WT_FCL	PABPC1
0.012360294272793648	0.009715205552190397	0.015005382993396894	DOX_C1_Crick_merged.bed.gz	-42	DOWN	S200WT_FCL	PABPC1
0.011871261575493616	0.009299509065964703	0.014443014085022516	DOX_C1_Crick_merged.bed.gz	-41	DOWN	S200WT_FCL	PABPC1
0.011427875731711811	0.008871059810921615	0.013984691652501999	DOX_C1_Crick_merged.bed.gz	-40	DOWN	S200WT_FCL	PABPC1
0.01101755211109454	0.008436575475566605	0.013598528746622462	DOX_C1_Crick_merged.bed.gz	-39	DOWN	S200WT_FCL	PABPC1
0.010624147828814668	0.008001099795966225	0.013247195861663088	DOX_C1_Crick_merged.bed.gz	-38	DOWN	S200WT_FCL	PABPC1
0.010243324680127223	0.0075775809495185935	0.012909068410735827	DOX_C1_Crick_merged.bed.gz	-37	DOWN	S200WT_FCL	PABPC1
0.00985970052705985	0.007158444851387749	0.012560956202731918	DOX_C1_Crick_merged.bed.gz	-36	DOWN	S200WT_FCL	PABPC1
0.009458402696217129	0.00672826520866765	0.01218854018376658	DOX_C1_Crick_merged.bed.gz	-35	DOWN	S200WT_FCL	PABPC1
0.009048805827416191	0.006289086966972943	0.011808524687859406	DOX_C1_Crick_merged.bed.gz	-34	DOWN	S200WT_FCL	PABPC1
0.008633679632350361	0.005839517237777399	0.01142784202692329	DOX_C1_Crick_merged.bed.gz	-33	DOWN	S200WT_FCL	PABPC1
0.008198378305475772	0.005383770716852455	0.011012985894099053	DOX_C1_Crick_merged.bed.gz	-32	DOWN	S200WT_FCL	PABPC1
0.007727327501795706	0.004946988231474011	0.010507666772117364	DOX_C1_Crick_merged.bed.gz	-31	DOWN	S200WT_FCL	PABPC1
0.007209155267813945	0.004538288223431176	0.009880022312196684	DOX_C1_Crick_merged.bed.gz	-30	DOWN	S200WT_FCL	PABPC1
0.006659547467085018	0.004145186435220448	0.009173908498949553	DOX_C1_Crick_merged.bed.gz	-29	DOWN	S200WT_FCL	PABPC1
0.0061009428685943005	0.0037565208075127747	0.008445364929675795	DOX_C1_Crick_merged.bed.gz	-28	DOWN	S200WT_FCL	PABPC1
0.0055430618069832955	0.003367581338282654	0.00771854227568391	DOX_C1_Crick_merged.bed.gz	-27	DOWN	S200WT_FCL	PABPC1
0.005011437566802628	0.002993540517715257	0.0070293346158899735	DOX_C1_Crick_merged.bed.gz	-26	DOWN	S200WT_FCL	PABPC1
0.004525210671498527	0.002648468496743455	0.006401952846253575	DOX_C1_Crick_merged.bed.gz	-25	DOWN	S200WT_FCL	PABPC1
0.004072593992982661	0.002330941537819881	0.00581424644814542	DOX_C1_Crick_merged.bed.gz	-24	DOWN	S200WT_FCL	PABPC1
0.0036508180505707205	0.002047657041485644	0.005253979059655778	DOX_C1_Crick_merged.bed.gz	-23	DOWN	S200WT_FCL	PABPC1
0.0032771916713761383	0.001800018406975928	0.004754364935776334	DOX_C1_Crick_merged.bed.gz	-22	DOWN	S200WT_FCL	PABPC1
0.0029604835916118882	0.0015711779474591348	0.0043497892357646315	DOX_C1_Crick_merged.bed.gz	-21	DOWN	S200WT_FCL	PABPC1
0.0026998612426519697	0.0013557763293727267	0.004043946155931203	DOX_C1_Crick_merged.bed.gz	-20	DOWN	S200WT_FCL	PABPC1
0.0024839357551934118	0.001164799229675103	0.0038030722807117128	DOX_C1_Crick_merged.bed.gz	-19	DOWN	S200WT_FCL	PABPC1
0.0023024707799744366	0.001005751524293851	0.003599190035655017	DOX_C1_Crick_merged.bed.gz	-18	DOWN	S200WT_FCL	PABPC1
0.0021493387202963206	0.0008745482014484565	0.0034241292391441807	DOX_C1_Crick_merged.bed.gz	-17	DOWN	S200WT_FCL	PABPC1
0.0020107761576860974	0.0007645347176066688	0.0032570175977655242	DOX_C1_Crick_merged.bed.gz	-16	DOWN	S200WT_FCL	PABPC1
0.0018747029124101006	0.0006713349310016683	0.003078070893818533	DOX_C1_Crick_merged.bed.gz	-15	DOWN	S200WT_FCL	PABPC1
0.001744139993334548	0.0005907333513725759	0.0028975466352965185	DOX_C1_Crick_merged.bed.gz	-14	DOWN	S200WT_FCL	PABPC1
0.0016168967222543417	0.0005160586093630702	0.002717734835145608	DOX_C1_Crick_merged.bed.gz	-13	DOWN	S200WT_FCL	PABPC1
0.0014828658358838579	0.0004487341997611487	0.0025169974720065593	DOX_C1_Crick_merged.bed.gz	-12	DOWN	S200WT_FCL	PABPC1
0.0013393016099622743	0.0003940537504623266	0.0022845494694622116	DOX_C1_Crick_merged.bed.gz	-11	DOWN	S200WT_FCL	PABPC1
0.0011940496085080794	0.0003489747205785695	0.002039124496437578	DOX_C1_Crick_merged.bed.gz	-10	DOWN	S200WT_FCL	PABPC1
0.0010542969827448553	0.0003075112127149624	0.0018010827527747363	DOX_C1_Crick_merged.bed.gz	-9	DOWN	S200WT_FCL	PABPC1
0.0010542969827448553	0.0003075112127149624	0.0018010827527747363	DOX_C1_Crick_merged.bed.gz	-8	DOWN	S200WT_FCL	PABPC1
0.0010542969827448553	0.0003075112127149624	0.0018010827527747363	DOX_C1_Crick_merged.bed.gz	-7	DOWN	S200WT_FCL	PABPC1
0.0010542969827448553	0.0003075112127149624	0.0018010827527747363	DOX_C1_Crick_merged.bed.gz	-6	DOWN	S200WT_FCL	PABPC1
0.0010542969827448553	0.0003075112127149624	0.0018010827527747363	DOX_C1_Crick_merged.bed.gz	-5	DOWN	S200WT_FCL	PABPC1
0.0010542969827448553	0.0003075112127149624	0.0018010827527747363	DOX_C1_Crick_merged.bed.gz	-4	DOWN	S200WT_FCL	PABPC1
0.0010542969827448553	0.0003075112127149624	0.0018010827527747363	DOX_C1_Crick_merged.bed.gz	-3	DOWN	S200WT_FCL	PABPC1
0.0010542969827448553	0.0003075112127149624	0.0018010827527747363	DOX_C1_Crick_merged.bed.gz	-2	DOWN	S200WT_FCL	PABPC1
0.0010542969827448553	0.0003075112127149624	0.0018010827527747363	DOX_C1_Crick_merged.bed.gz	-1	DOWN	S200WT_FCL	PABPC1
0.0010542969827448553	0.0003075112127149624	0.0018010827527747363	DOX_C1_Crick_merged.bed.gz	0	DOWN	S200WT_FCL	PABPC1
0.0019671560535337463	0.0016571914927521769	0.002277120614315303	DOX_C1_Crick_merged.bed.gz	-500	UP+CONTROL	S200WT_FCL	PABPC1
0.0019671560535337463	0.0016571914927521769	0.002277120614315303	DOX_C1_Crick_merged.bed.gz	-499	UP+CONTROL	S200WT_FCL	PABPC1
0.0019671560535337463	0.0016571914927521769	0.002277120614315303	DOX_C1_Crick_merged.bed.gz	-498	UP+CONTROL	S200WT_FCL	PABPC1
0.0019671560535337463	0.0016571914927521769	0.002277120614315303	DOX_C1_Crick_merged.bed.gz	-497	UP+CONTROL	S200WT_FCL	PABPC1
0.0019671560535337463	0.0016571914927521769	0.002277120614315303	DOX_C1_Crick_merged.bed.gz	-496	UP+CONTROL	S200WT_FCL	PABPC1
0.0019671560535337463	0.0016571914927521769	0.002277120614315303	DOX_C1_Crick_merged.bed.gz	-495	UP+CONTROL	S200WT_FCL	PABPC1
0.0019671560535337463	0.0016571914927521769	0.002277120614315303	DOX_C1_Crick_merged.bed.gz	-494	UP+CONTROL	S200WT_FCL	PABPC1
0.0019671560535337463	0.0016571914927521769	0.002277120614315303	DOX_C1_Crick_merged.bed.gz	-493	UP+CONTROL	S200WT_FCL	PABPC1
0.0019671560535337463	0.0016571914927521769	0.002277120614315303	DOX_C1_Crick_merged.bed.gz	-492	UP+CONTROL	S200WT_FCL	PABPC1
0.0019671560535337463	0.0016571914927521769	0.002277120614315303	DOX_C1_Crick_merged.bed.gz	-491	UP+CONTROL	S200WT_FCL	PABPC1
0.0019671560535337463	0.0016571914927521769	0.002277120614315303	DOX_C1_Crick_merged.bed.gz	-490	UP+CONTROL	S200WT_FCL	PABPC1
0.001969103670055208	0.001664851433497995	0.002273355906612409	DOX_C1_Crick_merged.bed.gz	-489	UP+CONTROL	S200WT_FCL	PABPC1
0.0019720063610079454	0.0016725988511016574	0.0022714138709142217	DOX_C1_Crick_merged.bed.gz	-488	UP+CONTROL	S200WT_FCL	PABPC1
0.0019736903241337647	0.0016779948265290626	0.0022693858217384547	DOX_C1_Crick_merged.bed.gz	-487	UP+CONTROL	S200WT_FCL	PABPC1
0.0019777347339216913	0.0016823062629183418	0.0022731632049250326	DOX_C1_Crick_merged.bed.gz	-486	UP+CONTROL	S200WT_FCL	PABPC1
0.0019835433388376575	0.001685824466214948	0.0022812622114603593	DOX_C1_Crick_merged.bed.gz	-485	UP+CONTROL	S200WT_FCL	PABPC1
0.0019906059982995323	0.0016892010267639736	0.002292010969835088	DOX_C1_Crick_merged.bed.gz	-484	UP+CONTROL	S200WT_FCL	PABPC1
0.0019993901810360392	0.001693212558547301	0.0023055678035247794	DOX_C1_Crick_merged.bed.gz	-483	UP+CONTROL	S200WT_FCL	PABPC1
0.002007413708583973	0.001696763710244668	0.0023180637069232855	DOX_C1_Crick_merged.bed.gz	-482	UP+CONTROL	S200WT_FCL	PABPC1
0.002014132820103345	0.0016999175687737946	0.0023283480714329087	DOX_C1_Crick_merged.bed.gz	-481	UP+CONTROL	S200WT_FCL	PABPC1
0.0020225786247228144	0.001705588989962122	0.0023395682594835256	DOX_C1_Crick_merged.bed.gz	-480	UP+CONTROL	S200WT_FCL	PABPC1
0.0020324397763607114	0.0017128875903081747	0.0023519919624132696	DOX_C1_Crick_merged.bed.gz	-479	UP+CONTROL	S200WT_FCL	PABPC1
0.002041464070624629	0.0017199283156181452	0.0023629998256311366	DOX_C1_Crick_merged.bed.gz	-478	UP+CONTROL	S200WT_FCL	PABPC1
0.0020505887992561317	0.0017278614079831104	0.002373316190529178	DOX_C1_Crick_merged.bed.gz	-477	UP+CONTROL	S200WT_FCL	PABPC1
0.002057330317087715	0.0017343315599861078	0.0023803290741893483	DOX_C1_Crick_merged.bed.gz	-476	UP+CONTROL	S200WT_FCL	PABPC1
0.0020616696004545645	0.0017395714076066209	0.0023837677933025328	DOX_C1_Crick_merged.bed.gz	-475	UP+CONTROL	S200WT_FCL	PABPC1
0.0020628241441332526	0.0017433773168669029	0.0023822709713996254	DOX_C1_Crick_merged.bed.gz	-474	UP+CONTROL	S200WT_FCL	PABPC1
0.0020608374078819056	0.0017453630620143962	0.0023763117537494347	DOX_C1_Crick_merged.bed.gz	-473	UP+CONTROL	S200WT_FCL	PABPC1
0.0020589426202139573	0.0017473766938489485	0.0023705085465789834	DOX_C1_Crick_merged.bed.gz	-472	UP+CONTROL	S200WT_FCL	PABPC1
0.002057928407822852	0.0017496439231244674	0.002366212892521253	DOX_C1_Crick_merged.bed.gz	-471	UP+CONTROL	S200WT_FCL	PABPC1
0.0020537657779318994	0.0017490042079243942	0.0023585273479394173	DOX_C1_Crick_merged.bed.gz	-470	UP+CONTROL	S200WT_FCL	PABPC1
0.002044691417236671	0.0017445788542362797	0.0023448039802370767	DOX_C1_Crick_merged.bed.gz	-469	UP+CONTROL	S200WT_FCL	PABPC1
0.002033648481781281	0.0017386816377401911	0.0023286153258223817	DOX_C1_Crick_merged.bed.gz	-468	UP+CONTROL	S200WT_FCL	PABPC1
0.0020217174119655833	0.0017319548776092246	0.002311479946321953	DOX_C1_Crick_merged.bed.gz	-467	UP+CONTROL	S200WT_FCL	PABPC1
0.002011417261779512	0.0017261397589823993	0.0022966947645766318	DOX_C1_Crick_merged.bed.gz	-466	UP+CONTROL	S200WT_FCL	PABPC1
0.00200470803290666	0.0017225944457351264	0.0022868216200781994	DOX_C1_Crick_merged.bed.gz	-465	UP+CONTROL	S200WT_FCL	PABPC1
0.002003725745482937	0.0017227469002079935	0.0022847045907578834	DOX_C1_Crick_merged.bed.gz	-464	UP+CONTROL	S200WT_FCL	PABPC1
0.0020082286035311707	0.001725938434925842	0.002290518772136499	DOX_C1_Crick_merged.bed.gz	-463	UP+CONTROL	S200WT_FCL	PABPC1
0.0020146496959556085	0.0017297892080745465	0.0022995101838366692	DOX_C1_Crick_merged.bed.gz	-462	UP+CONTROL	S200WT_FCL	PABPC1
0.002022000808986668	0.0017334578151496933	0.0023105438028236383	DOX_C1_Crick_merged.bed.gz	-461	UP+CONTROL	S200WT_FCL	PABPC1
0.002032457078181264	0.0017387668073257818	0.0023261473490367355	DOX_C1_Crick_merged.bed.gz	-460	UP+CONTROL	S200WT_FCL	PABPC1
0.0020484531056770747	0.0017477862543662155	0.002349119956987917	DOX_C1_Crick_merged.bed.gz	-459	UP+CONTROL	S200WT_FCL	PABPC1
0.0020690640962482887	0.0017593918260514773	0.00237873636644508	DOX_C1_Crick_merged.bed.gz	-458	UP+CONTROL	S200WT_FCL	PABPC1
0.0020909880687732247	0.0017713912988012112	0.0024105848387452147	DOX_C1_Crick_merged.bed.gz	-457	UP+CONTROL	S200WT_FCL	PABPC1
0.0021100928491957745	0.0017811457550738793	0.002439039943317644	DOX_C1_Crick_merged.bed.gz	-456	UP+CONTROL	S200WT_FCL	PABPC1
0.00212426011161262	0.0017867896098060303	0.0024617306134191823	DOX_C1_Crick_merged.bed.gz	-455	UP+CONTROL	S200WT_FCL	PABPC1
0.0021333592060322763	0.0017885110254270131	0.002478207386637509	DOX_C1_Crick_merged.bed.gz	-454	UP+CONTROL	S200WT_FCL	PABPC1
0.002137055143423831	0.0017871788450429295	0.002486931441804699	DOX_C1_Crick_merged.bed.gz	-453	UP+CONTROL	S200WT_FCL	PABPC1
0.002136419342135332	0.0017833907364191066	0.0024894479478515205	DOX_C1_Crick_merged.bed.gz	-452	UP+CONTROL	S200WT_FCL	PABPC1
0.0021330102047733192	0.0017785262911293527	0.002487494118417249	DOX_C1_Crick_merged.bed.gz	-451	UP+CONTROL	S200WT_FCL	PABPC1
0.0021275670183558077	0.0017726813066785325	0.002482452730033043	DOX_C1_Crick_merged.bed.gz	-450	UP+CONTROL	S200WT_FCL	PABPC1
0.0021192861769337734	0.001764839726191108	0.002473732627676401	DOX_C1_Crick_merged.bed.gz	-449	UP+CONTROL	S200WT_FCL	PABPC1
0.0021077869776934674	0.0017553362896583595	0.002460237665728537	DOX_C1_Crick_merged.bed.gz	-448	UP+CONTROL	S200WT_FCL	PABPC1
0.002097227639152032	0.0017462501660920019	0.002448205112212022	DOX_C1_Crick_merged.bed.gz	-447	UP+CONTROL	S200WT_FCL	PABPC1
0.0020909895173955493	0.001739794970078429	0.002442184064712626	DOX_C1_Crick_merged.bed.gz	-446	UP+CONTROL	S200WT_FCL	PABPC1
0.002088427036439679	0.0017361514212910593	0.002440702651588256	DOX_C1_Crick_merged.bed.gz	-445	UP+CONTROL	S200WT_FCL	PABPC1
0.0020871794807256977	0.001733595084920904	0.0024407638765304544	DOX_C1_Crick_merged.bed.gz	-444	UP+CONTROL	S200WT_FCL	PABPC1
0.0020868202199063263	0.0017314562912735434	0.0024421841485390726	DOX_C1_Crick_merged.bed.gz	-443	UP+CONTROL	S200WT_FCL	PABPC1
0.002091698586573134	0.0017317309618739823	0.0024516662112722505	DOX_C1_Crick_merged.bed.gz	-442	UP+CONTROL	S200WT_FCL	PABPC1
0.0021024661390885674	0.0017341431026646763	0.0024707891755124285	DOX_C1_Crick_merged.bed.gz	-441	UP+CONTROL	S200WT_FCL	PABPC1
0.002116498521826102	0.0017381478210847308	0.002494849222567445	DOX_C1_Crick_merged.bed.gz	-440	UP+CONTROL	S200WT_FCL	PABPC1
0.002133312529915965	0.001744509697138619	0.0025221153626932874	DOX_C1_Crick_merged.bed.gz	-439	UP+CONTROL	S200WT_FCL	PABPC1
0.0021533147202643945	0.0017535397705223418	0.002553089670006427	DOX_C1_Crick_merged.bed.gz	-438	UP+CONTROL	S200WT_FCL	PABPC1
0.002174133692727272	0.0017634554707164686	0.00258481191473806	DOX_C1_Crick_merged.bed.gz	-437	UP+CONTROL	S200WT_FCL	PABPC1
0.0021934037125514463	0.001772181837991154	0.002614625587111729	DOX_C1_Crick_merged.bed.gz	-436	UP+CONTROL	S200WT_FCL	PABPC1
0.0022123533748324544	0.0017806072310251064	0.0026440995186397956	DOX_C1_Crick_merged.bed.gz	-435	UP+CONTROL	S200WT_FCL	PABPC1
0.002233135455116017	0.0017897423301476423	0.0026765285800843847	DOX_C1_Crick_merged.bed.gz	-434	UP+CONTROL	S200WT_FCL	PABPC1
0.002258198196108134	0.0017991910487946583	0.002717205343421602	DOX_C1_Crick_merged.bed.gz	-433	UP+CONTROL	S200WT_FCL	PABPC1
0.0022803803169446127	0.0018068657061863075	0.00275389492770291	DOX_C1_Crick_merged.bed.gz	-432	UP+CONTROL	S200WT_FCL	PABPC1
0.0022942440413630436	0.0018116503621431464	0.00277683772058293	DOX_C1_Crick_merged.bed.gz	-431	UP+CONTROL	S200WT_FCL	PABPC1
0.002303212169704973	0.001813717537979984	0.0027927068014299513	DOX_C1_Crick_merged.bed.gz	-430	UP+CONTROL	S200WT_FCL	PABPC1
0.0023090495930210846	0.0018127437080072833	0.0028053554780348737	DOX_C1_Crick_merged.bed.gz	-429	UP+CONTROL	S200WT_FCL	PABPC1
0.0023106976309293184	0.0018073481889691189	0.002814047072889504	DOX_C1_Crick_merged.bed.gz	-428	UP+CONTROL	S200WT_FCL	PABPC1
0.0023072772259830837	0.0017990755389489205	0.002815478913017234	DOX_C1_Crick_merged.bed.gz	-427	UP+CONTROL	S200WT_FCL	PABPC1
0.002301604850038723	0.0017909757845819961	0.002812233915495434	DOX_C1_Crick_merged.bed.gz	-426	UP+CONTROL	S200WT_FCL	PABPC1
0.0022938615292802497	0.0017815778934826998	0.0028061451650777816	DOX_C1_Crick_merged.bed.gz	-425	UP+CONTROL	S200WT_FCL	PABPC1
0.002282261013125008	0.0017702025036711593	0.0027943195225788374	DOX_C1_Crick_merged.bed.gz	-424	UP+CONTROL	S200WT_FCL	PABPC1
0.0022656440091830456	0.001759786641884422	0.0027715013764816523	DOX_C1_Crick_merged.bed.gz	-423	UP+CONTROL	S200WT_FCL	PABPC1
0.0022486412409051643	0.0017516181760649147	0.0027456643057453996	DOX_C1_Crick_merged.bed.gz	-422	UP+CONTROL	S200WT_FCL	PABPC1
0.0022363340088579525	0.001745856792956684	0.0027268112247592095	DOX_C1_Crick_merged.bed.gz	-421	UP+CONTROL	S200WT_FCL	PABPC1
0.0022260554298116787	0.0017417501276885637	0.0027103607319347842	DOX_C1_Crick_merged.bed.gz	-420	UP+CONTROL	S200WT_FCL	PABPC1
0.002215570149396565	0.00173864264994652	0.0026924976488466013	DOX_C1_Crick_merged.bed.gz	-419	UP+CONTROL	S200WT_FCL	PABPC1
0.002205423001677997	0.001737480016193432	0.0026733659871625553	DOX_C1_Crick_merged.bed.gz	-418	UP+CONTROL	S200WT_FCL	PABPC1
0.0021977866847716437	0.0017383543562980782	0.0026572190132452046	DOX_C1_Crick_merged.bed.gz	-417	UP+CONTROL	S200WT_FCL	PABPC1
0.0021925056247500616	0.0017407386245579485	0.002644272624942173	DOX_C1_Crick_merged.bed.gz	-416	UP+CONTROL	S200WT_FCL	PABPC1
0.0021894360460979804	0.0017458873068716158	0.0026329847853243465	DOX_C1_Crick_merged.bed.gz	-415	UP+CONTROL	S200WT_FCL	PABPC1
0.002188887055313268	0.0017536093069757306	0.0026241648036508065	DOX_C1_Crick_merged.bed.gz	-414	UP+CONTROL	S200WT_FCL	PABPC1
0.0021892161252341337	0.0017610910105560853	0.0026173412399121843	DOX_C1_Crick_merged.bed.gz	-413	UP+CONTROL	S200WT_FCL	PABPC1
0.0021901698566397978	0.0017674118656384815	0.002612927847641112	DOX_C1_Crick_merged.bed.gz	-412	UP+CONTROL	S200WT_FCL	PABPC1
0.002190959320722876	0.0017729993312091091	0.002608919310236639	DOX_C1_Crick_merged.bed.gz	-411	UP+CONTROL	S200WT_FCL	PABPC1
0.0021928929467986786	0.0017785603950936008	0.002607225498503751	DOX_C1_Crick_merged.bed.gz	-410	UP+CONTROL	S200WT_FCL	PABPC1
0.002197365154839945	0.0017845088178022456	0.0026102214918776365	DOX_C1_Crick_merged.bed.gz	-409	UP+CONTROL	S200WT_FCL	PABPC1
0.0022038651657629183	0.0017914735710937656	0.0026162567604320623	DOX_C1_Crick_merged.bed.gz	-408	UP+CONTROL	S200WT_FCL	PABPC1
0.0022108257108869192	0.0017970055284653665	0.0026246458933084638	DOX_C1_Crick_merged.bed.gz	-407	UP+CONTROL	S200WT_FCL	PABPC1
0.00221734268742147	0.001799369509251769	0.002635315865591162	DOX_C1_Crick_merged.bed.gz	-406	UP+CONTROL	S200WT_FCL	PABPC1
0.0022236006771104728	0.0017995988052463146	0.0026476025489746207	DOX_C1_Crick_merged.bed.gz	-405	UP+CONTROL	S200WT_FCL	PABPC1
0.0022317007050775065	0.0017992132204437418	0.002664188189711263	DOX_C1_Crick_merged.bed.gz	-404	UP+CONTROL	S200WT_FCL	PABPC1
0.0022428503861567643	0.0017993481875490144	0.002686352584764509	DOX_C1_Crick_merged.bed.gz	-403	UP+CONTROL	S200WT_FCL	PABPC1
0.002254514566337569	0.0017992526183769387	0.002709776514298194	DOX_C1_Crick_merged.bed.gz	-402	UP+CONTROL	S200WT_FCL	PABPC1
0.0022659257673384474	0.0017980889961419842	0.002733762538534909	DOX_C1_Crick_merged.bed.gz	-401	UP+CONTROL	S200WT_FCL	PABPC1
0.0022754800687024923	0.0017970504435464402	0.0027539096938585437	DOX_C1_Crick_merged.bed.gz	-400	UP+CONTROL	S200WT_FCL	PABPC1
0.0022810289776184008	0.0017954609438172822	0.0027665970114195216	DOX_C1_Crick_merged.bed.gz	-399	UP+CONTROL	S200WT_FCL	PABPC1
0.0022853260199822817	0.0017919620342373229	0.002778690005727243	DOX_C1_Crick_merged.bed.gz	-398	UP+CONTROL	S200WT_FCL	PABPC1
0.0022887764416736375	0.0017896016281038908	0.0027879512552433858	DOX_C1_Crick_merged.bed.gz	-397	UP+CONTROL	S200WT_FCL	PABPC1
0.0022895110108371473	0.0017888211278276444	0.0027902008938466487	DOX_C1_Crick_merged.bed.gz	-396	UP+CONTROL	S200WT_FCL	PABPC1
0.0022881888917767623	0.0017880111100529207	0.0027883666735006004	DOX_C1_Crick_merged.bed.gz	-395	UP+CONTROL	S200WT_FCL	PABPC1
0.0022808170239856087	0.0017854256087504582	0.0027762084392207536	DOX_C1_Crick_merged.bed.gz	-394	UP+CONTROL	S200WT_FCL	PABPC1
0.0022669347722018363	0.0017801466451442985	0.0027537228992593685	DOX_C1_Crick_merged.bed.gz	-393	UP+CONTROL	S200WT_FCL	PABPC1
0.0022491530834849727	0.0017752127050056528	0.0027230934619642882	DOX_C1_Crick_merged.bed.gz	-392	UP+CONTROL	S200WT_FCL	PABPC1
0.002227218445363148	0.0017715129798473895	0.002682923910878904	DOX_C1_Crick_merged.bed.gz	-391	UP+CONTROL	S200WT_FCL	PABPC1
0.0022033709315326857	0.0017664484536067527	0.002640293409458615	DOX_C1_Crick_merged.bed.gz	-390	UP+CONTROL	S200WT_FCL	PABPC1
0.002182174372172644	0.0017622093410357312	0.002602139403309554	DOX_C1_Crick_merged.bed.gz	-389	UP+CONTROL	S200WT_FCL	PABPC1
0.0021610025097934422	0.0017600759514479927	0.0025619290681388896	DOX_C1_Crick_merged.bed.gz	-388	UP+CONTROL	S200WT_FCL	PABPC1
0.002139215108023422	0.0017580801807393176	0.002520350035307528	DOX_C1_Crick_merged.bed.gz	-387	UP+CONTROL	S200WT_FCL	PABPC1
0.00211918902726325	0.0017561569683979751	0.0024822210861285272	DOX_C1_Crick_merged.bed.gz	-386	UP+CONTROL	S200WT_FCL	PABPC1
0.0020999432396099243	0.0017546244472383132	0.0024452620319815447	DOX_C1_Crick_merged.bed.gz	-385	UP+CONTROL	S200WT_FCL	PABPC1
0.0020850786236477825	0.0017546554889136894	0.002415501758381888	DOX_C1_Crick_merged.bed.gz	-384	UP+CONTROL	S200WT_FCL	PABPC1
0.0020746383854651114	0.0017565705910393896	0.002392706179890847	DOX_C1_Crick_merged.bed.gz	-383	UP+CONTROL	S200WT_FCL	PABPC1
0.002066977053212701	0.0017582000083153956	0.002375754098110021	DOX_C1_Crick_merged.bed.gz	-382	UP+CONTROL	S200WT_FCL	PABPC1
0.002063579186733417	0.0017600996891197832	0.002367058684347063	DOX_C1_Crick_merged.bed.gz	-381	UP+CONTROL	S200WT_FCL	PABPC1
0.0020635414804554266	0.0017636933918588483	0.0023633895690520178	DOX_C1_Crick_merged.bed.gz	-380	UP+CONTROL	S200WT_FCL	PABPC1
0.002062380338234705	0.0017662020476994472	0.002358558628769979	DOX_C1_Crick_merged.bed.gz	-379	UP+CONTROL	S200WT_FCL	PABPC1
0.0020608040757812496	0.0017670005599093107	0.0023546075916532046	DOX_C1_Crick_merged.bed.gz	-378	UP+CONTROL	S200WT_FCL	PABPC1
0.0020602104965295803	0.0017676439960193073	0.00235277699703987	DOX_C1_Crick_merged.bed.gz	-377	UP+CONTROL	S200WT_FCL	PABPC1
0.002059132365117779	0.0017681442325475627	0.0023501204976880104	DOX_C1_Crick_merged.bed.gz	-376	UP+CONTROL	S200WT_FCL	PABPC1
0.00205762568569978	0.0017682036061693915	0.0023470477652301797	DOX_C1_Crick_merged.bed.gz	-375	UP+CONTROL	S200WT_FCL	PABPC1
0.0020553690248328446	0.0017678112649768657	0.0023429267846888312	DOX_C1_Crick_merged.bed.gz	-374	UP+CONTROL	S200WT_FCL	PABPC1
0.0020531497463771972	0.0017672537314331674	0.002339045761321232	DOX_C1_Crick_merged.bed.gz	-373	UP+CONTROL	S200WT_FCL	PABPC1
0.0020524395141756527	0.001767350106421556	0.0023375289219297515	DOX_C1_Crick_merged.bed.gz	-372	UP+CONTROL	S200WT_FCL	PABPC1
0.002052159577527752	0.0017673221343871884	0.0023369970206683173	DOX_C1_Crick_merged.bed.gz	-371	UP+CONTROL	S200WT_FCL	PABPC1
0.0020517593239024043	0.0017668214977001183	0.002336697150104687	DOX_C1_Crick_merged.bed.gz	-370	UP+CONTROL	S200WT_FCL	PABPC1
0.0020538505386579775	0.0017679442131028275	0.002339756864213118	DOX_C1_Crick_merged.bed.gz	-369	UP+CONTROL	S200WT_FCL	PABPC1
0.002057873204728434	0.001770749497866661	0.0023449969115901933	DOX_C1_Crick_merged.bed.gz	-368	UP+CONTROL	S200WT_FCL	PABPC1
0.002063137170778492	0.0017742488280192905	0.0023520255135376774	DOX_C1_Crick_merged.bed.gz	-367	UP+CONTROL	S200WT_FCL	PABPC1
0.002071738926463841	0.0017795130497437529	0.002363964803183913	DOX_C1_Crick_merged.bed.gz	-366	UP+CONTROL	S200WT_FCL	PABPC1
0.002083142132144808	0.0017862429970915933	0.00238004126719801	DOX_C1_Crick_merged.bed.gz	-365	UP+CONTROL	S200WT_FCL	PABPC1
0.002095715781417963	0.0017935084094697208	0.0023979231533661936	DOX_C1_Crick_merged.bed.gz	-364	UP+CONTROL	S200WT_FCL	PABPC1
0.0021084855449544724	0.0018011648592455743	0.0024158062306633616	DOX_C1_Crick_merged.bed.gz	-363	UP+CONTROL	S200WT_FCL	PABPC1
0.0021190388678090028	0.001807610571206467	0.0024304671644115325	DOX_C1_Crick_merged.bed.gz	-362	UP+CONTROL	S200WT_FCL	PABPC1
0.002126846901400705	0.0018125470881108507	0.0024411467146905523	DOX_C1_Crick_merged.bed.gz	-361	UP+CONTROL	S200WT_FCL	PABPC1
0.002133055804359663	0.0018169282074413252	0.0024491834012779936	DOX_C1_Crick_merged.bed.gz	-360	UP+CONTROL	S200WT_FCL	PABPC1
0.002136163833141442	0.0018191704476436868	0.002453157218639194	DOX_C1_Crick_merged.bed.gz	-359	UP+CONTROL	S200WT_FCL	PABPC1
0.002135202521061398	0.0018177208400464249	0.0024526842020763696	DOX_C1_Crick_merged.bed.gz	-358	UP+CONTROL	S200WT_FCL	PABPC1
0.002130107607962984	0.0018127970580812075	0.0024474181578447588	DOX_C1_Crick_merged.bed.gz	-357	UP+CONTROL	S200WT_FCL	PABPC1
0.0021209985066287817	0.0018044678751684136	0.0024375291380891485	DOX_C1_Crick_merged.bed.gz	-356	UP+CONTROL	S200WT_FCL	PABPC1
0.0021106170164294077	0.0017951494048275393	0.0024260846280312756	DOX_C1_Crick_merged.bed.gz	-355	UP+CONTROL	S200WT_FCL	PABPC1
0.002099593173647638	0.001786498624435938	0.0024126877228593377	DOX_C1_Crick_merged.bed.gz	-354	UP+CONTROL	S200WT_FCL	PABPC1
0.00208750444905943	0.0017777350122779602	0.0023972738858409025	DOX_C1_Crick_merged.bed.gz	-353	UP+CONTROL	S200WT_FCL	PABPC1
0.002076460994869382	0.0017696199498673092	0.0023833020398714615	DOX_C1_Crick_merged.bed.gz	-352	UP+CONTROL	S200WT_FCL	PABPC1
0.0020678750606487736	0.0017630848228990536	0.0023726652983985007	DOX_C1_Crick_merged.bed.gz	-351	UP+CONTROL	S200WT_FCL	PABPC1
0.002061568915549771	0.0017574843780194832	0.00236565345308007	DOX_C1_Crick_merged.bed.gz	-350	UP+CONTROL	S200WT_FCL	PABPC1
0.002058480160100654	0.0017537741525185517	0.0023631861676827698	DOX_C1_Crick_merged.bed.gz	-349	UP+CONTROL	S200WT_FCL	PABPC1
0.002060728349201088	0.0017542003928045133	0.0023672563055976746	DOX_C1_Crick_merged.bed.gz	-348	UP+CONTROL	S200WT_FCL	PABPC1
0.0020685303815698125	0.0017589826980748651	0.0023780780650647718	DOX_C1_Crick_merged.bed.gz	-347	UP+CONTROL	S200WT_FCL	PABPC1
0.002078053636222487	0.0017663723946477119	0.0023897348777972708	DOX_C1_Crick_merged.bed.gz	-346	UP+CONTROL	S200WT_FCL	PABPC1
0.0020858754167157574	0.00177389853857261	0.002397852294858913	DOX_C1_Crick_merged.bed.gz	-345	UP+CONTROL	S200WT_FCL	PABPC1
0.0020925350048301	0.0017798835794035745	0.002405186430256633	DOX_C1_Crick_merged.bed.gz	-344	UP+CONTROL	S200WT_FCL	PABPC1
0.0020999598346199224	0.0017851847836804682	0.00241473488555938	DOX_C1_Crick_merged.bed.gz	-343	UP+CONTROL	S200WT_FCL	PABPC1
0.002109594062502876	0.0017920245859107148	0.00242716353909504	DOX_C1_Crick_merged.bed.gz	-342	UP+CONTROL	S200WT_FCL	PABPC1
0.0021204103345988895	0.001800307959637122	0.0024405127095606617	DOX_C1_Crick_merged.bed.gz	-341	UP+CONTROL	S200WT_FCL	PABPC1
0.0021294685391201277	0.0018082507031784603	0.0024506863750617994	DOX_C1_Crick_merged.bed.gz	-340	UP+CONTROL	S200WT_FCL	PABPC1
0.002135347524650302	0.0018151864664201444	0.0024555085828804656	DOX_C1_Crick_merged.bed.gz	-339	UP+CONTROL	S200WT_FCL	PABPC1
0.002138208091250422	0.0018210562382917658	0.002455359944209087	DOX_C1_Crick_merged.bed.gz	-338	UP+CONTROL	S200WT_FCL	PABPC1
0.002137303135730718	0.001824584243560553	0.0024500220279008974	DOX_C1_Crick_merged.bed.gz	-337	UP+CONTROL	S200WT_FCL	PABPC1
0.0021361393094597005	0.001827244389315501	0.0024450342296039197	DOX_C1_Crick_merged.bed.gz	-336	UP+CONTROL	S200WT_FCL	PABPC1
0.0021373467291197555	0.0018305747685523385	0.002444118689687197	DOX_C1_Crick_merged.bed.gz	-335	UP+CONTROL	S200WT_FCL	PABPC1
0.0021397211485208747	0.0018348191559125694	0.002444623141129208	DOX_C1_Crick_merged.bed.gz	-334	UP+CONTROL	S200WT_FCL	PABPC1
0.00214156520288497	0.00183979999971617	0.002443330406053803	DOX_C1_Crick_merged.bed.gz	-333	UP+CONTROL	S200WT_FCL	PABPC1
0.0021397740313541963	0.0018423297397093853	0.002437218322999043	DOX_C1_Crick_merged.bed.gz	-332	UP+CONTROL	S200WT_FCL	PABPC1
0.002135722204491934	0.0018424641721301374	0.002428980236853765	DOX_C1_Crick_merged.bed.gz	-331	UP+CONTROL	S200WT_FCL	PABPC1
0.002133252324655603	0.0018432311738751056	0.0024232734754361367	DOX_C1_Crick_merged.bed.gz	-330	UP+CONTROL	S200WT_FCL	PABPC1
0.002132536668716707	0.0018444475019147935	0.0024206258355186573	DOX_C1_Crick_merged.bed.gz	-329	UP+CONTROL	S200WT_FCL	PABPC1
0.0021320412873951766	0.0018449512963747126	0.0024191312784156765	DOX_C1_Crick_merged.bed.gz	-328	UP+CONTROL	S200WT_FCL	PABPC1
0.0021329739117745307	0.001846401017634914	0.0024195468059141803	DOX_C1_Crick_merged.bed.gz	-327	UP+CONTROL	S200WT_FCL	PABPC1
0.0021334379152909274	0.0018476319064947174	0.00241924392408717	DOX_C1_Crick_merged.bed.gz	-326	UP+CONTROL	S200WT_FCL	PABPC1
0.002131477612538359	0.001847193108009597	0.002415762117067154	DOX_C1_Crick_merged.bed.gz	-325	UP+CONTROL	S200WT_FCL	PABPC1
0.002128984242151314	0.0018461727394799496	0.002411795744822707	DOX_C1_Crick_merged.bed.gz	-324	UP+CONTROL	S200WT_FCL	PABPC1
0.0021269126498160923	0.0018448824321040766	0.002408942867528134	DOX_C1_Crick_merged.bed.gz	-323	UP+CONTROL	S200WT_FCL	PABPC1
0.0021272931881528632	0.0018454417197935273	0.0024091446565122233	DOX_C1_Crick_merged.bed.gz	-322	UP+CONTROL	S200WT_FCL	PABPC1
0.0021289980109205032	0.0018472932492679347	0.002410702772573095	DOX_C1_Crick_merged.bed.gz	-321	UP+CONTROL	S200WT_FCL	PABPC1
0.0021314659365732377	0.0018475156553546639	0.002415416217791835	DOX_C1_Crick_merged.bed.gz	-320	UP+CONTROL	S200WT_FCL	PABPC1
0.002137415247520256	0.0018479273251826925	0.002426903169857843	DOX_C1_Crick_merged.bed.gz	-319	UP+CONTROL	S200WT_FCL	PABPC1
0.0021459493860778622	0.0018497439982867498	0.002442154773868997	DOX_C1_Crick_merged.bed.gz	-318	UP+CONTROL	S200WT_FCL	PABPC1
0.002155416425194859	0.0018514618501219294	0.002459371000267811	DOX_C1_Crick_merged.bed.gz	-317	UP+CONTROL	S200WT_FCL	PABPC1
0.0021679117989521473	0.0018549268769184012	0.002480896720985914	DOX_C1_Crick_merged.bed.gz	-316	UP+CONTROL	S200WT_FCL	PABPC1
0.0021832859787659633	0.0018602207340559607	0.0025063512234759855	DOX_C1_Crick_merged.bed.gz	-315	UP+CONTROL	S200WT_FCL	PABPC1
0.0021987310768060075	0.0018654224490729273	0.002532039704539105	DOX_C1_Crick_merged.bed.gz	-314	UP+CONTROL	S200WT_FCL	PABPC1
0.002214860758834151	0.001871236925839514	0.002558484591828804	DOX_C1_Crick_merged.bed.gz	-313	UP+CONTROL	S200WT_FCL	PABPC1
0.0022303799367566044	0.0018764840284120625	0.0025842758451011623	DOX_C1_Crick_merged.bed.gz	-312	UP+CONTROL	S200WT_FCL	PABPC1
0.002243864394545489	0.001879719379669535	0.002608009409421461	DOX_C1_Crick_merged.bed.gz	-311	UP+CONTROL	S200WT_FCL	PABPC1
0.0022546658274050667	0.001884864808151878	0.0026244668466582728	DOX_C1_Crick_merged.bed.gz	-310	UP+CONTROL	S200WT_FCL	PABPC1
0.002260897068165222	0.0018911776577877851	0.0026306164785426744	DOX_C1_Crick_merged.bed.gz	-309	UP+CONTROL	S200WT_FCL	PABPC1
0.002265235724910907	0.001896761947380862	0.002633709502440966	DOX_C1_Crick_merged.bed.gz	-308	UP+CONTROL	S200WT_FCL	PABPC1
0.0022687216340249857	0.001902340018064433	0.002635103249985552	DOX_C1_Crick_merged.bed.gz	-307	UP+CONTROL	S200WT_FCL	PABPC1
0.002267489396771523	0.0019044050123496303	0.0026305737811934305	DOX_C1_Crick_merged.bed.gz	-306	UP+CONTROL	S200WT_FCL	PABPC1
0.00226184150378884	0.0019031549342282093	0.0026205280733494875	DOX_C1_Crick_merged.bed.gz	-305	UP+CONTROL	S200WT_FCL	PABPC1
0.002255033830332471	0.001901094993765957	0.002608972666899005	DOX_C1_Crick_merged.bed.gz	-304	UP+CONTROL	S200WT_FCL	PABPC1
0.0022468242654008538	0.0018976115958696347	0.0025960369349320956	DOX_C1_Crick_merged.bed.gz	-303	UP+CONTROL	S200WT_FCL	PABPC1
0.002238240131543912	0.001893538440146755	0.002582941822941092	DOX_C1_Crick_merged.bed.gz	-302	UP+CONTROL	S200WT_FCL	PABPC1
0.002231159338834046	0.0018911938638767327	0.00257112481379138	DOX_C1_Crick_merged.bed.gz	-301	UP+CONTROL	S200WT_FCL	PABPC1
0.002224083037695544	0.001887088028718296	0.002561078046672815	DOX_C1_Crick_merged.bed.gz	-300	UP+CONTROL	S200WT_FCL	PABPC1
0.002214767720169576	0.0018788632570570063	0.0025506721832821667	DOX_C1_Crick_merged.bed.gz	-299	UP+CONTROL	S200WT_FCL	PABPC1
0.0022016933095843766	0.001867551885535309	0.0025358347336334663	DOX_C1_Crick_merged.bed.gz	-298	UP+CONTROL	S200WT_FCL	PABPC1
0.002187156576014225	0.0018548517790808073	0.0025194613729476625	DOX_C1_Crick_merged.bed.gz	-297	UP+CONTROL	S200WT_FCL	PABPC1
0.0021754460753360856	0.0018447479311523682	0.00250614421951982	DOX_C1_Crick_merged.bed.gz	-296	UP+CONTROL	S200WT_FCL	PABPC1
0.0021673268349408532	0.0018380234697825803	0.0024966302000991396	DOX_C1_Crick_merged.bed.gz	-295	UP+CONTROL	S200WT_FCL	PABPC1
0.0021613402512818667	0.001833039352896858	0.0024896411496668847	DOX_C1_Crick_merged.bed.gz	-294	UP+CONTROL	S200WT_FCL	PABPC1
0.0021559565896104417	0.0018288594337999855	0.002483053745420903	DOX_C1_Crick_merged.bed.gz	-293	UP+CONTROL	S200WT_FCL	PABPC1
0.002148744734586798	0.0018238471134551688	0.002473642355718429	DOX_C1_Crick_merged.bed.gz	-292	UP+CONTROL	S200WT_FCL	PABPC1
0.0021392310314752375	0.0018170863923446113	0.002461375670605862	DOX_C1_Crick_merged.bed.gz	-291	UP+CONTROL	S200WT_FCL	PABPC1
0.00212936385086767	0.001810588984296638	0.002448138717438698	DOX_C1_Crick_merged.bed.gz	-290	UP+CONTROL	S200WT_FCL	PABPC1
0.0021228945694876608	0.001807340517044407	0.002438448621930906	DOX_C1_Crick_merged.bed.gz	-289	UP+CONTROL	S200WT_FCL	PABPC1
0.0021208289212341306	0.0018077217661232718	0.0024339360763449783	DOX_C1_Crick_merged.bed.gz	-288	UP+CONTROL	S200WT_FCL	PABPC1
0.0021194130658714347	0.0018092885141832247	0.0024295376175596317	DOX_C1_Crick_merged.bed.gz	-287	UP+CONTROL	S200WT_FCL	PABPC1
0.002115918424027454	0.0018093769996932762	0.0024224598483616197	DOX_C1_Crick_merged.bed.gz	-286	UP+CONTROL	S200WT_FCL	PABPC1
0.0021116374525387963	0.0018082297339533549	0.002415045171124226	DOX_C1_Crick_merged.bed.gz	-285	UP+CONTROL	S200WT_FCL	PABPC1
0.0021068383235205252	0.0018068865648017101	0.00240679008223933	DOX_C1_Crick_merged.bed.gz	-284	UP+CONTROL	S200WT_FCL	PABPC1
0.002101766218034823	0.0018056918412766663	0.0023978405947929727	DOX_C1_Crick_merged.bed.gz	-283	UP+CONTROL	S200WT_FCL	PABPC1
0.00209991589380417	0.00180648933961205	0.0023933424479962856	DOX_C1_Crick_merged.bed.gz	-282	UP+CONTROL	S200WT_FCL	PABPC1
0.002101828338410331	0.001809786830675415	0.0023938698461452453	DOX_C1_Crick_merged.bed.gz	-281	UP+CONTROL	S200WT_FCL	PABPC1
0.002105799600634699	0.0018132600065774197	0.0023983391946919832	DOX_C1_Crick_merged.bed.gz	-280	UP+CONTROL	S200WT_FCL	PABPC1
0.0021103861197816513	0.0018154375824122055	0.0024053346571511064	DOX_C1_Crick_merged.bed.gz	-279	UP+CONTROL	S200WT_FCL	PABPC1
0.0021158149007006305	0.001817395322216701	0.0024142344791845726	DOX_C1_Crick_merged.bed.gz	-278	UP+CONTROL	S200WT_FCL	PABPC1
0.0021230877912698926	0.0018199829292749453	0.0024261926532648526	DOX_C1_Crick_merged.bed.gz	-277	UP+CONTROL	S200WT_FCL	PABPC1
0.002132995053991781	0.0018241400594894558	0.0024418500484941212	DOX_C1_Crick_merged.bed.gz	-276	UP+CONTROL	S200WT_FCL	PABPC1
0.0021427938068879593	0.001828497169206103	0.002457090444569832	DOX_C1_Crick_merged.bed.gz	-275	UP+CONTROL	S200WT_FCL	PABPC1
0.0021515021081577835	0.0018320020603656481	0.002471002155949933	DOX_C1_Crick_merged.bed.gz	-274	UP+CONTROL	S200WT_FCL	PABPC1
0.0021600183283834408	0.0018350455530033837	0.002484991103763511	DOX_C1_Crick_merged.bed.gz	-273	UP+CONTROL	S200WT_FCL	PABPC1
0.0021657028662671342	0.001836379855584511	0.0024950258769497686	DOX_C1_Crick_merged.bed.gz	-272	UP+CONTROL	S200WT_FCL	PABPC1
0.002168731884687805	0.001835932267183663	0.002501531502191957	DOX_C1_Crick_merged.bed.gz	-271	UP+CONTROL	S200WT_FCL	PABPC1
0.002171085312310426	0.0018367081724858891	0.0025054624521349705	DOX_C1_Crick_merged.bed.gz	-270	UP+CONTROL	S200WT_FCL	PABPC1
0.002170770250728551	0.0018384733394386202	0.002503067162018488	DOX_C1_Crick_merged.bed.gz	-269	UP+CONTROL	S200WT_FCL	PABPC1
0.0021655449227047305	0.0018382434852091101	0.0024928463602003547	DOX_C1_Crick_merged.bed.gz	-268	UP+CONTROL	S200WT_FCL	PABPC1
0.002157468872932787	0.0018367861273046464	0.0024781516185609304	DOX_C1_Crick_merged.bed.gz	-267	UP+CONTROL	S200WT_FCL	PABPC1
0.0021481682740647615	0.001835221972874107	0.002461114575255418	DOX_C1_Crick_merged.bed.gz	-266	UP+CONTROL	S200WT_FCL	PABPC1
0.0021385564085573345	0.001833897934383801	0.0024432148827308693	DOX_C1_Crick_merged.bed.gz	-265	UP+CONTROL	S200WT_FCL	PABPC1
0.0021295979047967887	0.0018330047741315085	0.0024261910354620698	DOX_C1_Crick_merged.bed.gz	-264	UP+CONTROL	S200WT_FCL	PABPC1
0.002121560507237128	0.0018328399158590142	0.002410281098615239	DOX_C1_Crick_merged.bed.gz	-263	UP+CONTROL	S200WT_FCL	PABPC1
0.002115197085354333	0.0018337527529889888	0.002396641417719672	DOX_C1_Crick_merged.bed.gz	-262	UP+CONTROL	S200WT_FCL	PABPC1
0.002109405594606718	0.0018352603891836426	0.002383550800029788	DOX_C1_Crick_merged.bed.gz	-261	UP+CONTROL	S200WT_FCL	PABPC1
0.0021031144946316335	0.0018358769905055961	0.002370351998757664	DOX_C1_Crick_merged.bed.gz	-260	UP+CONTROL	S200WT_FCL	PABPC1
0.0020999036535407018	0.0018374941634298036	0.002362313143651588	DOX_C1_Crick_merged.bed.gz	-259	UP+CONTROL	S200WT_FCL	PABPC1
0.0021015124341122147	0.0018418238147447405	0.0023612010534796754	DOX_C1_Crick_merged.bed.gz	-258	UP+CONTROL	S200WT_FCL	PABPC1
0.0021062273893024544	0.0018477340565141661	0.002364720722090728	DOX_C1_Crick_merged.bed.gz	-257	UP+CONTROL	S200WT_FCL	PABPC1
0.002113177623671059	0.001854720804912079	0.002371634442430025	DOX_C1_Crick_merged.bed.gz	-256	UP+CONTROL	S200WT_FCL	PABPC1
0.002122253479279766	0.0018629687583555138	0.0023815382002040043	DOX_C1_Crick_merged.bed.gz	-255	UP+CONTROL	S200WT_FCL	PABPC1
0.00213288491494271	0.0018724022169692722	0.0023933676129161354	DOX_C1_Crick_merged.bed.gz	-254	UP+CONTROL	S200WT_FCL	PABPC1
0.00214596796623476	0.0018835724629574617	0.0024083634695120483	DOX_C1_Crick_merged.bed.gz	-253	UP+CONTROL	S200WT_FCL	PABPC1
0.0021618511147046987	0.0018967182572525432	0.0024269839721568444	DOX_C1_Crick_merged.bed.gz	-252	UP+CONTROL	S200WT_FCL	PABPC1
0.0021787321289222115	0.0019105213619870192	0.0024469428958573975	DOX_C1_Crick_merged.bed.gz	-251	UP+CONTROL	S200WT_FCL	PABPC1
0.002196157594329529	0.0019244768742460714	0.002467838314412988	DOX_C1_Crick_merged.bed.gz	-250	UP+CONTROL	S200WT_FCL	PABPC1
0.0022119344270647126	0.0019365865516513194	0.00248728230247811	DOX_C1_Crick_merged.bed.gz	-249	UP+CONTROL	S200WT_FCL	PABPC1
0.0022257279017189662	0.001947105422118273	0.0025043503813196684	DOX_C1_Crick_merged.bed.gz	-248	UP+CONTROL	S200WT_FCL	PABPC1
0.0022375977564323543	0.0019562533476567287	0.0025189421652079915	DOX_C1_Crick_merged.bed.gz	-247	UP+CONTROL	S200WT_FCL	PABPC1
0.0022460378792993705	0.0019624682043930843	0.0025296075542056715	DOX_C1_Crick_merged.bed.gz	-246	UP+CONTROL	S200WT_FCL	PABPC1
0.0022523854114984607	0.001966804206635269	0.00253796661636167	DOX_C1_Crick_merged.bed.gz	-245	UP+CONTROL	S200WT_FCL	PABPC1
0.002256836811337584	0.001969547348174957	0.0025441262745002323	DOX_C1_Crick_merged.bed.gz	-244	UP+CONTROL	S200WT_FCL	PABPC1
0.002255533159311234	0.001968129360302281	0.0025429369583202114	DOX_C1_Crick_merged.bed.gz	-243	UP+CONTROL	S200WT_FCL	PABPC1
0.002248839453328299	0.001963050077654242	0.002534628829002382	DOX_C1_Crick_merged.bed.gz	-242	UP+CONTROL	S200WT_FCL	PABPC1
0.002242368700376045	0.0019582303106880127	0.002526507090064104	DOX_C1_Crick_merged.bed.gz	-241	UP+CONTROL	S200WT_FCL	PABPC1
0.0022371025231983604	0.0019542321911225308	0.0025199728552742105	DOX_C1_Crick_merged.bed.gz	-240	UP+CONTROL	S200WT_FCL	PABPC1
0.00223346847853403	0.0019519358976476033	0.0025150010594204744	DOX_C1_Crick_merged.bed.gz	-239	UP+CONTROL	S200WT_FCL	PABPC1
0.0022319290876483956	0.0019515007128875091	0.0025123574624092986	DOX_C1_Crick_merged.bed.gz	-238	UP+CONTROL	S200WT_FCL	PABPC1
0.0022316356632706537	0.0019525095332425958	0.002510761793298726	DOX_C1_Crick_merged.bed.gz	-237	UP+CONTROL	S200WT_FCL	PABPC1
0.002232943993057539	0.001955320021550604	0.0025105679645644864	DOX_C1_Crick_merged.bed.gz	-236	UP+CONTROL	S200WT_FCL	PABPC1
0.0022352518543342264	0.0019588566059785674	0.0025116471026898923	DOX_C1_Crick_merged.bed.gz	-235	UP+CONTROL	S200WT_FCL	PABPC1
0.00223909611305926	0.001963629470645073	0.00251456275547345	DOX_C1_Crick_merged.bed.gz	-234	UP+CONTROL	S200WT_FCL	PABPC1
0.0022476244866857613	0.0019718114932950836	0.0025234374800764373	DOX_C1_Crick_merged.bed.gz	-233	UP+CONTROL	S200WT_FCL	PABPC1
0.0022608849098747752	0.001982887900096912	0.0025388819196526346	DOX_C1_Crick_merged.bed.gz	-232	UP+CONTROL	S200WT_FCL	PABPC1
0.0022747601969248924	0.0019938790666926493	0.0025556413271571325	DOX_C1_Crick_merged.bed.gz	-231	UP+CONTROL	S200WT_FCL	PABPC1
0.002289109829724157	0.002005280849126894	0.002572938810321417	DOX_C1_Crick_merged.bed.gz	-230	UP+CONTROL	S200WT_FCL	PABPC1
0.0023034045176886894	0.0020164394235112123	0.002590369611866166	DOX_C1_Crick_merged.bed.gz	-229	UP+CONTROL	S200WT_FCL	PABPC1
0.0023155820572583327	0.002025566067856105	0.0026055980466605623	DOX_C1_Crick_merged.bed.gz	-228	UP+CONTROL	S200WT_FCL	PABPC1
0.0023268438846547903	0.002033390759934845	0.0026202970093747403	DOX_C1_Crick_merged.bed.gz	-227	UP+CONTROL	S200WT_FCL	PABPC1
0.0023396537742473443	0.002042170016515183	0.002637137531979513	DOX_C1_Crick_merged.bed.gz	-226	UP+CONTROL	S200WT_FCL	PABPC1
0.0023544584165803174	0.0020527395705287116	0.0026561772626319344	DOX_C1_Crick_merged.bed.gz	-225	UP+CONTROL	S200WT_FCL	PABPC1
0.0023707704977976194	0.0020641560368891707	0.0026773849587060825	DOX_C1_Crick_merged.bed.gz	-224	UP+CONTROL	S200WT_FCL	PABPC1
0.0023887890196865446	0.002075552254616209	0.002702025784756896	DOX_C1_Crick_merged.bed.gz	-223	UP+CONTROL	S200WT_FCL	PABPC1
0.002406015411085361	0.0020856209270296282	0.002726409895141114	DOX_C1_Crick_merged.bed.gz	-222	UP+CONTROL	S200WT_FCL	PABPC1
0.0024206268341605878	0.002094073689577812	0.0027471799787433865	DOX_C1_Crick_merged.bed.gz	-221	UP+CONTROL	S200WT_FCL	PABPC1
0.0024324986317080344	0.00210028892487278	0.002764708338543317	DOX_C1_Crick_merged.bed.gz	-220	UP+CONTROL	S200WT_FCL	PABPC1
0.0024448426865726824	0.002105491003314659	0.0027841943698307353	DOX_C1_Crick_merged.bed.gz	-219	UP+CONTROL	S200WT_FCL	PABPC1
0.002459595140665411	0.0021115452797460443	0.002807645001584807	DOX_C1_Crick_merged.bed.gz	-218	UP+CONTROL	S200WT_FCL	PABPC1
0.002474680838809032	0.002118232848345795	0.0028311288292722976	DOX_C1_Crick_merged.bed.gz	-217	UP+CONTROL	S200WT_FCL	PABPC1
0.0024866387208278247	0.002122783464952117	0.002850493976703559	DOX_C1_Crick_merged.bed.gz	-216	UP+CONTROL	S200WT_FCL	PABPC1
0.0024956345475243653	0.0021233121661462053	0.002867956928902551	DOX_C1_Crick_merged.bed.gz	-215	UP+CONTROL	S200WT_FCL	PABPC1
0.0025042957313171654	0.002119316071515086	0.0028892753911192717	DOX_C1_Crick_merged.bed.gz	-214	UP+CONTROL	S200WT_FCL	PABPC1
0.0025097248692508858	0.0021127494478318408	0.00290670029066996	DOX_C1_Crick_merged.bed.gz	-213	UP+CONTROL	S200WT_FCL	PABPC1
0.002513575282442422	0.0021077055271351334	0.0029194450377497396	DOX_C1_Crick_merged.bed.gz	-212	UP+CONTROL	S200WT_FCL	PABPC1
0.002520364744615303	0.0021053028474199275	0.0029354266418107075	DOX_C1_Crick_merged.bed.gz	-211	UP+CONTROL	S200WT_FCL	PABPC1
0.002527837033597683	0.0021039284536969235	0.0029517456134984686	DOX_C1_Crick_merged.bed.gz	-210	UP+CONTROL	S200WT_FCL	PABPC1
0.00253127555406426	0.0021025653615339727	0.002959985746594573	DOX_C1_Crick_merged.bed.gz	-209	UP+CONTROL	S200WT_FCL	PABPC1
0.002531886298173635	0.0021015985707650707	0.002962174025582228	DOX_C1_Crick_merged.bed.gz	-208	UP+CONTROL	S200WT_FCL	PABPC1
0.0025338815437818234	0.002101243769534903	0.002966519318028776	DOX_C1_Crick_merged.bed.gz	-207	UP+CONTROL	S200WT_FCL	PABPC1
0.0025393576495126692	0.0021027103874427275	0.0029760049115826444	DOX_C1_Crick_merged.bed.gz	-206	UP+CONTROL	S200WT_FCL	PABPC1
0.002544514436060239	0.002107530282286369	0.002981498589834142	DOX_C1_Crick_merged.bed.gz	-205	UP+CONTROL	S200WT_FCL	PABPC1
0.0025436141995828217	0.0021174533921842435	0.002969775006981433	DOX_C1_Crick_merged.bed.gz	-204	UP+CONTROL	S200WT_FCL	PABPC1
0.002540151313572772	0.0021294272223323454	0.0029508754048132276	DOX_C1_Crick_merged.bed.gz	-203	UP+CONTROL	S200WT_FCL	PABPC1
0.002536953500438316	0.002139714999766454	0.002934192001110205	DOX_C1_Crick_merged.bed.gz	-202	UP+CONTROL	S200WT_FCL	PABPC1
0.0025323745140427845	0.0021487172162775185	0.0029160318118080777	DOX_C1_Crick_merged.bed.gz	-201	UP+CONTROL	S200WT_FCL	PABPC1
0.0025292828442535316	0.0021585343817927833	0.0029000313067143015	DOX_C1_Crick_merged.bed.gz	-200	UP+CONTROL	S200WT_FCL	PABPC1
0.0025306406579113255	0.002169482024859126	0.002891799290963544	DOX_C1_Crick_merged.bed.gz	-199	UP+CONTROL	S200WT_FCL	PABPC1
0.002534264155121628	0.002180181660591289	0.002888346649651983	DOX_C1_Crick_merged.bed.gz	-198	UP+CONTROL	S200WT_FCL	PABPC1
0.0025371258191081362	0.002190856910852309	0.0028833947273639764	DOX_C1_Crick_merged.bed.gz	-197	UP+CONTROL	S200WT_FCL	PABPC1
0.0025390302835360803	0.0022017094377456436	0.0028763511293265305	DOX_C1_Crick_merged.bed.gz	-196	UP+CONTROL	S200WT_FCL	PABPC1
0.002543942836529418	0.0022126795063521143	0.002875206166706735	DOX_C1_Crick_merged.bed.gz	-195	UP+CONTROL	S200WT_FCL	PABPC1
0.0025553423516796346	0.0022230824522496044	0.0028876022511096756	DOX_C1_Crick_merged.bed.gz	-194	UP+CONTROL	S200WT_FCL	PABPC1
0.0025728396983132943	0.002234017174118107	0.002911662222508494	DOX_C1_Crick_merged.bed.gz	-193	UP+CONTROL	S200WT_FCL	PABPC1
0.002593403279748567	0.002246119350534085	0.002940687208963059	DOX_C1_Crick_merged.bed.gz	-192	UP+CONTROL	S200WT_FCL	PABPC1
0.0026155487713886523	0.0022593034901119075	0.002971794052665407	DOX_C1_Crick_merged.bed.gz	-191	UP+CONTROL	S200WT_FCL	PABPC1
0.002638469357540679	0.002273190141802197	0.003003748573279172	DOX_C1_Crick_merged.bed.gz	-190	UP+CONTROL	S200WT_FCL	PABPC1
0.0026593230425758186	0.002286754287614166	0.003031891797537484	DOX_C1_Crick_merged.bed.gz	-189	UP+CONTROL	S200WT_FCL	PABPC1
0.0026790379606449356	0.0023006311502347084	0.0030574447710551753	DOX_C1_Crick_merged.bed.gz	-188	UP+CONTROL	S200WT_FCL	PABPC1
0.0026982956503101294	0.002313964126391433	0.0030826271742288346	DOX_C1_Crick_merged.bed.gz	-187	UP+CONTROL	S200WT_FCL	PABPC1
0.002715786939985323	0.0023256304381782224	0.00310594344179243	DOX_C1_Crick_merged.bed.gz	-186	UP+CONTROL	S200WT_FCL	PABPC1
0.002730658029206864	0.002336108429282947	0.0031252076291307844	DOX_C1_Crick_merged.bed.gz	-185	UP+CONTROL	S200WT_FCL	PABPC1
0.0027422229410276407	0.002345153207430788	0.0031392926746244927	DOX_C1_Crick_merged.bed.gz	-184	UP+CONTROL	S200WT_FCL	PABPC1
0.002748215579669406	0.002353603353547328	0.003142827805791483	DOX_C1_Crick_merged.bed.gz	-183	UP+CONTROL	S200WT_FCL	PABPC1
0.0027493540602139058	0.002361800851457268	0.003136907268970544	DOX_C1_Crick_merged.bed.gz	-182	UP+CONTROL	S200WT_FCL	PABPC1
0.002747250404883418	0.0023677060838187495	0.0031267947259480894	DOX_C1_Crick_merged.bed.gz	-181	UP+CONTROL	S200WT_FCL	PABPC1
0.0027425456020629914	0.0023717099938945214	0.003113381210231464	DOX_C1_Crick_merged.bed.gz	-180	UP+CONTROL	S200WT_FCL	PABPC1
0.0027381450248760643	0.0023756428349153732	0.00310064721483676	DOX_C1_Crick_merged.bed.gz	-179	UP+CONTROL	S200WT_FCL	PABPC1
0.002733506854374901	0.0023791433000907415	0.0030878704086590636	DOX_C1_Crick_merged.bed.gz	-178	UP+CONTROL	S200WT_FCL	PABPC1
0.00272987795255954	0.0023835059635459862	0.0030762499415730956	DOX_C1_Crick_merged.bed.gz	-177	UP+CONTROL	S200WT_FCL	PABPC1
0.002728253838799739	0.0023897698182184677	0.0030667378593810077	DOX_C1_Crick_merged.bed.gz	-176	UP+CONTROL	S200WT_FCL	PABPC1
0.0027267673124768727	0.0023958018282846444	0.0030577327966691014	DOX_C1_Crick_merged.bed.gz	-175	UP+CONTROL	S200WT_FCL	PABPC1
0.002727799901215733	0.002403024425770401	0.003052575376661066	DOX_C1_Crick_merged.bed.gz	-174	UP+CONTROL	S200WT_FCL	PABPC1
0.002733777871673477	0.0024117499104393293	0.003055805832907627	DOX_C1_Crick_merged.bed.gz	-173	UP+CONTROL	S200WT_FCL	PABPC1
0.002745111132843442	0.0024221179691217933	0.00306810429656509	DOX_C1_Crick_merged.bed.gz	-172	UP+CONTROL	S200WT_FCL	PABPC1
0.0027620762679418515	0.002436258286313903	0.003087894249569794	DOX_C1_Crick_merged.bed.gz	-171	UP+CONTROL	S200WT_FCL	PABPC1
0.002783425272781246	0.0024528703307777357	0.0031139802147847457	DOX_C1_Crick_merged.bed.gz	-170	UP+CONTROL	S200WT_FCL	PABPC1
0.00280794810835232	0.002470510774036494	0.003145385442668133	DOX_C1_Crick_merged.bed.gz	-169	UP+CONTROL	S200WT_FCL	PABPC1
0.002834161009041339	0.002488376748714309	0.003179945269368355	DOX_C1_Crick_merged.bed.gz	-168	UP+CONTROL	S200WT_FCL	PABPC1
0.002859731924650206	0.0025053032703767153	0.0032141605789236826	DOX_C1_Crick_merged.bed.gz	-167	UP+CONTROL	S200WT_FCL	PABPC1
0.0028863025232550407	0.0025224138078575984	0.003250191238652469	DOX_C1_Crick_merged.bed.gz	-166	UP+CONTROL	S200WT_FCL	PABPC1
0.002915917123608525	0.002541544418311765	0.003290289828905269	DOX_C1_Crick_merged.bed.gz	-165	UP+CONTROL	S200WT_FCL	PABPC1
0.0029446346985778217	0.002560017632739774	0.0033292517644158528	DOX_C1_Crick_merged.bed.gz	-164	UP+CONTROL	S200WT_FCL	PABPC1
0.0029709253293302472	0.002577110139701851	0.003364740518958622	DOX_C1_Crick_merged.bed.gz	-163	UP+CONTROL	S200WT_FCL	PABPC1
0.002992830522529585	0.0025920242895618208	0.0033936367554973272	DOX_C1_Crick_merged.bed.gz	-162	UP+CONTROL	S200WT_FCL	PABPC1
0.0030092224467126337	0.0026036140072620674	0.003414830886163176	DOX_C1_Crick_merged.bed.gz	-161	UP+CONTROL	S200WT_FCL	PABPC1
0.003022417622569188	0.002614378500545698	0.0034304567445926555	DOX_C1_Crick_merged.bed.gz	-160	UP+CONTROL	S200WT_FCL	PABPC1
0.0030329440220360914	0.0026252232222106577	0.0034406648218615	DOX_C1_Crick_merged.bed.gz	-159	UP+CONTROL	S200WT_FCL	PABPC1
0.0030427711221736784	0.0026367889305463814	0.0034487533138009467	DOX_C1_Crick_merged.bed.gz	-158	UP+CONTROL	S200WT_FCL	PABPC1
0.003051923437870157	0.002647973442570211	0.00345587343317007	DOX_C1_Crick_merged.bed.gz	-157	UP+CONTROL	S200WT_FCL	PABPC1
0.0030564518642972253	0.002655561306341748	0.0034573424222526655	DOX_C1_Crick_merged.bed.gz	-156	UP+CONTROL	S200WT_FCL	PABPC1
0.003055585716837866	0.0026590902568913383	0.003452081176784353	DOX_C1_Crick_merged.bed.gz	-155	UP+CONTROL	S200WT_FCL	PABPC1
0.0030541268963806575	0.0026609764813171604	0.0034472773114441134	DOX_C1_Crick_merged.bed.gz	-154	UP+CONTROL	S200WT_FCL	PABPC1
0.003053087133374062	0.002661712958046811	0.0034444613087012722	DOX_C1_Crick_merged.bed.gz	-153	UP+CONTROL	S200WT_FCL	PABPC1
0.003053301489519248	0.002661818635445146	0.0034447843435933103	DOX_C1_Crick_merged.bed.gz	-152	UP+CONTROL	S200WT_FCL	PABPC1
0.0030561081467517363	0.002661442485829266	0.0034507738076741687	DOX_C1_Crick_merged.bed.gz	-151	UP+CONTROL	S200WT_FCL	PABPC1
0.0030593613201838747	0.002657383848151714	0.0034613387922160024	DOX_C1_Crick_merged.bed.gz	-150	UP+CONTROL	S200WT_FCL	PABPC1
0.003062909868616433	0.0026499818214361145	0.003475837915796721	DOX_C1_Crick_merged.bed.gz	-149	UP+CONTROL	S200WT_FCL	PABPC1
0.0030675904641846745	0.0026422020356252655	0.003492978892744061	DOX_C1_Crick_merged.bed.gz	-148	UP+CONTROL	S200WT_FCL	PABPC1
0.003075365161831466	0.0026353262495808585	0.003515404074082059	DOX_C1_Crick_merged.bed.gz	-147	UP+CONTROL	S200WT_FCL	PABPC1
0.0030910541415428835	0.002630433779002537	0.0035516745040832277	DOX_C1_Crick_merged.bed.gz	-146	UP+CONTROL	S200WT_FCL	PABPC1
0.003114566010964738	0.0026287792901842875	0.003600352731745197	DOX_C1_Crick_merged.bed.gz	-145	UP+CONTROL	S200WT_FCL	PABPC1
0.003137663984277455	0.002629387526312099	0.0036459404422428295	DOX_C1_Crick_merged.bed.gz	-144	UP+CONTROL	S200WT_FCL	PABPC1
0.003158755578498259	0.002631188256221564	0.003686322900774977	DOX_C1_Crick_merged.bed.gz	-143	UP+CONTROL	S200WT_FCL	PABPC1
0.003180154351037465	0.002635175959398707	0.0037251327426762485	DOX_C1_Crick_merged.bed.gz	-142	UP+CONTROL	S200WT_FCL	PABPC1
0.0032002233885211964	0.0026414661600688265	0.0037589806169735967	DOX_C1_Crick_merged.bed.gz	-141	UP+CONTROL	S200WT_FCL	PABPC1
0.003219155605363381	0.002652305557977697	0.0037860056527491	DOX_C1_Crick_merged.bed.gz	-140	UP+CONTROL	S200WT_FCL	PABPC1
0.00323929237974425	0.002667875245016697	0.0038107095144718404	DOX_C1_Crick_merged.bed.gz	-139	UP+CONTROL	S200WT_FCL	PABPC1
0.003261148933537514	0.0026850225822876135	0.003837275284787454	DOX_C1_Crick_merged.bed.gz	-138	UP+CONTROL	S200WT_FCL	PABPC1
0.0032823848213999	0.0027050913145475657	0.0038596783282522757	DOX_C1_Crick_merged.bed.gz	-137	UP+CONTROL	S200WT_FCL	PABPC1
0.0032987303318005234	0.0027306268112810275	0.0038668338523200597	DOX_C1_Crick_merged.bed.gz	-136	UP+CONTROL	S200WT_FCL	PABPC1
0.0033139599682277055	0.0027583491500092266	0.003869570786446221	DOX_C1_Crick_merged.bed.gz	-135	UP+CONTROL	S200WT_FCL	PABPC1
0.0033370165487678857	0.002786139340676135	0.0038878937568596708	DOX_C1_Crick_merged.bed.gz	-134	UP+CONTROL	S200WT_FCL	PABPC1
0.0033670069366245705	0.0028145855014578983	0.0039194283717912766	DOX_C1_Crick_merged.bed.gz	-133	UP+CONTROL	S200WT_FCL	PABPC1
0.003400281211832809	0.0028425016529099074	0.003958060770755746	DOX_C1_Crick_merged.bed.gz	-132	UP+CONTROL	S200WT_FCL	PABPC1
0.00343744435275891	0.002869918462830015	0.004004970242687837	DOX_C1_Crick_merged.bed.gz	-131	UP+CONTROL	S200WT_FCL	PABPC1
0.003478243699942073	0.0028957915555961164	0.0040606958442880575	DOX_C1_Crick_merged.bed.gz	-130	UP+CONTROL	S200WT_FCL	PABPC1
0.003517381596756459	0.002919358489258913	0.004115404704254026	DOX_C1_Crick_merged.bed.gz	-129	UP+CONTROL	S200WT_FCL	PABPC1
0.0035527314030759705	0.00294147626945417	0.004163986536697784	DOX_C1_Crick_merged.bed.gz	-128	UP+CONTROL	S200WT_FCL	PABPC1
0.0035885270302017406	0.0029618741263362854	0.004215179934067203	DOX_C1_Crick_merged.bed.gz	-127	UP+CONTROL	S200WT_FCL	PABPC1
0.0036270310203913017	0.0029790251540174435	0.004275036886765158	DOX_C1_Crick_merged.bed.gz	-126	UP+CONTROL	S200WT_FCL	PABPC1
0.0036610260628143756	0.002995455110636115	0.004326597014992631	DOX_C1_Crick_merged.bed.gz	-125	UP+CONTROL	S200WT_FCL	PABPC1
0.003686670239993755	0.0030131614962036254	0.004360178983783869	DOX_C1_Crick_merged.bed.gz	-124	UP+CONTROL	S200WT_FCL	PABPC1
0.003709357256077379	0.003031006987645459	0.004387707524509277	DOX_C1_Crick_merged.bed.gz	-123	UP+CONTROL	S200WT_FCL	PABPC1
0.0037311542935733284	0.003047657843447242	0.004414650743699388	DOX_C1_Crick_merged.bed.gz	-122	UP+CONTROL	S200WT_FCL	PABPC1
0.0037502255460919896	0.0030640055147534515	0.004436445577430497	DOX_C1_Crick_merged.bed.gz	-121	UP+CONTROL	S200WT_FCL	PABPC1
0.003767057068399382	0.003081595306883924	0.0044525188299148095	DOX_C1_Crick_merged.bed.gz	-120	UP+CONTROL	S200WT_FCL	PABPC1
0.0037856051637679016	0.0030996887959029605	0.004471521531632815	DOX_C1_Crick_merged.bed.gz	-119	UP+CONTROL	S200WT_FCL	PABPC1
0.003806308385957043	0.00311714149704803	0.00449547527486603	DOX_C1_Crick_merged.bed.gz	-118	UP+CONTROL	S200WT_FCL	PABPC1
0.00382521989189406	0.0031315030328289556	0.004518936750959142	DOX_C1_Crick_merged.bed.gz	-117	UP+CONTROL	S200WT_FCL	PABPC1
0.0038431148620195316	0.003140817557092412	0.0045454121669466375	DOX_C1_Crick_merged.bed.gz	-116	UP+CONTROL	S200WT_FCL	PABPC1
0.003865481385108032	0.0031441207436294647	0.004586842026586591	DOX_C1_Crick_merged.bed.gz	-115	UP+CONTROL	S200WT_FCL	PABPC1
0.003890587589017741	0.0031434871135026512	0.0046376880645328245	DOX_C1_Crick_merged.bed.gz	-114	UP+CONTROL	S200WT_FCL	PABPC1
0.003912394807986303	0.003142491945164371	0.004682297670808235	DOX_C1_Crick_merged.bed.gz	-113	UP+CONTROL	S200WT_FCL	PABPC1
0.003932631865208749	0.0031462897893265738	0.004718973941090931	DOX_C1_Crick_merged.bed.gz	-112	UP+CONTROL	S200WT_FCL	PABPC1
0.003954892026990795	0.0031548060756258095	0.004754977978355791	DOX_C1_Crick_merged.bed.gz	-111	UP+CONTROL	S200WT_FCL	PABPC1
0.003978195492369356	0.003165389284808478	0.00479100169993025	DOX_C1_Crick_merged.bed.gz	-110	UP+CONTROL	S200WT_FCL	PABPC1
0.0040006657698121745	0.003178113883958115	0.00482321765566625	DOX_C1_Crick_merged.bed.gz	-109	UP+CONTROL	S200WT_FCL	PABPC1
0.004022960994207768	0.003194204894891345	0.004851717093524206	DOX_C1_Crick_merged.bed.gz	-108	UP+CONTROL	S200WT_FCL	PABPC1
0.004048271571968269	0.0032162406246513224	0.004880302519285231	DOX_C1_Crick_merged.bed.gz	-107	UP+CONTROL	S200WT_FCL	PABPC1
0.00407642487855662	0.00324504380784972	0.004907805949263541	DOX_C1_Crick_merged.bed.gz	-106	UP+CONTROL	S200WT_FCL	PABPC1
0.004108160984888817	0.0032806218228399416	0.004935700146937708	DOX_C1_Crick_merged.bed.gz	-105	UP+CONTROL	S200WT_FCL	PABPC1
0.004144539337894508	0.0033218890468427803	0.004967189628946252	DOX_C1_Crick_merged.bed.gz	-104	UP+CONTROL	S200WT_FCL	PABPC1
0.004187887199741349	0.0033653290264640456	0.005010445373018672	DOX_C1_Crick_merged.bed.gz	-103	UP+CONTROL	S200WT_FCL	PABPC1
0.004236331781783283	0.0034052151695066223	0.005067448394059964	DOX_C1_Crick_merged.bed.gz	-102	UP+CONTROL	S200WT_FCL	PABPC1
0.004285671429812071	0.0034422059177875277	0.005129136941836631	DOX_C1_Crick_merged.bed.gz	-101	UP+CONTROL	S200WT_FCL	PABPC1
0.00433511300397237	0.003478127417803441	0.0051920985901413195	DOX_C1_Crick_merged.bed.gz	-100	UP+CONTROL	S200WT_FCL	PABPC1
0.004384875344903168	0.0035129602040575745	0.005256790485748788	DOX_C1_Crick_merged.bed.gz	-99	UP+CONTROL	S200WT_FCL	PABPC1
0.004432232031538695	0.003544557135056927	0.0053199069280204896	DOX_C1_Crick_merged.bed.gz	-98	UP+CONTROL	S200WT_FCL	PABPC1
0.004472970351959336	0.003571847390202157	0.005374093313716543	DOX_C1_Crick_merged.bed.gz	-97	UP+CONTROL	S200WT_FCL	PABPC1
0.004503781339841208	0.0035986554567356806	0.005408907222946765	DOX_C1_Crick_merged.bed.gz	-96	UP+CONTROL	S200WT_FCL	PABPC1
0.004520008522614042	0.003627099495296867	0.005412917549931247	DOX_C1_Crick_merged.bed.gz	-95	UP+CONTROL	S200WT_FCL	PABPC1
0.004526794774388568	0.0036558804623946332	0.005397709086382535	DOX_C1_Crick_merged.bed.gz	-94	UP+CONTROL	S200WT_FCL	PABPC1
0.004526236500391948	0.00368625279085113	0.0053662202099328035	DOX_C1_Crick_merged.bed.gz	-93	UP+CONTROL	S200WT_FCL	PABPC1
0.0045178890353274135	0.0037205504777115816	0.005315227592943281	DOX_C1_Crick_merged.bed.gz	-92	UP+CONTROL	S200WT_FCL	PABPC1
0.004507307028382196	0.003756000798600518	0.0052586132581639074	DOX_C1_Crick_merged.bed.gz	-91	UP+CONTROL	S200WT_FCL	PABPC1
0.004497512727199457	0.00379103543016127	0.005203990024237677	DOX_C1_Crick_merged.bed.gz	-90	UP+CONTROL	S200WT_FCL	PABPC1
0.004488940047080572	0.0038261187457671814	0.005151761348393998	DOX_C1_Crick_merged.bed.gz	-89	UP+CONTROL	S200WT_FCL	PABPC1
0.004487413582019321	0.0038659826608641256	0.00510884450317455	DOX_C1_Crick_merged.bed.gz	-88	UP+CONTROL	S200WT_FCL	PABPC1
0.004495732141043209	0.003910712065340058	0.005080752216746393	DOX_C1_Crick_merged.bed.gz	-87	UP+CONTROL	S200WT_FCL	PABPC1
0.004514743921566566	0.003956369556564722	0.0050731182865684414	DOX_C1_Crick_merged.bed.gz	-86	UP+CONTROL	S200WT_FCL	PABPC1
0.004545352535600233	0.004000388633432741	0.005090316437767755	DOX_C1_Crick_merged.bed.gz	-85	UP+CONTROL	S200WT_FCL	PABPC1
0.0045816182324543145	0.004041642401145858	0.005121594063762799	DOX_C1_Crick_merged.bed.gz	-84	UP+CONTROL	S200WT_FCL	PABPC1
0.004619691068152871	0.004078951053660444	0.005160431082645322	DOX_C1_Crick_merged.bed.gz	-83	UP+CONTROL	S200WT_FCL	PABPC1
0.00465934173190906	0.004112526537188637	0.005206156926629504	DOX_C1_Crick_merged.bed.gz	-82	UP+CONTROL	S200WT_FCL	PABPC1
0.004695702925269598	0.004141852184126203	0.005249553666413007	DOX_C1_Crick_merged.bed.gz	-81	UP+CONTROL	S200WT_FCL	PABPC1
0.0047273721050200305	0.004167266370440534	0.005287477839599534	DOX_C1_Crick_merged.bed.gz	-80	UP+CONTROL	S200WT_FCL	PABPC1
0.004755636887354424	0.004190149656481461	0.005321124118227388	DOX_C1_Crick_merged.bed.gz	-79	UP+CONTROL	S200WT_FCL	PABPC1
0.004775047997471952	0.004206875527529876	0.005343220467414029	DOX_C1_Crick_merged.bed.gz	-78	UP+CONTROL	S200WT_FCL	PABPC1
0.004784667628411279	0.004217792810355615	0.005351542446466939	DOX_C1_Crick_merged.bed.gz	-77	UP+CONTROL	S200WT_FCL	PABPC1
0.004786118350547622	0.004224055802994156	0.005348180898101082	DOX_C1_Crick_merged.bed.gz	-76	UP+CONTROL	S200WT_FCL	PABPC1
0.00478237366403755	0.004227813758015016	0.005336933570060076	DOX_C1_Crick_merged.bed.gz	-75	UP+CONTROL	S200WT_FCL	PABPC1
0.004776044604510674	0.004230758829503803	0.005321330379517533	DOX_C1_Crick_merged.bed.gz	-74	UP+CONTROL	S200WT_FCL	PABPC1
0.004766656313233234	0.004231141828643321	0.0053021707978231315	DOX_C1_Crick_merged.bed.gz	-73	UP+CONTROL	S200WT_FCL	PABPC1
0.004752510931084696	0.004226180672882116	0.005278841189287259	DOX_C1_Crick_merged.bed.gz	-72	UP+CONTROL	S200WT_FCL	PABPC1
0.004737909959242571	0.004218576085073395	0.005257243833411728	DOX_C1_Crick_merged.bed.gz	-71	UP+CONTROL	S200WT_FCL	PABPC1
0.004724286141745237	0.00421090575209024	0.005237666531400214	DOX_C1_Crick_merged.bed.gz	-70	UP+CONTROL	S200WT_FCL	PABPC1
0.004710322582032479	0.004203021416266587	0.00521762374779835	DOX_C1_Crick_merged.bed.gz	-69	UP+CONTROL	S200WT_FCL	PABPC1
0.004695688759569858	0.004193145723830458	0.0051982317953092345	DOX_C1_Crick_merged.bed.gz	-68	UP+CONTROL	S200WT_FCL	PABPC1
0.004677794340949259	0.004178348470383139	0.005177240211515353	DOX_C1_Crick_merged.bed.gz	-67	UP+CONTROL	S200WT_FCL	PABPC1
0.004657156428004723	0.004159160787100719	0.005155152068908699	DOX_C1_Crick_merged.bed.gz	-66	UP+CONTROL	S200WT_FCL	PABPC1
0.004630888121133702	0.004133286173111121	0.005128490069156255	DOX_C1_Crick_merged.bed.gz	-65	UP+CONTROL	S200WT_FCL	PABPC1
0.0045952049983184525	0.004098536009314162	0.005091873987322714	DOX_C1_Crick_merged.bed.gz	-64	UP+CONTROL	S200WT_FCL	PABPC1
0.004554266442044963	0.0040592031143578435	0.0050493297697320515	DOX_C1_Crick_merged.bed.gz	-63	UP+CONTROL	S200WT_FCL	PABPC1
0.004513113185883585	0.0040193125944373515	0.005006913777329792	DOX_C1_Crick_merged.bed.gz	-62	UP+CONTROL	S200WT_FCL	PABPC1
0.004466900103875305	0.0039775027867720875	0.004956297420978496	DOX_C1_Crick_merged.bed.gz	-61	UP+CONTROL	S200WT_FCL	PABPC1
0.004412039413186965	0.0039304096700058634	0.004893669156368044	DOX_C1_Crick_merged.bed.gz	-60	UP+CONTROL	S200WT_FCL	PABPC1
0.00434869983501427	0.003875546256918731	0.004821853413109786	DOX_C1_Crick_merged.bed.gz	-59	UP+CONTROL	S200WT_FCL	PABPC1
0.0042809609452428635	0.0038167661549052137	0.004745155735580498	DOX_C1_Crick_merged.bed.gz	-58	UP+CONTROL	S200WT_FCL	PABPC1
0.004213546470735712	0.0037579797957511692	0.004669113145720242	DOX_C1_Crick_merged.bed.gz	-57	UP+CONTROL	S200WT_FCL	PABPC1
0.004144237156454348	0.0036974630493162427	0.00459101126359244	DOX_C1_Crick_merged.bed.gz	-56	UP+CONTROL	S200WT_FCL	PABPC1
0.004074922854303274	0.0036367531197761408	0.004513092588830399	DOX_C1_Crick_merged.bed.gz	-55	UP+CONTROL	S200WT_FCL	PABPC1
0.004011025469492233	0.003579756297102811	0.00444229464188165	DOX_C1_Crick_merged.bed.gz	-54	UP+CONTROL	S200WT_FCL	PABPC1
0.003949976614401113	0.003524071943842937	0.00437588128495929	DOX_C1_Crick_merged.bed.gz	-53	UP+CONTROL	S200WT_FCL	PABPC1
0.0038859249345568557	0.0034661626839714464	0.004305687185142266	DOX_C1_Crick_merged.bed.gz	-52	UP+CONTROL	S200WT_FCL	PABPC1
0.0038205746187841686	0.003406323238013889	0.004234825999554455	DOX_C1_Crick_merged.bed.gz	-51	UP+CONTROL	S200WT_FCL	PABPC1
0.0037571658128495813	0.0033462636126742806	0.0041680680130248915	DOX_C1_Crick_merged.bed.gz	-50	UP+CONTROL	S200WT_FCL	PABPC1
0.003694158900814684	0.0032860999972737165	0.004102217804355662	DOX_C1_Crick_merged.bed.gz	-49	UP+CONTROL	S200WT_FCL	PABPC1
0.003627542172051361	0.003223010828097118	0.0040320735160056164	DOX_C1_Crick_merged.bed.gz	-48	UP+CONTROL	S200WT_FCL	PABPC1
0.0035541750300661793	0.003154479118273999	0.00395387094185837	DOX_C1_Crick_merged.bed.gz	-47	UP+CONTROL	S200WT_FCL	PABPC1
0.003475783719031888	0.0030817010819770623	0.0038698663560867244	DOX_C1_Crick_merged.bed.gz	-46	UP+CONTROL	S200WT_FCL	PABPC1
0.0033905924082444083	0.003003410814651098	0.0037777740018377242	DOX_C1_Crick_merged.bed.gz	-45	UP+CONTROL	S200WT_FCL	PABPC1
0.003294500380553598	0.002916294291152225	0.003672706469954977	DOX_C1_Crick_merged.bed.gz	-44	UP+CONTROL	S200WT_FCL	PABPC1
0.003188904252161786	0.0028219455212695724	0.003555862983054004	DOX_C1_Crick_merged.bed.gz	-43	UP+CONTROL	S200WT_FCL	PABPC1
0.003077205978133	0.0027224043662187484	0.0034320075900472536	DOX_C1_Crick_merged.bed.gz	-42	UP+CONTROL	S200WT_FCL	PABPC1
0.002961397696731327	0.0026188344983562404	0.003303960895106413	DOX_C1_Crick_merged.bed.gz	-41	UP+CONTROL	S200WT_FCL	PABPC1
0.0028415918013689934	0.002512176823335195	0.003171006779402787	DOX_C1_Crick_merged.bed.gz	-40	UP+CONTROL	S200WT_FCL	PABPC1
0.002719097065108609	0.0024035210395834793	0.003034673090633728	DOX_C1_Crick_merged.bed.gz	-39	UP+CONTROL	S200WT_FCL	PABPC1
0.002595318951213349	0.002293503239027905	0.0028971346633987825	DOX_C1_Crick_merged.bed.gz	-38	UP+CONTROL	S200WT_FCL	PABPC1
0.002471743239609507	0.0021833187800934456	0.0027601676991255582	DOX_C1_Crick_merged.bed.gz	-37	UP+CONTROL	S200WT_FCL	PABPC1
0.0023483472009232964	0.00207300950011973	0.002623684901726851	DOX_C1_Crick_merged.bed.gz	-36	UP+CONTROL	S200WT_FCL	PABPC1
0.0022261001518259016	0.001963031952917479	0.0024891683507343087	DOX_C1_Crick_merged.bed.gz	-35	UP+CONTROL	S200WT_FCL	PABPC1
0.0021062199078102513	0.0018545379339682418	0.0023579018816522433	DOX_C1_Crick_merged.bed.gz	-34	UP+CONTROL	S200WT_FCL	PABPC1
0.001987628993123402	0.0017463956626891178	0.002228862323557667	DOX_C1_Crick_merged.bed.gz	-33	UP+CONTROL	S200WT_FCL	PABPC1
0.0018711999226740251	0.0016392127949266349	0.002103187050421396	DOX_C1_Crick_merged.bed.gz	-32	UP+CONTROL	S200WT_FCL	PABPC1
0.001755944900664118	0.0015321023899442692	0.001979787411383948	DOX_C1_Crick_merged.bed.gz	-31	UP+CONTROL	S200WT_FCL	PABPC1
0.001640757630288607	0.0014238407889021784	0.0018576744716750173	DOX_C1_Crick_merged.bed.gz	-30	UP+CONTROL	S200WT_FCL	PABPC1
0.0015267096889506728	0.001315496715783201	0.001737922662118125	DOX_C1_Crick_merged.bed.gz	-29	UP+CONTROL	S200WT_FCL	PABPC1
0.001415557089759061	0.001209087623776138	0.0016220265557419643	DOX_C1_Crick_merged.bed.gz	-28	UP+CONTROL	S200WT_FCL	PABPC1
0.0013076171861916897	0.001105195505497952	0.001510038866885407	DOX_C1_Crick_merged.bed.gz	-27	UP+CONTROL	S200WT_FCL	PABPC1
0.001203028037755254	0.0010040816036831059	0.0014019744718273826	DOX_C1_Crick_merged.bed.gz	-26	UP+CONTROL	S200WT_FCL	PABPC1
0.0011031101871073255	0.000907319542801051	0.001298900831413583	DOX_C1_Crick_merged.bed.gz	-25	UP+CONTROL	S200WT_FCL	PABPC1
0.0010091580295890472	0.0008160382255854106	0.0012022778335926717	DOX_C1_Crick_merged.bed.gz	-24	UP+CONTROL	S200WT_FCL	PABPC1
0.0009223345812321615	0.0007313336285250438	0.0011133355339392735	DOX_C1_Crick_merged.bed.gz	-23	UP+CONTROL	S200WT_FCL	PABPC1
0.0008422928407662005	0.0006535259713649345	0.001031059710167466	DOX_C1_Crick_merged.bed.gz	-22	UP+CONTROL	S200WT_FCL	PABPC1
0.0007690610313083421	0.0005834069069746089	0.0009547151556420802	DOX_C1_Crick_merged.bed.gz	-21	UP+CONTROL	S200WT_FCL	PABPC1
0.0007029474996195203	0.0005215220340425626	0.0008843729651964912	DOX_C1_Crick_merged.bed.gz	-20	UP+CONTROL	S200WT_FCL	PABPC1
0.0006438211035194471	0.0004675405503150456	0.0008201016567238692	DOX_C1_Crick_merged.bed.gz	-19	UP+CONTROL	S200WT_FCL	PABPC1
0.0005912620124315139	0.00042063135404181657	0.0007618926708212393	DOX_C1_Crick_merged.bed.gz	-18	UP+CONTROL	S200WT_FCL	PABPC1
0.000545089520380899	0.000380347097081182	0.0007098319436806509	DOX_C1_Crick_merged.bed.gz	-17	UP+CONTROL	S200WT_FCL	PABPC1
0.0005045259009859874	0.00034577808565890985	0.000663273716313107	DOX_C1_Crick_merged.bed.gz	-16	UP+CONTROL	S200WT_FCL	PABPC1
0.00046777576153666644	0.0003153409874206675	0.000620210535652713	DOX_C1_Crick_merged.bed.gz	-15	UP+CONTROL	S200WT_FCL	PABPC1
0.0004341422312938184	0.0002885733631361969	0.0005797110994514901	DOX_C1_Crick_merged.bed.gz	-14	UP+CONTROL	S200WT_FCL	PABPC1
0.0004030149914566387	0.0002647242866312696	0.0005413056962820576	DOX_C1_Crick_merged.bed.gz	-13	UP+CONTROL	S200WT_FCL	PABPC1
0.00037321329045938664	0.00024260413197584916	0.0005038224489429721	DOX_C1_Crick_merged.bed.gz	-12	UP+CONTROL	S200WT_FCL	PABPC1
0.0003443880235253636	0.00022148323291327544	0.00046729281413749593	DOX_C1_Crick_merged.bed.gz	-11	UP+CONTROL	S200WT_FCL	PABPC1
0.0003165834253386735	0.00020124892985077869	0.00043191792082660705	DOX_C1_Crick_merged.bed.gz	-10	UP+CONTROL	S200WT_FCL	PABPC1
0.0002892983059883968	0.00018140721180811808	0.000397189400168709	DOX_C1_Crick_merged.bed.gz	-9	UP+CONTROL	S200WT_FCL	PABPC1
0.0002892983059883968	0.00018140721180811808	0.000397189400168709	DOX_C1_Crick_merged.bed.gz	-8	UP+CONTROL	S200WT_FCL	PABPC1
0.0002892983059883968	0.00018140721180811808	0.000397189400168709	DOX_C1_Crick_merged.bed.gz	-7	UP+CONTROL	S200WT_FCL	PABPC1
0.0002892983059883968	0.00018140721180811808	0.000397189400168709	DOX_C1_Crick_merged.bed.gz	-6	UP+CONTROL	S200WT_FCL	PABPC1
0.0002892983059883968	0.00018140721180811808	0.000397189400168709	DOX_C1_Crick_merged.bed.gz	-5	UP+CONTROL	S200WT_FCL	PABPC1
[truncated: 5 more rows]

## Sheet: ExtFig8 b PABPC4
Mean normalised signal at position	95% CI min	95% CI max	Sample	Position (nt)	Gene Group	Condition	Protein
0.0012724368654861138	0.0009217208987344018	0.0016231528322378254	KO_C4_Proteintech_merged.bed.gz	-500	DOWN	KO_FCL	PABPC4
0.0012724368654861138	0.0009217208987344018	0.0016231528322378254	KO_C4_Proteintech_merged.bed.gz	-499	DOWN	KO_FCL	PABPC4
0.0012724368654861138	0.0009217208987344018	0.0016231528322378254	KO_C4_Proteintech_merged.bed.gz	-498	DOWN	KO_FCL	PABPC4
0.0012724368654861138	0.0009217208987344018	0.0016231528322378254	KO_C4_Proteintech_merged.bed.gz	-497	DOWN	KO_FCL	PABPC4
0.0012724368654861138	0.0009217208987344018	0.0016231528322378254	KO_C4_Proteintech_merged.bed.gz	-496	DOWN	KO_FCL	PABPC4
0.0012724368654861138	0.0009217208987344018	0.0016231528322378254	KO_C4_Proteintech_merged.bed.gz	-495	DOWN	KO_FCL	PABPC4
0.0012724368654861138	0.0009217208987344018	0.0016231528322378254	KO_C4_Proteintech_merged.bed.gz	-494	DOWN	KO_FCL	PABPC4
0.0012724368654861138	0.0009217208987344018	0.0016231528322378254	KO_C4_Proteintech_merged.bed.gz	-493	DOWN	KO_FCL	PABPC4
0.0012724368654861138	0.0009217208987344018	0.0016231528322378254	KO_C4_Proteintech_merged.bed.gz	-492	DOWN	KO_FCL	PABPC4
0.0012724368654861138	0.0009217208987344018	0.0016231528322378254	KO_C4_Proteintech_merged.bed.gz	-491	DOWN	KO_FCL	PABPC4
0.0012724368654861138	0.0009217208987344018	0.0016231528322378254	KO_C4_Proteintech_merged.bed.gz	-490	DOWN	KO_FCL	PABPC4
0.0012765956728655757	0.0009229384974108109	0.0016302528483203352	KO_C4_Proteintech_merged.bed.gz	-489	DOWN	KO_FCL	PABPC4
0.0012856687198091218	0.000928097160256217	0.0016432402793620138	KO_C4_Proteintech_merged.bed.gz	-488	DOWN	KO_FCL	PABPC4
0.0012965148899246868	0.000933748104824275	0.0016592816750250774	KO_C4_Proteintech_merged.bed.gz	-487	DOWN	KO_FCL	PABPC4
0.001308247907656721	0.0009392106925651461	0.001677285122748271	KO_C4_Proteintech_merged.bed.gz	-486	DOWN	KO_FCL	PABPC4
0.0013216266581950612	0.0009451098331673104	0.0016981434832227832	KO_C4_Proteintech_merged.bed.gz	-485	DOWN	KO_FCL	PABPC4
0.0013343162064957327	0.0009500749865024889	0.001718557426488947	KO_C4_Proteintech_merged.bed.gz	-484	DOWN	KO_FCL	PABPC4
0.0013468141682092046	0.0009562927341214738	0.0017373356022969046	KO_C4_Proteintech_merged.bed.gz	-483	DOWN	KO_FCL	PABPC4
0.0013623223808862223	0.0009664040966889519	0.001758240665083461	KO_C4_Proteintech_merged.bed.gz	-482	DOWN	KO_FCL	PABPC4
0.0013786992274434037	0.0009781021330637321	0.0017792963218230446	KO_C4_Proteintech_merged.bed.gz	-481	DOWN	KO_FCL	PABPC4
0.0013966548591124398	0.0009906166298382384	0.001802693088386612	KO_C4_Proteintech_merged.bed.gz	-480	DOWN	KO_FCL	PABPC4
0.0014125305582970802	0.0010004397525865297	0.001824621364007605	KO_C4_Proteintech_merged.bed.gz	-479	DOWN	KO_FCL	PABPC4
0.0014185827611189116	0.0010033414416278144	0.0018338240806099883	KO_C4_Proteintech_merged.bed.gz	-478	DOWN	KO_FCL	PABPC4
0.0014172692197847946	0.001002343561407292	0.0018321948781622808	KO_C4_Proteintech_merged.bed.gz	-477	DOWN	KO_FCL	PABPC4
0.0014135152228295224	0.0010008974044064842	0.0018261330412525478	KO_C4_Proteintech_merged.bed.gz	-476	DOWN	KO_FCL	PABPC4
0.0014083580442558997	0.0009995656178842954	0.0018171504706274923	KO_C4_Proteintech_merged.bed.gz	-475	DOWN	KO_FCL	PABPC4
0.001401708983253138	0.0009976972278466392	0.0018057207386596268	KO_C4_Proteintech_merged.bed.gz	-474	DOWN	KO_FCL	PABPC4
0.001391882548000923	0.0009923720826190883	0.0017913930133827507	KO_C4_Proteintech_merged.bed.gz	-473	DOWN	KO_FCL	PABPC4
0.0013757949824375088	0.0009809146119381163	0.0017706753529368989	KO_C4_Proteintech_merged.bed.gz	-472	DOWN	KO_FCL	PABPC4
0.001355887565513392	0.0009660505062035135	0.001745724624823274	KO_C4_Proteintech_merged.bed.gz	-471	DOWN	KO_FCL	PABPC4
0.0013330373752156344	0.0009510388853084049	0.0017150358651228722	KO_C4_Proteintech_merged.bed.gz	-470	DOWN	KO_FCL	PABPC4
0.0013095911377587416	0.0009377399584932245	0.0016814423170242693	KO_C4_Proteintech_merged.bed.gz	-469	DOWN	KO_FCL	PABPC4
0.0012914409754491724	0.0009286330187112264	0.0016542489321871342	KO_C4_Proteintech_merged.bed.gz	-468	DOWN	KO_FCL	PABPC4
0.0012789181140098883	0.0009235808871227892	0.0016342553408970068	KO_C4_Proteintech_merged.bed.gz	-467	DOWN	KO_FCL	PABPC4
0.001267666983793586	0.0009193503543829216	0.0016159836132042741	KO_C4_Proteintech_merged.bed.gz	-466	DOWN	KO_FCL	PABPC4
0.0012544486210877138	0.0009127926165217596	0.0015961046256536971	KO_C4_Proteintech_merged.bed.gz	-465	DOWN	KO_FCL	PABPC4
0.0012401101591086442	0.0009044642263393158	0.0015757560918780056	KO_C4_Proteintech_merged.bed.gz	-464	DOWN	KO_FCL	PABPC4
0.0012300433764983651	0.0008995898068774541	0.0015604969461193113	KO_C4_Proteintech_merged.bed.gz	-463	DOWN	KO_FCL	PABPC4
0.0012280264065916127	0.0009011476821408906	0.0015549051310423695	KO_C4_Proteintech_merged.bed.gz	-462	DOWN	KO_FCL	PABPC4
0.0012300021302042116	0.0009055458382855322	0.001554458422122924	KO_C4_Proteintech_merged.bed.gz	-461	DOWN	KO_FCL	PABPC4
0.00123335438513438	0.0009086315521572994	0.0015580772181114934	KO_C4_Proteintech_merged.bed.gz	-460	DOWN	KO_FCL	PABPC4
0.00123721001314389	0.0009096327072085185	0.0015647873190792934	KO_C4_Proteintech_merged.bed.gz	-459	DOWN	KO_FCL	PABPC4
0.0012402332825720158	0.0009077547049226883	0.0015727118602213719	KO_C4_Proteintech_merged.bed.gz	-458	DOWN	KO_FCL	PABPC4
0.0012416526774648435	0.000900397381330059	0.0015829079735996544	KO_C4_Proteintech_merged.bed.gz	-457	DOWN	KO_FCL	PABPC4
0.0012434363163978412	0.0008900325094533616	0.001596840123342342	KO_C4_Proteintech_merged.bed.gz	-456	DOWN	KO_FCL	PABPC4
0.0012460778117956703	0.0008804528689290248	0.0016117027546623326	KO_C4_Proteintech_merged.bed.gz	-455	DOWN	KO_FCL	PABPC4
0.0012474561007016793	0.0008704762998109269	0.0016244359015924429	KO_C4_Proteintech_merged.bed.gz	-454	DOWN	KO_FCL	PABPC4
0.0012448390220300856	0.000857585721558083	0.0016320923225020944	KO_C4_Proteintech_merged.bed.gz	-453	DOWN	KO_FCL	PABPC4
0.0012372743855056578	0.0008413825213047686	0.0016331662497065511	KO_C4_Proteintech_merged.bed.gz	-452	DOWN	KO_FCL	PABPC4
0.001230173283816033	0.0008260438508002198	0.0016343027168318487	KO_C4_Proteintech_merged.bed.gz	-451	DOWN	KO_FCL	PABPC4
0.001226653503255501	0.0008157239775793193	0.001637583028931681	KO_C4_Proteintech_merged.bed.gz	-450	DOWN	KO_FCL	PABPC4
0.001227483156574704	0.0008108845930726116	0.001644081720076792	KO_C4_Proteintech_merged.bed.gz	-449	DOWN	KO_FCL	PABPC4
0.001231055510538856	0.000810182595528894	0.0016519284255488123	KO_C4_Proteintech_merged.bed.gz	-448	DOWN	KO_FCL	PABPC4
0.0012330260167617872	0.0008143760129315515	0.0016516760205920183	KO_C4_Proteintech_merged.bed.gz	-447	DOWN	KO_FCL	PABPC4
0.001234396755885467	0.0008218652391377985	0.0016469282726331315	KO_C4_Proteintech_merged.bed.gz	-446	DOWN	KO_FCL	PABPC4
0.0012382123831739139	0.0008298957726504316	0.0016465289936973952	KO_C4_Proteintech_merged.bed.gz	-445	DOWN	KO_FCL	PABPC4
0.0012452953953870018	0.0008401026412494775	0.0016504881495245263	KO_C4_Proteintech_merged.bed.gz	-444	DOWN	KO_FCL	PABPC4
0.0012549459873108407	0.0008522914033125808	0.0016576005713091007	KO_C4_Proteintech_merged.bed.gz	-443	DOWN	KO_FCL	PABPC4
0.0012661016276207823	0.0008652092056599375	0.0016669940495816285	KO_C4_Proteintech_merged.bed.gz	-442	DOWN	KO_FCL	PABPC4
0.0012760705801873004	0.0008765355949070101	0.0016756055654675941	KO_C4_Proteintech_merged.bed.gz	-441	DOWN	KO_FCL	PABPC4
0.0012835796677392929	0.000884088544761212	0.0016830707907173781	KO_C4_Proteintech_merged.bed.gz	-440	DOWN	KO_FCL	PABPC4
0.0012860371561225037	0.0008867332014318245	0.001685341110813189	KO_C4_Proteintech_merged.bed.gz	-439	DOWN	KO_FCL	PABPC4
0.0012845282228308005	0.0008869212944457794	0.0016821351512158254	KO_C4_Proteintech_merged.bed.gz	-438	DOWN	KO_FCL	PABPC4
0.0012857437254701137	0.0008873047643653481	0.0016841826865748792	KO_C4_Proteintech_merged.bed.gz	-437	DOWN	KO_FCL	PABPC4
0.0012860712034507451	0.000887214015020985	0.0016849283918804997	KO_C4_Proteintech_merged.bed.gz	-436	DOWN	KO_FCL	PABPC4
0.00128295484803344	0.0008873273132295765	0.0016785823828372921	KO_C4_Proteintech_merged.bed.gz	-435	DOWN	KO_FCL	PABPC4
0.001280057266119891	0.0008876370090804709	0.001672477523159297	KO_C4_Proteintech_merged.bed.gz	-434	DOWN	KO_FCL	PABPC4
0.0012789129983796202	0.0008882660401220386	0.0016695599566371858	KO_C4_Proteintech_merged.bed.gz	-433	DOWN	KO_FCL	PABPC4
0.0012775187590830849	0.0008886298137932883	0.001666407704372862	KO_C4_Proteintech_merged.bed.gz	-432	DOWN	KO_FCL	PABPC4
0.0012753916119983856	0.0008896779189004752	0.0016611053050962718	KO_C4_Proteintech_merged.bed.gz	-431	DOWN	KO_FCL	PABPC4
0.0012716220327542364	0.0008909475497222725	0.001652296515786171	KO_C4_Proteintech_merged.bed.gz	-430	DOWN	KO_FCL	PABPC4
0.0012682970012915693	0.0008932130520087379	0.0016433809505743678	KO_C4_Proteintech_merged.bed.gz	-429	DOWN	KO_FCL	PABPC4
0.0012664692768403342	0.000895772037845422	0.0016371665158352114	KO_C4_Proteintech_merged.bed.gz	-428	DOWN	KO_FCL	PABPC4
0.0012628689021305724	0.0008961843676612692	0.001629553436599842	KO_C4_Proteintech_merged.bed.gz	-427	DOWN	KO_FCL	PABPC4
0.001261133036639005	0.0008967377886877975	0.0016255282845901806	KO_C4_Proteintech_merged.bed.gz	-426	DOWN	KO_FCL	PABPC4
0.00126342321111381	0.0008989936991024279	0.0016278527231251634	KO_C4_Proteintech_merged.bed.gz	-425	DOWN	KO_FCL	PABPC4
0.0012642417523303074	0.0009011162753285935	0.0016273672293319937	KO_C4_Proteintech_merged.bed.gz	-424	DOWN	KO_FCL	PABPC4
0.0012598711140408834	0.0009013300479467046	0.0016184121801350354	KO_C4_Proteintech_merged.bed.gz	-423	DOWN	KO_FCL	PABPC4
0.0012551925791929684	0.000901670679978508	0.0016087144784074025	KO_C4_Proteintech_merged.bed.gz	-422	DOWN	KO_FCL	PABPC4
0.0012513354266849848	0.0009014927058761616	0.0016011781474937834	KO_C4_Proteintech_merged.bed.gz	-421	DOWN	KO_FCL	PABPC4
0.0012474781557979433	0.0009003961237610819	0.0015945601878347832	KO_C4_Proteintech_merged.bed.gz	-420	DOWN	KO_FCL	PABPC4
0.00124402462733357	0.0008987009657115666	0.0015893482889555554	KO_C4_Proteintech_merged.bed.gz	-419	DOWN	KO_FCL	PABPC4
0.0012411219206686452	0.0008970767594876168	0.0015851670818496592	KO_C4_Proteintech_merged.bed.gz	-418	DOWN	KO_FCL	PABPC4
0.001239736874565255	0.0008969833869766455	0.0015824903621538522	KO_C4_Proteintech_merged.bed.gz	-417	DOWN	KO_FCL	PABPC4
0.0012389361311803784	0.000897665472570568	0.001580206789790178	KO_C4_Proteintech_merged.bed.gz	-416	DOWN	KO_FCL	PABPC4
0.0012369118170328444	0.0008974670724153979	0.0015763565616502793	KO_C4_Proteintech_merged.bed.gz	-415	DOWN	KO_FCL	PABPC4
0.001235928761681898	0.000896803203768758	0.0015750543195950273	KO_C4_Proteintech_merged.bed.gz	-414	DOWN	KO_FCL	PABPC4
0.0012407883800047484	0.0008990229410014174	0.0015825538190080701	KO_C4_Proteintech_merged.bed.gz	-413	DOWN	KO_FCL	PABPC4
0.0012487970165694412	0.0009038919411363479	0.0015937020920025254	KO_C4_Proteintech_merged.bed.gz	-412	DOWN	KO_FCL	PABPC4
0.001258534618835658	0.000910814398914431	0.0016062548387568768	KO_C4_Proteintech_merged.bed.gz	-411	DOWN	KO_FCL	PABPC4
0.0012728870998622815	0.00092148055268853	0.0016242936470360243	KO_C4_Proteintech_merged.bed.gz	-410	DOWN	KO_FCL	PABPC4
0.0012903410474522073	0.0009352819268367404	0.0016454001680676644	KO_C4_Proteintech_merged.bed.gz	-409	DOWN	KO_FCL	PABPC4
0.0013067327021894074	0.0009487237504622338	0.0016647416539165721	KO_C4_Proteintech_merged.bed.gz	-408	DOWN	KO_FCL	PABPC4
0.001321534638757786	0.0009606568701327085	0.0016824124073828554	KO_C4_Proteintech_merged.bed.gz	-407	DOWN	KO_FCL	PABPC4
0.0013338342464098139	0.0009703371372731384	0.0016973313555464788	KO_C4_Proteintech_merged.bed.gz	-406	DOWN	KO_FCL	PABPC4
0.0013444190895457089	0.0009781359021834221	0.0017107022769079847	KO_C4_Proteintech_merged.bed.gz	-405	DOWN	KO_FCL	PABPC4
0.0013544949517072093	0.0009859466086103565	0.0017230432948040508	KO_C4_Proteintech_merged.bed.gz	-404	DOWN	KO_FCL	PABPC4
0.001359377176159362	0.0009904633909649868	0.0017282909613537249	KO_C4_Proteintech_merged.bed.gz	-403	DOWN	KO_FCL	PABPC4
0.001359044877001566	0.0009905301814063655	0.0017275595725967548	KO_C4_Proteintech_merged.bed.gz	-402	DOWN	KO_FCL	PABPC4
0.0013562738399680101	0.0009883559069942837	0.0017241917729417262	KO_C4_Proteintech_merged.bed.gz	-401	DOWN	KO_FCL	PABPC4
0.0013483633781660835	0.000982142079317159	0.0017145846770149989	KO_C4_Proteintech_merged.bed.gz	-400	DOWN	KO_FCL	PABPC4
0.0013360786827236169	0.0009718139748546725	0.001700343390592553	KO_C4_Proteintech_merged.bed.gz	-399	DOWN	KO_FCL	PABPC4
0.001325349162461651	0.0009621388400490391	0.0016885594848742576	KO_C4_Proteintech_merged.bed.gz	-398	DOWN	KO_FCL	PABPC4
0.0013139447155394819	0.0009518656782722945	0.001676023752806665	KO_C4_Proteintech_merged.bed.gz	-397	DOWN	KO_FCL	PABPC4
0.0013012821826479484	0.0009407595797339012	0.0016618047855619929	KO_C4_Proteintech_merged.bed.gz	-396	DOWN	KO_FCL	PABPC4
0.00128739641807143	0.0009298502418647724	0.0016449425942780906	KO_C4_Proteintech_merged.bed.gz	-395	DOWN	KO_FCL	PABPC4
0.00127038470165694	0.0009169579216425878	0.0016238114816713015	KO_C4_Proteintech_merged.bed.gz	-394	DOWN	KO_FCL	PABPC4
0.0012543608219941053	0.0009046685623693073	0.0016040530816189193	KO_C4_Proteintech_merged.bed.gz	-393	DOWN	KO_FCL	PABPC4
0.0012398007634864632	0.0008932982263817216	0.001586303300591224	KO_C4_Proteintech_merged.bed.gz	-392	DOWN	KO_FCL	PABPC4
0.0012242826551879375	0.0008808673077681346	0.001567698002607763	KO_C4_Proteintech_merged.bed.gz	-391	DOWN	KO_FCL	PABPC4
0.0012112107364614527	0.0008703125228874174	0.0015521089500355116	KO_C4_Proteintech_merged.bed.gz	-390	DOWN	KO_FCL	PABPC4
0.0011983258874078899	0.0008605829258592102	0.001536068848956594	KO_C4_Proteintech_merged.bed.gz	-389	DOWN	KO_FCL	PABPC4
0.0011807614060448577	0.0008481259327198988	0.00151339687936984	KO_C4_Proteintech_merged.bed.gz	-388	DOWN	KO_FCL	PABPC4
0.0011646797570430097	0.0008372079637244881	0.0014921515503615566	KO_C4_Proteintech_merged.bed.gz	-387	DOWN	KO_FCL	PABPC4
0.0011501461755790286	0.000827817315112137	0.001472475036045947	KO_C4_Proteintech_merged.bed.gz	-386	DOWN	KO_FCL	PABPC4
0.0011362863104223259	0.000818498993567586	0.0014540736272770907	KO_C4_Proteintech_merged.bed.gz	-385	DOWN	KO_FCL	PABPC4
0.001126898901661999	0.0008126607456177215	0.0014411370577062988	KO_C4_Proteintech_merged.bed.gz	-384	DOWN	KO_FCL	PABPC4
0.0011211638518647184	0.0008099614018448988	0.0014323663018845569	KO_C4_Proteintech_merged.bed.gz	-383	DOWN	KO_FCL	PABPC4
0.0011188335120774584	0.0008104326664978435	0.0014272343576570913	KO_C4_Proteintech_merged.bed.gz	-382	DOWN	KO_FCL	PABPC4
0.001120316039000966	0.0008142191987729715	0.0014264128792289776	KO_C4_Proteintech_merged.bed.gz	-381	DOWN	KO_FCL	PABPC4
0.0011215527709243045	0.000817777602191471	0.0014253279396571558	KO_C4_Proteintech_merged.bed.gz	-380	DOWN	KO_FCL	PABPC4
0.0011257203695787224	0.0008235164963051819	0.001427924242852283	KO_C4_Proteintech_merged.bed.gz	-379	DOWN	KO_FCL	PABPC4
0.001135944260284768	0.0008333877187322259	0.0014385008018373323	KO_C4_Proteintech_merged.bed.gz	-378	DOWN	KO_FCL	PABPC4
0.0011488019620184051	0.0008438834757590163	0.0014537204482778176	KO_C4_Proteintech_merged.bed.gz	-377	DOWN	KO_FCL	PABPC4
0.0011647321530926344	0.0008552239373554656	0.0014742403688298281	KO_C4_Proteintech_merged.bed.gz	-376	DOWN	KO_FCL	PABPC4
0.0011826772858468295	0.0008677625280511562	0.001497592043642529	KO_C4_Proteintech_merged.bed.gz	-375	DOWN	KO_FCL	PABPC4
0.00119954449802442	0.0008789026145366908	0.0015201863815121766	KO_C4_Proteintech_merged.bed.gz	-374	DOWN	KO_FCL	PABPC4
0.0012142782354462366	0.0008878395320762792	0.0015407169388162222	KO_C4_Proteintech_merged.bed.gz	-373	DOWN	KO_FCL	PABPC4
0.001226993249902862	0.0008946567165076646	0.0015593297832980871	KO_C4_Proteintech_merged.bed.gz	-372	DOWN	KO_FCL	PABPC4
0.001236607443941659	0.0008990478722157898	0.0015741670156675532	KO_C4_Proteintech_merged.bed.gz	-371	DOWN	KO_FCL	PABPC4
0.0012455737378948947	0.000903400521123152	0.0015877469546666592	KO_C4_Proteintech_merged.bed.gz	-370	DOWN	KO_FCL	PABPC4
0.0012543368162311523	0.0009074433050891281	0.0016012303273731966	KO_C4_Proteintech_merged.bed.gz	-369	DOWN	KO_FCL	PABPC4
0.0012612335738194614	0.0009091739185366739	0.0016132932291022671	KO_C4_Proteintech_merged.bed.gz	-368	DOWN	KO_FCL	PABPC4
0.0012642567995484262	0.000909213433478315	0.0016193001656185525	KO_C4_Proteintech_merged.bed.gz	-367	DOWN	KO_FCL	PABPC4
0.0012641210015264745	0.0009086050074215802	0.0016196369956313801	KO_C4_Proteintech_merged.bed.gz	-366	DOWN	KO_FCL	PABPC4
0.0012639237236296175	0.0009077588192887408	0.001620088627970502	KO_C4_Proteintech_merged.bed.gz	-365	DOWN	KO_FCL	PABPC4
0.001264193943511231	0.0009075168526992026	0.0016208710343232652	KO_C4_Proteintech_merged.bed.gz	-364	DOWN	KO_FCL	PABPC4
0.0012643071732810784	0.0009071215314507382	0.0016214928151114208	KO_C4_Proteintech_merged.bed.gz	-363	DOWN	KO_FCL	PABPC4
0.0012643517605688073	0.000906914773238433	0.0016217887478991802	KO_C4_Proteintech_merged.bed.gz	-362	DOWN	KO_FCL	PABPC4
0.0012658326741135136	0.0009078254171393004	0.0016238399310877256	KO_C4_Proteintech_merged.bed.gz	-361	DOWN	KO_FCL	PABPC4
0.0012681597296427334	0.0009086394447633199	0.0016276800145221463	KO_C4_Proteintech_merged.bed.gz	-360	DOWN	KO_FCL	PABPC4
0.0012698149374698808	0.0009084726085353781	0.001631157266404382	KO_C4_Proteintech_merged.bed.gz	-359	DOWN	KO_FCL	PABPC4
0.001270582051747998	0.0009091112769104966	0.0016320528265854968	KO_C4_Proteintech_merged.bed.gz	-358	DOWN	KO_FCL	PABPC4
0.001271882119342249	0.0009111550831391718	0.0016326091555453237	KO_C4_Proteintech_merged.bed.gz	-357	DOWN	KO_FCL	PABPC4
0.0012747012572868848	0.0009141212130396936	0.0016352813015340756	KO_C4_Proteintech_merged.bed.gz	-356	DOWN	KO_FCL	PABPC4
0.00127722597262005	0.0009174624071583695	0.0016369895380817308	KO_C4_Proteintech_merged.bed.gz	-355	DOWN	KO_FCL	PABPC4
0.0012770756303438061	0.0009187686425432033	0.0016353826181444123	KO_C4_Proteintech_merged.bed.gz	-354	DOWN	KO_FCL	PABPC4
0.0012773822988360966	0.0009208379093767068	0.001633926688295493	KO_C4_Proteintech_merged.bed.gz	-353	DOWN	KO_FCL	PABPC4
0.0012772007442236719	0.000922359114084041	0.0016320423743633136	KO_C4_Proteintech_merged.bed.gz	-352	DOWN	KO_FCL	PABPC4
0.0012752668072829906	0.0009223219369113042	0.0016282116776546885	KO_C4_Proteintech_merged.bed.gz	-351	DOWN	KO_FCL	PABPC4
0.0012725870918578175	0.0009228202204802279	0.0016223539632354196	KO_C4_Proteintech_merged.bed.gz	-350	DOWN	KO_FCL	PABPC4
0.0012684368480476616	0.0009234255567290916	0.0016134481393662449	KO_C4_Proteintech_merged.bed.gz	-349	DOWN	KO_FCL	PABPC4
0.0012644207765025641	0.000923550928908819	0.0016052906240963233	KO_C4_Proteintech_merged.bed.gz	-348	DOWN	KO_FCL	PABPC4
0.0012610212250640223	0.000921940464153998	0.0016001019859740607	KO_C4_Proteintech_merged.bed.gz	-347	DOWN	KO_FCL	PABPC4
0.0012552935473770306	0.0009174496593587717	0.001593137435395304	KO_C4_Proteintech_merged.bed.gz	-346	DOWN	KO_FCL	PABPC4
0.0012497398891311118	0.000911356823704525	0.0015881229545577115	KO_C4_Proteintech_merged.bed.gz	-345	DOWN	KO_FCL	PABPC4
0.0012477284877723848	0.0009063729317571951	0.001589084043787585	KO_C4_Proteintech_merged.bed.gz	-344	DOWN	KO_FCL	PABPC4
0.0012444883657379694	0.000900061045948077	0.0015889156855278686	KO_C4_Proteintech_merged.bed.gz	-343	DOWN	KO_FCL	PABPC4
0.0012408194006767383	0.0008937977836429864	0.0015878410177104934	KO_C4_Proteintech_merged.bed.gz	-342	DOWN	KO_FCL	PABPC4
0.001238020421485293	0.0008884241727460985	0.0015876166702244899	KO_C4_Proteintech_merged.bed.gz	-341	DOWN	KO_FCL	PABPC4
0.0012341556451573093	0.0008811171246783262	0.0015871941656362943	KO_C4_Proteintech_merged.bed.gz	-340	DOWN	KO_FCL	PABPC4
0.0012307131686521056	0.000872732051872206	0.0015886942854320054	KO_C4_Proteintech_merged.bed.gz	-339	DOWN	KO_FCL	PABPC4
0.0012283544979533824	0.0008650023333362736	0.001591706662570492	KO_C4_Proteintech_merged.bed.gz	-338	DOWN	KO_FCL	PABPC4
0.0012281527411614958	0.0008611521805065401	0.0015951533018164529	KO_C4_Proteintech_merged.bed.gz	-337	DOWN	KO_FCL	PABPC4
0.0012317221167542163	0.0008617813345225504	0.001601662898985883	KO_C4_Proteintech_merged.bed.gz	-336	DOWN	KO_FCL	PABPC4
0.0012336816028924052	0.000864150865777954	0.0016032123400068602	KO_C4_Proteintech_merged.bed.gz	-335	DOWN	KO_FCL	PABPC4
0.0012332330815929364	0.0008674570211604643	0.0015990091420254138	KO_C4_Proteintech_merged.bed.gz	-334	DOWN	KO_FCL	PABPC4
0.001233875435202207	0.0008713884972224089	0.0015963623731820114	KO_C4_Proteintech_merged.bed.gz	-333	DOWN	KO_FCL	PABPC4
0.0012353742774218743	0.0008758410065658536	0.0015949075482779053	KO_C4_Proteintech_merged.bed.gz	-332	DOWN	KO_FCL	PABPC4
0.001237691920182752	0.0008810733545844334	0.0015943104857810812	KO_C4_Proteintech_merged.bed.gz	-331	DOWN	KO_FCL	PABPC4
0.001241431945094986	0.0008879157733388771	0.001594948116851108	KO_C4_Proteintech_merged.bed.gz	-330	DOWN	KO_FCL	PABPC4
0.0012442901741766593	0.0008950321176483856	0.0015935482307049488	KO_C4_Proteintech_merged.bed.gz	-329	DOWN	KO_FCL	PABPC4
0.0012431898320536218	0.0008995309644490555	0.0015868486996582043	KO_C4_Proteintech_merged.bed.gz	-328	DOWN	KO_FCL	PABPC4
0.0012378669109108886	0.0008994500153015171	0.001576283806520275	KO_C4_Proteintech_merged.bed.gz	-327	DOWN	KO_FCL	PABPC4
0.0012302627432141694	0.0008963692239240239	0.0015641562625043292	KO_C4_Proteintech_merged.bed.gz	-326	DOWN	KO_FCL	PABPC4
0.0012229438006096164	0.0008920818513538226	0.0015538057498654244	KO_C4_Proteintech_merged.bed.gz	-325	DOWN	KO_FCL	PABPC4
0.0012145188834104374	0.0008858528330477602	0.0015431849337731265	KO_C4_Proteintech_merged.bed.gz	-324	DOWN	KO_FCL	PABPC4
0.0012068053343646506	0.000880431054143339	0.0015331796145859739	KO_C4_Proteintech_merged.bed.gz	-323	DOWN	KO_FCL	PABPC4
0.001201409618345901	0.0008766495487001841	0.0015261696879916285	KO_C4_Proteintech_merged.bed.gz	-322	DOWN	KO_FCL	PABPC4
0.001197194345316334	0.0008735918626068673	0.001520796828025809	KO_C4_Proteintech_merged.bed.gz	-321	DOWN	KO_FCL	PABPC4
0.001194630067925266	0.0008716404769549566	0.0015176196588955802	KO_C4_Proteintech_merged.bed.gz	-320	DOWN	KO_FCL	PABPC4
0.0011959481947722294	0.000872134163432703	0.0015197622261117565	KO_C4_Proteintech_merged.bed.gz	-319	DOWN	KO_FCL	PABPC4
0.0012028025609508721	0.0008765144967595515	0.0015290906251421881	KO_C4_Proteintech_merged.bed.gz	-318	DOWN	KO_FCL	PABPC4
0.0012122358928588314	0.000883052749066862	0.001541419036650792	KO_C4_Proteintech_merged.bed.gz	-317	DOWN	KO_FCL	PABPC4
0.0012210509095641124	0.0008896416116438678	0.0015524602074843458	KO_C4_Proteintech_merged.bed.gz	-316	DOWN	KO_FCL	PABPC4
0.0012299475745484977	0.0008962015814481478	0.0015636935676488339	KO_C4_Proteintech_merged.bed.gz	-315	DOWN	KO_FCL	PABPC4
0.0012405096668305885	0.0009043637540597366	0.0015766555796014252	KO_C4_Proteintech_merged.bed.gz	-314	DOWN	KO_FCL	PABPC4
0.0012496380314768235	0.0009125153170967506	0.001586760745856881	KO_C4_Proteintech_merged.bed.gz	-313	DOWN	KO_FCL	PABPC4
0.001253648756175267	0.0009171493934280926	0.0015901481189224266	KO_C4_Proteintech_merged.bed.gz	-312	DOWN	KO_FCL	PABPC4
0.0012542940724547256	0.0009194326019837742	0.0015891555429256635	KO_C4_Proteintech_merged.bed.gz	-311	DOWN	KO_FCL	PABPC4
0.0012529370803918238	0.0009204354286581166	0.0015854387321255201	KO_C4_Proteintech_merged.bed.gz	-310	DOWN	KO_FCL	PABPC4
0.001249364641801432	0.0009200236424055562	0.0015787056411972998	KO_C4_Proteintech_merged.bed.gz	-309	DOWN	KO_FCL	PABPC4
0.0012447538528457594	0.0009190537676500457	0.001570453938041468	KO_C4_Proteintech_merged.bed.gz	-308	DOWN	KO_FCL	PABPC4
0.0012412746640337827	0.0009187731334117609	0.0015637761946558023	KO_C4_Proteintech_merged.bed.gz	-307	DOWN	KO_FCL	PABPC4
0.0012419695902819367	0.0009212174727096965	0.001562721707854177	KO_C4_Proteintech_merged.bed.gz	-306	DOWN	KO_FCL	PABPC4
0.0012483171847162112	0.0009273663712349881	0.0015692679981974343	KO_C4_Proteintech_merged.bed.gz	-305	DOWN	KO_FCL	PABPC4
0.0012584713924138062	0.0009350740385005085	0.001581868746327104	KO_C4_Proteintech_merged.bed.gz	-304	DOWN	KO_FCL	PABPC4
0.0012715048582624979	0.0009430698339006905	0.0015999398826243034	KO_C4_Proteintech_merged.bed.gz	-303	DOWN	KO_FCL	PABPC4
0.001291406317105633	0.0009549946373952157	0.0016278179968160448	KO_C4_Proteintech_merged.bed.gz	-302	DOWN	KO_FCL	PABPC4
0.0013166296823103108	0.0009699076197180141	0.0016633517449026007	KO_C4_Proteintech_merged.bed.gz	-301	DOWN	KO_FCL	PABPC4
0.0013454804193939844	0.0009869508903566004	0.0017040099484313613	KO_C4_Proteintech_merged.bed.gz	-300	DOWN	KO_FCL	PABPC4
0.0013799571933791172	0.0010079802054489705	0.0017519341813092572	KO_C4_Proteintech_merged.bed.gz	-299	DOWN	KO_FCL	PABPC4
0.0014167710409719713	0.0010305375108120836	0.0018030045711318547	KO_C4_Proteintech_merged.bed.gz	-298	DOWN	KO_FCL	PABPC4
0.00145272731641629	0.001052821747794626	0.0018526328850379508	KO_C4_Proteintech_merged.bed.gz	-297	DOWN	KO_FCL	PABPC4
0.0014834153892000963	0.001071599586231568	0.0018952311921686226	KO_C4_Proteintech_merged.bed.gz	-296	DOWN	KO_FCL	PABPC4
0.001507592474276462	0.0010861985787604283	0.001928986369792497	KO_C4_Proteintech_merged.bed.gz	-295	DOWN	KO_FCL	PABPC4
0.001527719028970926	0.0010986836962101297	0.0019567543617317286	KO_C4_Proteintech_merged.bed.gz	-294	DOWN	KO_FCL	PABPC4
0.0015445462093109145	0.001109779333540911	0.001979313085080929	KO_C4_Proteintech_merged.bed.gz	-293	DOWN	KO_FCL	PABPC4
0.0015550394807947714	0.0011176849673976193	0.001992393994191939	KO_C4_Proteintech_merged.bed.gz	-292	DOWN	KO_FCL	PABPC4
0.001560326066867079	0.001122872816425279	0.001997779317308897	KO_C4_Proteintech_merged.bed.gz	-291	DOWN	KO_FCL	PABPC4
0.0015595751086168621	0.0011238669051913696	0.001995283312042372	KO_C4_Proteintech_merged.bed.gz	-290	DOWN	KO_FCL	PABPC4
0.001548269393930803	0.0011172582535200898	0.00197928053434153	KO_C4_Proteintech_merged.bed.gz	-289	DOWN	KO_FCL	PABPC4
0.0015293539756619946	0.0011051320623040022	0.0019535758890199956	KO_C4_Proteintech_merged.bed.gz	-288	DOWN	KO_FCL	PABPC4
0.0015068158294666498	0.00109025004060566	0.0019233816183276413	KO_C4_Proteintech_merged.bed.gz	-287	DOWN	KO_FCL	PABPC4
0.001484723804955607	0.0010757264246409914	0.0018937211852702192	KO_C4_Proteintech_merged.bed.gz	-286	DOWN	KO_FCL	PABPC4
0.0014612607521814877	0.0010603740354943722	0.0018621474688685937	KO_C4_Proteintech_merged.bed.gz	-285	DOWN	KO_FCL	PABPC4
0.0014343645403307463	0.0010429634443497849	0.0018257656363116887	KO_C4_Proteintech_merged.bed.gz	-284	DOWN	KO_FCL	PABPC4
0.0014059957543397497	0.0010247497227543873	0.0017872417859250843	KO_C4_Proteintech_merged.bed.gz	-283	DOWN	KO_FCL	PABPC4
0.0013794627971621893	0.0010076593315811115	0.0017512662627432308	KO_C4_Proteintech_merged.bed.gz	-282	DOWN	KO_FCL	PABPC4
0.0013557957207214698	0.0009925568309492538	0.0017190346104936451	KO_C4_Proteintech_merged.bed.gz	-281	DOWN	KO_FCL	PABPC4
0.001336133362355369	0.0009805950901412889	0.0016916716345694084	KO_C4_Proteintech_merged.bed.gz	-280	DOWN	KO_FCL	PABPC4
0.0013229331548571626	0.0009731963616250508	0.0016726699480892348	KO_C4_Proteintech_merged.bed.gz	-279	DOWN	KO_FCL	PABPC4
0.0013163270594613685	0.0009703603941403604	0.00166229372478234	KO_C4_Proteintech_merged.bed.gz	-278	DOWN	KO_FCL	PABPC4
0.0013146284814071197	0.0009706958549574568	0.0016585611078567511	KO_C4_Proteintech_merged.bed.gz	-277	DOWN	KO_FCL	PABPC4
0.0013151715266824418	0.0009725703381312295	0.0016577727152336287	KO_C4_Proteintech_merged.bed.gz	-276	DOWN	KO_FCL	PABPC4
0.0013206577789728218	0.000977972810368009	0.001663342747577615	KO_C4_Proteintech_merged.bed.gz	-275	DOWN	KO_FCL	PABPC4
0.001331519477611535	0.0009864737266923344	0.0016765652285307222	KO_C4_Proteintech_merged.bed.gz	-274	DOWN	KO_FCL	PABPC4
0.001344647482578754	0.000995913141366955	0.001693381823790547	KO_C4_Proteintech_merged.bed.gz	-273	DOWN	KO_FCL	PABPC4
0.0013570181495287984	0.0010040626884019023	0.0017099736106556934	KO_C4_Proteintech_merged.bed.gz	-272	DOWN	KO_FCL	PABPC4
0.001366577306230766	0.0010092693352548596	0.001723885277206675	KO_C4_Proteintech_merged.bed.gz	-271	DOWN	KO_FCL	PABPC4
0.001376025572812294	0.0010142506415235734	0.0017378005041010184	KO_C4_Proteintech_merged.bed.gz	-270	DOWN	KO_FCL	PABPC4
0.0013845942810023367	0.0010189973650758999	0.0017501911969287764	KO_C4_Proteintech_merged.bed.gz	-269	DOWN	KO_FCL	PABPC4
0.0013892778643325356	0.0010210501815709977	0.0017575055470940768	KO_C4_Proteintech_merged.bed.gz	-268	DOWN	KO_FCL	PABPC4
0.001391681744037893	0.001021652498723801	0.0017617109893519878	KO_C4_Proteintech_merged.bed.gz	-267	DOWN	KO_FCL	PABPC4
0.001393325215394137	0.001021406344881085	0.0017652440859071924	KO_C4_Proteintech_merged.bed.gz	-266	DOWN	KO_FCL	PABPC4
0.0013943088586099172	0.0010198355985405086	0.001768782118679328	KO_C4_Proteintech_merged.bed.gz	-265	DOWN	KO_FCL	PABPC4
0.0013976158095671456	0.0010198454826494505	0.0017753861364848424	KO_C4_Proteintech_merged.bed.gz	-264	DOWN	KO_FCL	PABPC4
0.001405654688539785	0.0010235976230185688	0.001787711754061003	KO_C4_Proteintech_merged.bed.gz	-263	DOWN	KO_FCL	PABPC4
0.0014171994275431377	0.0010306985596781515	0.0018037002954081273	KO_C4_Proteintech_merged.bed.gz	-262	DOWN	KO_FCL	PABPC4
0.00143084007140371	0.0010402416463432982	0.0018214384964641277	KO_C4_Proteintech_merged.bed.gz	-261	DOWN	KO_FCL	PABPC4
0.001442423762820247	0.0010479256401362117	0.0018369218855042897	KO_C4_Proteintech_merged.bed.gz	-260	DOWN	KO_FCL	PABPC4
0.0014524625087129794	0.001053647005869908	0.0018512780115560608	KO_C4_Proteintech_merged.bed.gz	-259	DOWN	KO_FCL	PABPC4
0.0014628061972661957	0.0010598050033617913	0.001865807391170612	KO_C4_Proteintech_merged.bed.gz	-258	DOWN	KO_FCL	PABPC4
0.00147269697210703	0.001066418429950981	0.0018789755142630902	KO_C4_Proteintech_merged.bed.gz	-257	DOWN	KO_FCL	PABPC4
0.0014832550936210685	0.0010741652949013533	0.0018923448923407929	KO_C4_Proteintech_merged.bed.gz	-256	DOWN	KO_FCL	PABPC4
0.0014936962194032912	0.00108303464205309	0.001904357796753502	KO_C4_Proteintech_merged.bed.gz	-255	DOWN	KO_FCL	PABPC4
0.001499471005644779	0.001089259925954282	0.0019096820853352833	KO_C4_Proteintech_merged.bed.gz	-254	DOWN	KO_FCL	PABPC4
0.0014995141002631042	0.001090906812777405	0.0019081213877488062	KO_C4_Proteintech_merged.bed.gz	-253	DOWN	KO_FCL	PABPC4
0.0014987352395047695	0.0010911633697225673	0.0019063071092869691	KO_C4_Proteintech_merged.bed.gz	-252	DOWN	KO_FCL	PABPC4
0.0014996883324825713	0.0010919901228396132	0.001907386542125522	KO_C4_Proteintech_merged.bed.gz	-251	DOWN	KO_FCL	PABPC4
0.0015032100353004302	0.0010950662434208857	0.001911353827179962	KO_C4_Proteintech_merged.bed.gz	-250	DOWN	KO_FCL	PABPC4
0.0015076790165283935	0.0010995373062923776	0.0019158207267643925	KO_C4_Proteintech_merged.bed.gz	-249	DOWN	KO_FCL	PABPC4
0.001513032450826297	0.001104320784322603	0.0019217441173299704	KO_C4_Proteintech_merged.bed.gz	-248	DOWN	KO_FCL	PABPC4
0.001518852403666102	0.001108536832543872	0.0019291679747883092	KO_C4_Proteintech_merged.bed.gz	-247	DOWN	KO_FCL	PABPC4
0.0015219654016756668	0.0011101595044894596	0.0019337712988618486	KO_C4_Proteintech_merged.bed.gz	-246	DOWN	KO_FCL	PABPC4
0.001520656425007622	0.0011078333637146742	0.0019334794863005394	KO_C4_Proteintech_merged.bed.gz	-245	DOWN	KO_FCL	PABPC4
0.001516955086923682	0.001103874961193553	0.0019300352126537777	KO_C4_Proteintech_merged.bed.gz	-244	DOWN	KO_FCL	PABPC4
0.0015113409610827242	0.001099939623038513	0.0019227422991269047	KO_C4_Proteintech_merged.bed.gz	-243	DOWN	KO_FCL	PABPC4
0.0015019713559455046	0.0010939822530744345	0.0019099604588165438	KO_C4_Proteintech_merged.bed.gz	-242	DOWN	KO_FCL	PABPC4
0.0014894193180541434	0.0010866693026929768	0.0018921693334152852	KO_C4_Proteintech_merged.bed.gz	-241	DOWN	KO_FCL	PABPC4
0.0014724107312913924	0.0010769681230661252	0.0018678533395166366	KO_C4_Proteintech_merged.bed.gz	-240	DOWN	KO_FCL	PABPC4
0.0014545169725443741	0.0010655056362090232	0.0018435283088797066	KO_C4_Proteintech_merged.bed.gz	-239	DOWN	KO_FCL	PABPC4
0.0014383871930617532	0.0010540642413271908	0.001822710144796301	KO_C4_Proteintech_merged.bed.gz	-238	DOWN	KO_FCL	PABPC4
0.001424195124454208	0.0010439728956638254	0.001804417353244579	KO_C4_Proteintech_merged.bed.gz	-237	DOWN	KO_FCL	PABPC4
0.0014140260227918553	0.0010370161003109292	0.0017910359452727727	KO_C4_Proteintech_merged.bed.gz	-236	DOWN	KO_FCL	PABPC4
0.0014076028936352205	0.001032948974609781	0.001782256812660657	KO_C4_Proteintech_merged.bed.gz	-235	DOWN	KO_FCL	PABPC4
0.0014038936604029776	0.0010304333749824063	0.0017773539458235499	KO_C4_Proteintech_merged.bed.gz	-234	DOWN	KO_FCL	PABPC4
0.0014023911045895864	0.0010284405916094611	0.001776341617569716	KO_C4_Proteintech_merged.bed.gz	-233	DOWN	KO_FCL	PABPC4
0.001401542845949301	0.0010268273541692995	0.0017762583377293085	KO_C4_Proteintech_merged.bed.gz	-232	DOWN	KO_FCL	PABPC4
0.0014005796010240893	0.0010249256181039134	0.0017762335839442728	KO_C4_Proteintech_merged.bed.gz	-231	DOWN	KO_FCL	PABPC4
0.001403602909278802	0.0010242803493109001	0.0017829254692467093	KO_C4_Proteintech_merged.bed.gz	-230	DOWN	KO_FCL	PABPC4
0.0014069250463634134	0.0010250651178718212	0.0017887849748550086	KO_C4_Proteintech_merged.bed.gz	-229	DOWN	KO_FCL	PABPC4
0.0014058925305104153	0.0010257731689525941	0.0017860118920682397	KO_C4_Proteintech_merged.bed.gz	-228	DOWN	KO_FCL	PABPC4
0.0014011566804006809	0.001024442498725147	0.0017778708620762179	KO_C4_Proteintech_merged.bed.gz	-227	DOWN	KO_FCL	PABPC4
0.0013945769316207174	0.0010219837996376436	0.0017671700636037937	KO_C4_Proteintech_merged.bed.gz	-226	DOWN	KO_FCL	PABPC4
0.0013889741658300865	0.0010203573765827961	0.0017575909550773764	KO_C4_Proteintech_merged.bed.gz	-225	DOWN	KO_FCL	PABPC4
0.001385746530959955	0.0010203559776423379	0.0017511370842775687	KO_C4_Proteintech_merged.bed.gz	-224	DOWN	KO_FCL	PABPC4
0.0013857398543576246	0.0010224866902407196	0.0017489930184745258	KO_C4_Proteintech_merged.bed.gz	-223	DOWN	KO_FCL	PABPC4
0.001388693603540485	0.0010258559892956222	0.0017515312177853431	KO_C4_Proteintech_merged.bed.gz	-222	DOWN	KO_FCL	PABPC4
0.0013947591543440356	0.001030852034051406	0.0017586662746366586	KO_C4_Proteintech_merged.bed.gz	-221	DOWN	KO_FCL	PABPC4
0.0014015138800763612	0.001037944965338457	0.001765082794814259	KO_C4_Proteintech_merged.bed.gz	-220	DOWN	KO_FCL	PABPC4
0.001411051779086131	0.001047058215329686	0.0017750453428425697	KO_C4_Proteintech_merged.bed.gz	-219	DOWN	KO_FCL	PABPC4
0.001427585428897454	0.0010591487338689272	0.0017960221239259754	KO_C4_Proteintech_merged.bed.gz	-218	DOWN	KO_FCL	PABPC4
0.0014501889319840614	0.001075189216826392	0.001825188647141727	KO_C4_Proteintech_merged.bed.gz	-217	DOWN	KO_FCL	PABPC4
0.001474925204363498	0.0010921248853433434	0.001857725523383651	KO_C4_Proteintech_merged.bed.gz	-216	DOWN	KO_FCL	PABPC4
0.0015004145500534243	0.0011090131506775035	0.0018918159494293475	KO_C4_Proteintech_merged.bed.gz	-215	DOWN	KO_FCL	PABPC4
0.0015272050443576376	0.0011265825012998123	0.0019278275874154687	KO_C4_Proteintech_merged.bed.gz	-214	DOWN	KO_FCL	PABPC4
0.001555291892979301	0.001145478445473677	0.001965105340484935	KO_C4_Proteintech_merged.bed.gz	-213	DOWN	KO_FCL	PABPC4
0.0015843615328942514	0.0011661766398388782	0.0020025464259496384	KO_C4_Proteintech_merged.bed.gz	-212	DOWN	KO_FCL	PABPC4
0.001611754968537584	0.0011859720081683065	0.002037537928906883	KO_C4_Proteintech_merged.bed.gz	-211	DOWN	KO_FCL	PABPC4
0.0016388043539085442	0.0012046104859959916	0.0020729982218211217	KO_C4_Proteintech_merged.bed.gz	-210	DOWN	KO_FCL	PABPC4
0.0016646013102617895	0.0012217042564417154	0.0021074983640818924	KO_C4_Proteintech_merged.bed.gz	-209	DOWN	KO_FCL	PABPC4
0.0016857718086383644	0.001235553606715864	0.002135990010560894	KO_C4_Proteintech_merged.bed.gz	-208	DOWN	KO_FCL	PABPC4
0.001702660844438228	0.0012464943985032906	0.0021588272903731946	KO_C4_Proteintech_merged.bed.gz	-207	DOWN	KO_FCL	PABPC4
0.0017172060821171405	0.001256219662270961	0.0021781925019633474	KO_C4_Proteintech_merged.bed.gz	-206	DOWN	KO_FCL	PABPC4
0.0017287035216008225	0.001264307531806575	0.002193099511395096	KO_C4_Proteintech_merged.bed.gz	-205	DOWN	KO_FCL	PABPC4
0.001736395681001699	0.0012694327348670802	0.0022033586271363423	KO_C4_Proteintech_merged.bed.gz	-204	DOWN	KO_FCL	PABPC4
0.0017406051928230213	0.001269782125140362	0.002211428260505701	KO_C4_Proteintech_merged.bed.gz	-203	DOWN	KO_FCL	PABPC4
0.00174472969887112	0.0012667576946299728	0.002222701703112282	KO_C4_Proteintech_merged.bed.gz	-202	DOWN	KO_FCL	PABPC4
0.0017531142351077333	0.0012630767961572518	0.0022431516740582225	KO_C4_Proteintech_merged.bed.gz	-201	DOWN	KO_FCL	PABPC4
0.001762924080037527	0.001257858859837235	0.0022679893002378214	KO_C4_Proteintech_merged.bed.gz	-200	DOWN	KO_FCL	PABPC4
0.001772266738424999	0.0012525255727380397	0.0022920079041119593	KO_C4_Proteintech_merged.bed.gz	-199	DOWN	KO_FCL	PABPC4
0.0017802887268847634	0.0012464441811697396	0.002314133272599787	KO_C4_Proteintech_merged.bed.gz	-198	DOWN	KO_FCL	PABPC4
0.0017876082906525975	0.0012393872590664812	0.0023358293222387125	KO_C4_Proteintech_merged.bed.gz	-197	DOWN	KO_FCL	PABPC4
0.001795405242266954	0.001232537540414171	0.002358272944119736	KO_C4_Proteintech_merged.bed.gz	-196	DOWN	KO_FCL	PABPC4
0.0018048077724880777	0.0012257317063819472	0.0023838838385942043	KO_C4_Proteintech_merged.bed.gz	-195	DOWN	KO_FCL	PABPC4
0.0018158061126707376	0.0012205559469388935	0.0024110562784025766	KO_C4_Proteintech_merged.bed.gz	-194	DOWN	KO_FCL	PABPC4
0.0018284029242332863	0.0012204268827031262	0.002436378965763441	KO_C4_Proteintech_merged.bed.gz	-193	DOWN	KO_FCL	PABPC4
0.001838461149860024	0.0012241509377771604	0.002452771361942882	KO_C4_Proteintech_merged.bed.gz	-192	DOWN	KO_FCL	PABPC4
0.0018397751521103591	0.001229059302941127	0.0024504910012795875	KO_C4_Proteintech_merged.bed.gz	-191	DOWN	KO_FCL	PABPC4
0.0018351593494880807	0.0012347946199579895	0.002435524079018167	KO_C4_Proteintech_merged.bed.gz	-190	DOWN	KO_FCL	PABPC4
0.001833482704062164	0.0012431988701959709	0.0024237665379283494	KO_C4_Proteintech_merged.bed.gz	-189	DOWN	KO_FCL	PABPC4
0.0018382713408339976	0.001255390016882615	0.0024211526647853676	KO_C4_Proteintech_merged.bed.gz	-188	DOWN	KO_FCL	PABPC4
0.0018464688392693467	0.0012690905546727854	0.002423847123865892	KO_C4_Proteintech_merged.bed.gz	-187	DOWN	KO_FCL	PABPC4
0.001855337432454825	0.0012834970953307507	0.0024271777695788806	KO_C4_Proteintech_merged.bed.gz	-186	DOWN	KO_FCL	PABPC4
0.0018634442800850917	0.0012991538938442791	0.0024277346663258816	KO_C4_Proteintech_merged.bed.gz	-185	DOWN	KO_FCL	PABPC4
0.0018690302514431049	0.0013133126010734758	0.0024247479018127092	KO_C4_Proteintech_merged.bed.gz	-184	DOWN	KO_FCL	PABPC4
0.0018705764271177805	0.0013219136798348487	0.002419239174400686	KO_C4_Proteintech_merged.bed.gz	-183	DOWN	KO_FCL	PABPC4
0.0018723749340199727	0.0013264357081569076	0.00241831415988301	KO_C4_Proteintech_merged.bed.gz	-182	DOWN	KO_FCL	PABPC4
0.00187803363056259	0.001329519337477148	0.0024265479236480034	KO_C4_Proteintech_merged.bed.gz	-181	DOWN	KO_FCL	PABPC4
0.0018851744594438878	0.0013317427516477335	0.002438606167240011	KO_C4_Proteintech_merged.bed.gz	-180	DOWN	KO_FCL	PABPC4
0.0018847390891215537	0.001328596725125932	0.002440881453117144	KO_C4_Proteintech_merged.bed.gz	-179	DOWN	KO_FCL	PABPC4
0.0018763559630338993	0.0013219809926181445	0.002430730933449623	KO_C4_Proteintech_merged.bed.gz	-178	DOWN	KO_FCL	PABPC4
0.0018651299158293278	0.0013159115570184792	0.0024143482746401433	KO_C4_Proteintech_merged.bed.gz	-177	DOWN	KO_FCL	PABPC4
0.001853734833212877	0.0013099573025905603	0.0023975123638351626	KO_C4_Proteintech_merged.bed.gz	-176	DOWN	KO_FCL	PABPC4
0.0018442240487556133	0.0013048708046915602	0.0023835772928196357	KO_C4_Proteintech_merged.bed.gz	-175	DOWN	KO_FCL	PABPC4
0.0018391825257766566	0.0013028320596296203	0.002375532991923663	KO_C4_Proteintech_merged.bed.gz	-174	DOWN	KO_FCL	PABPC4
0.001839594180927456	0.0013063156046194963	0.0023728727572353897	KO_C4_Proteintech_merged.bed.gz	-173	DOWN	KO_FCL	PABPC4
0.0018421678669661916	0.0013138110662173305	0.00237052466771503	KO_C4_Proteintech_merged.bed.gz	-172	DOWN	KO_FCL	PABPC4
0.0018498265130961627	0.001324226877543419	0.002375426148648885	KO_C4_Proteintech_merged.bed.gz	-171	DOWN	KO_FCL	PABPC4
0.0018636845392661337	0.00133753167533273	0.002389837403199522	KO_C4_Proteintech_merged.bed.gz	-170	DOWN	KO_FCL	PABPC4
0.001883000702594309	0.0013546084694400732	0.0024113929357485364	KO_C4_Proteintech_merged.bed.gz	-169	DOWN	KO_FCL	PABPC4
0.0019062701154060064	0.0013738316470322288	0.002438708583779782	KO_C4_Proteintech_merged.bed.gz	-168	DOWN	KO_FCL	PABPC4
0.0019292397369330527	0.001391894249110129	0.0024665852247559806	KO_C4_Proteintech_merged.bed.gz	-167	DOWN	KO_FCL	PABPC4
0.0019500190853187782	0.0014082972576963946	0.002491740912941175	KO_C4_Proteintech_merged.bed.gz	-166	DOWN	KO_FCL	PABPC4
0.0019692112826078727	0.0014235840584658896	0.0025148385067498744	KO_C4_Proteintech_merged.bed.gz	-165	DOWN	KO_FCL	PABPC4
0.001986421201363002	0.0014374502968552516	0.002535392105870774	KO_C4_Proteintech_merged.bed.gz	-164	DOWN	KO_FCL	PABPC4
0.002001257668874478	0.0014481635184246922	0.0025543518193242853	KO_C4_Proteintech_merged.bed.gz	-163	DOWN	KO_FCL	PABPC4
0.0020161015127262896	0.0014573641214072832	0.002574838904045319	KO_C4_Proteintech_merged.bed.gz	-162	DOWN	KO_FCL	PABPC4
0.002029739429507086	0.001466996640038611	0.0025924822189755826	KO_C4_Proteintech_merged.bed.gz	-161	DOWN	KO_FCL	PABPC4
0.002043132818298754	0.0014768527661170303	0.002609412870480495	KO_C4_Proteintech_merged.bed.gz	-160	DOWN	KO_FCL	PABPC4
0.0020595898165753374	0.0014885011102172487	0.0026306785229334396	KO_C4_Proteintech_merged.bed.gz	-159	DOWN	KO_FCL	PABPC4
0.002076187356454577	0.001500311484506198	0.0026520632284029655	KO_C4_Proteintech_merged.bed.gz	-158	DOWN	KO_FCL	PABPC4
0.0020938619370215	0.0015128062807440797	0.0026749175932989254	KO_C4_Proteintech_merged.bed.gz	-157	DOWN	KO_FCL	PABPC4
0.0021141973399637437	0.0015267205089210204	0.0027016741710064645	KO_C4_Proteintech_merged.bed.gz	-156	DOWN	KO_FCL	PABPC4
0.0021327247208609494	0.0015390740979001696	0.0027263753438217233	KO_C4_Proteintech_merged.bed.gz	-155	DOWN	KO_FCL	PABPC4
0.002146314866113865	0.001548271255937304	0.002744358476290417	KO_C4_Proteintech_merged.bed.gz	-154	DOWN	KO_FCL	PABPC4
0.0021574218783384706	0.0015573961232610155	0.002757447633415917	KO_C4_Proteintech_merged.bed.gz	-153	DOWN	KO_FCL	PABPC4
0.0021649563601042624	0.0015659061638899838	0.002764006556318533	KO_C4_Proteintech_merged.bed.gz	-152	DOWN	KO_FCL	PABPC4
0.0021635890710284293	0.0015699782368467047	0.002757199905210149	KO_C4_Proteintech_merged.bed.gz	-151	DOWN	KO_FCL	PABPC4
0.002152291755768215	0.0015693023879523329	0.0027352811235840987	KO_C4_Proteintech_merged.bed.gz	-150	DOWN	KO_FCL	PABPC4
0.0021336727421072755	0.0015629974909969666	0.002704347993217586	KO_C4_Proteintech_merged.bed.gz	-149	DOWN	KO_FCL	PABPC4
0.0021154063441213523	0.0015554859387854872	0.0026753267494572215	KO_C4_Proteintech_merged.bed.gz	-148	DOWN	KO_FCL	PABPC4
0.0021020610421667025	0.0015500446568521788	0.002654077427481233	KO_C4_Proteintech_merged.bed.gz	-147	DOWN	KO_FCL	PABPC4
0.0020921368691317823	0.0015457512397995398	0.0026385224984640313	KO_C4_Proteintech_merged.bed.gz	-146	DOWN	KO_FCL	PABPC4
0.002087615053879617	0.001544556029591579	0.002630674078167661	KO_C4_Proteintech_merged.bed.gz	-145	DOWN	KO_FCL	PABPC4
0.002093043750096699	0.001549450993599596	0.0026366365065938076	KO_C4_Proteintech_merged.bed.gz	-144	DOWN	KO_FCL	PABPC4
0.0021061699470254452	0.0015587647019973075	0.0026535751920535875	KO_C4_Proteintech_merged.bed.gz	-143	DOWN	KO_FCL	PABPC4
0.002122587780216489	0.0015688572924342826	0.0026763182679986953	KO_C4_Proteintech_merged.bed.gz	-142	DOWN	KO_FCL	PABPC4
0.0021467794804571477	0.001582082885896191	0.0027114760750180985	KO_C4_Proteintech_merged.bed.gz	-141	DOWN	KO_FCL	PABPC4
0.0021805576335499543	0.0016010116750912295	0.0027601035920086702	KO_C4_Proteintech_merged.bed.gz	-140	DOWN	KO_FCL	PABPC4
0.002221903518372934	0.0016266045538845353	0.0028172024828613212	KO_C4_Proteintech_merged.bed.gz	-139	DOWN	KO_FCL	PABPC4
0.0022686057639640335	0.001656914642866266	0.0028802968850617904	KO_C4_Proteintech_merged.bed.gz	-138	DOWN	KO_FCL	PABPC4
0.002315717511555327	0.0016880800510145843	0.0029433549720960573	KO_C4_Proteintech_merged.bed.gz	-137	DOWN	KO_FCL	PABPC4
0.0023662409247974326	0.0017182022250449	0.0030142796245499577	KO_C4_Proteintech_merged.bed.gz	-136	DOWN	KO_FCL	PABPC4
0.0024186984302992324	0.0017453043377097161	0.0030920925228887465	KO_C4_Proteintech_merged.bed.gz	-135	DOWN	KO_FCL	PABPC4
0.0024655191741419884	0.001769107895231703	0.0031619304530522752	KO_C4_Proteintech_merged.bed.gz	-134	DOWN	KO_FCL	PABPC4
0.002505491598706796	0.0017891090833087194	0.003221874114104877	KO_C4_Proteintech_merged.bed.gz	-133	DOWN	KO_FCL	PABPC4
0.002543791914266717	0.0018080961959024804	0.003279487632630964	KO_C4_Proteintech_merged.bed.gz	-132	DOWN	KO_FCL	PABPC4
0.002580759092560907	0.0018254521896322001	0.0033360659954896296	KO_C4_Proteintech_merged.bed.gz	-131	DOWN	KO_FCL	PABPC4
0.0026128716585262666	0.0018378844847332671	0.003387858832319281	KO_C4_Proteintech_merged.bed.gz	-130	DOWN	KO_FCL	PABPC4
0.0026408189357940517	0.0018452033460723458	0.0034364345255157762	KO_C4_Proteintech_merged.bed.gz	-129	DOWN	KO_FCL	PABPC4
0.0026636146693308116	0.0018465115422011819	0.0034807177964604604	KO_C4_Proteintech_merged.bed.gz	-128	DOWN	KO_FCL	PABPC4
0.0026814003113310387	0.0018417062904441113	0.003521094332217982	KO_C4_Proteintech_merged.bed.gz	-127	DOWN	KO_FCL	PABPC4
0.0026881444152094197	0.0018336110809886966	0.003542677749430153	KO_C4_Proteintech_merged.bed.gz	-126	DOWN	KO_FCL	PABPC4
0.0026887062267831	0.0018262949850343113	0.0035511174685318946	KO_C4_Proteintech_merged.bed.gz	-125	DOWN	KO_FCL	PABPC4
0.0026911704301331853	0.0018186291289695338	0.003563711731296841	KO_C4_Proteintech_merged.bed.gz	-124	DOWN	KO_FCL	PABPC4
0.0026946253691523766	0.0018108319066540437	0.0035784188316507087	KO_C4_Proteintech_merged.bed.gz	-123	DOWN	KO_FCL	PABPC4
0.0027001120332612754	0.0018048678731869016	0.0035953561933356444	KO_C4_Proteintech_merged.bed.gz	-122	DOWN	KO_FCL	PABPC4
0.002710289040508558	0.0018038177048689801	0.003616760376148128	KO_C4_Proteintech_merged.bed.gz	-121	DOWN	KO_FCL	PABPC4
0.002731372791117671	0.001810916429373417	0.0036518291528619177	KO_C4_Proteintech_merged.bed.gz	-120	DOWN	KO_FCL	PABPC4
0.0027602887849660462	0.0018247150902852918	0.003695862479646792	KO_C4_Proteintech_merged.bed.gz	-119	DOWN	KO_FCL	PABPC4
0.002790960944814934	0.0018446236052233247	0.0037372982844065344	KO_C4_Proteintech_merged.bed.gz	-118	DOWN	KO_FCL	PABPC4
0.0028199010137631214	0.001872310533666554	0.003767491493859685	KO_C4_Proteintech_merged.bed.gz	-117	DOWN	KO_FCL	PABPC4
0.0028467537558768265	0.0019068366434902167	0.0037866708682634323	KO_C4_Proteintech_merged.bed.gz	-116	DOWN	KO_FCL	PABPC4
0.0028682497621612176	0.0019440428102099707	0.003792456714112464	KO_C4_Proteintech_merged.bed.gz	-115	DOWN	KO_FCL	PABPC4
0.0028855986506823245	0.0019825994560826164	0.003788597845282034	KO_C4_Proteintech_merged.bed.gz	-114	DOWN	KO_FCL	PABPC4
0.0029030824382050755	0.002021802333614194	0.003784362542795959	KO_C4_Proteintech_merged.bed.gz	-113	DOWN	KO_FCL	PABPC4
0.002919140236890246	0.0020597196833493877	0.0037785607904311036	KO_C4_Proteintech_merged.bed.gz	-112	DOWN	KO_FCL	PABPC4
0.0029258043316882443	0.0020908369216956738	0.0037607717416808144	KO_C4_Proteintech_merged.bed.gz	-111	DOWN	KO_FCL	PABPC4
0.002915182609825044	0.0021119433614924235	0.0037184218581576604	KO_C4_Proteintech_merged.bed.gz	-110	DOWN	KO_FCL	PABPC4
0.0028955005581396925	0.002128008330505791	0.0036629927857735867	KO_C4_Proteintech_merged.bed.gz	-109	DOWN	KO_FCL	PABPC4
0.0028780625714484812	0.0021432915330543848	0.003612833609842566	KO_C4_Proteintech_merged.bed.gz	-108	DOWN	KO_FCL	PABPC4
0.0028670455185589535	0.0021575288641357323	0.003576562172982159	KO_C4_Proteintech_merged.bed.gz	-107	DOWN	KO_FCL	PABPC4
0.0028671627763897463	0.0021709955019642456	0.003563330050815229	KO_C4_Proteintech_merged.bed.gz	-106	DOWN	KO_FCL	PABPC4
0.0028816994731344467	0.0021870777970600832	0.003576321149208788	KO_C4_Proteintech_merged.bed.gz	-105	DOWN	KO_FCL	PABPC4
0.002905228900232773	0.002206212045260371	0.003604245755205151	KO_C4_Proteintech_merged.bed.gz	-104	DOWN	KO_FCL	PABPC4
0.002934941413867177	0.0022288404217201798	0.0036410424060141456	KO_C4_Proteintech_merged.bed.gz	-103	DOWN	KO_FCL	PABPC4
0.002968038856206768	0.0022548232203617115	0.0036812544920517957	KO_C4_Proteintech_merged.bed.gz	-102	DOWN	KO_FCL	PABPC4
0.003009190100799706	0.0022876035386172324	0.003730776662982148	KO_C4_Proteintech_merged.bed.gz	-101	DOWN	KO_FCL	PABPC4
0.003062275657631802	0.0023284417394954524	0.0037961095757681218	KO_C4_Proteintech_merged.bed.gz	-100	DOWN	KO_FCL	PABPC4
0.003116154421266482	0.0023701797375340764	0.003862129104998857	KO_C4_Proteintech_merged.bed.gz	-99	DOWN	KO_FCL	PABPC4
0.0031615099756360002	0.0024061389516034782	0.003916880999668494	KO_C4_Proteintech_merged.bed.gz	-98	DOWN	KO_FCL	PABPC4
0.00320109384306502	0.0024378933438464713	0.003964294342283542	KO_C4_Proteintech_merged.bed.gz	-97	DOWN	KO_FCL	PABPC4
0.0032371391181179056	0.0024701912834973606	0.004004086952738427	KO_C4_Proteintech_merged.bed.gz	-96	DOWN	KO_FCL	PABPC4
0.003264975426812719	0.0025001345470466044	0.004029816306578815	KO_C4_Proteintech_merged.bed.gz	-95	DOWN	KO_FCL	PABPC4
0.0032861977328708354	0.0025276117003201256	0.004044783765421529	KO_C4_Proteintech_merged.bed.gz	-94	DOWN	KO_FCL	PABPC4
0.0033043980767076216	0.002554775188139816	0.004054020965275412	KO_C4_Proteintech_merged.bed.gz	-93	DOWN	KO_FCL	PABPC4
0.0033262944667531782	0.002585342581504935	0.00406724635200141	KO_C4_Proteintech_merged.bed.gz	-92	DOWN	KO_FCL	PABPC4
0.0033497298289714545	0.0026167750704356183	0.004082684587507284	KO_C4_Proteintech_merged.bed.gz	-91	DOWN	KO_FCL	PABPC4
0.00337249159330976	0.002646486471086157	0.004098496715533357	KO_C4_Proteintech_merged.bed.gz	-90	DOWN	KO_FCL	PABPC4
0.003398218793249575	0.002677054759752329	0.004119382826746814	KO_C4_Proteintech_merged.bed.gz	-89	DOWN	KO_FCL	PABPC4
0.003427193115585301	0.002711057040984051	0.004143329190186541	KO_C4_Proteintech_merged.bed.gz	-88	DOWN	KO_FCL	PABPC4
0.0034605890895661752	0.0027492069347263984	0.004171971244405941	KO_C4_Proteintech_merged.bed.gz	-87	DOWN	KO_FCL	PABPC4
0.0034975097968543965	0.0027878905679312423	0.004207129025777535	KO_C4_Proteintech_merged.bed.gz	-86	DOWN	KO_FCL	PABPC4
0.003543531795692682	0.0028316431867579117	0.004255420404627434	KO_C4_Proteintech_merged.bed.gz	-85	DOWN	KO_FCL	PABPC4
0.0036027115324069846	0.0028844600951598055	0.004320962969654143	KO_C4_Proteintech_merged.bed.gz	-84	DOWN	KO_FCL	PABPC4
0.0036703952534606126	0.0029428672097899793	0.004397923297131222	KO_C4_Proteintech_merged.bed.gz	-83	DOWN	KO_FCL	PABPC4
0.003740222878639625	0.003001173511101932	0.00447927224617729	KO_C4_Proteintech_merged.bed.gz	-82	DOWN	KO_FCL	PABPC4
0.003817889742849208	0.003063637896655829	0.004572141589042555	KO_C4_Proteintech_merged.bed.gz	-81	DOWN	KO_FCL	PABPC4
0.0039030632587953584	0.0031313767944998296	0.004674749723090856	KO_C4_Proteintech_merged.bed.gz	-80	DOWN	KO_FCL	PABPC4
0.003993925712646026	0.003203173754336332	0.0047846776709556905	KO_C4_Proteintech_merged.bed.gz	-79	DOWN	KO_FCL	PABPC4
0.004098344048702529	0.0032838121235813436	0.004912875973823682	KO_C4_Proteintech_merged.bed.gz	-78	DOWN	KO_FCL	PABPC4
0.00420718967542757	0.0033678822171626507	0.005046497133692455	KO_C4_Proteintech_merged.bed.gz	-77	DOWN	KO_FCL	PABPC4
0.004314456525188394	0.0034514536053096003	0.00517745944506716	KO_C4_Proteintech_merged.bed.gz	-76	DOWN	KO_FCL	PABPC4
0.004418722487957382	0.003532172767153896	0.00530527220876084	KO_C4_Proteintech_merged.bed.gz	-75	DOWN	KO_FCL	PABPC4
0.004511360791360374	0.0036036154310109085	0.005419106151709811	KO_C4_Proteintech_merged.bed.gz	-74	DOWN	KO_FCL	PABPC4
0.0045916274721032055	0.0036657064997920653	0.005517548444414321	KO_C4_Proteintech_merged.bed.gz	-73	DOWN	KO_FCL	PABPC4
0.004662979167072088	0.0037221360000227917	0.005603822334121364	KO_C4_Proteintech_merged.bed.gz	-72	DOWN	KO_FCL	PABPC4
0.004724674763616848	0.003773435560772972	0.005675913966460702	KO_C4_Proteintech_merged.bed.gz	-71	DOWN	KO_FCL	PABPC4
0.004786301447539507	0.0038261634271504917	0.005746439467928502	KO_C4_Proteintech_merged.bed.gz	-70	DOWN	KO_FCL	PABPC4
0.0048498722516009275	0.00388146847641156	0.0058182760267902756	KO_C4_Proteintech_merged.bed.gz	-69	DOWN	KO_FCL	PABPC4
0.004903405108701124	0.003930065159213133	0.005876745058189094	KO_C4_Proteintech_merged.bed.gz	-68	DOWN	KO_FCL	PABPC4
0.004955060324794427	0.003976099461468615	0.005934021188120224	KO_C4_Proteintech_merged.bed.gz	-67	DOWN	KO_FCL	PABPC4
0.005012353743133367	0.00402628056544694	0.005998426920819776	KO_C4_Proteintech_merged.bed.gz	-66	DOWN	KO_FCL	PABPC4
0.00507213247944212	0.004078888056434934	0.006065376902449288	KO_C4_Proteintech_merged.bed.gz	-65	DOWN	KO_FCL	PABPC4
0.005141630906628108	0.004137845197523942	0.006145416615732252	KO_C4_Proteintech_merged.bed.gz	-64	DOWN	KO_FCL	PABPC4
0.005221714442614759	0.004203284514107726	0.006240144371121767	KO_C4_Proteintech_merged.bed.gz	-63	DOWN	KO_FCL	PABPC4
0.005304454580293661	0.004269176770781817	0.0063397323898054785	KO_C4_Proteintech_merged.bed.gz	-62	DOWN	KO_FCL	PABPC4
0.005386174376502096	0.004331780158166007	0.006440568594838153	KO_C4_Proteintech_merged.bed.gz	-61	DOWN	KO_FCL	PABPC4
0.005460334802260872	0.004386686112866038	0.00653398349165568	KO_C4_Proteintech_merged.bed.gz	-60	DOWN	KO_FCL	PABPC4
0.005539987409971466	0.004442589835491216	0.006637384984451687	KO_C4_Proteintech_merged.bed.gz	-59	DOWN	KO_FCL	PABPC4
0.005637799562812391	0.004508924583584213	0.006766674542040535	KO_C4_Proteintech_merged.bed.gz	-58	DOWN	KO_FCL	PABPC4
0.00574407265537084	0.004580480161998332	0.006907665148743317	KO_C4_Proteintech_merged.bed.gz	-57	DOWN	KO_FCL	PABPC4
0.005851277304944352	0.004650158025920113	0.00705239658396857	KO_C4_Proteintech_merged.bed.gz	-56	DOWN	KO_FCL	PABPC4
0.005957330124505555	0.004718046240773415	0.00719661400823767	KO_C4_Proteintech_merged.bed.gz	-55	DOWN	KO_FCL	PABPC4
0.006054801965270927	0.004780692263723661	0.007328911666818173	KO_C4_Proteintech_merged.bed.gz	-54	DOWN	KO_FCL	PABPC4
0.006139575022053514	0.004834840731612636	0.007444309312494378	KO_C4_Proteintech_merged.bed.gz	-53	DOWN	KO_FCL	PABPC4
0.006222025390526511	0.004888114810457994	0.007555935970595021	KO_C4_Proteintech_merged.bed.gz	-52	DOWN	KO_FCL	PABPC4
0.006300023256645191	0.004940074539551639	0.007659971973738742	KO_C4_Proteintech_merged.bed.gz	-51	DOWN	KO_FCL	PABPC4
0.006362745968657291	0.004982920565385059	0.0077425713719295255	KO_C4_Proteintech_merged.bed.gz	-50	DOWN	KO_FCL	PABPC4
0.006389223776780921	0.005001946974710831	0.00777650057885102	KO_C4_Proteintech_merged.bed.gz	-49	DOWN	KO_FCL	PABPC4
0.006369903095397772	0.004989836647287172	0.007749969543508382	KO_C4_Proteintech_merged.bed.gz	-48	DOWN	KO_FCL	PABPC4
0.0063178319215101255	0.004953976120148096	0.007681687722872167	KO_C4_Proteintech_merged.bed.gz	-47	DOWN	KO_FCL	PABPC4
0.006236102997070292	0.004896302556398572	0.0075759034377420225	KO_C4_Proteintech_merged.bed.gz	-46	DOWN	KO_FCL	PABPC4
0.006127205591974225	0.004814117283061331	0.007440293900887127	KO_C4_Proteintech_merged.bed.gz	-45	DOWN	KO_FCL	PABPC4
0.0060033625797668065	0.004712404079314332	0.007294321080219287	KO_C4_Proteintech_merged.bed.gz	-44	DOWN	KO_FCL	PABPC4
0.005873125307550298	0.0045991295748749935	0.007147121040225602	KO_C4_Proteintech_merged.bed.gz	-43	DOWN	KO_FCL	PABPC4
0.005732424687179393	0.004469753373971796	0.006995096000386986	KO_C4_Proteintech_merged.bed.gz	-42	DOWN	KO_FCL	PABPC4
0.005583358336685372	0.00432633431990297	0.006840382353467768	KO_C4_Proteintech_merged.bed.gz	-41	DOWN	KO_FCL	PABPC4
0.005435282528485017	0.004179066763889981	0.0066914982930800365	KO_C4_Proteintech_merged.bed.gz	-40	DOWN	KO_FCL	PABPC4
0.005292565051689056	0.004032016415966111	0.006553113687411981	KO_C4_Proteintech_merged.bed.gz	-39	DOWN	KO_FCL	PABPC4
0.005155722342773245	0.0038857297672151166	0.00642571491833135	KO_C4_Proteintech_merged.bed.gz	-38	DOWN	KO_FCL	PABPC4
0.005018231109922233	0.0037358313988669336	0.006300630820977507	KO_C4_Proteintech_merged.bed.gz	-37	DOWN	KO_FCL	PABPC4
0.004880669563445681	0.003582284647452784	0.006179054479438548	KO_C4_Proteintech_merged.bed.gz	-36	DOWN	KO_FCL	PABPC4
0.004742104428881978	0.0034291270878645933	0.006055081769899331	KO_C4_Proteintech_merged.bed.gz	-35	DOWN	KO_FCL	PABPC4
0.004590325617876868	0.0032737178760204764	0.005906933359733221	KO_C4_Proteintech_merged.bed.gz	-34	DOWN	KO_FCL	PABPC4
0.00442167228739849	0.0031118311289963655	0.005731513445800578	KO_C4_Proteintech_merged.bed.gz	-33	DOWN	KO_FCL	PABPC4
0.004232602666350558	0.0029428746384117487	0.00552233069428933	KO_C4_Proteintech_merged.bed.gz	-32	DOWN	KO_FCL	PABPC4
0.0040233300223030755	0.002762770622619399	0.005283889421986716	KO_C4_Proteintech_merged.bed.gz	-31	DOWN	KO_FCL	PABPC4
0.00379795010925752	0.002568728012326941	0.00502717220618807	KO_C4_Proteintech_merged.bed.gz	-30	DOWN	KO_FCL	PABPC4
0.0035640538380075026	0.0023634965321922075	0.004764611143822773	KO_C4_Proteintech_merged.bed.gz	-29	DOWN	KO_FCL	PABPC4
0.003327629998116048	0.0021501060997324026	0.004505153896499674	KO_C4_Proteintech_merged.bed.gz	-28	DOWN	KO_FCL	PABPC4
0.0030877792562749033	0.0019313221735384393	0.004244236339011355	KO_C4_Proteintech_merged.bed.gz	-27	DOWN	KO_FCL	PABPC4
0.00284718075303366	0.001714036266267025	0.003980325239800288	KO_C4_Proteintech_merged.bed.gz	-26	DOWN	KO_FCL	PABPC4
0.002608671515056862	0.0014998413284668336	0.00371750170164689	KO_C4_Proteintech_merged.bed.gz	-25	DOWN	KO_FCL	PABPC4
0.0023754591772292243	0.0012894849438658197	0.003461433410592636	KO_C4_Proteintech_merged.bed.gz	-24	DOWN	KO_FCL	PABPC4
0.002153286287168911	0.0010871012093914762	0.003219471364946358	KO_C4_Proteintech_merged.bed.gz	-23	DOWN	KO_FCL	PABPC4
0.001949745465257976	0.0008960331296169601	0.003003457800899007	KO_C4_Proteintech_merged.bed.gz	-22	DOWN	KO_FCL	PABPC4
0.0017666941202489083	0.0007194847500353414	0.0028139034904624957	KO_C4_Proteintech_merged.bed.gz	-21	DOWN	KO_FCL	PABPC4
0.00160351657843759	0.0005581645728042093	0.002648868584070995	KO_C4_Proteintech_merged.bed.gz	-20	DOWN	KO_FCL	PABPC4
0.0014561911435872824	0.00041614875009168107	0.0024962335370829107	KO_C4_Proteintech_merged.bed.gz	-19	DOWN	KO_FCL	PABPC4
0.0013238893252974465	0.0002928378688839326	0.002354940781710989	KO_C4_Proteintech_merged.bed.gz	-18	DOWN	KO_FCL	PABPC4
0.0012072138856900256	0.00018836590971636289	0.0022260618616637188	KO_C4_Proteintech_merged.bed.gz	-17	DOWN	KO_FCL	PABPC4
0.0011004055467444991	0.00010070851802408654	0.0021001025754649426	KO_C4_Proteintech_merged.bed.gz	-16	DOWN	KO_FCL	PABPC4
0.0010029000645310488	2.7371088243507058e-05	0.0019784290408186205	KO_C4_Proteintech_merged.bed.gz	-15	DOWN	KO_FCL	PABPC4
0.0009172405161934979	-3.224058041833454e-05	0.0018667216128053592	KO_C4_Proteintech_merged.bed.gz	-14	DOWN	KO_FCL	PABPC4
0.0008398995011091974	-8.069498011467496e-05	0.0017604939823331	KO_C4_Proteintech_merged.bed.gz	-13	DOWN	KO_FCL	PABPC4
0.0007668787745326261	-0.00011675595957437768	0.0016505135086396616	KO_C4_Proteintech_merged.bed.gz	-12	DOWN	KO_FCL	PABPC4
0.0006949335416327656	-0.00013817133488512205	0.0015280384181506853	KO_C4_Proteintech_merged.bed.gz	-11	DOWN	KO_FCL	PABPC4
0.0006211302177906151	-0.00014610851584193621	0.0013883689514231975	KO_C4_Proteintech_merged.bed.gz	-10	DOWN	KO_FCL	PABPC4
0.0005490517231506372	-0.0001461570027410627	0.0012442604490423646	KO_C4_Proteintech_merged.bed.gz	-9	DOWN	KO_FCL	PABPC4
0.0005490517231506372	-0.0001461570027410627	0.0012442604490423646	KO_C4_Proteintech_merged.bed.gz	-8	DOWN	KO_FCL	PABPC4
0.0005490517231506372	-0.0001461570027410627	0.0012442604490423646	KO_C4_Proteintech_merged.bed.gz	-7	DOWN	KO_FCL	PABPC4
0.0005490517231506372	-0.0001461570027410627	0.0012442604490423646	KO_C4_Proteintech_merged.bed.gz	-6	DOWN	KO_FCL	PABPC4
0.0005490517231506372	-0.0001461570027410627	0.0012442604490423646	KO_C4_Proteintech_merged.bed.gz	-5	DOWN	KO_FCL	PABPC4
0.0005490517231506372	-0.0001461570027410627	0.0012442604490423646	KO_C4_Proteintech_merged.bed.gz	-4	DOWN	KO_FCL	PABPC4
0.0005490517231506372	-0.0001461570027410627	0.0012442604490423646	KO_C4_Proteintech_merged.bed.gz	-3	DOWN	KO_FCL	PABPC4
0.0005490517231506372	-0.0001461570027410627	0.0012442604490423646	KO_C4_Proteintech_merged.bed.gz	-2	DOWN	KO_FCL	PABPC4
0.0005490517231506372	-0.0001461570027410627	0.0012442604490423646	KO_C4_Proteintech_merged.bed.gz	-1	DOWN	KO_FCL	PABPC4
0.0005490517231506372	-0.0001461570027410627	0.0012442604490423646	KO_C4_Proteintech_merged.bed.gz	0	DOWN	KO_FCL	PABPC4
0.0010348256134645076	0.0008146448716987508	0.0012550063552302616	KO_C4_Proteintech_merged.bed.gz	-500	UP+CONTROL	KO_FCL	PABPC4
0.0010348256134645076	0.0008146448716987508	0.0012550063552302616	KO_C4_Proteintech_merged.bed.gz	-499	UP+CONTROL	KO_FCL	PABPC4
0.0010348256134645076	0.0008146448716987508	0.0012550063552302616	KO_C4_Proteintech_merged.bed.gz	-498	UP+CONTROL	KO_FCL	PABPC4
0.0010348256134645076	0.0008146448716987508	0.0012550063552302616	KO_C4_Proteintech_merged.bed.gz	-497	UP+CONTROL	KO_FCL	PABPC4
0.0010348256134645076	0.0008146448716987508	0.0012550063552302616	KO_C4_Proteintech_merged.bed.gz	-496	UP+CONTROL	KO_FCL	PABPC4
0.0010348256134645076	0.0008146448716987508	0.0012550063552302616	KO_C4_Proteintech_merged.bed.gz	-495	UP+CONTROL	KO_FCL	PABPC4
0.0010348256134645076	0.0008146448716987508	0.0012550063552302616	KO_C4_Proteintech_merged.bed.gz	-494	UP+CONTROL	KO_FCL	PABPC4
0.0010348256134645076	0.0008146448716987508	0.0012550063552302616	KO_C4_Proteintech_merged.bed.gz	-493	UP+CONTROL	KO_FCL	PABPC4
0.0010348256134645076	0.0008146448716987508	0.0012550063552302616	KO_C4_Proteintech_merged.bed.gz	-492	UP+CONTROL	KO_FCL	PABPC4
0.0010348256134645076	0.0008146448716987508	0.0012550063552302616	KO_C4_Proteintech_merged.bed.gz	-491	UP+CONTROL	KO_FCL	PABPC4
0.0010348256134645076	0.0008146448716987508	0.0012550063552302616	KO_C4_Proteintech_merged.bed.gz	-490	UP+CONTROL	KO_FCL	PABPC4
0.0010340509995347732	0.0008150911154415155	0.0012530108836280272	KO_C4_Proteintech_merged.bed.gz	-489	UP+CONTROL	KO_FCL	PABPC4
0.0010331440468923229	0.000814700847026125	0.0012515872467585172	KO_C4_Proteintech_merged.bed.gz	-488	UP+CONTROL	KO_FCL	PABPC4
0.0010307848901106324	0.0008127292620198071	0.0012488405182014529	KO_C4_Proteintech_merged.bed.gz	-487	UP+CONTROL	KO_FCL	PABPC4
0.0010292270221654767	0.000810525818686162	0.0012479282256447836	KO_C4_Proteintech_merged.bed.gz	-486	UP+CONTROL	KO_FCL	PABPC4
0.0010318242421373512	0.0008099188278580206	0.0012537296564166735	KO_C4_Proteintech_merged.bed.gz	-485	UP+CONTROL	KO_FCL	PABPC4
0.0010382505516358148	0.000810644933242	0.0012658561700296216	KO_C4_Proteintech_merged.bed.gz	-484	UP+CONTROL	KO_FCL	PABPC4
0.0010469396519245965	0.0008116031621211902	0.0012822761417279954	KO_C4_Proteintech_merged.bed.gz	-483	UP+CONTROL	KO_FCL	PABPC4
0.0010570868855708105	0.0008127934894753229	0.0013013802816662923	KO_C4_Proteintech_merged.bed.gz	-482	UP+CONTROL	KO_FCL	PABPC4
0.001069051834660042	0.0008143418917861981	0.001323761777533884	KO_C4_Proteintech_merged.bed.gz	-481	UP+CONTROL	KO_FCL	PABPC4
0.001081664504254839	0.0008144702340680144	0.0013488587744416652	KO_C4_Proteintech_merged.bed.gz	-480	UP+CONTROL	KO_FCL	PABPC4
0.001095230584309623	0.00081431441329396	0.0013761467553252901	KO_C4_Proteintech_merged.bed.gz	-479	UP+CONTROL	KO_FCL	PABPC4
0.0011107599552720121	0.0008157118425427314	0.0014058080680012992	KO_C4_Proteintech_merged.bed.gz	-478	UP+CONTROL	KO_FCL	PABPC4
0.001127645165670135	0.0008181066162319479	0.0014371837151083322	KO_C4_Proteintech_merged.bed.gz	-477	UP+CONTROL	KO_FCL	PABPC4
0.0011440148488543688	0.0008204652783593105	0.0014675644193494419	KO_C4_Proteintech_merged.bed.gz	-476	UP+CONTROL	KO_FCL	PABPC4
0.0011574269368997442	0.0008219598523629817	0.0014928940214365266	KO_C4_Proteintech_merged.bed.gz	-475	UP+CONTROL	KO_FCL	PABPC4
0.0011678577019238235	0.000822547645819941	0.001513167758027726	KO_C4_Proteintech_merged.bed.gz	-474	UP+CONTROL	KO_FCL	PABPC4
0.001175284738026296	0.0008230776189574055	0.0015274918570952064	KO_C4_Proteintech_merged.bed.gz	-473	UP+CONTROL	KO_FCL	PABPC4
0.0011791288239875884	0.0008236103433987155	0.0015346473045764805	KO_C4_Proteintech_merged.bed.gz	-472	UP+CONTROL	KO_FCL	PABPC4
0.0011797482718817855	0.0008249423939078978	0.0015345541498556906	KO_C4_Proteintech_merged.bed.gz	-471	UP+CONTROL	KO_FCL	PABPC4
0.0011769636536440773	0.0008286987001621789	0.001525228607125992	KO_C4_Proteintech_merged.bed.gz	-470	UP+CONTROL	KO_FCL	PABPC4
0.001168762460943074	0.0008316780256243684	0.0015058468962617934	KO_C4_Proteintech_merged.bed.gz	-469	UP+CONTROL	KO_FCL	PABPC4
0.0011551645342984449	0.0008321415449415469	0.0014781875236553556	KO_C4_Proteintech_merged.bed.gz	-468	UP+CONTROL	KO_FCL	PABPC4
0.0011381963874328054	0.0008313933444183845	0.0014449994304472377	KO_C4_Proteintech_merged.bed.gz	-467	UP+CONTROL	KO_FCL	PABPC4
0.001119452453770155	0.000829646423083782	0.0014092584844565379	KO_C4_Proteintech_merged.bed.gz	-466	UP+CONTROL	KO_FCL	PABPC4
0.0011006506310382	0.0008272119744391871	0.0013740892876372211	KO_C4_Proteintech_merged.bed.gz	-465	UP+CONTROL	KO_FCL	PABPC4
0.001081440535202936	0.000825252621577808	0.0013376284488280713	KO_C4_Proteintech_merged.bed.gz	-464	UP+CONTROL	KO_FCL	PABPC4
0.0010629938735387948	0.0008239993960941846	0.0013019883509834125	KO_C4_Proteintech_merged.bed.gz	-463	UP+CONTROL	KO_FCL	PABPC4
0.001047120172112068	0.0008229189780597536	0.0012713213661643896	KO_C4_Proteintech_merged.bed.gz	-462	UP+CONTROL	KO_FCL	PABPC4
0.0010338852167997871	0.0008216745702694355	0.0012460958633301448	KO_C4_Proteintech_merged.bed.gz	-461	UP+CONTROL	KO_FCL	PABPC4
0.0010236235188737356	0.000819724216494909	0.001227522821252566	KO_C4_Proteintech_merged.bed.gz	-460	UP+CONTROL	KO_FCL	PABPC4
0.001018328865567417	0.0008197438653657076	0.0012169138657691302	KO_C4_Proteintech_merged.bed.gz	-459	UP+CONTROL	KO_FCL	PABPC4
0.0010180011892079275	0.0008225857845372756	0.0012134165938785814	KO_C4_Proteintech_merged.bed.gz	-458	UP+CONTROL	KO_FCL	PABPC4
0.0010198506748148178	0.000826197750668263	0.0012135035989613726	KO_C4_Proteintech_merged.bed.gz	-457	UP+CONTROL	KO_FCL	PABPC4
0.001022258108276023	0.0008297517610846084	0.0012147644554674352	KO_C4_Proteintech_merged.bed.gz	-456	UP+CONTROL	KO_FCL	PABPC4
0.0010247170879602798	0.0008333260633517964	0.0012161081125687603	KO_C4_Proteintech_merged.bed.gz	-455	UP+CONTROL	KO_FCL	PABPC4
0.0010283144220264214	0.0008368126333086215	0.0012198162107442182	KO_C4_Proteintech_merged.bed.gz	-454	UP+CONTROL	KO_FCL	PABPC4
0.0010319731651662995	0.0008395371342362413	0.0012244091960963526	KO_C4_Proteintech_merged.bed.gz	-453	UP+CONTROL	KO_FCL	PABPC4
0.0010342963108790897	0.000841645455263941	0.001226947166494232	KO_C4_Proteintech_merged.bed.gz	-452	UP+CONTROL	KO_FCL	PABPC4
0.0010355304478703716	0.0008433919020302977	0.0012276689937104417	KO_C4_Proteintech_merged.bed.gz	-451	UP+CONTROL	KO_FCL	PABPC4
0.0010366450897846431	0.000845412156092149	0.0012278780234771356	KO_C4_Proteintech_merged.bed.gz	-450	UP+CONTROL	KO_FCL	PABPC4
0.0010371776677984834	0.0008468416694111041	0.0012275136661858627	KO_C4_Proteintech_merged.bed.gz	-449	UP+CONTROL	KO_FCL	PABPC4
0.0010363611559175458	0.0008468515683283239	0.0012258707435067692	KO_C4_Proteintech_merged.bed.gz	-448	UP+CONTROL	KO_FCL	PABPC4
0.0010373015280954211	0.0008479143930865531	0.00122668866310429	KO_C4_Proteintech_merged.bed.gz	-447	UP+CONTROL	KO_FCL	PABPC4
0.0010406926455789275	0.0008507028549167486	0.0012306824362411078	KO_C4_Proteintech_merged.bed.gz	-446	UP+CONTROL	KO_FCL	PABPC4
0.0010443804304762115	0.0008534118423275865	0.001235349018624838	KO_C4_Proteintech_merged.bed.gz	-445	UP+CONTROL	KO_FCL	PABPC4
0.0010467935037470086	0.0008548323828768426	0.0012387546246171762	KO_C4_Proteintech_merged.bed.gz	-444	UP+CONTROL	KO_FCL	PABPC4
0.0010495169741400203	0.0008563051920422282	0.0012427287562378152	KO_C4_Proteintech_merged.bed.gz	-443	UP+CONTROL	KO_FCL	PABPC4
0.0010549053629567648	0.0008593660516358006	0.0012504446742777331	KO_C4_Proteintech_merged.bed.gz	-442	UP+CONTROL	KO_FCL	PABPC4
0.0010623653789406248	0.0008633723968158771	0.0012613583610653774	KO_C4_Proteintech_merged.bed.gz	-441	UP+CONTROL	KO_FCL	PABPC4
0.0010703964304922375	0.0008676090764227531	0.0012731837845617255	KO_C4_Proteintech_merged.bed.gz	-440	UP+CONTROL	KO_FCL	PABPC4
0.00107926732151397	0.0008727994723318293	0.0012857351706961134	KO_C4_Proteintech_merged.bed.gz	-439	UP+CONTROL	KO_FCL	PABPC4
0.0010884234517577664	0.0008784019794800634	0.0012984449240354735	KO_C4_Proteintech_merged.bed.gz	-438	UP+CONTROL	KO_FCL	PABPC4
0.0010952253710416594	0.0008821109720983621	0.0013083397699849622	KO_C4_Proteintech_merged.bed.gz	-437	UP+CONTROL	KO_FCL	PABPC4
0.0011010003806386154	0.0008849419964940481	0.0013170587647831882	KO_C4_Proteintech_merged.bed.gz	-436	UP+CONTROL	KO_FCL	PABPC4
0.0011088181932948	0.0008896043897693568	0.0013280319968202471	KO_C4_Proteintech_merged.bed.gz	-435	UP+CONTROL	KO_FCL	PABPC4
0.0011196308966950476	0.0008968194177206709	0.0013424423756694267	KO_C4_Proteintech_merged.bed.gz	-434	UP+CONTROL	KO_FCL	PABPC4
0.0011319669512623069	0.0009050387967406142	0.001358895105784002	KO_C4_Proteintech_merged.bed.gz	-433	UP+CONTROL	KO_FCL	PABPC4
0.0011418025311883972	0.000911607973166643	0.0013719970892101517	KO_C4_Proteintech_merged.bed.gz	-432	UP+CONTROL	KO_FCL	PABPC4
0.0011474312006493916	0.0009156570815410478	0.001379205319757731	KO_C4_Proteintech_merged.bed.gz	-431	UP+CONTROL	KO_FCL	PABPC4
0.0011498797093410854	0.0009171126098252196	0.0013826468088569445	KO_C4_Proteintech_merged.bed.gz	-430	UP+CONTROL	KO_FCL	PABPC4
0.0011492351970001848	0.0009157640588344869	0.0013827063351658734	KO_C4_Proteintech_merged.bed.gz	-429	UP+CONTROL	KO_FCL	PABPC4
0.0011464457740463282	0.000913038577881719	0.0013798529702109261	KO_C4_Proteintech_merged.bed.gz	-428	UP+CONTROL	KO_FCL	PABPC4
0.001143237983115582	0.0009107146335702289	0.0013757613326609223	KO_C4_Proteintech_merged.bed.gz	-427	UP+CONTROL	KO_FCL	PABPC4
0.0011380598340409364	0.0009076551376056759	0.001368464530476184	KO_C4_Proteintech_merged.bed.gz	-426	UP+CONTROL	KO_FCL	PABPC4
0.0011292274710682584	0.0009018118407403238	0.0013566431013961795	KO_C4_Proteintech_merged.bed.gz	-425	UP+CONTROL	KO_FCL	PABPC4
0.0011178605745966095	0.0008940170901306496	0.0013417040590625534	KO_C4_Proteintech_merged.bed.gz	-424	UP+CONTROL	KO_FCL	PABPC4
0.001105255951470912	0.0008858245059672705	0.001324687396974534	KO_C4_Proteintech_merged.bed.gz	-423	UP+CONTROL	KO_FCL	PABPC4
0.0010934436274506604	0.0008783504844012534	0.0013085367705000463	KO_C4_Proteintech_merged.bed.gz	-422	UP+CONTROL	KO_FCL	PABPC4
0.001085335907055248	0.0008731348469709939	0.0012975369671394802	KO_C4_Proteintech_merged.bed.gz	-421	UP+CONTROL	KO_FCL	PABPC4
0.0010816417146514085	0.000871397613706312	0.0012918858155964818	KO_C4_Proteintech_merged.bed.gz	-420	UP+CONTROL	KO_FCL	PABPC4
0.0010811031221324738	0.0008722403754700561	0.0012899658687948656	KO_C4_Proteintech_merged.bed.gz	-419	UP+CONTROL	KO_FCL	PABPC4
0.001083911814217357	0.0008749172478826359	0.0012929063805520477	KO_C4_Proteintech_merged.bed.gz	-418	UP+CONTROL	KO_FCL	PABPC4
0.0010898056573568102	0.0008792566547998135	0.0013003546599137709	KO_C4_Proteintech_merged.bed.gz	-417	UP+CONTROL	KO_FCL	PABPC4
0.0010984992079062365	0.0008853089297372007	0.0013116894860752321	KO_C4_Proteintech_merged.bed.gz	-416	UP+CONTROL	KO_FCL	PABPC4
0.0011098347221583792	0.0008934795251778515	0.001326189919138862	KO_C4_Proteintech_merged.bed.gz	-415	UP+CONTROL	KO_FCL	PABPC4
0.0011225343922917957	0.0009026277865169557	0.0013424409980665904	KO_C4_Proteintech_merged.bed.gz	-414	UP+CONTROL	KO_FCL	PABPC4
0.001134428755420209	0.0009110223684515569	0.001357835142388816	KO_C4_Proteintech_merged.bed.gz	-413	UP+CONTROL	KO_FCL	PABPC4
0.001145306497260032	0.0009185047356470684	0.0013721082588729512	KO_C4_Proteintech_merged.bed.gz	-412	UP+CONTROL	KO_FCL	PABPC4
0.001154766907365476	0.0009251467839439664	0.001384387030786942	KO_C4_Proteintech_merged.bed.gz	-411	UP+CONTROL	KO_FCL	PABPC4
0.0011617580823830276	0.0009301067050452496	0.0013934094597207634	KO_C4_Proteintech_merged.bed.gz	-410	UP+CONTROL	KO_FCL	PABPC4
0.0011669928924470283	0.0009338055108793859	0.0014001802740146324	KO_C4_Proteintech_merged.bed.gz	-409	UP+CONTROL	KO_FCL	PABPC4
0.0011694659014270103	0.0009362955779187619	0.001402636224935226	KO_C4_Proteintech_merged.bed.gz	-408	UP+CONTROL	KO_FCL	PABPC4
0.0011694074447740489	0.0009372230039893717	0.0014015918855586995	KO_C4_Proteintech_merged.bed.gz	-407	UP+CONTROL	KO_FCL	PABPC4
0.001168469702931796	0.0009371300943259491	0.0013998093115376233	KO_C4_Proteintech_merged.bed.gz	-406	UP+CONTROL	KO_FCL	PABPC4
0.0011661194016070705	0.0009356866290334568	0.001396552174180671	KO_C4_Proteintech_merged.bed.gz	-405	UP+CONTROL	KO_FCL	PABPC4
0.0011611456082532385	0.0009322974118670012	0.0013899938046394674	KO_C4_Proteintech_merged.bed.gz	-404	UP+CONTROL	KO_FCL	PABPC4
0.0011553527002053899	0.0009278129816258204	0.0013828924187849541	KO_C4_Proteintech_merged.bed.gz	-403	UP+CONTROL	KO_FCL	PABPC4
0.0011504069380439267	0.0009239043311209654	0.0013769095449668858	KO_C4_Proteintech_merged.bed.gz	-402	UP+CONTROL	KO_FCL	PABPC4
0.0011452415719736965	0.0009200855474872068	0.0013703975964601837	KO_C4_Proteintech_merged.bed.gz	-401	UP+CONTROL	KO_FCL	PABPC4
0.001138944904559925	0.0009152499766191442	0.001362639832500704	KO_C4_Proteintech_merged.bed.gz	-400	UP+CONTROL	KO_FCL	PABPC4
0.0011318829570637142	0.0009096822774088875	0.0013540836367185376	KO_C4_Proteintech_merged.bed.gz	-399	UP+CONTROL	KO_FCL	PABPC4
0.0011253357383712176	0.0009037896681747378	0.0013468818085676914	KO_C4_Proteintech_merged.bed.gz	-398	UP+CONTROL	KO_FCL	PABPC4
0.0011193104775153386	0.0008981977075696089	0.0013404232474610593	KO_C4_Proteintech_merged.bed.gz	-397	UP+CONTROL	KO_FCL	PABPC4
0.0011127237842576804	0.0008926391327430018	0.0013328084357723472	KO_C4_Proteintech_merged.bed.gz	-396	UP+CONTROL	KO_FCL	PABPC4
0.0011059345738979576	0.0008869693755637091	0.0013248997722321914	KO_C4_Proteintech_merged.bed.gz	-395	UP+CONTROL	KO_FCL	PABPC4
0.0011010083229186555	0.0008827233443202265	0.0013192933015170687	KO_C4_Proteintech_merged.bed.gz	-394	UP+CONTROL	KO_FCL	PABPC4
0.0010986426858538856	0.000881205905720475	0.0013160794659872802	KO_C4_Proteintech_merged.bed.gz	-393	UP+CONTROL	KO_FCL	PABPC4
0.0010965732148190497	0.0008805856612607015	0.0013125607683773812	KO_C4_Proteintech_merged.bed.gz	-392	UP+CONTROL	KO_FCL	PABPC4
0.0010941812180785665	0.0008796226614118	0.0013087397747453182	KO_C4_Proteintech_merged.bed.gz	-391	UP+CONTROL	KO_FCL	PABPC4
0.0010925357192439378	0.0008792597216677117	0.001305811716820152	KO_C4_Proteintech_merged.bed.gz	-390	UP+CONTROL	KO_FCL	PABPC4
0.001091516449751939	0.0008794514811557375	0.0013035814183481307	KO_C4_Proteintech_merged.bed.gz	-389	UP+CONTROL	KO_FCL	PABPC4
0.001091125989188544	0.0008805452969832658	0.0013017066813938154	KO_C4_Proteintech_merged.bed.gz	-388	UP+CONTROL	KO_FCL	PABPC4
0.0010906281563017757	0.0008816137871011041	0.0012996425255024455	KO_C4_Proteintech_merged.bed.gz	-387	UP+CONTROL	KO_FCL	PABPC4
0.0010896883607103315	0.0008820079834336145	0.001297368737987049	KO_C4_Proteintech_merged.bed.gz	-386	UP+CONTROL	KO_FCL	PABPC4
0.0010892411539674522	0.0008828078581072527	0.0012956744498276549	KO_C4_Proteintech_merged.bed.gz	-385	UP+CONTROL	KO_FCL	PABPC4
0.0010883500603201053	0.00088314611782971	0.0012935540028105063	KO_C4_Proteintech_merged.bed.gz	-384	UP+CONTROL	KO_FCL	PABPC4
0.0010849856126267875	0.0008809208732001193	0.0012890503520534616	KO_C4_Proteintech_merged.bed.gz	-383	UP+CONTROL	KO_FCL	PABPC4
0.0010815648819425836	0.0008779983994590152	0.001285131364426159	KO_C4_Proteintech_merged.bed.gz	-382	UP+CONTROL	KO_FCL	PABPC4
0.0010796672472040006	0.000876212230540502	0.001283122263867508	KO_C4_Proteintech_merged.bed.gz	-381	UP+CONTROL	KO_FCL	PABPC4
0.0010789876087805934	0.000875493386017551	0.001282481831543646	KO_C4_Proteintech_merged.bed.gz	-380	UP+CONTROL	KO_FCL	PABPC4
0.0010795922552320689	0.0008758688450829276	0.0012833156653812205	KO_C4_Proteintech_merged.bed.gz	-379	UP+CONTROL	KO_FCL	PABPC4
0.0010787150663673166	0.0008748699947411359	0.0012825601379935067	KO_C4_Proteintech_merged.bed.gz	-378	UP+CONTROL	KO_FCL	PABPC4
0.0010770367141560394	0.000873287419925623	0.001280786008386462	KO_C4_Proteintech_merged.bed.gz	-377	UP+CONTROL	KO_FCL	PABPC4
0.0010756347491083166	0.0008722903539695098	0.0012789791442471272	KO_C4_Proteintech_merged.bed.gz	-376	UP+CONTROL	KO_FCL	PABPC4
0.0010738640844439966	0.000871082104858769	0.0012766460640292261	KO_C4_Proteintech_merged.bed.gz	-375	UP+CONTROL	KO_FCL	PABPC4
0.0010725662102822515	0.0008702658024475954	0.0012748666181169066	KO_C4_Proteintech_merged.bed.gz	-374	UP+CONTROL	KO_FCL	PABPC4
0.001072546975553338	0.0008704822903181156	0.0012746116607885566	KO_C4_Proteintech_merged.bed.gz	-373	UP+CONTROL	KO_FCL	PABPC4
0.0010718172916525882	0.000870056544049623	0.0012735780392555463	KO_C4_Proteintech_merged.bed.gz	-372	UP+CONTROL	KO_FCL	PABPC4
0.0010698708934491004	0.0008684287128368848	0.0012713130740613066	KO_C4_Proteintech_merged.bed.gz	-371	UP+CONTROL	KO_FCL	PABPC4
0.0010669579988418305	0.000865797391458622	0.001268118606225026	KO_C4_Proteintech_merged.bed.gz	-370	UP+CONTROL	KO_FCL	PABPC4
0.0010634338926164785	0.000862790224454967	0.0012640775607779759	KO_C4_Proteintech_merged.bed.gz	-369	UP+CONTROL	KO_FCL	PABPC4
0.0010623439558797643	0.00086213157106015	0.0012625563406993656	KO_C4_Proteintech_merged.bed.gz	-368	UP+CONTROL	KO_FCL	PABPC4
0.0010626269479158765	0.0008625960185595253	0.0012626578772722149	KO_C4_Proteintech_merged.bed.gz	-367	UP+CONTROL	KO_FCL	PABPC4
0.0010627057460229055	0.0008627322135714235	0.0012626792784743745	KO_C4_Proteintech_merged.bed.gz	-366	UP+CONTROL	KO_FCL	PABPC4
0.001063455937168504	0.0008633230784690764	0.0012635887958679184	KO_C4_Proteintech_merged.bed.gz	-365	UP+CONTROL	KO_FCL	PABPC4
0.001064669027816895	0.0008642619321949142	0.001265076123438865	KO_C4_Proteintech_merged.bed.gz	-364	UP+CONTROL	KO_FCL	PABPC4
0.0010660748521891046	0.0008656272609009506	0.0012665224434772512	KO_C4_Proteintech_merged.bed.gz	-363	UP+CONTROL	KO_FCL	PABPC4
0.001066605444398159	0.0008663777844014288	0.0012668331043948844	KO_C4_Proteintech_merged.bed.gz	-362	UP+CONTROL	KO_FCL	PABPC4
0.0010652197076636966	0.0008656258964170769	0.0012648135189103136	KO_C4_Proteintech_merged.bed.gz	-361	UP+CONTROL	KO_FCL	PABPC4
0.001062739729896254	0.0008640578170479258	0.0012614216427445806	KO_C4_Proteintech_merged.bed.gz	-360	UP+CONTROL	KO_FCL	PABPC4
0.0010591110173699206	0.0008611781901116545	0.0012570438446281855	KO_C4_Proteintech_merged.bed.gz	-359	UP+CONTROL	KO_FCL	PABPC4
0.0010539222861247236	0.0008566326858735074	0.0012512118863759383	KO_C4_Proteintech_merged.bed.gz	-358	UP+CONTROL	KO_FCL	PABPC4
0.0010473433704646074	0.0008505697106796344	0.0012441170302495796	KO_C4_Proteintech_merged.bed.gz	-357	UP+CONTROL	KO_FCL	PABPC4
0.001040025623583968	0.0008433022898055376	0.0012367489573623987	KO_C4_Proteintech_merged.bed.gz	-356	UP+CONTROL	KO_FCL	PABPC4
0.0010326712065072395	0.0008359282342072215	0.001229414178807259	KO_C4_Proteintech_merged.bed.gz	-355	UP+CONTROL	KO_FCL	PABPC4
0.0010253046524293498	0.0008289458614144606	0.0012216634434442407	KO_C4_Proteintech_merged.bed.gz	-354	UP+CONTROL	KO_FCL	PABPC4
0.001017836230974744	0.0008219886446223379	0.001213683817327151	KO_C4_Proteintech_merged.bed.gz	-353	UP+CONTROL	KO_FCL	PABPC4
0.0010125463129080164	0.0008168824421840501	0.0012082101836319828	KO_C4_Proteintech_merged.bed.gz	-352	UP+CONTROL	KO_FCL	PABPC4
0.001011314609670428	0.000815233914541014	0.001207395304799845	KO_C4_Proteintech_merged.bed.gz	-351	UP+CONTROL	KO_FCL	PABPC4
0.0010130301042170975	0.0008159570592538624	0.0012101031491803384	KO_C4_Proteintech_merged.bed.gz	-350	UP+CONTROL	KO_FCL	PABPC4
0.0010162663064002433	0.00081794376786898	0.001214588844931515	KO_C4_Proteintech_merged.bed.gz	-349	UP+CONTROL	KO_FCL	PABPC4
0.0010202342383132757	0.0008205505322386415	0.0012199179443879193	KO_C4_Proteintech_merged.bed.gz	-348	UP+CONTROL	KO_FCL	PABPC4
0.00102687947297732	0.00082563649067597	0.001228122455278683	KO_C4_Proteintech_merged.bed.gz	-347	UP+CONTROL	KO_FCL	PABPC4
0.0010371570659524203	0.0008344478053928025	0.001239866326512055	KO_C4_Proteintech_merged.bed.gz	-346	UP+CONTROL	KO_FCL	PABPC4
0.0010480923143944881	0.0008441476625533642	0.0012520369662356308	KO_C4_Proteintech_merged.bed.gz	-345	UP+CONTROL	KO_FCL	PABPC4
0.0010585931395734097	0.0008532042054745524	0.0012639820736722882	KO_C4_Proteintech_merged.bed.gz	-344	UP+CONTROL	KO_FCL	PABPC4
0.001068789708578209	0.0008617590467716445	0.0012758203703847949	KO_C4_Proteintech_merged.bed.gz	-343	UP+CONTROL	KO_FCL	PABPC4
0.0010778098319527845	0.000869475768852427	0.001286143895053163	KO_C4_Proteintech_merged.bed.gz	-342	UP+CONTROL	KO_FCL	PABPC4
0.0010847681788651146	0.0008753990983262903	0.0012941372594039587	KO_C4_Proteintech_merged.bed.gz	-341	UP+CONTROL	KO_FCL	PABPC4
0.0010901257917798502	0.0008800849283911545	0.0013001666551685652	KO_C4_Proteintech_merged.bed.gz	-340	UP+CONTROL	KO_FCL	PABPC4
0.0010943940084220266	0.0008843000958816136	0.0013044879209624589	KO_C4_Proteintech_merged.bed.gz	-339	UP+CONTROL	KO_FCL	PABPC4
0.0010978315427942502	0.000887964323848818	0.0013076987617397025	KO_C4_Proteintech_merged.bed.gz	-338	UP+CONTROL	KO_FCL	PABPC4
0.0010989197394839795	0.0008896670184033853	0.0013081724605645921	KO_C4_Proteintech_merged.bed.gz	-337	UP+CONTROL	KO_FCL	PABPC4
0.001096271085903741	0.0008881411730032674	0.0013044009988042314	KO_C4_Proteintech_merged.bed.gz	-336	UP+CONTROL	KO_FCL	PABPC4
0.0010919683884373632	0.0008850801668965045	0.0012988566099782378	KO_C4_Proteintech_merged.bed.gz	-335	UP+CONTROL	KO_FCL	PABPC4
0.0010866742164129194	0.0008811136991700014	0.001292234733655855	KO_C4_Proteintech_merged.bed.gz	-334	UP+CONTROL	KO_FCL	PABPC4
0.0010801601177193626	0.0008760177754411156	0.0012843024599976274	KO_C4_Proteintech_merged.bed.gz	-333	UP+CONTROL	KO_FCL	PABPC4
0.0010728202575109099	0.000870082846465884	0.0012755576685559529	KO_C4_Proteintech_merged.bed.gz	-332	UP+CONTROL	KO_FCL	PABPC4
0.0010676905898549017	0.0008660307557544591	0.001269350423955362	KO_C4_Proteintech_merged.bed.gz	-331	UP+CONTROL	KO_FCL	PABPC4
0.0010645186119104739	0.0008633808985353102	0.0012656563252856547	KO_C4_Proteintech_merged.bed.gz	-330	UP+CONTROL	KO_FCL	PABPC4
0.00106278321086194	0.0008615035236007511	0.001264062898123143	KO_C4_Proteintech_merged.bed.gz	-329	UP+CONTROL	KO_FCL	PABPC4
0.001062662959918084	0.0008609030558779623	0.0012644228639582162	KO_C4_Proteintech_merged.bed.gz	-328	UP+CONTROL	KO_FCL	PABPC4
0.001061864527137681	0.0008598363132304835	0.001263892741044888	KO_C4_Proteintech_merged.bed.gz	-327	UP+CONTROL	KO_FCL	PABPC4
0.0010618986823990853	0.000859515851605794	0.0012642815131923846	KO_C4_Proteintech_merged.bed.gz	-326	UP+CONTROL	KO_FCL	PABPC4
0.001062833104735621	0.0008598123482412874	0.0012658538612299593	KO_C4_Proteintech_merged.bed.gz	-325	UP+CONTROL	KO_FCL	PABPC4
0.0010643399835748256	0.0008605335355747383	0.0012681464315749153	KO_C4_Proteintech_merged.bed.gz	-324	UP+CONTROL	KO_FCL	PABPC4
0.0010697408815629002	0.0008645991608358659	0.0012748826022899375	KO_C4_Proteintech_merged.bed.gz	-323	UP+CONTROL	KO_FCL	PABPC4
0.001080027860441254	0.0008723453353444609	0.0012877103855380508	KO_C4_Proteintech_merged.bed.gz	-322	UP+CONTROL	KO_FCL	PABPC4
0.0010893494251567387	0.0008792497381661516	0.0012994491121473305	KO_C4_Proteintech_merged.bed.gz	-321	UP+CONTROL	KO_FCL	PABPC4
0.0010974143576220584	0.0008852365645036289	0.0013095921507404928	KO_C4_Proteintech_merged.bed.gz	-320	UP+CONTROL	KO_FCL	PABPC4
0.001106120600530411	0.0008916440057149999	0.0013205971953458293	KO_C4_Proteintech_merged.bed.gz	-319	UP+CONTROL	KO_FCL	PABPC4
0.0011141483132338888	0.0008974850704682796	0.001330811555999508	KO_C4_Proteintech_merged.bed.gz	-318	UP+CONTROL	KO_FCL	PABPC4
0.0011254756305071976	0.0009058946822484848	0.0013450565787659218	KO_C4_Proteintech_merged.bed.gz	-317	UP+CONTROL	KO_FCL	PABPC4
0.001139384300301662	0.0009161682345810987	0.0013626003660222377	KO_C4_Proteintech_merged.bed.gz	-316	UP+CONTROL	KO_FCL	PABPC4
0.001154101643175969	0.0009271273367797465	0.0013810759495722043	KO_C4_Proteintech_merged.bed.gz	-315	UP+CONTROL	KO_FCL	PABPC4
0.0011697004910978335	0.0009391438450145727	0.0014002571371811074	KO_C4_Proteintech_merged.bed.gz	-314	UP+CONTROL	KO_FCL	PABPC4
0.0011831452946759208	0.0009494909702182739	0.00141679961913358	KO_C4_Proteintech_merged.bed.gz	-313	UP+CONTROL	KO_FCL	PABPC4
0.0011916108246523226	0.0009563446344689	0.0014268770148357563	KO_C4_Proteintech_merged.bed.gz	-312	UP+CONTROL	KO_FCL	PABPC4
0.001196469093484727	0.000960410200841526	0.001432527986127938	KO_C4_Proteintech_merged.bed.gz	-311	UP+CONTROL	KO_FCL	PABPC4
0.001198823448742043	0.0009627325366603063	0.0014349143608237895	KO_C4_Proteintech_merged.bed.gz	-310	UP+CONTROL	KO_FCL	PABPC4
0.0011984808604421236	0.0009634486559787355	0.0014335130649055213	KO_C4_Proteintech_merged.bed.gz	-309	UP+CONTROL	KO_FCL	PABPC4
0.0011986108921589991	0.0009642681674966343	0.0014329536168213718	KO_C4_Proteintech_merged.bed.gz	-308	UP+CONTROL	KO_FCL	PABPC4
0.001196754489466671	0.0009632630474164941	0.0014302459315168581	KO_C4_Proteintech_merged.bed.gz	-307	UP+CONTROL	KO_FCL	PABPC4
0.0011913640990960292	0.0009595701974539367	0.0014231580007381356	KO_C4_Proteintech_merged.bed.gz	-306	UP+CONTROL	KO_FCL	PABPC4
0.0011851623669132283	0.000955349817928214	0.0014149749158982611	KO_C4_Proteintech_merged.bed.gz	-305	UP+CONTROL	KO_FCL	PABPC4
0.0011793800835039965	0.0009513955097963077	0.001407364657211708	KO_C4_Proteintech_merged.bed.gz	-304	UP+CONTROL	KO_FCL	PABPC4
0.0011732280528796721	0.0009472749082706898	0.001399181197488681	KO_C4_Proteintech_merged.bed.gz	-303	UP+CONTROL	KO_FCL	PABPC4
0.0011676853843064071	0.0009436105989285321	0.0013917601696843125	KO_C4_Proteintech_merged.bed.gz	-302	UP+CONTROL	KO_FCL	PABPC4
0.001165183813517582	0.0009423642354479325	0.0013880033915872649	KO_C4_Proteintech_merged.bed.gz	-301	UP+CONTROL	KO_FCL	PABPC4
0.0011643487579381484	0.0009422537961858201	0.0013864437196905127	KO_C4_Proteintech_merged.bed.gz	-300	UP+CONTROL	KO_FCL	PABPC4
0.001163110465350093	0.0009415613243127964	0.0013846596063874284	KO_C4_Proteintech_merged.bed.gz	-299	UP+CONTROL	KO_FCL	PABPC4
0.0011588364715370962	0.0009389660249892447	0.0013787069180849884	KO_C4_Proteintech_merged.bed.gz	-298	UP+CONTROL	KO_FCL	PABPC4
0.0011531733468521997	0.0009356180928697516	0.0013707286008346905	KO_C4_Proteintech_merged.bed.gz	-297	UP+CONTROL	KO_FCL	PABPC4
0.0011481754879892007	0.0009327513559880312	0.0013635996199904126	KO_C4_Proteintech_merged.bed.gz	-296	UP+CONTROL	KO_FCL	PABPC4
0.0011412349553987637	0.0009282518878962835	0.0013542180229012839	KO_C4_Proteintech_merged.bed.gz	-295	UP+CONTROL	KO_FCL	PABPC4
0.001132018821451044	0.0009213366711890998	0.0013427009717130265	KO_C4_Proteintech_merged.bed.gz	-294	UP+CONTROL	KO_FCL	PABPC4
0.001122530944097414	0.0009136411039488394	0.0013314207842460254	KO_C4_Proteintech_merged.bed.gz	-293	UP+CONTROL	KO_FCL	PABPC4
0.001113869091532931	0.0009063298587038287	0.001321408324362068	KO_C4_Proteintech_merged.bed.gz	-292	UP+CONTROL	KO_FCL	PABPC4
0.0011050074654809952	0.0008987438283255229	0.0013112711026365	KO_C4_Proteintech_merged.bed.gz	-291	UP+CONTROL	KO_FCL	PABPC4
0.0010960541371229815	0.0008912018812079472	0.001300906393038048	KO_C4_Proteintech_merged.bed.gz	-290	UP+CONTROL	KO_FCL	PABPC4
0.001088509711259847	0.0008845363319270035	0.0012924830905927218	KO_C4_Proteintech_merged.bed.gz	-289	UP+CONTROL	KO_FCL	PABPC4
0.0010832306339291261	0.0008788111518521948	0.0012876501160060869	KO_C4_Proteintech_merged.bed.gz	-288	UP+CONTROL	KO_FCL	PABPC4
0.0010806291038345686	0.0008748705454609129	0.0012863876622082513	KO_C4_Proteintech_merged.bed.gz	-287	UP+CONTROL	KO_FCL	PABPC4
0.0010809056997832293	0.0008731924013049792	0.0012886189982615037	KO_C4_Proteintech_merged.bed.gz	-286	UP+CONTROL	KO_FCL	PABPC4
0.0010848798795066578	0.0008741983889490379	0.0012955613700642971	KO_C4_Proteintech_merged.bed.gz	-285	UP+CONTROL	KO_FCL	PABPC4
0.0010909838937719816	0.0008774644261939439	0.0013045033613500352	KO_C4_Proteintech_merged.bed.gz	-284	UP+CONTROL	KO_FCL	PABPC4
0.0010971025846083417	0.0008811737938959849	0.0013130313753207115	KO_C4_Proteintech_merged.bed.gz	-283	UP+CONTROL	KO_FCL	PABPC4
0.0011025931449134365	0.0008845102521454846	0.001320676037681399	KO_C4_Proteintech_merged.bed.gz	-282	UP+CONTROL	KO_FCL	PABPC4
0.001108094549730802	0.0008880258064219908	0.0013281632930396223	KO_C4_Proteintech_merged.bed.gz	-281	UP+CONTROL	KO_FCL	PABPC4
0.0011152667036858984	0.0008927228800925281	0.0013378105272792748	KO_C4_Proteintech_merged.bed.gz	-280	UP+CONTROL	KO_FCL	PABPC4
0.0011240660679749223	0.0008989033841452821	0.0013492287518045644	KO_C4_Proteintech_merged.bed.gz	-279	UP+CONTROL	KO_FCL	PABPC4
0.0011332273402184817	0.0009063009446238764	0.0013601537358130854	KO_C4_Proteintech_merged.bed.gz	-278	UP+CONTROL	KO_FCL	PABPC4
0.0011400006336764264	0.0009123020516986661	0.0013676992156541827	KO_C4_Proteintech_merged.bed.gz	-277	UP+CONTROL	KO_FCL	PABPC4
0.0011430226775952328	0.0009152749345659385	0.001370770420624523	KO_C4_Proteintech_merged.bed.gz	-276	UP+CONTROL	KO_FCL	PABPC4
0.0011431042121285645	0.0009161922634912977	0.001370016160765828	KO_C4_Proteintech_merged.bed.gz	-275	UP+CONTROL	KO_FCL	PABPC4
0.0011413946789176164	0.0009156899902069835	0.0013670993676282452	KO_C4_Proteintech_merged.bed.gz	-274	UP+CONTROL	KO_FCL	PABPC4
0.001139336260771789	0.000914988485468514	0.0013636840360750583	KO_C4_Proteintech_merged.bed.gz	-273	UP+CONTROL	KO_FCL	PABPC4
0.001136775903073435	0.0009139361168091793	0.001359615689337683	KO_C4_Proteintech_merged.bed.gz	-272	UP+CONTROL	KO_FCL	PABPC4
0.0011329772405364075	0.0009116258150699242	0.0013543286660028819	KO_C4_Proteintech_merged.bed.gz	-271	UP+CONTROL	KO_FCL	PABPC4
0.001126409201254795	0.0009070927177687125	0.0013457256847408672	KO_C4_Proteintech_merged.bed.gz	-270	UP+CONTROL	KO_FCL	PABPC4
0.0011169911575452784	0.0009005077614296124	0.0013334745536609334	KO_C4_Proteintech_merged.bed.gz	-269	UP+CONTROL	KO_FCL	PABPC4
0.0011075724776803855	0.0008937598367189506	0.001321385118641809	KO_C4_Proteintech_merged.bed.gz	-268	UP+CONTROL	KO_FCL	PABPC4
0.0011000582653459717	0.0008883733777912628	0.0013117431529006665	KO_C4_Proteintech_merged.bed.gz	-267	UP+CONTROL	KO_FCL	PABPC4
0.0010944662087489488	0.0008848367318001994	0.0013040956856976826	KO_C4_Proteintech_merged.bed.gz	-266	UP+CONTROL	KO_FCL	PABPC4
0.0010906784493803505	0.0008829731588044655	0.0012983837399562171	KO_C4_Proteintech_merged.bed.gz	-265	UP+CONTROL	KO_FCL	PABPC4
0.0010877530471075703	0.0008817618810158774	0.001293744213199242	KO_C4_Proteintech_merged.bed.gz	-264	UP+CONTROL	KO_FCL	PABPC4
0.0010860093358527946	0.000881474468117956	0.0012905442035876127	KO_C4_Proteintech_merged.bed.gz	-263	UP+CONTROL	KO_FCL	PABPC4
0.0010862594902874346	0.0008827353004695837	0.0012897836801052673	KO_C4_Proteintech_merged.bed.gz	-262	UP+CONTROL	KO_FCL	PABPC4
0.0010872815180580733	0.0008847403543016564	0.0012898226818144737	KO_C4_Proteintech_merged.bed.gz	-261	UP+CONTROL	KO_FCL	PABPC4
0.00109034638992951	0.0008885078405521376	0.0012921849393068665	KO_C4_Proteintech_merged.bed.gz	-260	UP+CONTROL	KO_FCL	PABPC4
0.0010957670224062397	0.0008940670678318499	0.0012974669769806148	KO_C4_Proteintech_merged.bed.gz	-259	UP+CONTROL	KO_FCL	PABPC4
0.0011000426058872686	0.0008985214818743856	0.00130156372990014	KO_C4_Proteintech_merged.bed.gz	-258	UP+CONTROL	KO_FCL	PABPC4
0.0011034001883956732	0.000901891339875465	0.0013049090369158735	KO_C4_Proteintech_merged.bed.gz	-257	UP+CONTROL	KO_FCL	PABPC4
0.0011074526875761077	0.0009054600489263867	0.0013094453262258252	KO_C4_Proteintech_merged.bed.gz	-256	UP+CONTROL	KO_FCL	PABPC4
0.001110757905797917	0.0009081793059688831	0.0013133365056269522	KO_C4_Proteintech_merged.bed.gz	-255	UP+CONTROL	KO_FCL	PABPC4
0.0011138859684458186	0.0009106721154134194	0.0013170998214782233	KO_C4_Proteintech_merged.bed.gz	-254	UP+CONTROL	KO_FCL	PABPC4
0.0011162066169702496	0.0009122805046025313	0.0013201327293379755	KO_C4_Proteintech_merged.bed.gz	-253	UP+CONTROL	KO_FCL	PABPC4
0.0011181726961506469	0.0009135584723944399	0.0013227869199068623	KO_C4_Proteintech_merged.bed.gz	-252	UP+CONTROL	KO_FCL	PABPC4
0.0011218756347634988	0.0009163747950196478	0.001327376474507359	KO_C4_Proteintech_merged.bed.gz	-251	UP+CONTROL	KO_FCL	PABPC4
0.0011247764597467993	0.0009185743047066928	0.001330978614786918	KO_C4_Proteintech_merged.bed.gz	-250	UP+CONTROL	KO_FCL	PABPC4
0.0011252416366905238	0.0009186799968680404	0.0013318032765130196	KO_C4_Proteintech_merged.bed.gz	-249	UP+CONTROL	KO_FCL	PABPC4
0.0011258366836707262	0.0009190752434905835	0.0013325981238508804	KO_C4_Proteintech_merged.bed.gz	-248	UP+CONTROL	KO_FCL	PABPC4
0.001126462537960817	0.0009200002133957126	0.0013329248625259295	KO_C4_Proteintech_merged.bed.gz	-247	UP+CONTROL	KO_FCL	PABPC4
0.0011254157212023188	0.0009197089514636955	0.0013311224909409477	KO_C4_Proteintech_merged.bed.gz	-246	UP+CONTROL	KO_FCL	PABPC4
0.00112449699758185	0.0009194053851941034	0.0013295886099696	KO_C4_Proteintech_merged.bed.gz	-245	UP+CONTROL	KO_FCL	PABPC4
0.0011244856197722114	0.0009197727588607707	0.0013291984806836545	KO_C4_Proteintech_merged.bed.gz	-244	UP+CONTROL	KO_FCL	PABPC4
0.001125267709683261	0.0009209526376172748	0.001329582781749249	KO_C4_Proteintech_merged.bed.gz	-243	UP+CONTROL	KO_FCL	PABPC4
0.001124239951875301	0.0009207728454242529	0.0013277070583263494	KO_C4_Proteintech_merged.bed.gz	-242	UP+CONTROL	KO_FCL	PABPC4
0.0011199991086263438	0.000917901744427673	0.0013220964728250133	KO_C4_Proteintech_merged.bed.gz	-241	UP+CONTROL	KO_FCL	PABPC4
0.0011160114183564748	0.0009151664767068661	0.001316856360006081	KO_C4_Proteintech_merged.bed.gz	-240	UP+CONTROL	KO_FCL	PABPC4
0.001114312209202419	0.0009143371065797179	0.0013142873118251158	KO_C4_Proteintech_merged.bed.gz	-239	UP+CONTROL	KO_FCL	PABPC4
0.001113690629228143	0.0009142284711988535	0.0013131527872574287	KO_C4_Proteintech_merged.bed.gz	-238	UP+CONTROL	KO_FCL	PABPC4
0.0011136453611527042	0.0009143359341644744	0.001312954788140931	KO_C4_Proteintech_merged.bed.gz	-237	UP+CONTROL	KO_FCL	PABPC4
0.0011152536194987497	0.000915886224263273	0.0013146210147342236	KO_C4_Proteintech_merged.bed.gz	-236	UP+CONTROL	KO_FCL	PABPC4
0.0011188969797029118	0.0009193337287068774	0.0013184602306989392	KO_C4_Proteintech_merged.bed.gz	-235	UP+CONTROL	KO_FCL	PABPC4
0.0011229764343465367	0.0009232341887942641	0.0013227186798987962	KO_C4_Proteintech_merged.bed.gz	-234	UP+CONTROL	KO_FCL	PABPC4
0.001126201933929921	0.0009264382619479904	0.0013259656059118326	KO_C4_Proteintech_merged.bed.gz	-233	UP+CONTROL	KO_FCL	PABPC4
0.001131677676533457	0.0009315189544054075	0.0013318363986614837	KO_C4_Proteintech_merged.bed.gz	-232	UP+CONTROL	KO_FCL	PABPC4
0.0011404168620351694	0.0009391975207707398	0.0013416362032995705	KO_C4_Proteintech_merged.bed.gz	-231	UP+CONTROL	KO_FCL	PABPC4
0.001149568806280811	0.0009471098886425184	0.0013520277239190727	KO_C4_Proteintech_merged.bed.gz	-230	UP+CONTROL	KO_FCL	PABPC4
0.001158350598608871	0.0009546338092467419	0.0013620673879709668	KO_C4_Proteintech_merged.bed.gz	-229	UP+CONTROL	KO_FCL	PABPC4
0.0011663390664458295	0.0009613285274979111	0.0013713496053937135	KO_C4_Proteintech_merged.bed.gz	-228	UP+CONTROL	KO_FCL	PABPC4
0.001173363536442063	0.0009671385681034221	0.0013795885047806686	KO_C4_Proteintech_merged.bed.gz	-227	UP+CONTROL	KO_FCL	PABPC4
0.0011805852478104883	0.0009727699995012431	0.0013884004961197019	KO_C4_Proteintech_merged.bed.gz	-226	UP+CONTROL	KO_FCL	PABPC4
0.0011862419959984536	0.0009767093930565026	0.0013957745989403771	KO_C4_Proteintech_merged.bed.gz	-225	UP+CONTROL	KO_FCL	PABPC4
0.0011924819763233748	0.0009808685589087671	0.0014040953937379608	KO_C4_Proteintech_merged.bed.gz	-224	UP+CONTROL	KO_FCL	PABPC4
0.0012011420126939892	0.0009865926561075844	0.0014156913692803795	KO_C4_Proteintech_merged.bed.gz	-223	UP+CONTROL	KO_FCL	PABPC4
0.001208703332065715	0.0009911164751338294	0.0014262901889975916	KO_C4_Proteintech_merged.bed.gz	-222	UP+CONTROL	KO_FCL	PABPC4
0.0012162046204580862	0.0009954209974988406	0.0014369882434173285	KO_C4_Proteintech_merged.bed.gz	-221	UP+CONTROL	KO_FCL	PABPC4
0.0012256406543239525	0.00100065714253554	0.0014506241661123658	KO_C4_Proteintech_merged.bed.gz	-220	UP+CONTROL	KO_FCL	PABPC4
0.001236549676779787	0.0010065936331779524	0.001466505720381623	KO_C4_Proteintech_merged.bed.gz	-219	UP+CONTROL	KO_FCL	PABPC4
0.0012497484117281574	0.0010147421272387516	0.0014847546962175639	KO_C4_Proteintech_merged.bed.gz	-218	UP+CONTROL	KO_FCL	PABPC4
0.001263762446843733	0.0010237582108619618	0.0015037666828255	KO_C4_Proteintech_merged.bed.gz	-217	UP+CONTROL	KO_FCL	PABPC4
0.001274525061789376	0.001030634660837178	0.001518415462741566	KO_C4_Proteintech_merged.bed.gz	-216	UP+CONTROL	KO_FCL	PABPC4
0.0012824012756300401	0.0010351654343030983	0.0015296371169569675	KO_C4_Proteintech_merged.bed.gz	-215	UP+CONTROL	KO_FCL	PABPC4
0.0012871489876240443	0.0010366890917001869	0.0015376088835478824	KO_C4_Proteintech_merged.bed.gz	-214	UP+CONTROL	KO_FCL	PABPC4
0.0012896631155607493	0.001036779159476299	0.0015425470716451757	KO_C4_Proteintech_merged.bed.gz	-213	UP+CONTROL	KO_FCL	PABPC4
0.0012921835819541905	0.0010372344465775251	0.0015471327173308264	KO_C4_Proteintech_merged.bed.gz	-212	UP+CONTROL	KO_FCL	PABPC4
0.0012913898773418584	0.0010354852667286132	0.0015472944879550699	KO_C4_Proteintech_merged.bed.gz	-211	UP+CONTROL	KO_FCL	PABPC4
0.0012855742230360003	0.00103106406518746	0.0015400843808845023	KO_C4_Proteintech_merged.bed.gz	-210	UP+CONTROL	KO_FCL	PABPC4
0.0012766566830010235	0.0010252078915336696	0.0015281054744683358	KO_C4_Proteintech_merged.bed.gz	-209	UP+CONTROL	KO_FCL	PABPC4
0.0012652514164756047	0.0010171460982439438	0.0015133567347072213	KO_C4_Proteintech_merged.bed.gz	-208	UP+CONTROL	KO_FCL	PABPC4
0.0012529035830220344	0.0010081213405383445	0.0014976858255056802	KO_C4_Proteintech_merged.bed.gz	-207	UP+CONTROL	KO_FCL	PABPC4
0.0012430380957896825	0.0010006898035948145	0.001485386387984506	KO_C4_Proteintech_merged.bed.gz	-206	UP+CONTROL	KO_FCL	PABPC4
0.0012358124822468368	0.0009960587877463627	0.001475566176747265	KO_C4_Proteintech_merged.bed.gz	-205	UP+CONTROL	KO_FCL	PABPC4
0.0012289306032211816	0.0009932493094173113	0.0014646118970250038	KO_C4_Proteintech_merged.bed.gz	-204	UP+CONTROL	KO_FCL	PABPC4
0.0012215042331698285	0.0009902452857752121	0.0014527631805643958	KO_C4_Proteintech_merged.bed.gz	-203	UP+CONTROL	KO_FCL	PABPC4
0.0012141565621737547	0.0009870091079527184	0.0014413040163947415	KO_C4_Proteintech_merged.bed.gz	-202	UP+CONTROL	KO_FCL	PABPC4
0.0012094139823976256	0.0009854993551899876	0.0014333286096052133	KO_C4_Proteintech_merged.bed.gz	-201	UP+CONTROL	KO_FCL	PABPC4
0.0012085142170327602	0.0009864616694199209	0.00143056676464555	KO_C4_Proteintech_merged.bed.gz	-200	UP+CONTROL	KO_FCL	PABPC4
0.0012094890218716599	0.00098850877203226	0.0014304692717110109	KO_C4_Proteintech_merged.bed.gz	-199	UP+CONTROL	KO_FCL	PABPC4
0.0012112376214399134	0.0009912839904973455	0.0014311912523824358	KO_C4_Proteintech_merged.bed.gz	-198	UP+CONTROL	KO_FCL	PABPC4
0.0012143078020629768	0.0009953796918646	0.0014332359122613124	KO_C4_Proteintech_merged.bed.gz	-197	UP+CONTROL	KO_FCL	PABPC4
0.0012178913939176878	0.0010001802034112705	0.0014356025844240697	KO_C4_Proteintech_merged.bed.gz	-196	UP+CONTROL	KO_FCL	PABPC4
0.0012225658080359315	0.0010056587061475397	0.001439472909924294	KO_C4_Proteintech_merged.bed.gz	-195	UP+CONTROL	KO_FCL	PABPC4
0.0012297010167663643	0.0010123617223441732	0.0014470403111885334	KO_C4_Proteintech_merged.bed.gz	-194	UP+CONTROL	KO_FCL	PABPC4
0.0012378414977740801	0.0010191751076814718	0.001456507887866672	KO_C4_Proteintech_merged.bed.gz	-193	UP+CONTROL	KO_FCL	PABPC4
0.0012472122269968128	0.0010267011489431678	0.001467723305050447	KO_C4_Proteintech_merged.bed.gz	-192	UP+CONTROL	KO_FCL	PABPC4
0.001257094297939367	0.001034746714461643	0.0014794418814170855	KO_C4_Proteintech_merged.bed.gz	-191	UP+CONTROL	KO_FCL	PABPC4
0.0012656417312288414	0.0010415045360361711	0.0014897789264215113	KO_C4_Proteintech_merged.bed.gz	-190	UP+CONTROL	KO_FCL	PABPC4
0.0012738979008184808	0.00104774529529406	0.001500050506342906	KO_C4_Proteintech_merged.bed.gz	-189	UP+CONTROL	KO_FCL	PABPC4
0.0012826891815266423	0.0010541767419423025	0.0015112016211109892	KO_C4_Proteintech_merged.bed.gz	-188	UP+CONTROL	KO_FCL	PABPC4
0.0012916009725040256	0.0010604612761017105	0.0015227406689063468	KO_C4_Proteintech_merged.bed.gz	-187	UP+CONTROL	KO_FCL	PABPC4
0.001300686169645812	0.0010667597898422647	0.0015346125494493648	KO_C4_Proteintech_merged.bed.gz	-186	UP+CONTROL	KO_FCL	PABPC4
0.0013091953731458618	0.0010722460180476565	0.001546144728244072	KO_C4_Proteintech_merged.bed.gz	-185	UP+CONTROL	KO_FCL	PABPC4
0.0013168811621993661	0.0010769205620797908	0.001556841762318942	KO_C4_Proteintech_merged.bed.gz	-184	UP+CONTROL	KO_FCL	PABPC4
0.0013262318059566829	0.0010838315813919389	0.0015686320305214239	KO_C4_Proteintech_merged.bed.gz	-183	UP+CONTROL	KO_FCL	PABPC4
0.0013357296843253808	0.0010917236148720538	0.001579735753778699	KO_C4_Proteintech_merged.bed.gz	-182	UP+CONTROL	KO_FCL	PABPC4
0.0013448993011531758	0.0010991231019007392	0.001590675500405598	KO_C4_Proteintech_merged.bed.gz	-181	UP+CONTROL	KO_FCL	PABPC4
0.001355558946526592	0.0011069648223221561	0.0016041530707310073	KO_C4_Proteintech_merged.bed.gz	-180	UP+CONTROL	KO_FCL	PABPC4
0.0013645732070168125	0.001113057386206634	0.001616089027826964	KO_C4_Proteintech_merged.bed.gz	-179	UP+CONTROL	KO_FCL	PABPC4
0.0013710656586394467	0.0011174578222716781	0.001624673495007184	KO_C4_Proteintech_merged.bed.gz	-178	UP+CONTROL	KO_FCL	PABPC4
0.0013776005065203878	0.0011219355146590616	0.001633265498381681	KO_C4_Proteintech_merged.bed.gz	-177	UP+CONTROL	KO_FCL	PABPC4
0.001384492170500167	0.00112632310252888	0.0016426612384714157	KO_C4_Proteintech_merged.bed.gz	-176	UP+CONTROL	KO_FCL	PABPC4
0.0013909780574446764	0.0011304291084825939	0.0016515270064067183	KO_C4_Proteintech_merged.bed.gz	-175	UP+CONTROL	KO_FCL	PABPC4
0.0013984168623240242	0.0011352938859191457	0.001661539838728862	KO_C4_Proteintech_merged.bed.gz	-174	UP+CONTROL	KO_FCL	PABPC4
0.001403758797034477	0.0011378304965702795	0.0016696870974986365	KO_C4_Proteintech_merged.bed.gz	-173	UP+CONTROL	KO_FCL	PABPC4
0.0014070056054523651	0.0011381431569684375	0.0016758680539362594	KO_C4_Proteintech_merged.bed.gz	-172	UP+CONTROL	KO_FCL	PABPC4
0.0014108861250139346	0.0011390934582916948	0.0016826787917361464	KO_C4_Proteintech_merged.bed.gz	-171	UP+CONTROL	KO_FCL	PABPC4
0.0014146605814496075	0.0011415665197567904	0.0016877546431424012	KO_C4_Proteintech_merged.bed.gz	-170	UP+CONTROL	KO_FCL	PABPC4
0.001422111341927252	0.0011484404590196699	0.0016957822248348173	KO_C4_Proteintech_merged.bed.gz	-169	UP+CONTROL	KO_FCL	PABPC4
0.0014343231233852646	0.0011589777578030435	0.0017096684889674745	KO_C4_Proteintech_merged.bed.gz	-168	UP+CONTROL	KO_FCL	PABPC4
0.001446619307457218	0.0011697453855494628	0.0017234932293649671	KO_C4_Proteintech_merged.bed.gz	-167	UP+CONTROL	KO_FCL	PABPC4
0.0014573242334526017	0.001179794399723994	0.0017348540671812101	KO_C4_Proteintech_merged.bed.gz	-166	UP+CONTROL	KO_FCL	PABPC4
0.001467595925368187	0.001189745037244913	0.001745446813491468	KO_C4_Proteintech_merged.bed.gz	-165	UP+CONTROL	KO_FCL	PABPC4
0.001476044989795697	0.0011983692072142938	0.00175372077237711	KO_C4_Proteintech_merged.bed.gz	-164	UP+CONTROL	KO_FCL	PABPC4
0.001485931976041949	0.0012083701797625578	0.0017634937723213524	KO_C4_Proteintech_merged.bed.gz	-163	UP+CONTROL	KO_FCL	PABPC4
0.0014975163770810274	0.0012199214231573404	0.001775111331004726	KO_C4_Proteintech_merged.bed.gz	-162	UP+CONTROL	KO_FCL	PABPC4
0.0015061391164006795	0.001229440213860635	0.001782838018940734	KO_C4_Proteintech_merged.bed.gz	-161	UP+CONTROL	KO_FCL	PABPC4
0.0015130471865423395	0.001237067774799565	0.001789026598285123	KO_C4_Proteintech_merged.bed.gz	-160	UP+CONTROL	KO_FCL	PABPC4
0.0015175257116137745	0.0012416247463717305	0.0017934266768558252	KO_C4_Proteintech_merged.bed.gz	-159	UP+CONTROL	KO_FCL	PABPC4
0.0015185024160916916	0.0012430064301700262	0.0017939984020133623	KO_C4_Proteintech_merged.bed.gz	-158	UP+CONTROL	KO_FCL	PABPC4
0.0015191569495270512	0.0012438145168249468	0.00179449938222916	KO_C4_Proteintech_merged.bed.gz	-157	UP+CONTROL	KO_FCL	PABPC4
0.001521218369642164	0.001245447874432923	0.0017969888648514062	KO_C4_Proteintech_merged.bed.gz	-156	UP+CONTROL	KO_FCL	PABPC4
0.0015243010419727354	0.0012478017046811565	0.0018008003792643133	KO_C4_Proteintech_merged.bed.gz	-155	UP+CONTROL	KO_FCL	PABPC4
0.0015286191150313574	0.0012511100116547654	0.0018061282184079464	KO_C4_Proteintech_merged.bed.gz	-154	UP+CONTROL	KO_FCL	PABPC4
0.0015314147694324477	0.0012531022756040165	0.0018097272632608742	KO_C4_Proteintech_merged.bed.gz	-153	UP+CONTROL	KO_FCL	PABPC4
0.0015322747273264902	0.001253144404533936	0.0018114050501190381	KO_C4_Proteintech_merged.bed.gz	-152	UP+CONTROL	KO_FCL	PABPC4
0.0015358739886470881	0.0012550843613277122	0.0018166636159664587	KO_C4_Proteintech_merged.bed.gz	-151	UP+CONTROL	KO_FCL	PABPC4
0.0015412014768705527	0.0012583672966903275	0.0018240356570507735	KO_C4_Proteintech_merged.bed.gz	-150	UP+CONTROL	KO_FCL	PABPC4
0.0015477825100722355	0.0012627298022107301	0.0018328352179337367	KO_C4_Proteintech_merged.bed.gz	-149	UP+CONTROL	KO_FCL	PABPC4
0.0015576834572017882	0.0012701352401622893	0.0018452316742412814	KO_C4_Proteintech_merged.bed.gz	-148	UP+CONTROL	KO_FCL	PABPC4
0.001567688983275113	0.0012778345745697974	0.001857543391980423	KO_C4_Proteintech_merged.bed.gz	-147	UP+CONTROL	KO_FCL	PABPC4
0.001576207976857761	0.001284395892280047	0.0018680200614354682	KO_C4_Proteintech_merged.bed.gz	-146	UP+CONTROL	KO_FCL	PABPC4
0.0015865344045973445	0.0012924968166565117	0.0018805719925381686	KO_C4_Proteintech_merged.bed.gz	-145	UP+CONTROL	KO_FCL	PABPC4
0.0015978124663984204	0.0013015468352679893	0.001894078097528842	KO_C4_Proteintech_merged.bed.gz	-144	UP+CONTROL	KO_FCL	PABPC4
0.0016090571658913754	0.0013108077477992754	0.001907306583983466	KO_C4_Proteintech_merged.bed.gz	-143	UP+CONTROL	KO_FCL	PABPC4
0.0016219883524031778	0.0013218618633505713	0.001922114841455776	KO_C4_Proteintech_merged.bed.gz	-142	UP+CONTROL	KO_FCL	PABPC4
0.001633970098591953	0.0013323285473487733	0.0019356116498351246	KO_C4_Proteintech_merged.bed.gz	-141	UP+CONTROL	KO_FCL	PABPC4
0.0016445549557269515	0.0013413859648301707	0.0019477239466237268	KO_C4_Proteintech_merged.bed.gz	-140	UP+CONTROL	KO_FCL	PABPC4
0.00165392576821724	0.001349752166836494	0.0019580993695979838	KO_C4_Proteintech_merged.bed.gz	-139	UP+CONTROL	KO_FCL	PABPC4
0.001661065320663626	0.0013554098467090674	0.0019667207946181837	KO_C4_Proteintech_merged.bed.gz	-138	UP+CONTROL	KO_FCL	PABPC4
0.0016698867395674364	0.0013615751813728498	0.0019781982977620243	KO_C4_Proteintech_merged.bed.gz	-137	UP+CONTROL	KO_FCL	PABPC4
0.0016805374783783165	0.001369664457369962	0.001991410499386678	KO_C4_Proteintech_merged.bed.gz	-136	UP+CONTROL	KO_FCL	PABPC4
0.0016870553841236147	0.0013743657091910702	0.001999745059056175	KO_C4_Proteintech_merged.bed.gz	-135	UP+CONTROL	KO_FCL	PABPC4
0.0016907504223592075	0.0013764649909947546	0.0020050358537236847	KO_C4_Proteintech_merged.bed.gz	-134	UP+CONTROL	KO_FCL	PABPC4
0.0016958296695919529	0.0013792959925980294	0.0020123633465859076	KO_C4_Proteintech_merged.bed.gz	-133	UP+CONTROL	KO_FCL	PABPC4
0.0017018755781218714	0.0013828876497400723	0.002020863506503707	KO_C4_Proteintech_merged.bed.gz	-132	UP+CONTROL	KO_FCL	PABPC4
0.0017096494840063907	0.001387959941163637	0.0020313390268491853	KO_C4_Proteintech_merged.bed.gz	-131	UP+CONTROL	KO_FCL	PABPC4
0.001718630535942124	0.0013942177938429034	0.00204304327804139	KO_C4_Proteintech_merged.bed.gz	-130	UP+CONTROL	KO_FCL	PABPC4
0.0017281406979881848	0.0014012350026053441	0.0020550463933710723	KO_C4_Proteintech_merged.bed.gz	-129	UP+CONTROL	KO_FCL	PABPC4
0.0017363641950389954	0.0014091811013629244	0.002063547288715114	KO_C4_Proteintech_merged.bed.gz	-128	UP+CONTROL	KO_FCL	PABPC4
0.0017415404295785947	0.0014161581456249288	0.0020669227135323097	KO_C4_Proteintech_merged.bed.gz	-127	UP+CONTROL	KO_FCL	PABPC4
0.0017462672288599186	0.0014223758179453027	0.002070158639774582	KO_C4_Proteintech_merged.bed.gz	-126	UP+CONTROL	KO_FCL	PABPC4
0.001752849086305534	0.0014305876654135239	0.0020751105071975862	KO_C4_Proteintech_merged.bed.gz	-125	UP+CONTROL	KO_FCL	PABPC4
0.0017633148181609981	0.0014417564624637166	0.0020848731738583137	KO_C4_Proteintech_merged.bed.gz	-124	UP+CONTROL	KO_FCL	PABPC4
0.001776433957382397	0.0014539881145243458	0.0020988798002404773	KO_C4_Proteintech_merged.bed.gz	-123	UP+CONTROL	KO_FCL	PABPC4
0.0017895099797313797	0.0014654218650418294	0.002113598094420954	KO_C4_Proteintech_merged.bed.gz	-122	UP+CONTROL	KO_FCL	PABPC4
0.0018016217229620784	0.0014760644057048885	0.002127179040219291	KO_C4_Proteintech_merged.bed.gz	-121	UP+CONTROL	KO_FCL	PABPC4
0.0018147590148857406	0.0014874753729577097	0.0021420426568137902	KO_C4_Proteintech_merged.bed.gz	-120	UP+CONTROL	KO_FCL	PABPC4
0.0018297847981953792	0.0014999039810169113	0.002159665615373861	KO_C4_Proteintech_merged.bed.gz	-119	UP+CONTROL	KO_FCL	PABPC4
0.0018468964887065442	0.0015132784423912628	0.0021805145350218395	KO_C4_Proteintech_merged.bed.gz	-118	UP+CONTROL	KO_FCL	PABPC4
0.0018653439443497698	0.001526878146934122	0.0022038097417654296	KO_C4_Proteintech_merged.bed.gz	-117	UP+CONTROL	KO_FCL	PABPC4
0.0018849581267044286	0.0015405756541202475	0.002229340599288621	KO_C4_Proteintech_merged.bed.gz	-116	UP+CONTROL	KO_FCL	PABPC4
0.0019089849414797109	0.0015564348611943554	0.00226153502176508	KO_C4_Proteintech_merged.bed.gz	-115	UP+CONTROL	KO_FCL	PABPC4
0.0019320584076424154	0.001571342256669242	0.0022927745586156056	KO_C4_Proteintech_merged.bed.gz	-114	UP+CONTROL	KO_FCL	PABPC4
0.00195255935958063	0.001586169623093001	0.00231894909606828	KO_C4_Proteintech_merged.bed.gz	-113	UP+CONTROL	KO_FCL	PABPC4
0.0019736841968261065	0.0016026471664012808	0.0023447212272509526	KO_C4_Proteintech_merged.bed.gz	-112	UP+CONTROL	KO_FCL	PABPC4
0.0019963563714748846	0.0016198019700227537	0.0023729107729270342	KO_C4_Proteintech_merged.bed.gz	-111	UP+CONTROL	KO_FCL	PABPC4
0.0020203713857703544	0.001638564376099121	0.0024021783954416053	KO_C4_Proteintech_merged.bed.gz	-110	UP+CONTROL	KO_FCL	PABPC4
0.002043738570871921	0.0016577929490207803	0.0024296841927230776	KO_C4_Proteintech_merged.bed.gz	-109	UP+CONTROL	KO_FCL	PABPC4
0.002065946524711566	0.0016760748717450865	0.0024558181776780574	KO_C4_Proteintech_merged.bed.gz	-108	UP+CONTROL	KO_FCL	PABPC4
0.0020886365889362596	0.0016957776850412836	0.002481495492831249	KO_C4_Proteintech_merged.bed.gz	-107	UP+CONTROL	KO_FCL	PABPC4
0.0021107964073827324	0.001716767577158221	0.0025048252376072538	KO_C4_Proteintech_merged.bed.gz	-106	UP+CONTROL	KO_FCL	PABPC4
0.002130094733529851	0.0017362792069132462	0.0025239102601464615	KO_C4_Proteintech_merged.bed.gz	-105	UP+CONTROL	KO_FCL	PABPC4
0.0021507804700903787	0.0017582144466777594	0.0025433464935030016	KO_C4_Proteintech_merged.bed.gz	-104	UP+CONTROL	KO_FCL	PABPC4
0.002171628867488339	0.0017806620988005967	0.002562595636176081	KO_C4_Proteintech_merged.bed.gz	-103	UP+CONTROL	KO_FCL	PABPC4
0.002190400308872357	0.001801319202845883	0.0025794814148988312	KO_C4_Proteintech_merged.bed.gz	-102	UP+CONTROL	KO_FCL	PABPC4
0.0022070619473321023	0.0018214574752550624	0.002592666419409143	KO_C4_Proteintech_merged.bed.gz	-101	UP+CONTROL	KO_FCL	PABPC4
0.002220758524068737	0.0018395128483387573	0.00260200419979872	KO_C4_Proteintech_merged.bed.gz	-100	UP+CONTROL	KO_FCL	PABPC4
0.0022331363435679824	0.0018557288667410971	0.002610543820394875	KO_C4_Proteintech_merged.bed.gz	-99	UP+CONTROL	KO_FCL	PABPC4
0.002246532612184764	0.001872553154418717	0.0026205120699508222	KO_C4_Proteintech_merged.bed.gz	-98	UP+CONTROL	KO_FCL	PABPC4
0.0022592602001054378	0.0018883551229023619	0.0026301652773085306	KO_C4_Proteintech_merged.bed.gz	-97	UP+CONTROL	KO_FCL	PABPC4
0.002270100808383943	0.0019024943973974754	0.0026377072193704315	KO_C4_Proteintech_merged.bed.gz	-96	UP+CONTROL	KO_FCL	PABPC4
0.0022801254879234864	0.001917617492831521	0.0026426334830154776	KO_C4_Proteintech_merged.bed.gz	-95	UP+CONTROL	KO_FCL	PABPC4
0.002287922753607828	0.0019312350481544046	0.00264461045906128	KO_C4_Proteintech_merged.bed.gz	-94	UP+CONTROL	KO_FCL	PABPC4
0.002299173999554801	0.0019471800802528447	0.0026511679188567874	KO_C4_Proteintech_merged.bed.gz	-93	UP+CONTROL	KO_FCL	PABPC4
0.0023167508920029344	0.0019680909516257518	0.002665410832380145	KO_C4_Proteintech_merged.bed.gz	-92	UP+CONTROL	KO_FCL	PABPC4
0.0023370980504538565	0.0019902544917707594	0.00268394160913698	KO_C4_Proteintech_merged.bed.gz	-91	UP+CONTROL	KO_FCL	PABPC4
0.002358652524134364	0.002012512755726026	0.0027047922925427233	KO_C4_Proteintech_merged.bed.gz	-90	UP+CONTROL	KO_FCL	PABPC4
0.0023831746545648533	0.0020372431931001207	0.0027291061160296024	KO_C4_Proteintech_merged.bed.gz	-89	UP+CONTROL	KO_FCL	PABPC4
0.002411905590575672	0.0020656381591136618	0.0027581730220376946	KO_C4_Proteintech_merged.bed.gz	-88	UP+CONTROL	KO_FCL	PABPC4
0.0024462886295248724	0.002098464328218318	0.002794112930831434	KO_C4_Proteintech_merged.bed.gz	-87	UP+CONTROL	KO_FCL	PABPC4
0.0024872066030189903	0.002136143898080508	0.002838269307957474	KO_C4_Proteintech_merged.bed.gz	-86	UP+CONTROL	KO_FCL	PABPC4
0.0025306581466579313	0.0021745152416960778	0.0028868010516197784	KO_C4_Proteintech_merged.bed.gz	-85	UP+CONTROL	KO_FCL	PABPC4
0.0025763451026494665	0.0022138579252178724	0.002938832280081051	KO_C4_Proteintech_merged.bed.gz	-84	UP+CONTROL	KO_FCL	PABPC4
0.00261752982778526	0.0022491495969887065	0.0029859100585818013	KO_C4_Proteintech_merged.bed.gz	-83	UP+CONTROL	KO_FCL	PABPC4
0.0026509509139133187	0.002278562548817892	0.0030233392790087296	KO_C4_Proteintech_merged.bed.gz	-82	UP+CONTROL	KO_FCL	PABPC4
0.0026834323482771132	0.0023080351519755007	0.003058829544578711	KO_C4_Proteintech_merged.bed.gz	-81	UP+CONTROL	KO_FCL	PABPC4
0.00271857371843738	0.002340097185581852	0.0030970502512928932	KO_C4_Proteintech_merged.bed.gz	-80	UP+CONTROL	KO_FCL	PABPC4
0.0027539817757387835	0.0023727251060835517	0.0031352384453940028	KO_C4_Proteintech_merged.bed.gz	-79	UP+CONTROL	KO_FCL	PABPC4
0.0027864241041490787	0.002403022899453427	0.0031698253088447174	KO_C4_Proteintech_merged.bed.gz	-78	UP+CONTROL	KO_FCL	PABPC4
0.0028166159709290548	0.002431926851634421	0.003201305090223678	KO_C4_Proteintech_merged.bed.gz	-77	UP+CONTROL	KO_FCL	PABPC4
0.0028451217906118897	0.0024598906677811296	0.00323035291344264	KO_C4_Proteintech_merged.bed.gz	-76	UP+CONTROL	KO_FCL	PABPC4
0.0028745591987938872	0.002488520416303044	0.0032605979812847232	KO_C4_Proteintech_merged.bed.gz	-75	UP+CONTROL	KO_FCL	PABPC4
0.002905290660399664	0.00251766422344876	0.003292917097350562	KO_C4_Proteintech_merged.bed.gz	-74	UP+CONTROL	KO_FCL	PABPC4
0.0029405320383664906	0.0025501784800770924	0.0033308855966558853	KO_C4_Proteintech_merged.bed.gz	-73	UP+CONTROL	KO_FCL	PABPC4
0.002981559132400815	0.0025871238288581937	0.003375994435943437	KO_C4_Proteintech_merged.bed.gz	-72	UP+CONTROL	KO_FCL	PABPC4
0.0030238084483039996	0.002624692280615476	0.0034229246159925295	KO_C4_Proteintech_merged.bed.gz	-71	UP+CONTROL	KO_FCL	PABPC4
0.0030659896403244956	0.0026618627029768604	0.003470116577672137	KO_C4_Proteintech_merged.bed.gz	-70	UP+CONTROL	KO_FCL	PABPC4
0.003110316679765238	0.002700318024089799	0.0035203153354406865	KO_C4_Proteintech_merged.bed.gz	-69	UP+CONTROL	KO_FCL	PABPC4
0.003156190547356963	0.0027392964013999107	0.003573084693314027	KO_C4_Proteintech_merged.bed.gz	-68	UP+CONTROL	KO_FCL	PABPC4
0.003198935857217116	0.0027749713884930314	0.003622900325941214	KO_C4_Proteintech_merged.bed.gz	-67	UP+CONTROL	KO_FCL	PABPC4
0.003236856071042127	0.0028058544053605576	0.0036678577367237125	KO_C4_Proteintech_merged.bed.gz	-66	UP+CONTROL	KO_FCL	PABPC4
0.0032696886171849336	0.0028325328175375524	0.003706844416832334	KO_C4_Proteintech_merged.bed.gz	-65	UP+CONTROL	KO_FCL	PABPC4
0.00329451035298357	0.0028534277725715115	0.0037355929333956505	KO_C4_Proteintech_merged.bed.gz	-64	UP+CONTROL	KO_FCL	PABPC4
0.00331423882441845	0.002870797494323756	0.0037576801545131655	KO_C4_Proteintech_merged.bed.gz	-63	UP+CONTROL	KO_FCL	PABPC4
0.003334069079565398	0.0028882442108425885	0.003779893948288225	KO_C4_Proteintech_merged.bed.gz	-62	UP+CONTROL	KO_FCL	PABPC4
0.0033539254056309557	0.0029059119523413015	0.0038019388589206242	KO_C4_Proteintech_merged.bed.gz	-61	UP+CONTROL	KO_FCL	PABPC4
0.0033697781130198044	0.0029206404673159892	0.003818915758723629	KO_C4_Proteintech_merged.bed.gz	-60	UP+CONTROL	KO_FCL	PABPC4
0.0033791353426269716	0.002930197456940009	0.003828073228313937	KO_C4_Proteintech_merged.bed.gz	-59	UP+CONTROL	KO_FCL	PABPC4
0.0033869999871838524	0.0029395637218433968	0.0038344362525243045	KO_C4_Proteintech_merged.bed.gz	-58	UP+CONTROL	KO_FCL	PABPC4
0.0033977805197747393	0.002951257994631829	0.0038443030449176454	KO_C4_Proteintech_merged.bed.gz	-57	UP+CONTROL	KO_FCL	PABPC4
0.0034113332418187806	0.0029651519225197065	0.003857514561117848	KO_C4_Proteintech_merged.bed.gz	-56	UP+CONTROL	KO_FCL	PABPC4
0.0034297137318982937	0.0029833199064569736	0.0038761075573396026	KO_C4_Proteintech_merged.bed.gz	-55	UP+CONTROL	KO_FCL	PABPC4
0.003459818622410615	0.0030111013959825527	0.003908535848838665	KO_C4_Proteintech_merged.bed.gz	-54	UP+CONTROL	KO_FCL	PABPC4
0.003495161269401783	0.0030430062021088314	0.003947316336694719	KO_C4_Proteintech_merged.bed.gz	-53	UP+CONTROL	KO_FCL	PABPC4
0.0035229629047516795	0.0030683334507998084	0.003977592358703538	KO_C4_Proteintech_merged.bed.gz	-52	UP+CONTROL	KO_FCL	PABPC4
0.0035448150101721142	0.0030879356442003137	0.004001694376143909	KO_C4_Proteintech_merged.bed.gz	-51	UP+CONTROL	KO_FCL	PABPC4
0.003566658068441369	0.0031066841666829094	0.004026631970199828	KO_C4_Proteintech_merged.bed.gz	-50	UP+CONTROL	KO_FCL	PABPC4
0.0035872401627089546	0.0031239952416199884	0.004050485083797925	KO_C4_Proteintech_merged.bed.gz	-49	UP+CONTROL	KO_FCL	PABPC4
0.003599322947053115	0.003133319906636893	0.004065325987469342	KO_C4_Proteintech_merged.bed.gz	-48	UP+CONTROL	KO_FCL	PABPC4
0.003602493924866691	0.0031356236748866888	0.0040693641748466985	KO_C4_Proteintech_merged.bed.gz	-47	UP+CONTROL	KO_FCL	PABPC4
0.0035982502004466878	0.003131703932148019	0.004064796468745358	KO_C4_Proteintech_merged.bed.gz	-46	UP+CONTROL	KO_FCL	PABPC4
0.0035816064886789803	0.0031162678525847903	0.004046945124773169	KO_C4_Proteintech_merged.bed.gz	-45	UP+CONTROL	KO_FCL	PABPC4
0.003547072312875075	0.003084597651674893	0.004009546974075253	KO_C4_Proteintech_merged.bed.gz	-44	UP+CONTROL	KO_FCL	PABPC4
0.0034986519316598215	0.003039948512005427	0.003957355351314206	KO_C4_Proteintech_merged.bed.gz	-43	UP+CONTROL	KO_FCL	PABPC4
0.0034460030342050524	0.0029905739254182046	0.0039014321429918855	KO_C4_Proteintech_merged.bed.gz	-42	UP+CONTROL	KO_FCL	PABPC4
0.0033871301926810446	0.0029353881253981946	0.0038388722599638743	KO_C4_Proteintech_merged.bed.gz	-41	UP+CONTROL	KO_FCL	PABPC4
0.0033174593740663573	0.0028709035686673126	0.003764015179465379	KO_C4_Proteintech_merged.bed.gz	-40	UP+CONTROL	KO_FCL	PABPC4
0.0032398268971198596	0.002798731810384127	0.003680921983855561	KO_C4_Proteintech_merged.bed.gz	-39	UP+CONTROL	KO_FCL	PABPC4
0.0031586798452350657	0.0027226994192909477	0.0035946602711791563	KO_C4_Proteintech_merged.bed.gz	-38	UP+CONTROL	KO_FCL	PABPC4
0.0030708857566999403	0.002639901158805929	0.003501870354593925	KO_C4_Proteintech_merged.bed.gz	-37	UP+CONTROL	KO_FCL	PABPC4
0.0029746970042706863	0.002549335330220709	0.0034000586783206415	KO_C4_Proteintech_merged.bed.gz	-36	UP+CONTROL	KO_FCL	PABPC4
0.002873992480947227	0.0024544688709274027	0.003293516090967036	KO_C4_Proteintech_merged.bed.gz	-35	UP+CONTROL	KO_FCL	PABPC4
0.0027704041742357584	0.002356363777500774	0.003184444570970734	KO_C4_Proteintech_merged.bed.gz	-34	UP+CONTROL	KO_FCL	PABPC4
0.002662285029144706	0.0022533280138792616	0.00307124204441015	KO_C4_Proteintech_merged.bed.gz	-33	UP+CONTROL	KO_FCL	PABPC4
0.0025462133142599057	0.002142904924176744	0.002949521704343073	KO_C4_Proteintech_merged.bed.gz	-32	UP+CONTROL	KO_FCL	PABPC4
0.002423605717811125	0.002026137014137299	0.002821074421484963	KO_C4_Proteintech_merged.bed.gz	-31	UP+CONTROL	KO_FCL	PABPC4
0.002297780080080511	0.0019048251641914497	0.0026907349959695882	KO_C4_Proteintech_merged.bed.gz	-30	UP+CONTROL	KO_FCL	PABPC4
0.0021689000071596887	0.0017793736801404191	0.002558426334178979	KO_C4_Proteintech_merged.bed.gz	-29	UP+CONTROL	KO_FCL	PABPC4
0.002037153308236639	0.0016500970387508557	0.0024242095777224425	KO_C4_Proteintech_merged.bed.gz	-28	UP+CONTROL	KO_FCL	PABPC4
0.0019045431268893628	0.0015191109306736017	0.0022899753231051443	KO_C4_Proteintech_merged.bed.gz	-27	UP+CONTROL	KO_FCL	PABPC4
0.001772137770075819	0.001388018588968511	0.0021562569511831475	KO_C4_Proteintech_merged.bed.gz	-26	UP+CONTROL	KO_FCL	PABPC4
0.0016395710548858535	0.001257473342211368	0.0020216687675603563	KO_C4_Proteintech_merged.bed.gz	-25	UP+CONTROL	KO_FCL	PABPC4
0.0015069125611241502	0.0011284102879769524	0.0018854148342713627	KO_C4_Proteintech_merged.bed.gz	-24	UP+CONTROL	KO_FCL	PABPC4
0.001376459959674389	0.0010037509083379212	0.0017491690110108687	KO_C4_Proteintech_merged.bed.gz	-23	UP+CONTROL	KO_FCL	PABPC4
0.0012518318326902502	0.0008863231588448983	0.0016173405065356128	KO_C4_Proteintech_merged.bed.gz	-22	UP+CONTROL	KO_FCL	PABPC4
0.0011351345169221838	0.0007777763139649171	0.0014924927198794603	KO_C4_Proteintech_merged.bed.gz	-21	UP+CONTROL	KO_FCL	PABPC4
0.00102520281887314	0.0006785365569517691	0.0013718690807945205	KO_C4_Proteintech_merged.bed.gz	-20	UP+CONTROL	KO_FCL	PABPC4
0.0009201703576126499	0.0005879078633698636	0.0012524328518554466	KO_C4_Proteintech_merged.bed.gz	-19	UP+CONTROL	KO_FCL	PABPC4
0.0008208050369443163	0.0005062289503291152	0.001135381123559529	KO_C4_Proteintech_merged.bed.gz	-18	UP+CONTROL	KO_FCL	PABPC4
0.0007297415988386849	0.00043475758106321466	0.0010247256166141668	KO_C4_Proteintech_merged.bed.gz	-17	UP+CONTROL	KO_FCL	PABPC4
0.0006473993562731894	0.0003730106089532405	0.0009217881035931501	KO_C4_Proteintech_merged.bed.gz	-16	UP+CONTROL	KO_FCL	PABPC4
0.0005739903571472986	0.00032035046321453217	0.0008276302510800757	KO_C4_Proteintech_merged.bed.gz	-15	UP+CONTROL	KO_FCL	PABPC4
0.000509871211249214	0.00027658535080248584	0.000743157071695954	KO_C4_Proteintech_merged.bed.gz	-14	UP+CONTROL	KO_FCL	PABPC4
0.0004535087119972265	0.00023991649599920282	0.0006671009279952625	KO_C4_Proteintech_merged.bed.gz	-13	UP+CONTROL	KO_FCL	PABPC4
0.0004028794819441471	0.00020862200037377737	0.0005971369635145281	KO_C4_Proteintech_merged.bed.gz	-12	UP+CONTROL	KO_FCL	PABPC4
0.0003555983417283169	0.00018093009737132744	0.0005302665860853164	KO_C4_Proteintech_merged.bed.gz	-11	UP+CONTROL	KO_FCL	PABPC4
0.0003115510994623315	0.00015626663451716538	0.000466835564407505	KO_C4_Proteintech_merged.bed.gz	-10	UP+CONTROL	KO_FCL	PABPC4
0.0002732345182177015	0.00013551303330688996	0.00041095600312851847	KO_C4_Proteintech_merged.bed.gz	-9	UP+CONTROL	KO_FCL	PABPC4
0.0002732345182177015	0.00013551303330688996	0.00041095600312851847	KO_C4_Proteintech_merged.bed.gz	-8	UP+CONTROL	KO_FCL	PABPC4
0.0002732345182177015	0.00013551303330688996	0.00041095600312851847	KO_C4_Proteintech_merged.bed.gz	-7	UP+CONTROL	KO_FCL	PABPC4
0.0002732345182177015	0.00013551303330688996	0.00041095600312851847	KO_C4_Proteintech_merged.bed.gz	-6	UP+CONTROL	KO_FCL	PABPC4
0.0002732345182177015	0.00013551303330688996	0.00041095600312851847	KO_C4_Proteintech_merged.bed.gz	-5	UP+CONTROL	KO_FCL	PABPC4
0.0002732345182177015	0.00013551303330688996	0.00041095600312851847	KO_C4_Proteintech_merged.bed.gz	-4	UP+CONTROL	KO_FCL	PABPC4
0.0002732345182177015	0.00013551303330688996	0.00041095600312851847	KO_C4_Proteintech_merged.bed.gz	-3	UP+CONTROL	KO_FCL	PABPC4
0.0002732345182177015	0.00013551303330688996	0.00041095600312851847	KO_C4_Proteintech_merged.bed.gz	-2	UP+CONTROL	KO_FCL	PABPC4
0.0002732345182177015	0.00013551303330688996	0.00041095600312851847	KO_C4_Proteintech_merged.bed.gz	-1	UP+CONTROL	KO_FCL	PABPC4
0.0002732345182177015	0.00013551303330688996	0.00041095600312851847	KO_C4_Proteintech_merged.bed.gz	0	UP+CONTROL	KO_FCL	PABPC4
0.00236439096268268	0.0016163834743009122	0.003112398451064462	DOX_C4_Proteintech_merged.bed.gz	-500	DOWN	S200WT_FCL	PABPC4
0.00236439096268268	0.0016163834743009122	0.003112398451064462	DOX_C4_Proteintech_merged.bed.gz	-499	DOWN	S200WT_FCL	PABPC4
0.00236439096268268	0.0016163834743009122	0.003112398451064462	DOX_C4_Proteintech_merged.bed.gz	-498	DOWN	S200WT_FCL	PABPC4
0.00236439096268268	0.0016163834743009122	0.003112398451064462	DOX_C4_Proteintech_merged.bed.gz	-497	DOWN	S200WT_FCL	PABPC4
0.00236439096268268	0.0016163834743009122	0.003112398451064462	DOX_C4_Proteintech_merged.bed.gz	-496	DOWN	S200WT_FCL	PABPC4
0.00236439096268268	0.0016163834743009122	0.003112398451064462	DOX_C4_Proteintech_merged.bed.gz	-495	DOWN	S200WT_FCL	PABPC4
0.00236439096268268	0.0016163834743009122	0.003112398451064462	DOX_C4_Proteintech_merged.bed.gz	-494	DOWN	S200WT_FCL	PABPC4
0.00236439096268268	0.0016163834743009122	0.003112398451064462	DOX_C4_Proteintech_merged.bed.gz	-493	DOWN	S200WT_FCL	PABPC4
0.00236439096268268	0.0016163834743009122	0.003112398451064462	DOX_C4_Proteintech_merged.bed.gz	-492	DOWN	S200WT_FCL	PABPC4
0.00236439096268268	0.0016163834743009122	0.003112398451064462	DOX_C4_Proteintech_merged.bed.gz	-491	DOWN	S200WT_FCL	PABPC4
0.00236439096268268	0.0016163834743009122	0.003112398451064462	DOX_C4_Proteintech_merged.bed.gz	-490	DOWN	S200WT_FCL	PABPC4
0.002402115459139017	0.001639224242366688	0.003165006675911357	DOX_C4_Proteintech_merged.bed.gz	-489	DOWN	S200WT_FCL	PABPC4
0.0024469972381115186	0.0016655529295622653	0.003228441546660779	DOX_C4_Proteintech_merged.bed.gz	-488	DOWN	S200WT_FCL	PABPC4
0.0024960128788095006	0.001695311201343678	0.0032967145562753262	DOX_C4_Proteintech_merged.bed.gz	-487	DOWN	S200WT_FCL	PABPC4
0.0025454511167699884	0.001725543961960857	0.003365358271579119	DOX_C4_Proteintech_merged.bed.gz	-486	DOWN	S200WT_FCL	PABPC4
0.0025970094450363567	0.0017563242918039036	0.003437694598268804	DOX_C4_Proteintech_merged.bed.gz	-485	DOWN	S200WT_FCL	PABPC4
0.002655328767967912	0.0017899795787809235	0.003520677957154891	DOX_C4_Proteintech_merged.bed.gz	-484	DOWN	S200WT_FCL	PABPC4
0.0027154047418779534	0.0018257353139482977	0.0036050741698075957	DOX_C4_Proteintech_merged.bed.gz	-483	DOWN	S200WT_FCL	PABPC4
0.0027711606211554005	0.0018596846228926584	0.003682636619418122	DOX_C4_Proteintech_merged.bed.gz	-482	DOWN	S200WT_FCL	PABPC4
0.0028225546663460574	0.001891457614712397	0.0037536517179796946	DOX_C4_Proteintech_merged.bed.gz	-481	DOWN	S200WT_FCL	PABPC4
0.0028689976730457856	0.001921200633717315	0.0038167947123742343	DOX_C4_Proteintech_merged.bed.gz	-480	DOWN	S200WT_FCL	PABPC4
0.0029022202184416637	0.0019442110404821185	0.003860229396401186	DOX_C4_Proteintech_merged.bed.gz	-479	DOWN	S200WT_FCL	PABPC4
0.00291335783538003	0.0019539872064627756	0.003872728464297265	DOX_C4_Proteintech_merged.bed.gz	-478	DOWN	S200WT_FCL	PABPC4
0.0029023599257096424	0.0019488920602769868	0.0038558277911422806	DOX_C4_Proteintech_merged.bed.gz	-477	DOWN	S200WT_FCL	PABPC4
0.002875745530884378	0.0019333510033566416	0.0038181400584121014	DOX_C4_Proteintech_merged.bed.gz	-476	DOWN	S200WT_FCL	PABPC4
0.002833180890707341	0.0019074714029378222	0.0037588903784768505	DOX_C4_Proteintech_merged.bed.gz	-475	DOWN	S200WT_FCL	PABPC4
0.0027750064276810898	0.00187345219144619	0.0036765606639159822	DOX_C4_Proteintech_merged.bed.gz	-474	DOWN	S200WT_FCL	PABPC4
0.002710830870550481	0.0018358401492632008	0.0035858215918377566	DOX_C4_Proteintech_merged.bed.gz	-473	DOWN	S200WT_FCL	PABPC4
0.0026464104566034283	0.0017970069867824002	0.0034958139264244523	DOX_C4_Proteintech_merged.bed.gz	-472	DOWN	S200WT_FCL	PABPC4
0.0025768209746059667	0.0017543259610035694	0.0033993159882083563	DOX_C4_Proteintech_merged.bed.gz	-471	DOWN	S200WT_FCL	PABPC4
0.0024975997857988484	0.0017062422534782611	0.0032889573181194252	DOX_C4_Proteintech_merged.bed.gz	-470	DOWN	S200WT_FCL	PABPC4
0.002415085979180261	0.0016559632133991858	0.0031742087449613252	DOX_C4_Proteintech_merged.bed.gz	-469	DOWN	S200WT_FCL	PABPC4
0.002337150609313748	0.0016075866764620715	0.003066714542165412	DOX_C4_Proteintech_merged.bed.gz	-468	DOWN	S200WT_FCL	PABPC4
0.0022677084010751616	0.0015659853376771902	0.0029694314644731186	DOX_C4_Proteintech_merged.bed.gz	-467	DOWN	S200WT_FCL	PABPC4
0.0022072897042124864	0.0015313868271546493	0.0028831925812703085	DOX_C4_Proteintech_merged.bed.gz	-466	DOWN	S200WT_FCL	PABPC4
0.0021605717682552724	0.0015053031108712834	0.0028158404256392456	DOX_C4_Proteintech_merged.bed.gz	-465	DOWN	S200WT_FCL	PABPC4
0.0021277198025736657	0.0014860930349171978	0.0027693465702301173	DOX_C4_Proteintech_merged.bed.gz	-464	DOWN	S200WT_FCL	PABPC4
0.002102945901168589	0.001471742829625081	0.0027341489727120824	DOX_C4_Proteintech_merged.bed.gz	-463	DOWN	S200WT_FCL	PABPC4
0.002080915334551652	0.0014598789909301172	0.002701951678173174	DOX_C4_Proteintech_merged.bed.gz	-462	DOWN	S200WT_FCL	PABPC4
0.002062571535844655	0.0014502373462823182	0.0026749057254069853	DOX_C4_Proteintech_merged.bed.gz	-461	DOWN	S200WT_FCL	PABPC4
0.0020536847472260302	0.0014454238705126864	0.0026619456239393696	DOX_C4_Proteintech_merged.bed.gz	-460	DOWN	S200WT_FCL	PABPC4
0.0020493927278150154	0.0014435970939125897	0.0026551883617174383	DOX_C4_Proteintech_merged.bed.gz	-459	DOWN	S200WT_FCL	PABPC4
0.002049313013313249	0.0014455542206394043	0.002653071805987097	DOX_C4_Proteintech_merged.bed.gz	-458	DOWN	S200WT_FCL	PABPC4
0.002056094241567432	0.001450124761650217	0.0026620637214846525	DOX_C4_Proteintech_merged.bed.gz	-457	DOWN	S200WT_FCL	PABPC4
0.0020647529593579702	0.0014542572360184193	0.0026752486826975325	DOX_C4_Proteintech_merged.bed.gz	-456	DOWN	S200WT_FCL	PABPC4
0.0020679667225464897	0.001456376469637748	0.002679556975455245	DOX_C4_Proteintech_merged.bed.gz	-455	DOWN	S200WT_FCL	PABPC4
0.002062521207789936	0.0014545425600982634	0.002670499855481626	DOX_C4_Proteintech_merged.bed.gz	-454	DOWN	S200WT_FCL	PABPC4
0.002047712081654738	0.0014458904148589346	0.0026495337484505627	DOX_C4_Proteintech_merged.bed.gz	-453	DOWN	S200WT_FCL	PABPC4
0.002031286705471487	0.001435870486400636	0.0026267029245423614	DOX_C4_Proteintech_merged.bed.gz	-452	DOWN	S200WT_FCL	PABPC4
0.0020180017088747572	0.001427657349743921	0.0026083460680056186	DOX_C4_Proteintech_merged.bed.gz	-451	DOWN	S200WT_FCL	PABPC4
0.0020066171069937013	0.0014212839656966324	0.002591950248290794	DOX_C4_Proteintech_merged.bed.gz	-450	DOWN	S200WT_FCL	PABPC4
0.002005000195673643	0.001422209003514119	0.002587791387833191	DOX_C4_Proteintech_merged.bed.gz	-449	DOWN	S200WT_FCL	PABPC4
0.0020126771913289623	0.0014288320638470322	0.002596522318810916	DOX_C4_Proteintech_merged.bed.gz	-448	DOWN	S200WT_FCL	PABPC4
0.002021369965244496	0.0014373560150564145	0.002605383915432601	DOX_C4_Proteintech_merged.bed.gz	-447	DOWN	S200WT_FCL	PABPC4
0.002034813385266927	0.0014487302676698954	0.0026208965028639815	DOX_C4_Proteintech_merged.bed.gz	-446	DOWN	S200WT_FCL	PABPC4
0.0020580087587116175	0.0014638061928364677	0.002652211324586787	DOX_C4_Proteintech_merged.bed.gz	-445	DOWN	S200WT_FCL	PABPC4
0.0020866271587770633	0.0014812461499395006	0.0026920081676146445	DOX_C4_Proteintech_merged.bed.gz	-444	DOWN	S200WT_FCL	PABPC4
0.0021238166354892157	0.0015045803498258195	0.0027430529211526283	DOX_C4_Proteintech_merged.bed.gz	-443	DOWN	S200WT_FCL	PABPC4
0.002164550133045599	0.001529689748811797	0.002799410517279415	DOX_C4_Proteintech_merged.bed.gz	-442	DOWN	S200WT_FCL	PABPC4
0.0022038165942815124	0.001553172681247974	0.0028544605073150637	DOX_C4_Proteintech_merged.bed.gz	-441	DOWN	S200WT_FCL	PABPC4
0.0022457729521734244	0.0015777734604412535	0.0029137724439056096	DOX_C4_Proteintech_merged.bed.gz	-440	DOWN	S200WT_FCL	PABPC4
0.00228563949426944	0.001599649119824287	0.0029716298687146045	DOX_C4_Proteintech_merged.bed.gz	-439	DOWN	S200WT_FCL	PABPC4
0.0023190162773662234	0.0016165765047714774	0.0030214560499609816	DOX_C4_Proteintech_merged.bed.gz	-438	DOWN	S200WT_FCL	PABPC4
0.0023490549981456995	0.0016306968913021003	0.0030674131049893073	DOX_C4_Proteintech_merged.bed.gz	-437	DOWN	S200WT_FCL	PABPC4
0.00236834478968328	0.0016396689295540942	0.0030970206498124697	DOX_C4_Proteintech_merged.bed.gz	-436	DOWN	S200WT_FCL	PABPC4
0.002372160106317905	0.001641260074255756	0.0031030601383800517	DOX_C4_Proteintech_merged.bed.gz	-435	DOWN	S200WT_FCL	PABPC4
0.002373190637677192	0.0016417600496794978	0.0031046212256748773	DOX_C4_Proteintech_merged.bed.gz	-434	DOWN	S200WT_FCL	PABPC4
0.002371663197688504	0.0016406719558010874	0.003102654439575907	DOX_C4_Proteintech_merged.bed.gz	-433	DOWN	S200WT_FCL	PABPC4
0.002370456558500933	0.0016410496520143474	0.0030998634649875008	DOX_C4_Proteintech_merged.bed.gz	-432	DOWN	S200WT_FCL	PABPC4
0.002374769775599249	0.001647357082232765	0.003102182468965711	DOX_C4_Proteintech_merged.bed.gz	-431	DOWN	S200WT_FCL	PABPC4
0.002375134184605177	0.0016512774947336785	0.003098990874476651	DOX_C4_Proteintech_merged.bed.gz	-430	DOWN	S200WT_FCL	PABPC4
0.0023681560239611115	0.0016497648072993898	0.003086547240622806	DOX_C4_Proteintech_merged.bed.gz	-429	DOWN	S200WT_FCL	PABPC4
0.0023600880829544577	0.0016477461931745882	0.003072429972734297	DOX_C4_Proteintech_merged.bed.gz	-428	DOWN	S200WT_FCL	PABPC4
0.002354064475950194	0.0016460464656256127	0.003062082486274742	DOX_C4_Proteintech_merged.bed.gz	-427	DOWN	S200WT_FCL	PABPC4
0.002356064325096513	0.0016471823770434087	0.003064946273149587	DOX_C4_Proteintech_merged.bed.gz	-426	DOWN	S200WT_FCL	PABPC4
0.0023661929366809277	0.0016513749026899841	0.003081010970671845	DOX_C4_Proteintech_merged.bed.gz	-425	DOWN	S200WT_FCL	PABPC4
0.002376955594435462	0.0016545218195692633	0.003099389369301638	DOX_C4_Proteintech_merged.bed.gz	-424	DOWN	S200WT_FCL	PABPC4
0.0023871570564054758	0.0016565156872762603	0.0031177984255346724	DOX_C4_Proteintech_merged.bed.gz	-423	DOWN	S200WT_FCL	PABPC4
0.0023945220917319433	0.0016545184157580775	0.0031345257677057926	DOX_C4_Proteintech_merged.bed.gz	-422	DOWN	S200WT_FCL	PABPC4
0.0023945185516481963	0.0016457658533121848	0.0031432712499841952	DOX_C4_Proteintech_merged.bed.gz	-421	DOWN	S200WT_FCL	PABPC4
0.0023910129575499275	0.0016354733438313485	0.003146552571268498	DOX_C4_Proteintech_merged.bed.gz	-420	DOWN	S200WT_FCL	PABPC4
0.0023894504958137668	0.0016277372627569477	0.0031511637288705813	DOX_C4_Proteintech_merged.bed.gz	-419	DOWN	S200WT_FCL	PABPC4
0.002384664983132409	0.0016174658246545077	0.0031518641416103097	DOX_C4_Proteintech_merged.bed.gz	-418	DOWN	S200WT_FCL	PABPC4
0.002369321063763097	0.0016016145135793482	0.003137027613946851	DOX_C4_Proteintech_merged.bed.gz	-417	DOWN	S200WT_FCL	PABPC4
0.0023464474478547943	0.0015825012597020394	0.003110393636007556	DOX_C4_Proteintech_merged.bed.gz	-416	DOWN	S200WT_FCL	PABPC4
0.0023236515979355695	0.0015629412898319824	0.0030843619060391654	DOX_C4_Proteintech_merged.bed.gz	-415	DOWN	S200WT_FCL	PABPC4
0.002302790039525204	0.0015432251071269003	0.0030623549719235176	DOX_C4_Proteintech_merged.bed.gz	-414	DOWN	S200WT_FCL	PABPC4
0.002288095281848325	0.001526059316005769	0.0030501312476908906	DOX_C4_Proteintech_merged.bed.gz	-413	DOWN	S200WT_FCL	PABPC4
0.0022758541277479623	0.0015120589987373885	0.0030396492567585447	DOX_C4_Proteintech_merged.bed.gz	-412	DOWN	S200WT_FCL	PABPC4
0.0022675709354214742	0.00150184440615137	0.0030332974646915876	DOX_C4_Proteintech_merged.bed.gz	-411	DOWN	S200WT_FCL	PABPC4
0.0022661985491496854	0.0014960510293893243	0.0030363460689100527	DOX_C4_Proteintech_merged.bed.gz	-410	DOWN	S200WT_FCL	PABPC4
0.0022654378181338514	0.0014914268940967373	0.0030394487421709668	DOX_C4_Proteintech_merged.bed.gz	-409	DOWN	S200WT_FCL	PABPC4
0.0022678970906181294	0.00149072651442757	0.0030450676668086875	DOX_C4_Proteintech_merged.bed.gz	-408	DOWN	S200WT_FCL	PABPC4
0.00228182994590853	0.0014974606283549013	0.0030661992634621557	DOX_C4_Proteintech_merged.bed.gz	-407	DOWN	S200WT_FCL	PABPC4
0.002301227735412711	0.0015088669372782613	0.003093588533547154	DOX_C4_Proteintech_merged.bed.gz	-406	DOWN	S200WT_FCL	PABPC4
0.0023202771121075896	0.0015241564343515474	0.003116397789863622	DOX_C4_Proteintech_merged.bed.gz	-405	DOWN	S200WT_FCL	PABPC4
0.002335771967941641	0.0015422715965947233	0.0031292723392885467	DOX_C4_Proteintech_merged.bed.gz	-404	DOWN	S200WT_FCL	PABPC4
0.002337175500939386	0.00155616163612695	0.003118189365751809	DOX_C4_Proteintech_merged.bed.gz	-403	DOWN	S200WT_FCL	PABPC4
0.002333695199843276	0.0015678333656932227	0.003099557033993314	DOX_C4_Proteintech_merged.bed.gz	-402	DOWN	S200WT_FCL	PABPC4
0.0023256791107048396	0.0015762660247460713	0.0030750921966635923	DOX_C4_Proteintech_merged.bed.gz	-401	DOWN	S200WT_FCL	PABPC4
0.0023064958955785085	0.0015762419504329272	0.0030367498407240755	DOX_C4_Proteintech_merged.bed.gz	-400	DOWN	S200WT_FCL	PABPC4
0.0022869520249416695	0.0015727219432083747	0.0030011821066749547	DOX_C4_Proteintech_merged.bed.gz	-399	DOWN	S200WT_FCL	PABPC4
0.0022732645298289425	0.0015663352858548679	0.0029801937738030107	DOX_C4_Proteintech_merged.bed.gz	-398	DOWN	S200WT_FCL	PABPC4
0.0022562356318506617	0.0015519431730268965	0.002960528090674424	DOX_C4_Proteintech_merged.bed.gz	-397	DOWN	S200WT_FCL	PABPC4
0.002235205271524275	0.0015317150781987679	0.0029386954648497835	DOX_C4_Proteintech_merged.bed.gz	-396	DOWN	S200WT_FCL	PABPC4
0.002208083174387756	0.001504876200610885	0.002911290148164634	DOX_C4_Proteintech_merged.bed.gz	-395	DOWN	S200WT_FCL	PABPC4
0.002182314523282735	0.0014743841508358276	0.0028902448957296564	DOX_C4_Proteintech_merged.bed.gz	-394	DOWN	S200WT_FCL	PABPC4
0.002168828027957189	0.001445488072802646	0.0028921679831117506	DOX_C4_Proteintech_merged.bed.gz	-393	DOWN	S200WT_FCL	PABPC4
0.0021579455496104198	0.0014146421269532632	0.0029012489722676	DOX_C4_Proteintech_merged.bed.gz	-392	DOWN	S200WT_FCL	PABPC4
0.002149093596568205	0.0013825210903433145	0.002915666102793127	DOX_C4_Proteintech_merged.bed.gz	-391	DOWN	S200WT_FCL	PABPC4
0.002153830570652575	0.0013556866572529515	0.002951974484052232	DOX_C4_Proteintech_merged.bed.gz	-390	DOWN	S200WT_FCL	PABPC4
0.002165108882342258	0.001333046386964421	0.00299717137772013	DOX_C4_Proteintech_merged.bed.gz	-389	DOWN	S200WT_FCL	PABPC4
0.002169346315364124	0.001315184234207264	0.0030235083965210177	DOX_C4_Proteintech_merged.bed.gz	-388	DOWN	S200WT_FCL	PABPC4
0.0021761551800093494	0.0013077952162619331	0.003044515143756798	DOX_C4_Proteintech_merged.bed.gz	-387	DOWN	S200WT_FCL	PABPC4
0.002188460197505993	0.001304812823236584	0.0030721075717754314	DOX_C4_Proteintech_merged.bed.gz	-386	DOWN	S200WT_FCL	PABPC4
0.0022103486925773345	0.0013049406481008973	0.0031157567370537933	DOX_C4_Proteintech_merged.bed.gz	-385	DOWN	S200WT_FCL	PABPC4
0.002232907794214236	0.0013076284181535555	0.003158187170274934	DOX_C4_Proteintech_merged.bed.gz	-384	DOWN	S200WT_FCL	PABPC4
0.002248611140620085	0.0013133766597193679	0.003183845621520816	DOX_C4_Proteintech_merged.bed.gz	-383	DOWN	S200WT_FCL	PABPC4
0.002264648050206855	0.001321769481675518	0.0032075266187381983	DOX_C4_Proteintech_merged.bed.gz	-382	DOWN	S200WT_FCL	PABPC4
0.0022810395924855267	0.0013327083843578847	0.0032293708006131683	DOX_C4_Proteintech_merged.bed.gz	-381	DOWN	S200WT_FCL	PABPC4
0.002284129703087104	0.0013439386850731074	0.0032243207211010956	DOX_C4_Proteintech_merged.bed.gz	-380	DOWN	S200WT_FCL	PABPC4
0.00227242048940088	0.0013500916858913722	0.003194749292910378	DOX_C4_Proteintech_merged.bed.gz	-379	DOWN	S200WT_FCL	PABPC4
0.002259869781433902	0.0013506826463688952	0.0031690569164988967	DOX_C4_Proteintech_merged.bed.gz	-378	DOWN	S200WT_FCL	PABPC4
0.0022448768965393925	0.001348008174439488	0.003141745618639287	DOX_C4_Proteintech_merged.bed.gz	-377	DOWN	S200WT_FCL	PABPC4
0.002226615851578877	0.0013464654274397603	0.0031067662757179836	DOX_C4_Proteintech_merged.bed.gz	-376	DOWN	S200WT_FCL	PABPC4
0.00220209783376405	0.0013457212537815932	0.0030584744137465004	DOX_C4_Proteintech_merged.bed.gz	-375	DOWN	S200WT_FCL	PABPC4
0.002177798228095871	0.0013465501557642825	0.0030090463004274555	DOX_C4_Proteintech_merged.bed.gz	-374	DOWN	S200WT_FCL	PABPC4
0.0021588968729376783	0.0013471790760682942	0.0029706146698070617	DOX_C4_Proteintech_merged.bed.gz	-373	DOWN	S200WT_FCL	PABPC4
0.0021422491572664357	0.0013495603940553349	0.002934937920477544	DOX_C4_Proteintech_merged.bed.gz	-372	DOWN	S200WT_FCL	PABPC4
0.0021303892705679143	0.001353178484059527	0.002907600057076314	DOX_C4_Proteintech_merged.bed.gz	-371	DOWN	S200WT_FCL	PABPC4
0.002134325744831859	0.0013549330655488	0.002913718424114934	DOX_C4_Proteintech_merged.bed.gz	-370	DOWN	S200WT_FCL	PABPC4
0.0021532600479064433	0.001355663112004584	0.0029508569838083225	DOX_C4_Proteintech_merged.bed.gz	-369	DOWN	S200WT_FCL	PABPC4
0.0021770404971193417	0.0013570387391090718	0.0029970422551296332	DOX_C4_Proteintech_merged.bed.gz	-368	DOWN	S200WT_FCL	PABPC4
0.0022007742327427382	0.001357080921771948	0.003044467543713551	DOX_C4_Proteintech_merged.bed.gz	-367	DOWN	S200WT_FCL	PABPC4
0.0022261318972685924	0.0013573808738718426	0.0030948829206653644	DOX_C4_Proteintech_merged.bed.gz	-366	DOWN	S200WT_FCL	PABPC4
0.002256056684063577	0.001360724824864884	0.0031513885432622934	DOX_C4_Proteintech_merged.bed.gz	-365	DOWN	S200WT_FCL	PABPC4
0.002285130340829428	0.001363009800977712	0.003207250880681165	DOX_C4_Proteintech_merged.bed.gz	-364	DOWN	S200WT_FCL	PABPC4
0.0023091746338502763	0.001361675203282346	0.003256674064418223	DOX_C4_Proteintech_merged.bed.gz	-363	DOWN	S200WT_FCL	PABPC4
0.002324989271864885	0.0013558583119867708	0.0032941202317430113	DOX_C4_Proteintech_merged.bed.gz	-362	DOWN	S200WT_FCL	PABPC4
0.00232940701692141	0.0013482979210140786	0.003310516112828746	DOX_C4_Proteintech_merged.bed.gz	-361	DOWN	S200WT_FCL	PABPC4
0.002318649053167493	0.0013463019223087756	0.0032909961840262127	DOX_C4_Proteintech_merged.bed.gz	-360	DOWN	S200WT_FCL	PABPC4
0.002297417752508682	0.0013558796364691935	0.00323895586854817	DOX_C4_Proteintech_merged.bed.gz	-359	DOWN	S200WT_FCL	PABPC4
0.00226884693751827	0.0013699194875695345	0.003167774387467002	DOX_C4_Proteintech_merged.bed.gz	-358	DOWN	S200WT_FCL	PABPC4
0.002237419479481366	0.0013835222226674304	0.003091316736295292	DOX_C4_Proteintech_merged.bed.gz	-357	DOWN	S200WT_FCL	PABPC4
0.0022057345176826047	0.0013957464207413257	0.00301572261462387	DOX_C4_Proteintech_merged.bed.gz	-356	DOWN	S200WT_FCL	PABPC4
0.002171965548364223	0.0014046153410858808	0.002939315755642544	DOX_C4_Proteintech_merged.bed.gz	-355	DOWN	S200WT_FCL	PABPC4
0.002140484260008327	0.0014131462738268701	0.00286782224618976	DOX_C4_Proteintech_merged.bed.gz	-354	DOWN	S200WT_FCL	PABPC4
0.00211400467404493	0.0014248439581859445	0.0028031653899038885	DOX_C4_Proteintech_merged.bed.gz	-353	DOWN	S200WT_FCL	PABPC4
0.0020951823461279667	0.001440940851745925	0.002749423840509981	DOX_C4_Proteintech_merged.bed.gz	-352	DOWN	S200WT_FCL	PABPC4
0.0020830002496690916	0.0014580522119227422	0.002707948287415416	DOX_C4_Proteintech_merged.bed.gz	-351	DOWN	S200WT_FCL	PABPC4
0.0020741279313134416	0.0014690857587468127	0.0026791701038800463	DOX_C4_Proteintech_merged.bed.gz	-350	DOWN	S200WT_FCL	PABPC4
0.0020693934337324684	0.001472670532681007	0.002666116334783906	DOX_C4_Proteintech_merged.bed.gz	-349	DOWN	S200WT_FCL	PABPC4
0.0020754923451057265	0.0014777728131454382	0.002673211877065997	DOX_C4_Proteintech_merged.bed.gz	-348	DOWN	S200WT_FCL	PABPC4
0.002090187510995353	0.001486118864778732	0.0026942561572119565	DOX_C4_Proteintech_merged.bed.gz	-347	DOWN	S200WT_FCL	PABPC4
0.0021046387434441515	0.0014939262315220973	0.0027153512553661934	DOX_C4_Proteintech_merged.bed.gz	-346	DOWN	S200WT_FCL	PABPC4
0.0021193717107596817	0.001502849634156752	0.002735893787362605	DOX_C4_Proteintech_merged.bed.gz	-345	DOWN	S200WT_FCL	PABPC4
0.002134377303070775	0.0015134974349087214	0.002755257171232828	DOX_C4_Proteintech_merged.bed.gz	-344	DOWN	S200WT_FCL	PABPC4
0.0021468745070661955	0.0015238078928676041	0.002769941121264789	DOX_C4_Proteintech_merged.bed.gz	-343	DOWN	S200WT_FCL	PABPC4
0.0021581905077355207	0.0015338836438840227	0.002782497371587022	DOX_C4_Proteintech_merged.bed.gz	-342	DOWN	S200WT_FCL	PABPC4
0.002175212155781655	0.0015484683577449206	0.002801955953818393	DOX_C4_Proteintech_merged.bed.gz	-341	DOWN	S200WT_FCL	PABPC4
0.002201282632827846	0.0015705506897238067	0.002832014575931884	DOX_C4_Proteintech_merged.bed.gz	-340	DOWN	S200WT_FCL	PABPC4
0.0022282633943428126	0.001593711880067624	0.002862814908617996	DOX_C4_Proteintech_merged.bed.gz	-339	DOWN	S200WT_FCL	PABPC4
0.0022476913905188226	0.0016117303071211506	0.0028836524739164846	DOX_C4_Proteintech_merged.bed.gz	-338	DOWN	S200WT_FCL	PABPC4
0.0022599061676639633	0.0016263308436693276	0.0028934814916585874	DOX_C4_Proteintech_merged.bed.gz	-337	DOWN	S200WT_FCL	PABPC4
0.002270165248660923	0.001641038820708912	0.0028992916766129176	DOX_C4_Proteintech_merged.bed.gz	-336	DOWN	S200WT_FCL	PABPC4
0.0022798188603250676	0.001655421762090927	0.002904215958559186	DOX_C4_Proteintech_merged.bed.gz	-335	DOWN	S200WT_FCL	PABPC4
0.0022854286286167506	0.0016659677312040478	0.0029048895260294296	DOX_C4_Proteintech_merged.bed.gz	-334	DOWN	S200WT_FCL	PABPC4
0.0022887804350910108	0.0016738610061828676	0.0029036998639991292	DOX_C4_Proteintech_merged.bed.gz	-333	DOWN	S200WT_FCL	PABPC4
0.002292481315217677	0.001680428137425349	0.002904534493009981	DOX_C4_Proteintech_merged.bed.gz	-332	DOWN	S200WT_FCL	PABPC4
0.002288407722238046	0.0016795517079551295	0.002897263736520943	DOX_C4_Proteintech_merged.bed.gz	-331	DOWN	S200WT_FCL	PABPC4
0.002275995440490125	0.0016710294428617487	0.002880961438118489	DOX_C4_Proteintech_merged.bed.gz	-330	DOWN	S200WT_FCL	PABPC4
0.0022635411855610145	0.0016620358797421642	0.002865046491379859	DOX_C4_Proteintech_merged.bed.gz	-329	DOWN	S200WT_FCL	PABPC4
0.002250314683427255	0.0016528456778235109	0.0028477836890309963	DOX_C4_Proteintech_merged.bed.gz	-328	DOWN	S200WT_FCL	PABPC4
0.0022379278389683616	0.0016437022897293446	0.0028321533882073808	DOX_C4_Proteintech_merged.bed.gz	-327	DOWN	S200WT_FCL	PABPC4
0.0022276779495700822	0.0016344861458951556	0.002820869753245013	DOX_C4_Proteintech_merged.bed.gz	-326	DOWN	S200WT_FCL	PABPC4
0.00221597125402762	0.0016233026370820153	0.00280863987097323	DOX_C4_Proteintech_merged.bed.gz	-325	DOWN	S200WT_FCL	PABPC4
0.0022072864259063568	0.0016142729449925026	0.002800299906820219	DOX_C4_Proteintech_merged.bed.gz	-324	DOWN	S200WT_FCL	PABPC4
0.0022055776733239793	0.0016103132335816533	0.0028008421130663137	DOX_C4_Proteintech_merged.bed.gz	-323	DOWN	S200WT_FCL	PABPC4
0.0022088764421638934	0.001610005758825014	0.002807747125502779	DOX_C4_Proteintech_merged.bed.gz	-322	DOWN	S200WT_FCL	PABPC4
0.00221789305900169	0.0016138966317755135	0.0028218894862278724	DOX_C4_Proteintech_merged.bed.gz	-321	DOWN	S200WT_FCL	PABPC4
0.0022285777028641473	0.001620238225218893	0.0028369171805094065	DOX_C4_Proteintech_merged.bed.gz	-320	DOWN	S200WT_FCL	PABPC4
0.002238554731841684	0.0016262624184229363	0.0028508470452604353	DOX_C4_Proteintech_merged.bed.gz	-319	DOWN	S200WT_FCL	PABPC4
0.0022565681824788008	0.0016367638952367303	0.0028763724697208736	DOX_C4_Proteintech_merged.bed.gz	-318	DOWN	S200WT_FCL	PABPC4
0.002280732384936381	0.0016497590642766506	0.0029117057055961146	DOX_C4_Proteintech_merged.bed.gz	-317	DOWN	S200WT_FCL	PABPC4
0.0023079029467480395	0.0016634902024474213	0.002952315691048662	DOX_C4_Proteintech_merged.bed.gz	-316	DOWN	S200WT_FCL	PABPC4
0.002339032924627376	0.0016794765920041081	0.0029985892572506503	DOX_C4_Proteintech_merged.bed.gz	-315	DOWN	S200WT_FCL	PABPC4
0.00236808906675723	0.0016944438860235934	0.003041734247490877	DOX_C4_Proteintech_merged.bed.gz	-314	DOWN	S200WT_FCL	PABPC4
0.002391707067106959	0.001704858609410499	0.0030785555248034344	DOX_C4_Proteintech_merged.bed.gz	-313	DOWN	S200WT_FCL	PABPC4
0.0024053142999715454	0.0017088103718534947	0.0031018182280896133	DOX_C4_Proteintech_merged.bed.gz	-312	DOWN	S200WT_FCL	PABPC4
0.0024140577488794427	0.0017112573058777943	0.003116858191881109	DOX_C4_Proteintech_merged.bed.gz	-311	DOWN	S200WT_FCL	PABPC4
0.0024255363087893746	0.0017143169838664267	0.00313675563371234	DOX_C4_Proteintech_merged.bed.gz	-310	DOWN	S200WT_FCL	PABPC4
0.002435488862392562	0.0017155931410401115	0.003155384583745028	DOX_C4_Proteintech_merged.bed.gz	-309	DOWN	S200WT_FCL	PABPC4
0.002437050141452848	0.001711845865205445	0.003162254417700263	DOX_C4_Proteintech_merged.bed.gz	-308	DOWN	S200WT_FCL	PABPC4
0.002431864329763265	0.0017064682491305203	0.00315726041039602	DOX_C4_Proteintech_merged.bed.gz	-307	DOWN	S200WT_FCL	PABPC4
0.0024237192224668474	0.0017025315248881596	0.0031449069200455426	DOX_C4_Proteintech_merged.bed.gz	-306	DOWN	S200WT_FCL	PABPC4
0.0024166355438631085	0.0017009037804888657	0.003132367307237353	DOX_C4_Proteintech_merged.bed.gz	-305	DOWN	S200WT_FCL	PABPC4
0.0024131071452776695	0.001701457251739306	0.003124757038816028	DOX_C4_Proteintech_merged.bed.gz	-304	DOWN	S200WT_FCL	PABPC4
0.00240989122371321	0.0017034220903888223	0.0031163603570375877	DOX_C4_Proteintech_merged.bed.gz	-303	DOWN	S200WT_FCL	PABPC4
0.002414196913182003	0.0017107904740220545	0.003117603352341935	DOX_C4_Proteintech_merged.bed.gz	-302	DOWN	S200WT_FCL	PABPC4
0.0024235711703310325	0.0017205402498217594	0.003126602090840287	DOX_C4_Proteintech_merged.bed.gz	-301	DOWN	S200WT_FCL	PABPC4
0.002433361591327255	0.0017319535504976748	0.0031347696321568142	DOX_C4_Proteintech_merged.bed.gz	-300	DOWN	S200WT_FCL	PABPC4
0.0024518761178082054	0.0017496180176140926	0.0031541342180022983	DOX_C4_Proteintech_merged.bed.gz	-299	DOWN	S200WT_FCL	PABPC4
0.0024777841968742285	0.0017709219928554061	0.0031846464008930334	DOX_C4_Proteintech_merged.bed.gz	-298	DOWN	S200WT_FCL	PABPC4
0.002506496713189037	0.0017920674863571955	0.0032209259400208592	DOX_C4_Proteintech_merged.bed.gz	-297	DOWN	S200WT_FCL	PABPC4
0.002534923171518772	0.0018115315421474952	0.003258314800890032	DOX_C4_Proteintech_merged.bed.gz	-296	DOWN	S200WT_FCL	PABPC4
0.002558201239883759	0.0018265361118367397	0.0032898663679307603	DOX_C4_Proteintech_merged.bed.gz	-295	DOWN	S200WT_FCL	PABPC4
0.00257853488406171	0.0018395815028260955	0.003317488265297309	DOX_C4_Proteintech_merged.bed.gz	-294	DOWN	S200WT_FCL	PABPC4
0.0025994801981837493	0.0018528086033390459	0.003346151793028441	DOX_C4_Proteintech_merged.bed.gz	-293	DOWN	S200WT_FCL	PABPC4
0.002613336262916348	0.0018614717484266928	0.003365200777405994	DOX_C4_Proteintech_merged.bed.gz	-292	DOWN	S200WT_FCL	PABPC4
0.002616433308339523	0.0018628949072535088	0.003369971709425528	DOX_C4_Proteintech_merged.bed.gz	-291	DOWN	S200WT_FCL	PABPC4
0.0026119929385597573	0.0018582994426370111	0.003365686434482496	DOX_C4_Proteintech_merged.bed.gz	-290	DOWN	S200WT_FCL	PABPC4
0.002596628721651965	0.0018475898056400885	0.0033456676376638337	DOX_C4_Proteintech_merged.bed.gz	-289	DOWN	S200WT_FCL	PABPC4
0.0025717289800982522	0.001833058459707442	0.003310399500489056	DOX_C4_Proteintech_merged.bed.gz	-288	DOWN	S200WT_FCL	PABPC4
0.0025391427803976387	0.001814583905137971	0.0032637016556573023	DOX_C4_Proteintech_merged.bed.gz	-287	DOWN	S200WT_FCL	PABPC4
0.0025009637253302517	0.001791446384739511	0.00321048106592099	DOX_C4_Proteintech_merged.bed.gz	-286	DOWN	S200WT_FCL	PABPC4
0.002462547537672271	0.0017678963960185592	0.0031571986793259856	DOX_C4_Proteintech_merged.bed.gz	-285	DOWN	S200WT_FCL	PABPC4
0.002425380587709633	0.00174511158304445	0.003105649592374821	DOX_C4_Proteintech_merged.bed.gz	-284	DOWN	S200WT_FCL	PABPC4
0.0023879790274067467	0.0017211228083456576	0.0030548352464678415	DOX_C4_Proteintech_merged.bed.gz	-283	DOWN	S200WT_FCL	PABPC4
0.002356598974249975	0.0017001441302765621	0.003013053818223391	DOX_C4_Proteintech_merged.bed.gz	-282	DOWN	S200WT_FCL	PABPC4
0.002338755856866665	0.0016885844967438036	0.0029889272169895302	DOX_C4_Proteintech_merged.bed.gz	-281	DOWN	S200WT_FCL	PABPC4
0.002327549756687695	0.0016819751845472484	0.002973124328828144	DOX_C4_Proteintech_merged.bed.gz	-280	DOWN	S200WT_FCL	PABPC4
0.002321344000314659	0.0016785744421683804	0.002964113558460937	DOX_C4_Proteintech_merged.bed.gz	-279	DOWN	S200WT_FCL	PABPC4
0.002325151845859987	0.001681822185675648	0.002968481506044326	DOX_C4_Proteintech_merged.bed.gz	-278	DOWN	S200WT_FCL	PABPC4
0.0023388410896195318	0.0016916041256299773	0.002986078053609084	DOX_C4_Proteintech_merged.bed.gz	-277	DOWN	S200WT_FCL	PABPC4
0.0023605055231224158	0.001707692634437361	0.0030133184118074667	DOX_C4_Proteintech_merged.bed.gz	-276	DOWN	S200WT_FCL	PABPC4
0.0023871803456546525	0.0017269095397551564	0.003047451151554138	DOX_C4_Proteintech_merged.bed.gz	-275	DOWN	S200WT_FCL	PABPC4
0.002414091916171864	0.0017448970809466127	0.0030832867513971014	DOX_C4_Proteintech_merged.bed.gz	-274	DOWN	S200WT_FCL	PABPC4
0.0024436250039422715	0.0017625587779964084	0.0031246912298881204	DOX_C4_Proteintech_merged.bed.gz	-273	DOWN	S200WT_FCL	PABPC4
0.0024748604694002927	0.001778640631364609	0.003171080307435964	DOX_C4_Proteintech_merged.bed.gz	-272	DOWN	S200WT_FCL	PABPC4
0.0025042390799729962	0.001787881116009123	0.003220597043936861	DOX_C4_Proteintech_merged.bed.gz	-271	DOWN	S200WT_FCL	PABPC4
0.002540578909164929	0.0017978138976599365	0.003283343920669914	DOX_C4_Proteintech_merged.bed.gz	-270	DOWN	S200WT_FCL	PABPC4
0.0025801809383685236	0.0018092748119498808	0.00335108706478716	DOX_C4_Proteintech_merged.bed.gz	-269	DOWN	S200WT_FCL	PABPC4
0.0026156311814722177	0.001816805744378944	0.0034144566185654855	DOX_C4_Proteintech_merged.bed.gz	-268	DOWN	S200WT_FCL	PABPC4
0.002653550201793877	0.001824751930254491	0.0034823484733332564	DOX_C4_Proteintech_merged.bed.gz	-267	DOWN	S200WT_FCL	PABPC4
0.0026947703528188084	0.0018314793470111585	0.0035580613586264527	DOX_C4_Proteintech_merged.bed.gz	-266	DOWN	S200WT_FCL	PABPC4
0.0027381044277573867	0.0018388508502930844	0.003637358005221688	DOX_C4_Proteintech_merged.bed.gz	-265	DOWN	S200WT_FCL	PABPC4
0.0027873490249194907	0.0018530573545763578	0.0037216406952626222	DOX_C4_Proteintech_merged.bed.gz	-264	DOWN	S200WT_FCL	PABPC4
0.0028350446098934015	0.0018718507701501776	0.0037982384496366268	DOX_C4_Proteintech_merged.bed.gz	-263	DOWN	S200WT_FCL	PABPC4
0.002874993340282656	0.0018918729430966413	0.00385811373746867	DOX_C4_Proteintech_merged.bed.gz	-262	DOWN	S200WT_FCL	PABPC4
0.00290522132606188	0.0019155547842063473	0.003894887867917411	DOX_C4_Proteintech_merged.bed.gz	-261	DOWN	S200WT_FCL	PABPC4
0.002918331088314122	0.0019346355755224254	0.003902026601105818	DOX_C4_Proteintech_merged.bed.gz	-260	DOWN	S200WT_FCL	PABPC4
0.002921717464638468	0.0019460535712865882	0.003897381357990342	DOX_C4_Proteintech_merged.bed.gz	-259	DOWN	S200WT_FCL	PABPC4
0.002921144706245318	0.0019543274653196765	0.0038879619471709516	DOX_C4_Proteintech_merged.bed.gz	-258	DOWN	S200WT_FCL	PABPC4
0.0029104891418021113	0.0019582325146837625	0.00386274576892045	DOX_C4_Proteintech_merged.bed.gz	-257	DOWN	S200WT_FCL	PABPC4
0.002892473452471152	0.0019650970601065155	0.0038198498448357766	DOX_C4_Proteintech_merged.bed.gz	-256	DOWN	S200WT_FCL	PABPC4
0.002866156067746412	0.0019709896174993796	0.0037613225179934278	DOX_C4_Proteintech_merged.bed.gz	-255	DOWN	S200WT_FCL	PABPC4
0.002827576667445461	0.0019673561931493845	0.003687797141741516	DOX_C4_Proteintech_merged.bed.gz	-254	DOWN	S200WT_FCL	PABPC4
0.0027865237944530987	0.001959362724486827	0.003613684864419344	DOX_C4_Proteintech_merged.bed.gz	-253	DOWN	S200WT_FCL	PABPC4
0.002749563689921486	0.0019509421324621612	0.0035481852473807822	DOX_C4_Proteintech_merged.bed.gz	-252	DOWN	S200WT_FCL	PABPC4
0.0027155146216089558	0.001938903162725682	0.003492126080492198	DOX_C4_Proteintech_merged.bed.gz	-251	DOWN	S200WT_FCL	PABPC4
0.0026887325445485496	0.001928779633737908	0.003448685455359158	DOX_C4_Proteintech_merged.bed.gz	-250	DOWN	S200WT_FCL	PABPC4
0.0026674594976034546	0.0019248067903193556	0.003410112204887521	DOX_C4_Proteintech_merged.bed.gz	-249	DOWN	S200WT_FCL	PABPC4
0.002649772294448723	0.0019241086451107232	0.0033754359437866907	DOX_C4_Proteintech_merged.bed.gz	-248	DOWN	S200WT_FCL	PABPC4
0.002636626126020094	0.001924514701085425	0.003348737550954733	DOX_C4_Proteintech_merged.bed.gz	-247	DOWN	S200WT_FCL	PABPC4
0.002623267407842316	0.001918714694521159	0.003327820121163444	DOX_C4_Proteintech_merged.bed.gz	-246	DOWN	S200WT_FCL	PABPC4
0.0026133297085889923	0.0019106337930198142	0.003316025624158141	DOX_C4_Proteintech_merged.bed.gz	-245	DOWN	S200WT_FCL	PABPC4
0.0026091683191743157	0.0019062926972399663	0.003312043941108636	DOX_C4_Proteintech_merged.bed.gz	-244	DOWN	S200WT_FCL	PABPC4
[truncated: 745 more rows]

## Sheet: ExtFig 8c
Mean normalised signal at position	95% CI min	95% CI max	Sample	Position (nt)	Gene Group	Condition	Protein
[truncated: 2,008 more rows]

[truncated: 5 more sheets: ExtFig 8d PabpEnrichedMotifs, ExtFig 8e, ExtFig 8g, ExtFig 8f, ExtFig 8h]
